# Supplementary material for: Reproducibility of real-world evidence studies using clinical practice data to inform regulatory and coverage decisions
Source: Nat Commun. 2022 Aug 31;13:5126. doi: 10.1038/s41467-022-32310-3 (PMC9430007; doi:10.1038/s41467-022-32310-3)
Supplement: Supplementary file 4 — Supplementary Dataset 1 [file 41467_2022_32310_MOESM4_ESM.xlsx]

## Sheet: Sheet1
Q#	Question	Response	Justification	.	Received funding from industry, but no authors are from industry.	Descriptive	Yes	Yes stated, they were and sufficient details were provided.	Yes, a complete description is provided.	Authors provided all codes	Yes, all information provided by the authors.	Yes	Yes, first time entry criteria are met only.	The first cohort entry date for each patient was identified, then exclusion criteria applied. If criteria not met, potential cohort entry dates at a later time were not evaluated.	Yes, stated gaps in enrollment were bridged (e.g. 30 day gaps in enrollment were allowed)	Incident	Yes, ON the cohort entry date	Yes, for all covariates	Yes, for all components
1a	Enter the title of the paper.			.	Not sponsored by industry, but there is at least one co-author from industry.	Comparative	No	Yes stated, they were but insufficient detail provided.	Yes, some of the criteria are provided.	Authors provided some codes	Yes, some information provided by the authors.	No	Yes, every time entry criteria are met.	All potential cohort entry dates were identified for each individual, then exclusion criteria applied. The first cohort entry date that met criteria was kept. (e.g. multiple "incident user"episodes)	Yes, stated gaps in enrollment were not bridged	Prevalent	Yes, on day X after the cohort entry date	Yes, for some covariates	Yes, for some components
1b	Enter the PMID.			.	Sponsored by industry and there is a co-author from industry, but they are not first author.		Not stated	Yes stated, they were not.	No	No codes provided	Yes, a reference containing the information was provided.	N/A	No, not defined.	Potential cohort entry dates were identified, then exclusion criteria applied. All cohort entry dates that met criteria was kept.	No, not stated	Cumulative	No, not stated	No	No, provided a citation
2	Enter the name of the study team member.			.	Sponsored by industry and the first author is from industry.			No, not stated.	N/A	N/A	No, information was not provided.		N/A	No, not defined.		Time-varying	Other	N/A	No, nothing
3	Enter the names of the first and senior authors of the paper.			.	No funding received from industry and no co-authors from industry.						N/A			N/A		Not defined	N/A		N/A
4	Was the study sponsored by industry?			.												Other
5	If answer to question 4 is yes, add details, such as name of sponsor, below.			.												N/A
REPORTING ON DATA SOURCE AND DESIGN				.
6	Which of the following data source are used? Choose all that apply: Medicare, United/Optum, Truven/MarketScan, CPRD/GPRD, US Census/ACS, Other publically available data			.
7	Is this a descriptive or comparative study?			.
8	Do the authors provide a design diagram?			.
9	Do the authors provide a study flow chart?			.
10	Enter the year the data was extracted for the study (yyyy)			.
11	Enter the month the data was extracted for the study (mm)			.
12	Is the calendar time range for the data source provided?			.
13	If the data source the authors accessed is a random or otherwise selected subset of the data available from the vendor (e.g. 5% random sample, patients with at least 1 warfarin claim), did the authors provide the search/extraction criteria used to obtain their data from the vendor?			.
14	Do the authors state the types of data used? Choose all that apply: Inpatient claims, Outpatient claims, EMR, Dispensing claims, Prescription records, Enrollment files, other or Not Stated			.
15	Have the source data been formatted, altered or cleaned by the researchers in any way (e.g. explicit mention of cleaning or truncating data, or converting to a data model)?			.
16	Did the authors report if missing data and out of range values were addressed in the created cohort (e.g. patients were excluded if they had missing information)?			.
17	Are there any noted design/analytic biases? Choose all that apply: immortal time bias, adjusting for variables on causal pathway, depletion of susceptibles (not new user design), other or Not Stated
REPORTING ON INCLUSION/EXCLUSION CRITERIA				.
18	What is the study population for the primary outcome? (e.g. patients with atrial fibrillation and a new prescription for X; Top-level description, before exclusion applied)
19a	Did the authors provide diagnosis, procedure, NDC codes and/or generic names used to define the inclusion/exclusion criteria?			.
19b	How were the codes provided in question 17a? Choose all the apply: Directly in paper or as part of supplemental material, cited reference(s), N/A			.
20	If drug generic/brand names or non-code definitions (such as age, region, etc.) were used to define inclusion/exclusion criteria, did the authors clearly define the criteria used? (e.g. how were combination drugs handled?)			.
21	Did the authors specify whether codes used to define inclusion/exclusion criteria were restricted to certain positions? Choose all that apply: Primary dx, Secondary dx, Admitting dx, Discharge dx, No restrictions (explicitly stated), Information not provided, Other, N/A			.
22	Did the authors specify whether any of the codes used to define inclusion/exclusion criteria were restricted to any of the following care settings? Choose all that apply: Inpatient, Outpatient, Emergency department, Nursing home, No restrictions (explicitly stated), Information not provided, Other, N/A			.
23	Did the authors clearly define the cohort entry/index date?			.
24	Did the authors clearly define the washout period for incident exposures?			.
25	Did the authors clearly define the washout period for incident primary outcomes?			.
26	Did the authors specify how many times can an individual enter the cohort?			.
27	Did the authors explicitly state when exclusion criteria are applied relative to the study entry date? For example if the authors write "Cohort entry date was defined as the Rx date. Patients were excluded for prior condition," it is NOT CLEAR, SELECT NOT DEFINED. If the authors write "Cohort entry date was defined as the Rx date, THEN patients were excluded for prior condition," then this is ACC…			.
28	Did the authors clearly define the time period during which inclusion/exclusion criteria are assessed relative to the study entry date?			.
29	Did the authors clearly define timing of enrollment requirements relative to the study entry date?			.
30	Did the authors report whether coverage gaps in enrollment were bridged? Must be explicitly stated; if only "continuous enrollment" mentioned without mention of how gaps were handled, select "No, not stated"			.
REPORTING ON THE EXPOSURE DEFINITION				.
31	Does this study focus on evaluation of a specific exposure for the primary analysis? If no, answer "N/A" until question 38.			.
32a	Did the authors provide diagnosis, procedure, NDC codes and/or generic names used to define the exposure?			.
32b	How were the codes provided in question 30a? Choose all the apply: Directly in paper or as part of supplemental material, cited reference(s), N/A			.
33	If drug names or non-code definitions were used to define exposure, did the authors clearly define the criteria used?			.
34	Did the authors specify whether codes used to define exposure were restricted to certain positions? Choose all that apply: Primary dx, secondary dx, Admitting dx, Discharge dx, No restrictions (explicitly stated), Information not provided, Other, N/A			.
35	Did the authors specify whether any of the codes used to define exposure were restricted to any of the following care settings? Choose all that apply: Inpatient, Outpatient, Emergency department, Nursing home, No restrictions (explicitly stated), Information not provided, Other, N/A			.
36	Did the authors define what kind of exposure was measured?			.
37	Did the authors address how early refills are handled?			.
38	Did the authors address how non-overlapping exposure episodes based on assumed days’ supply are handled?			.
39	Did the authors specify an exposure extension beyond the days’ supply to allow for non-adherence or continued risk?			.
REPORTING ON THE OUTCOME DEFINITION				.
40	What is the primary outcome?
41a	Did the authors provide diagnosis, procedure, NDC codes and/or generic names used to define the primary outcome?			.
41b	How were the codes provided in question 38a? Choose all the apply: Directly in paper or as part of supplemental material, cited reference(s), N/A			.
42	If drug names or non-code definitions were used to define the primary outcome, did the authors clearly define the criteria used?			.
43	Did the authors specify whether codes used to define the primary outcome were restricted to certain positions? Choose all that apply: Primary dx, secondary dx, admitting Dx, discharge dx, No restrictions (explicitly stated), Information not provided, Other, N/A			.
44	Did the authors specify whether any of the codes used to define the primary outcome were restricted to any of the following care settings? Choose all that apply: Inpatient, Outpatient, Emergency department, Nursing home, No restrictions (explicitly stated), Information not provided, Other, N/A			.
45	Did the authors clearly define timing of the outcome? (i.e. the authors specify which code (1st or 2nd occurence) is used to index the occurrence of the outcome)			.
REPORTING ON FOLLOW-UP TIME				.
46	Did the authors define when the follow-up period starts relative to the study entry date? (i.e. is study entry date included?)			.
47	Did the authors provide the censoring criteria used to define the end of the follow-up period?			.
REPORTING ON COVARIATE DEFINITIONS				.
48a	Did the authors provide diagnosis, procedure, NDC codes and/or generic names used to define the covariates?			.
48b	How were the codes provided in question 45? Choose all the apply: Directly in paper or as part of supplemental material, cited reference(s), N/A			.
49	If drug names or non-code definitions (such as age, region, etc.) were used to define covariates, did the authors clearly define the criteria used? (e.g. how were combination drugs handled?)			.
50	Did the authors specify whether codes used to define the covariates were restricted to certain positions? Choose all that apply: Primary dx, secondary dx, admitting dx, discharge dx, No restrictions (explicitly stated), Information not provided, Other, N/A			.
51	Did the authors specify whether any of the codes used to define the covariates were restricted to any of the following care settings? Choose all that apply: Inpatient, Outpatient, Emergency department, Nursing home, No restrictions (explicitly stated), Information not provided, Other, N/A			.
52	Did the authors clearly define the covariate assessment period relative to the study entry date? (i.e. is study entry date included?)			.
53	If a comorbidity/risk score is used, did the authors provide the code algorithms for all the components of the score?			.
54	Please add any additional comments here.			.
