# Supplementary material for: Reproducibility of real-world evidence studies using clinical practice data to inform regulatory and coverage decisions
Source: Nat Commun. 2022 Aug 31;13:5126. doi: 10.1038/s41467-022-32310-3 (PMC9430007; doi:10.1038/s41467-022-32310-3)
Supplement: Supplementary file 7 — Supplementary Dataset 4 [file 41467_2022_32310_MOESM7_ESM.zip]

Archive with 150 entries (150 files):
- Data S4 Study specific author contact files with details of implementation/REPEAT_001_final.xlsx
- Data S4 Study specific author contact files with details of implementation/REPEAT_002_final.xlsx
- Data S4 Study specific author contact files with details of implementation/REPEAT_003_final.xlsx
- Data S4 Study specific author contact files with details of implementation/REPEAT_004.xlsx
- Data S4 Study specific author contact files with details of implementation/REPEAT_005_final.xlsx
- Data S4 Study specific author contact files with details of implementation/REPEAT_006.xlsx
- Data S4 Study specific author contact files with details of implementation/REPEAT_007_final.xlsx
- Data S4 Study specific author contact files with details of implementation/REPEAT_008_final.xlsx
- Data S4 Study specific author contact files with details of implementation/REPEAT_009_final.xlsx
- Data S4 Study specific author contact files with details of implementation/REPEAT_010.xlsx
- Data S4 Study specific author contact files with details of implementation/REPEAT_011.xlsx
- Data S4 Study specific author contact files with details of implementation/REPEAT_012_final.xlsx
- Data S4 Study specific author contact files with details of implementation/REPEAT_013_final.xlsx
- Data S4 Study specific author contact files with details of implementation/REPEAT_014_final.xlsx
- Data S4 Study specific author contact files with details of implementation/REPEAT_015.xlsx
- Data S4 Study specific author contact files with details of implementation/REPEAT_016_final.xlsx
- Data S4 Study specific author contact files with details of implementation/REPEAT_017.xlsx
- Data S4 Study specific author contact files with details of implementation/REPEAT_018_final.xlsx
- Data S4 Study specific author contact files with details of implementation/REPEAT_019_final.xlsx
- Data S4 Study specific author contact files with details of implementation/REPEAT_020_final.xlsx
- Data S4 Study specific author contact files with details of implementation/REPEAT_021_final.xlsx
- Data S4 Study specific author contact files with details of implementation/REPEAT_022_final.xlsx
- Data S4 Study specific author contact files with details of implementation/REPEAT_023_final.xlsx
- Data S4 Study specific author contact files with details of implementation/REPEAT_024_final cell suppressed.xlsx
- Data S4 Study specific author contact files with details of implementation/REPEAT_025_final.xlsx
- Data S4 Study specific author contact files with details of implementation/REPEAT_026_final.xlsx
- Data S4 Study specific author contact files with details of implementation/REPEAT_027_final.xlsx
- Data S4 Study specific author contact files with details of implementation/REPEAT_028_final.xlsx
- Data S4 Study specific author contact files with details of implementation/REPEAT_029_final.xlsx
- Data S4 Study specific author contact files with details of implementation/REPEAT_030_final.xlsx
- Data S4 Study specific author contact files with details of implementation/REPEAT_031_final.xlsx
- Data S4 Study specific author contact files with details of implementation/REPEAT_032_final.xlsx
- Data S4 Study specific author contact files with details of implementation/REPEAT_033_final.xlsx
- Data S4 Study specific author contact files with details of implementation/REPEAT_034_final.xlsx
- Data S4 Study specific author contact files with details of implementation/REPEAT_035_final.xlsx
- Data S4 Study specific author contact files with details of implementation/REPEAT_036_final.xlsx
- Data S4 Study specific author contact files with details of implementation/REPEAT_037_final.xlsx
- Data S4 Study specific author contact files with details of implementation/REPEAT_038_final.xlsx
- Data S4 Study specific author contact files with details of implementation/REPEAT_039_final.xlsx
- Data S4 Study specific author contact files with details of implementation/REPEAT_040_final.xlsx
- Data S4 Study specific author contact files with details of implementation/REPEAT_041_final.xlsx
- Data S4 Study specific author contact files with details of implementation/REPEAT_042_final.xlsx
- Data S4 Study specific author contact files with details of implementation/REPEAT_043_final.xlsx
- Data S4 Study specific author contact files with details of implementation/REPEAT_044_final.xlsx
- Data S4 Study specific author contact files with details of implementation/REPEAT_045_final.xlsx
- Data S4 Study specific author contact files with details of implementation/REPEAT_046_final.xlsx
- Data S4 Study specific author contact files with details of implementation/REPEAT_047_final.xlsx
- Data S4 Study specific author contact files with details of implementation/REPEAT_048_final.xlsx
- Data S4 Study specific author contact files with details of implementation/REPEAT_049_final.xlsx
- Data S4 Study specific author contact files with details of implementation/REPEAT_050_final.xlsx
- Data S4 Study specific author contact files with details of implementation/REPEAT_051_final.xlsx
- Data S4 Study specific author contact files with details of implementation/REPEAT_052_final.xlsx
- Data S4 Study specific author contact files with details of implementation/REPEAT_053_final.xlsx
- Data S4 Study specific author contact files with details of implementation/REPEAT_054_final.xlsx
- Data S4 Study specific author contact files with details of implementation/REPEAT_055_final.xlsx
- Data S4 Study specific author contact files with details of implementation/REPEAT_056_final.xlsx
- Data S4 Study specific author contact files with details of implementation/REPEAT_057_final.xlsx
- Data S4 Study specific author contact files with details of implementation/REPEAT_058_final.xlsx
- Data S4 Study specific author contact files with details of implementation/REPEAT_059_final.xlsx
- Data S4 Study specific author contact files with details of implementation/REPEAT_060_final.xlsx
- Data S4 Study specific author contact files with details of implementation/REPEAT_061_final.xlsx
- Data S4 Study specific author contact files with details of implementation/REPEAT_062_final.xlsx
- Data S4 Study specific author contact files with details of implementation/REPEAT_063_final.xlsx
- Data S4 Study specific author contact files with details of implementation/REPEAT_064_final.xlsx
- Data S4 Study specific author contact files with details of implementation/REPEAT_065_final.xlsx
- Data S4 Study specific author contact files with details of implementation/REPEAT_066_final.xlsx
- Data S4 Study specific author contact files with details of implementation/REPEAT_067_final.xlsx
- Data S4 Study specific author contact files with details of implementation/REPEAT_068_final.xlsx
- Data S4 Study specific author contact files with details of implementation/REPEAT_069_final.xlsx
- Data S4 Study specific author contact files with details of implementation/REPEAT_070_final.xlsx
- Data S4 Study specific author contact files with details of implementation/REPEAT_071_final.xlsx
- Data S4 Study specific author contact files with details of implementation/REPEAT_072_final.xlsx
- Data S4 Study specific author contact files with details of implementation/REPEAT_073_final.xlsx
- Data S4 Study specific author contact files with details of implementation/REPEAT_074_final.xlsx
- Data S4 Study specific author contact files with details of implementation/REPEAT_075_final.xlsx
- Data S4 Study specific author contact files with details of implementation/REPEAT_076_final.xlsx
- Data S4 Study specific author contact files with details of implementation/REPEAT_077_final.xlsx
- Data S4 Study specific author contact files with details of implementation/REPEAT_078_final.xlsx
- Data S4 Study specific author contact files with details of implementation/REPEAT_079_final.xlsx
- Data S4 Study specific author contact files with details of implementation/REPEAT_080_final.xlsx
- Data S4 Study specific author contact files with details of implementation/REPEAT_081_final.xlsx
- Data S4 Study specific author contact files with details of implementation/REPEAT_082_final.xlsx
- Data S4 Study specific author contact files with details of implementation/REPEAT_083_final.xlsx
- Data S4 Study specific author contact files with details of implementation/REPEAT_084_final.xlsx
- Data S4 Study specific author contact files with details of implementation/REPEAT_085_final.xlsx
- Data S4 Study specific author contact files with details of implementation/REPEAT_086_final.xlsx
- Data S4 Study specific author contact files with details of implementation/REPEAT_087_final.xlsx
- Data S4 Study specific author contact files with details of implementation/REPEAT_088_final.xlsx
- Data S4 Study specific author contact files with details of implementation/REPEAT_089_final.xlsx
- Data S4 Study specific author contact files with details of implementation/REPEAT_090_final.xlsx
- Data S4 Study specific author contact files with details of implementation/REPEAT_091_final.xlsx
- Data S4 Study specific author contact files with details of implementation/REPEAT_092_final.xlsx
- Data S4 Study specific author contact files with details of implementation/REPEAT_093_final.xlsx
- Data S4 Study specific author contact files with details of implementation/REPEAT_094_final.xlsx
- Data S4 Study specific author contact files with details of implementation/REPEAT_095_final.xlsx
- Data S4 Study specific author contact files with details of implementation/REPEAT_096_final.xlsx
- Data S4 Study specific author contact files with details of implementation/REPEAT_097_final.xlsx
- Data S4 Study specific author contact files with details of implementation/REPEAT_098_final.xlsx
- Data S4 Study specific author contact files with details of implementation/REPEAT_099_final.xlsx
- Data S4 Study specific author contact files with details of implementation/REPEAT_100_final.xlsx
- Data S4 Study specific author contact files with details of implementation/REPEAT_101_final.xlsx
- Data S4 Study specific author contact files with details of implementation/REPEAT_102_final.xlsx
- Data S4 Study specific author contact files with details of implementation/REPEAT_103_final.xlsx
- Data S4 Study specific author contact files with details of implementation/REPEAT_104_final.xlsx
- Data S4 Study specific author contact files with details of implementation/REPEAT_105_final.xlsx
- Data S4 Study specific author contact files with details of implementation/REPEAT_106_final.xlsx
- Data S4 Study specific author contact files with details of implementation/REPEAT_107_final.xlsx
- Data S4 Study specific author contact files with details of implementation/REPEAT_108_final.xlsx
- Data S4 Study specific author contact files with details of implementation/REPEAT_109_final.xlsx
- Data S4 Study specific author contact files with details of implementation/REPEAT_110_final.xlsx
- Data S4 Study specific author contact files with details of implementation/REPEAT_111_final.xlsx
- Data S4 Study specific author contact files with details of implementation/REPEAT_112_final.xlsx
- Data S4 Study specific author contact files with details of implementation/REPEAT_113_final.xlsx
- Data S4 Study specific author contact files with details of implementation/REPEAT_114_final cell suppressed.xlsx
- Data S4 Study specific author contact files with details of implementation/REPEAT_115_final.xlsx
- Data S4 Study specific author contact files with details of implementation/REPEAT_116_final cell suppressed.xlsx
- Data S4 Study specific author contact files with details of implementation/REPEAT_117_final.xlsx
- Data S4 Study specific author contact files with details of implementation/REPEAT_118_final.xlsx
- Data S4 Study specific author contact files with details of implementation/REPEAT_119_final.xlsx
- Data S4 Study specific author contact files with details of implementation/REPEAT_120_final.xlsx
- Data S4 Study specific author contact files with details of implementation/REPEAT_121_final.xlsx
- Data S4 Study specific author contact files with details of implementation/REPEAT_122_final.xlsx
- Data S4 Study specific author contact files with details of implementation/REPEAT_123_final.xlsx
- Data S4 Study specific author contact files with details of implementation/REPEAT_124_final cell suppressed.xlsx
- Data S4 Study specific author contact files with details of implementation/REPEAT_125_final.xlsx
- Data S4 Study specific author contact files with details of implementation/REPEAT_126_final.xlsx
- Data S4 Study specific author contact files with details of implementation/REPEAT_127_final.xlsx
- Data S4 Study specific author contact files with details of implementation/REPEAT_128_final.xlsx
- Data S4 Study specific author contact files with details of implementation/REPEAT_129_final.xlsx
- Data S4 Study specific author contact files with details of implementation/REPEAT_130_final cell suppressed.xlsx
- Data S4 Study specific author contact files with details of implementation/REPEAT_131_final.xlsx
- Data S4 Study specific author contact files with details of implementation/REPEAT_132_final.xlsx
- Data S4 Study specific author contact files with details of implementation/REPEAT_133_final.xlsx
- Data S4 Study specific author contact files with details of implementation/REPEAT_134_final.xlsx
- Data S4 Study specific author contact files with details of implementation/REPEAT_135_final.xlsx
- Data S4 Study specific author contact files with details of implementation/REPEAT_136_final.xlsx
- Data S4 Study specific author contact files with details of implementation/REPEAT_137_final.xlsx
- Data S4 Study specific author contact files with details of implementation/REPEAT_138_final.xlsx
- Data S4 Study specific author contact files with details of implementation/REPEAT_139_final.xlsx
- Data S4 Study specific author contact files with details of implementation/REPEAT_140_final.xlsx
- Data S4 Study specific author contact files with details of implementation/REPEAT_141_final.xlsx
- Data S4 Study specific author contact files with details of implementation/REPEAT_142_final.xlsx
- Data S4 Study specific author contact files with details of implementation/REPEAT_143_final.xlsx
- Data S4 Study specific author contact files with details of implementation/REPEAT_144_final.xlsx
- Data S4 Study specific author contact files with details of implementation/REPEAT_145_final.xlsx
- Data S4 Study specific author contact files with details of implementation/REPEAT_146_final.xlsx
- Data S4 Study specific author contact files with details of implementation/REPEAT_147_final.xlsx
- Data S4 Study specific author contact files with details of implementation/REPEAT_148_final.xlsx
- Data S4 Study specific author contact files with details of implementation/REPEAT_149_final.xlsx
- Data S4 Study specific author contact files with details of implementation/REPEAT_150_final.xlsx
