# Supplementary material for: Reproducibility of real-world evidence studies using clinical practice data to inform regulatory and coverage decisions
Source: Nat Commun. 2022 Aug 31;13:5126. doi: 10.1038/s41467-022-32310-3 (PMC9430007; doi:10.1038/s41467-022-32310-3)
Supplement: Supplementary file 7 — Supplementary Dataset 4 [file 41467_2022_32310_MOESM7_ESM.zip › Data S4 Study specific author contact files with details of implementation/REPEAT_001_final.xlsx]

## Sheet: Assumptions
Category	Assumptions
Measures
	The manuscript provided citation of AHRQ to define ICD9 codes (Agency for Healthcare Research and Quality Healthcare Cost and Utilization Project: Clinical Classifications Software (CCS) for ICD-9-CM. July 23, 2014). We assumed ICD9 codes from single level diagnosis from Appendix A of the AHRQ was used to define the variables ("https://www.hcup-us.ahrq.gov/toolssoftware/ccs/ccs.jsp")
Exposure	We assumed that the definition for the exposure and comparator group included the combination drugs.
Outcomes	The outcome is defined by occurrence of 2 diabetes diagnosis or at least 1 prescription for noninsulin antidiabetic drug. We assumed outcome occurrence was defined by the second diabetes diagnosis code.
Inclusion/Exclusion	We assumed Diabetes diagnosis code was defined based on REPEAT standard measure
	We assumed Acromegaly was defined based on codes from the website "http://www.icd9data.com/2013/Volume1/240-279/249-259/253/253.0.htm#:~:text=2013%20ICD%2D9%2DCM%20Diagnosis%20Code%20253.0%20%3A%20Acromegaly%20and%20gigantism&text=ICD%2D9%2DCM%20253.0%20is,or%20before%20September%2030%2C%202015."
	We assumed Cushing syndrome was defined based on codes from the website "https://www.fortherecordmag.com/archives/ftr_120808p27.shtml#:~:text=Cushing's%20syndrome%20(ICD%2D9%2D,body's%20blood%20pressure%20and%20metabolism."
	We assumed PCOS was defined based on codes from the website "https://www.fortherecordmag.com/archives/ftr_030209p27.shtml#:~:text=PCOS%2C%20which%20was%20once%20called,also%20included%20under%20code%20256.4."
	We assumed Pregnancy was defined based on codes from the paper "Real-world comparative effectiveness and safety of rivaroxaban and warfarin in nonvalvular atrial fibrillation patients: Francois Laliberte et al"
Covariates	We assumed Depression, Bipolar disorder, Obesity were defined based on REPEAT standard measures
	We assumed Pervasive development disorder was defined based on codes from website "http://www.icd9data.com/2012/Volume1/290-319/295-299/299/default.htm"
	We assumed Intelligence disorder was defined based on codes from the website "http://www.icd9data.com/2015/Volume1/290-319/317-319/default.htm"
	We assumed Tic disorder was defined based on codes from the website "http://www.icd9data.com/2012/Volume1/290-319/300-316/307/default.htm"
COHORT CREATION
ANALYSIS PLAN

## Sheet: Atrrition table
Association between use of second generation antipsychotics (SGAs) and type 2 diabetes (T2DM) among commercially insured children and young adults 6–24 years compared to users of non-SGA psychotropic medications
	Less Excluded Patients	Remaining Patients
All patients		200203908
SGAs and Non-SGA's betweeb 2009/07/01 to 2012/12/31	-184168607	16035301
Excluded due to insufficient medical enrollment [measured between 180 days prior up to and including cohort entry date]	-5313776	10721525
Excluded due to prior use of referent (Non-SGAs)	-3380708	7340817
Excluded due to prior use of exposure (SGAs)	-84808	7256009
Excluded because patient qualified in >1 exposure category	-43636	7212373
Excluded due to insufficient pharmacy enrollment [measured between 180 days prior up to and including cohort entry date]	-230237	6982136
Excluded based on History of diabetes [measured between 180 days prior up to 1 day prior to cohort entry date]	-673189	6308947
Excluded based on Chronic gluccocorticoidsteroid users [measured between 60 days upto and including CED]	-49393	6259554
Excluded based on Acromegaly [measure between 180 days prior up to 1 day prior to cohort entry date]	-320	6259234
Excluded based on Cushing's syndrome_Missing [measured between 180 days prior up to 1 day prior to cohort entry date]	-808	6258426
Excluded based on PCOS [measured between 180 days prior up to 1 day prior to cohort entry date]	-12349	6246077
Excluded based on Pregnancy [measured between 180 days prior up to 1 day prior to cohort entry date]	-137510	6108567
Excluded based on Previous clozapine use [measured between 180 days prior up to 1 day prior to cohort entry date]	-10293	6098274
Excluded based on Previous FGA [measured between 180 days prior up to 1 day prior to cohort entry date]	-6657	6091617
Excluded Age less than 6	-28962	6062655
Excluded Age greater than 24	-5048052	1014603
Final cohort		1014603

## Sheet: Cohort as text
COHORT CREATION Cohort Entry Entry date: Between Jul 01, 2009 and Dec 31, 2013. If a patient has multiple possible qualifying cohort entry events, the patient enters the cohort on the first-occurring qualifying event before exclusions are applied. Prior Medical Enrollment: 180 days Referent Exposure Group: New users of Non-SGAs with a washout period of 180 days. For the purposes of identifying po…

## Sheet: Analysis as text
ANALYSIS PLAN Baseline covariate assessment In the primary analysis, the baseline covariates were assessed by default in the period beginning 180 days prior to the cohort entry date, and ending one day prior to the cohort entry date. Covariates: Age, Gender, Region, Health plan, ADHD, Amphetamine drug use, Anxiety Disorder, Depression, Bipolar disorder, Schizophrenia type disorders, Pervasive dev…

## Sheet: Table 1
	ORIGINAL STUDY					REPLICATED STUDY
Variables	Prematch (N=977,625)		Postmatch (N=86,814)			Prematch (N=1,012,404)		Postmatch (N=65,478)
	SGA user (%) (n=45,289)	Non-SGA psychotropic user (%) (n=932,336)	SGA user (%) (n=43,407)	Non-SGA psychotropic user (%) (n=43,407)		SGA user (%) (n=43,078)	Non-SGA psychotropic user (%) (n=969,326)	SGA user (%) (n=32,739)	Non-SGA psychotropic user (%) (n=32,736)
Age (years)
6–11	36.7	10.3	36.2	36.3		32.6	10	32.7	33.9		33.9
12–17	36.4	31.5	36.6	39.4		38.4	31.1	38.3	39.4		39.4
18–24	26.9	58.2	27.2	24.3		29	58.9	29	26.7		26.7
Mean (SD)	13.8 (5.3)	17.9 (4.5)	13.9 (5.2)	13.8 (5.0)		14.36 (5.03)	17.94 (4.40)	14.37 (5.03)	14.13 (4.90)		14.13 (4.90)
Median (range)	14 (6–24)	18 (6–24)	14 (6–24)	14 (6–24)		14 (6-24)	19 (6-24)	14 (6-24)	14 (6-24)		14 (6-24)
Gender											30.2
Female	34.8	59.8	35.5	36		31.9	60.1	31.9	30.2		17.5
U.S. region											25.3
Northeast	17.6	17.3	17.5	17.8		17.7	17.2	17.7	17.5		36.9
North Central	25.6	25.2	25.6	25.6		25.7	25.2	25.6	25.3		18.7
South	35.6	36.6	35.7	35.9		36.1	37.3	36.2	36.9		1.7
West	17.9	18.2	18	17.4		18.9	18.6	18.8	18.7		15.3
Unknown	3.3	2.7	3.3	3.4		1.6	1.7	1.6	1.7		62
Health plan											17.6
Health maintenance organization	13.8	13.1	13.8	13.5		15.2	14.1	14.9	15.3		5.1
Preferred provider organization	62.4	61.2	62.3	62.6		62	61.5	62.1	62		33.3
Other	19	20	19	19.2		17.6	18.5	17.6	17.6		32.3
Unknown	4.9	5.7	4.9	4.8		5.3	6	5.4	5.1		14.4
Mental health disorders											20.5
ADHD	49.3	17.8	48.5	52.9		32.5	9.2	32.4	33.3		10.8
Amphetamine drug use	34	11.2	33.6	37.1		30.2	10.3	30.3	32.3		7.3
Anxiety disorder	17	25.5	18.3	20		15.3	13.9	15.3	14.4		7.8
Depressive disorders	18.2	22.6	27	27.2		20.3	15.7	20.2	20.5		3.7
Bipolar disorder	29.1	3.9	27	27.2		12.2	1.2	11.4	10.8		1.6
Schizophrenia type disorders	10.4	0.6	8.9	7.2		9.9	0.6	9	7.3		11.3
Pervasive developmental disorders	11	1.3	10.5	10.5		7.9	0.9	7.9	7.8		2.2
Learning disorder	1.7	0.4	1.6	1.5		4.1	0.9	4	3.7		2.8
Tic disorder	1.8	0.3	1.8	2		1.6	0.3	1.5	1.6		8.7
Conduct disorder	7.5	0.9	6.8	6.3		12.8	1.5	12.1	11.3		5.2
Impulse disorder	3.1	0.4	2.8	2.5		2.7	0.3	2.5	2.2		2.7
Alcohol abuse	3.1	1.3	3	3		3.1	1.2	3.1	2.8		7.1
Substance abuse	9.3	2.9	8.8	8.9		9.7	2.6	9.3	8.7		0.7
Suicide	5.1	1.7	4.9	5.1		5.4	1.6	5.3	5.2		0.1
Cardiovascular disease and drugs											1
Cerebrovascular disease	0.3	0.3	0.3	0.3		2.9	3.1	3	2.7		<1
Cardiovascular drug use	7.8	3.1	7.6	7.9		7.2	3.1	7.2	7.1		11.7
Lipid disorders	0.8	1.2	0.8	0.7		0.7	0.9	0.7	0.7		4.4
Dyslipidemia drug use	0.1	0.2	0.1	0.1		0.1	0.2	0.1	0.1		69.4
Obesity diagnosis	3.6	3.3	3.5	3.4		1.1	1.2	1.1	1		86.3
Antiobesity drug use	0	0.1	0	0		<1	0.1	<1	<1		12.3
Screening procedures (90 days prior index date)											1.1
Blood glucose/HbA1C test	22.9	26.7	22.8	21.9		13.2	12.3	12.9	11.7		0.2
Lipid test	5.6	5.3	5.5	5		4.9	4.2	4.7	4.4		27.5
Mental health related resource utilization											8.5
Any outpatient mental health office visit	40.7	16.3	39.8	42.3		69.2	34.1	68.8	69.4		7.4
Hospitalizations for psychiatric condition											6
0	84.9	97.2	86.5	87.6		83.9	96.7	84.9	86.3		5.4
1	13.7	2.7	12.3	11.3		14.5	3	13.6	12.3		4.3
2	1.2	0.2	1	0.9		1.3	0.2	1.2	1.1		40.8
>=3	0.3	0	0.2	0.2		0.3	<1	0.3	0.2		98.6
Nonmental health related resource utilization											1.2
Outpatient services											0.1
0	8	7.3	8.2	8.5		26.2	20.2	26.3	27.5		0.1
1	10	14.9	10.1	9.7		8.8	7.5	8.9	8.5
2	11.6	14.9	11.6	10.8		7.6	6.6	7.7	7.4
3	10.9	12.6	10.9	10.6		6.3	5.7	6.3	6
4	9.4	9.8	9.3	9.1		5.4	5.2	5.5	5.4
5	7.8	7.6	7.8	7.8		4.6	4.6	4.6	4.3
>=6	42.4	33	42	43.6		41	50.2	40.7	40.8
Hospitalizations for nonpsychiatric condition
0	98.1	97.3	98.1	97.9		98.4	97.8	98.4	98.6
1	1.6	2.2	1.6	1.7		1.4	1.9	1.4	1.2
2	0.2	0.3	0.2	0.2		0.1	0.2	0.1	0.1
>=3	0.1	0.2	0.1	0.1		0.1	0.1	0.1	0.1

## Sheet: Outcome
ORIGINAL STUDY
Risk of T2DM in SGA users vs. non-SGA psychotropic users	SGA users	non-SGA users
Number of events	141	110
Person years	42488	59540
IR/10,000 PY	33	18
HR (95% CI)	1.71 (1.33 - 2.20) p-value: <0.001
REPLICATED STUDY
Risk of T2DM in SGA users vs. non-SGA psychotropic users	SGA users	non-SGA users
Number of events	46	35
Person years	5595.5	17325.9
IR/10,000 PY	82.2089	20.201
HR (95% CI)	2.84 (1.72 - 4.68) p-value: <0.001

## Sheet: Codes
Bipolar disorder
This event measure was defined as occurring when any of the following criteria were met:
	The occurrence of Inpatient with the following attributes:
	Diagnosis Code (Any Position) is any of: { “296.99”, “296.0”, “296.00”, “296.01”, “296.02”, “296.03”, “296.04”, “296.05”, “296.06”, “296.1”, “296.10”, “296.11”, “296.12”, “296.13”, “296.14”, “296.15”, “296.16”, “296.4”, “296.40”, “296.41”, “296.42”, “296.43”, “296.44”, “296.45”, “296.46”, “296.5”, “296.50”, “296.51”, “296.52”, “296.53”, “296.54”, “296.55”, “296.56”, “296.6”, “296.60”, “296.61”, “…
	296.99 - (ICD9) OTHER SPECIFIED EPISODIC MOOD DISORDER
	296.0 - (ICD9) BIPOLAR I DISORDER SINGLE MANIC EPISODE
	296.00 - (ICD9) BIPOLAR I DISORDER SINGLE MANIC EPISODE UNSPECIFIED
	296.01 - (ICD9) BIPOLAR I DISORDER SINGLE MANIC EPISODE MILD
	296.02 - (ICD9) BIPOLAR I DISORDER SINGLE MANIC EPISODE MODERATE
	296.03 - (ICD9) BIPOLAR I DISORDER SINGLE MANIC EPISODE SEVERE WITHOUT MENTION OF PSYCHOTIC BEHAVIOR
	296.04 - (ICD9) BIPOLAR I DISORDER SINGLE MANIC EPISODE SEVERE SPECIFIED AS WITH PSYCHOTIC BEHAVIOR
	296.05 - (ICD9) BIPOLAR I DISORDER SINGLE MANIC EPISODE IN PARTIAL OR UNSPECIFIED REMISSION
	296.06 - (ICD9) BIPOLAR I DISORDER SINGLE MANIC EPISODE IN FULL REMISSION
	296.1 - (ICD9) MANIC DISORDER RECURRENT EPISODE
	296.10 - (ICD9) MANIC AFFECTIVE DISORDER RECURRENT EPISODE UNSPECIFIED DEGREE
	296.11 - (ICD9) MANIC AFFECTIVE DISORDER RECURRENT EPISODE MILD DEGREE
	296.12 - (ICD9) MANIC AFFECTIVE DISORDER RECURRENT EPISODE MODERATE DEGREE
	296.13 - (ICD9) MANIC AFFECTIVE DISORDER RECURRENT EPISODE SEVERE DEGREE WITHOUT PSYCHOTIC BEHAVIOR
	296.14 - (ICD9) MANIC AFFECTIVE DISORDER RECURRENT EPISODE SEVERE DEGREE SPECIFIED AS WITH PSYCHOTIC BEHAVIOR
	296.15 - (ICD9) MANIC AFFECTIVE DISORDER RECURRENT EPISODE IN PARTIAL OR UNSPECIFIED REMISSION
	296.16 - (ICD9) MANIC AFFECTIVE DISORDER RECURRENT EPISODE IN FULL REMISSION
	296.4 - (ICD9) BIPOLAR I DISORDER MOST RECENT EPISODE (OR CURRENT) MANIC
	296.40 - (ICD9) BIPOLAR I DISORDER MOST RECENT EPISODE (OR CURRENT) MANIC UNSPECIFIED
	296.41 - (ICD9) BIPOLAR I DISORDER MOST RECENT EPISODE (OR CURRENT) MANIC MILD
	296.42 - (ICD9) BIPOLAR I DISORDER MOST RECENT EPISODE (OR CURRENT) MANIC MODERATE
	296.43 - (ICD9) BIPOLAR I DISORDER MOST RECENT EPISODE (OR CURRENT) MANIC SEVERE WITHOUT MENTION OF PSYCHOTIC BEHAVIOR
	296.44 - (ICD9) BIPOLAR I DISORDER MOST RECENT EPISODE (OR CURRENT) MANIC SEVERE SPECIFIED AS WITH PSYCHOTIC BEHAVIOR
	296.45 - (ICD9) BIPOLAR I DISORDER MOST RECENT EPISODE (OR CURRENT) MANIC IN PARTIAL OR UNSPECIFIED REMISSION
	296.46 - (ICD9) BIPOLAR I DISORDER MOST RECENT EPISODE (OR CURRENT) MANIC IN FULL REMISSION
	296.5 - (ICD9) BIPOLAR I DISORDER MOST RECENT EPISODE (OR CURRENT) DEPRESSED
	296.50 - (ICD9) BIPOLAR I DISORDER MOST RECENT EPISODE (OR CURRENT) DEPRESSED UNSPECIFIED
	296.51 - (ICD9) BIPOLAR I DISORDER MOST RECENT EPISODE (OR CURRENT) DEPRESSED MILD
	296.52 - (ICD9) BIPOLAR I DISORDER MOST RECENT EPISODE (OR CURRENT) DEPRESSED MODERATE
	296.53 - (ICD9) BIPOLAR I DISORDER MOST RECENT EPISODE (OR CURRENT) DEPRESSED SEVERE WITHOUT MENTION OF PSYCHOTIC BEHAVIOR
	296.54 - (ICD9) BIPOLAR I DISORDER MOST RECENT EPISODE (OR CURRENT) DEPRESSED SEVERE SPECIFIED AS WITH PSYCHOTIC BEHAVIOR
	296.55 - (ICD9) BIPOLAR I DISORDER MOST RECENT EPISODE (OR CURRENT) DEPRESSED IN PARTIAL OR UNSPECIFIED REMISSION
	296.56 - (ICD9) BIPOLAR I DISORDER MOST RECENT EPISODE (OR CURRENT) DEPRESSED IN FULL REMISSION
	296.6 - (ICD9) BIPOLAR I DISORDER MOST RECENT EPISODE (OR CURRENT) MIXED
	296.60 - (ICD9) BIPOLAR I DISORDER MOST RECENT EPISODE (OR CURRENT) MIXED UNSPECIFIED
	296.61 - (ICD9) BIPOLAR I DISORDER MOST RECENT EPISODE (OR CURRENT) MIXED MILD
	296.62 - (ICD9) BIPOLAR I DISORDER MOST RECENT EPISODE (OR CURRENT) MIXED MODERATE
	296.63 - (ICD9) BIPOLAR I DISORDER MOST RECENT EPISODE (OR CURRENT) MIXED SEVERE WITHOUT MENTION OF PSYCHOTIC BEHAVIOR
	296.64 - (ICD9) BIPOLAR I DISORDER MOST RECENT EPISODE (OR CURRENT) MIXED SEVERE SPECIFIED AS WITH PSYCHOTIC BEHAVIOR
	296.65 - (ICD9) BIPOLAR I DISORDER MOST RECENT EPISODE (OR CURRENT) MIXED IN PARTIAL OR UNSPECIFIED REMISSION
	296.66 - (ICD9) BIPOLAR I DISORDER MOST RECENT EPISODE (OR CURRENT) MIXED IN FULL REMISSION
	296.7 - (ICD9) BIPOLAR I DISORDER MOST RECENT EPISODE (OR CURRENT) UNSPECIFIED
	296.8 - (ICD9) OTHER AND UNSPECIFIED BIPOLAR DISORDERS
	296.80 - (ICD9) BIPOLAR DISORDER UNSPECIFIED
	296.81 - (ICD9) ATYPICAL MANIC DISORDER
	296.82 - (ICD9) ATYPICAL DEPRESSIVE DISORDER
	296.89 - (ICD9) OTHER AND UNSPECIFIED BIPOLAR DISORDER OTHER
	The occurrence of Outpatient with the following attributes:
	Diagnosis Code (Any Position) is any of: { “296.0”, “296.00”, “296.01”, “296.02”, “296.03”, “296.04”, “296.05”, “296.06”, “296.1”, “296.10”, “296.11”, “296.12”, “296.13”, “296.14”, “296.15”, “296.16”, “296.4”, “296.40”, “296.41”, “296.42”, “296.43”, “296.44”, “296.45”, “296.46”, “296.5”, “296.50”, “296.51”, “296.52”, “296.53”, “296.54”, “296.55”, “296.56”, “296.6”, “296.60”, “296.61”, “296.62”, “…
	296.0 - (ICD9) BIPOLAR I DISORDER SINGLE MANIC EPISODE
	296.00 - (ICD9) BIPOLAR I DISORDER SINGLE MANIC EPISODE UNSPECIFIED
	296.01 - (ICD9) BIPOLAR I DISORDER SINGLE MANIC EPISODE MILD
	296.02 - (ICD9) BIPOLAR I DISORDER SINGLE MANIC EPISODE MODERATE
	296.03 - (ICD9) BIPOLAR I DISORDER SINGLE MANIC EPISODE SEVERE WITHOUT MENTION OF PSYCHOTIC BEHAVIOR
	296.04 - (ICD9) BIPOLAR I DISORDER SINGLE MANIC EPISODE SEVERE SPECIFIED AS WITH PSYCHOTIC BEHAVIOR
	296.05 - (ICD9) BIPOLAR I DISORDER SINGLE MANIC EPISODE IN PARTIAL OR UNSPECIFIED REMISSION
	296.06 - (ICD9) BIPOLAR I DISORDER SINGLE MANIC EPISODE IN FULL REMISSION
	296.1 - (ICD9) MANIC DISORDER RECURRENT EPISODE
	296.10 - (ICD9) MANIC AFFECTIVE DISORDER RECURRENT EPISODE UNSPECIFIED DEGREE
	296.11 - (ICD9) MANIC AFFECTIVE DISORDER RECURRENT EPISODE MILD DEGREE
	296.12 - (ICD9) MANIC AFFECTIVE DISORDER RECURRENT EPISODE MODERATE DEGREE
	296.13 - (ICD9) MANIC AFFECTIVE DISORDER RECURRENT EPISODE SEVERE DEGREE WITHOUT PSYCHOTIC BEHAVIOR
	296.14 - (ICD9) MANIC AFFECTIVE DISORDER RECURRENT EPISODE SEVERE DEGREE SPECIFIED AS WITH PSYCHOTIC BEHAVIOR
	296.15 - (ICD9) MANIC AFFECTIVE DISORDER RECURRENT EPISODE IN PARTIAL OR UNSPECIFIED REMISSION
	296.16 - (ICD9) MANIC AFFECTIVE DISORDER RECURRENT EPISODE IN FULL REMISSION
	296.4 - (ICD9) BIPOLAR I DISORDER MOST RECENT EPISODE (OR CURRENT) MANIC
	296.40 - (ICD9) BIPOLAR I DISORDER MOST RECENT EPISODE (OR CURRENT) MANIC UNSPECIFIED
	296.41 - (ICD9) BIPOLAR I DISORDER MOST RECENT EPISODE (OR CURRENT) MANIC MILD
	296.42 - (ICD9) BIPOLAR I DISORDER MOST RECENT EPISODE (OR CURRENT) MANIC MODERATE
	296.43 - (ICD9) BIPOLAR I DISORDER MOST RECENT EPISODE (OR CURRENT) MANIC SEVERE WITHOUT MENTION OF PSYCHOTIC BEHAVIOR
	296.44 - (ICD9) BIPOLAR I DISORDER MOST RECENT EPISODE (OR CURRENT) MANIC SEVERE SPECIFIED AS WITH PSYCHOTIC BEHAVIOR
	296.45 - (ICD9) BIPOLAR I DISORDER MOST RECENT EPISODE (OR CURRENT) MANIC IN PARTIAL OR UNSPECIFIED REMISSION
	296.46 - (ICD9) BIPOLAR I DISORDER MOST RECENT EPISODE (OR CURRENT) MANIC IN FULL REMISSION
	296.5 - (ICD9) BIPOLAR I DISORDER MOST RECENT EPISODE (OR CURRENT) DEPRESSED
	296.50 - (ICD9) BIPOLAR I DISORDER MOST RECENT EPISODE (OR CURRENT) DEPRESSED UNSPECIFIED
	296.51 - (ICD9) BIPOLAR I DISORDER MOST RECENT EPISODE (OR CURRENT) DEPRESSED MILD
	296.52 - (ICD9) BIPOLAR I DISORDER MOST RECENT EPISODE (OR CURRENT) DEPRESSED MODERATE
	296.53 - (ICD9) BIPOLAR I DISORDER MOST RECENT EPISODE (OR CURRENT) DEPRESSED SEVERE WITHOUT MENTION OF PSYCHOTIC BEHAVIOR
	296.54 - (ICD9) BIPOLAR I DISORDER MOST RECENT EPISODE (OR CURRENT) DEPRESSED SEVERE SPECIFIED AS WITH PSYCHOTIC BEHAVIOR
	296.55 - (ICD9) BIPOLAR I DISORDER MOST RECENT EPISODE (OR CURRENT) DEPRESSED IN PARTIAL OR UNSPECIFIED REMISSION
	296.56 - (ICD9) BIPOLAR I DISORDER MOST RECENT EPISODE (OR CURRENT) DEPRESSED IN FULL REMISSION
	296.6 - (ICD9) BIPOLAR I DISORDER MOST RECENT EPISODE (OR CURRENT) MIXED
	296.60 - (ICD9) BIPOLAR I DISORDER MOST RECENT EPISODE (OR CURRENT) MIXED UNSPECIFIED
	296.61 - (ICD9) BIPOLAR I DISORDER MOST RECENT EPISODE (OR CURRENT) MIXED MILD
	296.62 - (ICD9) BIPOLAR I DISORDER MOST RECENT EPISODE (OR CURRENT) MIXED MODERATE
	296.63 - (ICD9) BIPOLAR I DISORDER MOST RECENT EPISODE (OR CURRENT) MIXED SEVERE WITHOUT MENTION OF PSYCHOTIC BEHAVIOR
	296.64 - (ICD9) BIPOLAR I DISORDER MOST RECENT EPISODE (OR CURRENT) MIXED SEVERE SPECIFIED AS WITH PSYCHOTIC BEHAVIOR
	296.65 - (ICD9) BIPOLAR I DISORDER MOST RECENT EPISODE (OR CURRENT) MIXED IN PARTIAL OR UNSPECIFIED REMISSION
	296.66 - (ICD9) BIPOLAR I DISORDER MOST RECENT EPISODE (OR CURRENT) MIXED IN FULL REMISSION
	296.7 - (ICD9) BIPOLAR I DISORDER MOST RECENT EPISODE (OR CURRENT) UNSPECIFIED
	296.8 - (ICD9) OTHER AND UNSPECIFIED BIPOLAR DISORDERS
	296.80 - (ICD9) BIPOLAR DISORDER UNSPECIFIED
	296.81 - (ICD9) ATYPICAL MANIC DISORDER
	296.82 - (ICD9) ATYPICAL DEPRESSIVE DISORDER
	296.89 - (ICD9) OTHER AND UNSPECIFIED BIPOLAR DISORDER OTHER
	296.99 - (ICD9) OTHER SPECIFIED EPISODIC MOOD DISORDER
Depression
This event measure was defined as occurring when any of the following criteria were met:
	The occurrence of Inpatient with the following attributes:
	Diagnosis Code (Any Position) is any of: { “293.83”, “296.2”, “296.20”, “296.21”, “296.22”, “296.23”, “296.24”, “296.25”, “296.26”, “296.3”, “296.30”, “296.31”, “296.32”, “296.33”, “296.34”, “296.35”, “296.36”, “298.0”, “300.4”, “309.0”, “309.1”, “309.28”, “311” }
	293.83 - MOOD DISORDER WITH HALLUCINATIONS IN CONDITIONS CLASSIFIED ELSEWHERE
	296.2 - MAJOR DEPRESSIVE DISORDER SINGLE EPISODE
	296.20 - MAJOR DEPRESSIVE AFFECTIVE DISORDER SINGLE EPISODE UNSPECIFIED DEGREE
	296.21 - MAJOR DEPRESSIVE AFFECTIVE DISORDER SINGLE EPISODE MILD DEGREE
	296.22 - MAJOR DEPRESSIVE AFFECTIVE DISORDER SINGLE EPISODE MODERATE DEGREE
	296.23 - MAJOR DEPRESSIVE AFFECTIVE DISORDER SINGLE EPISODE SEVERE DEGREE WITHOUT PSYCHOTIC BEHAVIOR
	296.24 - MAJOR DEPRESSIVE AFFECTIVE DISORDER SINGLE EPISODE SEVERE DEGREE SPECIFIED AS WITH PSYCHOTIC BEHAVIOR
	296.25 - MAJOR DEPRESSIVE AFFECTIVE DISORDER SINGLE EPISODE IN PARTIAL OR UNSPECIFIED REMISSION
	296.26 - MAJOR DEPRESSIVE AFFECTIVE DISORDER SINGLE EPISODE IN FULL REMISSION
	296.3 - MAJOR DEPRESSIVE DISORDER RECURRENT EPISODE
	296.30 - MAJOR DEPRESSIVE AFFECTIVE DISORDER RECURRENT EPISODE UNSPECIFIED DEGREE
	296.31 - MAJOR DEPRESSIVE AFFECTIVE DISORDER RECURRENT EPISODE MILD DEGREE
	296.32 - MAJOR DEPRESSIVE AFFECTIVE DISORDER RECURRENT EPISODE MODERATE DEGREE
	296.33 - MAJOR DEPRESSIVE AFFECTIVE DISORDER RECURRENT EPISODE SEVERE DEGREE WITHOUT PSYCHOTIC BEHAVIOR
	296.34 - MAJOR DEPRESSIVE AFFECTIVE DISORDER RECURRENT EPISODE SEVERE DEGREE SPECIFIED AS WITH PSYCHOTIC BEHAVIOR
	296.35 - MAJOR DEPRESSIVE AFFECTIVE DISORDER RECURRENT EPISODE IN PARTIAL OR UNSPECIFIED REMISSION
	296.36 - MAJOR DEPRESSIVE AFFECTIVE DISORDER RECURRENT EPISODE IN FULL REMISSION
	298.0 - DEPRESSIVE TYPE PSYCHOSIS
	300.4 - DYSTHYMIC DISORDER
	309.0 - ADJUSTMENT DISORDER WITH DEPRESSED MOOD
	309.1 - ADJUSTMENT REACTION WITH PROLONGED DEPRESSIVE REACTION
	309.28 - ADJUSTMENT DISORDER WITH MIXED ANXIETY AND DEPRESSED MOOD
	311 - DEPRESSIVE DISORDER NOT ELSEWHERE CLASSIFIED
	The occurrence of Inpatient Service with the following attributes:
	Diagnosis Code (Any Position) is any of: { “293.83”, “296.2”, “296.20”, “296.21”, “296.22”, “296.23”, “296.24”, “296.25”, “296.26”, “296.3”, “296.30”, “296.31”, “296.32”, “296.33”, “296.34”, “296.35”, “296.36”, “298.0”, “300.4”, “309.0”, “309.1”, “309.28”, “311” }
	293.83 - MOOD DISORDER WITH HALLUCINATIONS IN CONDITIONS CLASSIFIED ELSEWHERE
	296.2 - MAJOR DEPRESSIVE DISORDER SINGLE EPISODE
	296.20 - MAJOR DEPRESSIVE AFFECTIVE DISORDER SINGLE EPISODE UNSPECIFIED DEGREE
	296.21 - MAJOR DEPRESSIVE AFFECTIVE DISORDER SINGLE EPISODE MILD DEGREE
	296.22 - MAJOR DEPRESSIVE AFFECTIVE DISORDER SINGLE EPISODE MODERATE DEGREE
	296.23 - MAJOR DEPRESSIVE AFFECTIVE DISORDER SINGLE EPISODE SEVERE DEGREE WITHOUT PSYCHOTIC BEHAVIOR
	296.24 - MAJOR DEPRESSIVE AFFECTIVE DISORDER SINGLE EPISODE SEVERE DEGREE SPECIFIED AS WITH PSYCHOTIC BEHAVIOR
	296.25 - MAJOR DEPRESSIVE AFFECTIVE DISORDER SINGLE EPISODE IN PARTIAL OR UNSPECIFIED REMISSION
	296.26 - MAJOR DEPRESSIVE AFFECTIVE DISORDER SINGLE EPISODE IN FULL REMISSION
	296.3 - MAJOR DEPRESSIVE DISORDER RECURRENT EPISODE
	296.30 - MAJOR DEPRESSIVE AFFECTIVE DISORDER RECURRENT EPISODE UNSPECIFIED DEGREE
	296.31 - MAJOR DEPRESSIVE AFFECTIVE DISORDER RECURRENT EPISODE MILD DEGREE
	296.32 - MAJOR DEPRESSIVE AFFECTIVE DISORDER RECURRENT EPISODE MODERATE DEGREE
	296.33 - MAJOR DEPRESSIVE AFFECTIVE DISORDER RECURRENT EPISODE SEVERE DEGREE WITHOUT PSYCHOTIC BEHAVIOR
	296.34 - MAJOR DEPRESSIVE AFFECTIVE DISORDER RECURRENT EPISODE SEVERE DEGREE SPECIFIED AS WITH PSYCHOTIC BEHAVIOR
	296.35 - MAJOR DEPRESSIVE AFFECTIVE DISORDER RECURRENT EPISODE IN PARTIAL OR UNSPECIFIED REMISSION
	296.36 - MAJOR DEPRESSIVE AFFECTIVE DISORDER RECURRENT EPISODE IN FULL REMISSION
	298.0 - DEPRESSIVE TYPE PSYCHOSIS
	300.4 - DYSTHYMIC DISORDER
	309.0 - ADJUSTMENT DISORDER WITH DEPRESSED MOOD
	309.1 - ADJUSTMENT REACTION WITH PROLONGED DEPRESSIVE REACTION
	309.28 - ADJUSTMENT DISORDER WITH MIXED ANXIETY AND DEPRESSED MOOD
	311 - DEPRESSIVE DISORDER NOT ELSEWHERE CLASSIFIED
	The occurrence of Outpatient with the following attributes:
	Diagnosis Code (Any Position) is any of: { “293.83”, “296.2”, “296.20”, “296.21”, “296.22”, “296.23”, “296.24”, “296.25”, “296.26”, “296.3”, “296.30”, “296.31”, “296.32”, “296.33”, “296.34”, “296.35”, “296.36”, “298.0”, “300.4”, “309.0”, “309.1”, “309.28”, “311” }
	293.83 - MOOD DISORDER WITH HALLUCINATIONS IN CONDITIONS CLASSIFIED ELSEWHERE
	296.2 - MAJOR DEPRESSIVE DISORDER SINGLE EPISODE
	296.20 - MAJOR DEPRESSIVE AFFECTIVE DISORDER SINGLE EPISODE UNSPECIFIED DEGREE
	296.21 - MAJOR DEPRESSIVE AFFECTIVE DISORDER SINGLE EPISODE MILD DEGREE
	296.22 - MAJOR DEPRESSIVE AFFECTIVE DISORDER SINGLE EPISODE MODERATE DEGREE
	296.23 - MAJOR DEPRESSIVE AFFECTIVE DISORDER SINGLE EPISODE SEVERE DEGREE WITHOUT PSYCHOTIC BEHAVIOR
	296.24 - MAJOR DEPRESSIVE AFFECTIVE DISORDER SINGLE EPISODE SEVERE DEGREE SPECIFIED AS WITH PSYCHOTIC BEHAVIOR
	296.25 - MAJOR DEPRESSIVE AFFECTIVE DISORDER SINGLE EPISODE IN PARTIAL OR UNSPECIFIED REMISSION
	296.26 - MAJOR DEPRESSIVE AFFECTIVE DISORDER SINGLE EPISODE IN FULL REMISSION
	296.3 - MAJOR DEPRESSIVE DISORDER RECURRENT EPISODE
	296.30 - MAJOR DEPRESSIVE AFFECTIVE DISORDER RECURRENT EPISODE UNSPECIFIED DEGREE
	296.31 - MAJOR DEPRESSIVE AFFECTIVE DISORDER RECURRENT EPISODE MILD DEGREE
	296.32 - MAJOR DEPRESSIVE AFFECTIVE DISORDER RECURRENT EPISODE MODERATE DEGREE
	296.33 - MAJOR DEPRESSIVE AFFECTIVE DISORDER RECURRENT EPISODE SEVERE DEGREE WITHOUT PSYCHOTIC BEHAVIOR
	296.34 - MAJOR DEPRESSIVE AFFECTIVE DISORDER RECURRENT EPISODE SEVERE DEGREE SPECIFIED AS WITH PSYCHOTIC BEHAVIOR
	296.35 - MAJOR DEPRESSIVE AFFECTIVE DISORDER RECURRENT EPISODE IN PARTIAL OR UNSPECIFIED REMISSION
	296.36 - MAJOR DEPRESSIVE AFFECTIVE DISORDER RECURRENT EPISODE IN FULL REMISSION
	298.0 - DEPRESSIVE TYPE PSYCHOSIS
	300.4 - DYSTHYMIC DISORDER
	309.0 - ADJUSTMENT DISORDER WITH DEPRESSED MOOD
	309.1 - ADJUSTMENT REACTION WITH PROLONGED DEPRESSIVE REACTION
	309.28 - ADJUSTMENT DISORDER WITH MIXED ANXIETY AND DEPRESSED MOOD
	311 - DEPRESSIVE DISORDER NOT ELSEWHERE CLASSIFIED
Obesity
This event measure was defined as occurring when any of the following criteria were met:
	The occurrence of Inpatient with the following attributes:
	Diagnosis Code (Any Position) is any of: { “278.00”, “278.01”, “539.0”, “539.01”, “539.09”, “539.8”, “539.81”, “539.89”, “649.1”, “649.10”, “649.11”, “649.12”, “649.13”, “649.14”, “649.2”, “649.20”, “649.21”, “649.22”, “649.23”, “649.24”, “V85.3”, “V85.30”, “V85.31”, “V85.32”, “V85.33”, “V85.34”, “V85.35”, “V85.36”, “V85.37”, “V85.38”, “V85.39”, “V85.3XXA”, “V85.3XXD”, “V85.3XXS”, “V85.4”, “V85.4…
	278.00 - (ICD9) OBESITY UNSPECIFIED
	278.01 - (ICD9) MORBID OBESITY
	539.0 - (ICD9) COMPLICATIONS OF GASTRIC BAND PROCEDURE
	539.01 - (ICD9) INFECTION DUE TO GASTRIC BAND PROCEDURE
	539.09 - (ICD9) OTHER COMPLICATIONS OF GASTRIC BAND PROCEDURE
	539.8 - (ICD9) COMPLICATIONS OF OTHER BARIATRIC PROCEDURES
	539.81 - (ICD9) INFECTION DUE TO OTHER BARIATRIC PROCEDURE
	539.89 - (ICD9) OTHER COMPLICATIONS OF OTHER BARIATRIC PROCEDURES
	649.1 - (ICD9) OBESITY COMPLICATING PREGNANCY CHILDBIRTH OR THE PUERPERIUM
	649.10 - (ICD9) OBESITY COMPLICATING PREGNANCY CHILDBIRTH OR THE PUERPERIUM UNSPECIFIED AS TO EPISODE OF CARE OR NOT APPLICABLE
	649.11 - (ICD9) OBESITY COMPLICATING PREGNANCY CHILDBIRTH OR THE PUERPERIUM DELIVERED WITH OR WITHOUT MENTION OF ANTEPARTUM CONDITION
	649.12 - (ICD9) OBESITY COMPLICATING PREGNANCY CHILDBIRTH OR THE PUERPERIUM DELIVERED WITH MENTION OF POSTPARTUM COMPLICATION
	649.13 - (ICD9) OBESITY COMPLICATING PREGNANCY CHILDBIRTH OR THE PUERPERIUM ANTEPARTUM CONDITION OR COMPLICATION
	649.14 - (ICD9) OBESITY COMPLICATING PREGNANCY CHILDBIRTH OR THE PUERPERIUM POSTPARTUM CONDITION OR COMPLICATION
	649.2 - (ICD9) BARIATRIC SURGERY STATUS COMPLICATING PREGNANCY CHILDBIRTH OR THE PUERPERIUM
	649.20 - (ICD9) BARIATRIC SURGERY STATUS COMPLICATING PREGNANCY CHILDBIRTH OR THE PUERPERIUM UNSPECIFIED EPISODE OF CARE OR NOT APPLICABLE
	649.21 - (ICD9) BARIATRIC SURGERY STATUS COMPLICATING PREGNANCY CHILDBIRTH OR THE PUERPERIUM DELIVERED WITH OR WITHOUT MENTION OF ANTEPARTUM CONDITION
	649.22 - (ICD9) BARIATRIC SURGERY STATUS COMPLICATING PREGNANCY CHILDBIRTH OR THE PUERPERIUM DELIVERED WITH MENTION OF POSTPARTUM COMPLICATION
	649.23 - (ICD9) BARIATRIC SURGERY STATUS COMPLICATING PREGNANCY CHILDBIRTH OR THE PUERPERIUM ANTEPARTUM CONDITION OR COMPLICATION
	649.24 - (ICD9) BARIATRIC SURGERY STATUS COMPLICATING PREGNANCY CHILDBIRTH OR THE PUERPERIUM POSTPARTUM CONDITION OR COMPLICATION
	V85.3 - Code overlap - (ICD9) BODY MASS INDEX 30-39 ADULT; (ICD10) Unspecified occupant of special construction vehicle injured in traffic accident
	V85.30 - (ICD9) BODY MASS INDEX BETWEEN 30.0-30.9 ADULT
	V85.31 - (ICD9) BODY MASS INDEX BETWEEN 31.0-31.9 ADULT
	V85.32 - (ICD9) BODY MASS INDEX BETWEEN 32.0-32.9 ADULT
	V85.33 - (ICD9) BODY MASS INDEX BETWEEN 33.0-33.9 ADULT
	V85.34 - (ICD9) BODY MASS INDEX BETWEEN 34.0-34.9 ADULT
	V85.35 - (ICD9) BODY MASS INDEX BETWEEN 35.0-35.9 ADULT
	V85.36 - (ICD9) BODY MASS INDEX BETWEEN 36.0-36.9 ADULT
	V85.37 - (ICD9) BODY MASS INDEX BETWEEN 37.0-37.9 ADULT
	V85.38 - (ICD9) BODY MASS INDEX BETWEEN 38.0-38.9 ADULT
	V85.39 - (ICD9) BODY MASS INDEX BETWEEN 39.0-39.9 ADULT
	V85.3XXA - (ICD10) Unspecified occupant of special construction vehicle injured in traffic accident, initial encounter
	V85.3XXD - (ICD10) Unspecified occupant of special construction vehicle injured in traffic accident, subsequent encounter
	V85.3XXS - (ICD10) Unspecified occupant of special construction vehicle injured in traffic accident, sequela
	V85.4 - Code overlap - (ICD9) BODY MASS INDEX 40 AND OVER ADULT; (ICD10) Person injured while boarding or alighting from special construction vehicle
	V85.41 - (ICD9) BODY MASS INDEX 40.0-44.9 ADULT
	V85.42 - (ICD9) BODY MASS INDEX 45.0-49.9 ADULT
	V85.43 - (ICD9) BODY MASS INDEX 50.0-59.9 ADULT
	V85.44 - (ICD9) BODY MASS INDEX 60.0-69.9 ADULT
	V85.45 - (ICD9) BODY MASS INDEX 70 AND OVER ADULT
	V85.4XXA - (ICD10) Person injured while boarding or alighting from special construction vehicle, initial encounter
	V85.4XXD - (ICD10) Person injured while boarding or alighting from special construction vehicle, subsequent encounter
	V85.4XXS - (ICD10) Person injured while boarding or alighting from special construction vehicle, sequela
	The occurrence of Outpatient with the following attributes:
	Diagnosis Code (Any Position) is any of: { “278.00”, “278.01”, “539.0”, “539.01”, “539.09”, “539.8”, “539.81”, “539.89”, “649.1”, “649.10”, “649.11”, “649.12”, “649.13”, “649.14”, “649.2”, “649.20”, “649.21”, “649.22”, “649.23”, “649.24”, “V85.3”, “V85.30”, “V85.31”, “V85.32”, “V85.33”, “V85.34”, “V85.35”, “V85.36”, “V85.37”, “V85.38”, “V85.39”, “V85.3XXA”, “V85.3XXD”, “V85.3XXS”, “V85.4”, “V85.4…
	278.00 - (ICD9) OBESITY UNSPECIFIED
	278.01 - (ICD9) MORBID OBESITY
	539.0 - (ICD9) COMPLICATIONS OF GASTRIC BAND PROCEDURE
	539.01 - (ICD9) INFECTION DUE TO GASTRIC BAND PROCEDURE
	539.09 - (ICD9) OTHER COMPLICATIONS OF GASTRIC BAND PROCEDURE
	539.8 - (ICD9) COMPLICATIONS OF OTHER BARIATRIC PROCEDURES
	539.81 - (ICD9) INFECTION DUE TO OTHER BARIATRIC PROCEDURE
	539.89 - (ICD9) OTHER COMPLICATIONS OF OTHER BARIATRIC PROCEDURES
	649.1 - (ICD9) OBESITY COMPLICATING PREGNANCY CHILDBIRTH OR THE PUERPERIUM
	649.10 - (ICD9) OBESITY COMPLICATING PREGNANCY CHILDBIRTH OR THE PUERPERIUM UNSPECIFIED AS TO EPISODE OF CARE OR NOT APPLICABLE
	649.11 - (ICD9) OBESITY COMPLICATING PREGNANCY CHILDBIRTH OR THE PUERPERIUM DELIVERED WITH OR WITHOUT MENTION OF ANTEPARTUM CONDITION
	649.12 - (ICD9) OBESITY COMPLICATING PREGNANCY CHILDBIRTH OR THE PUERPERIUM DELIVERED WITH MENTION OF POSTPARTUM COMPLICATION
	649.13 - (ICD9) OBESITY COMPLICATING PREGNANCY CHILDBIRTH OR THE PUERPERIUM ANTEPARTUM CONDITION OR COMPLICATION
	649.14 - (ICD9) OBESITY COMPLICATING PREGNANCY CHILDBIRTH OR THE PUERPERIUM POSTPARTUM CONDITION OR COMPLICATION
	649.2 - (ICD9) BARIATRIC SURGERY STATUS COMPLICATING PREGNANCY CHILDBIRTH OR THE PUERPERIUM
	649.20 - (ICD9) BARIATRIC SURGERY STATUS COMPLICATING PREGNANCY CHILDBIRTH OR THE PUERPERIUM UNSPECIFIED EPISODE OF CARE OR NOT APPLICABLE
	649.21 - (ICD9) BARIATRIC SURGERY STATUS COMPLICATING PREGNANCY CHILDBIRTH OR THE PUERPERIUM DELIVERED WITH OR WITHOUT MENTION OF ANTEPARTUM CONDITION
	649.22 - (ICD9) BARIATRIC SURGERY STATUS COMPLICATING PREGNANCY CHILDBIRTH OR THE PUERPERIUM DELIVERED WITH MENTION OF POSTPARTUM COMPLICATION
	649.23 - (ICD9) BARIATRIC SURGERY STATUS COMPLICATING PREGNANCY CHILDBIRTH OR THE PUERPERIUM ANTEPARTUM CONDITION OR COMPLICATION
	649.24 - (ICD9) BARIATRIC SURGERY STATUS COMPLICATING PREGNANCY CHILDBIRTH OR THE PUERPERIUM POSTPARTUM CONDITION OR COMPLICATION
	V85.3 - Code overlap - (ICD9) BODY MASS INDEX 30-39 ADULT; (ICD10) Unspecified occupant of special construction vehicle injured in traffic accident
	V85.30 - (ICD9) BODY MASS INDEX BETWEEN 30.0-30.9 ADULT
	V85.31 - (ICD9) BODY MASS INDEX BETWEEN 31.0-31.9 ADULT
	V85.32 - (ICD9) BODY MASS INDEX BETWEEN 32.0-32.9 ADULT
	V85.33 - (ICD9) BODY MASS INDEX BETWEEN 33.0-33.9 ADULT
	V85.34 - (ICD9) BODY MASS INDEX BETWEEN 34.0-34.9 ADULT
	V85.35 - (ICD9) BODY MASS INDEX BETWEEN 35.0-35.9 ADULT
	V85.36 - (ICD9) BODY MASS INDEX BETWEEN 36.0-36.9 ADULT
	V85.37 - (ICD9) BODY MASS INDEX BETWEEN 37.0-37.9 ADULT
	V85.38 - (ICD9) BODY MASS INDEX BETWEEN 38.0-38.9 ADULT
	V85.39 - (ICD9) BODY MASS INDEX BETWEEN 39.0-39.9 ADULT
	V85.3XXA - (ICD10) Unspecified occupant of special construction vehicle injured in traffic accident, initial encounter
	V85.3XXD - (ICD10) Unspecified occupant of special construction vehicle injured in traffic accident, subsequent encounter
	V85.3XXS - (ICD10) Unspecified occupant of special construction vehicle injured in traffic accident, sequela
	V85.4 - Code overlap - (ICD9) BODY MASS INDEX 40 AND OVER ADULT; (ICD10) Person injured while boarding or alighting from special construction vehicle
	V85.41 - (ICD9) BODY MASS INDEX 40.0-44.9 ADULT
	V85.42 - (ICD9) BODY MASS INDEX 45.0-49.9 ADULT
	V85.43 - (ICD9) BODY MASS INDEX 50.0-59.9 ADULT
	V85.44 - (ICD9) BODY MASS INDEX 60.0-69.9 ADULT
	V85.45 - (ICD9) BODY MASS INDEX 70 AND OVER ADULT
	V85.4XXA - (ICD10) Person injured while boarding or alighting from special construction vehicle, initial encounter
	V85.4XXD - (ICD10) Person injured while boarding or alighting from special construction vehicle, subsequent encounter
	V85.4XXS - (ICD10) Person injured while boarding or alighting from special construction vehicle, sequela
	The occurrence of Inpatient with the following attributes:
	Procedure Code (Any Position) is any of: { “43.82”, “43.89”, “44.31”, “44.38”, “44.39”, “44.68”, “44.69”, “44.95”, “45.51”, “45.91” }
	43.82 - (ICD9) LAPAROSCOPIC VERTICAL (SLEEVE) GASTRECTOMY
	43.89 - (ICD9) OPEN AND OTHER PARTIAL GASTRECTOMY
	44.31 - (ICD9) HIGH GASTRIC BYPASS
	44.38 - (ICD9) LAPAROSCOPIC GASTROENTEROSTOMY
	44.39 - (ICD9) OTHER GASTROENTEROSTOMY WITHOUT GASTRECTOMY
	44.68 - (ICD9) LAPAROSCOPIC GASTROPLASTY
	44.69 - (ICD9) OTHER REPAIR OF STOMACH
	44.95 - (ICD9) LAPAROSCOPIC GASTRIC RESTRICTIVE PROCEDURE
	45.51 - (ICD9) ISOLATION OF SEGMENT OF SMALL INTESTINE
	45.91 - (ICD9) SMALL-TO-SMALL INTESTINAL ANASTOMOSIS
	The occurrence of Outpatient with the following attributes:
	Procedure Code (Any Position) is any of: { “43.82”, “43.89”, “44.31”, “44.38”, “44.39”, “44.68”, “44.69”, “44.95”, “45.51”, “45.91” }
	43.82 - (ICD9) LAPAROSCOPIC VERTICAL (SLEEVE) GASTRECTOMY
	43.89 - (ICD9) OPEN AND OTHER PARTIAL GASTRECTOMY
	44.31 - (ICD9) HIGH GASTRIC BYPASS
	44.38 - (ICD9) LAPAROSCOPIC GASTROENTEROSTOMY
	44.39 - (ICD9) OTHER GASTROENTEROSTOMY WITHOUT GASTRECTOMY
	44.68 - (ICD9) LAPAROSCOPIC GASTROPLASTY
	44.69 - (ICD9) OTHER REPAIR OF STOMACH
	44.95 - (ICD9) LAPAROSCOPIC GASTRIC RESTRICTIVE PROCEDURE
	45.51 - (ICD9) ISOLATION OF SEGMENT OF SMALL INTESTINE
	45.91 - (ICD9) SMALL-TO-SMALL INTESTINAL ANASTOMOSIS
	The occurrence of Inpatient with the following attributes:
	Procedure Code (Any Position) is any of: { “43644”, “43645”, “43659”, “43770”, “43842”, “43843”, “43844”, “43845”, “43846”, “43847”, “43999”, “S2082” }
	43644 - (HCPCS) Laparos, surgical, gastric restrictive procedure; with gastric bypass and Roux-en-Y gastroenterostomy (roux limb 150 cm or less)
	43645 - (HCPCS) Laparos, surgical, gastric restrictive procedure; with gastric bypass and small intestine reconstruction to limit absorption
	43659 - (HCPCS) Unlisted laparos procedure, stomach
	43770 - (HCPCS) Laparos, surgical, gastric restrictive procedure; placement of adjustable gastric band (gastric band and subcutaneous port components) / Laparos, surgical, gastric restrictive procedure; placement of adjustable gastric restrictive device (eg, gastric band and subcutaneous port components)
	43842 - (HCPCS) Gastric restrictive procedure, without gastric bypass, for morbid obesity; vertical-banded gastroplasty
	43843 - (HCPCS) Gastric restrictive procedure, without gastric bypass, for morbid obesity; other than vertical-banded gastroplasty
	43844
	43845 - (HCPCS) Gastric restrictive procedure with partial gastrectomy, pylorus-preserving duodenoileostomy and ileoileostomy (50 to 100 cm common channel) to limit absorption (biliopancreatic diversion with duodenal switch)
	43846 - (HCPCS) Gastric restrictive procedure, with gastric bypass for morbid obesity; with short limb (150 cm or less) Roux-en-Y gastroenterostomy / Gastric restrictive procedure, with gastric bypass for morbid obesity; with short limb (less than 100 cm) Roux-en-Y gastro enterostomy / Gastric restrictive procedure, with gastric bypass for morbid obesity; with short limb (less than 100 cm) Roux-e…
	43847 - (HCPCS) Gastric restrictive procedure, with gastric bypass for morbid obesity; with small bowel reconstruction to limit absorption / Gastric restrictive procedure, with gastric bypass for morbid obesity; with small intestine reconstruction to limit absorption
	43999 - (HCPCS) Unlisted procedure, stomach
	S2082 - (HCPCS) LAPAROS, SURGICAL; GASTRIC RESTRICTIVE PROCEDURE, ADJUSTABLE GASTRIC BAND (INCLUDES PLACEMENT OF SUBCUTANEOUS PORT)
	The occurrence of Outpatient with the following attributes:
	Procedure Code (Any Position) is any of: { “43644”, “43645”, “43659”, “43770”, “43842”, “43843”, “43844”, “43845”, “43846”, “43847”, “43999”, “S2082” }
	43644 - (HCPCS) Laparos, surgical, gastric restrictive procedure; with gastric bypass and Roux-en-Y gastroenterostomy (roux limb 150 cm or less)
	43645 - (HCPCS) Laparos, surgical, gastric restrictive procedure; with gastric bypass and small intestine reconstruction to limit absorption
	43659 - (HCPCS) Unlisted laparos procedure, stomach
	43770 - (HCPCS) Laparos, surgical, gastric restrictive procedure; placement of adjustable gastric band (gastric band and subcutaneous port components) / Laparos, surgical, gastric restrictive procedure; placement of adjustable gastric restrictive device (eg, gastric band and subcutaneous port components)
	43842 - (HCPCS) Gastric restrictive procedure, without gastric bypass, for morbid obesity; vertical-banded gastroplasty
	43843 - (HCPCS) Gastric restrictive procedure, without gastric bypass, for morbid obesity; other than vertical-banded gastroplasty
	43844
	43845 - (HCPCS) Gastric restrictive procedure with partial gastrectomy, pylorus-preserving duodenoileostomy and ileoileostomy (50 to 100 cm common channel) to limit absorption (biliopancreatic diversion with duodenal switch)
	43846 - (HCPCS) Gastric restrictive procedure, with gastric bypass for morbid obesity; with short limb (150 cm or less) Roux-en-Y gastroenterostomy / Gastric restrictive procedure, with gastric bypass for morbid obesity; with short limb (less than 100 cm) Roux-en-Y gastro enterostomy / Gastric restrictive procedure, with gastric bypass for morbid obesity; with short limb (less than 100 cm) Roux-e…
	43847 - (HCPCS) Gastric restrictive procedure, with gastric bypass for morbid obesity; with small bowel reconstruction to limit absorption / Gastric restrictive procedure, with gastric bypass for morbid obesity; with small intestine reconstruction to limit absorption
	43999 - (HCPCS) Unlisted procedure, stomach
	S2082 - (HCPCS) LAPAROS, SURGICAL; GASTRIC RESTRICTIVE PROCEDURE, ADJUSTABLE GASTRIC BAND (INCLUDES PLACEMENT OF SUBCUTANEOUS PORT)
	The occurrence of Drug with the following attributes:
	Generic Name is any of: { “BENZPHETAMINE HCL”, “DEXFENFLURAMINE HCL”, “DIETHYLPROPION HCL”, “FENFLURAMINE HCL”, “LORCASERIN HCL”, “MEPHENTERMINE SULFATE”, “NALTREXONE HCL/BUPROPION HCL”, “ORLISTAT”, “PHENDIMETRAZINE TARTRATE”, “PHENTERMINE HCL”, “PHENTERMINE HCL/TOPIRAMATE”, “PHENTERMINE RESIN”, “SIBUTRAMINE HCL M-HYDRATE” }
	BENZPHETAMINE HCL
	DEXFENFLURAMINE HCL
	DIETHYLPROPION HCL
	FENFLURAMINE HCL
	LORCASERIN HCL
	MEPHENTERMINE SULFATE
	NALTREXONE HCL/BUPROPION HCL
	ORLISTAT
	PHENDIMETRAZINE TARTRATE
	PHENTERMINE HCL
	PHENTERMINE HCL/TOPIRAMATE
	PHENTERMINE RESIN
	SIBUTRAMINE HCL M-HYDRATE
Antiobesity drug use
This event measure was defined as occurring when any of the following criteria were met:
	The occurrence of Drug with the following attributes:
	Generic Name is any of: { “BENZPHETAMINE HCL”, “DIETHYLPROPION HCL”, “LORCASERIN HCL”, “MEPHENTERMINE SULFATE”, “ORLISTAT”, “PHENDIMETRAZINE TARTRATE”, “PHENTERMINE HCL”, “PHENTERMINE HCL/TOPIRAMATE”, “PHENTERMINE RESIN” }
	BENZPHETAMINE HCL
	DIETHYLPROPION HCL
	LORCASERIN HCL
	MEPHENTERMINE SULFATE
	ORLISTAT
	PHENDIMETRAZINE TARTRATE
	PHENTERMINE HCL
	PHENTERMINE HCL/TOPIRAMATE
	PHENTERMINE RESIN
Dyslipidemia drug use
This event measure was defined as occurring when any of the following criteria were met:
	The occurrence of Drug with the following attributes:
	Generic Name is any of: { “EZETIMIBE”, “ICOSAPENT ETHYL”, “OMEGA-3 ACID ETHYL ESTERS”, “ADAPALENE/BENZOYL PEROXIDE/NIACINAMIDE”, “ARGININE/NIACIN/YOHIMBE BARK/GINSENG/GNK/DAMIANA/SCHISANDRA”, “AZELAIC ACID/NIACINAMIDE”, “BENZOYL PEROXIDE/CLINDAMYCIN PHOSPHATE/NIACINAMIDE”, “BETA-CAROTENE(A) W-C AND E/NIACINAMIDE/VIT B2/LUT/MIN/GLUT”, “C/NIACINAMIDE/CR POLYNICOTINAT/OAT/PHYTOSTEROL/GUGGULSTERONE”,…
	EZETIMIBE
	ICOSAPENT ETHYL
	OMEGA-3 ACID ETHYL ESTERS
	ADAPALENE/BENZOYL PEROXIDE/NIACINAMIDE
	ARGININE/NIACIN/YOHIMBE BARK/GINSENG/GNK/DAMIANA/SCHISANDRA
	AZELAIC ACID/NIACINAMIDE
	BENZOYL PEROXIDE/CLINDAMYCIN PHOSPHATE/NIACINAMIDE
	BETA-CAROTENE(A) W-C AND E/NIACINAMIDE/VIT B2/LUT/MIN/GLUT
	C/NIACINAMIDE/CR POLYNICOTINAT/OAT/PHYTOSTEROL/GUGGULSTERONE
	CAFFEINE/NIACIN/PYRIDOXINE/HERBAL COMPLEX NO. 133
	CERAMIDES 1,3,6-11/NIACINAMIDE
	CERAMIDES 1,3,6-11/NIACINAMIDE/HYALURONIC ACID
	CLINDAMYCIN/NIACINAMIDE
	CLOBETASOL PROPIONATE/NIACINAMIDE
	DAPSONE/NIACINAMIDE
	DAPSONE/SPIRONOLACTONE/NIACINAMIDE
	DICLOFENAC SODIUM/HYALURONATE SODIUM/NIACINAMIDE
	ECONAZOLE NITRATE/NIACINAMIDE
	FLUOCINOLONE ACETONIDE/NIACINAMIDE
	FOLIC ACID/NIACINAMIDE/CUPRIC OXIDE/ZINC OXIDE
	FOLIC ACID/NIACINAMIDE/ZINC
	IMIQUIMOD/LEVOCETIRIZINE DIHYDROCHLORIDE/NIACINAMIDE
	INOSITOL NIACINATE
	INOSITOL/CHOLINE BIT/B COMPLEX/NIACINAMIDE/PANTOTHENIC ACID
	INSULIN ASPART (NIACINAMIDE)
	IRON FUMARATE,POLYSAC COMP/FOLIC ACID/VITAMIN C/NIACINAMIDE
	IRON FUMARATE/IRON POLYSAC COMPLEX/VITAMIN C/NIACINAMIDE
	IRON PYROPHOSPHATE/CYANOCOBALAMIN/FA/NIACIN/PYRIDOXINE HCL
	IVERMECTIN/METRONIDAZOLE/NIACINAMIDE
	LACTIC ACID/NIACINAMIDE
	LECITHIN/SITOSTEROLS/NIACIN/BETAINE/CHITOSAN
	LEVOMEFOLATE CALC/NIACINAMIDE/COPPER/ZINC/SELENIUM/CHROMIUM
	LYSINE HCL/NIACINAMIDE/THIAMINE
	MAGNESIUM L-THREONATE/NIACINAMIDE
	MELATONIN/TRYPTOPHAN/VALERIAN/CHAMOMILE/NIACIN/INOSITOL/B6
	METHYLTETRAHYDROFOLATE GLUCOSAMINE/NIACINAMIDE/CUPRIC,ZN OX
	NIACIN
	NIACIN (INOSITOL NIACINATE)
	NIACIN 1/FOLIC/B12/IRON/ACETYL.ZINC/CHROMIUM/INOS.NIACINATE
	NIACIN/CAPSAICIN/YOHIMBE BARK/GINSENG/GNK BI EX/DAMIANA/OATS
	NIACIN/PANTETHINE
	NIACIN/POLICOS/GUGULSTER/PLANT STEROL COMPLEX/CAYENNE/GARLIC
	NIACINAMIDE
	NIACINAMIDE ASCORBATE
	NIACINAMIDE/AZELAIC AC/QUERCET/TURMER/FA/B6/ZINC OX/COPPER
	NIACINAMIDE/AZELAIC ACID/ZINC OXIDE/VIT B6/COPPER/FA
	NIACINAMIDE/B6/C/FOLIC ACID/COPPER/MAG/ZINC/ALPHA LIPOIC ACD
	NIACINAMIDE/B6/FOLIC ACID/ZINC/COPPER/ASTAXANTHIN/UBIDECARE
	NIACINAMIDE/FA/B6/COPPER/ZINC OXIDE/BAIKAL SKULLCAP/CATECHU
	NIACINAMIDE/RIBOFLAVIN/BETA-CAROTENE(A) W-C AND E/MINERALS
	PECTIN/INOSITOL/BIOFLAVONOIDS/NIACIN/SOYBEAN
	POLICOSANOL/INOSITOL NIACINATE/GARLIC
	SPIRONOLACTONE/NIACINAMIDE
	SULFACETAMIDE SODIUM/NIACINAMIDE
	TACROLIMUS/HYALURONATE SODIUM/NIACINAMIDE
	TACROLIMUS/NIACINAMIDE
	TAZAROTENE/NIACINAMIDE
	THIAMINE HCL/RIBOFLAVIN/NIACINAMIDE/CYANOCOBALAMIN/PROTEASE
	THIAMINE HCL/RIBOFLAVIN/NIACINAMIDE/DEXPANTHENOL/PYRIDOXINE
	THIAMINE M.NIT/RIBOFLAVIN/NIACIN/CA PANTOTHENATE/B6/B12/C/FA
	THIAMINE/RIBOFLAVIN/NIACIN/CA PANTOTHENATE/B6/B12/VIT C/FA
	THIAMINE/RIBOFLAVIN/NIACIN/CA PANTOTHENATE/VIT B6/B12/IRON
	THIAMINE/RIBOFLAVIN/NIACIN/PANT ACID/B6/IRON/METHION/CHOLINE
	THIAMINE/RIBOFLAVIN/NIACIN/PANTOTHEN AC/B6/FOLIC ACID/B12/C
	TRETINOIN/BENZOYL PEROXIDE/CLINDAMYCIN PHOSPHATE/NIACINAMIDE
	TRETINOIN/CLINDAMYCIN PHOSPHATE/NIACINAMIDE
	TRETINOIN/CLINDAMYCIN PHOSPHATE/SPIRONOLACTONE/NIACINAMIDE
	TRETINOIN/HYALURONATE SODIUM/NIACINAMIDE
	TRETINOIN/NIACINAMIDE
	TRETINOIN/SPIRONOLACTONE/NIACINAMIDE
	TRIAMCINOLONE ACETONIDE/NIACINAMIDE
	VIT B2/NIACINAMIDE/PYRIDOXINE HCL (B6)/VIT B12/DEXPANTHENOL
	VIT C/VIT B6/NIACIN(B3)/FOLIC ACID/VIT B12/HERB COMPLEX 192
	VITAMIN B COMPLEX NO.12/NIACINAMIDE (VIT B3)
	VITAMIN B COMPLEX/NIACINAMIDE/CYANOCOBALAMIN/CHOLINE BIT
	VITAMIN B COMPLEX/NIACINAMIDE/PANTOTHENIC ACID/HERBAL DRUGS
	AMLODIPINE BESYLATE/ATORVASTATIN CALCIUM
	ASPIRIN (CALCIUM CARB & MAGNESIUM BUFFERS)/PRAVASTATIN
	ATORVASTATIN CALCIUM
	CHOLESTYRAMINE
	CHOLESTYRAMINE (WITH SUGAR)
	CHOLESTYRAMINE/ASPARTAME
	COLESEVELAM HCL
	COLESTIPOL HCL
	EZETIMIBE/ATORVASTATIN CALCIUM
	EZETIMIBE/SIMVASTATIN
	FENOFIBRATE
	FENOFIBRATE NANOCRYSTALLIZED
	FENOFIBRATE,MICRONIZED
	FLUVASTATIN SODIUM
	GEMFIBROZIL
	LOVASTATIN
	NIACIN/LOVASTATIN
	NIACIN/SIMVASTATIN
	PITAVASTATIN CALCIUM
	PITAVASTATIN MAGNESIUM
	PRAVASTATIN SODIUM
	ROSUVASTATIN CALCIUM
	SIMVASTATIN
	SITAGLIPTIN PHOSPHATE/SIMVASTATIN
PCOS
This event measure was defined as occurring when any of the following criteria were met:
	The occurrence of Inpatient with the following attributes:
	Diagnosis Code (Any Position) is any of: { “256.4” }
	256.4 - (ICD9) POLYCYSTIC OVARIES
	The occurrence of Outpatient with the following attributes:
	Diagnosis Code (Any Position) is any of: { “256.4” }
	256.4 - (ICD9) POLYCYSTIC OVARIES
ADHD
This event measure was defined as occurring when any of the following criteria were met:
	The occurrence of Inpatient with the following attributes:
	Diagnosis Code (Any Position) is any of: { “314.00”, “314.01”, “314.1”, “314.2”, “314.8”, “314.9” }
	314.00 - (ICD9) ATTENTION DEFICIT DISORDER OF CHILDHOOD WITHOUT HYPERACTIVITY
	314.01 - (ICD9) ATTENTION DEFICIT DISORDER OF CHILDHOOD WITH HYPERACTIVITY
	314.1 - (ICD9) HYPERKINESIS OF CHILDHOOD WITH DEVELOPMENTAL DELAY
	314.2 - (ICD9) HYPERKINETIC CONDUCT DISORDER OF CHILDHOOD
	314.8 - (ICD9) OTHER SPECIFIED MANIFESTATIONS OF HYPERKINETIC SYNDROME OF CHILDHOOD
	314.9 - (ICD9) UNSPECIFIED HYPERKINETIC SYNDROME OF CHILDHOOD
	The occurrence of Outpatient with the following attributes:
	Diagnosis Code (Any Position) is any of: { “314.00”, “314.01”, “314.1”, “314.2”, “314.8”, “314.9” }
	314.00 - (ICD9) ATTENTION DEFICIT DISORDER OF CHILDHOOD WITHOUT HYPERACTIVITY
	314.01 - (ICD9) ATTENTION DEFICIT DISORDER OF CHILDHOOD WITH HYPERACTIVITY
	314.1 - (ICD9) HYPERKINESIS OF CHILDHOOD WITH DEVELOPMENTAL DELAY
	314.2 - (ICD9) HYPERKINETIC CONDUCT DISORDER OF CHILDHOOD
	314.8 - (ICD9) OTHER SPECIFIED MANIFESTATIONS OF HYPERKINETIC SYNDROME OF CHILDHOOD
	314.9 - (ICD9) UNSPECIFIED HYPERKINETIC SYNDROME OF CHILDHOOD
Adjustement disorders
This event measure was defined as occurring when any of the following criteria were met:
	The occurrence of Inpatient with the following attributes:
	Diagnosis Code (Any Position) is any of: { “309.0”, “309.1”, “309.22”, “309.29”, “309.3”, “309.82”, “309.83”, “309.89”, “309.23”, “309.24”, “309.28”, “309.4”, “309.9” }
	309.0 - (ICD9) ADJUSTMENT DISORDER WITH DEPRESSED MOOD
	309.1 - (ICD9) ADJUSTMENT REACTION WITH PROLONGED DEPRESSIVE REACTION
	309.22 - (ICD9) EMANCIPATION DISORDER OF ADOLESCENCE AND EARLY ADULT LIFE
	309.29 - (ICD9) OTHER ADJUSTMENT REACTIONS WITH PREDOMINANT DISTURBANCE OF OTHER EMOTIONS
	309.3 - (ICD9) ADJUSTMENT DISORDER WITH DISTURBANCE OF CONDUCT
	309.82 - (ICD9) ADJUSTMENT REACTION WITH PHYSICAL SYMPTOMS
	309.83 - (ICD9) ADJUSTMENT REACTION WITH WITHDRAWAL
	309.89 - (ICD9) OTHER SPECIFIED ADJUSTMENT REACTIONS
	309.23 - (ICD9) SPECIFIC ACADEMIC OR WORK INHIBITION
	309.24 - (ICD9) ADJUSTMENT DISORDER WITH ANXIETY
	309.28 - (ICD9) ADJUSTMENT DISORDER WITH MIXED ANXIETY AND DEPRESSED MOOD
	309.4 - (ICD9) ADJUSTMENT DISORDER WITH MIXED DISTURBANCE OF EMOTIONS AND CONDUCT
	309.9 - (ICD9) UNSPECIFIED ADJUSTMENT REACTION
	The occurrence of Outpatient with the following attributes:
	Diagnosis Code (Any Position) is any of: { “309.0”, “309.1”, “309.22”, “309.29”, “309.3”, “309.82”, “309.83”, “309.89”, “309.23”, “309.24”, “309.28”, “309.4”, “309.9” }
	309.0 - (ICD9) ADJUSTMENT DISORDER WITH DEPRESSED MOOD
	309.1 - (ICD9) ADJUSTMENT REACTION WITH PROLONGED DEPRESSIVE REACTION
	309.22 - (ICD9) EMANCIPATION DISORDER OF ADOLESCENCE AND EARLY ADULT LIFE
	309.29 - (ICD9) OTHER ADJUSTMENT REACTIONS WITH PREDOMINANT DISTURBANCE OF OTHER EMOTIONS
	309.3 - (ICD9) ADJUSTMENT DISORDER WITH DISTURBANCE OF CONDUCT
	309.82 - (ICD9) ADJUSTMENT REACTION WITH PHYSICAL SYMPTOMS
	309.83 - (ICD9) ADJUSTMENT REACTION WITH WITHDRAWAL
	309.89 - (ICD9) OTHER SPECIFIED ADJUSTMENT REACTIONS
	309.23 - (ICD9) SPECIFIC ACADEMIC OR WORK INHIBITION
	309.24 - (ICD9) ADJUSTMENT DISORDER WITH ANXIETY
	309.28 - (ICD9) ADJUSTMENT DISORDER WITH MIXED ANXIETY AND DEPRESSED MOOD
	309.4 - (ICD9) ADJUSTMENT DISORDER WITH MIXED DISTURBANCE OF EMOTIONS AND CONDUCT
	309.9 - (ICD9) UNSPECIFIED ADJUSTMENT REACTION
Alcohol abuse
This event measure was defined as occurring when any of the following criteria were met:
	The occurrence of Inpatient with the following attributes:
	Diagnosis Code (Any Position) is any of: { “291.0”, “291.1”, “291.2”, “291.3”, “291.4”, “291.5”, “291.8”, “291.81”, “291.82”, “291.89”, “291.9”, “303.00”, “303.01”, “303.02”, “303.03”, “303.90”, “303.91”, “303.92”, “303.93”, “305.00”, “305.01”, “305.02”, “305.03”, “357.5”, “425.5”, “535.3”, “535.30”, “535.31”, “571.0”, “571.1”, “571.2”, “571.3”, “760.71”, “980.0” }
	291.0 - (ICD9) ALCOHOL WITHDRAWAL DELIRIUM
	291.1 - (ICD9) ALCOHOL-INDUCED PERSISTING AMNESTIC DISORDER
	291.2 - (ICD9) ALCOHOL-INDUCED PERSISTING DEMENTIA
	291.3 - (ICD9) ALCOHOL-INDUCED PSYCHOTIC DISORDER WITH HALLUCINATIONS
	291.4 - (ICD9) IDIOSYNCRATIC ALCOHOL INTOXICATION
	291.5 - (ICD9) ALCOHOL-INDUCED PSYCHOTIC DISORDER WITH DELUSIONS
	291.8 - (ICD9) OTHER SPECIFIED ALCOHOL-INDUCED MENTAL DISORDERS
	291.81 - (ICD9) ALCOHOL WITHDRAWAL
	291.82 - (ICD9) ALCOHOL-INDUCED SLEEP DISORDERS
	291.89 - (ICD9) OTHER SPECIFIED ALCOHOL-INDUCED MENTAL DISORDERS
	291.9 - (ICD9) UNSPECIFIED ALCOHOL-INDUCED MENTAL DISORDERS
	303.00 - (ICD9) ACUTE ALCOHOLIC INTOXICATION IN ALCOHOLISM UNSPECIFIED DRINKING BEHAVIOR
	303.01 - (ICD9) ACUTE ALCOHOLIC INTOXICATION IN ALCOHOLISM CONTINUOUS DRINKING BEHAVIOR
	303.02 - (ICD9) ACUTE ALCOHOLIC INTOXICATION IN ALCOHOLISM EPISODIC DRINKING BEHAVIOR
	303.03 - (ICD9) ACUTE ALCOHOLIC INTOXICATION IN ALCOHOLISM IN REMISSION
	303.90 - (ICD9) OTHER AND UNSPECIFIED ALCOHOL DEPENDENCE UNSPECIFIED DRINKING BEHAVIOR
	303.91 - (ICD9) OTHER AND UNSPECIFIED ALCOHOL DEPENDENCE CONTINUOUS DRINKING BEHAVIOR
	303.92 - (ICD9) OTHER AND UNSPECIFIED ALCOHOL DEPENDENCE EPISODIC DRINKING BEHAVIOR
	303.93 - (ICD9) OTHER AND UNSPECIFIED ALCOHOL DEPENDENCE IN REMISSION
	305.00 - (ICD9) NONDEPENDENT ALCOHOL ABUSE UNSPECIFIED DRINKING BEHAVIOR
	305.01 - (ICD9) NONDEPENDENT ALCOHOL ABUSE CONTINUOUS DRINKING BEHAVIOR
	305.02 - (ICD9) NONDEPENDENT ALCOHOL ABUSE EPISODIC DRINKING BEHAVIOR
	305.03 - (ICD9) NONDEPENDENT ALCOHOL ABUSE IN REMISSION
	357.5 - (ICD9) ALCOHOLIC POLYNEUROPATHY
	425.5 - (ICD9) ALCOHOLIC CARDIOMYOPATHY
	535.3 - (ICD9) ALCOHOLIC GASTRITIS
	535.30 - (ICD9) ALCOHOLIC GASTRITIS (WITHOUT HEMORRHAGE)
	535.31 - (ICD9) ALCOHOLIC GASTRITIS WITH HEMORRHAGE
	571.0 - (ICD9) ALCOHOLIC FATTY LIVER
	571.1 - (ICD9) ACUTE ALCOHOLIC HEPATITIS
	571.2 - (ICD9) ALCOHOLIC CIRRHOSIS OF LIVER
	571.3 - (ICD9) ALCOHOLIC LIVER DAMAGE UNSPECIFIED
	760.71 - (ICD9) NOXIOUS INFLUENCES AFFECTING FETUS OR NEWBORN VIA PLACENTA OR BREAST MILK ALCOHOL
	980.0 - (ICD9) TOXIC EFFECT OF ETHYL ALCOHOL
	The occurrence of Outpatient with the following attributes:
	Diagnosis Code (Any Position) is any of: { “291.0”, “291.1”, “291.2”, “291.3”, “291.4”, “291.5”, “291.8”, “291.81”, “291.82”, “291.89”, “291.9”, “303.00”, “303.01”, “303.02”, “303.03”, “303.90”, “303.91”, “303.92”, “303.93”, “305.00”, “305.01”, “305.02”, “305.03”, “357.5”, “425.5”, “535.3”, “535.30”, “535.31”, “571.0”, “571.1”, “571.2”, “571.3”, “760.71”, “980.0” }
	291.0 - (ICD9) ALCOHOL WITHDRAWAL DELIRIUM
	291.1 - (ICD9) ALCOHOL-INDUCED PERSISTING AMNESTIC DISORDER
	291.2 - (ICD9) ALCOHOL-INDUCED PERSISTING DEMENTIA
	291.3 - (ICD9) ALCOHOL-INDUCED PSYCHOTIC DISORDER WITH HALLUCINATIONS
	291.4 - (ICD9) IDIOSYNCRATIC ALCOHOL INTOXICATION
	291.5 - (ICD9) ALCOHOL-INDUCED PSYCHOTIC DISORDER WITH DELUSIONS
	291.8 - (ICD9) OTHER SPECIFIED ALCOHOL-INDUCED MENTAL DISORDERS
	291.81 - (ICD9) ALCOHOL WITHDRAWAL
	291.82 - (ICD9) ALCOHOL-INDUCED SLEEP DISORDERS
	291.89 - (ICD9) OTHER SPECIFIED ALCOHOL-INDUCED MENTAL DISORDERS
	291.9 - (ICD9) UNSPECIFIED ALCOHOL-INDUCED MENTAL DISORDERS
	303.00 - (ICD9) ACUTE ALCOHOLIC INTOXICATION IN ALCOHOLISM UNSPECIFIED DRINKING BEHAVIOR
	303.01 - (ICD9) ACUTE ALCOHOLIC INTOXICATION IN ALCOHOLISM CONTINUOUS DRINKING BEHAVIOR
	303.02 - (ICD9) ACUTE ALCOHOLIC INTOXICATION IN ALCOHOLISM EPISODIC DRINKING BEHAVIOR
	303.03 - (ICD9) ACUTE ALCOHOLIC INTOXICATION IN ALCOHOLISM IN REMISSION
	303.90 - (ICD9) OTHER AND UNSPECIFIED ALCOHOL DEPENDENCE UNSPECIFIED DRINKING BEHAVIOR
	303.91 - (ICD9) OTHER AND UNSPECIFIED ALCOHOL DEPENDENCE CONTINUOUS DRINKING BEHAVIOR
	303.92 - (ICD9) OTHER AND UNSPECIFIED ALCOHOL DEPENDENCE EPISODIC DRINKING BEHAVIOR
	303.93 - (ICD9) OTHER AND UNSPECIFIED ALCOHOL DEPENDENCE IN REMISSION
	305.00 - (ICD9) NONDEPENDENT ALCOHOL ABUSE UNSPECIFIED DRINKING BEHAVIOR
	305.01 - (ICD9) NONDEPENDENT ALCOHOL ABUSE CONTINUOUS DRINKING BEHAVIOR
	305.02 - (ICD9) NONDEPENDENT ALCOHOL ABUSE EPISODIC DRINKING BEHAVIOR
	305.03 - (ICD9) NONDEPENDENT ALCOHOL ABUSE IN REMISSION
	357.5 - (ICD9) ALCOHOLIC POLYNEUROPATHY
	425.5 - (ICD9) ALCOHOLIC CARDIOMYOPATHY
	535.3 - (ICD9) ALCOHOLIC GASTRITIS
	535.30 - (ICD9) ALCOHOLIC GASTRITIS (WITHOUT HEMORRHAGE)
	535.31 - (ICD9) ALCOHOLIC GASTRITIS WITH HEMORRHAGE
	571.0 - (ICD9) ALCOHOLIC FATTY LIVER
	571.1 - (ICD9) ACUTE ALCOHOLIC HEPATITIS
	571.2 - (ICD9) ALCOHOLIC CIRRHOSIS OF LIVER
	571.3 - (ICD9) ALCOHOLIC LIVER DAMAGE UNSPECIFIED
	760.71 - (ICD9) NOXIOUS INFLUENCES AFFECTING FETUS OR NEWBORN VIA PLACENTA OR BREAST MILK ALCOHOL
	980.0 - (ICD9) TOXIC EFFECT OF ETHYL ALCOHOL
Amphetamine drug use
This event measure was defined as occurring when any of the following criteria were met:
	The occurrence of Drug with the following attributes:
	Generic Name is any of: { “AMPHETAMINE”, “AMPHETAMINE SULFATE”, “BENZPHETAMINE HCL”, “DEXMETHYLPHENIDATE HCL”, “DEXTROAMPHETAMINE SULF-SACCHARATE/AMPHETAMINE SULF-ASPARTATE”, “DEXTROAMPHETAMINE SULFATE”, “HYDROXYAMPHETAMINE HBR/TROPICAMIDE”, “HYDROXYAMPHETAMINE HYDROBROMIDE”, “LISDEXAMFETAMINE DIMESYLATE”, “METHAMPHETAMINE HCL”, “METHYLPHENIDATE”, “METHYLPHENIDATE HCL” }
	AMPHETAMINE
	AMPHETAMINE SULFATE
	BENZPHETAMINE HCL
	DEXMETHYLPHENIDATE HCL
	DEXTROAMPHETAMINE SULF-SACCHARATE/AMPHETAMINE SULF-ASPARTATE
	DEXTROAMPHETAMINE SULFATE
	HYDROXYAMPHETAMINE HBR/TROPICAMIDE
	HYDROXYAMPHETAMINE HYDROBROMIDE
	LISDEXAMFETAMINE DIMESYLATE
	METHAMPHETAMINE HCL
	METHYLPHENIDATE
	METHYLPHENIDATE HCL
Anxiety Disorder
This event measure was defined as occurring when any of the following criteria were met:
	The occurrence of Inpatient with the following attributes:
	Diagnosis Code (Any Position) is any of: { “293.84”, “300.00”, “300.01”, “300.02”, “300.09”, “300.10”, “300.20”, “300.21”, “300.22”, “300.23”, “300.29”, “300.3”, “300.5”, “300.89”, “300.9”, “308.0”, “308.1”, “308.2”, “308.3”, “308.4”, “308.9”, “309.81”, “313.0”, “313.1”, “313.21”, “313.22”, “313.3”, “313.82”, “313.83” }
	293.84 - (ICD9) ANXIETY DISORDER IN CONDITIONS CLASSIFIED ELSEWHERE
	300.00 - (ICD9) ANXIETY STATE UNSPECIFIED
	300.01 - (ICD9) PANIC DISORDER WITHOUT AGORAPHOBIA
	300.02 - (ICD9) GENERALIZED ANXIETY DISORDER
	300.09 - (ICD9) OTHER ANXIETY STATES
	300.10 - (ICD9) HYSTERIA UNSPECIFIED
	300.20 - (ICD9) PHOBIA UNSPECIFIED
	300.21 - (ICD9) AGORAPHOBIA WITH PANIC DISORDER
	300.22 - (ICD9) AGORAPHOBIA WITHOUT PANIC ATTACKS
	300.23 - (ICD9) SOCIAL PHOBIA
	300.29 - (ICD9) OTHER ISOLATED OR SPECIFIC PHOBIAS
	300.3 - (ICD9) OBSESSIVE-COMPULSIVE DISORDERS
	300.5 - (ICD9) NEURASTHENIA
	300.89 - (ICD9) OTHER SOMATOFORM DISORDERS
	300.9 - (ICD9) UNSPECIFIED NONPSYCHOTIC MENTAL DISORDER
	308.0 - (ICD9) PREDOMINANT DISTURBANCE OF EMOTIONS
	308.1 - (ICD9) PREDOMINANT DISTURBANCE OF CONSCIOUSNESS
	308.2 - (ICD9) PREDOMINANT PSYCHOMOTOR DISTURBANCE
	308.3 - (ICD9) OTHER ACUTE REACTIONS TO STRESS
	308.4 - (ICD9) MIXED DISORDERS AS REACTION TO STRESS
	308.9 - (ICD9) UNSPECIFIED ACUTE REACTION TO STRESS
	309.81 - (ICD9) POSTTRAUMATIC STRESS DISORDER
	313.0 - (ICD9) OVERANXIOUS DISORDER SPECIFIC TO CHILDHOOD AND ADOLESCENCE
	313.1 - (ICD9) MISERY AND UNHAPPINESS DISORDER SPECIFIC TO CHILDHOOD AND ADOLESCENCE
	313.21 - (ICD9) SHYNESS DISORDER OF CHILDHOOD
	313.22 - (ICD9) INTROVERTED DISORDER OF CHILDHOOD
	313.3 - (ICD9) RELATIONSHIP PROBLEMS SPECIFIC TO CHILDHOOD AND ADOLESCENCE
	313.82 - (ICD9) IDENTITY DISORDER OF CHILDHOOD OR ADOLESCENCE
	313.83 - (ICD9) ACADEMIC UNDERACHIEVEMENT DISORDER OF CHILDHOOD OR ADOLESCENCE
	The occurrence of Outpatient with the following attributes:
	Diagnosis Code (Any Position) is any of: { “293.84”, “300.00”, “300.01”, “300.02”, “300.09”, “300.10”, “300.20”, “300.21”, “300.22”, “300.23”, “300.29”, “300.3”, “300.5”, “300.89”, “300.9”, “308.0”, “308.1”, “308.2”, “308.3”, “308.4”, “308.9”, “309.81”, “313.0”, “313.1”, “313.21”, “313.22”, “313.3”, “313.82”, “313.83” }
	293.84 - (ICD9) ANXIETY DISORDER IN CONDITIONS CLASSIFIED ELSEWHERE
	300.00 - (ICD9) ANXIETY STATE UNSPECIFIED
	300.01 - (ICD9) PANIC DISORDER WITHOUT AGORAPHOBIA
	300.02 - (ICD9) GENERALIZED ANXIETY DISORDER
	300.09 - (ICD9) OTHER ANXIETY STATES
	300.10 - (ICD9) HYSTERIA UNSPECIFIED
	300.20 - (ICD9) PHOBIA UNSPECIFIED
	300.21 - (ICD9) AGORAPHOBIA WITH PANIC DISORDER
	300.22 - (ICD9) AGORAPHOBIA WITHOUT PANIC ATTACKS
	300.23 - (ICD9) SOCIAL PHOBIA
	300.29 - (ICD9) OTHER ISOLATED OR SPECIFIC PHOBIAS
	300.3 - (ICD9) OBSESSIVE-COMPULSIVE DISORDERS
	300.5 - (ICD9) NEURASTHENIA
	300.89 - (ICD9) OTHER SOMATOFORM DISORDERS
	300.9 - (ICD9) UNSPECIFIED NONPSYCHOTIC MENTAL DISORDER
	308.0 - (ICD9) PREDOMINANT DISTURBANCE OF EMOTIONS
	308.1 - (ICD9) PREDOMINANT DISTURBANCE OF CONSCIOUSNESS
	308.2 - (ICD9) PREDOMINANT PSYCHOMOTOR DISTURBANCE
	308.3 - (ICD9) OTHER ACUTE REACTIONS TO STRESS
	308.4 - (ICD9) MIXED DISORDERS AS REACTION TO STRESS
	308.9 - (ICD9) UNSPECIFIED ACUTE REACTION TO STRESS
	309.81 - (ICD9) POSTTRAUMATIC STRESS DISORDER
	313.0 - (ICD9) OVERANXIOUS DISORDER SPECIFIC TO CHILDHOOD AND ADOLESCENCE
	313.1 - (ICD9) MISERY AND UNHAPPINESS DISORDER SPECIFIC TO CHILDHOOD AND ADOLESCENCE
	313.21 - (ICD9) SHYNESS DISORDER OF CHILDHOOD
	313.22 - (ICD9) INTROVERTED DISORDER OF CHILDHOOD
	313.3 - (ICD9) RELATIONSHIP PROBLEMS SPECIFIC TO CHILDHOOD AND ADOLESCENCE
	313.82 - (ICD9) IDENTITY DISORDER OF CHILDHOOD OR ADOLESCENCE
	313.83 - (ICD9) ACADEMIC UNDERACHIEVEMENT DISORDER OF CHILDHOOD OR ADOLESCENCE
Autism specturm disorders
This event measure was defined as occurring when any of the following criteria were met:
	The occurrence of Inpatient with the following attributes:
	Diagnosis Code (Any Position) is any of: { “299.0”, “299.00”, “299.01” }
	299.0 - (ICD9) AUTISTIC DISORDER
	299.00 - (ICD9) AUTISTIC DISORDER CURRENT OR ACTIVE STATE
	299.01 - (ICD9) AUTISTIC DISORDER RESIDUAL STATE
	The occurrence of Outpatient with the following attributes:
	Diagnosis Code (Any Position) is any of: { “299.0”, “299.00”, “299.01” }
	299.0 - (ICD9) AUTISTIC DISORDER
	299.00 - (ICD9) AUTISTIC DISORDER CURRENT OR ACTIVE STATE
	299.01 - (ICD9) AUTISTIC DISORDER RESIDUAL STATE
Cardiovascular Drugs
This event measure was defined as occurring when any of the following criteria were met:
	The occurrence of Drug with the following attributes:
	Generic Name is any of: { “BETAXOLOL HCL”, “ESMOLOL HCL”, “LABETALOL HCL”, “CLEVIDIPINE BUTYRATE”, “MIBEFRADIL DI-HCL”, “NICARDIPINE IN DEXTROSE 5 %-WATER”, “MOEXIPRIL HCL”, “AMMON CHL/IPEC/D-METHORPHAN/EPHED/PHENYLEPHRINE/CHLORPHENIR”, “AMMON CHL/PHENYLEPHRINE HCL/HCOD/PYRIL/CHLORPHENIR/PHENINDA”, “AMMONIUM CHLORIDE/PHENYLEPHRINE HCL/CODEINE/CHLORPHENIRAMINE”, “APRACLONIDINE HCL”, “BRIMONIDINE T…
	BETAXOLOL HCL
	ESMOLOL HCL
	LABETALOL HCL
	CLEVIDIPINE BUTYRATE
	MIBEFRADIL DI-HCL
	NICARDIPINE IN DEXTROSE 5 %-WATER
	MOEXIPRIL HCL
	AMMON CHL/IPEC/D-METHORPHAN/EPHED/PHENYLEPHRINE/CHLORPHENIR
	AMMON CHL/PHENYLEPHRINE HCL/HCOD/PYRIL/CHLORPHENIR/PHENINDA
	AMMONIUM CHLORIDE/PHENYLEPHRINE HCL/CODEINE/CHLORPHENIRAMINE
	APRACLONIDINE HCL
	BRIMONIDINE TARTRATE
	BRINZOLAMIDE/BRIMONIDINE TARTRATE
	BROMPHENIRAMINE MAL/DIPHENHYDRAMINE HCL/PHENYLEPHRINE HCL
	BROMPHENIRAMINE MALEATE/PHENYLEPHRINE HCL/CARBETAPENTANE CIT
	BROMPHENIRAMINE MALEATE/PHENYLEPHRINE HCL/CHLOPHEDIANOL HCL
	BROMPHENIRAMINE MALEATE/PHENYLEPHRINE HCL/CODEINE PHOSPHATE
	BROMPHENIRAMINE MALEATE/PHENYLEPHRINE HCL/DEXTROMETHORPHAN
	BROMPHENIRAMINE MALEATE/PHENYLEPHRINE HCL/DIHYDROCODEINE BT
	BROMPHENIRAMINE, PHENYLEPHRINE, & CARBETAPENTANE TANNATES
	CARBETAPENTANE CIT/PHENYLEPHRINE HCL/CARBINOXAMINE
	CARBETAPENTANE TANNATE/EPHED TAN/PHENYLEPHRINE/CHLORPHENIR
	CARBETAPENTANE TANNATE/PHENYLEPHRINE TANNATE
	CARBETAPENTANE TANNATE/PHENYLEPHRINE TANNATE/CHLORPHENIR
	CARBETAPENTANE TANNATE/PHENYLEPHRINE TANNATE/DIPHENHYDRAMINE
	CARBETAPENTANE TANNATE/PHENYLEPHRINE TANNATE/PYRILAMINE
	CARBETAPENTANE TANNATE/PHENYLEPHRINE TANNATE/ZINC ACETATE
	CHLORCYCLIZINE HCL/PHENYLEPHRINE HCL
	CHLORCYCLIZINE HCL/PHENYLEPHRINE HCL/CHLOPHEDIANOL HCL
	CHLORCYCLIZINE HCL/PHENYLEPHRINE HCL/CODEINE PHOSPHATE
	CHLORPHENIRAMIN TAN/PHENYLEPHRINE TAN/METHYLSCOPOLAMINE NIT
	CHLORPHENIRAMINE MAL/PHENYLEPHRINE HCL/CARBETAPENTANE CITR
	CHLORPHENIRAMINE MAL/PHENYLEPHRINE/D-METHORPHAN HB/ASPIRIN
	CHLORPHENIRAMINE MALEATE/PHENYLEPHRINE BITARTRATE/ASPIRIN
	CHLORPHENIRAMINE MALEATE/PHENYLEPHRINE HCL/CHLOPHEDIANOL HCL
	CHLORPHENIRAMINE MALEATE/PHENYLEPHRINE HCL/CODEINE PHOSPHATE
	CHLORPHENIRAMINE MALEATE/PHENYLEPHRINE HCL/IBUPROFEN
	CHLORPHENIRAMINE MALEATE/PHENYLEPHRINE HCL/METHYLSCOPOLAMN
	CLONIDINE
	CLONIDINE HCL
	CLONIDINE HCL/PF
	CYCLOPENTOLATE HCL/PHENYLEPHRINE HCL
	D-METHORPHAN TAN/PHENYLEPHRINE TAN/PYRIL MAL/D-BROMPHEN TAN
	DEXBROMPHENIRAMINE MALEATE/PHENYLEPHRINE HCL
	DEXBROMPHENIRAMINE MALEATE/PHENYLEPHRINE HCL/CHLOPHED HCL
	DEXCHLORPHENIRAMINE MALEATE/PHENYLEPHRINE HCL
	DEXCHLORPHENIRAMINE MALEATE/PHENYLEPHRINE HCL/CAR-B-PENTANE
	DEXCHLORPHENIRAMINE MALEATE/PHENYLEPHRINE HCL/CODEINE
	DEXMEDETOMIDINE HCL
	DEXMEDETOMIDINE HCL IN 0.9 % SODIUM CHLORIDE
	DEXTROMETHORPHAN HBR/PHENYLEPHRINE HCL
	DEXTROMETHORPHAN HBR/PHENYLEPHRINE HCL/ACETAMINOPHEN
	DEXTROMETHORPHAN HBR/PHENYLEPHRINE HCL/CARBINOXAMINE
	DEXTROMETHORPHAN HBR/PHENYLEPHRINE HCL/CHLORPHENIRAMINE
	DEXTROMETHORPHAN HBR/PHENYLEPHRINE HCL/DEXBROMPHENIRAMINE
	DEXTROMETHORPHAN HBR/PHENYLEPHRINE HCL/PHENIRAMINE
	DEXTROMETHORPHAN HBR/PHENYLEPHRINE HCL/PYRILAMINE
	DEXTROMETHORPHAN HBR/PHENYLEPHRINE HCL/SODIUM CITRATE
	DEXTROMETHORPHAN HBR/PHENYLEPHRINE/ACETAMINOPHEN/CHLORPHENIR
	DEXTROMETHORPHAN HBR/PHENYLEPHRINE/ACETAMINOPHEN/DOXYLAMINE
	DEXTROMETHORPHAN HBR/PHENYLEPHRINE/ACETAMINOPHEN/PYRILAMINE
	DEXTROMETHORPHAN HBR/PHENYLEPHRINE/ACETAMINOPHN/DP-HYDRAMINE
	DEXTROMETHORPHAN TANNATE/PHENYLEPHRINE TAN/DEXCHLORPHEN TAN
	DEXTROMETHORPHAN TANNATE/PHENYLEPHRINE TANNATE/BR-PHENIR
	DEXTROMETHORPHAN TANNATE/PHENYLEPHRINE TANNATE/CHLORPHENIR
	DEXTROMETHORPHAN TANNATE/PHENYLEPHRINE TANNATE/PYRIL TAN
	DEXTROMETHORPHAN/PHENYLEPHRINE/DIPHENHYDRAMINE TANNATES
	DEXTROMETHORPHAN/PHENYLEPHRINE/PYRILAMINE/DEXCHLORPHENIRAMIN
	DIPHENHYDRAMINE HCL/PHENYLEPHRINE HCL/ACETAMINOPHEN
	DIPHENHYDRAMINE HCL/PHENYLEPHRINE HCL/ACETAMINOPHEN/GUAIFEN
	DIPHENHYDRAMINE HCL/PHENYLEPHRINE HCL/CODEINE PHOSPHATE
	DIPHENHYDRAMINE HCL/PHENYLEPHRINE HCL/DEXTROMETHORPHAN HBR
	DOXYLAMINE SUCCINATE/PHENYLEPHRINE HCL
	DOXYLAMINE SUCCINATE/PHENYLEPHRINE/DEXTROMETHORPHAN HBR/ASA
	DOXYLAMINE/PHENYLEPHRINE/DEXTROMETHORPHAN/ACETAMINOPHEN/GG
	GUAIFENESIN/CARBETAPENTANE CIT/PHENYLEPHRINE HCL/ZINC ACET
	GUAIFENESIN/CARBETAPENTANE CIT/PHENYLEPHRINE/PHENYLPROP
	GUAIFENESIN/DEXTROMETHORPHAN HBR/PHENYLEPHRINE
	GUAIFENESIN/DEXTROMETHORPHAN HBR/PHENYLEPHRINE/BR-PHENIR
	GUAIFENESIN/DEXTROMETHORPHAN HBR/PHENYLEPHRINE/CHLORPHENIR
	GUAIFENESIN/DEXTROMETHORPHAN HBR/PHENYLEPHRINE/DEXCHLORPHEN
	GUAIFENESIN/DEXTROMETHORPHAN HBR/PHENYLEPHRINE/PYRILAMINE
	GUAIFENESIN/DEXTROMETHORPHAN TANNATE/PHENYLEPHRINE TANNATE
	GUAIFENESIN/PHENYLEPHRINE HCL
	GUAIFENESIN/PHENYLEPHRINE HCL/ACETAMINOPHEN
	GUAIFENESIN/PHENYLEPHRINE HCL/ACETAMINOPHEN/CAFFEINE
	GUAIFENESIN/PHENYLEPHRINE HCL/BROMPHENIRAMINE
	GUAIFENESIN/PHENYLEPHRINE HCL/CHLOR-MAL/METHYLSCOPOLAMN
	GUAIFENESIN/PHENYLEPHRINE HCL/CHLORPHENIRAMINE
	GUAIFENESIN/PHENYLEPHRINE HCL/HYDROCODONE
	GUAIFENESIN/PHENYLEPHRINE HCL/PHENYLPROP/HYDROCODONE/PHENIR
	GUAIFENESIN/PHENYLEPHRINE HCL/PHENYLPROPANOLAMINE
	GUAIFENESIN/PHENYLEPHRINE HCL/PHENYLPROPANOLAMINE/HCOD
	GUAIFENESIN/PHENYLEPHRINE HCL/POTASSIUM CITRATE
	GUAIFENESIN/PHENYLEPHRINE HCL/PSEUDOEPHEDRINE
	GUAIFENESIN/PHENYLEPHRINE HCL/ZINC ACETATE
	GUAIFENESIN/PHENYLEPHRINE TANNATE
	GUAIFENESIN/PHENYLEPHRINE TANNATE/PYRILAMINE
	IBUPROFEN/PHENYLEPHRINE HCL
	NAPHAZOLINE HCL/PHENYLEPHRINE HCL/PYRILAMINE
	NAPHAZOLINE HCL/PHENYLEPHRINE HCL/PYRILAMINE/MENTHOL
	NOREPINEPHRINE BITARTRATE
	NOREPINEPHRINE BITARTRATE IN 0.9 % SODIUM CHLORIDE
	NOREPINEPHRINE BITARTRATE IN 0.9 % SODIUM CHLORIDE/PF
	NOREPINEPHRINE BITARTRATE/DEXTROSE 5 % IN WATER
	PHENYLEPHRINE HCL
	PHENYLEPHRINE HCL IN 0.9 % SODIUM CHLORIDE
	PHENYLEPHRINE HCL IN 0.9 % SODIUM CHLORIDE/PF
	PHENYLEPHRINE HCL/ACETAMINOPHEN
	PHENYLEPHRINE HCL/ACETAMINOPHEN/CAFFEINE
	PHENYLEPHRINE HCL/ACETAMINOPHEN/CHLORPHENIRAMINE
	PHENYLEPHRINE HCL/ACETAMINOPHEN/DEXBROMPHENIRAMINE MALEATE
	PHENYLEPHRINE HCL/ACETAMINOPHEN/DOXYLAMINE SUCCINATE
	PHENYLEPHRINE HCL/ACETAMINOPHEN/PHENIRAMINE
	PHENYLEPHRINE HCL/ACETAMINOPHEN/PYRILAMINE/CHLORPHENIRAMINE
	PHENYLEPHRINE HCL/ANTIPYRINE
	PHENYLEPHRINE HCL/ASPIRIN
	PHENYLEPHRINE HCL/BENZOCAINE/BISMUTH SUBGALLATE/ZINC OXIDE
	PHENYLEPHRINE HCL/BROMPHENIRAMINE MALEATE
	PHENYLEPHRINE HCL/CARBETAPENTANE CITRATE/GUAIFENESIN
	PHENYLEPHRINE HCL/CARBINOXAMINE MALEATE
	PHENYLEPHRINE HCL/CHLOPHEDIANOL HCL/GUAIFENESIN
	PHENYLEPHRINE HCL/CHLORPHENIRAMINE MALEATE
	PHENYLEPHRINE HCL/CHLORPHENIRAMINE MALEATE/BELLAD ALK
	PHENYLEPHRINE HCL/CHLORPHENIRAMINE MALEATE/SCOPOLAMINE
	PHENYLEPHRINE HCL/COCOA BUTTER
	PHENYLEPHRINE HCL/CODEINE PHOSPHATE
	PHENYLEPHRINE HCL/CODEINE PHOSPHATE/ACETAMINOPHEN/GUAIFEN
	PHENYLEPHRINE HCL/CODEINE PHOSPHATE/GUAIFENESIN
	PHENYLEPHRINE HCL/CODEINE PHOSPHATE/PHENIRAMINE/SODIUM CIT
	PHENYLEPHRINE HCL/CODEINE/ACETAMINOPHEN/CHLORPHENIRAMINE
	PHENYLEPHRINE HCL/CODEINE/CHLORPHENIRAMINE
	PHENYLEPHRINE HCL/CODEINE/CHLORPHENIRAMINE/POTASSIUM IODIDE
	PHENYLEPHRINE HCL/CODEINE/PYRILAMINE
	PHENYLEPHRINE HCL/DEXCHLORPHENIRAMINE MAL/METHSCOPOLAMINE
	PHENYLEPHRINE HCL/DEXTROMETHORPHAN HBR/ACETAMINOPHEN/GUAIFEN
	PHENYLEPHRINE HCL/DEXTROSE 5 %-WATER/PF
	PHENYLEPHRINE HCL/DIHYDROCODEINE BITARTRATE
	PHENYLEPHRINE HCL/DIHYDROCODEINE BITARTRATE/CHLORPHENIRAMINE
	PHENYLEPHRINE HCL/DIHYDROCODEINE BITARTRATE/GUAIFENESIN
	PHENYLEPHRINE HCL/DIPHENHYDRAMINE HCL
	PHENYLEPHRINE HCL/HYDROCODONE BITARTRATE
	PHENYLEPHRINE HCL/HYDROCODONE BITARTRATE/BROMPHENIRAMINE
	PHENYLEPHRINE HCL/HYDROCODONE BITARTRATE/CARBINOXAMINE
	PHENYLEPHRINE HCL/HYDROCODONE BITARTRATE/CHLORPHENIRAMINE
	PHENYLEPHRINE HCL/HYDROCODONE BITARTRATE/DEXBROMPHENIRAMINE
	PHENYLEPHRINE HCL/HYDROCODONE BITARTRATE/DEXCHLORPHENIRAMINE
	PHENYLEPHRINE HCL/HYDROCODONE BITARTRATE/DIPHENHYDRAMINE
	PHENYLEPHRINE HCL/HYDROCODONE BITARTRATE/PYRIL/CHLORPHENIR
	PHENYLEPHRINE HCL/HYDROCODONE BITARTRATE/PYRILAMINE
	PHENYLEPHRINE HCL/KETOROLAC TROMETHAMINE
	PHENYLEPHRINE HCL/METHYLSCOPOLAMINE NITRATE
	PHENYLEPHRINE HCL/MINERAL OIL/PETROLATUM,WHITE
	PHENYLEPHRINE HCL/MINERAL OIL/SHARK LIVER OIL/PETROLAT,WHT
	PHENYLEPHRINE HCL/PHENIRAMINE MALEATE
	PHENYLEPHRINE HCL/PHENYLPROPANOLAMINE HCL/BENZOCAINE
	PHENYLEPHRINE HCL/PHENYLPROPANOLAMINE HCL/BROMPHENIRAMINE
	PHENYLEPHRINE HCL/PHENYLPROPANOLAMINE HCL/CHLORPHENIRAMINE
	PHENYLEPHRINE HCL/PHENYLPROPANOLAMINE HCL/HCOD/PYRIL/PHENIR
	PHENYLEPHRINE HCL/PHENYLPROPANOLAMINE HCL/PYRIL/CHLORPHENIR
	PHENYLEPHRINE HCL/PHENYLTOLOXAMINE CITRATE/CHLORPHENIRAMINE
	PHENYLEPHRINE HCL/PHENYLTOLOXAMINE/CHLORPHENIRAMINE
	PHENYLEPHRINE HCL/POLYVINYL ALCOHOL
	PHENYLEPHRINE HCL/PPA HCL/CHLORPHENIRAMINE/BELLAD ALK
	PHENYLEPHRINE HCL/PPA HCL/DIHYDROCODEINE/CHLORPHENIRAMINE
	PHENYLEPHRINE HCL/PPA HCL/PHENYLTOLOXAMINE/CHLORPHENIRAMINE
	PHENYLEPHRINE HCL/PRAMOXINE HCL/MINERAL OIL/PETROLATUM,WHITE
	PHENYLEPHRINE HCL/PROMETHAZINE HCL
	PHENYLEPHRINE HCL/PSEUDOEPHEDRINE HCL/BELLADONNA ALKALOIDS
	PHENYLEPHRINE HCL/PSEUDOEPHEDRINE HCL/CHLORPHENIR/BELLAD ALK
	PHENYLEPHRINE HCL/PYRILAMINE MALEATE
	PHENYLEPHRINE HCL/PYRILAMINE MALEATE/CHLORPHENIRAMINE
	PHENYLEPHRINE HCL/PYRILAMINE MALEATE/DIPERODON/BIS SUBCAB
	PHENYLEPHRINE HCL/SALICYLAMIDE/ACETAMINOPHEN/CHLORPHENIR
	PHENYLEPHRINE HCL/SCOPOLAMINE HYDROBROMIDE
	PHENYLEPHRINE HCL/SHARK LIVER OIL/COCOA BUTTER
	PHENYLEPHRINE HCL/SHARK LIVER OIL/GLYCERIN/PETROLATUM,WHITE
	PHENYLEPHRINE HCL/SHARK LIVER OIL/HYDROGENATED VEGETABLE OIL
	PHENYLEPHRINE HCL/SHARK LIVER OIL/MINERAL OIL/PETROLAT,WHT
	PHENYLEPHRINE HCL/SODIUM SALICYLATE/PHENIRAMINE/CAFFEINE
	PHENYLEPHRINE HCL/TRIPROLIDINE HCL
	PHENYLEPHRINE HCL/WITCH HAZEL
	PHENYLEPHRINE HCL/ZINC OXIDE
	PHENYLEPHRINE HCL/ZINC SULFATE
	PHENYLEPHRINE TANNATE
	PHENYLEPHRINE TANNATE/BROMPHENIRAMINE TANNATE
	PHENYLEPHRINE TANNATE/CHLORPHENIRAMINE TANNATE
	PHENYLEPHRINE TANNATE/DIPHENHYDRAMINE TANNATE
	PHENYLEPHRINE TANNATE/HYDROCODONE TANNATE/DIPHENHYDRAMINE
	PHENYLEPHRINE TANNATE/PYRILAMINE MALEATE/DEXBROMPHEN TANNAT
	PHENYLEPHRINE TANNATE/PYRILAMINE TANNATE
	PHENYLEPHRINE TANNATE/PYRILAMINE TANNATE/CHLORPHENIRAMINE
	PHENYLEPHRINE, CHLORPHENIRAMINE, & METHSCOPOLAMINE TANNATES
	PHENYLEPHRINE/ACETAMINOPHEN/DIPHENHYDRAMINE/CHLORPHENIRAMINE
	PHENYLEPHRINE/ACETAMINOPHEN/PHENYLTOLOXAMINE/CHLORPHENIRAMIN
	PHENYLEPHRINE/ANTIPYRINE/BENZOCAINE
	PHENYLEPHRINE/CHLORPHENIRAMINE/METHSCOPOLAMINE/ZINC ACETATE
	PHENYLEPHRINE/HYDROCODONE BIT/ACETAMINOPHEN/CHLORPHENIRAMINE
	PHENYLEPHRINE/HYDROCODONE/BROMPHENIRAMINE TANNATES
	PHENYLEPHRINE/HYDROCODONE/DEXCHLORPHENIRAMINE TANNATES
	PHENYLEPHRINE/PHENYLEPHRINE&PYRILAMINE TANNATE/CHLORPHENIRMN
	PHENYLEPHRINE/PRAMOXINE/GLYCERIN/WHITE PETROLATUM
	PHENYLEPHRINE/PSEUDOEPHED/HYDROCODONE/PYRILAMINE/CHLORPHENIR
	POT GUAIACO/D-METHORPHAN HB/PHENYLEPHRINE/PYRILAMINE/CIT AC
	POT GUAICOL-SOD CITRATE/DEXTROMETHORPHAN/PHENYLEPHRINE/PYRIL
	POTASSIUM GUAIACOLSULFONATE/CARBETAPENTANE CIT/PHENYLEPHRINE
	POTASSIUM GUAIACOLSULFONATE/PHENYLEPHRINE HCL
	PROMETHAZINE/PHENYLEPHRINE HCL/CODEINE
	PSEUDOEPHEDRINE/METHSCOPOLAMN/CHLORPHENIRAMINE/PHENYLEPHRINE
	PYRILAMINE MALEATE/PHENYLEPHRINE HCL/CHLOPHEDIANOL HCL
	PYRILAMINE MALEATE/PHENYLEPHRINE HCL/CODEINE PHOSPHATE
	PYRILAMINE MALEATE/PHENYLEPHRINE HCL/DEXTROMETHORPHAN HBR
	PYRILAMINE MALEATE/PHENYLEPHRINE HCL/DIHYDROCODEINE BT
	SULFACETAMIDE SODIUM/PHENYLEPHRINE HCL
	THONZYLAMINE HCL/PHENYLEPHRINE HCL
	THONZYLAMINE HCL/PHENYLEPHRINE HCL/CHLOPHEDIANOL HCL
	THONZYLAMINE HCL/PHENYLEPHRINE HCL/DEXTROMETHORPHAN HBR
	TRIPROLIDINE HCL/PHENYLEPHRINE HCL/CHLOPHEDIANOL HCL
	TRIPROLIDINE HCL/PHENYLEPHRINE HCL/DEXTROMETHORPHAN HBR
	ACEBUTOLOL HCL
	ALISKIREN HEMIFUMARATE
	ALISKIREN HEMIFUMARATE/AMLODIPINE BESYLATE
	ALISKIREN HEMIFUMARATE/AMLODIPINE/HYDROCHLOROTHIAZIDE
	ALISKIREN HEMIFUMARATE/HYDROCHLOROTHIAZIDE
	ALISKIREN/VALSARTAN
	AMILORIDE HCL/HYDROCHLOROTHIAZIDE
	AMLODIPINE BENZOATE
	AMLODIPINE BESYLATE
	AMLODIPINE BESYLATE/ATORVASTATIN CALCIUM
	AMLODIPINE BESYLATE/BENAZEPRIL HCL
	AMLODIPINE BESYLATE/CELECOXIB
	AMLODIPINE BESYLATE/OLMESARTAN MEDOXOMIL
	AMLODIPINE BESYLATE/VALSARTAN
	AMLODIPINE BESYLATE/VALSARTAN/HYDROCHLOROTHIAZIDE
	ATENOLOL
	ATENOLOL/CHLORTHALIDONE
	AZILSARTAN MEDOXOMIL
	AZILSARTAN MEDOXOMIL/CHLORTHALIDONE
	BENAZEPRIL HCL
	BENAZEPRIL HCL/HYDROCHLOROTHIAZIDE
	BEPRIDIL HCL
	BISOPROLOL FUMARATE
	BISOPROLOL FUMARATE/HYDROCHLOROTHIAZIDE
	BRIMONIDINE TARTRATE/TIMOLOL MALEATE
	CANDESARTAN CILEXETIL
	CANDESARTAN CILEXETIL/HYDROCHLOROTHIAZIDE
	CAPTOPRIL
	CAPTOPRIL/HYDROCHLOROTHIAZIDE
	CARTEOLOL HCL
	CARVEDILOL
	CARVEDILOL PHOSPHATE
	CHLORTHALIDONE
	CLONIDINE HCL/CHLORTHALIDONE
	DESERPIDINE/HYDROCHLOROTHIAZIDE
	DILTIAZEM HCL
	DILTIAZEM HCL IN 0.9 % SODIUM CHLORIDE
	DILTIAZEM HCL/DEXTROSE 5 % IN WATER
	DILTIAZEM MALATE
	DORZOLAMIDE HCL/TIMOLOL MALEATE
	DORZOLAMIDE HCL/TIMOLOL MALEATE/PF
	DOXAZOSIN MESYLATE
	ENALAPRIL MALEATE
	ENALAPRIL MALEATE/DILTIAZEM MALATE
	ENALAPRIL MALEATE/FELODIPINE
	ENALAPRIL MALEATE/HYDROCHLOROTHIAZIDE
	ENALAPRILAT DIHYDRATE
	EPLERENONE
	EPROSARTAN MESYLATE
	EPROSARTAN MESYLATE/HYDROCHLOROTHIAZIDE
	FELODIPINE
	FOSINOPRIL SODIUM
	FOSINOPRIL SODIUM/HYDROCHLOROTHIAZIDE
	GUANETHIDINE SULFATE/HYDROCHLOROTHIAZIDE
	HYDRALAZINE HCL
	HYDRALAZINE HCL/HYDROCHLOROTHIAZIDE
	HYDRALAZINE HCL/RESERPINE/HYDROCHLOROTHIAZIDE
	HYDROCHLOROTHIAZIDE
	IRBESARTAN
	IRBESARTAN/HYDROCHLOROTHIAZIDE
	ISOSORBIDE DINITRATE/HYDRALAZINE HCL
	ISRADIPINE
	LISINOPRIL
	LISINOPRIL/DIETARY SUPPLEMENT,COMB.10
	LISINOPRIL/HYDROCHLOROTHIAZIDE
	LOSARTAN POTASSIUM
	LOSARTAN POTASSIUM/HYDROCHLOROTHIAZIDE
	METHYLDOPA/HYDROCHLOROTHIAZIDE
	METOPROLOL SUCCINATE
	METOPROLOL SUCCINATE/HYDROCHLOROTHIAZIDE
	METOPROLOL TARTRATE
	METOPROLOL TARTRATE/DIETARY SUPPLEMENT,COMB.10
	METOPROLOL TARTRATE/HYDROCHLOROTHIAZIDE
	MOEXIPRIL HCL/HYDROCHLOROTHIAZIDE
	NADOLOL
	NADOLOL/BENDROFLUMETHIAZIDE
	NEBIVOLOL HCL
	NEBIVOLOL HCL/VALSARTAN
	NICARDIPINE HCL
	NICARDIPINE HCL IN 0.9 % SODIUM CHLORIDE
	NICARDIPINE IN 5 % DEXTROSE IN WATER
	NICARDIPINE IN DEXTROSE, ISO-OSMOTIC
	NICARDIPINE IN SODIUM CHLORIDE, ISO-OSMOTIC
	NIFEDIPINE
	NIFEDIPINE, MICRONIZED
	NIMODIPINE
	NISOLDIPINE
	OLMESARTAN MEDOXOMIL
	OLMESARTAN MEDOXOMIL/AMLODIPINE BESYLATE/HYDROCHLOROTHIAZIDE
	OLMESARTAN MEDOXOMIL/HYDROCHLOROTHIAZIDE
	PERINDOPRIL ARGININE/AMLODIPINE BESYLATE
	PERINDOPRIL ERBUMINE
	PINDOLOL
	PRAZOSIN HCL
	PRAZOSIN HCL/POLYTHIAZIDE
	PROPRANOLOL HCL
	PROPRANOLOL HCL/HYDROCHLOROTHIAZIDE
	QUINAPRIL HCL
	QUINAPRIL HCL/HYDROCHLOROTHIAZIDE
	RAMIPRIL
	RANOLAZINE
	RESERPINE/HYDROCHLOROTHIAZIDE
	SACUBITRIL/VALSARTAN
	SOTALOL HCL
	SPIRONOLACTONE/HYDROCHLOROTHIAZIDE
	TELMISARTAN
	TELMISARTAN/AMLODIPINE BESYLATE
	TELMISARTAN/HYDROCHLOROTHIAZIDE
	TERAZOSIN HCL
	TIMOLOL
	TIMOLOL MALEA/BRIMONIDINE TAR/DORZOLAMIDE HCL/LATANOPROST/PF
	TIMOLOL MALEATE
	TIMOLOL MALEATE/BRIMONIDINE TARTRATE/DORZOLAMIDE HCL/PF
	TIMOLOL MALEATE/DORZOLAMIDE HCL/LATANOPROST/PF
	TIMOLOL MALEATE/HYDROCHLOROTHIAZIDE
	TIMOLOL MALEATE/LATANOPROST/PRESERVATIVE FREE
	TIMOLOL MALEATE/PF
	TRANDOLAPRIL
	TRANDOLAPRIL/VERAPAMIL HCL
	TRIAMTERENE/HYDROCHLOROTHIAZIDE
	VALSARTAN
	VALSARTAN/HYDROCHLOROTHIAZIDE
	VERAPAMIL HCL
Cerebrovascular disease
This event measure was defined as occurring when any of the following criteria were met:
	The occurrence of Inpatient with the following attributes:
	Diagnosis Code (Any Position) is any of: { “346.61”, “346.62”, “346.63”, “430”, “431”, “432.0”, “432.1”, “432.9”, “433.01”, “433.11”, “433.21”, “433.31”, “433.81”, “433.91”, “434.0”, “434.00”, “434.01”, “434.1”, “434.10”, “434.11”, “434.9”, “434.90”, “434.91”, “436”, “466.0”, “437.0”, “437.1”, “437.3”, “437.4”, “437.5”, “437.6”, “437.7”, “437.8”, “437.9” }
	346.61 - (ICD9) PERSISTENT MIGRAINE AURA WITH CEREBRAL INFARCTION WITH INTRACTABLE MIGRAINE SO STATED WITHOUT MENTION OF STATUS MIGRAINOSUS
	346.62 - (ICD9) PERSISTENT MIGRAINE AURA WITH CEREBRAL INFARCTION WITHOUT MENTION OF INTRACTABLE MIGRAINE WITH STATUS MIGRAINOSUS
	346.63 - (ICD9) PERSISTENT MIGRAINE AURA WITH CEREBRAL INFARCTION WITH INTRACTABLE MIGRAINE SO STATED WITH STATUS MIGRAINOSUS
	430 - (ICD9) SUBARACHNOID HEMORRHAGE
	431 - (ICD9) INTRACEREBRAL HEMORRHAGE
	432.0 - (ICD9) NONTRAUMATIC EXTRADURAL HEMORRHAGE
	432.1 - (ICD9) SUBDURAL HEMORRHAGE
	432.9 - (ICD9) UNSPECIFIED INTRACRANIAL HEMORRHAGE
	433.01 - (ICD9) OCCLUSION AND STENOSIS OF BASILAR ARTERY WITH CEREBRAL INFARCTION
	433.11 - (ICD9) OCCLUSION AND STENOSIS OF CAROTID ARTERY WITH CEREBRAL INFARCTION
	433.21 - (ICD9) OCCLUSION AND STENOSIS OF VERTEBRAL ARTERY WITH CEREBRAL INFARCTION
	433.31 - (ICD9) OCCLUSION AND STENOSIS OF MULTIPLE AND BILATERAL PRECEREBRAL ARTERIES WITH CEREBRAL INFARCTION
	433.81 - (ICD9) OCCLUSION AND STENOSIS OF OTHER SPECIFIED PRECEREBRAL ARTERY WITH CEREBRAL INFARCTION
	433.91 - (ICD9) OCCLUSION AND STENOSIS OF UNSPECIFIED PRECEREBRAL ARTERY WITH CEREBRAL INFARCTION
	434.0 - (ICD9) CEREBRAL THROMBOSIS
	434.00 - (ICD9) CEREBRAL THROMBOSIS WITHOUT CEREBRAL INFARCTION
	434.01 - (ICD9) CEREBRAL THROMBOSIS WITH CEREBRAL INFARCTION
	434.1 - (ICD9) CEREBRAL EMBOLISM
	434.10 - (ICD9) CEREBRAL EMBOLISM WITHOUT CEREBRAL INFARCTION
	434.11 - (ICD9) CEREBRAL EMBOLISM WITH CEREBRAL INFARCTION
	434.9 - (ICD9) CEREBRAL ARTERY OCCLUSION UNSPECIFIED
	434.90 - (ICD9) CEREBRAL ARTERY OCCLUSION UNSPECIFIED WITHOUT CEREBRAL INFARCTION
	434.91 - (ICD9) CEREBRAL ARTERY OCCLUSION UNSPECIFIED WITH CEREBRAL INFARCTION
	436 - (ICD9) ACUTE BUT ILL-DEFINED CEREBROVASCULAR DISEASE
	466.0 - (ICD9) ACUTE BRONCHITIS
	437.0 - (ICD9) CEREBRAL ATHEROSCLEROSIS
	437.1 - (ICD9) OTHER GENERALIZED ISCHEMIC CEREBROVASCULAR DISEASE
	437.3 - (ICD9) CEREBRAL ANEURYSM NONRUPTURED
	437.4 - (ICD9) CEREBRAL ARTERITIS
	437.5 - (ICD9) MOYAMOYA DISEASE
	437.6 - (ICD9) NONPYOGENIC THROMBOSIS OF INTRACRANIAL VENOUS SINUS
	437.7 - (ICD9) TRANSIENT GLOBAL AMNESIA
	437.8 - (ICD9) OTHER ILL-DEFINED CEREBROVASCULAR DISEASE
	437.9 - (ICD9) UNSPECIFIED CEREBROVASCULAR DISEASE
	The occurrence of Outpatient with the following attributes:
	Diagnosis Code (Any Position) is any of: { “346.61”, “346.62”, “346.63”, “430”, “431”, “432.0”, “432.1”, “432.9”, “433.01”, “433.11”, “433.21”, “433.31”, “433.81”, “433.91”, “434.0”, “434.00”, “434.01”, “434.1”, “434.10”, “434.11”, “434.9”, “434.90”, “434.91”, “436”, “437.0”, “437.1”, “437.3”, “437.4”, “437.5”, “437.6”, “437.7”, “437.8”, “437.9”, “466.0” }
	346.61 - (ICD9) PERSISTENT MIGRAINE AURA WITH CEREBRAL INFARCTION WITH INTRACTABLE MIGRAINE SO STATED WITHOUT MENTION OF STATUS MIGRAINOSUS
	346.62 - (ICD9) PERSISTENT MIGRAINE AURA WITH CEREBRAL INFARCTION WITHOUT MENTION OF INTRACTABLE MIGRAINE WITH STATUS MIGRAINOSUS
	346.63 - (ICD9) PERSISTENT MIGRAINE AURA WITH CEREBRAL INFARCTION WITH INTRACTABLE MIGRAINE SO STATED WITH STATUS MIGRAINOSUS
	430 - (ICD9) SUBARACHNOID HEMORRHAGE
	431 - (ICD9) INTRACEREBRAL HEMORRHAGE
	432.0 - (ICD9) NONTRAUMATIC EXTRADURAL HEMORRHAGE
	432.1 - (ICD9) SUBDURAL HEMORRHAGE
	432.9 - (ICD9) UNSPECIFIED INTRACRANIAL HEMORRHAGE
	433.01 - (ICD9) OCCLUSION AND STENOSIS OF BASILAR ARTERY WITH CEREBRAL INFARCTION
	433.11 - (ICD9) OCCLUSION AND STENOSIS OF CAROTID ARTERY WITH CEREBRAL INFARCTION
	433.21 - (ICD9) OCCLUSION AND STENOSIS OF VERTEBRAL ARTERY WITH CEREBRAL INFARCTION
	433.31 - (ICD9) OCCLUSION AND STENOSIS OF MULTIPLE AND BILATERAL PRECEREBRAL ARTERIES WITH CEREBRAL INFARCTION
	433.81 - (ICD9) OCCLUSION AND STENOSIS OF OTHER SPECIFIED PRECEREBRAL ARTERY WITH CEREBRAL INFARCTION
	433.91 - (ICD9) OCCLUSION AND STENOSIS OF UNSPECIFIED PRECEREBRAL ARTERY WITH CEREBRAL INFARCTION
	434.0 - (ICD9) CEREBRAL THROMBOSIS
	434.00 - (ICD9) CEREBRAL THROMBOSIS WITHOUT CEREBRAL INFARCTION
	434.01 - (ICD9) CEREBRAL THROMBOSIS WITH CEREBRAL INFARCTION
	434.1 - (ICD9) CEREBRAL EMBOLISM
	434.10 - (ICD9) CEREBRAL EMBOLISM WITHOUT CEREBRAL INFARCTION
	434.11 - (ICD9) CEREBRAL EMBOLISM WITH CEREBRAL INFARCTION
	434.9 - (ICD9) CEREBRAL ARTERY OCCLUSION UNSPECIFIED
	434.90 - (ICD9) CEREBRAL ARTERY OCCLUSION UNSPECIFIED WITHOUT CEREBRAL INFARCTION
	434.91 - (ICD9) CEREBRAL ARTERY OCCLUSION UNSPECIFIED WITH CEREBRAL INFARCTION
	436 - (ICD9) ACUTE BUT ILL-DEFINED CEREBROVASCULAR DISEASE
	437.0 - (ICD9) CEREBRAL ATHEROSCLEROSIS
	437.1 - (ICD9) OTHER GENERALIZED ISCHEMIC CEREBROVASCULAR DISEASE
	437.3 - (ICD9) CEREBRAL ANEURYSM NONRUPTURED
	437.4 - (ICD9) CEREBRAL ARTERITIS
	437.5 - (ICD9) MOYAMOYA DISEASE
	437.6 - (ICD9) NONPYOGENIC THROMBOSIS OF INTRACRANIAL VENOUS SINUS
	437.7 - (ICD9) TRANSIENT GLOBAL AMNESIA
	437.8 - (ICD9) OTHER ILL-DEFINED CEREBROVASCULAR DISEASE
	437.9 - (ICD9) UNSPECIFIED CEREBROVASCULAR DISEASE
	466.0 - (ICD9) ACUTE BRONCHITIS
Cholestrol screening
This event measure was defined as occurring when any of the following criteria were met:
	The occurrence of Inpatient with the following attributes:
	Procedure Code (Any Position) is any of: { “3050F”, “84478”, “3048F”, “3049F”, “80061”, “82465”, “83700”, “83701”, “83704”, “83718”, “83721” }
	3050F - (HCPCS) Most recent LDL-C >= 130 mg/dL (DM) / Most recent LDL-C >=130 mg/dL (DM) / Most recent LDL-C greater than or equal to 130 mg/dL (CAD) (DM) / Most recent LDL-C greater than or equal to 130 mg/dL (DM)
	84478 - (HCPCS) Triglycerides
	3048F - (HCPCS) Most recent LDL-C < 100 mg/dL (DM) / Most recent LDL-C <100 mg/dL (DM) / Most recent LDL-C less than 100 mg/dL (CAD) (DM) / Most recent LDL-C less than 100 mg/dL (DM)
	3049F - (HCPCS) Most recent LDL-C 100-129 mg/dL (CAD) (DM) / Most recent LDL-C 100-129 mg/dL (DM)
	80061 - (HCPCS) Lipid panel This panel must include the following: Cholesterol, serum, total (82465) Lipoprotein, direct measurement, high density cholesterol (HDL cholesterol) (83718) Triglycerides (84478) / Lipid panel This panel must include the following: Cholesterol, serum, total (82465), Lipoprotein, direct measurement, high density cholesterol (HDL cholesterol) (83718), Triglycerides (8447…
	82465 - (HCPCS) Cholesterol, serum or whole blood, total / Cholesterol, serum, total
	83700 - (HCPCS) Lipoprotein, blood; electrophoretic separation and quantitation
	83701 - (HCPCS) Lipoprotein, blood; high resolution fractionation and quantitation of lipoproteins including lipoprotein subclasses when performed (eg, electrophoresis, ultracentrifugation)
	83704 - (HCPCS) Lipoprotein, blood; quantitation of lipoprotein particle numbers and lipoprotein particle subclasses (eg, by nuclear magnetic resonance spectros)
	83718 - (HCPCS) Lipoprotein, direct measurement; high density cholesterol (HDL cholesterol)
	83721 - (HCPCS) Lipoprotein, direct measurement; direct measurement, LDL cholesterol / Lipoprotein, direct measurement; LDL cholesterol
	The occurrence of Outpatient with the following attributes:
	Procedure Code (Any Position) is any of: { “3050F”, “84478”, “3048F”, “3049F”, “80061”, “82465”, “83700”, “83701”, “83704”, “83718”, “83721” }
	3050F - (HCPCS) Most recent LDL-C >= 130 mg/dL (DM) / Most recent LDL-C >=130 mg/dL (DM) / Most recent LDL-C greater than or equal to 130 mg/dL (CAD) (DM) / Most recent LDL-C greater than or equal to 130 mg/dL (DM)
	84478 - (HCPCS) Triglycerides
	3048F - (HCPCS) Most recent LDL-C < 100 mg/dL (DM) / Most recent LDL-C <100 mg/dL (DM) / Most recent LDL-C less than 100 mg/dL (CAD) (DM) / Most recent LDL-C less than 100 mg/dL (DM)
	3049F - (HCPCS) Most recent LDL-C 100-129 mg/dL (CAD) (DM) / Most recent LDL-C 100-129 mg/dL (DM)
	80061 - (HCPCS) Lipid panel This panel must include the following: Cholesterol, serum, total (82465) Lipoprotein, direct measurement, high density cholesterol (HDL cholesterol) (83718) Triglycerides (84478) / Lipid panel This panel must include the following: Cholesterol, serum, total (82465), Lipoprotein, direct measurement, high density cholesterol (HDL cholesterol) (83718), Triglycerides (8447…
	82465 - (HCPCS) Cholesterol, serum or whole blood, total / Cholesterol, serum, total
	83700 - (HCPCS) Lipoprotein, blood; electrophoretic separation and quantitation
	83701 - (HCPCS) Lipoprotein, blood; high resolution fractionation and quantitation of lipoproteins including lipoprotein subclasses when performed (eg, electrophoresis, ultracentrifugation)
	83704 - (HCPCS) Lipoprotein, blood; quantitation of lipoprotein particle numbers and lipoprotein particle subclasses (eg, by nuclear magnetic resonance spectros)
	83718 - (HCPCS) Lipoprotein, direct measurement; high density cholesterol (HDL cholesterol)
	83721 - (HCPCS) Lipoprotein, direct measurement; direct measurement, LDL cholesterol / Lipoprotein, direct measurement; LDL cholesterol
Conduct Disorders
This event measure was defined as occurring when any of the following criteria were met:
	The occurrence of Inpatient with the following attributes:
	Diagnosis Code (Any Position) is any of: { “312.00”, “312.01”, “312.02”, “312.03”, “312.10”, “312.11”, “312.12”, “312.13”, “312.20”, “312.21”, “312.22”, “312.23”, “312.4”, “312.8”, “312.81”, “312.82”, “312.89”, “312.9”, “313.81” }
	312.00 - (ICD9) UNDERSOCIALIZED CONDUCT DISORDER AGGRESSIVE TYPE UNSPECIFIED DEGREE
	312.01 - (ICD9) UNDERSOCIALIZED CONDUCT DISORDER AGGRESSIVE TYPE MILD DEGREE
	312.02 - (ICD9) UNDERSOCIALIZED CONDUCT DISORDER AGGRESSIVE TYPE MODERATE DEGREE
	312.03 - (ICD9) UNDERSOCIALIZED CONDUCT DISORDER AGGRESSIVE TYPE SEVERE DEGREE
	312.10 - (ICD9) UNDERSOCIALIZED CONDUCT DISORDER UNAGGRESSIVE TYPE UNSPECIFIED DEGREE
	312.11 - (ICD9) UNDERSOCIALIZED CONDUCT DISORDER UNAGGRESSIVE TYPE MILD DEGREE
	312.12 - (ICD9) UNDERSOCIALIZED CONDUCT DISORDER UNAGGRESSIVE TYPE MODERATE DEGREE
	312.13 - (ICD9) UNDERSOCIALIZED CONDUCT DISORDER UNAGGRESSIVE TYPE SEVERE DEGREE
	312.20 - (ICD9) SOCIALIZED CONDUCT DISORDER UNSPECIFIED DEGREE
	312.21 - (ICD9) SOCIALIZED CONDUCT DISORDER MILD DEGREE
	312.22 - (ICD9) SOCIALIZED CONDUCT DISORDER MODERATE DEGREE
	312.23 - (ICD9) SOCIALIZED CONDUCT DISORDER SEVERE DEGREE
	312.4 - (ICD9) MIXED DISTURBANCE OF CONDUCT AND EMOTIONS
	312.8 - (ICD9) OTHER SPECIFIED DISTURBANCES OF CONDUCT NOT ELSEWHERE CLASSIFIED
	312.81 - (ICD9) CONDUCT DISORDER CHILDHOOD ONSET TYPE
	312.82 - (ICD9) CONDUCT DISORDER ADOLESCENT ONSET TYPE
	312.89 - (ICD9) OTHER SPECIFIED CONDUCT DISORDER NOT ELSEWHERE CLASSIFIED
	312.9 - (ICD9) UNSPECIFIED DISTURBANCE OF CONDUCT
	313.81 - (ICD9) OPPOSITIONAL DEFIANT DISORDER
	The occurrence of Outpatient with the following attributes:
	Diagnosis Code (Any Position) is any of: { “312.00”, “312.01”, “312.02”, “312.03”, “312.10”, “312.11”, “312.12”, “312.13”, “312.20”, “312.21”, “312.22”, “312.23”, “312.4”, “312.8”, “312.81”, “312.82”, “312.89”, “312.9”, “313.81” }
	312.00 - (ICD9) UNDERSOCIALIZED CONDUCT DISORDER AGGRESSIVE TYPE UNSPECIFIED DEGREE
	312.01 - (ICD9) UNDERSOCIALIZED CONDUCT DISORDER AGGRESSIVE TYPE MILD DEGREE
	312.02 - (ICD9) UNDERSOCIALIZED CONDUCT DISORDER AGGRESSIVE TYPE MODERATE DEGREE
	312.03 - (ICD9) UNDERSOCIALIZED CONDUCT DISORDER AGGRESSIVE TYPE SEVERE DEGREE
	312.10 - (ICD9) UNDERSOCIALIZED CONDUCT DISORDER UNAGGRESSIVE TYPE UNSPECIFIED DEGREE
	312.11 - (ICD9) UNDERSOCIALIZED CONDUCT DISORDER UNAGGRESSIVE TYPE MILD DEGREE
	312.12 - (ICD9) UNDERSOCIALIZED CONDUCT DISORDER UNAGGRESSIVE TYPE MODERATE DEGREE
	312.13 - (ICD9) UNDERSOCIALIZED CONDUCT DISORDER UNAGGRESSIVE TYPE SEVERE DEGREE
	312.20 - (ICD9) SOCIALIZED CONDUCT DISORDER UNSPECIFIED DEGREE
	312.21 - (ICD9) SOCIALIZED CONDUCT DISORDER MILD DEGREE
	312.22 - (ICD9) SOCIALIZED CONDUCT DISORDER MODERATE DEGREE
	312.23 - (ICD9) SOCIALIZED CONDUCT DISORDER SEVERE DEGREE
	312.4 - (ICD9) MIXED DISTURBANCE OF CONDUCT AND EMOTIONS
	312.8 - (ICD9) OTHER SPECIFIED DISTURBANCES OF CONDUCT NOT ELSEWHERE CLASSIFIED
	312.81 - (ICD9) CONDUCT DISORDER CHILDHOOD ONSET TYPE
	312.82 - (ICD9) CONDUCT DISORDER ADOLESCENT ONSET TYPE
	312.89 - (ICD9) OTHER SPECIFIED CONDUCT DISORDER NOT ELSEWHERE CLASSIFIED
	312.9 - (ICD9) UNSPECIFIED DISTURBANCE OF CONDUCT
	313.81 - (ICD9) OPPOSITIONAL DEFIANT DISORDER
Coronary
This event measure was defined as occurring when any of the following criteria were met:
	The occurrence of Inpatient with the following attributes:
	Diagnosis Code (Any Position) is any of: { “411.0”, “411.8”, “411.89”, “412”, “414.0”, “414.01”, “414.9”, “V45.81”, “411.1”, “411.81”, “413.0”, “413.1”, “413.9”, “414.00”, “414.06”, “414.2”, “414.3”, “414.4”, “414.8”, “V45.82” }
	411.0 - (ICD9) POSTMYOCARDIAL INFARCTION SYNDROME
	411.8 - (ICD9) OTHER ACUTE AND SUBACUTE FORMS OF ISCHEMIC HEART DISEASE
	411.89 - (ICD9) OTHER ACUTE AND SUBACUTE FORMS OF ISCHEMIC HEART DISEASE OTHER
	412 - (ICD9) OLD MYOCARDIAL INFARCTION
	414.0 - (ICD9) CORONARY ATHEROSCLEROSIS
	414.01 - (ICD9) CORONARY ATHEROSCLEROSIS OF NATIVE CORONARY ARTERY
	414.9 - (ICD9) CHRONIC ISCHEMIC HEART DISEASE UNSPECIFIED
	V45.81 - (ICD9) POSTSURGICAL AORTOCORONARY BYPASS STATUS
	411.1 - (ICD9) INTERMEDIATE CORONARY SYNDROME
	411.81 - (ICD9) ACUTE CORONARY OCCLUSION WITHOUT MYOCARDIAL INFARCTION
	413.0 - (ICD9) ANGINA DECUBITUS
	413.1 - (ICD9) PRINZMETAL ANGINA
	413.9 - (ICD9) OTHER AND UNSPECIFIED ANGINA PECTORIS
	414.00 - (ICD9) CORONARY ATHEROSCLEROSIS OF UNSPECIFIED TYPE OF VESSEL NATIVE OR GRAFT
	414.06 - (ICD9) CORONARY ATHEROSCLEROSIS OF NATIVE CORONARY ARTERY OF TRANSPLANTED HEART
	414.2 - (ICD9) CHRONIC TOTAL OCCLUSION OF CORONARY ARTERY
	414.3 - (ICD9) CORONARY ATHEROSCLEROSIS DUE TO LIPID RICH PLAQUE
	414.4 - (ICD9) CORONARY ATHEROSCLEROSIS DUE TO CALCIFIED CORONARY LESION
	414.8 - (ICD9) OTHER SPECIFIED FORMS OF CHRONIC ISCHEMIC HEART DISEASE
	V45.82 - (ICD9) PERCUTANEOUS TRANSLUMINAL CORONARY ANGIOPLASTY STATUS
	The occurrence of Outpatient with the following attributes:
	Diagnosis Code (Any Position) is any of: { “411.0”, “411.8”, “411.89”, “412”, “414.0”, “414.01”, “414.9”, “V45.81”, “411.1”, “411.81”, “413.0”, “413.1”, “413.9”, “414.00”, “414.06”, “414.2”, “414.3”, “414.4”, “414.8”, “V45.82” }
	411.0 - (ICD9) POSTMYOCARDIAL INFARCTION SYNDROME
	411.8 - (ICD9) OTHER ACUTE AND SUBACUTE FORMS OF ISCHEMIC HEART DISEASE
	411.89 - (ICD9) OTHER ACUTE AND SUBACUTE FORMS OF ISCHEMIC HEART DISEASE OTHER
	412 - (ICD9) OLD MYOCARDIAL INFARCTION
	414.0 - (ICD9) CORONARY ATHEROSCLEROSIS
	414.01 - (ICD9) CORONARY ATHEROSCLEROSIS OF NATIVE CORONARY ARTERY
	414.9 - (ICD9) CHRONIC ISCHEMIC HEART DISEASE UNSPECIFIED
	V45.81 - (ICD9) POSTSURGICAL AORTOCORONARY BYPASS STATUS
	411.1 - (ICD9) INTERMEDIATE CORONARY SYNDROME
	411.81 - (ICD9) ACUTE CORONARY OCCLUSION WITHOUT MYOCARDIAL INFARCTION
	413.0 - (ICD9) ANGINA DECUBITUS
	413.1 - (ICD9) PRINZMETAL ANGINA
	413.9 - (ICD9) OTHER AND UNSPECIFIED ANGINA PECTORIS
	414.00 - (ICD9) CORONARY ATHEROSCLEROSIS OF UNSPECIFIED TYPE OF VESSEL NATIVE OR GRAFT
	414.06 - (ICD9) CORONARY ATHEROSCLEROSIS OF NATIVE CORONARY ARTERY OF TRANSPLANTED HEART
	414.2 - (ICD9) CHRONIC TOTAL OCCLUSION OF CORONARY ARTERY
	414.3 - (ICD9) CORONARY ATHEROSCLEROSIS DUE TO LIPID RICH PLAQUE
	414.4 - (ICD9) CORONARY ATHEROSCLEROSIS DUE TO CALCIFIED CORONARY LESION
	414.8 - (ICD9) OTHER SPECIFIED FORMS OF CHRONIC ISCHEMIC HEART DISEASE
	V45.82 - (ICD9) PERCUTANEOUS TRANSLUMINAL CORONARY ANGIOPLASTY STATUS
FGA
This event measure was defined as occurring when any of the following criteria were met:
	The occurrence of Drug with the following attributes:
	Generic Name is any of: { “ARIPIPRAZOLE”, “ARIPIPRAZOLE LAUROXIL”, “ARIPIPRAZOLE LAUROXIL, SUBMICRONIZED”, “ASENAPINE”, “ASENAPINE MALEATE”, “CHLORPROMAZINE HCL”, “FLUPHENAZINE DECANOATE”, “FLUPHENAZINE ENANTHATE”, “FLUPHENAZINE HCL”, “HALOPERIDOL”, “HALOPERIDOL DECANOATE”, “HALOPERIDOL LACTATE”, “ILOPERIDONE”, “LOXAPINE”, “LOXAPINE HCL”, “LOXAPINE SUCCINATE”, “LURASIDONE HCL”, “MOLINDONE HCL”, “…
	ARIPIPRAZOLE
	ARIPIPRAZOLE LAUROXIL
	ARIPIPRAZOLE LAUROXIL, SUBMICRONIZED
	ASENAPINE
	ASENAPINE MALEATE
	CHLORPROMAZINE HCL
	FLUPHENAZINE DECANOATE
	FLUPHENAZINE ENANTHATE
	FLUPHENAZINE HCL
	HALOPERIDOL
	HALOPERIDOL DECANOATE
	HALOPERIDOL LACTATE
	ILOPERIDONE
	LOXAPINE
	LOXAPINE HCL
	LOXAPINE SUCCINATE
	LURASIDONE HCL
	MOLINDONE HCL
	OLANZAPINE
	OLANZAPINE PAMOATE
	OLANZAPINE/FLUOXETINE HCL
	PALIPERIDONE
	PALIPERIDONE PALMITATE
	PERPHENAZINE
	PERPHENAZINE/AMITRIPTYLINE HCL
	PIMOZIDE
	QUETIAPINE FUMARATE
	RISPERIDONE
	RISPERIDONE MICROSPHERES
	THIORIDAZINE HCL
	THIOTHIXENE
	THIOTHIXENE HCL
	TRIFLUOPERAZINE HCL
	ZIPRASIDONE HCL
	ZIPRASIDONE MESYLATE
Glucose screening
This event measure was defined as occurring when any of the following criteria were met:
	The occurrence of Inpatient with the following attributes:
	Procedure Code (Any Position) is any of: { “83036”, “80050”, “80053”, “80054”, “82947”, “82948”, “3046F”, “3047F”, “82950”, “82951”, “82962” }
	83036 - (HCPCS) Hemoglobin; glycated / Hemoglobin; glycosylated (A1C)
	80050 - (HCPCS) General health panel This panel must include the following: Comprehensive metabolic panel (80053) Blood count, complete (CBC), automated and automated differential WBC count (85025 or 85027 and 85004) OR Blood count, complete (CBC), automated (85027) and appropriate manual differential WBC count (85007 or 85009) Thyroid stimulating hormone (TSH) (84443) / General health panel This…
	80053 - (HCPCS) Comprehensive metabolic panel This panel must include the following: Albumin (82040) Bilirubin, total (82247) Calcium (82310) Carbon dioxide (bicarbonate) (82374) Chloride (82435) Creatinine (82565) Glucose (82947) Phosphatase, alkaline (84075) Potassium (84132) Protein, total (84155) Sodium (84295) Transferase, alanine amino (ALT) (SGPT) (84460) Transferase, aspartate amino (AST)…
	80054
	82947 - (HCPCS) Glucose; quantitative / Glucose; quantitative, blood (except reagent strip)
	82948 - (HCPCS) Glucose; blood, reagent strip
	3046F - (HCPCS) Most recent hemoglobin A1c level > 9.0% (DM) / Most recent hemoglobin A1c level greater than 9.0% (DM)
	3047F - (HCPCS) Most recent hemoglobin A1c level <= 9.0% (DM)
	82950 - (HCPCS) Glucose; post glucose dose (includes glucose)
	82951 - (HCPCS) Glucose; tolerance test (GTT), 3 specimens (includes glucose) / Glucose; tolerance test (GTT), three specimens (includes glucose)
	82962 - (HCPCS) Glucose, blood by glucose monitoring device(s) cleared by the FDA specifically for home use
	The occurrence of Outpatient with the following attributes:
	Procedure Code (Any Position) is any of: { “80050”, “80053”, “80054”, “82947”, “82948”, “83036”, “3046F”, “3047F”, “82950”, “82951”, “82962” }
	80050 - (HCPCS) General health panel This panel must include the following: Comprehensive metabolic panel (80053) Blood count, complete (CBC), automated and automated differential WBC count (85025 or 85027 and 85004) OR Blood count, complete (CBC), automated (85027) and appropriate manual differential WBC count (85007 or 85009) Thyroid stimulating hormone (TSH) (84443) / General health panel This…
	80053 - (HCPCS) Comprehensive metabolic panel This panel must include the following: Albumin (82040) Bilirubin, total (82247) Calcium (82310) Carbon dioxide (bicarbonate) (82374) Chloride (82435) Creatinine (82565) Glucose (82947) Phosphatase, alkaline (84075) Potassium (84132) Protein, total (84155) Sodium (84295) Transferase, alanine amino (ALT) (SGPT) (84460) Transferase, aspartate amino (AST)…
	80054
	82947 - (HCPCS) Glucose; quantitative / Glucose; quantitative, blood (except reagent strip)
	82948 - (HCPCS) Glucose; blood, reagent strip
	83036 - (HCPCS) Hemoglobin; glycated / Hemoglobin; glycosylated (A1C)
	3046F - (HCPCS) Most recent hemoglobin A1c level > 9.0% (DM) / Most recent hemoglobin A1c level greater than 9.0% (DM)
	3047F - (HCPCS) Most recent hemoglobin A1c level <= 9.0% (DM)
	82950 - (HCPCS) Glucose; post glucose dose (includes glucose)
	82951 - (HCPCS) Glucose; tolerance test (GTT), 3 specimens (includes glucose) / Glucose; tolerance test (GTT), three specimens (includes glucose)
	82962 - (HCPCS) Glucose, blood by glucose monitoring device(s) cleared by the FDA specifically for home use
Health plan
This measure re-categorizes Plan Indicator as follows:
	Health maintenance organization: { 4 - HMO }
	Preferred provider organization: { 6 - PPO }
	Other: { 8 - CDHP, 3 - EPO, 9 - HDHP, 5 - POS, 7 - POS with capitation, 2 - Comprehensive }
	Uknown: { 1 - Basic/major medical, (Missing) }
History of diabetes
This event measure was defined as occurring when any of the following criteria were met:
	The occurrence of Inpatient with the following attributes:
	Diagnosis Code (Any Position) is any of: { “250.0”, “250.00”, “250.01”, “250.02”, “250.03”, “250.1”, “250.10”, “250.11”, “250.12”, “250.13”, “250.2”, “250.20”, “250.21”, “250.22”, “250.23”, “250.3”, “250.30”, “250.31”, “250.32”, “250.33”, “250.4”, “250.40”, “250.41”, “250.42”, “250.43”, “250.5”, “250.50”, “250.51”, “250.52”, “250.53”, “250.6”, “250.60”, “250.61”, “250.62”, “250.63”, “250.7”, “250…
	250.0 - (ICD9) DIABETES MELLITUS WITHOUT MENTION OF COMPLICATION
	250.00 - (ICD9) DIABETES MELLITUS WITHOUT MENTION OF COMPLICATION TYPE II OR UNSPECIFIED TYPE NOT STATED AS UNCONTROLLED
	250.01 - (ICD9) DIABETES MELLITUS WITHOUT MENTION OF COMPLICATION TYPE I [JUVENILE TYPE] NOT STATED AS UNCONTROLLED
	250.02 - (ICD9) DIABETES MELLITUS WITHOUT MENTION OF COMPLICATION TYPE II OR UNSPECIFIED TYPE UNCONTROLLED
	250.03 - (ICD9) DIABETES MELLITUS WITHOUT MENTION OF COMPLICATION TYPE I [JUVENILE TYPE] UNCONTROLLED
	250.1 - (ICD9) DIABETES WITH KETOACIDOSIS
	250.10 - (ICD9) DIABETES WITH KETOACIDOSIS TYPE II OR UNSPECIFIED TYPE NOT STATED AS UNCONTROLLED
	250.11 - (ICD9) DIABETES WITH KETOACIDOSIS TYPE I [JUVENILE TYPE] NOT STATED AS UNCONTROLLED
	250.12 - (ICD9) DIABETES WITH KETOACIDOSIS TYPE II OR UNSPECIFIED TYPE UNCONTROLLED
	250.13 - (ICD9) DIABETES WITH KETOACIDOSIS TYPE I [JUVENILE TYPE] UNCONTROLLED
	250.2 - (ICD9) DIABETES WITH HYPEROSMOLARITY
	250.20 - (ICD9) DIABETES WITH HYPEROSMOLARITY TYPE II OR UNSPECIFIED TYPE NOT STATED AS UNCONTROLLED
	250.21 - (ICD9) DIABETES WITH HYPEROSMOLARITY TYPE I [JUVENILE TYPE] NOT STATED AS UNCONTROLLED
	250.22 - (ICD9) DIABETES WITH HYPEROSMOLARITY TYPE II OR UNSPECIFIED TYPE UNCONTROLLED
	250.23 - (ICD9) DIABETES WITH HYPEROSMOLARITY TYPE I [JUVENILE TYPE] UNCONTROLLED
	250.3 - (ICD9) DIABETES WITH OTHER COMA
	250.30 - (ICD9) DIABETES WITH OTHER COMA TYPE II OR UNSPECIFIED TYPE NOT STATED AS UNCONTROLLED
	250.31 - (ICD9) DIABETES WITH OTHER COMA TYPE I [JUVENILE TYPE] NOT STATED AS UNCONTROLLED
	250.32 - (ICD9) DIABETES WITH OTHER COMA TYPE II OR UNSPECIFIED TYPE UNCONTROLLED
	250.33 - (ICD9) DIABETES WITH OTHER COMA TYPE I [JUVENILE TYPE] UNCONTROLLED
	250.4 - (ICD9) DIABETES WITH RENAL MANIFESTATIONS
	250.40 - (ICD9) DIABETES WITH RENAL MANIFESTATIONS TYPE II OR UNSPECIFIED TYPE NOT STATED AS UNCONTROLLED
	250.41 - (ICD9) DIABETES WITH RENAL MANIFESTATIONS TYPE I [JUVENILE TYPE] NOT STATED AS UNCONTROLLED
	250.42 - (ICD9) DIABETES WITH RENAL MANIFESTATIONS TYPE II OR UNSPECIFIED TYPE UNCONTROLLED
	250.43 - (ICD9) DIABETES WITH RENAL MANIFESTATIONS TYPE I [JUVENILE TYPE] UNCONTROLLED
	250.5 - (ICD9) DIABETES WITH OPHTHALMIC MANIFESTATIONS
	250.50 - (ICD9) DIABETES WITH OPHTHALMIC MANIFESTATIONS TYPE II OR UNSPECIFIED TYPE NOT STATED AS UNCONTROLLED
	250.51 - (ICD9) DIABETES WITH OPHTHALMIC MANIFESTATIONS TYPE I [JUVENILE TYPE] NOT STATED AS UNCONTROLLED
	250.52 - (ICD9) DIABETES WITH OPHTHALMIC MANIFESTATIONS TYPE II OR UNSPECIFIED TYPE UNCONTROLLED
	250.53 - (ICD9) DIABETES WITH OPHTHALMIC MANIFESTATIONS TYPE I [JUVENILE TYPE] UNCONTROLLED
	250.6 - (ICD9) DIABETES WITH NEUROLOGICAL MANIFESTATIONS
	250.60 - (ICD9) DIABETES WITH NEUROLOGICAL MANIFESTATIONS TYPE II OR UNSPECIFIED TYPE NOT STATED AS UNCONTROLLED
	250.61 - (ICD9) DIABETES WITH NEUROLOGICAL MANIFESTATIONS TYPE I [JUVENILE TYPE] NOT STATED AS UNCONTROLLED
	250.62 - (ICD9) DIABETES WITH NEUROLOGICAL MANIFESTATIONS TYPE II OR UNSPECIFIED TYPE UNCONTROLLED
	250.63 - (ICD9) DIABETES WITH NEUROLOGICAL MANIFESTATIONS TYPE I [JUVENILE TYPE] UNCONTROLLED
	250.7 - (ICD9) DIABETES WITH PERIPHERAL CIRCULATORY DISORDERS
	250.70 - (ICD9) DIABETES WITH PERIPHERAL CIRCULATORY DISORDERS TYPE II OR UNSPECIFIED TYPE NOT STATED AS UNCONTROLLED
	250.71 - (ICD9) DIABETES WITH PERIPHERAL CIRCULATORY DISORDERS TYPE I [JUVENILE TYPE] NOT STATED AS UNCONTROLLED
	250.72 - (ICD9) DIABETES WITH PERIPHERAL CIRCULATORY DISORDERS TYPE II OR UNSPECIFIED TYPE UNCONTROLLED
	250.73 - (ICD9) DIABETES WITH PERIPHERAL CIRCULATORY DISORDERS TYPE I [JUVENILE TYPE] UNCONTROLLED
	250.8 - (ICD9) DIABETES WITH OTHER SPECIFIED MANIFESTATIONS
	250.80 - (ICD9) DIABETES WITH OTHER SPECIFIED MANIFESTATIONS TYPE II OR UNSPECIFIED TYPE NOT STATED AS UNCONTROLLED
	250.81 - (ICD9) DIABETES WITH OTHER SPECIFIED MANIFESTATIONS TYPE I [JUVENILE TYPE] NOT STATED AS UNCONTROLLED
	250.82 - (ICD9) DIABETES WITH OTHER SPECIFIED MANIFESTATIONS TYPE II OR UNSPECIFIED TYPE UNCONTROLLED
	250.83 - (ICD9) DIABETES WITH OTHER SPECIFIED MANIFESTATIONS TYPE I [JUVENILE TYPE] UNCONTROLLED
	250.9 - (ICD9) DIABETES WITH UNSPECIFIED COMPLICATION
	250.90 - (ICD9) DIABETES WITH UNSPECIFIED COMPLICATION TYPE II OR UNSPECIFIED TYPE NOT STATED AS UNCONTROLLED
	250.91 - (ICD9) DIABETES WITH UNSPECIFIED COMPLICATION TYPE I [JUVENILE TYPE] NOT STATED AS UNCONTROLLED
	250.92 - (ICD9) DIABETES WITH UNSPECIFIED COMPLICATION TYPE II OR UNSPECIFIED TYPE UNCONTROLLED
	250.93 - (ICD9) DIABETES WITH UNSPECIFIED COMPLICATION TYPE I [JUVENILE TYPE] UNCONTROLLED
	The occurrence of Outpatient with the following attributes:
	Diagnosis Code (Any Position) is any of: { “250.0”, “250.00”, “250.01”, “250.02”, “250.03”, “250.1”, “250.10”, “250.11”, “250.12”, “250.13”, “250.2”, “250.20”, “250.21”, “250.22”, “250.23”, “250.3”, “250.30”, “250.31”, “250.32”, “250.33”, “250.4”, “250.40”, “250.41”, “250.42”, “250.43”, “250.5”, “250.50”, “250.51”, “250.52”, “250.53”, “250.6”, “250.60”, “250.61”, “250.62”, “250.63”, “250.7”, “250…
	250.0 - (ICD9) DIABETES MELLITUS WITHOUT MENTION OF COMPLICATION
	250.00 - (ICD9) DIABETES MELLITUS WITHOUT MENTION OF COMPLICATION TYPE II OR UNSPECIFIED TYPE NOT STATED AS UNCONTROLLED
	250.01 - (ICD9) DIABETES MELLITUS WITHOUT MENTION OF COMPLICATION TYPE I [JUVENILE TYPE] NOT STATED AS UNCONTROLLED
	250.02 - (ICD9) DIABETES MELLITUS WITHOUT MENTION OF COMPLICATION TYPE II OR UNSPECIFIED TYPE UNCONTROLLED
	250.03 - (ICD9) DIABETES MELLITUS WITHOUT MENTION OF COMPLICATION TYPE I [JUVENILE TYPE] UNCONTROLLED
	250.1 - (ICD9) DIABETES WITH KETOACIDOSIS
	250.10 - (ICD9) DIABETES WITH KETOACIDOSIS TYPE II OR UNSPECIFIED TYPE NOT STATED AS UNCONTROLLED
	250.11 - (ICD9) DIABETES WITH KETOACIDOSIS TYPE I [JUVENILE TYPE] NOT STATED AS UNCONTROLLED
	250.12 - (ICD9) DIABETES WITH KETOACIDOSIS TYPE II OR UNSPECIFIED TYPE UNCONTROLLED
	250.13 - (ICD9) DIABETES WITH KETOACIDOSIS TYPE I [JUVENILE TYPE] UNCONTROLLED
	250.2 - (ICD9) DIABETES WITH HYPEROSMOLARITY
	250.20 - (ICD9) DIABETES WITH HYPEROSMOLARITY TYPE II OR UNSPECIFIED TYPE NOT STATED AS UNCONTROLLED
	250.21 - (ICD9) DIABETES WITH HYPEROSMOLARITY TYPE I [JUVENILE TYPE] NOT STATED AS UNCONTROLLED
	250.22 - (ICD9) DIABETES WITH HYPEROSMOLARITY TYPE II OR UNSPECIFIED TYPE UNCONTROLLED
	250.23 - (ICD9) DIABETES WITH HYPEROSMOLARITY TYPE I [JUVENILE TYPE] UNCONTROLLED
	250.3 - (ICD9) DIABETES WITH OTHER COMA
	250.30 - (ICD9) DIABETES WITH OTHER COMA TYPE II OR UNSPECIFIED TYPE NOT STATED AS UNCONTROLLED
	250.31 - (ICD9) DIABETES WITH OTHER COMA TYPE I [JUVENILE TYPE] NOT STATED AS UNCONTROLLED
	250.32 - (ICD9) DIABETES WITH OTHER COMA TYPE II OR UNSPECIFIED TYPE UNCONTROLLED
	250.33 - (ICD9) DIABETES WITH OTHER COMA TYPE I [JUVENILE TYPE] UNCONTROLLED
	250.4 - (ICD9) DIABETES WITH RENAL MANIFESTATIONS
	250.40 - (ICD9) DIABETES WITH RENAL MANIFESTATIONS TYPE II OR UNSPECIFIED TYPE NOT STATED AS UNCONTROLLED
	250.41 - (ICD9) DIABETES WITH RENAL MANIFESTATIONS TYPE I [JUVENILE TYPE] NOT STATED AS UNCONTROLLED
	250.42 - (ICD9) DIABETES WITH RENAL MANIFESTATIONS TYPE II OR UNSPECIFIED TYPE UNCONTROLLED
	250.43 - (ICD9) DIABETES WITH RENAL MANIFESTATIONS TYPE I [JUVENILE TYPE] UNCONTROLLED
	250.5 - (ICD9) DIABETES WITH OPHTHALMIC MANIFESTATIONS
	250.50 - (ICD9) DIABETES WITH OPHTHALMIC MANIFESTATIONS TYPE II OR UNSPECIFIED TYPE NOT STATED AS UNCONTROLLED
	250.51 - (ICD9) DIABETES WITH OPHTHALMIC MANIFESTATIONS TYPE I [JUVENILE TYPE] NOT STATED AS UNCONTROLLED
	250.52 - (ICD9) DIABETES WITH OPHTHALMIC MANIFESTATIONS TYPE II OR UNSPECIFIED TYPE UNCONTROLLED
	250.53 - (ICD9) DIABETES WITH OPHTHALMIC MANIFESTATIONS TYPE I [JUVENILE TYPE] UNCONTROLLED
	250.6 - (ICD9) DIABETES WITH NEUROLOGICAL MANIFESTATIONS
	250.60 - (ICD9) DIABETES WITH NEUROLOGICAL MANIFESTATIONS TYPE II OR UNSPECIFIED TYPE NOT STATED AS UNCONTROLLED
	250.61 - (ICD9) DIABETES WITH NEUROLOGICAL MANIFESTATIONS TYPE I [JUVENILE TYPE] NOT STATED AS UNCONTROLLED
	250.62 - (ICD9) DIABETES WITH NEUROLOGICAL MANIFESTATIONS TYPE II OR UNSPECIFIED TYPE UNCONTROLLED
	250.63 - (ICD9) DIABETES WITH NEUROLOGICAL MANIFESTATIONS TYPE I [JUVENILE TYPE] UNCONTROLLED
	250.7 - (ICD9) DIABETES WITH PERIPHERAL CIRCULATORY DISORDERS
	250.70 - (ICD9) DIABETES WITH PERIPHERAL CIRCULATORY DISORDERS TYPE II OR UNSPECIFIED TYPE NOT STATED AS UNCONTROLLED
	250.71 - (ICD9) DIABETES WITH PERIPHERAL CIRCULATORY DISORDERS TYPE I [JUVENILE TYPE] NOT STATED AS UNCONTROLLED
	250.72 - (ICD9) DIABETES WITH PERIPHERAL CIRCULATORY DISORDERS TYPE II OR UNSPECIFIED TYPE UNCONTROLLED
	250.73 - (ICD9) DIABETES WITH PERIPHERAL CIRCULATORY DISORDERS TYPE I [JUVENILE TYPE] UNCONTROLLED
	250.8 - (ICD9) DIABETES WITH OTHER SPECIFIED MANIFESTATIONS
	250.80 - (ICD9) DIABETES WITH OTHER SPECIFIED MANIFESTATIONS TYPE II OR UNSPECIFIED TYPE NOT STATED AS UNCONTROLLED
	250.81 - (ICD9) DIABETES WITH OTHER SPECIFIED MANIFESTATIONS TYPE I [JUVENILE TYPE] NOT STATED AS UNCONTROLLED
	250.82 - (ICD9) DIABETES WITH OTHER SPECIFIED MANIFESTATIONS TYPE II OR UNSPECIFIED TYPE UNCONTROLLED
	250.83 - (ICD9) DIABETES WITH OTHER SPECIFIED MANIFESTATIONS TYPE I [JUVENILE TYPE] UNCONTROLLED
	250.9 - (ICD9) DIABETES WITH UNSPECIFIED COMPLICATION
	250.90 - (ICD9) DIABETES WITH UNSPECIFIED COMPLICATION TYPE II OR UNSPECIFIED TYPE NOT STATED AS UNCONTROLLED
	250.91 - (ICD9) DIABETES WITH UNSPECIFIED COMPLICATION TYPE I [JUVENILE TYPE] NOT STATED AS UNCONTROLLED
	250.92 - (ICD9) DIABETES WITH UNSPECIFIED COMPLICATION TYPE II OR UNSPECIFIED TYPE UNCONTROLLED
	250.93 - (ICD9) DIABETES WITH UNSPECIFIED COMPLICATION TYPE I [JUVENILE TYPE] UNCONTROLLED
	The occurrence of Drug with the following attributes:
	Generic Name is any of: { “METFORMIN/AMINO ACIDS COMB. #7/HERBAL COMB.#125/CHOLINE”, “METFORMIN/CAFFEINE/AMINO ACIDS#7/HERBAL COMB#125/CHOLINE BIT”, “INSULIN ASPART”, “INSULIN ASPART PROTAMINE HUMAN/INSULIN ASPART”, “INSULIN DETEMIR”, “INSULIN GLARGINE,HUMAN RECOMBINANT ANALOG”, “INSULIN GLULISINE”, “INSULIN ISOPHANE NPH,BF-PK”, “INSULIN ISOPHANE,BEEF”, “INSULIN ISOPHANE,BEEF PURE”, “INSULIN ISOP…
	METFORMIN/AMINO ACIDS COMB. #7/HERBAL COMB.#125/CHOLINE
	METFORMIN/CAFFEINE/AMINO ACIDS#7/HERBAL COMB#125/CHOLINE BIT
	INSULIN ASPART
	INSULIN ASPART PROTAMINE HUMAN/INSULIN ASPART
	INSULIN DETEMIR
	INSULIN GLARGINE,HUMAN RECOMBINANT ANALOG
	INSULIN GLULISINE
	INSULIN ISOPHANE NPH,BF-PK
	INSULIN ISOPHANE,BEEF
	INSULIN ISOPHANE,BEEF PURE
	INSULIN ISOPHANE,PORK PURE
	INSULIN LISPRO
	INSULIN LISPRO PROTAMINE & INSULIN LISPRO
	INSULIN NPH HUMAN ISOPHANE
	INSULIN NPH HUMAN ISOPHANE/INSULIN REGULAR, HUMAN
	INSULIN REGULAR, HUMAN
	INSULIN REGULAR, HUMAN/INSULIN RELEASE UNIT
	INSULIN REGULAR, HUMAN/INSULIN RELEASE UNIT/CHAMBER/INHALER
	INSULIN REGULAR,BEEF-PORK
	INSULIN REGULAR,HUMAN BUFFERED
	INSULIN ZINC BEEF
	INSULIN ZINC EXT,BEEF (P)
	INSULIN ZINC EXTEND HUMAN REC
	INSULIN ZINC EXTENDED,BEEF
	INSULIN ZINC EXTENDED,BF-PK
	INSULIN ZINC PROMPT,BEEF
	INSULIN ZINC PROMPT,BF-PK
	INSULIN ZINC PROMPT,PORK PURE
	INSULIN ZINC,BEEF PURIFIED
	INSULIN ZINC,BEEF PURIFIED/INSULIN ZINC,PORK PURIFIED
	INSULIN ZINC,BEEF-PORK
	INSULIN ZINC,PORK PURIFIED
	INSULIN,BEEF
	INSULIN,PORK
	INSULIN,PORK PURIFIED
	INSULIN,PORK PURIFIED/INSULIN ISOPHANE,PORK PURE
	ACARBOSE
	ALBIGLUTIDE
	ALOGLIPTIN BENZOATE
	ALOGLIPTIN BENZOATE/METFORMIN HCL
	ALOGLIPTIN BENZOATE/PIOGLITAZONE HCL
	CANAGLIFLOZIN
	CANAGLIFLOZIN/METFORMIN HCL
	CHLORPROPAMIDE
	DAPAGLIFLOZIN PROPANEDIOL
	DAPAGLIFLOZIN PROPANEDIOL/METFORMIN HCL
	DAPAGLIFLOZIN PROPANEDIOL/SAXAGLIPTIN HCL
	EMPAGLIFLOZIN
	EMPAGLIFLOZIN/LINAGLIPTIN
	EMPAGLIFLOZIN/LINAGLIPTIN/METFORMIN HCL
	EMPAGLIFLOZIN/METFORMIN HCL
	ERTUGLIFLOZIN PIDOLATE/METFORMIN HCL
	ERTUGLIFLOZIN PIDOLATE/SITAGLIPTIN PHOSPHATE
	EXENATIDE
	EXENATIDE MICROSPHERES
	GLIMEPIRIDE
	GLIPIZIDE
	GLIPIZIDE/METFORMIN HCL
	GLYBURIDE
	GLYBURIDE,MICRONIZED
	GLYBURIDE/METFORMIN HCL
	INSULIN DEGLUDEC/LIRAGLUTIDE
	LINAGLIPTIN
	LINAGLIPTIN/METFORMIN HCL
	LIRAGLUTIDE
	METFORMIN HCL
	METFORMIN HCL/BLOOD SUGAR DIAGNOSTIC
	METFORMIN/AMINO ACIDS NO.7/HERBAL CMB.125/CHOLINE BITARTRATE
	METFORMIN/CAFFEINE/AMINO ACIDS 7/HERBAL COMB 125/CHOLINE BIT
	MIGLITOL
	NATEGLINIDE
	PIOGLITAZONE HCL
	PIOGLITAZONE HCL/GLIMEPIRIDE
	PIOGLITAZONE HCL/METFORMIN HCL
	PRAMLINTIDE ACETATE
	REPAGLINIDE
	REPAGLINIDE/METFORMIN HCL
	ROSIGLITAZONE MALEATE
	ROSIGLITAZONE MALEATE/GLIMEPIRIDE
	ROSIGLITAZONE MALEATE/METFORMIN HCL
	SAXAGLIPTIN HCL
	SAXAGLIPTIN HCL/METFORMIN HCL
	SITAGLIPTIN PHOSPHATE
	SITAGLIPTIN PHOSPHATE/METFORMIN HCL
	SITAGLIPTIN PHOSPHATE/SIMVASTATIN
	TOLAZAMIDE
	TOLBUTAMIDE
Hypertension
This event measure was defined as occurring when any of the following criteria were met:
	The occurrence of Inpatient with the following attributes:
	Diagnosis Code (Any Position) is any of: { “401.0”, “401.1”, “401.9”, “402.00”, “402.01”, “402.91”, “403.01”, “403.1”, “403.9”, “403.90”, “403.91”, “404.02”, “404.03”, “404.12”, “404.90”, “404.91”, “404.93”, “405.09”, “402.10”, “402.11”, “402.90”, “403.0”, “403.00”, “403.10”, “403.11”, “404.0”, “404.00”, “404.01”, “404.1”, “404.10”, “404.11”, “404.13”, “404.9”, “404.92”, “405.01”, “405.11”, “405.…
	401.0 - (ICD9) MALIGNANT ESSENTIAL HYPERTENSION
	401.1 - (ICD9) BENIGN ESSENTIAL HYPERTENSION
	401.9 - (ICD9) UNSPECIFIED ESSENTIAL HYPERTENSION
	402.00 - (ICD9) MALIGNANT HYPERTENSIVE HEART DISEASE WITHOUT HEART FAILURE
	402.01 - (ICD9) MALIGNANT HYPERTENSIVE HEART DISEASE WITH HEART FAILURE
	402.91 - (ICD9) UNSPECIFIED HYPERTENSIVE HEART DISEASE WITH HEART FAILURE
	403.01 - (ICD9) HYPERTENSIVE CHRONIC KIDNEY DISEASE MALIGNANT WITH CHRONIC KIDNEY DISEASE STAGE V OR END STAGE RENAL DISEASE
	403.1 - (ICD9) BENIGN HYPERTENSIVE KIDNEY DISEASE
	403.9 - (ICD9) UNSPECIFIED HYPERTENSIVE KIDNEY DISEASE
	403.90 - (ICD9) HYPERTENSIVE CHRONIC KIDNEY DISEASE UNSPECIFIED WITH CHRONIC KIDNEY DISEASE STAGE I THROUGH STAGE IV OR UNSPECIFIED
	403.91 - (ICD9) HYPERTENSIVE CHRONIC KIDNEY DISEASE UNSPECIFIED WITH CHRONIC KIDNEY DISEASE STAGE V OR END STAGE RENAL DISEASE
	404.02 - (ICD9) HYPERTENSIVE HEART AND CHRONIC KIDNEY DISEASE MALIGNANT WITHOUT HEART FAILURE WITH CHRONIC KIDNEY DISEASE STAGE V OR END STAGE RENAL DISEASE
	404.03 - (ICD9) HYPERTENSIVE HEART AND CHRONIC KIDNEY DISEASE MALIGNANT WITH HEART FAILURE WITH CHRONIC KIDNEY DISEASE STAGE V OR END STAGE RENAL DISEASE
	404.12 - (ICD9) HYPERTENSIVE HEART AND CHRONIC KIDNEY DISEASE BENIGN WITHOUT HEART FAILURE WITH CHRONIC KIDNEY DISEASE STAGE V OR END STAGE RENAL DISEASE
	404.90 - (ICD9) HYPERTENSIVE HEART AND CHRONIC KIDNEY DISEASE UNSPECIFIED WITHOUT HEART FAILURE WITH CHRONIC KIDNEY DISEASE STAGE I THROUGH STAGE IV OR UNSPECIFIED
	404.91 - (ICD9) HYPERTENSIVE HEART AND CHRONIC KIDNEY DISEASE UNSPECIFIED WITH HEART FAILURE WITH CHRONIC KIDNEY DISEASE STAGE I THROUGH STAGE IV OR UNSPECIFIED
	404.93 - (ICD9) HYPERTENSIVE HEART AND CHRONIC KIDNEY DISEASE UNSPECIFIED WITH HEART FAILURE WITH CHRONIC KIDNEY DISEASE STAGE V OR END STAGE RENAL DISEASE
	405.09 - (ICD9) OTHER MALIGNANT SECONDARY HYPERTENSION
	402.10 - (ICD9) BENIGN HYPERTENSIVE HEART DISEASE WITHOUT HEART FAILURE
	402.11 - (ICD9) BENIGN HYPERTENSIVE HEART DISEASE WITH HEART FAILURE
	402.90 - (ICD9) UNSPECIFIED HYPERTENSIVE HEART DISEASE WITHOUT HEART FAILURE
	403.0 - (ICD9) MALIGNANT HYPERTENSIVE KIDNEY DISEASE
	403.00 - (ICD9) HYPERTENSIVE CHRONIC KIDNEY DISEASE MALIGNANT WITH CHRONIC KIDNEY DISEASE STAGE I THROUGH STAGE IV OR UNSPECIFIED
	403.10 - (ICD9) HYPERTENSIVE KIDNEY DISEASE BENIGN WITH CHRONIC KIDNEY DISEASE STAGE I THROUGH STAGE IV OR UNSPECIFIED
	403.11 - (ICD9) HYPERTENSIVE KIDNEY DISEASE BENIGN WITH CHRONIC KIDNEY DISEASE STAGE V OR END STAGE RENAL DISEASE
	404.0 - (ICD9) MALIGNANT HYPERTENSIVE HEART AND KIDNEY DISEASE
	404.00 - (ICD9) HYPERTENSIVE HEART AND CHRONIC KIDNEY DISEASE MALIGNANT WITHOUT HEART FAILURE WITH CHRONIC KIDNEY DISEASE STAGE I THROUGH STAGE IV OR UNSPECIFIED
	404.01 - (ICD9) HYPERTENSIVE HEART AND CHRONIC KIDNEY DISEASE MALIGNANT WITH HEART FAILURE WITH CHRONIC KIDNEY DISEASE STAGE I THROUGH STAGE IV OR UNSPECIFIED
	404.1 - (ICD9) BENIGN HYPERTENSIVE HEART AND KIDNEY DISEASE
	404.10 - (ICD9) HYPERTENSIVE HEART AND CHRONIC KIDNEY DISEASE BENIGN WITHOUT HEART FAILURE WITH CHRONIC KIDNEY DISEASE STAGE I THROUGH STAGE IV OR UNSPECIFIED
	404.11 - (ICD9) HYPERTENSIVE HEART AND CHRONIC KIDNEY DISEASE BENIGN WITH HEART FAILURE WITH CHRONIC KIDNEY DISEASE STAGE I THROUGH STAGE IV OR UNSPECIFIED
	404.13 - (ICD9) HYPERTENSIVE HEART AND CHRONIC KIDNEY DISEASE BENIGN WITH HEART FAILURE WITH CHRONIC KIDNEY DISEASE STAGE V OR END STAGE RENAL DISEASE
	404.9 - (ICD9) UNSPECIFIED HYPERTENSIVE HEART AND KIDNEY DISEASE
	404.92 - (ICD9) HYPERTENSIVE HEART AND CHRONIC KIDNEY DISEASE UNSPECIFIED WITHOUT HEART FAILURE WITH CHRONIC KIDNEY DISEASE STAGE V OR END STAGE RENAL DISEASE
	405.01 - (ICD9) MALIGNANT RENOVASCULAR HYPERTENSION
	405.11 - (ICD9) BENIGN RENOVASCULAR HYPERTENSION
	405.19 - (ICD9) OTHER BENIGN SECONDARY HYPERTENSION
	405.91 - (ICD9) UNSPECIFIED RENOVASCULAR HYPERTENSION
	405.99 - (ICD9) OTHER UNSPECIFIED SECONDARY HYPERTENSION
	437.2 - (ICD9) HYPERTENSIVE ENCEPHALOPATHY
	The occurrence of Outpatient with the following attributes:
	Diagnosis Code (Any Position) is any of: { “401.0”, “401.1”, “401.9”, “402.00”, “402.01”, “402.91”, “403.01”, “403.1”, “403.9”, “403.90”, “403.91”, “404.02”, “404.03”, “404.12”, “404.90”, “404.91”, “404.93”, “405.09”, “402.10”, “402.11”, “402.90”, “403.0”, “403.00”, “403.10”, “403.11”, “404.0”, “404.00”, “404.01”, “404.1”, “404.10”, “404.11”, “404.13”, “404.9”, “404.92”, “405.01”, “405.11”, “405.…
	401.0 - (ICD9) MALIGNANT ESSENTIAL HYPERTENSION
	401.1 - (ICD9) BENIGN ESSENTIAL HYPERTENSION
	401.9 - (ICD9) UNSPECIFIED ESSENTIAL HYPERTENSION
	402.00 - (ICD9) MALIGNANT HYPERTENSIVE HEART DISEASE WITHOUT HEART FAILURE
	402.01 - (ICD9) MALIGNANT HYPERTENSIVE HEART DISEASE WITH HEART FAILURE
	402.91 - (ICD9) UNSPECIFIED HYPERTENSIVE HEART DISEASE WITH HEART FAILURE
	403.01 - (ICD9) HYPERTENSIVE CHRONIC KIDNEY DISEASE MALIGNANT WITH CHRONIC KIDNEY DISEASE STAGE V OR END STAGE RENAL DISEASE
	403.1 - (ICD9) BENIGN HYPERTENSIVE KIDNEY DISEASE
	403.9 - (ICD9) UNSPECIFIED HYPERTENSIVE KIDNEY DISEASE
	403.90 - (ICD9) HYPERTENSIVE CHRONIC KIDNEY DISEASE UNSPECIFIED WITH CHRONIC KIDNEY DISEASE STAGE I THROUGH STAGE IV OR UNSPECIFIED
	403.91 - (ICD9) HYPERTENSIVE CHRONIC KIDNEY DISEASE UNSPECIFIED WITH CHRONIC KIDNEY DISEASE STAGE V OR END STAGE RENAL DISEASE
	404.02 - (ICD9) HYPERTENSIVE HEART AND CHRONIC KIDNEY DISEASE MALIGNANT WITHOUT HEART FAILURE WITH CHRONIC KIDNEY DISEASE STAGE V OR END STAGE RENAL DISEASE
	404.03 - (ICD9) HYPERTENSIVE HEART AND CHRONIC KIDNEY DISEASE MALIGNANT WITH HEART FAILURE WITH CHRONIC KIDNEY DISEASE STAGE V OR END STAGE RENAL DISEASE
	404.12 - (ICD9) HYPERTENSIVE HEART AND CHRONIC KIDNEY DISEASE BENIGN WITHOUT HEART FAILURE WITH CHRONIC KIDNEY DISEASE STAGE V OR END STAGE RENAL DISEASE
	404.90 - (ICD9) HYPERTENSIVE HEART AND CHRONIC KIDNEY DISEASE UNSPECIFIED WITHOUT HEART FAILURE WITH CHRONIC KIDNEY DISEASE STAGE I THROUGH STAGE IV OR UNSPECIFIED
	404.91 - (ICD9) HYPERTENSIVE HEART AND CHRONIC KIDNEY DISEASE UNSPECIFIED WITH HEART FAILURE WITH CHRONIC KIDNEY DISEASE STAGE I THROUGH STAGE IV OR UNSPECIFIED
	404.93 - (ICD9) HYPERTENSIVE HEART AND CHRONIC KIDNEY DISEASE UNSPECIFIED WITH HEART FAILURE WITH CHRONIC KIDNEY DISEASE STAGE V OR END STAGE RENAL DISEASE
	405.09 - (ICD9) OTHER MALIGNANT SECONDARY HYPERTENSION
	402.10 - (ICD9) BENIGN HYPERTENSIVE HEART DISEASE WITHOUT HEART FAILURE
	402.11 - (ICD9) BENIGN HYPERTENSIVE HEART DISEASE WITH HEART FAILURE
	402.90 - (ICD9) UNSPECIFIED HYPERTENSIVE HEART DISEASE WITHOUT HEART FAILURE
	403.0 - (ICD9) MALIGNANT HYPERTENSIVE KIDNEY DISEASE
	403.00 - (ICD9) HYPERTENSIVE CHRONIC KIDNEY DISEASE MALIGNANT WITH CHRONIC KIDNEY DISEASE STAGE I THROUGH STAGE IV OR UNSPECIFIED
	403.10 - (ICD9) HYPERTENSIVE KIDNEY DISEASE BENIGN WITH CHRONIC KIDNEY DISEASE STAGE I THROUGH STAGE IV OR UNSPECIFIED
	403.11 - (ICD9) HYPERTENSIVE KIDNEY DISEASE BENIGN WITH CHRONIC KIDNEY DISEASE STAGE V OR END STAGE RENAL DISEASE
	404.0 - (ICD9) MALIGNANT HYPERTENSIVE HEART AND KIDNEY DISEASE
	404.00 - (ICD9) HYPERTENSIVE HEART AND CHRONIC KIDNEY DISEASE MALIGNANT WITHOUT HEART FAILURE WITH CHRONIC KIDNEY DISEASE STAGE I THROUGH STAGE IV OR UNSPECIFIED
	404.01 - (ICD9) HYPERTENSIVE HEART AND CHRONIC KIDNEY DISEASE MALIGNANT WITH HEART FAILURE WITH CHRONIC KIDNEY DISEASE STAGE I THROUGH STAGE IV OR UNSPECIFIED
	404.1 - (ICD9) BENIGN HYPERTENSIVE HEART AND KIDNEY DISEASE
	404.10 - (ICD9) HYPERTENSIVE HEART AND CHRONIC KIDNEY DISEASE BENIGN WITHOUT HEART FAILURE WITH CHRONIC KIDNEY DISEASE STAGE I THROUGH STAGE IV OR UNSPECIFIED
	404.11 - (ICD9) HYPERTENSIVE HEART AND CHRONIC KIDNEY DISEASE BENIGN WITH HEART FAILURE WITH CHRONIC KIDNEY DISEASE STAGE I THROUGH STAGE IV OR UNSPECIFIED
	404.13 - (ICD9) HYPERTENSIVE HEART AND CHRONIC KIDNEY DISEASE BENIGN WITH HEART FAILURE WITH CHRONIC KIDNEY DISEASE STAGE V OR END STAGE RENAL DISEASE
	404.9 - (ICD9) UNSPECIFIED HYPERTENSIVE HEART AND KIDNEY DISEASE
	404.92 - (ICD9) HYPERTENSIVE HEART AND CHRONIC KIDNEY DISEASE UNSPECIFIED WITHOUT HEART FAILURE WITH CHRONIC KIDNEY DISEASE STAGE V OR END STAGE RENAL DISEASE
	405.01 - (ICD9) MALIGNANT RENOVASCULAR HYPERTENSION
	405.11 - (ICD9) BENIGN RENOVASCULAR HYPERTENSION
	405.19 - (ICD9) OTHER BENIGN SECONDARY HYPERTENSION
	405.91 - (ICD9) UNSPECIFIED RENOVASCULAR HYPERTENSION
	405.99 - (ICD9) OTHER UNSPECIFIED SECONDARY HYPERTENSION
	437.2 - (ICD9) HYPERTENSIVE ENCEPHALOPATHY
Impulse Control Disorders
This event measure was defined as occurring when any of the following criteria were met:
	The occurrence of Inpatient with the following attributes:
	Diagnosis Code (Any Position) is any of: { “312.30”, “312.31”, “312.32”, “312.33”, “312.34”, “312.35”, “312.39” }
	312.30 - (ICD9) IMPULSE CONTROL DISORDER UNSPECIFIED
	312.31 - (ICD9) PATHOLOGICAL GAMBLING
	312.32 - (ICD9) KLEPTOMANIA
	312.33 - (ICD9) PYROMANIA
	312.34 - (ICD9) INTERMITTENT EXPLOSIVE DISORDER
	312.35 - (ICD9) ISOLATED EXPLOSIVE DISORDER
	312.39 - (ICD9) OTHER DISORDERS OF IMPULSE CONTROL
	The occurrence of Outpatient with the following attributes:
	Diagnosis Code (Any Position) is any of: { “312.30”, “312.31”, “312.32”, “312.33”, “312.34”, “312.35”, “312.39” }
	312.30 - (ICD9) IMPULSE CONTROL DISORDER UNSPECIFIED
	312.31 - (ICD9) PATHOLOGICAL GAMBLING
	312.32 - (ICD9) KLEPTOMANIA
	312.33 - (ICD9) PYROMANIA
	312.34 - (ICD9) INTERMITTENT EXPLOSIVE DISORDER
	312.35 - (ICD9) ISOLATED EXPLOSIVE DISORDER
	312.39 - (ICD9) OTHER DISORDERS OF IMPULSE CONTROL
Intelligence disorders
This event measure was defined as occurring when any of the following criteria were met:
	The occurrence of Inpatient with the following attributes:
	Diagnosis Code (Any Position) is any of: { “317”, “318”, “318.0”, “318.1”, “318.2”, “319” }
	317 - (ICD9) MILD INTELLECTUAL DISABILITIES
	318 - (ICD9) OTHER SPECIFIED INTELLECTUAL DISABILITIES
	318.0 - (ICD9) MODERATE INTELLECTUAL DISABILITIES
	318.1 - (ICD9) SEVERE INTELLECTUAL DISABILITIES
	318.2 - (ICD9) PROFOUND INTELLECTUAL DISABILITIES
	319 - (ICD9) UNSPECIFIED INTELLECTUAL DISABILITIES
	The occurrence of Outpatient with the following attributes:
	Diagnosis Code (Any Position) is any of: { “318”, “318.2”, “317”, “318.0”, “318.1”, “319” }
	318 - (ICD9) OTHER SPECIFIED INTELLECTUAL DISABILITIES
	318.2 - (ICD9) PROFOUND INTELLECTUAL DISABILITIES
	317 - (ICD9) MILD INTELLECTUAL DISABILITIES
	318.0 - (ICD9) MODERATE INTELLECTUAL DISABILITIES
	318.1 - (ICD9) SEVERE INTELLECTUAL DISABILITIES
	319 - (ICD9) UNSPECIFIED INTELLECTUAL DISABILITIES
Learning disorder
This event measure was defined as occurring when any of the following criteria were met:
	The occurrence of Inpatient with the following attributes:
	Diagnosis Code (Any Position) is any of: { “307.0”, “307.9”, “315.00”, “315.01”, “315.02”, “315.09”, “315.1”, “315.2”, “315.31”, “315.32”, “315.34”, “315.35”, “315.39”, “315.4”, “315.5”, “315.8”, “315.9”, “317”, “318.0”, “318.1”, “318.2”, “319”, “V40.0”, “V40.1” }
	307.0 - (ICD9) ADULT ONSET FLUENCY DISORDER
	307.9 - (ICD9) OTHER AND UNSPECIFIED SPECIAL SYMPTOMS OR SYNDROMES NOT ELSEWHERE CLASSIFIED
	315.00 - (ICD9) DEVELOPMENTAL READING DISORDER UNSPECIFIED
	315.01 - (ICD9) DEVELOPMENTAL ALEXIA
	315.02 - (ICD9) DEVELOPMENTAL DYSLEXIA
	315.09 - (ICD9) OTHER SPECIFIC DEVELOPMENTAL READING DISORDER
	315.1 - (ICD9) MATHEMATICS DISORDER
	315.2 - (ICD9) OTHER SPECIFIC DEVELOPMENTAL LEARNING DIFFICULTIES
	315.31 - (ICD9) EXPRESSIVE LANGUAGE DISORDER
	315.32 - (ICD9) MIXED RECEPTIVE-EXPRESSIVE LANGUAGE DISORDER
	315.34 - (ICD9) SPEECH AND LANGUAGE DEVELOPMENTAL DELAY DUE TO HEARING LOSS
	315.35 - (ICD9) CHILDHOOD ONSET FLUENCY DISORDER
	315.39 - (ICD9) OTHER DEVELOPMENTAL SPEECH DISORDER
	315.4 - (ICD9) DEVELOPMENTAL COORDINATION DISORDER
	315.5 - (ICD9) MIXED DEVELOPMENT DISORDER
	315.8 - (ICD9) OTHER SPECIFIED DELAYS IN DEVELOPMENT
	315.9 - (ICD9) UNSPECIFIED DELAY IN DEVELOPMENT
	317 - (ICD9) MILD INTELLECTUAL DISABILITIES
	318.0 - (ICD9) MODERATE INTELLECTUAL DISABILITIES
	318.1 - (ICD9) SEVERE INTELLECTUAL DISABILITIES
	318.2 - (ICD9) PROFOUND INTELLECTUAL DISABILITIES
	319 - (ICD9) UNSPECIFIED INTELLECTUAL DISABILITIES
	V40.0 - Code overlap - (ICD9) MENTAL AND BEHAVIORAL PROBLEMS WITH LEARNING; (ICD10) Car driver injured in collision with pedestrian or animal in nontraffic accident
	V40.1 - Code overlap - (ICD9) MENTAL AND BEHAVIORAL PROBLEMS WITH COMMUNICATION (INCLUDING SPEECH); (ICD10) Car passenger injured in collision with pedestrian or animal in nontraffic accident
	The occurrence of Outpatient with the following attributes:
	Diagnosis Code (Any Position) is any of: { “307.0”, “307.9”, “315.00”, “315.01”, “315.02”, “315.09”, “315.1”, “315.2”, “315.31”, “315.32”, “315.34”, “315.35”, “315.39”, “315.4”, “315.5”, “315.8”, “315.9”, “317”, “318.0”, “318.1”, “318.2”, “319”, “V40.0”, “V40.1” }
	307.0 - (ICD9) ADULT ONSET FLUENCY DISORDER
	307.9 - (ICD9) OTHER AND UNSPECIFIED SPECIAL SYMPTOMS OR SYNDROMES NOT ELSEWHERE CLASSIFIED
	315.00 - (ICD9) DEVELOPMENTAL READING DISORDER UNSPECIFIED
	315.01 - (ICD9) DEVELOPMENTAL ALEXIA
	315.02 - (ICD9) DEVELOPMENTAL DYSLEXIA
	315.09 - (ICD9) OTHER SPECIFIC DEVELOPMENTAL READING DISORDER
	315.1 - (ICD9) MATHEMATICS DISORDER
	315.2 - (ICD9) OTHER SPECIFIC DEVELOPMENTAL LEARNING DIFFICULTIES
	315.31 - (ICD9) EXPRESSIVE LANGUAGE DISORDER
	315.32 - (ICD9) MIXED RECEPTIVE-EXPRESSIVE LANGUAGE DISORDER
	315.34 - (ICD9) SPEECH AND LANGUAGE DEVELOPMENTAL DELAY DUE TO HEARING LOSS
	315.35 - (ICD9) CHILDHOOD ONSET FLUENCY DISORDER
	315.39 - (ICD9) OTHER DEVELOPMENTAL SPEECH DISORDER
	315.4 - (ICD9) DEVELOPMENTAL COORDINATION DISORDER
	315.5 - (ICD9) MIXED DEVELOPMENT DISORDER
	315.8 - (ICD9) OTHER SPECIFIED DELAYS IN DEVELOPMENT
	315.9 - (ICD9) UNSPECIFIED DELAY IN DEVELOPMENT
	317 - (ICD9) MILD INTELLECTUAL DISABILITIES
	318.0 - (ICD9) MODERATE INTELLECTUAL DISABILITIES
	318.1 - (ICD9) SEVERE INTELLECTUAL DISABILITIES
	318.2 - (ICD9) PROFOUND INTELLECTUAL DISABILITIES
	319 - (ICD9) UNSPECIFIED INTELLECTUAL DISABILITIES
	V40.0 - Code overlap - (ICD9) MENTAL AND BEHAVIORAL PROBLEMS WITH LEARNING; (ICD10) Car driver injured in collision with pedestrian or animal in nontraffic accident
	V40.1 - Code overlap - (ICD9) MENTAL AND BEHAVIORAL PROBLEMS WITH COMMUNICATION (INCLUDING SPEECH); (ICD10) Car passenger injured in collision with pedestrian or animal in nontraffic accident
Lipid Disorders
This event measure was defined as occurring when any of the following criteria were met:
	The occurrence of Inpatient with the following attributes:
	Diagnosis Code (Any Position) is any of: { “272.0”, “272.1”, “272.2”, “272.3”, “272.4” }
	272.0 - (ICD9) PURE HYPERCHOLESTEROLEMIA
	272.1 - (ICD9) PURE HYPERGLYCERIDEMIA
	272.2 - (ICD9) MIXED HYPERLIPIDEMIA
	272.3 - (ICD9) HYPERCHYLOMICRONEMIA
	272.4 - (ICD9) OTHER AND UNSPECIFIED HYPERLIPIDEMIA
	The occurrence of Outpatient with the following attributes:
	Diagnosis Code (Any Position) is any of: { “272.0”, “272.1”, “272.2”, “272.3”, “272.4” }
	272.0 - (ICD9) PURE HYPERCHOLESTEROLEMIA
	272.1 - (ICD9) PURE HYPERGLYCERIDEMIA
	272.2 - (ICD9) MIXED HYPERLIPIDEMIA
	272.3 - (ICD9) HYPERCHYLOMICRONEMIA
	272.4 - (ICD9) OTHER AND UNSPECIFIED HYPERLIPIDEMIA
Mental health hospitalization
This event measure was defined as occurring when any of the following criteria were met:
	The occurrence of Inpatient with the following attributes:
	Diagnosis Code (Any Position) is any of: { “291.5”, “291.8”, “291.81”, “291.82”, “291.89”, “292.11”, “292.81”, “292.82”, “292.89”, “293.81”, “293.84”, “295.02”, “295.03”, “295.05”, “295.10”, “295.14”, “295.24”, “295.25”, “295.31”, “295.33”, “295.35”, “295.40”, “295.45”, “295.52”, “295.53”, “295.54”, “295.55”, “295.61”, “295.63”, “295.64”, “295.65”, “295.70”, “295.71”, “295.73”, “295.74”, “295.80”…
	291.5 - (ICD9) ALCOHOL-INDUCED PSYCHOTIC DISORDER WITH DELUSIONS
	291.8 - (ICD9) OTHER SPECIFIED ALCOHOL-INDUCED MENTAL DISORDERS
	291.81 - (ICD9) ALCOHOL WITHDRAWAL
	291.82 - (ICD9) ALCOHOL-INDUCED SLEEP DISORDERS
	291.89 - (ICD9) OTHER SPECIFIED ALCOHOL-INDUCED MENTAL DISORDERS
	292.11 - (ICD9) DRUG-INDUCED PSYCHOTIC DISORDER WITH DELUSIONS
	292.81 - (ICD9) DRUG-INDUCED DELIRIUM
	292.82 - (ICD9) DRUG-INDUCED PERSISTING DEMENTIA
	292.89 - (ICD9) OTHER SPECIFIED DRUG-INDUCED MENTAL DISORDERS
	293.81 - (ICD9) PSYCHOTIC DISORDER WITH DELUSIONS IN CONDITIONS CLASSIFIED ELSEWHERE
	293.84 - (ICD9) ANXIETY DISORDER IN CONDITIONS CLASSIFIED ELSEWHERE
	295.02 - (ICD9) SIMPLE TYPE SCHIZOPHRENIA CHRONIC STATE
	295.03 - (ICD9) SIMPLE TYPE SCHIZOPHRENIA SUBCHRONIC STATE WITH ACUTE EXACERBATION
	295.05 - (ICD9) SIMPLE TYPE SCHIZOPHRENIA IN REMISSION
	295.10 - (ICD9) DISORGANIZED TYPE SCHIZOPHRENIA UNSPECIFIED STATE
	295.14 - (ICD9) DISORGANIZED TYPE SCHIZOPHRENIA CHRONIC STATE WITH ACUTE EXACERBATION
	295.24 - (ICD9) CATATONIC TYPE SCHIZOPHRENIA CHRONIC STATE WITH ACUTE EXACERBATION
	295.25 - (ICD9) CATATONIC TYPE SCHIZOPHRENIA IN REMISSION
	295.31 - (ICD9) PARANOID TYPE SCHIZOPHRENIA SUBCHRONIC STATE
	295.33 - (ICD9) PARANOID TYPE SCHIZOPHRENIA SUBCHRONIC STATE WITH ACUTE EXACERBATION
	295.35 - (ICD9) PARANOID TYPE SCHIZOPHRENIA IN REMISSION
	295.40 - (ICD9) SCHIZOPHRENIFORM DISORDER UNSPECIFIED STATE
	295.45 - (ICD9) SCHIZOPHRENIFORM DISORDER IN REMISSION
	295.52 - (ICD9) LATENT SCHIZOPHRENIA CHRONIC STATE
	295.53 - (ICD9) LATENT SCHIZOPHRENIA SUBCHRONIC STATE WITH ACUTE EXACERBATION
	295.54 - (ICD9) LATENT SCHIZOPHRENIA CHRONIC STATE WITH ACUTE EXACERBATION
	295.55 - (ICD9) LATENT SCHIZOPHRENIA IN REMISSION
	295.61 - (ICD9) SCHIZOPHRENIC DISORDERS RESIDUAL TYPE SUBCHRONIC STATE
	295.63 - (ICD9) SCHIZOPHRENIC DISORDERS RESIDUAL TYPE SUBCHRONIC STATE WITH ACUTE EXACERBATION
	295.64 - (ICD9) SCHIZOPHRENIC DISORDERS RESIDUAL TYPE CHRONIC STATE WITH ACUTE EXACERBATION
	295.65 - (ICD9) SCHIZOPHRENIC DISORDERS RESIDUAL TYPE IN REMISSION
	295.70 - (ICD9) SCHIZOAFFECTIVE DISORDER UNSPECIFIED STATE
	295.71 - (ICD9) SCHIZOAFFECTIVE DISORDER SUBCHRONIC STATE
	295.73 - (ICD9) SCHIZOAFFECTIVE DISORDER SUBCHRONIC STATE WITH ACUTE EXACERBATION
	295.74 - (ICD9) SCHIZOAFFECTIVE DISORDER CHRONIC STATE WITH ACUTE EXACERBATION
	295.80 - (ICD9) OTHER SPECIFIED TYPES OF SCHIZOPHRENIA UNSPECIFIED STATE
	295.85 - (ICD9) OTHER SPECIFIED TYPES OF SCHIZOPHRENIA IN REMISSION
	295.91 - (ICD9) UNSPECIFIED TYPE SCHIZOPHRENIA SUBCHRONIC STATE
	295.93 - (ICD9) UNSPECIFIED TYPE SCHIZOPHRENIA SUBCHRONIC STATE WITH ACUTE EXACERBATION
	295.95 - (ICD9) UNSPECIFIED TYPE SCHIZOPHRENIA IN REMISSION
	296.00 - (ICD9) BIPOLAR I DISORDER SINGLE MANIC EPISODE UNSPECIFIED
	296.04 - (ICD9) BIPOLAR I DISORDER SINGLE MANIC EPISODE SEVERE SPECIFIED AS WITH PSYCHOTIC BEHAVIOR
	296.05 - (ICD9) BIPOLAR I DISORDER SINGLE MANIC EPISODE IN PARTIAL OR UNSPECIFIED REMISSION
	296.1 - (ICD9) MANIC DISORDER RECURRENT EPISODE
	296.11 - (ICD9) MANIC AFFECTIVE DISORDER RECURRENT EPISODE MILD DEGREE
	296.12 - (ICD9) MANIC AFFECTIVE DISORDER RECURRENT EPISODE MODERATE DEGREE
	296.2 - (ICD9) MAJOR DEPRESSIVE DISORDER SINGLE EPISODE
	296.21 - (ICD9) MAJOR DEPRESSIVE AFFECTIVE DISORDER SINGLE EPISODE MILD DEGREE
	296.22 - (ICD9) MAJOR DEPRESSIVE AFFECTIVE DISORDER SINGLE EPISODE MODERATE DEGREE
	296.24 - (ICD9) MAJOR DEPRESSIVE AFFECTIVE DISORDER SINGLE EPISODE SEVERE DEGREE SPECIFIED AS WITH PSYCHOTIC BEHAVIOR
	296.26 - (ICD9) MAJOR DEPRESSIVE AFFECTIVE DISORDER SINGLE EPISODE IN FULL REMISSION
	296.3 - (ICD9) MAJOR DEPRESSIVE DISORDER RECURRENT EPISODE
	296.31 - (ICD9) MAJOR DEPRESSIVE AFFECTIVE DISORDER RECURRENT EPISODE MILD DEGREE
	296.32 - (ICD9) MAJOR DEPRESSIVE AFFECTIVE DISORDER RECURRENT EPISODE MODERATE DEGREE
	296.33 - (ICD9) MAJOR DEPRESSIVE AFFECTIVE DISORDER RECURRENT EPISODE SEVERE DEGREE WITHOUT PSYCHOTIC BEHAVIOR
	296.34 - (ICD9) MAJOR DEPRESSIVE AFFECTIVE DISORDER RECURRENT EPISODE SEVERE DEGREE SPECIFIED AS WITH PSYCHOTIC BEHAVIOR
	296.4 - (ICD9) BIPOLAR I DISORDER MOST RECENT EPISODE (OR CURRENT) MANIC
	296.41 - (ICD9) BIPOLAR I DISORDER MOST RECENT EPISODE (OR CURRENT) MANIC MILD
	296.42 - (ICD9) BIPOLAR I DISORDER MOST RECENT EPISODE (OR CURRENT) MANIC MODERATE
	296.44 - (ICD9) BIPOLAR I DISORDER MOST RECENT EPISODE (OR CURRENT) MANIC SEVERE SPECIFIED AS WITH PSYCHOTIC BEHAVIOR
	296.46 - (ICD9) BIPOLAR I DISORDER MOST RECENT EPISODE (OR CURRENT) MANIC IN FULL REMISSION
	296.50 - (ICD9) BIPOLAR I DISORDER MOST RECENT EPISODE (OR CURRENT) DEPRESSED UNSPECIFIED
	296.51 - (ICD9) BIPOLAR I DISORDER MOST RECENT EPISODE (OR CURRENT) DEPRESSED MILD
	296.53 - (ICD9) BIPOLAR I DISORDER MOST RECENT EPISODE (OR CURRENT) DEPRESSED SEVERE WITHOUT MENTION OF PSYCHOTIC BEHAVIOR
	296.6 - (ICD9) BIPOLAR I DISORDER MOST RECENT EPISODE (OR CURRENT) MIXED
	296.61 - (ICD9) BIPOLAR I DISORDER MOST RECENT EPISODE (OR CURRENT) MIXED MILD
	296.63 - (ICD9) BIPOLAR I DISORDER MOST RECENT EPISODE (OR CURRENT) MIXED SEVERE WITHOUT MENTION OF PSYCHOTIC BEHAVIOR
	296.64 - (ICD9) BIPOLAR I DISORDER MOST RECENT EPISODE (OR CURRENT) MIXED SEVERE SPECIFIED AS WITH PSYCHOTIC BEHAVIOR
	296.65 - (ICD9) BIPOLAR I DISORDER MOST RECENT EPISODE (OR CURRENT) MIXED IN PARTIAL OR UNSPECIFIED REMISSION
	296.7 - (ICD9) BIPOLAR I DISORDER MOST RECENT EPISODE (OR CURRENT) UNSPECIFIED
	296.8 - (ICD9) OTHER AND UNSPECIFIED BIPOLAR DISORDERS
	296.80 - (ICD9) BIPOLAR DISORDER UNSPECIFIED
	296.82 - (ICD9) ATYPICAL DEPRESSIVE DISORDER
	296.99 - (ICD9) OTHER SPECIFIED EPISODIC MOOD DISORDER
	297.0 - (ICD9) PARANOID STATE SIMPLE
	297.1 - (ICD9) DELUSIONAL DISORDER
	297.2 - (ICD9) PARAPHRENIA
	297.3 - (ICD9) SHARED PSYCHOTIC DISORDER
	297.8 - (ICD9) OTHER SPECIFIED PARANOID STATES
	297.9 - (ICD9) UNSPECIFIED PARANOID STATE
	298.1 - (ICD9) EXCITATIVE TYPE PSYCHOSIS
	298.2 - (ICD9) REACTIVE CONFUSION
	298.4 - (ICD9) PSYCHOGENIC PARANOID PSYCHOSIS
	298.8 - (ICD9) OTHER AND UNSPECIFIED REACTIVE PSYCHOSIS
	299 - (ICD9) PERVASIVE DEVELOPMENTAL DISORDERS
	299.0 - (ICD9) AUTISTIC DISORDER
	299.00 - (ICD9) AUTISTIC DISORDER CURRENT OR ACTIVE STATE
	299.01 - (ICD9) AUTISTIC DISORDER RESIDUAL STATE
	299.11 - (ICD9) CHILDHOOD DISINTEGRATIVE DISORDER RESIDUAL STATE
	299.8 - (ICD9) OTHER SPECIFIED PERVASIVE DEVELOPMENTAL DISORDERS
	299.80 - (ICD9) OTHER SPECIFIED PERVASIVE DEVELOPMENTAL DISORDERS CURRENT OR ACTIVE STATE
	299.9 - (ICD9) UNSPECIFIED PERVASIVE DEVELOPMENTAL DISORDERS
	299.91 - (ICD9) UNSPECIFIED PERVASIVE DEVELOPMENTAL DISORDERS RESIDUAL STATE
	300.00 - (ICD9) ANXIETY STATE UNSPECIFIED
	300.02 - (ICD9) GENERALIZED ANXIETY DISORDER
	300.09 - (ICD9) OTHER ANXIETY STATES
	300.20 - (ICD9) PHOBIA UNSPECIFIED
	300.21 - (ICD9) AGORAPHOBIA WITH PANIC DISORDER
	300.22 - (ICD9) AGORAPHOBIA WITHOUT PANIC ATTACKS
	300.23 - (ICD9) SOCIAL PHOBIA
	300.29 - (ICD9) OTHER ISOLATED OR SPECIFIC PHOBIAS
	300.4 - (ICD9) DYSTHYMIC DISORDER
	300.89 - (ICD9) OTHER SOMATOFORM DISORDERS
	303.01 - (ICD9) ACUTE ALCOHOLIC INTOXICATION IN ALCOHOLISM CONTINUOUS DRINKING BEHAVIOR
	303.03 - (ICD9) ACUTE ALCOHOLIC INTOXICATION IN ALCOHOLISM IN REMISSION
	304.01 - (ICD9) OPIOID TYPE DEPENDENCE CONTINUOUS USE
	304.02 - (ICD9) OPIOID TYPE DEPENDENCE EPISODIC USE
	304.11 - (ICD9) SEDATIVE, HYPNOTIC OR ANXIOLYTIC DEPENDENCE CONTINUOUS USE
	304.12 - (ICD9) SEDATIVE, HYPNOTIC OR ANXIOLYTIC DEPENDENCE EPISODIC USE
	304.22 - (ICD9) COCAINE DEPENDENCE EPISODIC USE
	304.30 - (ICD9) CANNABIS DEPENDENCE UNSPECIFIED USE
	304.31 - (ICD9) CANNABIS DEPENDENCE CONTINUOUS USE
	304.40 - (ICD9) AMPHETAMINE AND OTHER PSYCHOSTIMULANT DEPENDENCE UNSPECIFIED USE
	304.43 - (ICD9) AMPHETAMINE AND OTHER PSYCHOSTIMULANT DEPENDENCE IN REMISSION
	304.50 - (ICD9) HALLUCINOGEN DEPENDENCE UNSPECIFIED USE
	304.60 - (ICD9) OTHER SPECIFIED DRUG DEPENDENCE UNSPECIFIED USE
	304.61 - (ICD9) OTHER SPECIFIED DRUG DEPENDENCE CONTINUOUS USE
	304.62 - (ICD9) OTHER SPECIFIED DRUG DEPENDENCE EPISODIC USE
	304.70 - (ICD9) COMBINATIONS OF OPIOID TYPE DRUG WITH ANY OTHER DRUG DEPENDENCE UNSPECIFIED USE
	304.72 - (ICD9) COMBINATIONS OF OPIOID TYPE DRUG WITH ANY OTHER DRUG DEPENDENCE EPISODIC USE
	304.82 - (ICD9) COMBINATIONS OF DRUG DEPENDENCE EXCLUDING OPIOID TYPE DRUG EPISODIC USE
	304.93 - (ICD9) UNSPECIFIED DRUG DEPENDENCE IN REMISSION
	305.01 - (ICD9) NONDEPENDENT ALCOHOL ABUSE CONTINUOUS DRINKING BEHAVIOR
	305.02 - (ICD9) NONDEPENDENT ALCOHOL ABUSE EPISODIC DRINKING BEHAVIOR
	305.03 - (ICD9) NONDEPENDENT ALCOHOL ABUSE IN REMISSION
	305.21 - (ICD9) NONDEPENDENT CANNABIS ABUSE CONTINUOUS USE
	305.22 - (ICD9) NONDEPENDENT CANNABIS ABUSE EPISODIC USE
	305.30 - (ICD9) NONDEPENDENT HALLUCINOGEN ABUSE UNSPECIFIED USE
	305.40 - (ICD9) NONDEPENDENT SEDATIVE, HYPNOTIC OR ANXIOLYTIC ABUSE UNSPECIFIED USE
	305.43 - (ICD9) NONDEPENDENT SEDATIVE, HYPNOTIC OR ANXIOLYTIC ABUSE IN REMISSION
	305.63 - (ICD9) NONDEPENDENT COCAINE ABUSE IN REMISSION
	305.71 - (ICD9) NONDEPENDENT AMPHETAMINE OR RELATED ACTING SYMPATHOMIMETIC ABUSE CONTINUOUS USE
	305.72 - (ICD9) NONDEPENDENT AMPHETAMINE OR RELATED ACTING SYMPATHOMIMETIC ABUSE EPISODIC USE
	305.73 - (ICD9) NONDEPENDENT AMPHETAMINE OR RELATED ACTING SYMPATHOMIMETIC ABUSE IN REMISSION
	305.80 - (ICD9) NONDEPENDENT ANTIDEPRESSANT TYPE ABUSE UNSPECIFIED USE
	305.82 - (ICD9) NONDEPENDENT ANTIDEPRESSANT TYPE ABUSE EPISODIC USE
	305.83 - (ICD9) NONDEPENDENT ANTIDEPRESSANT TYPE ABUSE IN REMISSION
	305.92 - (ICD9) NONDEPENDENT OTHER MIXED OR UNSPECIFIED DRUG ABUSE EPISODIC USE
	305.93 - (ICD9) NONDEPENDENT OTHER MIXED OR UNSPECIFIED DRUG ABUSE IN REMISSION
	307.0 - (ICD9) ADULT ONSET FLUENCY DISORDER
	307.2 - (ICD9) TICS
	307.20 - (ICD9) TIC DISORDER UNSPECIFIED
	308.1 - (ICD9) PREDOMINANT DISTURBANCE OF CONSCIOUSNESS
	308.3 - (ICD9) OTHER ACUTE REACTIONS TO STRESS
	308.4 - (ICD9) MIXED DISORDERS AS REACTION TO STRESS
	308.9 - (ICD9) UNSPECIFIED ACUTE REACTION TO STRESS
	309.0 - (ICD9) ADJUSTMENT DISORDER WITH DEPRESSED MOOD
	309.1 - (ICD9) ADJUSTMENT REACTION WITH PROLONGED DEPRESSIVE REACTION
	309.22 - (ICD9) EMANCIPATION DISORDER OF ADOLESCENCE AND EARLY ADULT LIFE
	309.29 - (ICD9) OTHER ADJUSTMENT REACTIONS WITH PREDOMINANT DISTURBANCE OF OTHER EMOTIONS
	309.3 - (ICD9) ADJUSTMENT DISORDER WITH DISTURBANCE OF CONDUCT
	309.81 - (ICD9) POSTTRAUMATIC STRESS DISORDER
	309.82 - (ICD9) ADJUSTMENT REACTION WITH PHYSICAL SYMPTOMS
	309.83 - (ICD9) ADJUSTMENT REACTION WITH WITHDRAWAL
	309.89 - (ICD9) OTHER SPECIFIED ADJUSTMENT REACTIONS
	312.00 - (ICD9) UNDERSOCIALIZED CONDUCT DISORDER AGGRESSIVE TYPE UNSPECIFIED DEGREE
	312.01 - (ICD9) UNDERSOCIALIZED CONDUCT DISORDER AGGRESSIVE TYPE MILD DEGREE
	312.02 - (ICD9) UNDERSOCIALIZED CONDUCT DISORDER AGGRESSIVE TYPE MODERATE DEGREE
	312.10 - (ICD9) UNDERSOCIALIZED CONDUCT DISORDER UNAGGRESSIVE TYPE UNSPECIFIED DEGREE
	312.12 - (ICD9) UNDERSOCIALIZED CONDUCT DISORDER UNAGGRESSIVE TYPE MODERATE DEGREE
	312.20 - (ICD9) SOCIALIZED CONDUCT DISORDER UNSPECIFIED DEGREE
	312.21 - (ICD9) SOCIALIZED CONDUCT DISORDER MILD DEGREE
	312.23 - (ICD9) SOCIALIZED CONDUCT DISORDER SEVERE DEGREE
	312.30 - (ICD9) IMPULSE CONTROL DISORDER UNSPECIFIED
	312.31 - (ICD9) PATHOLOGICAL GAMBLING
	312.35 - (ICD9) ISOLATED EXPLOSIVE DISORDER
	312.39 - (ICD9) OTHER DISORDERS OF IMPULSE CONTROL
	312.4 - (ICD9) MIXED DISTURBANCE OF CONDUCT AND EMOTIONS
	312.82 - (ICD9) CONDUCT DISORDER ADOLESCENT ONSET TYPE
	312.9 - (ICD9) UNSPECIFIED DISTURBANCE OF CONDUCT
	313.82 - (ICD9) IDENTITY DISORDER OF CHILDHOOD OR ADOLESCENCE
	314.1 - (ICD9) HYPERKINESIS OF CHILDHOOD WITH DEVELOPMENTAL DELAY
	315.02 - (ICD9) DEVELOPMENTAL DYSLEXIA
	315.09 - (ICD9) OTHER SPECIFIC DEVELOPMENTAL READING DISORDER
	315.32 - (ICD9) MIXED RECEPTIVE-EXPRESSIVE LANGUAGE DISORDER
	315.34 - (ICD9) SPEECH AND LANGUAGE DEVELOPMENTAL DELAY DUE TO HEARING LOSS
	315.4 - (ICD9) DEVELOPMENTAL COORDINATION DISORDER
	315.5 - (ICD9) MIXED DEVELOPMENT DISORDER
	315.8 - (ICD9) OTHER SPECIFIED DELAYS IN DEVELOPMENT
	315.9 - (ICD9) UNSPECIFIED DELAY IN DEVELOPMENT
	318 - (ICD9) OTHER SPECIFIED INTELLECTUAL DISABILITIES
	318.2 - (ICD9) PROFOUND INTELLECTUAL DISABILITIES
	357.5 - (ICD9) ALCOHOLIC POLYNEUROPATHY
	535.31 - (ICD9) ALCOHOLIC GASTRITIS WITH HEMORRHAGE
	648.31 - (ICD9) DRUG DEPENDENCE OF MOTHER WITH DELIVERY
	648.34 - (ICD9) POSTPARTUM DRUG DEPENDENCE
	655.50 - (ICD9) SUSPECTED DAMAGE TO FETUS FROM DRUGS AFFECTING MANAGEMENT OF MOTHER UNSPECIFIED AS TO EPISODE OF CARE
	655.51 - (ICD9) SUSPECTED DAMAGE TO FETUS FROM DRUGS AFFECTING MANAGEMENT OF MOTHER DELIVERED
	760.71 - (ICD9) NOXIOUS INFLUENCES AFFECTING FETUS OR NEWBORN VIA PLACENTA OR BREAST MILK ALCOHOL
	760.72 - (ICD9) NOXIOUS INFLUENCES AFFECTING FETUS OR NEWBORN VIA PLACENTA OR BREAST MILK NARCOTICS
	760.73 - (ICD9) NOXIOUS INFLUENCES AFFECTING FETUS OR NEWBORN VIA PLACENTA OR BREAST MILK HALLUCINOGENIC AGENTS
	779.5 - (ICD9) DRUG WITHDRAWAL SYNDROME IN NEWBORN
	965.02 - (ICD9) POISONING BY METHADONE
	E950.1 - (ICD9) SUICIDE AND SELF-INFLICTED POISONING BY BARBITURATES
	E950.2 - (ICD9) SUICIDE AND SELF-INFLICTED POISONING BY OTHER SEDATIVES AND HYPNOTICS
	E950.3 - (ICD9) SUICIDE AND SELF-INFLICTED POISONING BY TRANQUILIZERS AND OTHER PSYCHOTROPIC AGENTS
	E950.5 - (ICD9) SUICIDE AND SELF-INFLICTED POISONING BY UNSPECIFIED DRUG OR MEDICINAL SUBSTANCE
	E950.6 - (ICD9) SUICIDE AND SELF-INFLICTED POISONING BY AGRICULTURAL AND HORTICULTURAL CHEMICAL AND PHARMACEUTICAL PREPARATIONS OTHER THAN PLANT FOODS AND FERTILIZERS
	E951.0 - (ICD9) SUICIDE AND SELF-INFLICTED POISONING BY GAS DISTRIBUTED BY PIPELINE
	E951.8 - (ICD9) SUICIDE AND SELF-INFLICTED POISONING BY OTHER UTILITY GAS
	E952.0 - (ICD9) SUICIDE AND SELF-INFLICTED POISONING BY MOTOR VEHICLE EXHAUST GAS
	E952.1 - (ICD9) SUICIDE AND SELF-INFLICTED POISONING BY OTHER CARBON MONOXIDE
	E952.8 - (ICD9) SUICIDE AND SELF-INFLICTED POISONING BY OTHER SPECIFIED GASES AND VAPORS
	E953.8 - (ICD9) SUICIDE AND SELF-INFLICTED INJURY BY OTHER SPECIFIED MEANS
	E953.9 - (ICD9) SUICIDE AND SELF-INFLICTED INJURY BY UNSPECIFIED MEANS
	E955.1 - (ICD9) SUICIDE AND SELF-INFLICTED INJURY BY SHOTGUN
	E955.2 - (ICD9) SUICIDE AND SELF-INFLICTED INJURY BY HUNTING RIFLE
	E955.3 - (ICD9) SUICIDE AND SELF-INFLICTED INJURY BY MILITARY FIREARMS
	E955.5 - (ICD9) SUICIDE AND SELF-INFLICTED INJURY BY EXPLOSIVES
	E955.6 - (ICD9) SUICIDE AND SELF-INFLICTED INJURY BY AIR GUN
	E955.7 - (ICD9) SUICIDE AND SELF-INFLICTED INJURY BY PAINTBALL GUN
	E955.9 - (ICD9) SUICIDE AND SELF-INFLICTED INJURY BY FIREARMS AND EXPLOSIVES UNSPECIFIED
	E956 - (ICD9) SUICIDE AND SELF-INFLICTED INJURY BY CUTTING AND PIERCING INSTRUMENT
	E958.0 - (ICD9) SUICIDE AND SELF-INFLICTED INJURY BY JUMPING OR LYING BEFORE MOVING OBJECT
	E958.1 - (ICD9) SUICIDE AND SELF-INFLICTED INJURY BY BURNS FIRE
	E958.3 - (ICD9) SUICIDE AND SELF-INFLICTED INJURY BY EXTREMES OF COLD
	E958.4 - (ICD9) SUICIDE AND SELF-INFLICTED INJURY BY ELECTROCUTION
	E958.5 - (ICD9) SUICIDE AND SELF-INFLICTED INJURY BY CRASHING OF MOTOR VEHICLE
	E958.6 - (ICD9) SUICIDE AND SELF-INFLICTED INJURY BY CRASHING OF AIRCRAFT
	E958.7 - (ICD9) SUICIDE AND SELF-INFLICTED INJURY BY CAUSTIC SUBSTANCES EXCEPT POISONING
	E958.8 - (ICD9) SUICIDE AND SELF-INFLICTED INJURY BY OTHER SPECIFIED MEANS
	E959 - (ICD9) LATE EFFECTS OF SELF-INFLICTED INJURY
	V40.0 - Code overlap - (ICD9) MENTAL AND BEHAVIORAL PROBLEMS WITH LEARNING; (ICD10) Car driver injured in collision with pedestrian or animal in nontraffic accident
	V40.1 - Code overlap - (ICD9) MENTAL AND BEHAVIORAL PROBLEMS WITH COMMUNICATION (INCLUDING SPEECH); (ICD10) Car passenger injured in collision with pedestrian or animal in nontraffic accident
	V62.84 - (ICD9) SUICIDAL IDEATION
	291.0 - (ICD9) ALCOHOL WITHDRAWAL DELIRIUM
	291.1 - (ICD9) ALCOHOL-INDUCED PERSISTING AMNESTIC DISORDER
	291.2 - (ICD9) ALCOHOL-INDUCED PERSISTING DEMENTIA
	291.3 - (ICD9) ALCOHOL-INDUCED PSYCHOTIC DISORDER WITH HALLUCINATIONS
	291.4 - (ICD9) IDIOSYNCRATIC ALCOHOL INTOXICATION
	291.9 - (ICD9) UNSPECIFIED ALCOHOL-INDUCED MENTAL DISORDERS
	292.0 - (ICD9) DRUG WITHDRAWAL
	292.12 - (ICD9) DRUG-INDUCED PSYCHOTIC DISORDER WITH HALLUCINATIONS
	292.2 - (ICD9) PATHOLOGICAL DRUG INTOXICATION
	292.83 - (ICD9) DRUG-INDUCED PERSISTING AMNESTIC DISORDER
	292.84 - (ICD9) DRUG-INDUCED MOOD DISORDER
	292.85 - (ICD9) DRUG-INDUCED SLEEP DISORDER
	292.9 - (ICD9) UNSPECIFIED DRUG-INDUCED MENTAL DISORDER
	293.82 - (ICD9) PSYCHOTIC DISORDER WITH HALLUCINATIONS IN CONDITIONS CLASSIFIED ELSEWHERE
	293.83 - (ICD9) MOOD DISORDER WITH HALLUCINATIONS IN CONDITIONS CLASSIFIED ELSEWHERE
	295.00 - (ICD9) SIMPLE TYPE SCHIZOPHRENIA UNSPECIFIED STATE
	295.01 - (ICD9) SIMPLE TYPE SCHIZOPHRENIA SUBCHRONIC STATE
	295.04 - (ICD9) SIMPLE TYPE SCHIZOPHRENIA CHRONIC STATE WITH ACUTE EXACERBATION
	295.11 - (ICD9) DISORGANIZED TYPE SCHIZOPHRENIA SUBCHRONIC STATE
	295.12 - (ICD9) DISORGANIZED TYPE SCHIZOPHRENIA CHRONIC STATE
	295.13 - (ICD9) DISORGANIZED TYPE SCHIZOPHRENIA SUBCHRONIC STATE WITH ACUTE EXACERBATION
	295.15 - (ICD9) DISORGANIZED TYPE SCHIZOPHRENIA IN REMISSION
	295.20 - (ICD9) CATATONIC TYPE SCHIZOPHRENIA UNSPECIFIED STATE
	295.21 - (ICD9) CATATONIC TYPE SCHIZOPHRENIA SUBCHRONIC STATE
	295.22 - (ICD9) CATATONIC TYPE SCHIZOPHRENIA CHRONIC STATE
	295.23 - (ICD9) CATATONIC TYPE SCHIZOPHRENIA SUBCHRONIC STATE WITH ACUTE EXACERBATION
	295.30 - (ICD9) PARANOID TYPE SCHIZOPHRENIA UNSPECIFIED STATE
	295.32 - (ICD9) PARANOID TYPE SCHIZOPHRENIA CHRONIC STATE
	295.34 - (ICD9) PARANOID TYPE SCHIZOPHRENIA CHRONIC STATE WITH ACUTE EXACERBATION
	295.41 - (ICD9) SCHIZOPHRENIFORM DISORDER SUBCHRONIC STATE
	295.42 - (ICD9) SCHIZOPHRENIFORM DISORDER CHRONIC STATE
	295.43 - (ICD9) SCHIZOPHRENIFORM DISORDER SUBCHRONIC STATE WITH ACUTE EXACERBATION
	295.44 - (ICD9) SCHIZOPHRENIFORM DISORDER CHRONIC STATE WITH ACUTE EXACERBATION
	295.50 - (ICD9) LATENT SCHIZOPHRENIA UNSPECIFIED STATE
	295.51 - (ICD9) LATENT SCHIZOPHRENIA SUBCHRONIC STATE
	295.60 - (ICD9) SCHIZOPHRENIC DISORDERS RESIDUAL TYPE UNSPECIFIED STATE
	295.62 - (ICD9) SCHIZOPHRENIC DISORDERS RESIDUAL TYPE CHRONIC STATE
	295.72 - (ICD9) SCHIZOAFFECTIVE DISORDER CHRONIC STATE
	295.75 - (ICD9) SCHIZOAFFECTIVE DISORDER IN REMISSION
	295.81 - (ICD9) OTHER SPECIFIED TYPES OF SCHIZOPHRENIA SUBCHRONIC STATE
	295.82 - (ICD9) OTHER SPECIFIED TYPES OF SCHIZOPHRENIA CHRONIC STATE
	295.83 - (ICD9) OTHER SPECIFIED TYPES OF SCHIZOPHRENIA SUBCHRONIC STATE WITH ACUTE EXACERBATION
	295.84 - (ICD9) OTHER SPECIFIED TYPES OF SCHIZOPHRENIA CHRONIC STATE WITH ACUTE EXACERBATION
	295.90 - (ICD9) UNSPECIFIED TYPE SCHIZOPHRENIA UNSPECIFIED STATE
	295.92 - (ICD9) UNSPECIFIED TYPE SCHIZOPHRENIA CHRONIC STATE
	295.94 - (ICD9) UNSPECIFIED TYPE SCHIZOPHRENIA CHRONIC STATE WITH ACUTE EXACERBATION
	296.0 - (ICD9) BIPOLAR I DISORDER SINGLE MANIC EPISODE
	296.01 - (ICD9) BIPOLAR I DISORDER SINGLE MANIC EPISODE MILD
	296.02 - (ICD9) BIPOLAR I DISORDER SINGLE MANIC EPISODE MODERATE
	296.03 - (ICD9) BIPOLAR I DISORDER SINGLE MANIC EPISODE SEVERE WITHOUT MENTION OF PSYCHOTIC BEHAVIOR
	296.06 - (ICD9) BIPOLAR I DISORDER SINGLE MANIC EPISODE IN FULL REMISSION
	296.10 - (ICD9) MANIC AFFECTIVE DISORDER RECURRENT EPISODE UNSPECIFIED DEGREE
	296.13 - (ICD9) MANIC AFFECTIVE DISORDER RECURRENT EPISODE SEVERE DEGREE WITHOUT PSYCHOTIC BEHAVIOR
	296.14 - (ICD9) MANIC AFFECTIVE DISORDER RECURRENT EPISODE SEVERE DEGREE SPECIFIED AS WITH PSYCHOTIC BEHAVIOR
	296.15 - (ICD9) MANIC AFFECTIVE DISORDER RECURRENT EPISODE IN PARTIAL OR UNSPECIFIED REMISSION
	296.16 - (ICD9) MANIC AFFECTIVE DISORDER RECURRENT EPISODE IN FULL REMISSION
	296.20 - (ICD9) MAJOR DEPRESSIVE AFFECTIVE DISORDER SINGLE EPISODE UNSPECIFIED DEGREE
	296.23 - (ICD9) MAJOR DEPRESSIVE AFFECTIVE DISORDER SINGLE EPISODE SEVERE DEGREE WITHOUT PSYCHOTIC BEHAVIOR
	296.25 - (ICD9) MAJOR DEPRESSIVE AFFECTIVE DISORDER SINGLE EPISODE IN PARTIAL OR UNSPECIFIED REMISSION
	296.30 - (ICD9) MAJOR DEPRESSIVE AFFECTIVE DISORDER RECURRENT EPISODE UNSPECIFIED DEGREE
	296.35 - (ICD9) MAJOR DEPRESSIVE AFFECTIVE DISORDER RECURRENT EPISODE IN PARTIAL OR UNSPECIFIED REMISSION
	296.36 - (ICD9) MAJOR DEPRESSIVE AFFECTIVE DISORDER RECURRENT EPISODE IN FULL REMISSION
	296.40 - (ICD9) BIPOLAR I DISORDER MOST RECENT EPISODE (OR CURRENT) MANIC UNSPECIFIED
	296.43 - (ICD9) BIPOLAR I DISORDER MOST RECENT EPISODE (OR CURRENT) MANIC SEVERE WITHOUT MENTION OF PSYCHOTIC BEHAVIOR
	296.45 - (ICD9) BIPOLAR I DISORDER MOST RECENT EPISODE (OR CURRENT) MANIC IN PARTIAL OR UNSPECIFIED REMISSION
	296.5 - (ICD9) BIPOLAR I DISORDER MOST RECENT EPISODE (OR CURRENT) DEPRESSED
	296.52 - (ICD9) BIPOLAR I DISORDER MOST RECENT EPISODE (OR CURRENT) DEPRESSED MODERATE
	296.54 - (ICD9) BIPOLAR I DISORDER MOST RECENT EPISODE (OR CURRENT) DEPRESSED SEVERE SPECIFIED AS WITH PSYCHOTIC BEHAVIOR
	296.55 - (ICD9) BIPOLAR I DISORDER MOST RECENT EPISODE (OR CURRENT) DEPRESSED IN PARTIAL OR UNSPECIFIED REMISSION
	296.56 - (ICD9) BIPOLAR I DISORDER MOST RECENT EPISODE (OR CURRENT) DEPRESSED IN FULL REMISSION
	296.60 - (ICD9) BIPOLAR I DISORDER MOST RECENT EPISODE (OR CURRENT) MIXED UNSPECIFIED
	296.62 - (ICD9) BIPOLAR I DISORDER MOST RECENT EPISODE (OR CURRENT) MIXED MODERATE
	296.66 - (ICD9) BIPOLAR I DISORDER MOST RECENT EPISODE (OR CURRENT) MIXED IN FULL REMISSION
	296.81 - (ICD9) ATYPICAL MANIC DISORDER
	296.89 - (ICD9) OTHER AND UNSPECIFIED BIPOLAR DISORDER OTHER
	298.0 - (ICD9) DEPRESSIVE TYPE PSYCHOSIS
	298.3 - (ICD9) ACUTE PARANOID REACTION
	298.9 - (ICD9) UNSPECIFIED PSYCHOSIS
	299.1 - (ICD9) CHILDHOOD DISINTEGRATIVE DISORDER
	299.10 - (ICD9) CHILDHOOD DISINTEGRATIVE DISORDER CURRENT OR ACTIVE STATE
	299.81 - (ICD9) OTHER SPECIFIED PERVASIVE DEVELOPMENTAL DISORDERS RESIDUAL STATE
	299.90 - (ICD9) UNSPECIFIED PERVASIVE DEVELOPMENTAL DISORDERS CURRENT OR ACTIVE STATE
	300.01 - (ICD9) PANIC DISORDER WITHOUT AGORAPHOBIA
	300.10 - (ICD9) HYSTERIA UNSPECIFIED
	300.3 - (ICD9) OBSESSIVE-COMPULSIVE DISORDERS
	300.5 - (ICD9) NEURASTHENIA
	300.9 - (ICD9) UNSPECIFIED NONPSYCHOTIC MENTAL DISORDER
	303.00 - (ICD9) ACUTE ALCOHOLIC INTOXICATION IN ALCOHOLISM UNSPECIFIED DRINKING BEHAVIOR
	303.02 - (ICD9) ACUTE ALCOHOLIC INTOXICATION IN ALCOHOLISM EPISODIC DRINKING BEHAVIOR
	303.90 - (ICD9) OTHER AND UNSPECIFIED ALCOHOL DEPENDENCE UNSPECIFIED DRINKING BEHAVIOR
	303.91 - (ICD9) OTHER AND UNSPECIFIED ALCOHOL DEPENDENCE CONTINUOUS DRINKING BEHAVIOR
	303.92 - (ICD9) OTHER AND UNSPECIFIED ALCOHOL DEPENDENCE EPISODIC DRINKING BEHAVIOR
	303.93 - (ICD9) OTHER AND UNSPECIFIED ALCOHOL DEPENDENCE IN REMISSION
	304.00 - (ICD9) OPIOID TYPE DEPENDENCE UNSPECIFIED USE
[truncated: 5,567 more rows]
