# Supplementary material for: Reproducibility of real-world evidence studies using clinical practice data to inform regulatory and coverage decisions
Source: Nat Commun. 2022 Aug 31;13:5126. doi: 10.1038/s41467-022-32310-3 (PMC9430007; doi:10.1038/s41467-022-32310-3)
Supplement: Supplementary file 7 — Supplementary Dataset 4 [file 41467_2022_32310_MOESM7_ESM.zip › Data S4 Study specific author contact files with details of implementation/REPEAT_004.xlsx]

## Sheet: Assumptions
Catergory	Assumptions
MEAURES
Exposure	We assumed REPEAT standard measure (other lipid lowering drugs) to define non-statins
	We assumed that 90 days of statin exposure within 6 months prior to the index date meant that at least 90 day supply was dispensed prior to or on the index date. This means that if the only dispensation was a 90 day supply one day before the index date, the patient would be included.
Outcomes	We assumed death was measured using discharge status from inpatient admission
Inclusion/Exclusion	We assumed prostate cancer was defined using codes from website "http://www.icd9data.com/2013/Volume1/140-239/179-189/185/default.htm"
	We assumed breast cancer was defined using codes from website "http://www.icd9data.com/2012/Volume1/140-239/170-176/default.htm"
	We assumed exclusion criteria of cancers to have two codes within 14 days
	We assumed that patients who ever developed breast or prostate cancer in the study period were excluded.
	We assumed that no history of use of statins or non-statins refers to the 365 days before cohort entry and not all available time in the database
Covariates	We assumed codes and weights for Charlson comobidity index was define based on paper "Adapting a clinical comorbidity index for use with ICD-9-CM administrative databases: Deyo RA, Cherkin DC, Ciol MA" and "Quan H, Sundararajan V, Halfon P, et al. Coding Algorithms for Defining Comorbidities in ICD-9-CM and ICD-10 Administrative Data. Medical Care. 2005;43: 1130-1139."
	We assumed codes and weights for Elixhauser comobidity index was define based on paper Comorbidity measures for use with Administrative Data: ANNE ELIXHAUSER, CLAUDIAS TEINER, ROBERTH ARRIS, AND ROSANNA M. COFFEY"
	We assumed REPEAT standard measure was used to define MI (acute MI _ old MI), coronary heart disease ("standard_ischemic heart disease_MarketScan_restricted"), anticoagulants, antiplatelet, antiarrhythmics, digoxin and antihypertensives (ACE inhibitor + Arb + beta blocker + calcium channle blockers + Loop diuretics + Other diuretics + Nitrates + Thiazides + other hypertensives drugs)
	We assumed that the urban/rural covariate was defined based on MSA (anything with MSA is urban, otherwise rural) based on website https://www.hrsa.gov/rural-health/about-us/definition/index.html
	We assumed metastatic disease was defined using ICD9 codes 196-199 based on wesbite "http://icd9cm.chrisendres.com/index.php?action=child&recordid=1375"
	We assumed codes to define PE was based on website "http://www.icd9data.com/2013/Volume1/390-459/415-417/415/default.htm"
	We assumed codes to define AT was based on website "http://icd9cm.chrisendres.com/index.php?action=child&recordid=4699"
	We assumed codes to define DVT was based on website http://icd9cm.chrisendres.com/index.php?action=child&recordid=4763
COHORT CREATION
	We assumed that the calendar time range used was Jan 1 2010 to Dec 31 2013 instead of Nov 31 2013, because Nov 31 is not a valid date.
ANALYSIS
	We assumed follow up began on the first diagnosis of the 2 required to enter the cohort. It was unclear whether follow up might begin one month post index due to the 1 month post index enrollment requirement.
	We assumed that a single propensity score model was fit across cancer types, with no interactions by cancer type.
	We assumed that the matching caliper was defined based on this single propensity score and the same caliper was applied for each cancer subtype.

## Sheet: Table 1
Variables	Results from paper			Results from replication
	No-Treatment	Statins		No-Treatment	Statins
Number of patients	226007	65440		335020	123709
	N (%)	N (%)		N (%)	N (%)
Age, mean (SD)	60.80 (14.08)	74.72 (7.84)		58.07 (15.35)	68.20 (11.46)
Charlson, mean (SD)	4.34 (2.90)	5.10 (3.00)		1.69 (2.14)	2.31 (2.27)
Male	129670 (57.40%)	31006 (47.40%)		139285 (41.6%)	62595 (50.6%)
Urban	188958 (83.60%)	55634 (85.00%)		281731 (84.1%)	104724 (84.7%)
Comorbidities
CHF	16016 (7.10%)	10456 (16.00%)		13823 (4.1%)	12350 (10.0%)
Arrhythmia	37160 (16.40%)	18941 (28.90%)		30712 (9.2%)	20566 (16.6%)
Valvular disease	19602 (8.70%)	10749 (16.40%)		20859 (6.2%)	15562 (12.6%)
Pulmonary circulation	7496 (3.30%)	3008 (4.60%)		3594 (1.1%)	2479 (2.0%)
Peripheral vascular	33064 (14.60%)	20169 (30.80%)		19297 (5.8%)	17478 (14.1%)
Hypertension (uncomplicated)	108426 (48.00%)	46024 (70.30%)		121903 (36.4%)	80095 (64.7%)
Hypertension (complicated)	12416 (5.50%)	7300 (11.20%)		6675 (2.0%)	5617 (4.5%)
Paralysis	2316 (1.00%)	712 (1.10%)		2208 (0.7%)	1119 (0.9%)
other neurologic	16383 (7.20%)	5282 (8.10%)		10943 (3.3%)	4671 (3.8%)
Chronic Pulmonary	50536 (22.40%)	1996 (30.60%)		55698 (16.6%)	28741 (23.2%)
Diabetes (uncomplicated)	41544 (18.40%)	21848 (33.40%)		42148 (12.6%)	41326 (33.4%)
Diabetes (complicated)	10859 (4.80%)	7598 (11.60%)		9724 (2.9%)	12345 (10.0%)
Hypothyroidism	31244 (13.80%)	9122 (13.90%)		37142 (11.1%)	16800 (13.6%)
Renal failure	14718 (6.50%)	8605 (13.10%)		4564 (1.4%)	3252 (2.6%)
Liver disease	25865 (11.40%)	558 (8.50%)		12095 (3.6%)	3494 (2.8%)
Peptic ulcer disease	3776 (1.70%)	1278 (2.00%)		3930 (1.2%)	1723 (1.4%)
HIV/AIDS	1035 (0.50%)	49 (0.10%)		1296 (0.4%)	254 (0.2%)
Metastatic cancer	40686 (18.00%)	9925 (15.20%)		22666 (6.8%)	8571 (6.9%)
Rheumatoid arthritis	11365 (5.00%)	3231 (4.90%)		13788 (4.1%)	5379 (4.3%)
Coagulopathy	13017 (5.80%)	3775 (5.80%)		13233 (3.9%)	5401 (4.4%)
Obesity	16740 (7.40%)	9179 (14.00%)		17562 (5.2%)	7370 (6.0%)
Weight loss	16717 (7.40%)	4981 (7.60%)		4296 (1.3%)	1247 (1.0%)
Fluid and electrolytes	30267 (13.40%)	9179 (14.00%)		28943 (8.6%)	12824 (10.4%)
Blood loss anemia	10277 (7.40%)	4005 (6.10%)		4783 (1.4%)	2245 (1.8%)
Deficiency anemia	15505 (6.90%)	5272 (8.10%)		54502 (16.3%)	23535 (19.0%)
alcohol abuse	3212 (1.40%)	522 (0.80%)		3391 (1.0%)	826 (0.7%)
drug abuse	2211 (1.00%)	349 (0.50%)		2337 (0.7%)	548 (0.4%)
psychoses	3705 (1.60%)	1252 (1.90%)		16091 (4.8%)	6193 (5.0%)
depression	26685 (11.80%)	5120 (7.80%)		22580 (6.7%)	7807 (6.3%)
CHD	26015 (11.50%)	24187 (37.00%)		26546 (7.9%)	36720 (29.7%)
DVT	10856 (4.80%)	3204 (4.90%)		5640 (1.7%)	2319 (1.9%)
PE	4481 (2.00%)	1346 (2.10%)		4088 (1.2%)	1786 (1.4%)
AT	1297 (0.60%)	655 (1.00%)		1301 (0.4%)	987 (0.8%)
MI	5335 (2.40%)	4696 (7.20%)		4178 (1.2%)	6564 (5.3%)
Type of cancer
stomach cancer	6024 (2.70%)	1861 (2.80%)		8451 (2.5%)	3428 (2.8%)
pancreatic cancer	9770 (4.30%)	3011 (4.60%)		11850 (3.5%)	5090 (4.1%)
brain cancer	11212 (5.00%)	1720 (2.60%)		17303 (5.2%)	4453 (3.6%)
lung cancer	36891 (16.30%)	15812 (24.20%)		47364 (14.1%)	25408 (20.5%)
kidneycancer	19799 (8.80%)	6308 (9.60%)		25587 (7.6%)	12373 (10.0%)
lymphoma	20518 (9.10%)	6058 (9.30%)		62305 (18.6%)	19569 (15.8%)
leukemia	20518 (9.10%)	6058 (9.30%)		30631 (9.1%)	10901 (8.8%)
myeloma	10367 (4.60%)	3031 (4.60%)		13981 (4.2%)	5822 (4.7%)
colorectal cancer	45390 (20.10%)	13126 (20.10%)		67936 (20.3%)	24673 (19.9%)
gynecologic cancer	34106 (15.10%)	5755 (8.80%)		54437 (16.2%)	13859 (11.2%)

## Sheet: Results
PS matched Cox model	HR (95% CI)	p-value
Results from paper	0.85 (0.80, 0.91)	Not reported
Results from replication	0.98 (0.97, 0.99)	<0.0001
