# Supplementary material for: Reproducibility of real-world evidence studies using clinical practice data to inform regulatory and coverage decisions
Source: Nat Commun. 2022 Aug 31;13:5126. doi: 10.1038/s41467-022-32310-3 (PMC9430007; doi:10.1038/s41467-022-32310-3)
Supplement: Supplementary file 7 — Supplementary Dataset 4 [file 41467_2022_32310_MOESM7_ESM.zip › Data S4 Study specific author contact files with details of implementation/REPEAT_005_final.xlsx]

## Sheet: Assumptions
Category	Assumptions
MEASURES	The algorithm used to define all the variables in the replication of the study are provided in the sheet named 'codes'
Outcomes	We assumed the codes to define outcome (serious infection) was based on in-house definition from PRIME team and the assumed codes are provided in the worksheet 'codes'
Inclusion/Exclusion	We assumed any diagnosis position and any care setting to define inclusion/exclusion criteria
	We assumed IBD and Dialysis were defined using REPEAT standard measures
	We assumed codes to define JIA, HIV, Cancer, Cystic fibrosis and Organ transplant and assumed codes are provided in the worksheet 'codes'
	We assumed Lupus was defined based on codes from "http://www.icd9data.com/2012/Volume1/710-739/710-719/710/710.0.htm"
	We assumed the IV antibiotic list and home infusion therapy codes based on the article "Outpatient Parenteral Antimicrobial Therapy in Pediatric Medicaid Enrollees: Jennifer L Goldman et al"
	We assumed that IV antibiotic use can start any time from the Outpatient serious infection claims day up to 7 days after claim
Covariates	We assumed Asthma, COPD, Cerebrovascular disease, Hypertension, IHD, CKD, Liver disease, Decubitus ulcer and Medical devices were defined based on REPEAT standard measure
	We assumed Nonmelanoma skin cancer was defined based on the paper "Identification of Patients With Nonmelanoma Skin Cancer Using Health Maintenance Organization Claims Data: Melody J Eide aet al"
	We assumed Foreign body was defined based on "http://www.icd9data.com/2012/Volume1/800-999/930-939/default.htm"
	We assumed Organic brain disease was defined based on "http://www.icd9data.com/2012/Volume1/290-319/300-316/310/default.htm"
COHORT CREATION
ANALYSIS
	We assumed that post index glucocorticoid exposure is time invariant when used as a covariate in the adjusted model

## Sheet: Protocol
1. Aim
To describe the incidence of subsequent serious infections in patients who received systemic drug therapy after an initial serious infection.
2. Data Source
Truven Marketscan (2005-2012)
3. Study Design Diagram
4. Cohort Identification
4.1 Cohort Summary
Adult patients with a serious infection and an existing diagnosis of RA, psoriasis, PsA or AS and at least 1 previous claim for a TNF inhibitor, a nonbiologic or biologic DMARD between Jan 1, 2006 and Dec 31, 2011.
4.2 Important steps for cohort formation
Flowchart of the study cohort assembly
Steps	N
Patients with 1 inpatient or outpatient claim with a diagnosis of RA, PsO, PsA, or AS in any position between 1/1/2005 and 12/31/2012
Episodes with serious infection between 1/1/2006 and 12/31/2011 (index infection)
With continuous enrollment in the 12 month period prior to index date
Continuous enrollment for a minimum of 61 days after index date
Age over 18 at index infection
At least one claim for a TNFi, other biologic or nbDMARD in the 12 months pre-index
No diagnoses of inflammatory bowel disease (ulcerative colitis), Crohn's disease, juvenile idiopathic arthritis, cancer (except MNSC), HIV, cystic fibrosis, lupus, organ transplants, dialysis during the 12 months pre-index or first 60 days post index
At least one claim for a TNFi, other biologic, or nbDMARD during the post index period (61 days to 18 months)
4.2.1 Eligible period to identify index serious infection - Jan 1, 2006 and Dec 31, 2011
4.2.2 Specify inclusion-exclusion criteria for cohort entry and define the index date, baseline and follow up periods.
4.2.2.1 Identify all diagnoses, in any position, for at least one of the following conditions during the period Jan 1, 2005 to Dec 31, 2012:
- RA (ICD-9: 714.0)
- Psoriasis (ICD-9: 696.1)
- PsA (ICD-9: 696.0)
- AS (ICD-9: 720.0)
Record date of each diagnosis code, and record earliest date as “First_DX_ dt. Please see example below:
Pat_ID	……………………..	RA	Psoriasis	PsA	As	First_DX_dt
		2007-02-01	2007-03-03	-	-	2007-02-01
4.2.2.2 Index date = date of serious infection defined by occurrence of 1 serious inpatient OR 2 serious outpatient infections during the study period, Jan 1, 2006 to Dec 31, 2011
Serious Inpatient Infection: Identify first infection codes after First_DX_dt, listed as the Primary diagnosis on ONE inpatient claim during the study period, Jan 1, 2006 to Dec 31, 2011
Index date for serious inpatient infection: The discharge date of an inpatient claim with serious infection as primary diagnosis is the index date.
OR
Serious Outpatient infection: Defined by 2 outpatient claims for serious infection that include IV antibiotic treatment during the time study period, Jan 1, 2006 to Dec 31, 2011. F, follow the following steps to identify an eligible outpatient serious infection:
Step 1: Identify all pairs of outpatient claims with an infection diagnosis code, in any position, after First_DX_dt, with 2-30 days apart (DX_dt1, DX_dt2).
Step 2: Exclude all pairs where patient did not have at least one day covered by IV antibiotic in EITHER of the two intervals: DX_dt1 – (DX_dt1 +7) and DX_dt2 – (DX_dt2+7).
Step 3: For each pair, Index date is first date after the end of continuous IV antibiotic coverage (allowing for a gap of 2 days).
NOTE: End of continuous IV antibiotic coverage (and index date) should be after DX_dt2, if possible. Otherwise, it should be after DX_dt1.
NOTE: Patients can enter the cohort multiple times – each time they meet the criteria specified in 4.2.2.2.
For each unique patient, the distance between the first index date and each subsequent index date must be at least 18 months (540 days). Please see example below:
Baseline Period: The baseline period is defined as 12 months prior and including the index date (30 days a month).
Follow up Period: Follow-up period starts 61 days after index date up-to 540 days (18 months) after index date.
4.2.3 Specify further exclusion criteria and their evaluation windows relative to the index date
4.2.3.1 Continuous Enrollment: Exclude patients who are not continuously enrolled for 12 months prior to and at least 61 days after the index date.
4.2.3.2 Exclude patients aged > 18 years on index date.
4.2.3.3 In the baseline period, identify at least one claim for any of the following medications:
- TNF inhibitor
- Nonbiologic DMARD
- Other Biologic DMARD
Exclude patients who do not have at least one claim for any of the above medications in the baseline period.
4.2.3.4 Exclude episodes if they had any of the following conditions in the baseline period OR in the 60 days post-index period:
- Inflammatory bowel disease (ulcerative colitis)
- Juvenile idiopathic arthritis
- Cancer (except nonmelanoma skin cancer)
- Human immunodeficiency virus disease (HIV)
- Cystic fibrosis
- Lupus
- Organ transplant
- Dialysis
4.2.3.5 In the follow-up period, identify at least one claim for any of the following medications (Appendix D):
- TNF inhibitor
- Nonbiologic DMARD
- Other Biologic DMARD
Exclude patients who do not have at least one claim for any of the above medications in the follow-up period.
5. Covariates
Demographic and clinical characteristics: Measured during the 12-month baseline period except where indicated otherwise.
Demographics
Age (Measure on the index date)
Sex (Measure on the index date)
Geographic Region (Measure on the index date)
Study diagnosis
Rheumatoid Arthritis (Measure in baseline period)
Psoriasis (Measure in baseline period)
Psoriatic arthritis (Measure in baseline period)
Ankylosing spondylitis (Measure in baseline period)
Comorbid conditions
Diabetes (Measure in baseline period)
COPD (Measure in baseline period)
Chronic liver disease (Measure in baseline period)
Decubitus ulcer (Measure in baseline period)
Medical device (Measure in baseline period)
Foreign body (Measure in baseline period)
Asthma (Measure in baseline period)
Cerebrovascular disease (Measure in baseline period)
Hypertension (Measure in baseline period)
Ischemic heart disease (Measure in baseline period)
Congestive heart failure (Measure in baseline period)
Chronic kidney disease (Measure in baseline period)
Organic brain disease (Measure in baseline period)
Nonmelanoma skin cancer (Measure in baseline period)
Medication use
TNF inhibitor (Pre-index (1,0) and Post-index (1,0 by month))
Non-TNF inhibitor biologic DMARDs (Pre-index (1,0) and Post-index (1,0 by month))
Systemic non-biologic DMARDs (Pre-index (1,0) and Post-index (1,0 by month))
Corticosteroids (Pre-index (1,0) and Post-index (1,0))
6. Outcome variables and study follow-up:
6.1 Outcome variables
During the study follow up period of 61-540 days, identify outcome by:
Serious Inpatient infection: Identify the first infection code listed as the Primary diagnosis on ONE inpatient claim
Outcome date for serious inpatient infection: The admission date of an inpatient claim with serious infection as primary diagnosis is the index date.
OR
Serious Outpatient infection: Defined by 2 outpatient claims for serious infection, that include IV antibiotic treatment during the follow up period. Follow the steps below to identify an eligible outpatient serious infection:
Step 1: Identify all pairs of outpatient claims with an infection diagnosis code, in any position, with 2-30 days apart (DX_outcome_dt1, DX_outcome_dt2).
Step 2: Exclude all pairs where patient did not have at least one day covered by IV antibiotic in both intervals: DX_outcome_dt1 – (DX_outcome_dt1 +7) and DX_outcome_dt2 – (DX_outcome_dt2+7).
Step 3: For each pair, Outcome date is first date after the end of continuous IV antibiotic coverage after DX_outcome_dt2 (allowing for a gap of 2 days).
6.2 Study follow-up
Follow-up begins on day 61 following index date.
Censoring events
· 18 months from index date
· End of eligibility (or end of enrollment)
· Claim for an excluded condition (Appendix E)
· Occurrence of Outcome variable
· Death
7. Statistical Analysis
For each month of follow up:
etanercept_only = 1 if patient was dispensed etanercept without non-biologic DMARDs otherwise 0 etanercept_nonbiologic = 1 if dispensed etanercept and a non-biologic DMARD in the same month, otherwise 0
non_etanerceptTNF = 1 if dispensed a TNFi other than etanercept, otherwise 0
biologic_DMARD = 1 if dispensed a biologic DMARD, otherwise 0
no_current = 1 if no TNFi, biologic or non-biologic DMARD dispensed
For example, if a patient is dispensed etanercept on 1st Aug 2017, they’ll be assigned a value of “1”, and subsequently in the next month they aren’t prescribed etanercept, they’ll be assigned “0” for Sept 2017, and so on.
Run a Cox proportional hazards analysis with time varying exposure to etanercept_only, etanercept_nonbiologic, non_etanercept_TNFi, biologic_DMARD, no current exposure where exposure to nonbiologic DMARD is the reference group.
Adjust for baseline covariates: demographic characteristics (age, sex, geographic region),
baseline clinical characteristics (diagnosis of RA, psoriasis, PsA, AS, diabetes, COPD, chronic liver disease, decubitus ulcer),
use of a medical device, baseline use of corticosteroids, inpatient index serious infection, baseline use of a TNF inhibitor, baseline use of a non–TNF inhibitor biologic DMARD, and baseline and postindex exposure to glucocorticoids (ever in post index).
8. Results
Table 1
	Post-index medication
	Total	Nonbiologic DMARDs only	TNF inhibitors only	TNF inhibitor plus nonbiologic DMARD	Other biologic DMARDs only	Other biologic DMARD plus nonbiologic DMARD	Months with no current systemic treatment
Age, mean +/- SD (measured on index event)
Age >=60 years (measured on index date)
Female sex (measured on index date)
Study diagnosis (measured on index date)
Rheumatoid arthritis
Psoriasis
Psoriatic arthritis
Ankylosing spondylitis
Comorbid conditions (measured during baseline period)
Diabetes
COPD
Chronic liver disease
Decubitus ulcer
Medical device
Treatment (measured during baseline period)
TNF inhibitor
Other biologic DMARD
Non-biologic DMARD
Corticosteroid
Infection in inpatient setting (measured on index date)
Serious infection during baseline period
SAS CODE:
If etanercept_only1=1 AND NON_BIO_post_index1=0 AND other_biologic_DMARD1=0 AND etanercept_nonbiologic1=0 AND non_etanerceptTNF1=0 then etanercept_month1=1;
Else etanercept_month1=0;
If etanercept_only2=1 AND NON_BIO_post_index2=0 AND other_biologic_DMARD2=0 AND etanercept_nonbiologic2=0 AND non_etanerceptTNF2=0 then etanercept_month2=1;
Else etanercept_month2=0;
If etanercept_only3=1 AND NON_BIO_post_index3=0 AND other_biologic_DMARD3=0 AND etanercept_nonbiologic3=0 AND non_etanerceptTNF3=0 then etanercept_month3=1;
Else etanercept_month3=0;
If etanercept_only4=1 AND NON_BIO_post_index4=0 AND other_biologic_DMARD4=0 AND etanercept_nonbiologic4=0 AND non_etanerceptTNF4=0 then etanercept_month4=1;
Else etanercept_month4=0;
If etanercept_only5=1 AND NON_BIO_post_index5=0 AND other_biologic_DMARD5=0 AND etanercept_nonbiologic5=0 AND non_etanerceptTNF5=0 then etanercept_month5=1;
Else etanercept_month5=0;
If etanercept_only6=1 AND NON_BIO_post_index6=0 AND other_biologic_DMARD6=0 AND etanercept_nonbiologic6=0 AND non_etanerceptTNF6=0 then etanercept_month6=1;
Else etanercept_month6=0;
If etanercept_only7=1 AND NON_BIO_post_index7=0 AND other_biologic_DMARD7=0 AND etanercept_nonbiologic7=0 AND non_etanerceptTNF7=0 then etanercept_month7=1;
Else etanercept_month7=0;
If etanercept_only8=1 AND NON_BIO_post_index8=0 AND other_biologic_DMARD8=0 AND etanercept_nonbiologic8=0 AND non_etanerceptTNF8=0 then etanercept_month8=1;
Else etanercept_month8=0;
If etanercept_only9=1 AND NON_BIO_post_index9=0 AND other_biologic_DMARD9=0 AND etanercept_nonbiologic9=0 AND non_etanerceptTNF9=0 then etanercept_month9=1;
Else etanercept_month9=0;
If etanercept_only10=1 AND NON_BIO_post_index10=0 AND other_biologic_DMARD10=0 AND etanercept_nonbiologic10=0 AND non_etanerceptTNF10=0 then etanercept_month10=1;
Else etanercept_month10=0;
If etanercept_only11=1 AND NON_BIO_post_index11=0 AND other_biologic_DMARD11=0 AND etanercept_nonbiologic11=0 AND non_etanerceptTNF11=0 then etanercept_month11=1;
Else etanercept_month11=0;
If etanercept_only12=1 AND NON_BIO_post_index12=0 AND other_biologic_DMARD12=0 AND etanercept_nonbiologic12=0 AND non_etanerceptTNF12=0 then etanercept_month12=1;
Else etanercept_month12=0;
If etanercept_only13=1 AND NON_BIO_post_index13=0 AND other_biologic_DMARD13=0 AND etanercept_nonbiologic13=0 AND non_etanerceptTNF13=0 then etanercept_month13=1;
Else etanercept_month13=0;
If etanercept_only14=1 AND NON_BIO_post_index14=0 AND other_biologic_DMARD14=0 AND etanercept_nonbiologic14=0 AND non_etanerceptTNF14=0 then etanercept_month14=1;
Else etanercept_month14=0;
If etanercept_only15=1 AND NON_BIO_post_index15=0 AND other_biologic_DMARD15=0 AND etanercept_nonbiologic15=0 AND non_etanerceptTNF15=0 then etanercept_month15=1;
Else etanercept_month15=0;
If etanercept_only16=1 AND NON_BIO_post_index16=0 AND other_biologic_DMARD16=0 AND etanercept_nonbiologic16=0 AND non_etanerceptTNF16=0 then etanercept_month16=1;
Else etanercept_month16=0;
run;
Total_etanercept_MO=sum(of etanercept_month1-etanercept_month16);
Total_NONBIO_DMARD_MO=sum(of NONBIO_DMARD_month1-NONBIO_DMARD_month16);
run;
If Total_etanercept_MO > Follow_up_Months_final then Etanercept_person_MO=Follow_up_Months_final;
Else Etanercept_person_MO=Total_etanercept_MO;
If Total_NONBIO_DMARD_MO > Follow_up_Months_final then NONBIO_DMARD_person_MO=Follow_up_Months_final;
run;
If Month1_outcome="Y" AND etanercept_month1=1 then outcome_group="E";
Else if Month1_outcome="Y" AND NONBIO_DMARD_month1=1 then outcome_group="R";
Else if Month2_outcome="Y" AND etanercept_month2=1 then outcome_group="E";
Else if Month2_outcome="Y" AND NONBIO_DMARD_month2=1 then outcome_group="R";
Else if Month3_outcome="Y" AND etanercept_month3=1 then outcome_group="E";
Else if Month3_outcome="Y" AND NONBIO_DMARD_month3=1 then outcome_group="R";
Else if Month4_outcome="Y" AND etanercept_month4=1 then outcome_group="E";
Else if Month4_outcome="Y" AND NONBIO_DMARD_month4=1 then outcome_group="R";
Else if Month5_outcome="Y" AND etanercept_month5=1 then outcome_group="E";
Else if Month5_outcome="Y" AND NONBIO_DMARD_month5=1 then outcome_group="R";
Else if Month6_outcome="Y" AND etanercept_month6=1 then outcome_group="E";
Else if Month6_outcome="Y" AND NONBIO_DMARD_month6=1 then outcome_group="R";
Else if Month7_outcome="Y" AND etanercept_month7=1 then outcome_group="E";
Else if Month7_outcome="Y" AND NONBIO_DMARD_month7=1 then outcome_group="R";
Else if Month8_outcome="Y" AND etanercept_month8=1 then outcome_group="E";
Else if Month8_outcome="Y" AND NONBIO_DMARD_month8=1 then outcome_group="R";
Else if Month9_outcome="Y" AND etanercept_month9=1 then outcome_group="E";
Else if Month9_outcome="Y" AND NONBIO_DMARD_month9=1 then outcome_group="R";
Else if Month10_outcome="Y" AND etanercept_month10=1 then outcome_group="E";
Else if Month10_outcome="Y" AND NONBIO_DMARD_month10=1 then outcome_group="R";
Else if Month11_outcome="Y" AND etanercept_month11=1 then outcome_group="E";
Else if Month11_outcome="Y" AND NONBIO_DMARD_month11=1 then outcome_group="R";
Else if Month12_outcome="Y" AND etanercept_month12=1 then outcome_group="E";
Else if Month12_outcome="Y" AND NONBIO_DMARD_month12=1 then outcome_group="R";
Else if Month13_outcome="Y" AND etanercept_month13=1 then outcome_group="E";
Else if Month13_outcome="Y" AND NONBIO_DMARD_month13=1 then outcome_group="R";
Else if Month14_outcome="Y" AND etanercept_month14=1 then outcome_group="E";
Else if Month14_outcome="Y" AND NONBIO_DMARD_month14=1 then outcome_group="R";
Else if Month15_outcome="Y" AND etanercept_month15=1 then outcome_group="E";
Else if Month15_outcome="Y" AND NONBIO_DMARD_month15=1 then outcome_group="R";
Else if Month16_outcome="Y" AND etanercept_month16=1 then outcome_group="E";
Else if Month16_outcome="Y" AND NONBIO_DMARD_month16=1 then outcome_group="R";
Else outcome_group=" ";
run;
If etanercept_month1=1 AND NONBIO_DMARD_month1=0 then exposure_1=1;
Else if etanercept_month1=0 AND NONBIO_DMARD_month1=1 then exposure_1=0;
else exposure_1=.;
If etanercept_month2=1 AND NONBIO_DMARD_month2=0 then exposure_2=1;
Else if etanercept_month2=0 AND NONBIO_DMARD_month2=1 then exposure_2=0;
else exposure_2=.;
If etanercept_month3=1 AND NONBIO_DMARD_month3=0 then exposure_3=1;
Else if etanercept_month3=0 AND NONBIO_DMARD_month3=1 then exposure_3=0;
else exposure_3=.;
If etanercept_month4=1 AND NONBIO_DMARD_month4=0 then exposure_4=1;
Else if etanercept_month4=0 AND NONBIO_DMARD_month4=1 then exposure_4=0;
else exposure_4=.;
If etanercept_month5=1 AND NONBIO_DMARD_month5=0 then exposure_5=1;
Else if etanercept_month5=0 AND NONBIO_DMARD_month5=1 then exposure_5=0;
else exposure_5=.;
If etanercept_month6=1 AND NONBIO_DMARD_month6=0 then exposure_6=1;
Else if etanercept_month6=0 AND NONBIO_DMARD_month6=1 then exposure_6=0;
else exposure_6=.;
If etanercept_month7=1 AND NONBIO_DMARD_month7=0 then exposure_7=1;
Else if etanercept_month7=0 AND NONBIO_DMARD_month7=1 then exposure_7=0;
else exposure_7=.;
If etanercept_month8=1 AND NONBIO_DMARD_month8=0 then exposure_8=1;
Else if etanercept_month8=0 AND NONBIO_DMARD_month8=1 then exposure_8=0;
else exposure_8=.;
If etanercept_month9=1 AND NONBIO_DMARD_month9=0 then exposure_9=1;
Else if etanercept_month9=0 AND NONBIO_DMARD_month9=1 then exposure_9=0;
else exposure_9=.;
If etanercept_month10=1 AND NONBIO_DMARD_month10=0 then exposure_10=1;
Else if etanercept_month10=0 AND NONBIO_DMARD_month10=1 then exposure_10=0;
else exposure_10=.;
If etanercept_month11=1 AND NONBIO_DMARD_month11=0 then exposure_11=1;
Else if etanercept_month11=0 AND NONBIO_DMARD_month11=1 then exposure_11=0;
else exposure_11=.;
If etanercept_month12=1 AND NONBIO_DMARD_month12=0 then exposure_12=1;
Else if etanercept_month12=0 AND NONBIO_DMARD_month12=1 then exposure_12=0;
else exposure_12=.;
If etanercept_month13=1 AND NONBIO_DMARD_month13=0 then exposure_13=1;
Else if etanercept_month13=0 AND NONBIO_DMARD_month13=1 then exposure_13=0;
else exposure_13=.;
If etanercept_month14=1 AND NONBIO_DMARD_month14=0 then exposure_14=1;
Else if etanercept_month14=0 AND NONBIO_DMARD_month14=1 then exposure_14=0;
else exposure_14=.;
If etanercept_month15=1 AND NONBIO_DMARD_month15=0 then exposure_15=1;
Else if etanercept_month15=0 AND NONBIO_DMARD_month15=1 then exposure_15=0;
else exposure_15=.;
If etanercept_month16=1 AND NONBIO_DMARD_month16=0 then exposure_16=1;
Else if etanercept_month16=0 AND NONBIO_DMARD_month16=1 then exposure_16=0;
else exposure_16=.;
run;
PROC PHREG DATA = Study_5.Combined_6;
CLASS sex region;
MODEL Follow_up_Months_final*outcome_final(0) = AGE_ge60 sex region RA Psoriasis Psoriasis_art Ankylosing Diabetes COPD chronic_liver Decubitus_ulcer Medical_device cort_pre_index
ARRAY exposure_(*) exposure_1-exposure_16;
exposure2 = exposure_[Follow_up_Months_final];
RUN;
		Inpatient_setting_on_index_dt TNT_pre_index NON_TNT_pre_index cort_post_index exposure2/ TIES = EFRON RL;

## Sheet: Attrition table
Adult patients with a serious infection and an existing diagnosis of RA, psoriasis, PsA or AS and at least 1 previous claim for a TNF inhibitor, a nonbiologic or biologic DMARD between Jan 1, 2006 and Dec 31, 2011.
Criteria	Number of Patients
Patients with diagnosis of RA, PsO, PsA, or AS between 1/1/2005 and 12/31/2012	2168757
Patients with index date between 1/1/2006 and 12/31/2011	99428
Patients enrolled for 12 months prior to and at least 61 days after the index date	73339
At least 18 years old on index date	72345
Had TNF inhibitor or nonbiologic DMARD or Other Biologic DMARD in the baseline period	21589
No apppendix E conditions in the baseline period OR in the 60 days post-index period	18771
Had TNF inhibitor or nonbiologic DMARD or Other Biologic DMARD in the follow-up period.	14547

## Sheet: Table 1
Post-index medication	ORIGINAL STUDY								REPLICATED STUDY
	Total	Nonbiologic DMARDs only	TNF inhibitors only	TNF inhibitor + nonbiologic DMARD	Other biologic DMARDs only	Other biologic DMARD plus nonbiologic DMARD	Months with no current systemic treatment		Total	Nonbiologic DMARDs only	TNF inhibitors only	TNF inhibitor + nonbiologic DMARD	Other biologic DMARDs only	Other biologic DMARD + nonbiologic DMARD	Months with no current systemic treatment
Number	(n = 21,699)	(n = 14,932)	(n = 6,945)	(n = 4,977)	(n = 903)	(n = 855)	(n = 14,590)		(n = 14,547)	(n = 12,219)	(n = 5,290)	(n = 3,090)	(n = 216)	(n = 118)	(n = 10,446)
Age, mean +/- SD	60.8 +/-13.7	62.5 +/-13.6	56.5 +/-13.4	57.8 +/-12.4	56.6 +/-12.6	58.0 +/-12.0	60.9 +/-14.0		60.9 +/- 13.6	62.0 +/- 13.3	56.4 +/- 12.9	56.9 +/- 12.2	53.4 +/- 10.9	54.8 +/- 9.9	61.0 +/- 13.4
Age >=60 years	11,668 (53.8)	8,866 (59.4)	2,834 (40.8)	2,219 (44.6)	365 (40.4)	381 (44.6)	7,918 (54.3)		7,790 (53.5)	6,928 (56.7)	2,083 (39.4)	1,260 (40.8)	60 (27.8)	42 (35.6)	5,556 (53.2)
Female sex	15,569 (71.1)	11,090 (74.3)	4,609 (66.4)	3,709 (74.5)	690 (76.4)	679 (79.4)	10,446 (71.6)		10,178 (70.0)	8,821 (72.2)	3,561 (67.3)	2,289 (74.1)	141 (65.3)	90 (76.3)	7,330 (70.2)
Study diagnosis
Rheumatoid arthritis	18,291 (84.3)	13,891 (93.0)	5,180 (74.6)	4,600 (92.4)	791 (87.6)	844 (98.7)	12,454 (85.4)		11,560 (79.5)	10,390 (85.0)	3,733 (70.6)	2,627 (85.0)	120 (55.6)	91 (77.1)	8,265 (79.1)
Psoriasis	3,569 (16.4)	1,554 (10.4)	2,098 (30.2)	680 (13.7)	176 (19.5)	60 (7.0)	2,631(18.0)		1,665 (11.5)	813 (6.7)	1,081 (20.4)	286 (9.3)	93 (43.1)	27 (22.9)	1,142 (10.9)
Psoriatic arthritis	2,954 (13.6)	1,419 (9.5)	1,666 (24.0)	863 (17.3)	96 (10.6)	52 (6.1)	2,065 (14.2)		1,502 (10.3)	1,062 (8.7)	868 (16.4)	442 (14.3)	29 (13.4)	14 (11.9)	1,088 (10.4)
Ankylosing spondylitis	942 (4.3)	446 (3.0)	530 (7.6)	247 (5.0)	22 (2.4)	30 (3.5)	649 (4.4)		395 (2.7)	241 (2.0)	253 (4.8)	100 (3.2)	3 (1.4)	3 (2.5)	295 (2.8)
Comorbid conditions
Diabetes	4,455 (20.5)	3,079 (20.6)	1,377 (19.8)	953 (19.1)	195 (21.6)	167 (19.5)	3,009 (20.6)		3,520 (24.2)	2,965 (24.3)	1,180 (22.3)	658 (21.3)	56 (25.9)	34 (28.8)	2,507 (24.0)
COPD	4,715 (21.7)	3,478 (23.3)	1,237 (17.8)	955 (19.2)	175 (19.4)	171 (20.0)	3,116 (21.4)		2,783 (19.1)	2,461 (20.1)	739 (14.0)	436 (14.1)	26 (12.0)	16 (13.6)	1,892 (18.1)
Chronic liver disease	587 (2.7)	352 (2.4)	231 (3.3)	119 (2.4)	38 (4.2)	15 (1.8)	411 (2.8)		978 (6.7)	792 (6.5)	368 (7.0)	198 (6.4)	13 (6.0)	5 (4.2)	669 (6.4)
Decubitus ulcer	250 (1.2)	211 (1.4)	40 (0.6)	34 (0.7)	7 (0.8)	8 (0.9)	188 (1.3)		305 (2.1)	280 (2.3)	58 (1.1)	38 (1.2)	0	0	178 (1.7)
Medical device	2,172 (10.0)	1,636 (11.0)	502 (7.2)	439 (8.8)	96 (10.6)	97 (11.3)	1,465 (10.0)		1,784 (12.3)	1,563 (12.8)	497 (9.4)	290 (9.4)	15 (6.9)	11 (9.3)	1,199 (11.5)
Treatment
TNF inhibitor	9,617 (44.3)	3,435 (23.0)	6,415 (92.4)	4,225 (84.9)	435 (48.2)	424 (49.6)	6,139 (42.1)		5,529 (38.0)	3,367 (27.6)	4,571 (86.4)	2,471 (80.0)	133 (61.6)	64 (54.2)	4,015 (38.4)
Other biologic DMARD	894 (4.1)	429 (2.9)	90 (1.3)	84 (1.7)	490 (54.3)	411 (48.1)	541 (3.7)		102 (0.7)	61 (0.5)	24 (0.4)	14 (0.4)	65 (30.1)	33 (28.0)	33 (0.3)
Non-biologic DMARD	17,776 (81.9)	14,571 (97.6)	3,493 (50.3)	4,621 (92.8)	544 (60.2)	787 (92.0)	11,573 (79.3)		12.273 (84.4)	11,779 (96.4)	3,246 (61.4)	2,812 (91.0)	123 (56.9)	104 (88.1)	8,782 (84.1)
Corticosteroid	13,288 (61.2)	9,503 (63.6)	3,877 (55.8)	3,234 (65.0)	609 (67.4)	633 (74.0)	8,732 (59.8)		10,194 (70.1)	8,757 (71.7)	3,547 (67.0)	2,205 (71.4)	164 (75.9)	96 (81.4)	7,235 (69.3)
Infection in inpatient setting	17,710 (81.6)	12,440 (83.3)	5,440 (78.3)	3,938 (79.1)	727 (80.5)	692 (80.9)	12,085 (82.8)		8,837 (60.7)	7,552 (61.8)	2,862 (54.1)	1,654 (53.5)	112 (51.8)	63 (53.4)	6,356 (60.8)
Serious infection	427 (2.0)	316 (2.1)	119 (1.7)	100 (2.0)	14 (1.6)	15 (1.8)	276 (1.9)		13,828 (95.1)	11,644 (95.3)	4,994 (94.4)	2,935 (95.0)	212 (98.1)	116 (98.3)	9,901 (94.8)

## Sheet: Outcome
Outcome: Without 1 month exposure extension, occurrence of serious infection
ORIGINAL STUDY
	Patient years	Outcome	Rate per 100 PY's	HR (95% CI)
Nonbiologic DMARD alone	10640.3	2274	21.4	Reference
Etanercept alone	2210.3	365	16.5	0.87 (0.77 - 0.99)
REPLICATED STUDY
	Patient years	Outcome	Rate per 100 PY's	HR (95% CI)
Nonbiologic DMARD alone	5594	814	14.55	Reference
Etanercept alone	1019.67	128	12.55	0.92 (0.71-1.19)

## Sheet: Codes
OUTCOME					Exclusions - Comorbid conditions			Covariates
Serious infection	ICD-9 codes (Serious infection)	IV Antibiotics (HCPCS codes from Outpatient Service table)	IV Antibiotics (Pharmaceutical claims) (Generic names PLUS “DOSE”) OR (Penicillin G PLUS “STRENGTH”)		Diagnosis	ICD-9 code		Covariate	Definition
Meningitis	320.x, 036.0, 049.0, 094.2, 003.21, 091.81, 098.82	J0278, J0290, J0295, J0690, J0692, J0694, J0696, J0698, J0713, J0743, J0744, J0878, J1335, J0878, J1580, J1956, J2020, J2185, J2540, J2543, J2700, J3243, J3260, J3370, S0030, S0032, S0039, S0040, S0073, S0074, S0077	Amikacin, Gentamicin, Streptomycin, Tobramycin, Doripenem, Ertapenem, Imipenem/cilastatin, Meropenem, Meropenem/Vaborbactam, Cefazolin, Cefepime, Cefotaxime, Cefotetan, Cefoxitin, Ceftaroline, Ceftazidime, Ceftazidime/Avibactam, Ceftolozane/Tazobactam, Ceftriaxone, Cefuroxime sodium, Ciprofloxacin, Levofloxacin, Moxifloxacin, Azithromycin, Aztreonam, Capreomycin, Chloramphenicol, Clindamycin, Col…		Inflammatory bowel disease	555.xx, 556.xx		Rheumatoid Arthritis	714
Encephalitis	062- 064, 323.0-4, 323.9, 036.1, 066.4, 094.81, 054.3		PLUS “DOSE” variable: froz.piggy, iv soln, piggyback, plast. bag, syringe, vial, vial port		Juvenile idiopathic arthritis	714.3, 714.30, 714.31, 714.32, 714.33		Psoriasis	696.1
Endocarditis	421.0, 093.2x, 421.9, 036.42, 098.84		Generic name: Penicillin G plus “STRENGTH” variable from NDC Masterfile: 600000 u, 600000/ml, 600k unit, 600mu/ml, 1200000 u, 1.2mm unit, 1.2mmu/2ml, 1.2mm/2ml, 1.2mm/2 ml, 1.2mmu, 2.4mm/4ml, 2.4mmu/4ml, 5mm unit, 5mmu, 20mmu, 20mm unit		Cancer (except nonmelanoma skin cancer)	140.XX-165.9, 170-174.4		Psoriatic arthritis	696
Pneumonia	480-8.x				Human immunodeficiency virus disease (HIV)	042, 795.71, V08		Ankylosing spondylitis	720
Pyelonephritis or urinary tract infection (UTI)	590.x, 599.0				Cystic fibrosis	277.0, 277.00, 277.01, 277.02, 277.03, 277.09		Diabetes	250.xx
Septic arthritis	711.0x, 098.5x				Lupus	710		COPD	491.xx, 492.xx, 496.xx
Osteomyelitis	730.0x, 730.1x, 730.2x, 730.8x, 003.24, 376.03				Organ transplant	V42.xx (V42.0-V42.9)		Chronic liver disease	ICD-9 diagnosis: 070.22, 070.23, 070.32, 070.33, 070.44, 070.54, 571.xx- 573.xx, 456.0x-456.2x, 576.8x, 782.4x, 789.5x
Bacteremia or septicemia	036.2, 038.x, 790.7				Dialysis	ICD-9 procedure codes: 39.95, 54.98			ICD-9 procedure codes: 39.1x, 42.91
Upper respiratory tract infection	034, 382, 461- 463, 465, 466, 472, 473, 475, 510, 033, 381.5, 383.0, 383.1, 383.9, 464.0, 510.9					ICD-9 diagnosis codes: V45.1, V56.0, V56.1, V56.2, V56.31, V56.32, V56.8,		Decubitus ulcer	707.0, 707.2
Abdominal abscess	567, 572, 540, 095.2, 569.5, 590.2, 601.2, 614.4, 998.59					CPT codes: 90935, 90937, 90945 and 90947		Medical device	HCPCS II
Brain abscess	324								K0001-K0462, K0669, E0100, E0105, E0130, E0135, E0140, E0141, E0143, E0144, E0147-E0149, E0160-E0171, E1353-E1406
Prostate infections	098.12, 098.32							Foreign body	930.xx-939.xx
Gastroenteritis	001- 005, 008, 009							Asthma	493.xx
Infectious conjunctivitis	372.0, 090.3, 032.81, 360.00- 360.04							Cerebrovascular disease	430.xx, 431.xx, 432.xx, 433.xx, 434.xx, 435.xx, 436.xx, 437.xx
Device associated infections	996.6							Hypertension	401.x-405.x, 642.0x-642.2x, 642.7x, 642.9x
skin and soft tissue infection	680- 682, 684, 040, 035, 566, 597, 324, 686.1, 686.8, 686.9, 611.0, 958.5, 785.4, 608.4, 614.3, 528.3, 728.86, 569.61, 376.01							Ischemic heart disease	410.xx-414.xx
Retropharyngeal abscess	478.21, 478.22, 478.24							Congestive heart failure	428.x, 398.91, 402.01, 402.11, 402.91, 404.01, 404.11, 404.91, 404.03, 404.13, 404.93
Syphilis and other venereal disease, including gonococcal infection	091-099							Chronic kidney disease	585.xx
Leptospirosis	100							Organic brain disease	310.xx
Tularemia	21							Nonmelanoma skin cancer	ICD-9 diagnosis: 173.0 - 173.9; CPT codes: 11600-11606, 11620-11626, 11640-11646, 17260-17266, 17270-17276, 17280-17286, 17311-17315 (17304 - 17310 prior to 2007)
Opportunistic infection	010-018 (Tbc), 031 (other mycobaterial infection), 114-116 (fungal infection), 039 (actinomycosis), 130 (toxo), 321.0, 484.7, 027.0, 136.3, 117.3 (aspergillosis), 117.5 (cryptococcosis), 046.3 (PML), 482.84 (Legionnaire)							TNF inhibitor	Any of: etanercept, infliximab, adalimumab, golimumab, certolizumab
Herpes zoster	053.xx								AND
Herpes simplex virus	054.xx								Each generic separately
								Non-TNF inhibitor biologic DMARDs	Any of: abatacept, rituximab, tocilizumab, ustekinumab
									AND
									Each generic separately
								Systemic non-biologic DMARDs	Any of: methotrexate, hydroxychloroquine, leflunomide, sulfasalazine
									AND
									Each generic separately
								Corticosteroids	Any of: Cortisone, hydrocortisone, prednisone, prednisolone, methylprednisolone, triamcinolone, dexamethasone, betamethasone
