# Supplementary material for: Reproducibility of real-world evidence studies using clinical practice data to inform regulatory and coverage decisions
Source: Nat Commun. 2022 Aug 31;13:5126. doi: 10.1038/s41467-022-32310-3 (PMC9430007; doi:10.1038/s41467-022-32310-3)
Supplement: Supplementary file 7 — Supplementary Dataset 4 [file 41467_2022_32310_MOESM7_ESM.zip › Data S4 Study specific author contact files with details of implementation/REPEAT_006.xlsx]

## Sheet: Assumptions
Catergory	Assumptions
MEAURES
Exposure	We assumed inpatient care setting to define exposure by using both inpatient admission and inpatient service table
Outcomes	We assumed any diagnosis position and any care setting to define outcome
Inclusion/Exclusion	We assumed any diagnosis position and any care setting to define open surgery and stellar lesions.
	We assumed the following time period assessment to define the above exclusion criteria: 1. Between admission and discharge date for open surgery date and 2. between 180 days before cohort entry upto discharge date for stellar leasion
Covariates	We assumed any diagnosis position and any care setting to define covariates
	We assumed time period for assessment of covariates as 180 days prior to cohort entry date for all covariates except Cushings and Acromegaly (which is measured 180 days prior to cohort entry upto discharge date)
COHORT CREATION
ANALYSIS
	We assumed the option "Freedman-Diaconis choice" was used and variable ratio matching was used to do the "cut for binning" and "ratio" in CEM matching respectively

## Sheet: Table 1
		Results from the paper				Results from the replication
Assumption		Unmatched cohort (N =9670)		Matched cohort (N =6577 )		Unmatched cohort (N = 9,787)		Matched cohort (N = 4,528)
	Variable	Microscopy	Endoscopy	Microscopy	Endoscopy	Microscopy	Endoscopy	Microscopy	Endoscopy
	Number of patients	6049	3261	Not reported	Not reported	6094	3693	3936	2798
	Age
	mean (sd)	49.2	48.8	48.5	48.3	49.42 (14.42)	49.05 (14.08)	48.40 (12.40)	48.51 (12.70)
	Gender
	Female; n (%)	3200 (52.9%)	1977 (54.6%)	0.48	0.48	3,197 (52.5%)	1,976 (53.5%)	1801 (45.8%)	1261 (45.1%)
We assumed the covariated assessment period but ICD 9 codes were given	Cushing's disease; n (%)	508 (8.4%)	308 (8.5%)	0.05	0.05	584 (9.6%)	369 (10.0%)	357 (9.1%)	261 (9.3%)
	Acromegaly; n (%)	405 (6.7%)	333 (9.2%)	0.06	0.06	535 (8.8%)	431 (11.7%)	347 (8.8%)	318 (11.4%)
	Hypertension; n (%)	2704 (44.7%)	1673 (46.2%)	0.4	0.4	2,298 (37.7%)	1,397 (37.8%)	1346 (34.2%)	955 (34.1%)
	CHF; n (%)	163 (2.7%)	87 (2.4%)	0.04	0.04	148 (2.4%)	82 (2.2%)	102 (2.6%)	63 (2.3%)
	COPD; n (%)	756 (12.5%)	529 (14.6%)	0.07	0.07	429 (7.0%)	277 (7.5%)	263 (6.7%)	201 (7.2%)
	Diabetes; n (%)	1222 (20.2%)	753 (20.8%)	0.14	0.14	1,074 (17.6%)	649 (17.6%)	652 (16.6%)	485 (17.3%)
	Obesity; n (%)	665 (11.0%)	34 (0.94%)	0.06	0.06	452 (7.4%)	335 (9.1%)	282 (7.2%)	246 (8.8%)
	Drug abuse; n (%)	53 (0.88%)	34 (0.94%)	0.01	0.01	37 (0.6%)	20 (0.5%)	23 (0.6%)	13 (0.5%)
	Psychoses; n (%)	357 (5.9%)	253 (7.0%)	0.01	0.01	256 (4.2%)	159 (4.3%)	170 (4.3%)	118 (4.2%)
	Depression; n (%)	538 (8.9%)	355 (9.8%)	0.03	0.03	321 (5.3%)	201 (5.4%)	201 (5.1%)	146 (5.2%)
	Fluid-electrolyte imbalance; n (%)	502 (8.3%)	331 (9.1%)	0.03	0.03	375 (6.2%)	250 (6.8%)	238 (6.0%)	183 (6.5%)
	Hypothyroidism; n (%)	1210 (20.0%)	865 (23.9%)	0.17	0.17	928 (15.2%)	671 (18.2%)	600 (15.2%)	501 (17.9%)
	Deficiency anemia; n (%)	726 (12.0%)	500 (13.8%)	0.07	0.07	424 (7.0%)	263 (7.1%)	268 (6.8%)	184 (6.6%)
	Blood loss anemia; n (%)	53 (0.88%)	47 (1.3%)	0.01	0.01	26 (0.4%)	12 (0.3%)	17 (0.4%)	7 (0.3%)

## Sheet: Results
Coarsened exact matching	OR (95% CI)	p-value
Results from the paper	1.37 (1.22, 1.53)
Results from the replication	1.21 (1.08, 1.37)	<0.05
