# Supplementary material for: Reproducibility of real-world evidence studies using clinical practice data to inform regulatory and coverage decisions
Source: Nat Commun. 2022 Aug 31;13:5126. doi: 10.1038/s41467-022-32310-3 (PMC9430007; doi:10.1038/s41467-022-32310-3)
Supplement: Supplementary file 7 — Supplementary Dataset 4 [file 41467_2022_32310_MOESM7_ESM.zip › Data S4 Study specific author contact files with details of implementation/REPEAT_007_final.xlsx]

## Sheet: Assumptions
Category	Assumptions
MEASURES	The code algorithms used for the replication are provided in the worksheet named 'codes'
Inclusion/Exclusion	Because the age categorization in Table 1 only goes up to age 64, we applied a restriction to include only patients under 65 at the time of cohort entry
	We assumed that "within 24 hours of index" means index date and day after
	We assumed that patients without non-invasive testing were excluded if they had diagnosis of pneumonia, influenza, other disease of respiratory system, acute respiratory tract infection, diseases of pulmonary circulation, aortic dissection, acute pericarditis, heart failure measured within 24 hours of index date
	We assumed no baseline enrollment in medical or drug coverage was required while creating the cohort
	We assumed that the Inpatient service table and Outpatient service table with "Service sub-category" codes [called as 'SVCSCAT' in the MarketScan data] and "Place of service" codes [called as 'STDPLAC' in the MarketScan data] were used to define ER visit
Covariates	We assumed generic names were used to define medications for the covariates and the list of generic names used is provided in the worksheet names 'codes'
	We assumed age entered the outcome model as a categorical variable
COHORT CREATION
	We assumed that patients in both groups have the same index date: day of the ED visit with chest pain
ANALYSIS
	We assumed follow-up began on the cohort entry date and ends 7 days after cohort entry date

## Sheet: Attrition table
All patients with ED visit with primary or secondary diagnosis of chest pain between Jan 1st 2011 - Dec 31st 2011 from MartketScan database
TEST COHORT
	Less Excluded Patients	Remaining Patients
All patients in our database		191990035
Patients with ED visit for chest pain between Jan 1st 2011 - Dec 31st 2011	-191168874	821161
Patients excluded due to insufficient medical enrollment on the day of ED visit	-5136	816025
Patients with Noninvasive tests between the ED visit date and 7 days after ED visit date	-672224	143801
Patients excluded due to insufficient medical enrollment on the day of Noninvasive test	-25	143776
Excluded based on occurrence of Acute MI [measured between the day of ED visit and one day after ED visit]	-3273	140503
Excluded based on occurrence of Cardiac Catheterization [measured between the day of ED visit and the day of Noninvasive test]	-6698	133805
Excluded based on occurrence of Percutaneous Coronary Intervention (PCI) [measured between the day of ED visit and the day of Noninvasive test]	-70	133735
Excluded based on occurrence of Coronary artery bypass graft [measured between the day of ED visit and the day of Noninvasive test]	-14	133721
Final cohort		133721
NO-TEST COHORT
	Less Excluded Patients	Remaining Patients
All patients in our database		191990035
Patients with ED visit for chest pain between Jan 1st 2011 - Dec 31st 2011	-191168874	821161
Patients excluded due to insufficient medical enrollment on the day of ED visit	-5136	816025
Patients without Noninvasive tests between the ED visit date and 7 days after ED visit date	-144053	671972
Excluded based on occurrence of Acute MI [measured between the day of ED visit and one day after ED visit]	-32166	639806
Excluded based on occurrence of Cardiac Catheterization [measured between the day of ED visit and one day after ED visit]	-25623	614183
Excluded based on occurrence of Percutaneous Coronary Intervention (PCI) [measured between the day of ED visit and one day after ED visit]	-264	613919
Excluded based on occurrence of Coronary artery bypass graft [measured between the day of ED visit and one day after ED visit]	-156	613763
Excluded based on occurrence of Pneumonia and influenza [measured between the day of ED visit and one day after ED visit]	-26225	587538
Excluded based on occurrence of Other diseases of the respiratory system [measured between the day of ED visit and one day after ED visit]	-55337	532201
Excluded based on occurrence of Acute respiratory tract infection [measured between the day of ED visit and one day after ED visit]	-22274	509927
Excluded based on occurrence of Diseases of pulmonary circulation [measured between the day of ED visit and one day after ED visit]	-5578	504349
Excluded based on occurrence of Aortic dissection [measured between the day of ED visit and one day after ED visit]	-1838	502511
Excluded based on occurrence of Acute pericarditis [measured between the day of ED visit and one day after ED visit]	-964	501547
Excluded based on occurrence of Heart failure [measured between the day of ED visit and one day after ED visit]	-12553	488994
Final cohort		488994

## Sheet: Cohort as text
TEST COHOT Cohort Entry Entry date: Between Jan 01, 2011 and Dec 31, 2011. If a patient has multiple possible qualifying cohort entry events, the patient enters the cohort on the first-occurring qualifying event before exclusions are applied. Patient without Medical Enrollment on ED visit with chest pain day were excluded. Cohort Inclusion Measure: All patients who had ED Visit with chest pain. F…

## Sheet: Analysis as text
Analysis Patient Characteristics This study evaluated the following patient characteristics: Gender (on CED) Region (on CED) Age (on CED) Diabetes Hypertension High cholesterol level Ischemic heart disease Noninvasive tests (180 days prior to CED up to 1 day prior to CED) Inpatient status (On CED, measured using the 'CASEID' variable) The default assessment period for the above was the period beg…

## Sheet: Table 1
	Original Study					Replicated Study
	No test		Noninvasive Test			No test		Noninvasive Test
	N	Percent	N	Percent		N	Percent	N	Percent
N	293788	69.7	127986	30.3		488994	78.5	133721	21.5
Male	135873	46.2	60578	47.3		204492	41.82	61203	45.77
Age
Age 0-17	16746	5.7	128	0.1		30495	6.24	133	0.1
Age 18-34	76972	26.2	6399	5		101541	20.77	4969	3.72
Age 35-44	63752	21.7	27517	21.5		86253	17.64	22037	16.48
Age 45-54	73741	25.1	49531	38.7		101099	20.67	40464	30.26
Age 55-64	59933	20.4	44411	34.7		84779	17.34	38679	28.93
Comorbid conditions
Hypertension with meds	72913	24.8	69181	54.1		200497	41	71417	53.41
High Cholesterol, with meds	53487	18.2	61694	48.2		157838	32.28	61751	46.18
Ischemic Heart Disease	6084	2.1	5930	4.6		18813	3.85	6106	4.57
Other risk factors
Inpatient ER Visit	19000	6.5	17646	13.8		31165	6.37	17560	13.13
Noninvasive tests within 6 months	7533	2.6	5960	4.7		20710	4.24	3485	2.61
Region
Region: Northeast	57289	19.5	23165	18.1		99434	20.33	25825	19.31
Region: North central	66396	22.6	36476	28.5		111921	22.89	38413	28.73
Region: South	115459	39.3	50043	39.1		189335	38.72	50522	37.78
Region: West	45537	15.5	13695	10.7		73426	15.02	14710	11

## Sheet: Outcome
Outcome: Acute MI
Noninvasive Test vs No-Test	Total number of events	Adjusted OR (95% CI)	p-value
ORIGINAL STUDY	464	0.99 (0.65-1.51)
REPLICATED STUDY	288	0.57 (0.28, 1.16)	0.1233

## Sheet: codes
Aldosterone antagonists
This event measure was defined as occurring when any of the following criteria were met:
	The occurrence of Drug with the following attributes:
	Generic Name is any of: { "EPLERENONE", "SPIRONOLACTONE" }
	EPLERENONE
	SPIRONOLACTONE
Alpha-blockers
This event measure was defined as occurring when any of the following criteria were met:
	The occurrence of Drug with the following attributes:
	Generic Name is any of: { "DOXAZOSIN MESYLATE", "PHENOXYBENZAMINE HCL", "PRAZOSIN HCL", "TERAZOSIN HCL" }
	DOXAZOSIN MESYLATE
	PHENOXYBENZAMINE HCL
	PRAZOSIN HCL
	TERAZOSIN HCL
Alpha-glucosidase inhibitors
This event measure was defined as occurring when any of the following criteria were met:
	The occurrence of Drug with the following attributes:
	Generic Name is any of: { "ACARBOSE", "MIGLITOL" }
	ACARBOSE
	MIGLITOL
Amylin analogs
This event measure was defined as occurring when any of the following criteria were met:
	The occurrence of Drug with the following attributes:
	Generic Name is any of: { "PRAMLINTIDE ACETATE" }
	PRAMLINTIDE ACETATE
Angiotensin II receptor blockers
This event measure was defined as occurring when any of the following criteria were met:
	The occurrence of Drug with the following attributes:
	Generic Name is any of: { "AZILSARTAN MEDOXOMIL", "CANDESARTAN CILEXETIL", "EPROSARTAN MESYLATE", "IRBESARTAN", "LOSARTAN POTASSIUM", "OLMESARTAN MEDOXOMIL", "TELMISARTAN", "VALSARTAN" }
	AZILSARTAN MEDOXOMIL
	CANDESARTAN CILEXETIL
	EPROSARTAN MESYLATE
	IRBESARTAN
	LOSARTAN POTASSIUM
	OLMESARTAN MEDOXOMIL
	TELMISARTAN
	VALSARTAN
Angiotensin converting enzyme inhibitors
This event measure was defined as occurring when any of the following criteria were met:
	The occurrence of Drug with the following attributes:
	Generic Name is any of: { "BENAZEPRIL HCL", "CAPTOPRIL", "ENALAPRIL MALEATE", "FOSINOPRIL SODIUM", "LISINOPRIL", "MOEXIPRIL HCL", "PERINDOPRIL ERBUMINE", "QUINAPRIL HCL", "RAMIPRIL", "TRANDOLAPRIL" }
	BENAZEPRIL HCL
	CAPTOPRIL
	ENALAPRIL MALEATE
	FOSINOPRIL SODIUM
	LISINOPRIL
	MOEXIPRIL HCL
	PERINDOPRIL ERBUMINE
	QUINAPRIL HCL
	RAMIPRIL
	TRANDOLAPRIL
Antihyperglycemic medications (including insulin)
This measure creates a logical OR of events, and identifies all occurrences of one or more specified events:
	Alpha-glucosidase inhibitors
	Amylin analogs
	Biguanides (metformin)
	Dipeptidyl-peptidase 4 inhibitors
	Glucagon-like peptide-1 receptor agonists
	Long acting insulin
	Short acting insulin
	Meglitinides
	Sodium- glucose cotransporter 2 inhibitors
	Sulfonylureas
	Thiazolidinedioines
Antihypertensive medications
This measure creates a logical OR of events, and identifies all occurrences of one or more specified events:
	Angiotensin converting enzyme inhibitors
	Alpha-blockers
	Angiotensin II receptor blockers
	Beta-blockers
	Calcium channel blockers
	Direct vasodilators
	Direct renin inhibitors
	Diuretics
Beta-blockers
This event measure was defined as occurring when any of the following criteria were met:
	The occurrence of Drug with the following attributes:
	Generic Name is any of: { "ACEBUTOLOL HCL", "ATENOLOL", "BETAXOLOL HCL", "BISOPROLOL FUMARATE", "CARTEOLOL HCL", "METOPROLOL SUCCINATE", "METOPROLOL TARTRATE", "NADOLOL", "NEBIVOLOL HCL", "PENBUTOLOL SULFATE", "PINDOLOL", "PROPRANOLOL HCL", "TIMOLOL MALEATE" }
	ACEBUTOLOL HCL
	ATENOLOL
	BETAXOLOL HCL
	BISOPROLOL FUMARATE
	CARTEOLOL HCL
	METOPROLOL SUCCINATE
	METOPROLOL TARTRATE
	NADOLOL
	NEBIVOLOL HCL
	PENBUTOLOL SULFATE
	PINDOLOL
	PROPRANOLOL HCL
	TIMOLOL MALEATE
Biguanides (metformin)
This event measure was defined as occurring when any of the following criteria were met:
	The occurrence of Drug with the following attributes:
	Generic Name is any of: { "METFORMIN HCL" }
	METFORMIN HCL
Calcium channel blockers
This event measure was defined as occurring when any of the following criteria were met:
	The occurrence of Drug with the following attributes:
	Generic Name is any of: { "AMLODIPINE BESYLATE", "DILTIAZEM HCL", "DILTIAZEM MALATE", "FELODIPINE", "ISRADIPINE", "MIBEFRADIL DI-HCL", "NICARDIPINE HCL", "NIFEDIPINE", "NIMODIPINE", "NISOLDIPINE", "VERAPAMIL HCL" }
	AMLODIPINE BESYLATE
	DILTIAZEM HCL
	DILTIAZEM MALATE
	FELODIPINE
	ISRADIPINE
	MIBEFRADIL DI-HCL
	NICARDIPINE HCL
	NIFEDIPINE
	NIMODIPINE
	NISOLDIPINE
	VERAPAMIL HCL
Dipeptidyl-peptidase 4 inhibitors
This event measure was defined as occurring when any of the following criteria were met:
	The occurrence of Drug with the following attributes:
	Generic Name is any of: { "ALOGLIPTIN BENZOATE", "LINAGLIPTIN", "SAXAGLIPTIN HCL", "SITAGLIPTIN PHOSPHATE" }
	ALOGLIPTIN BENZOATE
	LINAGLIPTIN
	SAXAGLIPTIN HCL
	SITAGLIPTIN PHOSPHATE
Direct renin inhibitors
This event measure was defined as occurring when any of the following criteria were met:
	The occurrence of Drug with the following attributes:
	Generic Name is any of: { "ALISKIREN HEMIFUMARATE" }
	ALISKIREN HEMIFUMARATE
Direct vasodilators
This event measure was defined as occurring when any of the following criteria were met:
	The occurrence of Drug with the following attributes:
	Generic Name is any of: { "HYDRALAZINE HCL", "ISOSORBIDE DINITRATE/HYDRALAZINE HCL", "MINOXIDIL" }
	HYDRALAZINE HCL
	ISOSORBIDE DINITRATE/HYDRALAZINE HCL
	MINOXIDIL
Diuretics
This measure creates a logical OR of events, and identifies all occurrences of one or more specified events:
	Aldosterone antagonists
	Loop diuretics
	Potassium sparing diuretics
	Thiazide diuretics
Glucagon-like peptide-1 receptor agonists
This event measure was defined as occurring when any of the following criteria were met:
	The occurrence of Drug with the following attributes:
	Generic Name is any of: { "EXENATIDE", "LIRAGLUTIDE" }
	EXENATIDE
	LIRAGLUTIDE
Lipid lowering medications
This event measure was defined as occurring when any of the following criteria were met:
	The occurrence of Drug with the following attributes:
	Generic Name is any of:
	AMLODIPINE BESYLATE/ATORVASTATIN CALCIUM
	ASPIRIN (CALCIUM CARB & MAGNESIUM BUFFERS)/PRAVASTATIN
	ATORVASTATIN CALCIUM
	CERIVASTATIN SODIUM
	CHOLESTYRAMINE (WITH SUGAR)
	CHOLESTYRAMINE/ASPARTAME
	CLOFIBRATE
	COLESEVELAM HCL
	COLESTIPOL HCL
	DEXTROTHYROXINE SODIUM
	DOCOSAHEXANOIC ACID/EICOSAPENTAENOIC ACID
	EZETIMIBE
	EZETIMIBE/ATORVASTATIN CALCIUM
	EZETIMIBE/SIMVASTATIN
	FENOFIBRATE
	FENOFIBRATE NANOCRYSTALLIZED
	FENOFIBRIC ACID
	FENOFIBRIC ACID (CHOLINE)
	FISH OIL/OMEGA-3 FATTY ACIDS/DL-VIT E/FOLIC ACID/B6-B12
	FLUVASTATIN SODIUM
	GEMFIBROZIL
	ICOSAPENT ETHYL
	INOSITOL/CHOLINE/MULTIVITAMIN
	LOMITAPIDE MESYLATE
	LOVASTATIN
	METHIONINE/INOSITOL/CHOLINE/FOLIC ACID
	MIPOMERSEN SODIUM
	NIACIN
	NIACIN/LOVASTATIN
	NIACIN/SIMVASTATIN
	OMEGA-3 ACID ETHYL ESTERS
	OMEGA-3 FATTY ACIDS/DHA/EPA/OTHER OMEGA-3S/FISH OIL
	OMEGA-3/DHA/EPA/MARINE PHOSPHOLIPIDS/ASTAXANTHIN/KRILL OIL
	PHYTOSTEROL/OMEGA-3 FATTY ACIDS/DHA/EPA/FISH OIL
	PITAVASTATIN CALCIUM
	PRAVASTATIN SODIUM
	ROSUVASTATIN CALCIUM
	SIMVASTATIN
	FENOFIBRATE,MICRONIZED
Long acting insulin
This event measure was defined as occurring when any of the following criteria were met:
	The occurrence of Drug with the following attributes:
	Generic Name is any of:
	INSULIN ASPART PROTAMINE HUMAN/INSULIN ASPART
	INSULIN DETEMIR
	INSULIN GLARGINE,HUMAN RECOMBINANT ANALOG
	INSULIN LISPRO PROTAMINE & INSULIN LISPRO
	INSULIN NPH HUMAN SEMI-SYN
	INSULIN REG HUMAN SEMI-SYN
	INSULIN ZINC EXTEND HUMAN REC
	INSULIN ZINC HUMAN REC
	INSULIN ZINC HUMAN SEMI-SYN
	INSULIN NPH HUMAN ISOPHANE
	INSULIN NPH HUMAN ISOPHANE/INSULIN REGULAR, HUMAN
Loop diuretics
This event measure was defined as occurring when any of the following criteria were met:
	The occurrence of Drug with the following attributes:
	Generic Name is any of:
	BUMETANIDE
	ETHACRYNIC ACID
	FUROSEMIDE
	TORSEMIDE
Meglitinides
This event measure was defined as occurring when any of the following criteria were met:
	The occurrence of Drug with the following attributes:
	Generic Name is any of: { "NATEGLINIDE", "REPAGLINIDE" }
	NATEGLINIDE
	REPAGLINIDE
Potassium sparing diuretics
This event measure was defined as occurring when any of the following criteria were met:
	The occurrence of Drug with the following attributes:
	Generic Name is any of: { "AMILORIDE HCL", "TRIAMTERENE" }
	AMILORIDE HCL
	TRIAMTERENE
Short acting insulin
This event measure was defined as occurring when any of the following criteria were met:
	The occurrence of Drug with the following attributes:
	Generic Name is any of:
	INSULIN ASPART
	INSULIN GLULISINE
	INSULIN LISPRO
	INSULIN REG HUMAN SEMI-SYN
	INSULIN REG, HUM S-S BUFF
	INSULIN REGULAR, HUMAN
	INSULIN REGULAR, HUMAN/INSULIN RELEASE UNIT
	INSULIN REGULAR, HUMAN/INSULIN RELEASE UNIT/CHAMBER/INHALER
	INSULIN REGULAR,HUMAN BUFFERED
Sodium- glucose cotransporter 2 inhibitors
This event measure was defined as occurring when any of the following criteria were met:
	The occurrence of Drug with the following attributes:
	Generic Name is any of: { "CANAGLIFLOZIN", "DAPAGLIFLOZIN PROPANEDIOL", "EMPAGLIFLOZIN" }
	CANAGLIFLOZIN
	DAPAGLIFLOZIN PROPANEDIOL
	EMPAGLIFLOZIN
Sulfonylureas
This event measure was defined as occurring when any of the following criteria were met:
	The occurrence of Drug with the following attributes:
	Generic Name is any of:
	ACETOHEXAMIDE
	CHLORPROPAMIDE
	GLIMEPIRIDE
	GLIPIZIDE
	GLYBURIDE
	NATEGLINIDE
	REPAGLINIDE
	TOLAZAMIDE
	TOLBUTAMIDE
Thiazide diuretics
This event measure was defined as occurring when any of the following criteria were met:
	The occurrence of Drug with the following attributes:
	Generic Name is any of:
	BENDROFLUMETHIAZIDE
	CHLOROTHIAZIDE
	CHLORTHALIDONE
	HYDROCHLOROTHIAZIDE
	HYDROFLUMETHIAZIDE
	INDAPAMIDE
	METHYCLOTHIAZIDE
	METOLAZONE
	POLYTHIAZIDE
	TRICHLORMETHIAZIDE
Thiazolidinedioines
This event measure was defined as occurring when any of the following criteria were met:
	The occurrence of Drug with the following attributes:
	Generic Name is any of: { "PIOGLITAZONE HCL", "ROSIGLITAZONE MALEATE", "TROGLITAZONE" }
	PIOGLITAZONE HCL
	ROSIGLITAZONE MALEATE
	TROGLITAZONE
CCTA
This event measure was defined as occurring when any of the following criteria were met:
	The occurrence of Inpatient with the following attributes:
	Procedure Code (Any Position) is any of: { "75574" }
	75574 - (HCPCS) Computed tomographic angiography, heart, coronary arteries and bypass grafts (when present), with contrast material, including 3D image postprocessing (including evaluation of cardiac structure and morphology, assessment of cardiac function, and evaluation of venous structures, if performed)
	The occurrence of Outpatient with the following attributes:
	Procedure Code (Any Position) is any of: { "75574" }
	75574 - (HCPCS) Computed tomographic angiography, heart, coronary arteries and bypass grafts (when present), with contrast material, including 3D image postprocessing (including evaluation of cardiac structure and morphology, assessment of cardiac function, and evaluation of venous structures, if performed)
Cardiac Catheterization
This event measure was defined as occurring when any of the following criteria were met:
	The occurrence of Inpatient with the following attributes:
	Procedure Code (Any Position) is any of: { "37.22", "37.23" }
	37.22 - (ICD9) LEFT HEART CARDIAC CATHETERIZATION
	37.23 - (ICD9) COMBINED RIGHT AND LEFT HEART CARDIAC CATHETERIZATION
	The occurrence of Outpatient with the following attributes:
	Procedure Code (Any Position) is any of: { "37.22", "37.23" }
	37.22 - (ICD9) LEFT HEART CARDIAC CATHETERIZATION
	37.23 - (ICD9) COMBINED RIGHT AND LEFT HEART CARDIAC CATHETERIZATION
	The occurrence of Inpatient with the following attributes:
	Procedure Code (Any Position) is any of: { "93451", "93452", "93453", "93454", "93455", "93456", "93457", "93458", "93459", "93460", "93461", "93462", "93463", "93464" }
	93451 - (HCPCS) Right heart catheterization including measurement(s) of oxygen saturation and cardiac output, when performed
	93452 - (HCPCS) Left heart catheterization including intraprocedural injection(s) for left ventriculography, imaging supervision and interpretation, when performed
	93453 - (HCPCS) Combined right and left heart catheterization including intraprocedural injection(s) for left ventriculography, imaging supervision and interpretation, when performed
	93454 - (HCPCS) Catheter placement in coronary artery(s) for coronary angiography, including intraprocedural injection(s) for coronary angiography, imaging supervision and interpretation
	93455 - (HCPCS) Catheter placement in coronary artery(s) for coronary angiography, including intraprocedural injection(s) for coronary angiography, imaging supervision and interpretation; with catheter placement(s) in bypass graft(s) (internal mammary, free arterial venous grafts) including intraprocedural injection(s) for bypass graft angiography / Catheter placement in coronary artery(s) for co…
	93456 - (HCPCS) Catheter placement in coronary artery(s) for coronary angiography, including intraprocedural injection(s) for coronary angiography, imaging supervision and interpretation; with right heart catheterization
	93457 - (HCPCS) Catheter placement in coronary artery(s) for coronary angiography, including intraprocedural injection(s) for coronary angiography, imaging supervision and interpretation; with catheter placement(s) in bypass graft(s) (internal mammary, free arterial, venous grafts) including intraprocedural injection(s) for bypass graft angiography and right heart catheterization
	93458 - (HCPCS) Catheter placement in coronary artery(s) for coronary angiography, including intraprocedural injection(s) for coronary angiography, imaging supervision and interpretation; with left heart catheterization including intraprocedural injection(s) for left ventriculography, when performed
	93459 - (HCPCS) Catheter placement in coronary artery(s) for coronary angiography, including intraprocedural injection(s) for coronary angiography, imaging supervision and interpretation; with left heart catheterization including intraprocedural injection(s) for left ventriculography, when performed, catheter placement(s) in bypass graft(s) (internal mammary, free arterial, venous grafts) with by…
	93460 - (HCPCS) Catheter placement in coronary artery(s) for coronary angiography, including intraprocedural injection(s) for coronary angiography, imaging supervision and interpretation; with right and left heart catheterization including intraprocedural injection(s) for left ventriculography, when performed
	93461 - (HCPCS) Catheter placement in coronary artery(s) for coronary angiography, including intraprocedural injection(s) for coronary angiography, imaging supervision and interpretation; with right and left heart catheterization including intraprocedural injection(s) for left ventriculography, when performed, catheter placement(s) in bypass graft(s) (internal mammary, free arterial, venous graft…
	93462 - (HCPCS) Left heart catheterization by transseptal puncture through intact septum or by transapical puncture (List separately in addition to code for primary procedure)
	93463 - (HCPCS) Pharmacologic agent administration (eg, inhaled nitric oxide, intravenous infusion of nitroprusside, dobutamine, milrinone, or other agent) including assessing hemodynamic measurements before, during, after and repeat pharmacologic agent administration, when performed (List separately in addition to code for primary procedure)
	93464 - (HCPCS) Physiologic exercise study (eg, bicycle or arm ergometry) including assessing hemodynamic measurements before and after (List separately in addition to code for primary procedure)
	The occurrence of Outpatient with the following attributes:
	Procedure Code (Any Position) is any of: { "93451", "93452", "93453", "93454", "93455", "93456", "93457", "93458", "93459", "93460", "93461", "93462", "93463", "93464" }
	93451 - (HCPCS) Right heart catheterization including measurement(s) of oxygen saturation and cardiac output, when performed
	93452 - (HCPCS) Left heart catheterization including intraprocedural injection(s) for left ventriculography, imaging supervision and interpretation, when performed
	93453 - (HCPCS) Combined right and left heart catheterization including intraprocedural injection(s) for left ventriculography, imaging supervision and interpretation, when performed
	93454 - (HCPCS) Catheter placement in coronary artery(s) for coronary angiography, including intraprocedural injection(s) for coronary angiography, imaging supervision and interpretation
	93455 - (HCPCS) Catheter placement in coronary artery(s) for coronary angiography, including intraprocedural injection(s) for coronary angiography, imaging supervision and interpretation; with catheter placement(s) in bypass graft(s) (internal mammary, free arterial venous grafts) including intraprocedural injection(s) for bypass graft angiography / Catheter placement in coronary artery(s) for co…
	93456 - (HCPCS) Catheter placement in coronary artery(s) for coronary angiography, including intraprocedural injection(s) for coronary angiography, imaging supervision and interpretation; with right heart catheterization
	93457 - (HCPCS) Catheter placement in coronary artery(s) for coronary angiography, including intraprocedural injection(s) for coronary angiography, imaging supervision and interpretation; with catheter placement(s) in bypass graft(s) (internal mammary, free arterial, venous grafts) including intraprocedural injection(s) for bypass graft angiography and right heart catheterization
	93458 - (HCPCS) Catheter placement in coronary artery(s) for coronary angiography, including intraprocedural injection(s) for coronary angiography, imaging supervision and interpretation; with left heart catheterization including intraprocedural injection(s) for left ventriculography, when performed
	93459 - (HCPCS) Catheter placement in coronary artery(s) for coronary angiography, including intraprocedural injection(s) for coronary angiography, imaging supervision and interpretation; with left heart catheterization including intraprocedural injection(s) for left ventriculography, when performed, catheter placement(s) in bypass graft(s) (internal mammary, free arterial, venous grafts) with by…
	93460 - (HCPCS) Catheter placement in coronary artery(s) for coronary angiography, including intraprocedural injection(s) for coronary angiography, imaging supervision and interpretation; with right and left heart catheterization including intraprocedural injection(s) for left ventriculography, when performed
	93461 - (HCPCS) Catheter placement in coronary artery(s) for coronary angiography, including intraprocedural injection(s) for coronary angiography, imaging supervision and interpretation; with right and left heart catheterization including intraprocedural injection(s) for left ventriculography, when performed, catheter placement(s) in bypass graft(s) (internal mammary, free arterial, venous graft…
	93462 - (HCPCS) Left heart catheterization by transseptal puncture through intact septum or by transapical puncture (List separately in addition to code for primary procedure)
	93463 - (HCPCS) Pharmacologic agent administration (eg, inhaled nitric oxide, intravenous infusion of nitroprusside, dobutamine, milrinone, or other agent) including assessing hemodynamic measurements before, during, after and repeat pharmacologic agent administration, when performed (List separately in addition to code for primary procedure)
	93464 - (HCPCS) Physiologic exercise study (eg, bicycle or arm ergometry) including assessing hemodynamic measurements before and after (List separately in addition to code for primary procedure)
Diabetes diagnosis
This event measure was defined as occurring when any of the following criteria were met:
	The occurrence of Inpatient with the following attributes:
	Diagnosis Code (Any Position) is any of: { "250.0", "250.00", "250.01", "250.02", "250.03", "250.1", "250.10", "250.11", "250.12", "250.13", "250.2", "250.20", "250.21", "250.22", "250.23", "250.3", "250.30", "250.31", "250.32", "250.33", "250.4", "250.40", "250.41", "250.42", "250.43", "250.5", "250.50", "250.51", "250.52", "250.53", "250.6", "250.60", "250.61", "250.62", "250.63", "250.7", "250…
	250.0 - (ICD9) DIABETES MELLITUS WITHOUT MENTION OF COMPLICATION
	250.00 - (ICD9) DIABETES MELLITUS WITHOUT MENTION OF COMPLICATION TYPE II OR UNSPECIFIED TYPE NOT STATED AS UNCONTROLLED
	250.01 - (ICD9) DIABETES MELLITUS WITHOUT MENTION OF COMPLICATION TYPE I [JUVENILE TYPE] NOT STATED AS UNCONTROLLED
	250.02 - (ICD9) DIABETES MELLITUS WITHOUT MENTION OF COMPLICATION TYPE II OR UNSPECIFIED TYPE UNCONTROLLED
	250.03 - (ICD9) DIABETES MELLITUS WITHOUT MENTION OF COMPLICATION TYPE I [JUVENILE TYPE] UNCONTROLLED
	250.1 - (ICD9) DIABETES WITH KETOACIDOSIS
	250.10 - (ICD9) DIABETES WITH KETOACIDOSIS TYPE II OR UNSPECIFIED TYPE NOT STATED AS UNCONTROLLED
	250.11 - (ICD9) DIABETES WITH KETOACIDOSIS TYPE I [JUVENILE TYPE] NOT STATED AS UNCONTROLLED
	250.12 - (ICD9) DIABETES WITH KETOACIDOSIS TYPE II OR UNSPECIFIED TYPE UNCONTROLLED
	250.13 - (ICD9) DIABETES WITH KETOACIDOSIS TYPE I [JUVENILE TYPE] UNCONTROLLED
	250.2 - (ICD9) DIABETES WITH HYPEROSMOLARITY
	250.20 - (ICD9) DIABETES WITH HYPEROSMOLARITY TYPE II OR UNSPECIFIED TYPE NOT STATED AS UNCONTROLLED
	250.21 - (ICD9) DIABETES WITH HYPEROSMOLARITY TYPE I [JUVENILE TYPE] NOT STATED AS UNCONTROLLED
	250.22 - (ICD9) DIABETES WITH HYPEROSMOLARITY TYPE II OR UNSPECIFIED TYPE UNCONTROLLED
	250.23 - (ICD9) DIABETES WITH HYPEROSMOLARITY TYPE I [JUVENILE TYPE] UNCONTROLLED
	250.3 - (ICD9) DIABETES WITH OTHER COMA
	250.30 - (ICD9) DIABETES WITH OTHER COMA TYPE II OR UNSPECIFIED TYPE NOT STATED AS UNCONTROLLED
	250.31 - (ICD9) DIABETES WITH OTHER COMA TYPE I [JUVENILE TYPE] NOT STATED AS UNCONTROLLED
	250.32 - (ICD9) DIABETES WITH OTHER COMA TYPE II OR UNSPECIFIED TYPE UNCONTROLLED
	250.33 - (ICD9) DIABETES WITH OTHER COMA TYPE I [JUVENILE TYPE] UNCONTROLLED
	250.4 - (ICD9) DIABETES WITH RENAL MANIFESTATIONS
	250.40 - (ICD9) DIABETES WITH RENAL MANIFESTATIONS TYPE II OR UNSPECIFIED TYPE NOT STATED AS UNCONTROLLED
	250.41 - (ICD9) DIABETES WITH RENAL MANIFESTATIONS TYPE I [JUVENILE TYPE] NOT STATED AS UNCONTROLLED
	250.42 - (ICD9) DIABETES WITH RENAL MANIFESTATIONS TYPE II OR UNSPECIFIED TYPE UNCONTROLLED
	250.43 - (ICD9) DIABETES WITH RENAL MANIFESTATIONS TYPE I [JUVENILE TYPE] UNCONTROLLED
	250.5 - (ICD9) DIABETES WITH OPHTHALMIC MANIFESTATIONS
	250.50 - (ICD9) DIABETES WITH OPHTHALMIC MANIFESTATIONS TYPE II OR UNSPECIFIED TYPE NOT STATED AS UNCONTROLLED
	250.51 - (ICD9) DIABETES WITH OPHTHALMIC MANIFESTATIONS TYPE I [JUVENILE TYPE] NOT STATED AS UNCONTROLLED
	250.52 - (ICD9) DIABETES WITH OPHTHALMIC MANIFESTATIONS TYPE II OR UNSPECIFIED TYPE UNCONTROLLED
	250.53 - (ICD9) DIABETES WITH OPHTHALMIC MANIFESTATIONS TYPE I [JUVENILE TYPE] UNCONTROLLED
	250.6 - (ICD9) DIABETES WITH NEUROLOGICAL MANIFESTATIONS
	250.60 - (ICD9) DIABETES WITH NEUROLOGICAL MANIFESTATIONS TYPE II OR UNSPECIFIED TYPE NOT STATED AS UNCONTROLLED
	250.61 - (ICD9) DIABETES WITH NEUROLOGICAL MANIFESTATIONS TYPE I [JUVENILE TYPE] NOT STATED AS UNCONTROLLED
	250.62 - (ICD9) DIABETES WITH NEUROLOGICAL MANIFESTATIONS TYPE II OR UNSPECIFIED TYPE UNCONTROLLED
	250.63 - (ICD9) DIABETES WITH NEUROLOGICAL MANIFESTATIONS TYPE I [JUVENILE TYPE] UNCONTROLLED
	250.7 - (ICD9) DIABETES WITH PERIPHERAL CIRCULATORY DISORDERS
	250.70 - (ICD9) DIABETES WITH PERIPHERAL CIRCULATORY DISORDERS TYPE II OR UNSPECIFIED TYPE NOT STATED AS UNCONTROLLED
	250.71 - (ICD9) DIABETES WITH PERIPHERAL CIRCULATORY DISORDERS TYPE I [JUVENILE TYPE] NOT STATED AS UNCONTROLLED
	250.72 - (ICD9) DIABETES WITH PERIPHERAL CIRCULATORY DISORDERS TYPE II OR UNSPECIFIED TYPE UNCONTROLLED
	250.73 - (ICD9) DIABETES WITH PERIPHERAL CIRCULATORY DISORDERS TYPE I [JUVENILE TYPE] UNCONTROLLED
	250.8 - (ICD9) DIABETES WITH OTHER SPECIFIED MANIFESTATIONS
	250.80 - (ICD9) DIABETES WITH OTHER SPECIFIED MANIFESTATIONS TYPE II OR UNSPECIFIED TYPE NOT STATED AS UNCONTROLLED
	250.81 - (ICD9) DIABETES WITH OTHER SPECIFIED MANIFESTATIONS TYPE I [JUVENILE TYPE] NOT STATED AS UNCONTROLLED
	250.82 - (ICD9) DIABETES WITH OTHER SPECIFIED MANIFESTATIONS TYPE II OR UNSPECIFIED TYPE UNCONTROLLED
	250.83 - (ICD9) DIABETES WITH OTHER SPECIFIED MANIFESTATIONS TYPE I [JUVENILE TYPE] UNCONTROLLED
	250.9 - (ICD9) DIABETES WITH UNSPECIFIED COMPLICATION
	250.90 - (ICD9) DIABETES WITH UNSPECIFIED COMPLICATION TYPE II OR UNSPECIFIED TYPE NOT STATED AS UNCONTROLLED
	250.91 - (ICD9) DIABETES WITH UNSPECIFIED COMPLICATION TYPE I [JUVENILE TYPE] NOT STATED AS UNCONTROLLED
	250.92 - (ICD9) DIABETES WITH UNSPECIFIED COMPLICATION TYPE II OR UNSPECIFIED TYPE UNCONTROLLED
	250.93 - (ICD9) DIABETES WITH UNSPECIFIED COMPLICATION TYPE I [JUVENILE TYPE] UNCONTROLLED
	The occurrence of Outpatient with the following attributes:
	Diagnosis Code (Any Position) is any of: { "250.0", "250.00", "250.01", "250.02", "250.03", "250.1", "250.10", "250.11", "250.12", "250.13", "250.2", "250.20", "250.21", "250.22", "250.23", "250.3", "250.30", "250.31", "250.32", "250.33", "250.4", "250.40", "250.41", "250.42", "250.43", "250.5", "250.50", "250.51", "250.52", "250.53", "250.6", "250.60", "250.61", "250.62", "250.63", "250.7", "250…
	250.0 - (ICD9) DIABETES MELLITUS WITHOUT MENTION OF COMPLICATION
	250.00 - (ICD9) DIABETES MELLITUS WITHOUT MENTION OF COMPLICATION TYPE II OR UNSPECIFIED TYPE NOT STATED AS UNCONTROLLED
	250.01 - (ICD9) DIABETES MELLITUS WITHOUT MENTION OF COMPLICATION TYPE I [JUVENILE TYPE] NOT STATED AS UNCONTROLLED
	250.02 - (ICD9) DIABETES MELLITUS WITHOUT MENTION OF COMPLICATION TYPE II OR UNSPECIFIED TYPE UNCONTROLLED
	250.03 - (ICD9) DIABETES MELLITUS WITHOUT MENTION OF COMPLICATION TYPE I [JUVENILE TYPE] UNCONTROLLED
	250.1 - (ICD9) DIABETES WITH KETOACIDOSIS
	250.10 - (ICD9) DIABETES WITH KETOACIDOSIS TYPE II OR UNSPECIFIED TYPE NOT STATED AS UNCONTROLLED
	250.11 - (ICD9) DIABETES WITH KETOACIDOSIS TYPE I [JUVENILE TYPE] NOT STATED AS UNCONTROLLED
	250.12 - (ICD9) DIABETES WITH KETOACIDOSIS TYPE II OR UNSPECIFIED TYPE UNCONTROLLED
	250.13 - (ICD9) DIABETES WITH KETOACIDOSIS TYPE I [JUVENILE TYPE] UNCONTROLLED
	250.2 - (ICD9) DIABETES WITH HYPEROSMOLARITY
	250.20 - (ICD9) DIABETES WITH HYPEROSMOLARITY TYPE II OR UNSPECIFIED TYPE NOT STATED AS UNCONTROLLED
	250.21 - (ICD9) DIABETES WITH HYPEROSMOLARITY TYPE I [JUVENILE TYPE] NOT STATED AS UNCONTROLLED
	250.22 - (ICD9) DIABETES WITH HYPEROSMOLARITY TYPE II OR UNSPECIFIED TYPE UNCONTROLLED
	250.23 - (ICD9) DIABETES WITH HYPEROSMOLARITY TYPE I [JUVENILE TYPE] UNCONTROLLED
	250.3 - (ICD9) DIABETES WITH OTHER COMA
	250.30 - (ICD9) DIABETES WITH OTHER COMA TYPE II OR UNSPECIFIED TYPE NOT STATED AS UNCONTROLLED
	250.31 - (ICD9) DIABETES WITH OTHER COMA TYPE I [JUVENILE TYPE] NOT STATED AS UNCONTROLLED
	250.32 - (ICD9) DIABETES WITH OTHER COMA TYPE II OR UNSPECIFIED TYPE UNCONTROLLED
	250.33 - (ICD9) DIABETES WITH OTHER COMA TYPE I [JUVENILE TYPE] UNCONTROLLED
	250.4 - (ICD9) DIABETES WITH RENAL MANIFESTATIONS
	250.40 - (ICD9) DIABETES WITH RENAL MANIFESTATIONS TYPE II OR UNSPECIFIED TYPE NOT STATED AS UNCONTROLLED
	250.41 - (ICD9) DIABETES WITH RENAL MANIFESTATIONS TYPE I [JUVENILE TYPE] NOT STATED AS UNCONTROLLED
	250.42 - (ICD9) DIABETES WITH RENAL MANIFESTATIONS TYPE II OR UNSPECIFIED TYPE UNCONTROLLED
	250.43 - (ICD9) DIABETES WITH RENAL MANIFESTATIONS TYPE I [JUVENILE TYPE] UNCONTROLLED
	250.5 - (ICD9) DIABETES WITH OPHTHALMIC MANIFESTATIONS
	250.50 - (ICD9) DIABETES WITH OPHTHALMIC MANIFESTATIONS TYPE II OR UNSPECIFIED TYPE NOT STATED AS UNCONTROLLED
	250.51 - (ICD9) DIABETES WITH OPHTHALMIC MANIFESTATIONS TYPE I [JUVENILE TYPE] NOT STATED AS UNCONTROLLED
	250.52 - (ICD9) DIABETES WITH OPHTHALMIC MANIFESTATIONS TYPE II OR UNSPECIFIED TYPE UNCONTROLLED
	250.53 - (ICD9) DIABETES WITH OPHTHALMIC MANIFESTATIONS TYPE I [JUVENILE TYPE] UNCONTROLLED
	250.6 - (ICD9) DIABETES WITH NEUROLOGICAL MANIFESTATIONS
	250.60 - (ICD9) DIABETES WITH NEUROLOGICAL MANIFESTATIONS TYPE II OR UNSPECIFIED TYPE NOT STATED AS UNCONTROLLED
	250.61 - (ICD9) DIABETES WITH NEUROLOGICAL MANIFESTATIONS TYPE I [JUVENILE TYPE] NOT STATED AS UNCONTROLLED
	250.62 - (ICD9) DIABETES WITH NEUROLOGICAL MANIFESTATIONS TYPE II OR UNSPECIFIED TYPE UNCONTROLLED
	250.63 - (ICD9) DIABETES WITH NEUROLOGICAL MANIFESTATIONS TYPE I [JUVENILE TYPE] UNCONTROLLED
	250.7 - (ICD9) DIABETES WITH PERIPHERAL CIRCULATORY DISORDERS
	250.70 - (ICD9) DIABETES WITH PERIPHERAL CIRCULATORY DISORDERS TYPE II OR UNSPECIFIED TYPE NOT STATED AS UNCONTROLLED
	250.71 - (ICD9) DIABETES WITH PERIPHERAL CIRCULATORY DISORDERS TYPE I [JUVENILE TYPE] NOT STATED AS UNCONTROLLED
	250.72 - (ICD9) DIABETES WITH PERIPHERAL CIRCULATORY DISORDERS TYPE II OR UNSPECIFIED TYPE UNCONTROLLED
	250.73 - (ICD9) DIABETES WITH PERIPHERAL CIRCULATORY DISORDERS TYPE I [JUVENILE TYPE] UNCONTROLLED
	250.8 - (ICD9) DIABETES WITH OTHER SPECIFIED MANIFESTATIONS
	250.80 - (ICD9) DIABETES WITH OTHER SPECIFIED MANIFESTATIONS TYPE II OR UNSPECIFIED TYPE NOT STATED AS UNCONTROLLED
	250.81 - (ICD9) DIABETES WITH OTHER SPECIFIED MANIFESTATIONS TYPE I [JUVENILE TYPE] NOT STATED AS UNCONTROLLED
	250.82 - (ICD9) DIABETES WITH OTHER SPECIFIED MANIFESTATIONS TYPE II OR UNSPECIFIED TYPE UNCONTROLLED
	250.83 - (ICD9) DIABETES WITH OTHER SPECIFIED MANIFESTATIONS TYPE I [JUVENILE TYPE] UNCONTROLLED
	250.9 - (ICD9) DIABETES WITH UNSPECIFIED COMPLICATION
	250.90 - (ICD9) DIABETES WITH UNSPECIFIED COMPLICATION TYPE II OR UNSPECIFIED TYPE NOT STATED AS UNCONTROLLED
	250.91 - (ICD9) DIABETES WITH UNSPECIFIED COMPLICATION TYPE I [JUVENILE TYPE] NOT STATED AS UNCONTROLLED
	250.92 - (ICD9) DIABETES WITH UNSPECIFIED COMPLICATION TYPE II OR UNSPECIFIED TYPE UNCONTROLLED
	250.93 - (ICD9) DIABETES WITH UNSPECIFIED COMPLICATION TYPE I [JUVENILE TYPE] UNCONTROLLED
ED Visit with chest pain
This event measure was defined as occurring when any of the following criteria were met:
	The occurrence of Inpatient Service with the following attributes:
	Service Sub-Category is any of: { "10120", "10220", "10320", "10420", "10520", "12220", "20120", "20220", "21120", "21220", "22120", "22320", "30120", "30220", "30320", "30420", "30520", "30620", "31120", "31220", "31320", "31420", "31520", "31620" }
	10120
	10220
	10320
	10420
	10520
	12220
	20120
	20220
	21120
	21220
	22120
	22320
	30120
	30220
	30320
	30420
	30520
	30620
	31120
	31220
	31320
	31420
	31520
	31620
	Diagnosis Code (Any Position), ICD-9 is any of: { "786.50" }
	786.50 - UNSPECIFIED CHEST PAIN
	The occurrence of Outpatient with the following attributes:
	Service Sub-Category is any of: { "10120", "10220", "10320", "10420", "10520", "12220", "20120", "20220", "21120", "21220", "22120", "22320", "30120", "30220", "30320", "30420", "30520", "30620", "31120", "31220", "31320", "31420", "31520", "31620" }
	10120
	10220
	10320
	10420
	10520
	12220
	20120
	20220
	21120
	21220
	22120
	22320
	30120
	30220
	30320
	30420
	30520
	30620
	31120
	31220
	31320
	31420
	31520
	31620
	Diagnosis Code (Any Position), ICD-9 is any of: { "786.50" }
	786.50 - UNSPECIFIED CHEST PAIN
	The occurrence of Outpatient with the following attributes:
	Place of Service is any of:
	Ambulance (air or water)
	Ambulance (land)
	Emergency Room - Hospital
	Diagnosis Code (Any Position), ICD-9 is any of: { "786.50" }
	786.50 - UNSPECIFIED CHEST PAIN
EE
This event measure was defined as occurring when any of the following criteria were met:
	The occurrence of Inpatient with the following attributes:
	Procedure Code (Any Position) is any of: { "93015", "93016", "93017", "93018" }
	93015 - (HCPCS) Cardiovascular stress test using maximal or submaximal treadmill or bicycle exercise, continuous electrocardiographic monitoring, and/or pharmacological stress; with physician supervision, with interpretation and report / Cardiovascular stress test using maximal or submaximal treadmill or bicycle exercise, continuous electrocardiographic monitoring, and/or pharmacological stress; …
	93016 - (HCPCS) Cardiovascular stress test using maximal or submaximal treadmill or bicycle exercise, continuous electrocardiographic monitoring, and/or pharmacological stress; physician supervision only, without interpretation and report / Cardiovascular stress test using maximal or submaximal treadmill or bicycle exercise, continuous electrocardiographic monitoring, and/or pharmacological stres…
	93017 - (HCPCS) Cardiovascular stress test using maximal or submaximal treadmill or bicycle exercise, continuous electrocardiographic monitoring, and/or pharmacological stress; tracing only, without interpretation and report
	93018 - (HCPCS) Cardiovascular stress test using maximal or submaximal treadmill or bicycle exercise, continuous electrocardiographic monitoring, and/or pharmacological stress; interpretation and report only
	The occurrence of Outpatient with the following attributes:
	Procedure Code (Any Position) is any of: { "93015", "93016", "93017", "93018" }
	93015 - (HCPCS) Cardiovascular stress test using maximal or submaximal treadmill or bicycle exercise, continuous electrocardiographic monitoring, and/or pharmacological stress; with physician supervision, with interpretation and report / Cardiovascular stress test using maximal or submaximal treadmill or bicycle exercise, continuous electrocardiographic monitoring, and/or pharmacological stress; …
	93016 - (HCPCS) Cardiovascular stress test using maximal or submaximal treadmill or bicycle exercise, continuous electrocardiographic monitoring, and/or pharmacological stress; physician supervision only, without interpretation and report / Cardiovascular stress test using maximal or submaximal treadmill or bicycle exercise, continuous electrocardiographic monitoring, and/or pharmacological stres…
	93017 - (HCPCS) Cardiovascular stress test using maximal or submaximal treadmill or bicycle exercise, continuous electrocardiographic monitoring, and/or pharmacological stress; tracing only, without interpretation and report
	93018 - (HCPCS) Cardiovascular stress test using maximal or submaximal treadmill or bicycle exercise, continuous electrocardiographic monitoring, and/or pharmacological stress; interpretation and report only
High cholesterol level
This event measure was defined as occurring when any of the following criteria were met:
	The occurrence of Inpatient with the following attributes:
	Diagnosis Code (Any Position) is any of: { "272.0", "272.2", "272.4" }
	272.0 - (ICD9) PURE HYPERCHOLESTEROLEMIA
	272.2 - (ICD9) MIXED HYPERLIPIDEMIA
	272.4 - (ICD9) OTHER AND UNSPECIFIED HYPERLIPIDEMIA
	The occurrence of Outpatient with the following attributes:
	Diagnosis Code (Any Position) is any of: { "272.0", "272.2", "272.4" }
	272.0 - (ICD9) PURE HYPERCHOLESTEROLEMIA
	272.2 - (ICD9) MIXED HYPERLIPIDEMIA
	272.4 - (ICD9) OTHER AND UNSPECIFIED HYPERLIPIDEMIA
Hypertension diagnosis
This event measure was defined as occurring when any of the following criteria were met:
	The occurrence of Inpatient with the following attributes:
	Diagnosis Code (Any Position) is any of: { "401", "401.0", "401.1", "401.9", "402", "402.0", "402.00", "402.01", "402.1", "402.10", "402.11", "402.9", "402.90", "402.91", "403", "403.0", "403.00", "403.01", "403.1", "403.10", "403.11", "403.9", "403.90", "403.91", "404", "404.0", "404.00", "404.01", "404.02", "404.03", "404.1", "404.10", "404.11", "404.12", "404.13", "404.9", "404.90", "404.91", …
	401 - (ICD9) ESSENTIAL HYPERTENSION
	401.0 - (ICD9) MALIGNANT ESSENTIAL HYPERTENSION
	401.1 - (ICD9) BENIGN ESSENTIAL HYPERTENSION
	401.9 - (ICD9) UNSPECIFIED ESSENTIAL HYPERTENSION
	402 - (ICD9) HYPERTENSIVE HEART DISEASE
	402.0 - (ICD9) MALIGNANT HYPERTENSIVE HEART DISEASE
	402.00 - (ICD9) MALIGNANT HYPERTENSIVE HEART DISEASE WITHOUT HEART FAILURE
	402.01 - (ICD9) MALIGNANT HYPERTENSIVE HEART DISEASE WITH HEART FAILURE
	402.1 - (ICD9) BENIGN HYPERTENSIVE HEART DISEASE
	402.10 - (ICD9) BENIGN HYPERTENSIVE HEART DISEASE WITHOUT HEART FAILURE
	402.11 - (ICD9) BENIGN HYPERTENSIVE HEART DISEASE WITH HEART FAILURE
	402.9 - (ICD9) UNSPECIFIED HYPERTENSIVE HEART DISEASE
	402.90 - (ICD9) UNSPECIFIED HYPERTENSIVE HEART DISEASE WITHOUT HEART FAILURE
	402.91 - (ICD9) UNSPECIFIED HYPERTENSIVE HEART DISEASE WITH HEART FAILURE
	403 - (ICD9) HYPERTENSIVE CHRONIC KIDNEY DISEASE
	403.0 - (ICD9) MALIGNANT HYPERTENSIVE KIDNEY DISEASE
	403.00 - (ICD9) HYPERTENSIVE CHRONIC KIDNEY DISEASE MALIGNANT WITH CHRONIC KIDNEY DISEASE STAGE I THROUGH STAGE IV OR UNSPECIFIED
	403.01 - (ICD9) HYPERTENSIVE CHRONIC KIDNEY DISEASE MALIGNANT WITH CHRONIC KIDNEY DISEASE STAGE V OR END STAGE RENAL DISEASE
	403.1 - (ICD9) BENIGN HYPERTENSIVE KIDNEY DISEASE
	403.10 - (ICD9) HYPERTENSIVE KIDNEY DISEASE BENIGN WITH CHRONIC KIDNEY DISEASE STAGE I THROUGH STAGE IV OR UNSPECIFIED
	403.11 - (ICD9) HYPERTENSIVE KIDNEY DISEASE BENIGN WITH CHRONIC KIDNEY DISEASE STAGE V OR END STAGE RENAL DISEASE
	403.9 - (ICD9) UNSPECIFIED HYPERTENSIVE KIDNEY DISEASE
	403.90 - (ICD9) HYPERTENSIVE CHRONIC KIDNEY DISEASE UNSPECIFIED WITH CHRONIC KIDNEY DISEASE STAGE I THROUGH STAGE IV OR UNSPECIFIED
	403.91 - (ICD9) HYPERTENSIVE CHRONIC KIDNEY DISEASE UNSPECIFIED WITH CHRONIC KIDNEY DISEASE STAGE V OR END STAGE RENAL DISEASE
	404 - (ICD9) HYPERTENSIVE HEART AND CHRONIC KIDNEY DISEASE
	404.0 - (ICD9) MALIGNANT HYPERTENSIVE HEART AND KIDNEY DISEASE
	404.00 - (ICD9) HYPERTENSIVE HEART AND CHRONIC KIDNEY DISEASE MALIGNANT WITHOUT HEART FAILURE WITH CHRONIC KIDNEY DISEASE STAGE I THROUGH STAGE IV OR UNSPECIFIED
	404.01 - (ICD9) HYPERTENSIVE HEART AND CHRONIC KIDNEY DISEASE MALIGNANT WITH HEART FAILURE WITH CHRONIC KIDNEY DISEASE STAGE I THROUGH STAGE IV OR UNSPECIFIED
	404.02 - (ICD9) HYPERTENSIVE HEART AND CHRONIC KIDNEY DISEASE MALIGNANT WITHOUT HEART FAILURE WITH CHRONIC KIDNEY DISEASE STAGE V OR END STAGE RENAL DISEASE
	404.03 - (ICD9) HYPERTENSIVE HEART AND CHRONIC KIDNEY DISEASE MALIGNANT WITH HEART FAILURE WITH CHRONIC KIDNEY DISEASE STAGE V OR END STAGE RENAL DISEASE
	404.1 - (ICD9) BENIGN HYPERTENSIVE HEART AND KIDNEY DISEASE
	404.10 - (ICD9) HYPERTENSIVE HEART AND CHRONIC KIDNEY DISEASE BENIGN WITHOUT HEART FAILURE WITH CHRONIC KIDNEY DISEASE STAGE I THROUGH STAGE IV OR UNSPECIFIED
	404.11 - (ICD9) HYPERTENSIVE HEART AND CHRONIC KIDNEY DISEASE BENIGN WITH HEART FAILURE WITH CHRONIC KIDNEY DISEASE STAGE I THROUGH STAGE IV OR UNSPECIFIED
	404.12 - (ICD9) HYPERTENSIVE HEART AND CHRONIC KIDNEY DISEASE BENIGN WITHOUT HEART FAILURE WITH CHRONIC KIDNEY DISEASE STAGE V OR END STAGE RENAL DISEASE
	404.13 - (ICD9) HYPERTENSIVE HEART AND CHRONIC KIDNEY DISEASE BENIGN WITH HEART FAILURE WITH CHRONIC KIDNEY DISEASE STAGE V OR END STAGE RENAL DISEASE
	404.9 - (ICD9) UNSPECIFIED HYPERTENSIVE HEART AND KIDNEY DISEASE
	404.90 - (ICD9) HYPERTENSIVE HEART AND CHRONIC KIDNEY DISEASE UNSPECIFIED WITHOUT HEART FAILURE WITH CHRONIC KIDNEY DISEASE STAGE I THROUGH STAGE IV OR UNSPECIFIED
	404.91 - (ICD9) HYPERTENSIVE HEART AND CHRONIC KIDNEY DISEASE UNSPECIFIED WITH HEART FAILURE WITH CHRONIC KIDNEY DISEASE STAGE I THROUGH STAGE IV OR UNSPECIFIED
	404.92 - (ICD9) HYPERTENSIVE HEART AND CHRONIC KIDNEY DISEASE UNSPECIFIED WITHOUT HEART FAILURE WITH CHRONIC KIDNEY DISEASE STAGE V OR END STAGE RENAL DISEASE
	404.93 - (ICD9) HYPERTENSIVE HEART AND CHRONIC KIDNEY DISEASE UNSPECIFIED WITH HEART FAILURE WITH CHRONIC KIDNEY DISEASE STAGE V OR END STAGE RENAL DISEASE
	The occurrence of Outpatient with the following attributes:
	Diagnosis Code (Any Position) is any of: { "401", "401.0", "401.1", "401.9", "402", "402.0", "402.00", "402.01", "402.1", "402.10", "402.11", "402.9", "402.90", "402.91", "403", "403.0", "403.00", "403.01", "403.1", "403.10", "403.11", "403.9", "403.90", "403.91", "404", "404.0", "404.00", "404.01", "404.02", "404.03", "404.1", "404.10", "404.11", "404.12", "404.13", "404.9", "404.90", "404.91", …
	401 - (ICD9) ESSENTIAL HYPERTENSION
	401.0 - (ICD9) MALIGNANT ESSENTIAL HYPERTENSION
	401.1 - (ICD9) BENIGN ESSENTIAL HYPERTENSION
	401.9 - (ICD9) UNSPECIFIED ESSENTIAL HYPERTENSION
	402 - (ICD9) HYPERTENSIVE HEART DISEASE
	402.0 - (ICD9) MALIGNANT HYPERTENSIVE HEART DISEASE
	402.00 - (ICD9) MALIGNANT HYPERTENSIVE HEART DISEASE WITHOUT HEART FAILURE
	402.01 - (ICD9) MALIGNANT HYPERTENSIVE HEART DISEASE WITH HEART FAILURE
	402.1 - (ICD9) BENIGN HYPERTENSIVE HEART DISEASE
	402.10 - (ICD9) BENIGN HYPERTENSIVE HEART DISEASE WITHOUT HEART FAILURE
	402.11 - (ICD9) BENIGN HYPERTENSIVE HEART DISEASE WITH HEART FAILURE
	402.9 - (ICD9) UNSPECIFIED HYPERTENSIVE HEART DISEASE
	402.90 - (ICD9) UNSPECIFIED HYPERTENSIVE HEART DISEASE WITHOUT HEART FAILURE
	402.91 - (ICD9) UNSPECIFIED HYPERTENSIVE HEART DISEASE WITH HEART FAILURE
	403 - (ICD9) HYPERTENSIVE CHRONIC KIDNEY DISEASE
	403.0 - (ICD9) MALIGNANT HYPERTENSIVE KIDNEY DISEASE
	403.00 - (ICD9) HYPERTENSIVE CHRONIC KIDNEY DISEASE MALIGNANT WITH CHRONIC KIDNEY DISEASE STAGE I THROUGH STAGE IV OR UNSPECIFIED
	403.01 - (ICD9) HYPERTENSIVE CHRONIC KIDNEY DISEASE MALIGNANT WITH CHRONIC KIDNEY DISEASE STAGE V OR END STAGE RENAL DISEASE
	403.1 - (ICD9) BENIGN HYPERTENSIVE KIDNEY DISEASE
	403.10 - (ICD9) HYPERTENSIVE KIDNEY DISEASE BENIGN WITH CHRONIC KIDNEY DISEASE STAGE I THROUGH STAGE IV OR UNSPECIFIED
	403.11 - (ICD9) HYPERTENSIVE KIDNEY DISEASE BENIGN WITH CHRONIC KIDNEY DISEASE STAGE V OR END STAGE RENAL DISEASE
	403.9 - (ICD9) UNSPECIFIED HYPERTENSIVE KIDNEY DISEASE
	403.90 - (ICD9) HYPERTENSIVE CHRONIC KIDNEY DISEASE UNSPECIFIED WITH CHRONIC KIDNEY DISEASE STAGE I THROUGH STAGE IV OR UNSPECIFIED
	403.91 - (ICD9) HYPERTENSIVE CHRONIC KIDNEY DISEASE UNSPECIFIED WITH CHRONIC KIDNEY DISEASE STAGE V OR END STAGE RENAL DISEASE
	404 - (ICD9) HYPERTENSIVE HEART AND CHRONIC KIDNEY DISEASE
	404.0 - (ICD9) MALIGNANT HYPERTENSIVE HEART AND KIDNEY DISEASE
	404.00 - (ICD9) HYPERTENSIVE HEART AND CHRONIC KIDNEY DISEASE MALIGNANT WITHOUT HEART FAILURE WITH CHRONIC KIDNEY DISEASE STAGE I THROUGH STAGE IV OR UNSPECIFIED
	404.01 - (ICD9) HYPERTENSIVE HEART AND CHRONIC KIDNEY DISEASE MALIGNANT WITH HEART FAILURE WITH CHRONIC KIDNEY DISEASE STAGE I THROUGH STAGE IV OR UNSPECIFIED
	404.02 - (ICD9) HYPERTENSIVE HEART AND CHRONIC KIDNEY DISEASE MALIGNANT WITHOUT HEART FAILURE WITH CHRONIC KIDNEY DISEASE STAGE V OR END STAGE RENAL DISEASE
	404.03 - (ICD9) HYPERTENSIVE HEART AND CHRONIC KIDNEY DISEASE MALIGNANT WITH HEART FAILURE WITH CHRONIC KIDNEY DISEASE STAGE V OR END STAGE RENAL DISEASE
	404.1 - (ICD9) BENIGN HYPERTENSIVE HEART AND KIDNEY DISEASE
	404.10 - (ICD9) HYPERTENSIVE HEART AND CHRONIC KIDNEY DISEASE BENIGN WITHOUT HEART FAILURE WITH CHRONIC KIDNEY DISEASE STAGE I THROUGH STAGE IV OR UNSPECIFIED
	404.11 - (ICD9) HYPERTENSIVE HEART AND CHRONIC KIDNEY DISEASE BENIGN WITH HEART FAILURE WITH CHRONIC KIDNEY DISEASE STAGE I THROUGH STAGE IV OR UNSPECIFIED
	404.12 - (ICD9) HYPERTENSIVE HEART AND CHRONIC KIDNEY DISEASE BENIGN WITHOUT HEART FAILURE WITH CHRONIC KIDNEY DISEASE STAGE V OR END STAGE RENAL DISEASE
	404.13 - (ICD9) HYPERTENSIVE HEART AND CHRONIC KIDNEY DISEASE BENIGN WITH HEART FAILURE WITH CHRONIC KIDNEY DISEASE STAGE V OR END STAGE RENAL DISEASE
	404.9 - (ICD9) UNSPECIFIED HYPERTENSIVE HEART AND KIDNEY DISEASE
	404.90 - (ICD9) HYPERTENSIVE HEART AND CHRONIC KIDNEY DISEASE UNSPECIFIED WITHOUT HEART FAILURE WITH CHRONIC KIDNEY DISEASE STAGE I THROUGH STAGE IV OR UNSPECIFIED
	404.91 - (ICD9) HYPERTENSIVE HEART AND CHRONIC KIDNEY DISEASE UNSPECIFIED WITH HEART FAILURE WITH CHRONIC KIDNEY DISEASE STAGE I THROUGH STAGE IV OR UNSPECIFIED
	404.92 - (ICD9) HYPERTENSIVE HEART AND CHRONIC KIDNEY DISEASE UNSPECIFIED WITHOUT HEART FAILURE WITH CHRONIC KIDNEY DISEASE STAGE V OR END STAGE RENAL DISEASE
	404.93 - (ICD9) HYPERTENSIVE HEART AND CHRONIC KIDNEY DISEASE UNSPECIFIED WITH HEART FAILURE WITH CHRONIC KIDNEY DISEASE STAGE V OR END STAGE RENAL DISEASE
Ischemic heart disease
This event measure was defined as occurring when any of the following criteria were met:
	The occurrence of Inpatient with the following attributes:
	Diagnosis Code (Any Position) is any of: { "414.8", "414.9", "410.0", "410.00", "410.01", "410.02", "410.1", "410.10", "410.11", "410.12", "410.2", "410.20", "410.21", "410.22", "410.3", "410.30", "410.31", "410.32", "410.4", "410.40", "410.41", "410.42", "410.5", "410.50", "410.51", "410.52", "410.6", "410.60", "410.61", "410.62", "410.7", "410.70", "410.71", "410.72", "410.8", "410.80", "410.81…
	414.8 - (ICD9) OTHER SPECIFIED FORMS OF CHRONIC ISCHEMIC HEART DISEASE
	414.9 - (ICD9) CHRONIC ISCHEMIC HEART DISEASE UNSPECIFIED
	410.0 - (ICD9) ACUTE MYOCARDIAL INFARCTION OF ANTEROLATERAL WALL
	410.00 - (ICD9) ACUTE MYOCARDIAL INFARCTION OF ANTEROLATERAL WALL EPISODE OF CARE UNSPECIFIED
	410.01 - (ICD9) ACUTE MYOCARDIAL INFARCTION OF ANTEROLATERAL WALL INITIAL EPISODE OF CARE
	410.02 - (ICD9) ACUTE MYOCARDIAL INFARCTION OF ANTEROLATERAL WALL SUBSEQUENT EPISODE OF CARE
	410.1 - (ICD9) ACUTE MYOCARDIAL INFARCTION OF OTHER ANTERIOR WALL
	410.10 - (ICD9) ACUTE MYOCARDIAL INFARCTION OF OTHER ANTERIOR WALL EPISODE OF CARE UNSPECIFIED
	410.11 - (ICD9) ACUTE MYOCARDIAL INFARCTION OF OTHER ANTERIOR WALL INITIAL EPISODE OF CARE
	410.12 - (ICD9) ACUTE MYOCARDIAL INFARCTION OF OTHER ANTERIOR WALL SUBSEQUENT EPISODE OF CARE
	410.2 - (ICD9) ACUTE MYOCARDIAL INFARCTION OF INFEROLATERAL WALL
	410.20 - (ICD9) ACUTE MYOCARDIAL INFARCTION OF INFEROLATERAL WALL EPISODE OF CARE UNSPECIFIED
	410.21 - (ICD9) ACUTE MYOCARDIAL INFARCTION OF INFEROLATERAL WALL INITIAL EPISODE OF CARE
	410.22 - (ICD9) ACUTE MYOCARDIAL INFARCTION OF INFEROLATERAL WALL SUBSEQUENT EPISODE OF CARE
	410.3 - (ICD9) ACUTE MYOCARDIAL INFARCTION OF INFEROPOSTERIOR WALL
	410.30 - (ICD9) ACUTE MYOCARDIAL INFARCTION OF INFEROPOSTERIOR WALL EPISODE OF CARE UNSPECIFIED
	410.31 - (ICD9) ACUTE MYOCARDIAL INFARCTION OF INFEROPOSTERIOR WALL INITIAL EPISODE OF CARE
	410.32 - (ICD9) ACUTE MYOCARDIAL INFARCTION OF INFEROPOSTERIOR WALL SUBSEQUENT EPISODE OF CARE
	410.4 - (ICD9) ACUTE MYOCARDIAL INFARCTION OF OTHER INFERIOR WALL
	410.40 - (ICD9) ACUTE MYOCARDIAL INFARCTION OF OTHER INFERIOR WALL EPISODE OF CARE UNSPECIFIED
	410.41 - (ICD9) ACUTE MYOCARDIAL INFARCTION OF OTHER INFERIOR WALL INITIAL EPISODE OF CARE
	410.42 - (ICD9) ACUTE MYOCARDIAL INFARCTION OF OTHER INFERIOR WALL SUBSEQUENT EPISODE OF CARE
	410.5 - (ICD9) ACUTE MYOCARDIAL INFARCTION OF OTHER LATERAL WALL
	410.50 - (ICD9) ACUTE MYOCARDIAL INFARCTION OF OTHER LATERAL WALL EPISODE OF CARE UNSPECIFIED
	410.51 - (ICD9) ACUTE MYOCARDIAL INFARCTION OF OTHER LATERAL WALL INITIAL EPISODE OF CARE
	410.52 - (ICD9) ACUTE MYOCARDIAL INFARCTION OF OTHER LATERAL WALL SUBSEQUENT EPISODE OF CARE
	410.6 - (ICD9) TRUE POSTERIOR WALL INFARCTION
	410.60 - (ICD9) TRUE POSTERIOR WALL INFARCTION EPISODE OF CARE UNSPECIFIED
	410.61 - (ICD9) TRUE POSTERIOR WALL INFARCTION INITIAL EPISODE OF CARE
	410.62 - (ICD9) TRUE POSTERIOR WALL INFARCTION SUBSEQUENT EPISODE OF CARE
	410.7 - (ICD9) SUBENDOCARDIAL INFARCTION
	410.70 - (ICD9) SUBENDOCARDIAL INFARCTION EPISODE OF CARE UNSPECIFIED
	410.71 - (ICD9) SUBENDOCARDIAL INFARCTION INITIAL EPISODE OF CARE
	410.72 - (ICD9) SUBENDOCARDIAL INFARCTION SUBSEQUENT EPISODE OF CARE
	410.8 - (ICD9) ACUTE MYOCARDIAL INFARCTION OF OTHER SPECIFIED SITES
	410.80 - (ICD9) ACUTE MYOCARDIAL INFARCTION OF OTHER SPECIFIED SITES EPISODE OF CARE UNSPECIFIED
	410.81 - (ICD9) ACUTE MYOCARDIAL INFARCTION OF OTHER SPECIFIED SITES INITIAL EPISODE OF CARE
	410.82 - (ICD9) ACUTE MYOCARDIAL INFARCTION OF OTHER SPECIFIED SITES SUBSEQUENT EPISODE OF CARE
	410.9 - (ICD9) ACUTE MYOCARDIAL INFARCTION OF UNSPECIFIED SITE
	410.90 - (ICD9) ACUTE MYOCARDIAL INFARCTION OF UNSPECIFIED SITE EPISODE OF CARE UNSPECIFIED
	410.91 - (ICD9) ACUTE MYOCARDIAL INFARCTION OF UNSPECIFIED SITE INITIAL EPISODE OF CARE
	410.92 - (ICD9) ACUTE MYOCARDIAL INFARCTION OF UNSPECIFIED SITE SUBSEQUENT EPISODE OF CARE
	412 - (ICD9) OLD MYOCARDIAL INFARCTION
	The occurrence of Outpatient with the following attributes:
	Diagnosis Code (Any Position) is any of: { "410.0", "410.00", "410.01", "410.02", "410.1", "410.10", "410.11", "410.12", "410.2", "410.20", "410.21", "410.22", "410.3", "410.30", "410.31", "410.32", "410.4", "410.40", "410.41", "410.42", "410.5", "410.50", "410.51", "410.52", "410.6", "410.60", "410.61", "410.62", "410.7", "410.70", "410.71", "410.72", "410.8", "410.80", "410.81", "410.82", "410.…
	410.0 - (ICD9) ACUTE MYOCARDIAL INFARCTION OF ANTEROLATERAL WALL
	410.00 - (ICD9) ACUTE MYOCARDIAL INFARCTION OF ANTEROLATERAL WALL EPISODE OF CARE UNSPECIFIED
	410.01 - (ICD9) ACUTE MYOCARDIAL INFARCTION OF ANTEROLATERAL WALL INITIAL EPISODE OF CARE
	410.02 - (ICD9) ACUTE MYOCARDIAL INFARCTION OF ANTEROLATERAL WALL SUBSEQUENT EPISODE OF CARE
	410.1 - (ICD9) ACUTE MYOCARDIAL INFARCTION OF OTHER ANTERIOR WALL
	410.10 - (ICD9) ACUTE MYOCARDIAL INFARCTION OF OTHER ANTERIOR WALL EPISODE OF CARE UNSPECIFIED
	410.11 - (ICD9) ACUTE MYOCARDIAL INFARCTION OF OTHER ANTERIOR WALL INITIAL EPISODE OF CARE
	410.12 - (ICD9) ACUTE MYOCARDIAL INFARCTION OF OTHER ANTERIOR WALL SUBSEQUENT EPISODE OF CARE
	410.2 - (ICD9) ACUTE MYOCARDIAL INFARCTION OF INFEROLATERAL WALL
	410.20 - (ICD9) ACUTE MYOCARDIAL INFARCTION OF INFEROLATERAL WALL EPISODE OF CARE UNSPECIFIED
	410.21 - (ICD9) ACUTE MYOCARDIAL INFARCTION OF INFEROLATERAL WALL INITIAL EPISODE OF CARE
	410.22 - (ICD9) ACUTE MYOCARDIAL INFARCTION OF INFEROLATERAL WALL SUBSEQUENT EPISODE OF CARE
	410.3 - (ICD9) ACUTE MYOCARDIAL INFARCTION OF INFEROPOSTERIOR WALL
	410.30 - (ICD9) ACUTE MYOCARDIAL INFARCTION OF INFEROPOSTERIOR WALL EPISODE OF CARE UNSPECIFIED
	410.31 - (ICD9) ACUTE MYOCARDIAL INFARCTION OF INFEROPOSTERIOR WALL INITIAL EPISODE OF CARE
	410.32 - (ICD9) ACUTE MYOCARDIAL INFARCTION OF INFEROPOSTERIOR WALL SUBSEQUENT EPISODE OF CARE
	410.4 - (ICD9) ACUTE MYOCARDIAL INFARCTION OF OTHER INFERIOR WALL
	410.40 - (ICD9) ACUTE MYOCARDIAL INFARCTION OF OTHER INFERIOR WALL EPISODE OF CARE UNSPECIFIED
	410.41 - (ICD9) ACUTE MYOCARDIAL INFARCTION OF OTHER INFERIOR WALL INITIAL EPISODE OF CARE
	410.42 - (ICD9) ACUTE MYOCARDIAL INFARCTION OF OTHER INFERIOR WALL SUBSEQUENT EPISODE OF CARE
	410.5 - (ICD9) ACUTE MYOCARDIAL INFARCTION OF OTHER LATERAL WALL
	410.50 - (ICD9) ACUTE MYOCARDIAL INFARCTION OF OTHER LATERAL WALL EPISODE OF CARE UNSPECIFIED
	410.51 - (ICD9) ACUTE MYOCARDIAL INFARCTION OF OTHER LATERAL WALL INITIAL EPISODE OF CARE
	410.52 - (ICD9) ACUTE MYOCARDIAL INFARCTION OF OTHER LATERAL WALL SUBSEQUENT EPISODE OF CARE
	410.6 - (ICD9) TRUE POSTERIOR WALL INFARCTION
	410.60 - (ICD9) TRUE POSTERIOR WALL INFARCTION EPISODE OF CARE UNSPECIFIED
	410.61 - (ICD9) TRUE POSTERIOR WALL INFARCTION INITIAL EPISODE OF CARE
	410.62 - (ICD9) TRUE POSTERIOR WALL INFARCTION SUBSEQUENT EPISODE OF CARE
	410.7 - (ICD9) SUBENDOCARDIAL INFARCTION
	410.70 - (ICD9) SUBENDOCARDIAL INFARCTION EPISODE OF CARE UNSPECIFIED
	410.71 - (ICD9) SUBENDOCARDIAL INFARCTION INITIAL EPISODE OF CARE
	410.72 - (ICD9) SUBENDOCARDIAL INFARCTION SUBSEQUENT EPISODE OF CARE
	410.8 - (ICD9) ACUTE MYOCARDIAL INFARCTION OF OTHER SPECIFIED SITES
	410.80 - (ICD9) ACUTE MYOCARDIAL INFARCTION OF OTHER SPECIFIED SITES EPISODE OF CARE UNSPECIFIED
	410.81 - (ICD9) ACUTE MYOCARDIAL INFARCTION OF OTHER SPECIFIED SITES INITIAL EPISODE OF CARE
	410.82 - (ICD9) ACUTE MYOCARDIAL INFARCTION OF OTHER SPECIFIED SITES SUBSEQUENT EPISODE OF CARE
	410.9 - (ICD9) ACUTE MYOCARDIAL INFARCTION OF UNSPECIFIED SITE
	410.90 - (ICD9) ACUTE MYOCARDIAL INFARCTION OF UNSPECIFIED SITE EPISODE OF CARE UNSPECIFIED
	410.91 - (ICD9) ACUTE MYOCARDIAL INFARCTION OF UNSPECIFIED SITE INITIAL EPISODE OF CARE
	410.92 - (ICD9) ACUTE MYOCARDIAL INFARCTION OF UNSPECIFIED SITE SUBSEQUENT EPISODE OF CARE
	412 - (ICD9) OLD MYOCARDIAL INFARCTION
	414.8 - (ICD9) OTHER SPECIFIED FORMS OF CHRONIC ISCHEMIC HEART DISEASE
	414.9 - (ICD9) CHRONIC ISCHEMIC HEART DISEASE UNSPECIFIED
MPS
This event measure was defined as occurring when any of the following criteria were met:
	The occurrence of Inpatient with the following attributes:
	Procedure Code (Any Position) is any of: { "78452" }
	78452 - (HCPCS) Myocardial perfusion imaging, tomographic (SPECT) (including attenuation correction, qualitative or quantitative wall motion, ejection fraction by first pass or gated technique, additional quantification, when performed); multiple studies, at rest and/or stress (exercise or pharmacologic) and/or redistribution and/or rest reinjection
	The occurrence of Outpatient with the following attributes:
	Procedure Code (Any Position) is any of: { "78452" }
	78452 - (HCPCS) Myocardial perfusion imaging, tomographic (SPECT) (including attenuation correction, qualitative or quantitative wall motion, ejection fraction by first pass or gated technique, additional quantification, when performed); multiple studies, at rest and/or stress (exercise or pharmacologic) and/or redistribution and/or rest reinjection
Noninvasive tests
This measure creates a logical OR of events, and identifies all occurrences of one or more specified events:
	SE
	EE
	MPS
	CCTA
Percutaneous Coronary Intervention (PCI)
This event measure was defined as occurring when any of the following criteria were met:
	The occurrence of Inpatient with the following attributes:
	Procedure Code (Any Position) is any of: { "36.01", "36.02", "36.03", "36.04", "36.05", "36.06", "36.07", "36.09", "92980", "92981", "92982", "92984", "92986", "92987", "92990", "92992", "92993", "92995", "92996" }
	36.01
	36.02
	36.03 - (ICD9) OPEN CHEST CORONARY ARTERY ANGIOPLASTY
	36.04 - (ICD9) INTRACORONARY ARTERY THROMBOLYTIC INFUSION
	36.05
	36.06 - (ICD9) INSERTION OF NON-DRUG-ELUTING CORONARY ARTERY STENT(S)
	36.07 - (ICD9) INSERTION OF DRUG-ELUTING CORONARY ARTERY STENT(S)
	36.09 - (ICD9) OTHER REMOVAL OF CORONARY ARTERY OBSTRUCTION
	92980 - (HCPCS) Transcatheter placement of an intracoronary stent(s), percutaneous, with or without other therapeutic intervention, any method; single vessel
	92981 - (HCPCS) Transcatheter placement of an intracoronary stent(s), percutaneous, with or without other therapeutic intervention, any method; each additional vessel (List separately in addition to code for primary procedure)
	92982 - (HCPCS) Percutaneous transluminal coronary balloon angioplasty; single vessel
	92984 - (HCPCS) Percutaneous transluminal coronary balloon angioplasty; each additional vessel (List separately in addition to code for primary procedure)
	92986 - (HCPCS) Percutaneous balloon valvuloplasty; aortic valve
	92987 - (HCPCS) Percutaneous balloon valvuloplasty; mitral valve
	92990 - (HCPCS) Percutaneous balloon valvuloplasty; pulmonary valve
	92992 - (HCPCS) Atrial septectomy or septostomy; transvenous method, balloon (eg, Rashkind type) (includes cardiac catheterization)
	92993 - (HCPCS) Atrial septectomy or septostomy; blade method (Park septostomy) (includes cardiac catheterization)
	92995 - (HCPCS) Percutaneous transluminal coronary atherectomy, by mechanical or other method, with or without balloon angioplasty; single vessel
	92996 - (HCPCS) Percutaneous transluminal coronary atherectomy, by mechanical or other method, with or without balloon angioplasty; each additional vessel (List separately in addition to code for primary procedure)
	The occurrence of Outpatient with the following attributes:
	Procedure Code (Any Position) is any of: { "36.01", "36.02", "36.03", "36.04", "36.05", "36.06", "36.07", "36.09", "92980", "92981", "92982", "92984", "92986", "92987", "92990", "92992", "92993", "92995", "92996" }
	36.01
	36.02
	36.03 - (ICD9) OPEN CHEST CORONARY ARTERY ANGIOPLASTY
	36.04 - (ICD9) INTRACORONARY ARTERY THROMBOLYTIC INFUSION
	36.05
	36.06 - (ICD9) INSERTION OF NON-DRUG-ELUTING CORONARY ARTERY STENT(S)
	36.07 - (ICD9) INSERTION OF DRUG-ELUTING CORONARY ARTERY STENT(S)
	36.09 - (ICD9) OTHER REMOVAL OF CORONARY ARTERY OBSTRUCTION
	92980 - (HCPCS) Transcatheter placement of an intracoronary stent(s), percutaneous, with or without other therapeutic intervention, any method; single vessel
	92981 - (HCPCS) Transcatheter placement of an intracoronary stent(s), percutaneous, with or without other therapeutic intervention, any method; each additional vessel (List separately in addition to code for primary procedure)
	92982 - (HCPCS) Percutaneous transluminal coronary balloon angioplasty; single vessel
	92984 - (HCPCS) Percutaneous transluminal coronary balloon angioplasty; each additional vessel (List separately in addition to code for primary procedure)
	92986 - (HCPCS) Percutaneous balloon valvuloplasty; aortic valve
	92987 - (HCPCS) Percutaneous balloon valvuloplasty; mitral valve
	92990 - (HCPCS) Percutaneous balloon valvuloplasty; pulmonary valve
	92992 - (HCPCS) Atrial septectomy or septostomy; transvenous method, balloon (eg, Rashkind type) (includes cardiac catheterization)
	92993 - (HCPCS) Atrial septectomy or septostomy; blade method (Park septostomy) (includes cardiac catheterization)
	92995 - (HCPCS) Percutaneous transluminal coronary atherectomy, by mechanical or other method, with or without balloon angioplasty; single vessel
	92996 - (HCPCS) Percutaneous transluminal coronary atherectomy, by mechanical or other method, with or without balloon angioplasty; each additional vessel (List separately in addition to code for primary procedure)
SE
This event measure was defined as occurring when any of the following criteria were met:
	The occurrence of Inpatient with the following attributes:
	Procedure Code (Any Position) is any of: { "93350" }
	93350 - (HCPCS) Echocardiography, transthoracic, real-time with image documentation (2D), includes M-mode recording, when performed, during rest and cardiovascular stress test using treadmill, bicycle exercise and/or pharmacologically induced stress, with interpretation and report / Echocardiography, transthoracic, real-time with image documentation (2D), includes M-mode recording, when performed…
	The occurrence of Outpatient with the following attributes:
	Procedure Code (Any Position) is any of: { "93350" }
	93350 - (HCPCS) Echocardiography, transthoracic, real-time with image documentation (2D), includes M-mode recording, when performed, during rest and cardiovascular stress test using treadmill, bicycle exercise and/or pharmacologically induced stress, with interpretation and report / Echocardiography, transthoracic, real-time with image documentation (2D), includes M-mode recording, when performed…
Acute pericarditis
This event measure was defined as occurring when any of the following criteria were met:
	The occurrence of Inpatient with the following attributes:
	Diagnosis Code (Any Position) is any of: { "420", "420.0", "420.9", "420.90", "420.91", "420.99" }
	420 - (ICD9) ACUTE PERICARDITIS
	420.0 - (ICD9) ACUTE PERICARDITIS IN DISEASES CLASSIFIED ELSEWHERE
	420.9 - (ICD9) OTHER AND UNSPECIFIED ACUTE PERICARDITIS
	420.90 - (ICD9) ACUTE PERICARDITIS UNSPECIFIED
	420.91 - (ICD9) ACUTE IDIOPATHIC PERICARDITIS
	420.99 - (ICD9) OTHER ACUTE PERICARDITIS
	The occurrence of Outpatient with the following attributes:
	Diagnosis Code (Any Position) is any of: { "420", "420.0", "420.9", "420.90", "420.91", "420.99" }
	420 - (ICD9) ACUTE PERICARDITIS
	420.0 - (ICD9) ACUTE PERICARDITIS IN DISEASES CLASSIFIED ELSEWHERE
	420.9 - (ICD9) OTHER AND UNSPECIFIED ACUTE PERICARDITIS
	420.90 - (ICD9) ACUTE PERICARDITIS UNSPECIFIED
	420.91 - (ICD9) ACUTE IDIOPATHIC PERICARDITIS
	420.99 - (ICD9) OTHER ACUTE PERICARDITIS
Acute respiratory tract infection
This event measure was defined as occurring when any of the following criteria were met:
	The occurrence of Inpatient with the following attributes:
	Diagnosis Code (Any Position) is any of: { "460", "461", "462", "463", "464", "465", "466", "461.0", "461.1", "461.2", "461.3", "461.8", "461.9", "464.0", "464.00", "464.01", "464.1", "464.10", "464.11", "464.2", "464.20", "464.21", "464.3", "464.30", "464.31", "464.4", "464.5", "464.50", "464.51", "465.0", "465.8", "465.9", "466.0", "466.1", "466.11", "466.19" }
	460 - (ICD9) ACUTE NASOPHARYNGITIS (COMMON COLD)
	461 - (ICD9) ACUTE SINUSITIS
	462 - (ICD9) ACUTE PHARYNGITIS
	463 - (ICD9) ACUTE TONSILLITIS
	464 - (ICD9) ACUTE LARYNGITIS AND TRACHEITIS
	465 - (ICD9) ACUTE UPPER RESPIRATORY INFECTIONS OF MULTIPLE OR UNSPECIFIED SITES
	466 - (ICD9) ACUTE BRONCHITIS AND BRONCHIOLITIS
	461.0 - (ICD9) ACUTE MAXILLARY SINUSITIS
	461.1 - (ICD9) ACUTE FRONTAL SINUSITIS
	461.2 - (ICD9) ACUTE ETHMOIDAL SINUSITIS
	461.3 - (ICD9) ACUTE SPHENOIDAL SINUSITIS
	461.8 - (ICD9) OTHER ACUTE SINUSITIS
	461.9 - (ICD9) ACUTE SINUSITIS UNSPECIFIED
	464.0 - (ICD9) ACUTE LARYNGITIS
	464.00 - (ICD9) ACUTE LARYNGITIS WITHOUT OBSTRUCTION
	464.01 - (ICD9) ACUTE LARYNGITIS WITH OBSTRUCTION
	464.1 - (ICD9) ACUTE TRACHEITIS
	464.10 - (ICD9) ACUTE TRACHEITIS WITHOUT OBSTRUCTION
	464.11 - (ICD9) ACUTE TRACHEITIS WITH OBSTRUCTION
	464.2 - (ICD9) ACUTE LARYNGOTRACHEITIS
	464.20 - (ICD9) ACUTE LARYNGOTRACHEITIS WITHOUT OBSTRUCTION
	464.21 - (ICD9) ACUTE LARYNGOTRACHEITIS WITH OBSTRUCTION
	464.3 - (ICD9) ACUTE EPIGLOTTITIS
	464.30 - (ICD9) ACUTE EPIGLOTTITIS WITHOUT OBSTRUCTION
	464.31 - (ICD9) ACUTE EPIGLOTTITIS WITH OBSTRUCTION
	464.4 - (ICD9) CROUP
	464.5 - (ICD9) SUPRAGLOTTITIS UNSPECIFIED
	464.50 - (ICD9) SUPRAGLOTTITIS UNSPECIFIED WITHOUT OBSTRUCTION
	464.51 - (ICD9) SUPRAGLOTTITIS UNSPECIFIED WITH OBSTRUCTION
	465.0 - (ICD9) ACUTE LARYNGOPHARYNGITIS
	465.8 - (ICD9) ACUTE UPPER RESPIRATORY INFECTIONS OF OTHER MULTIPLE SITES
	465.9 - (ICD9) ACUTE UPPER RESPIRATORY INFECTIONS OF UNSPECIFIED SITE
	466.0 - (ICD9) ACUTE BRONCHITIS
	466.1 - (ICD9) ACUTE BRONCHIOLITIS
	466.11 - (ICD9) ACUTE BRONCHIOLITIS DUE TO RESPIRATORY SYNCYTIAL VIRUS (RSV)
	466.19 - (ICD9) ACUTE BRONCIOLITIS DUE TO OTHER INFECTIOUS ORGANISMS
	The occurrence of Outpatient with the following attributes:
	Diagnosis Code (Any Position) is any of: { "460", "461", "462", "463", "464", "465", "466", "461.0", "461.1", "461.2", "461.3", "461.8", "461.9", "464.0", "464.00", "464.01", "464.1", "464.10", "464.11", "464.2", "464.20", "464.21", "464.3", "464.30", "464.31", "464.4", "464.5", "464.50", "464.51", "465.0", "465.8", "465.9", "466.0", "466.1", "466.11", "466.19" }
	460 - (ICD9) ACUTE NASOPHARYNGITIS (COMMON COLD)
	461 - (ICD9) ACUTE SINUSITIS
	462 - (ICD9) ACUTE PHARYNGITIS
	463 - (ICD9) ACUTE TONSILLITIS
	464 - (ICD9) ACUTE LARYNGITIS AND TRACHEITIS
	465 - (ICD9) ACUTE UPPER RESPIRATORY INFECTIONS OF MULTIPLE OR UNSPECIFIED SITES
	466 - (ICD9) ACUTE BRONCHITIS AND BRONCHIOLITIS
	461.0 - (ICD9) ACUTE MAXILLARY SINUSITIS
	461.1 - (ICD9) ACUTE FRONTAL SINUSITIS
	461.2 - (ICD9) ACUTE ETHMOIDAL SINUSITIS
	461.3 - (ICD9) ACUTE SPHENOIDAL SINUSITIS
	461.8 - (ICD9) OTHER ACUTE SINUSITIS
	461.9 - (ICD9) ACUTE SINUSITIS UNSPECIFIED
	464.0 - (ICD9) ACUTE LARYNGITIS
	464.00 - (ICD9) ACUTE LARYNGITIS WITHOUT OBSTRUCTION
	464.01 - (ICD9) ACUTE LARYNGITIS WITH OBSTRUCTION
	464.1 - (ICD9) ACUTE TRACHEITIS
	464.10 - (ICD9) ACUTE TRACHEITIS WITHOUT OBSTRUCTION
	464.11 - (ICD9) ACUTE TRACHEITIS WITH OBSTRUCTION
	464.2 - (ICD9) ACUTE LARYNGOTRACHEITIS
	464.20 - (ICD9) ACUTE LARYNGOTRACHEITIS WITHOUT OBSTRUCTION
	464.21 - (ICD9) ACUTE LARYNGOTRACHEITIS WITH OBSTRUCTION
	464.3 - (ICD9) ACUTE EPIGLOTTITIS
	464.30 - (ICD9) ACUTE EPIGLOTTITIS WITHOUT OBSTRUCTION
	464.31 - (ICD9) ACUTE EPIGLOTTITIS WITH OBSTRUCTION
	464.4 - (ICD9) CROUP
	464.5 - (ICD9) SUPRAGLOTTITIS UNSPECIFIED
	464.50 - (ICD9) SUPRAGLOTTITIS UNSPECIFIED WITHOUT OBSTRUCTION
	464.51 - (ICD9) SUPRAGLOTTITIS UNSPECIFIED WITH OBSTRUCTION
	465.0 - (ICD9) ACUTE LARYNGOPHARYNGITIS
	465.8 - (ICD9) ACUTE UPPER RESPIRATORY INFECTIONS OF OTHER MULTIPLE SITES
	465.9 - (ICD9) ACUTE UPPER RESPIRATORY INFECTIONS OF UNSPECIFIED SITE
	466.0 - (ICD9) ACUTE BRONCHITIS
	466.1 - (ICD9) ACUTE BRONCHIOLITIS
	466.11 - (ICD9) ACUTE BRONCHIOLITIS DUE TO RESPIRATORY SYNCYTIAL VIRUS (RSV)
	466.19 - (ICD9) ACUTE BRONCIOLITIS DUE TO OTHER INFECTIOUS ORGANISMS
Aortic dissection
This event measure was defined as occurring when any of the following criteria were met:
	The occurrence of Inpatient with the following attributes:
	Diagnosis Code (Any Position) is any of: { "441", "441.0", "441.00", "441.01", "441.02", "441.03", "441.1", "441.2", "441.3", "441.4", "441.5", "441.6", "441.7", "441.9" }
	441 - (ICD9) AORTIC ANEURYSM AND DISSECTION
	441.0 - (ICD9) DISSECTION OF AORTA
	441.00 - (ICD9) DISSECTION OF AORTA ANEURYSM UNSPECIFIED SITE
	441.01 - (ICD9) DISSECTION OF AORTA THORACIC
	441.02 - (ICD9) DISSECTION OF AORTA ABDOMINAL
	441.03 - (ICD9) DISSECTION OF AORTA THORACOABDOMINAL
	441.1 - (ICD9) THORACIC ANEURYSM RUPTURED
	441.2 - (ICD9) THORACIC ANEURYSM WITHOUT RUPTURE
	441.3 - (ICD9) ABDOMINAL ANEURYSM RUPTURED
	441.4 - (ICD9) ABDOMINAL ANEURYSM WITHOUT RUPTURE
	441.5 - (ICD9) AORTIC ANEURYSM OF UNSPECIFIED SITE RUPTURED
	441.6 - (ICD9) THORACOABDOMINAL ANEURYSM RUPTURED
	441.7 - (ICD9) THORACOABDOMINAL ANEURYSM WITHOUT RUPTURE
	441.9 - (ICD9) AORTIC ANEURYSM OF UNSPECIFIED SITE WITHOUT RUPTURE
	The occurrence of Outpatient with the following attributes:
	Diagnosis Code (Any Position) is any of: { "441", "441.0", "441.00", "441.01", "441.02", "441.03", "441.1", "441.2", "441.3", "441.4", "441.5", "441.6", "441.7", "441.9" }
	441 - (ICD9) AORTIC ANEURYSM AND DISSECTION
	441.0 - (ICD9) DISSECTION OF AORTA
	441.00 - (ICD9) DISSECTION OF AORTA ANEURYSM UNSPECIFIED SITE
	441.01 - (ICD9) DISSECTION OF AORTA THORACIC
	441.02 - (ICD9) DISSECTION OF AORTA ABDOMINAL
	441.03 - (ICD9) DISSECTION OF AORTA THORACOABDOMINAL
	441.1 - (ICD9) THORACIC ANEURYSM RUPTURED
	441.2 - (ICD9) THORACIC ANEURYSM WITHOUT RUPTURE
	441.3 - (ICD9) ABDOMINAL ANEURYSM RUPTURED
	441.4 - (ICD9) ABDOMINAL ANEURYSM WITHOUT RUPTURE
	441.5 - (ICD9) AORTIC ANEURYSM OF UNSPECIFIED SITE RUPTURED
	441.6 - (ICD9) THORACOABDOMINAL ANEURYSM RUPTURED
	441.7 - (ICD9) THORACOABDOMINAL ANEURYSM WITHOUT RUPTURE
	441.9 - (ICD9) AORTIC ANEURYSM OF UNSPECIFIED SITE WITHOUT RUPTURE
Coronary artery bypass graft
This event measure was defined as occurring when any of the following criteria were met:
	The occurrence of Inpatient with the following attributes:
	Procedure Code (Any Position) is any of: { "36.10", "36.11", "36.12", "36.13", "36.14", "36.15", "36.16", "36.17", "36.19" }
	36.10 - (ICD9) AORTOCORONARY BYPASS FOR HEART REVASCULARIZATION, NOT OTHERWISE SPECIFIED
	36.11 - (ICD9) (AORTO)CORONARY BYPASS OF ONE CORONARY ARTERY
	36.12 - (ICD9) (AORTO)CORONARY BYPASS OF TWO CORONARY ARTERIES
	36.13 - (ICD9) (AORTO)CORONARY BYPASS OF THREE CORONARY ARTERIES
	36.14 - (ICD9) (AORTO)CORONARY BYPASS OF FOUR OR MORE CORONARY ARTERIES
	36.15 - (ICD9) SINGLE INTERNAL MAMMARY-CORONARY ARTERY BYPASS
	36.16 - (ICD9) DOUBLE INTERNAL MAMMARY-CORONARY ARTERY BYPASS
	36.17 - (ICD9) ABDOMINAL-CORONARY ARTERY BYPASS
	36.19 - (ICD9) OTHER BYPASS ANASTOMOSIS FOR HEART REVASCULARIZATION
	The occurrence of Outpatient with the following attributes:
	Procedure Code (Any Position) is any of: { "36.10", "36.11", "36.12", "36.13", "36.14", "36.15", "36.16", "36.17", "36.19" }
	36.10 - (ICD9) AORTOCORONARY BYPASS FOR HEART REVASCULARIZATION, NOT OTHERWISE SPECIFIED
	36.11 - (ICD9) (AORTO)CORONARY BYPASS OF ONE CORONARY ARTERY
	36.12 - (ICD9) (AORTO)CORONARY BYPASS OF TWO CORONARY ARTERIES
	36.13 - (ICD9) (AORTO)CORONARY BYPASS OF THREE CORONARY ARTERIES
	36.14 - (ICD9) (AORTO)CORONARY BYPASS OF FOUR OR MORE CORONARY ARTERIES
	36.15 - (ICD9) SINGLE INTERNAL MAMMARY-CORONARY ARTERY BYPASS
	36.16 - (ICD9) DOUBLE INTERNAL MAMMARY-CORONARY ARTERY BYPASS
	36.17 - (ICD9) ABDOMINAL-CORONARY ARTERY BYPASS
	36.19 - (ICD9) OTHER BYPASS ANASTOMOSIS FOR HEART REVASCULARIZATION
Diseases of pulmonary circulation
This event measure was defined as occurring when any of the following criteria were met:
	The occurrence of Inpatient with the following attributes:
	Diagnosis Code (Any Position) is any of: { "415", "415.0", "415.1", "415.11", "415.12", "415.13", "415.19", "416", "416.0", "416.1", "416.2", "416.8", "416.9", "417", "417.0", "417.1", "417.8", "417.9" }
	415 - (ICD9) ACUTE PULMONARY HEART DISEASE
	415.0 - (ICD9) ACUTE COR PULMONALE
	415.1 - (ICD9) PULMONARY EMBOLISM AND INFARCTION
	415.11 - (ICD9) IATROGENIC PULMONARY EMBOLISM AND INFARCTION
	415.12 - (ICD9) SEPTIC PULMONARY EMBOLISM
	415.13 - (ICD9) SADDLE EMBOLUS OF PULMONARY ARTERY
	415.19 - (ICD9) OTHER PULMONARY EMBOLISM AND INFARCTION
	416 - (ICD9) CHRONIC PULMONARY HEART DISEASE
	416.0 - (ICD9) PRIMARY PULMONARY HYPERTENSION
	416.1 - (ICD9) KYPHOSCOLIOTIC HEART DISEASE
	416.2 - (ICD9) CHRONIC PULMONARY EMBOLISM
	416.8 - (ICD9) OTHER CHRONIC PULMONARY HEART DISEASES
	416.9 - (ICD9) CHRONIC PULMONARY HEART DISEASE UNSPECIFIED
	417 - (ICD9) OTHER DISEASES OF PULMONARY CIRCULATION
	417.0 - (ICD9) ARTERIOVENOUS FISTULA OF PULMONARY VESSELS
	417.1 - (ICD9) ANEURYSM OF PULMONARY ARTERY
	417.8 - (ICD9) OTHER SPECIFIED DISEASES OF PULMONARY CIRCULATION
	417.9 - (ICD9) UNSPECIFIED DISEASE OF PULMONARY CIRCULATION
	The occurrence of Outpatient with the following attributes:
	Diagnosis Code (Any Position) is any of: { "415", "415.0", "415.1", "415.11", "415.12", "415.13", "415.19", "416", "416.0", "416.1", "416.2", "416.8", "416.9", "417", "417.0", "417.1", "417.8", "417.9" }
	415 - (ICD9) ACUTE PULMONARY HEART DISEASE
	415.0 - (ICD9) ACUTE COR PULMONALE
	415.1 - (ICD9) PULMONARY EMBOLISM AND INFARCTION
	415.11 - (ICD9) IATROGENIC PULMONARY EMBOLISM AND INFARCTION
	415.12 - (ICD9) SEPTIC PULMONARY EMBOLISM
	415.13 - (ICD9) SADDLE EMBOLUS OF PULMONARY ARTERY
	415.19 - (ICD9) OTHER PULMONARY EMBOLISM AND INFARCTION
	416 - (ICD9) CHRONIC PULMONARY HEART DISEASE
	416.0 - (ICD9) PRIMARY PULMONARY HYPERTENSION
	416.1 - (ICD9) KYPHOSCOLIOTIC HEART DISEASE
	416.2 - (ICD9) CHRONIC PULMONARY EMBOLISM
	416.8 - (ICD9) OTHER CHRONIC PULMONARY HEART DISEASES
	416.9 - (ICD9) CHRONIC PULMONARY HEART DISEASE UNSPECIFIED
	417 - (ICD9) OTHER DISEASES OF PULMONARY CIRCULATION
	417.0 - (ICD9) ARTERIOVENOUS FISTULA OF PULMONARY VESSELS
	417.1 - (ICD9) ANEURYSM OF PULMONARY ARTERY
	417.8 - (ICD9) OTHER SPECIFIED DISEASES OF PULMONARY CIRCULATION
	417.9 - (ICD9) UNSPECIFIED DISEASE OF PULMONARY CIRCULATION
Heart failure
This event measure was defined as occurring when any of the following criteria were met:
	The occurrence of Inpatient with the following attributes:
	Diagnosis Code (Any Position) is any of: { "428", "428.0", "428.1", "428.2", "428.20", "428.21", "428.22", "428.23", "428.3", "428.30", "428.31", "428.32", "428.33", "428.4", "428.40", "428.41", "428.42", "428.43", "428.9" }
	428 - (ICD9) HEART FAILURE
	428.0 - (ICD9) CONGESTIVE HEART FAILURE UNSPECIFIED
	428.1 - (ICD9) LEFT HEART FAILURE
	428.2 - (ICD9) SYSTOLIC HEART FAILURE
	428.20 - (ICD9) UNSPECIFIED SYSTOLIC HEART FAILURE
	428.21 - (ICD9) ACUTE SYSTOLIC HEART FAILURE
	428.22 - (ICD9) CHRONIC SYSTOLIC HEART FAILURE
	428.23 - (ICD9) ACUTE ON CHRONIC SYSTOLIC HEART FAILURE
	428.3 - (ICD9) DIASTOLIC HEART FAILURE
	428.30 - (ICD9) UNSPECIFIED DIASTOLIC HEART FAILURE
	428.31 - (ICD9) ACUTE DIASTOLIC HEART FAILURE
	428.32 - (ICD9) CHRONIC DIASTOLIC HEART FAILURE
	428.33 - (ICD9) ACUTE ON CHRONIC DIASTOLIC HEART FAILURE
	428.4 - (ICD9) COMBINED SYSTOLIC AND DIASTOLIC HEART FAILURE
	428.40 - (ICD9) UNSPECIFIED COMBINED SYSTOLIC AND DIASTOLIC HEART FAILURE
	428.41 - (ICD9) ACUTE COMBINED SYSTOLIC AND DIASTOLIC HEART FAILURE
	428.42 - (ICD9) CHRONIC COMBINED SYSTOLIC AND DIASTOLIC HEART FAILURE
	428.43 - (ICD9) ACUTE ON CHRONIC COMBINED SYSTOLIC AND DIASTOLIC HEART FAILURE
	428.9 - (ICD9) HEART FAILURE UNSPECIFIED
	The occurrence of Outpatient with the following attributes:
	Diagnosis Code (Any Position) is any of: { "428", "428.0", "428.1", "428.2", "428.20", "428.21", "428.22", "428.23", "428.3", "428.30", "428.31", "428.32", "428.33", "428.4", "428.40", "428.41", "428.42", "428.43", "428.9" }
	428 - (ICD9) HEART FAILURE
	428.0 - (ICD9) CONGESTIVE HEART FAILURE UNSPECIFIED
	428.1 - (ICD9) LEFT HEART FAILURE
	428.2 - (ICD9) SYSTOLIC HEART FAILURE
	428.20 - (ICD9) UNSPECIFIED SYSTOLIC HEART FAILURE
	428.21 - (ICD9) ACUTE SYSTOLIC HEART FAILURE
	428.22 - (ICD9) CHRONIC SYSTOLIC HEART FAILURE
	428.23 - (ICD9) ACUTE ON CHRONIC SYSTOLIC HEART FAILURE
	428.3 - (ICD9) DIASTOLIC HEART FAILURE
	428.30 - (ICD9) UNSPECIFIED DIASTOLIC HEART FAILURE
	428.31 - (ICD9) ACUTE DIASTOLIC HEART FAILURE
	428.32 - (ICD9) CHRONIC DIASTOLIC HEART FAILURE
	428.33 - (ICD9) ACUTE ON CHRONIC DIASTOLIC HEART FAILURE
	428.4 - (ICD9) COMBINED SYSTOLIC AND DIASTOLIC HEART FAILURE
	428.40 - (ICD9) UNSPECIFIED COMBINED SYSTOLIC AND DIASTOLIC HEART FAILURE
	428.41 - (ICD9) ACUTE COMBINED SYSTOLIC AND DIASTOLIC HEART FAILURE
	428.42 - (ICD9) CHRONIC COMBINED SYSTOLIC AND DIASTOLIC HEART FAILURE
	428.43 - (ICD9) ACUTE ON CHRONIC COMBINED SYSTOLIC AND DIASTOLIC HEART FAILURE
	428.9 - (ICD9) HEART FAILURE UNSPECIFIED
Other diseases of the respiratory system
This event measure was defined as occurring when any of the following criteria were met:
	The occurrence of Inpatient with the following attributes:
	Diagnosis Code (Any Position) is any of: { "510", "511", "512", "513", "514", "515", "516", "517", "518", "519", "510.0", "510.9", "511.0", "511.1", "511.8", "511.81", "511.89", "511.9", "512.0", "512.1", "512.2", "512.8", "512.81", "512.82", "512.83", "512.84", "512.89", "513.0", "513.1", "516.0", "516.1", "516.2", "516.3", "516.30", "516.31", "516.32", "516.33", "516.34", "516.35", "516.36", "5…
	510 - (ICD9) EMPYEMA
	511 - (ICD9) PLEURISY
	512 - (ICD9) PNEUMOTHORAX AND AIR LEAK
	513 - (ICD9) ABSCESS OF LUNG AND MEDIASTINUM
	514 - (ICD9) PULMONARY CONGESTION AND HYPOSTASIS
	515 - (ICD9) POSTINFLAMMATORY PULMONARY FIBROSIS
	516 - (ICD9) OTHER ALVEOLAR AND PARIETOALVEOLAR PNEUMONOPATHY
	517 - (ICD9) LUNG INVOLVEMENT IN CONDITIONS CLASSIFIED ELSEWHERE
	518 - (ICD9) OTHER DISEASES OF LUNG
	519 - (ICD9) OTHER DISEASES OF RESPIRATORY SYSTEM
	510.0 - (ICD9) EMPYEMA WITH FISTULA
	510.9 - (ICD9) EMPYEMA WITHOUT FISTULA
	511.0 - (ICD9) PLEURISY WITHOUT EFFUSION OR CURRENT TUBERCULOSIS
	511.1 - (ICD9) PLEURISY WITH EFFUSION WITH A BACTERIAL CAUSE OTHER THAN TUBERCULOSIS
	511.8 - (ICD9) OTHER SPECIFIED FORMS OF EFFUSION EXCEPT TUBERCULOUS
	511.81 - (ICD9) MALIGNANT PLEURAL EFFUSION
	511.89 - (ICD9) OTHER SPECIFIED FORMS OF EFFUSION EXCEPT TUBERCULOUS
	511.9 - (ICD9) UNSPECIFIED PLEURAL EFFUSION
	512.0 - (ICD9) SPONTANEOUS TENSION PNEUMOTHORAX
	512.1 - (ICD9) IATROGENIC PNEUMOTHORAX
	512.2 - (ICD9) POSTOPERATIVE AIR LEAK
	512.8 - (ICD9) OTHER PNEUMOTHORAX AND AIR LEAK
	512.81 - (ICD9) PRIMARY SPONTANEOUS PNEUMOTHORAX
	512.82 - (ICD9) SECONDARY SPONTANEOUS PNEUMOTHORAX
	512.83 - (ICD9) CHRONIC PNEUMOTHORAX
	512.84 - (ICD9) OTHER AIR LEAK
	512.89 - (ICD9) OTHER PNEUMOTHORAX
	513.0 - (ICD9) ABSCESS OF LUNG
	513.1 - (ICD9) ABSCESS OF MEDIASTINUM
	516.0 - (ICD9) PULMONARY ALVEOLAR PROTEINOSIS
	516.1 - (ICD9) IDIOPATHIC PULMONARY HEMOSIDEROSIS
	516.2 - (ICD9) PULMONARY ALVEOLAR MICROLITHIASIS
	516.3 - (ICD9) IDIOPATHIC INTERSTITIAL PNEUMONIA
	516.30 - (ICD9) IDIOPATHIC INTERSTITIAL PNEUMONIA NOT OTHERWISE SPECIFIED
	516.31 - (ICD9) IDIOPATHIC PULMONARY FIBROSIS
	516.32 - (ICD9) IDIOPATHIC NONSPECIFIC INTERSTITIAL PNEUMONITIS
	516.33 - (ICD9) ACUTE INTERSTITIAL PNEUMONITIS
	516.34 - (ICD9) RESPIRATORY BRONCHIOLITIS INTERSTITIAL LUNG DISEASE
	516.35 - (ICD9) IDIOPATHIC LYMPHOID INTERSTITIAL PNEUMONIA
	516.36 - (ICD9) CRYPTOGENIC ORGANIZING PNEUMONIA
	516.37 - (ICD9) DESQUAMATIVE INTERSTITIAL PNEUMONIA
	516.4 - (ICD9) LYMPHANGIOLEIOMYOMATOSIS
	516.5 - (ICD9) ADULT PULMONARY LANGERHANS CELL HISTIOCYTOSIS
	516.6 - (ICD9) INTERSTITIAL LUNG DISEASES OF CHILDHOOD
	516.61 - (ICD9) NEUROENDOCRINE CELL HYPERPLASIA OF INFANCY
	516.62 - (ICD9) PULMONARY INTERSTITIAL GLYCOGENOSIS
	516.63 - (ICD9) SURFACTANT MUTATIONS OF THE LUNG
	516.64 - (ICD9) ALVEOLAR CAPILLARY DYSPLASIA WITH VEIN MISALIGNMENT
	516.69 - (ICD9) OTHER INTERSTITIAL LUNG DISEASES OF CHILDHOOD
	516.8 - (ICD9) OTHER SPECIFIED ALVEOLAR AND PARIETOALVEOLAR PNEUMONOPATHIES
	516.9 - (ICD9) UNSPECIFIED ALVEOLAR AND PARIETOALVEOLAR PNEUMONOPATHY
	517.1 - (ICD9) RHEUMATIC PNEUMONIA
	517.2 - (ICD9) LUNG INVOLVEMENT IN SYSTEMIC SCLEROSIS
	517.3 - (ICD9) ACUTE CHEST SYNDROME
	517.8 - (ICD9) LUNG INVOLVEMENT IN OTHER DISEASES CLASSIFIED ELSEWHERE
	518.0 - (ICD9) PULMONARY COLLAPSE
	518.1 - (ICD9) INTERSTITIAL EMPHYSEMA
	518.2 - (ICD9) COMPENSATORY EMPHYSEMA
	518.3 - (ICD9) PULMONARY EOSINOPHILIA
	518.4 - (ICD9) ACUTE EDEMA OF LUNG UNSPECIFIED
	518.5 - (ICD9) PULMONARY INSUFFICIENCY FOLLOWING TRAUMA AND SURGERY
	518.51 - (ICD9) ACUTE RESPIRATORY FAILURE FOLLOWING TRAUMA AND SURGERY
	518.52 - (ICD9) OTHER PULMONARY INSUFFICIENCY NOT ELSEWHERE CLASSIFIED FOLLOWING TRAUMA AND SURGERY
	518.53 - (ICD9) ACUTE AND CHRONIC RESPIRATORY FAILURE FOLLOWING TRAUMA AND SURGERY
	518.6 - (ICD9) ALLERGIC BRONCHOPULMONARY ASPERGILLIOSIS
	518.7 - (ICD9) TRANSFUSION RELATED ACUTE LUNG INJURY (TRALI)
	518.8 - (ICD9) OTHER DISEASES OF LUNG
	518.81 - (ICD9) ACUTE RESPIRATORY FAILURE
	518.82 - (ICD9) OTHER PULMONARY INSUFFICIENCY NOT ELSEWHERE CLASSIFIED
	518.83 - (ICD9) CHRONIC RESPIRATORY FAILURE
	518.84 - (ICD9) ACUTE AND CHRONIC RESPIRATORY FAILURE
	518.89 - (ICD9) OTHER DISEASES OF LUNG NOT ELSEWHERE CLASSIFIED
	519.0 - (ICD9) TRACHEOSTOMY COMPLICATIONS
	519.00 - (ICD9) TRACHEOSTOMY COMPLICATION UNSPECIFIED
	519.01 - (ICD9) INFECTION OF TRACHEOSTOMY
	519.02 - (ICD9) MECHANICAL COMPLICATION OF TRACHEOSTOMY
	519.09 - (ICD9) OTHER TRACHEOSTOMY COMPLICATIONS
	519.1 - (ICD9) OTHER DISEASES OF TRACHEA AND BRONCHUS NOT ELSEWHERE CLASSIFIED
	519.11 - (ICD9) ACUTE BRONCHOSPASM
	519.19 - (ICD9) OTHER DISEASES OF TRACHEA AND BRONCHUS NOT ELSEWHERE CLASSIFIED
	519.2 - (ICD9) MEDIASTINITIS
	519.3 - (ICD9) OTHER DISEASES OF MEDIASTINUM NOT ELSEWHERE CLASSIFIED
	519.4 - (ICD9) DISORDERS OF DIAPHRAGM
	519.8 - (ICD9) OTHER DISEASES OF RESPIRATORY SYSTEM NOT ELSEWHERE CLASSIFIED
	519.9 - (ICD9) UNSPECIFIED DISEASE OF RESPIRATORY SYSTEM
	The occurrence of Outpatient with the following attributes:
	Diagnosis Code (Any Position) is any of: { "510", "511", "512", "513", "514", "515", "516", "517", "518", "519", "510.0", "510.9", "511.0", "511.1", "511.8", "511.81", "511.89", "511.9", "512.0", "512.1", "512.2", "512.8", "512.81", "512.82", "512.83", "512.84", "512.89", "513.0", "513.1", "516.0", "516.1", "516.2", "516.3", "516.30", "516.31", "516.32", "516.33", "516.34", "516.35", "516.36", "5…
	510 - (ICD9) EMPYEMA
	511 - (ICD9) PLEURISY
	512 - (ICD9) PNEUMOTHORAX AND AIR LEAK
	513 - (ICD9) ABSCESS OF LUNG AND MEDIASTINUM
	514 - (ICD9) PULMONARY CONGESTION AND HYPOSTASIS
	515 - (ICD9) POSTINFLAMMATORY PULMONARY FIBROSIS
	516 - (ICD9) OTHER ALVEOLAR AND PARIETOALVEOLAR PNEUMONOPATHY
	517 - (ICD9) LUNG INVOLVEMENT IN CONDITIONS CLASSIFIED ELSEWHERE
	518 - (ICD9) OTHER DISEASES OF LUNG
	519 - (ICD9) OTHER DISEASES OF RESPIRATORY SYSTEM
	510.0 - (ICD9) EMPYEMA WITH FISTULA
	510.9 - (ICD9) EMPYEMA WITHOUT FISTULA
	511.0 - (ICD9) PLEURISY WITHOUT EFFUSION OR CURRENT TUBERCULOSIS
	511.1 - (ICD9) PLEURISY WITH EFFUSION WITH A BACTERIAL CAUSE OTHER THAN TUBERCULOSIS
	511.8 - (ICD9) OTHER SPECIFIED FORMS OF EFFUSION EXCEPT TUBERCULOUS
	511.81 - (ICD9) MALIGNANT PLEURAL EFFUSION
	511.89 - (ICD9) OTHER SPECIFIED FORMS OF EFFUSION EXCEPT TUBERCULOUS
	511.9 - (ICD9) UNSPECIFIED PLEURAL EFFUSION
	512.0 - (ICD9) SPONTANEOUS TENSION PNEUMOTHORAX
	512.1 - (ICD9) IATROGENIC PNEUMOTHORAX
	512.2 - (ICD9) POSTOPERATIVE AIR LEAK
	512.8 - (ICD9) OTHER PNEUMOTHORAX AND AIR LEAK
	512.81 - (ICD9) PRIMARY SPONTANEOUS PNEUMOTHORAX
	512.82 - (ICD9) SECONDARY SPONTANEOUS PNEUMOTHORAX
	512.83 - (ICD9) CHRONIC PNEUMOTHORAX
	512.84 - (ICD9) OTHER AIR LEAK
	512.89 - (ICD9) OTHER PNEUMOTHORAX
	513.0 - (ICD9) ABSCESS OF LUNG
	513.1 - (ICD9) ABSCESS OF MEDIASTINUM
	516.0 - (ICD9) PULMONARY ALVEOLAR PROTEINOSIS
	516.1 - (ICD9) IDIOPATHIC PULMONARY HEMOSIDEROSIS
	516.2 - (ICD9) PULMONARY ALVEOLAR MICROLITHIASIS
	516.3 - (ICD9) IDIOPATHIC INTERSTITIAL PNEUMONIA
	516.30 - (ICD9) IDIOPATHIC INTERSTITIAL PNEUMONIA NOT OTHERWISE SPECIFIED
	516.31 - (ICD9) IDIOPATHIC PULMONARY FIBROSIS
	516.32 - (ICD9) IDIOPATHIC NONSPECIFIC INTERSTITIAL PNEUMONITIS
	516.33 - (ICD9) ACUTE INTERSTITIAL PNEUMONITIS
	516.34 - (ICD9) RESPIRATORY BRONCHIOLITIS INTERSTITIAL LUNG DISEASE
	516.35 - (ICD9) IDIOPATHIC LYMPHOID INTERSTITIAL PNEUMONIA
	516.36 - (ICD9) CRYPTOGENIC ORGANIZING PNEUMONIA
	516.37 - (ICD9) DESQUAMATIVE INTERSTITIAL PNEUMONIA
	516.4 - (ICD9) LYMPHANGIOLEIOMYOMATOSIS
	516.5 - (ICD9) ADULT PULMONARY LANGERHANS CELL HISTIOCYTOSIS
	516.6 - (ICD9) INTERSTITIAL LUNG DISEASES OF CHILDHOOD
	516.61 - (ICD9) NEUROENDOCRINE CELL HYPERPLASIA OF INFANCY
	516.62 - (ICD9) PULMONARY INTERSTITIAL GLYCOGENOSIS
	516.63 - (ICD9) SURFACTANT MUTATIONS OF THE LUNG
	516.64 - (ICD9) ALVEOLAR CAPILLARY DYSPLASIA WITH VEIN MISALIGNMENT
	516.69 - (ICD9) OTHER INTERSTITIAL LUNG DISEASES OF CHILDHOOD
	516.8 - (ICD9) OTHER SPECIFIED ALVEOLAR AND PARIETOALVEOLAR PNEUMONOPATHIES
	516.9 - (ICD9) UNSPECIFIED ALVEOLAR AND PARIETOALVEOLAR PNEUMONOPATHY
	517.1 - (ICD9) RHEUMATIC PNEUMONIA
	517.2 - (ICD9) LUNG INVOLVEMENT IN SYSTEMIC SCLEROSIS
	517.3 - (ICD9) ACUTE CHEST SYNDROME
	517.8 - (ICD9) LUNG INVOLVEMENT IN OTHER DISEASES CLASSIFIED ELSEWHERE
	518.0 - (ICD9) PULMONARY COLLAPSE
	518.1 - (ICD9) INTERSTITIAL EMPHYSEMA
	518.2 - (ICD9) COMPENSATORY EMPHYSEMA
	518.3 - (ICD9) PULMONARY EOSINOPHILIA
	518.4 - (ICD9) ACUTE EDEMA OF LUNG UNSPECIFIED
	518.5 - (ICD9) PULMONARY INSUFFICIENCY FOLLOWING TRAUMA AND SURGERY
	518.51 - (ICD9) ACUTE RESPIRATORY FAILURE FOLLOWING TRAUMA AND SURGERY
	518.52 - (ICD9) OTHER PULMONARY INSUFFICIENCY NOT ELSEWHERE CLASSIFIED FOLLOWING TRAUMA AND SURGERY
	518.53 - (ICD9) ACUTE AND CHRONIC RESPIRATORY FAILURE FOLLOWING TRAUMA AND SURGERY
	518.6 - (ICD9) ALLERGIC BRONCHOPULMONARY ASPERGILLIOSIS
	518.7 - (ICD9) TRANSFUSION RELATED ACUTE LUNG INJURY (TRALI)
	518.8 - (ICD9) OTHER DISEASES OF LUNG
	518.81 - (ICD9) ACUTE RESPIRATORY FAILURE
	518.82 - (ICD9) OTHER PULMONARY INSUFFICIENCY NOT ELSEWHERE CLASSIFIED
	518.83 - (ICD9) CHRONIC RESPIRATORY FAILURE
	518.84 - (ICD9) ACUTE AND CHRONIC RESPIRATORY FAILURE
	518.89 - (ICD9) OTHER DISEASES OF LUNG NOT ELSEWHERE CLASSIFIED
	519.0 - (ICD9) TRACHEOSTOMY COMPLICATIONS
	519.00 - (ICD9) TRACHEOSTOMY COMPLICATION UNSPECIFIED
	519.01 - (ICD9) INFECTION OF TRACHEOSTOMY
	519.02 - (ICD9) MECHANICAL COMPLICATION OF TRACHEOSTOMY
	519.09 - (ICD9) OTHER TRACHEOSTOMY COMPLICATIONS
	519.1 - (ICD9) OTHER DISEASES OF TRACHEA AND BRONCHUS NOT ELSEWHERE CLASSIFIED
	519.11 - (ICD9) ACUTE BRONCHOSPASM
	519.19 - (ICD9) OTHER DISEASES OF TRACHEA AND BRONCHUS NOT ELSEWHERE CLASSIFIED
	519.2 - (ICD9) MEDIASTINITIS
	519.3 - (ICD9) OTHER DISEASES OF MEDIASTINUM NOT ELSEWHERE CLASSIFIED
	519.4 - (ICD9) DISORDERS OF DIAPHRAGM
	519.8 - (ICD9) OTHER DISEASES OF RESPIRATORY SYSTEM NOT ELSEWHERE CLASSIFIED
	519.9 - (ICD9) UNSPECIFIED DISEASE OF RESPIRATORY SYSTEM
Pneumonia and influenza
This event measure was defined as occurring when any of the following criteria were met:
	The occurrence of Inpatient with the following attributes:
	Diagnosis Code (Primary Position) is any of: { "480", "481", "482", "483", "484", "485", "486", "487", "488", "480.0", "480.1", "480.2", "480.3", "480.8", "480.9", "482.0", "482.1", "482.2", "482.3", "482.30", "482.31", "482.32", "482.39", "482.4", "482.40", "482.41", "482.42", "482.49", "482.8", "482.81", "482.82", "482.83", "482.84", "482.89", "482.9", "483.0", "483.1", "483.8", "484.1", "484.3…
	480 - (ICD9) VIRAL PNEUMONIA
	481 - (ICD9) PNEUMOCOCCAL PNEUMONIA [STREPTOCOCCUS PNEUMONIAE PNEUMONIA]
	482 - (ICD9) OTHER BACTERIAL PNEUMONIA
	483 - (ICD9) PNEUMONIA DUE TO OTHER SPECIFIED ORGANISM
	484 - (ICD9) PNEUMONIA IN INFECTIOUS DISEASES CLASSIFIED ELSEWHERE
	485 - (ICD9) BRONCHOPNEUMONIA ORGANISM UNSPECIFIED
	486 - (ICD9) PNEUMONIA ORGANISM UNSPECIFIED
	487 - (ICD9) INFLUENZA
	488 - (ICD9) INFLUENZA DUE TO CERTAIN IDENTIFIED INFLUENZA VIRUSES
	480.0 - (ICD9) PNEUMONIA DUE TO ADENOVIRUS
	480.1 - (ICD9) PNEUMONIA DUE TO RESPIRATORY SYNCYTIAL VIRUS
	480.2 - (ICD9) PNEUMONIA DUE TO PARAINFLUENZA VIRUS
	480.3 - (ICD9) PNEUMONIA DUE TO SARS-ASSOCIATED CORONAVIRUS
	480.8 - (ICD9) PNEUMONIA DUE TO OTHER VIRUS NOT ELSEWHERE CLASSIFIED
	480.9 - (ICD9) VIRAL PNEUMONIA UNSPECIFIED
	482.0 - (ICD9) PNEUMONIA DUE TO KLEBSIELLA PNEUMONIAE
	482.1 - (ICD9) PNEUMONIA DUE TO PSEUDOMONAS
	482.2 - (ICD9) PNEUMONIA DUE TO HEMOPHILUS INFLUENZAE (H. INFLUENZAE)
	482.3 - (ICD9) PNEUMONIA DUE TO STREPTOCOCCUS
	482.30 - (ICD9) PNEUMONIA DUE TO STREPTOCOCCUS UNSPECIFIED
	482.31 - (ICD9) PNEUMONIA DUE TO STREPTOCOCCUS GROUP A
	482.32 - (ICD9) PNEUMONIA DUE TO STREPTOCOCCUS GROUP B
	482.39 - (ICD9) PNEUMONIA DUE TO OTHER STREPTOCOCCUS
	482.4 - (ICD9) PNEUMONIA DUE TO STAPHYLOCOCCUS
	482.40 - (ICD9) PNEUMONIA DUE TO STAPHYLOCOCCUS UNSPECIFIED
	482.41 - (ICD9) METHICILLIN SUSCEPTIBLE PNEUMONIA DUE TO STAPHYLOCOCCUS AUREUS
	482.42 - (ICD9) METHICILLIN RESISTANT PNEUMONIA DUE TO STAPHYLOCOCCUS AUREUS
	482.49 - (ICD9) OTHER STAPHYLOCOCCUS PNEUMONIA
	482.8 - (ICD9) PNEUMONIA DUE TO OTHER SPECIFIED BACTERIA
	482.81 - (ICD9) PNEUMONIA DUE TO ANAEROBES
	482.82 - (ICD9) PNEUMONIA DUE TO ESCHERICHIA COLI [E.COLI]
	482.83 - (ICD9) PNEUMONIA DUE TO OTHER GRAM-NEGATIVE BACTERIA
	482.84 - (ICD9) PNEUMONIA DUE TO LEGIONNAIRES' DISEASE
	482.89 - (ICD9) PNEUMONIA DUE TO OTHER SPECIFIED BACTERIA
	482.9 - (ICD9) BACTERIAL PNEUMONIA UNSPECIFIED
	483.0 - (ICD9) PNEUMONIA DUE TO MYCOPLASMA PNEUMONIAE
	483.1 - (ICD9) PNEUMONIA DUE TO CHLAMYDIA
	483.8 - (ICD9) PNEUMONIA DUE TO OTHER SPECIFIED ORGANISM
	484.1 - (ICD9) PNEUMONIA IN CYTOMEGALIC INCLUSION DISEASE
	484.3 - (ICD9) PNEUMONIA IN WHOOPING COUGH
	484.5 - (ICD9) PNEUMONIA IN ANTHRAX
	484.6 - (ICD9) PNEUMONIA IN ASPERGILLOSIS
	484.7 - (ICD9) PNEUMONIA IN OTHER SYSTEMIC MYCOSES
	484.8 - (ICD9) PNEUMONIA IN OTHER INFECTIOUS DISEASES CLASSIFIED ELSEWHERE
	487.0 - (ICD9) INFLUENZA WITH PNEUMONIA
	487.1 - (ICD9) INFLUENZA WITH OTHER RESPIRATORY MANIFESTATIONS
	487.8 - (ICD9) INFLUENZA WITH OTHER MANIFESTATIONS
	488.0 - (ICD9) INFLUENZA DUE TO IDENTIFIED AVIAN INFLUENZA VIRUS
	488.01 - (ICD9) INFLUENZA DUE TO IDENTIFIED AVIAN INFLUENZA VIRUS WITH PNEUMONIA
	488.02 - (ICD9) INFLUENZA DUE TO IDENTIFIED AVIAN INFLUENZA VIRUS WITH OTHER RESPIRATORY MANIFESTATIONS
	488.09 - (ICD9) INFLUENZA DUE TO IDENTIFIED AVIAN INFLUENZA VIRUS WITH OTHER MANIFESTATIONS
	488.1 - (ICD9) INFLUENZA DUE TO IDENTIFIED 2009 H1N1 INFLUENZA VIRUS
	488.11 - (ICD9) INFLUENZA DUE TO IDENTIFIED 2009 H1N1 INFLUENZA VIRUS WITH PNEUMONIA
	488.12 - (ICD9) INFLUENZA DUE TO IDENTIFIED 2009 H1N1 INFLUENZA VIRUS WITH OTHER RESPIRATORY MANIFESTATIONS
	488.19 - (ICD9) INFLUENZA DUE TO IDENTIFIED 2009 H1N1 INFLUENZA VIRUS WITH OTHER MANIFESTATIONS
	488.8 - (ICD9) INFLUENZA DUE TO NOVEL INFLUENZA A
	488.81 - (ICD9) INFLUENZA DUE TO IDENTIFIED NOVEL INFLUENZA A VIRUS WITH PNEUMONIA
	488.82 - (ICD9) INFLUENZA DUE TO IDENTIFIED NOVEL INFLUENZA A VIRUS WITH OTHER RESPIRATORY MANIFESTATIONS
	488.89 - (ICD9) INFLUENZA DUE TO IDENTIFIED NOVEL INFLUENZA A VIRUS WITH OTHER MANIFESTATIONS
	The occurrence of Inpatient with the following attributes:
	Diagnosis Code (Any Position) is any of: { "480", "481", "482", "483", "484", "485", "486", "487", "488", "480.0", "480.1", "480.2", "480.3", "480.8", "480.9", "482.0", "482.1", "482.2", "482.3", "482.30", "482.31", "482.32", "482.39", "482.4", "482.40", "482.41", "482.42", "482.49", "482.8", "482.81", "482.82", "482.83", "482.84", "482.89", "482.9", "483.0", "483.1", "483.8", "484.1", "484.3", "…
	480 - (ICD9) VIRAL PNEUMONIA
	481 - (ICD9) PNEUMOCOCCAL PNEUMONIA [STREPTOCOCCUS PNEUMONIAE PNEUMONIA]
	482 - (ICD9) OTHER BACTERIAL PNEUMONIA
	483 - (ICD9) PNEUMONIA DUE TO OTHER SPECIFIED ORGANISM
	484 - (ICD9) PNEUMONIA IN INFECTIOUS DISEASES CLASSIFIED ELSEWHERE
	485 - (ICD9) BRONCHOPNEUMONIA ORGANISM UNSPECIFIED
	486 - (ICD9) PNEUMONIA ORGANISM UNSPECIFIED
	487 - (ICD9) INFLUENZA
	488 - (ICD9) INFLUENZA DUE TO CERTAIN IDENTIFIED INFLUENZA VIRUSES
	480.0 - (ICD9) PNEUMONIA DUE TO ADENOVIRUS
	480.1 - (ICD9) PNEUMONIA DUE TO RESPIRATORY SYNCYTIAL VIRUS
	480.2 - (ICD9) PNEUMONIA DUE TO PARAINFLUENZA VIRUS
	480.3 - (ICD9) PNEUMONIA DUE TO SARS-ASSOCIATED CORONAVIRUS
	480.8 - (ICD9) PNEUMONIA DUE TO OTHER VIRUS NOT ELSEWHERE CLASSIFIED
	480.9 - (ICD9) VIRAL PNEUMONIA UNSPECIFIED
	482.0 - (ICD9) PNEUMONIA DUE TO KLEBSIELLA PNEUMONIAE
	482.1 - (ICD9) PNEUMONIA DUE TO PSEUDOMONAS
	482.2 - (ICD9) PNEUMONIA DUE TO HEMOPHILUS INFLUENZAE (H. INFLUENZAE)
	482.3 - (ICD9) PNEUMONIA DUE TO STREPTOCOCCUS
	482.30 - (ICD9) PNEUMONIA DUE TO STREPTOCOCCUS UNSPECIFIED
	482.31 - (ICD9) PNEUMONIA DUE TO STREPTOCOCCUS GROUP A
	482.32 - (ICD9) PNEUMONIA DUE TO STREPTOCOCCUS GROUP B
	482.39 - (ICD9) PNEUMONIA DUE TO OTHER STREPTOCOCCUS
	482.4 - (ICD9) PNEUMONIA DUE TO STAPHYLOCOCCUS
	482.40 - (ICD9) PNEUMONIA DUE TO STAPHYLOCOCCUS UNSPECIFIED
	482.41 - (ICD9) METHICILLIN SUSCEPTIBLE PNEUMONIA DUE TO STAPHYLOCOCCUS AUREUS
	482.42 - (ICD9) METHICILLIN RESISTANT PNEUMONIA DUE TO STAPHYLOCOCCUS AUREUS
	482.49 - (ICD9) OTHER STAPHYLOCOCCUS PNEUMONIA
	482.8 - (ICD9) PNEUMONIA DUE TO OTHER SPECIFIED BACTERIA
	482.81 - (ICD9) PNEUMONIA DUE TO ANAEROBES
	482.82 - (ICD9) PNEUMONIA DUE TO ESCHERICHIA COLI [E.COLI]
	482.83 - (ICD9) PNEUMONIA DUE TO OTHER GRAM-NEGATIVE BACTERIA
	482.84 - (ICD9) PNEUMONIA DUE TO LEGIONNAIRES' DISEASE
	482.89 - (ICD9) PNEUMONIA DUE TO OTHER SPECIFIED BACTERIA
	482.9 - (ICD9) BACTERIAL PNEUMONIA UNSPECIFIED
	483.0 - (ICD9) PNEUMONIA DUE TO MYCOPLASMA PNEUMONIAE
	483.1 - (ICD9) PNEUMONIA DUE TO CHLAMYDIA
	483.8 - (ICD9) PNEUMONIA DUE TO OTHER SPECIFIED ORGANISM
	484.1 - (ICD9) PNEUMONIA IN CYTOMEGALIC INCLUSION DISEASE
	484.3 - (ICD9) PNEUMONIA IN WHOOPING COUGH
	484.5 - (ICD9) PNEUMONIA IN ANTHRAX
	484.6 - (ICD9) PNEUMONIA IN ASPERGILLOSIS
	484.7 - (ICD9) PNEUMONIA IN OTHER SYSTEMIC MYCOSES
	484.8 - (ICD9) PNEUMONIA IN OTHER INFECTIOUS DISEASES CLASSIFIED ELSEWHERE
	487.0 - (ICD9) INFLUENZA WITH PNEUMONIA
	487.1 - (ICD9) INFLUENZA WITH OTHER RESPIRATORY MANIFESTATIONS
	487.8 - (ICD9) INFLUENZA WITH OTHER MANIFESTATIONS
	488.0 - (ICD9) INFLUENZA DUE TO IDENTIFIED AVIAN INFLUENZA VIRUS
	488.01 - (ICD9) INFLUENZA DUE TO IDENTIFIED AVIAN INFLUENZA VIRUS WITH PNEUMONIA
	488.02 - (ICD9) INFLUENZA DUE TO IDENTIFIED AVIAN INFLUENZA VIRUS WITH OTHER RESPIRATORY MANIFESTATIONS
	488.09 - (ICD9) INFLUENZA DUE TO IDENTIFIED AVIAN INFLUENZA VIRUS WITH OTHER MANIFESTATIONS
	488.1 - (ICD9) INFLUENZA DUE TO IDENTIFIED 2009 H1N1 INFLUENZA VIRUS
	488.11 - (ICD9) INFLUENZA DUE TO IDENTIFIED 2009 H1N1 INFLUENZA VIRUS WITH PNEUMONIA
	488.12 - (ICD9) INFLUENZA DUE TO IDENTIFIED 2009 H1N1 INFLUENZA VIRUS WITH OTHER RESPIRATORY MANIFESTATIONS
	488.19 - (ICD9) INFLUENZA DUE TO IDENTIFIED 2009 H1N1 INFLUENZA VIRUS WITH OTHER MANIFESTATIONS
	488.8 - (ICD9) INFLUENZA DUE TO NOVEL INFLUENZA A
	488.81 - (ICD9) INFLUENZA DUE TO IDENTIFIED NOVEL INFLUENZA A VIRUS WITH PNEUMONIA
	488.82 - (ICD9) INFLUENZA DUE TO IDENTIFIED NOVEL INFLUENZA A VIRUS WITH OTHER RESPIRATORY MANIFESTATIONS
	488.89 - (ICD9) INFLUENZA DUE TO IDENTIFIED NOVEL INFLUENZA A VIRUS WITH OTHER MANIFESTATIONS
	The occurrence of Outpatient with the following attributes:
	Diagnosis Code (Primary Position) is any of: { "480", "481", "482", "483", "484", "485", "486", "487", "488", "480.0", "480.1", "480.2", "480.3", "480.8", "480.9", "482.0", "482.1", "482.2", "482.3", "482.30", "482.31", "482.32", "482.39", "482.4", "482.40", "482.41", "482.42", "482.49", "482.8", "482.81", "482.82", "482.83", "482.84", "482.89", "482.9", "483.0", "483.1", "483.8", "484.1", "484.3…
	480 - (ICD9) VIRAL PNEUMONIA
	481 - (ICD9) PNEUMOCOCCAL PNEUMONIA [STREPTOCOCCUS PNEUMONIAE PNEUMONIA]
	482 - (ICD9) OTHER BACTERIAL PNEUMONIA
	483 - (ICD9) PNEUMONIA DUE TO OTHER SPECIFIED ORGANISM
	484 - (ICD9) PNEUMONIA IN INFECTIOUS DISEASES CLASSIFIED ELSEWHERE
	485 - (ICD9) BRONCHOPNEUMONIA ORGANISM UNSPECIFIED
	486 - (ICD9) PNEUMONIA ORGANISM UNSPECIFIED
	487 - (ICD9) INFLUENZA
	488 - (ICD9) INFLUENZA DUE TO CERTAIN IDENTIFIED INFLUENZA VIRUSES
	480.0 - (ICD9) PNEUMONIA DUE TO ADENOVIRUS
	480.1 - (ICD9) PNEUMONIA DUE TO RESPIRATORY SYNCYTIAL VIRUS
	480.2 - (ICD9) PNEUMONIA DUE TO PARAINFLUENZA VIRUS
	480.3 - (ICD9) PNEUMONIA DUE TO SARS-ASSOCIATED CORONAVIRUS
	480.8 - (ICD9) PNEUMONIA DUE TO OTHER VIRUS NOT ELSEWHERE CLASSIFIED
	480.9 - (ICD9) VIRAL PNEUMONIA UNSPECIFIED
	482.0 - (ICD9) PNEUMONIA DUE TO KLEBSIELLA PNEUMONIAE
	482.1 - (ICD9) PNEUMONIA DUE TO PSEUDOMONAS
	482.2 - (ICD9) PNEUMONIA DUE TO HEMOPHILUS INFLUENZAE (H. INFLUENZAE)
	482.3 - (ICD9) PNEUMONIA DUE TO STREPTOCOCCUS
	482.30 - (ICD9) PNEUMONIA DUE TO STREPTOCOCCUS UNSPECIFIED
	482.31 - (ICD9) PNEUMONIA DUE TO STREPTOCOCCUS GROUP A
	482.32 - (ICD9) PNEUMONIA DUE TO STREPTOCOCCUS GROUP B
	482.39 - (ICD9) PNEUMONIA DUE TO OTHER STREPTOCOCCUS
	482.4 - (ICD9) PNEUMONIA DUE TO STAPHYLOCOCCUS
	482.40 - (ICD9) PNEUMONIA DUE TO STAPHYLOCOCCUS UNSPECIFIED
	482.41 - (ICD9) METHICILLIN SUSCEPTIBLE PNEUMONIA DUE TO STAPHYLOCOCCUS AUREUS
	482.42 - (ICD9) METHICILLIN RESISTANT PNEUMONIA DUE TO STAPHYLOCOCCUS AUREUS
	482.49 - (ICD9) OTHER STAPHYLOCOCCUS PNEUMONIA
	482.8 - (ICD9) PNEUMONIA DUE TO OTHER SPECIFIED BACTERIA
	482.81 - (ICD9) PNEUMONIA DUE TO ANAEROBES
	482.82 - (ICD9) PNEUMONIA DUE TO ESCHERICHIA COLI [E.COLI]
	482.83 - (ICD9) PNEUMONIA DUE TO OTHER GRAM-NEGATIVE BACTERIA
	482.84 - (ICD9) PNEUMONIA DUE TO LEGIONNAIRES' DISEASE
	482.89 - (ICD9) PNEUMONIA DUE TO OTHER SPECIFIED BACTERIA
	482.9 - (ICD9) BACTERIAL PNEUMONIA UNSPECIFIED
	483.0 - (ICD9) PNEUMONIA DUE TO MYCOPLASMA PNEUMONIAE
	483.1 - (ICD9) PNEUMONIA DUE TO CHLAMYDIA
	483.8 - (ICD9) PNEUMONIA DUE TO OTHER SPECIFIED ORGANISM
	484.1 - (ICD9) PNEUMONIA IN CYTOMEGALIC INCLUSION DISEASE
	484.3 - (ICD9) PNEUMONIA IN WHOOPING COUGH
	484.5 - (ICD9) PNEUMONIA IN ANTHRAX
	484.6 - (ICD9) PNEUMONIA IN ASPERGILLOSIS
	484.7 - (ICD9) PNEUMONIA IN OTHER SYSTEMIC MYCOSES
	484.8 - (ICD9) PNEUMONIA IN OTHER INFECTIOUS DISEASES CLASSIFIED ELSEWHERE
	487.0 - (ICD9) INFLUENZA WITH PNEUMONIA
	487.1 - (ICD9) INFLUENZA WITH OTHER RESPIRATORY MANIFESTATIONS
	487.8 - (ICD9) INFLUENZA WITH OTHER MANIFESTATIONS
	488.0 - (ICD9) INFLUENZA DUE TO IDENTIFIED AVIAN INFLUENZA VIRUS
	488.01 - (ICD9) INFLUENZA DUE TO IDENTIFIED AVIAN INFLUENZA VIRUS WITH PNEUMONIA
	488.02 - (ICD9) INFLUENZA DUE TO IDENTIFIED AVIAN INFLUENZA VIRUS WITH OTHER RESPIRATORY MANIFESTATIONS
	488.09 - (ICD9) INFLUENZA DUE TO IDENTIFIED AVIAN INFLUENZA VIRUS WITH OTHER MANIFESTATIONS
	488.1 - (ICD9) INFLUENZA DUE TO IDENTIFIED 2009 H1N1 INFLUENZA VIRUS
	488.11 - (ICD9) INFLUENZA DUE TO IDENTIFIED 2009 H1N1 INFLUENZA VIRUS WITH PNEUMONIA
	488.12 - (ICD9) INFLUENZA DUE TO IDENTIFIED 2009 H1N1 INFLUENZA VIRUS WITH OTHER RESPIRATORY MANIFESTATIONS
	488.19 - (ICD9) INFLUENZA DUE TO IDENTIFIED 2009 H1N1 INFLUENZA VIRUS WITH OTHER MANIFESTATIONS
	488.8 - (ICD9) INFLUENZA DUE TO NOVEL INFLUENZA A
	488.81 - (ICD9) INFLUENZA DUE TO IDENTIFIED NOVEL INFLUENZA A VIRUS WITH PNEUMONIA
	488.82 - (ICD9) INFLUENZA DUE TO IDENTIFIED NOVEL INFLUENZA A VIRUS WITH OTHER RESPIRATORY MANIFESTATIONS
	488.89 - (ICD9) INFLUENZA DUE TO IDENTIFIED NOVEL INFLUENZA A VIRUS WITH OTHER MANIFESTATIONS
	The occurrence of Outpatient with the following attributes:
	Diagnosis Code (Any Position) is any of: { "480", "481", "482", "483", "484", "485", "486", "487", "488", "480.0", "480.1", "480.2", "480.3", "480.8", "480.9", "482.0", "482.1", "482.2", "482.3", "482.30", "482.31", "482.32", "482.39", "482.4", "482.40", "482.41", "482.42", "482.49", "482.8", "482.81", "482.82", "482.83", "482.84", "482.89", "482.9", "483.0", "483.1", "483.8", "484.1", "484.3", "…
	480 - (ICD9) VIRAL PNEUMONIA
	481 - (ICD9) PNEUMOCOCCAL PNEUMONIA [STREPTOCOCCUS PNEUMONIAE PNEUMONIA]
	482 - (ICD9) OTHER BACTERIAL PNEUMONIA
	483 - (ICD9) PNEUMONIA DUE TO OTHER SPECIFIED ORGANISM
	484 - (ICD9) PNEUMONIA IN INFECTIOUS DISEASES CLASSIFIED ELSEWHERE
	485 - (ICD9) BRONCHOPNEUMONIA ORGANISM UNSPECIFIED
	486 - (ICD9) PNEUMONIA ORGANISM UNSPECIFIED
	487 - (ICD9) INFLUENZA
	488 - (ICD9) INFLUENZA DUE TO CERTAIN IDENTIFIED INFLUENZA VIRUSES
	480.0 - (ICD9) PNEUMONIA DUE TO ADENOVIRUS
	480.1 - (ICD9) PNEUMONIA DUE TO RESPIRATORY SYNCYTIAL VIRUS
	480.2 - (ICD9) PNEUMONIA DUE TO PARAINFLUENZA VIRUS
	480.3 - (ICD9) PNEUMONIA DUE TO SARS-ASSOCIATED CORONAVIRUS
	480.8 - (ICD9) PNEUMONIA DUE TO OTHER VIRUS NOT ELSEWHERE CLASSIFIED
	480.9 - (ICD9) VIRAL PNEUMONIA UNSPECIFIED
	482.0 - (ICD9) PNEUMONIA DUE TO KLEBSIELLA PNEUMONIAE
	482.1 - (ICD9) PNEUMONIA DUE TO PSEUDOMONAS
	482.2 - (ICD9) PNEUMONIA DUE TO HEMOPHILUS INFLUENZAE (H. INFLUENZAE)
	482.3 - (ICD9) PNEUMONIA DUE TO STREPTOCOCCUS
	482.30 - (ICD9) PNEUMONIA DUE TO STREPTOCOCCUS UNSPECIFIED
	482.31 - (ICD9) PNEUMONIA DUE TO STREPTOCOCCUS GROUP A
	482.32 - (ICD9) PNEUMONIA DUE TO STREPTOCOCCUS GROUP B
	482.39 - (ICD9) PNEUMONIA DUE TO OTHER STREPTOCOCCUS
	482.4 - (ICD9) PNEUMONIA DUE TO STAPHYLOCOCCUS
	482.40 - (ICD9) PNEUMONIA DUE TO STAPHYLOCOCCUS UNSPECIFIED
	482.41 - (ICD9) METHICILLIN SUSCEPTIBLE PNEUMONIA DUE TO STAPHYLOCOCCUS AUREUS
	482.42 - (ICD9) METHICILLIN RESISTANT PNEUMONIA DUE TO STAPHYLOCOCCUS AUREUS
	482.49 - (ICD9) OTHER STAPHYLOCOCCUS PNEUMONIA
	482.8 - (ICD9) PNEUMONIA DUE TO OTHER SPECIFIED BACTERIA
	482.81 - (ICD9) PNEUMONIA DUE TO ANAEROBES
	482.82 - (ICD9) PNEUMONIA DUE TO ESCHERICHIA COLI [E.COLI]
	482.83 - (ICD9) PNEUMONIA DUE TO OTHER GRAM-NEGATIVE BACTERIA
	482.84 - (ICD9) PNEUMONIA DUE TO LEGIONNAIRES' DISEASE
	482.89 - (ICD9) PNEUMONIA DUE TO OTHER SPECIFIED BACTERIA
	482.9 - (ICD9) BACTERIAL PNEUMONIA UNSPECIFIED
	483.0 - (ICD9) PNEUMONIA DUE TO MYCOPLASMA PNEUMONIAE
	483.1 - (ICD9) PNEUMONIA DUE TO CHLAMYDIA
	483.8 - (ICD9) PNEUMONIA DUE TO OTHER SPECIFIED ORGANISM
	484.1 - (ICD9) PNEUMONIA IN CYTOMEGALIC INCLUSION DISEASE
	484.3 - (ICD9) PNEUMONIA IN WHOOPING COUGH
	484.5 - (ICD9) PNEUMONIA IN ANTHRAX
	484.6 - (ICD9) PNEUMONIA IN ASPERGILLOSIS
	484.7 - (ICD9) PNEUMONIA IN OTHER SYSTEMIC MYCOSES
	484.8 - (ICD9) PNEUMONIA IN OTHER INFECTIOUS DISEASES CLASSIFIED ELSEWHERE
	487.0 - (ICD9) INFLUENZA WITH PNEUMONIA
	487.1 - (ICD9) INFLUENZA WITH OTHER RESPIRATORY MANIFESTATIONS
	487.8 - (ICD9) INFLUENZA WITH OTHER MANIFESTATIONS
	488.0 - (ICD9) INFLUENZA DUE TO IDENTIFIED AVIAN INFLUENZA VIRUS
	488.01 - (ICD9) INFLUENZA DUE TO IDENTIFIED AVIAN INFLUENZA VIRUS WITH PNEUMONIA
	488.02 - (ICD9) INFLUENZA DUE TO IDENTIFIED AVIAN INFLUENZA VIRUS WITH OTHER RESPIRATORY MANIFESTATIONS
	488.09 - (ICD9) INFLUENZA DUE TO IDENTIFIED AVIAN INFLUENZA VIRUS WITH OTHER MANIFESTATIONS
	488.1 - (ICD9) INFLUENZA DUE TO IDENTIFIED 2009 H1N1 INFLUENZA VIRUS
	488.11 - (ICD9) INFLUENZA DUE TO IDENTIFIED 2009 H1N1 INFLUENZA VIRUS WITH PNEUMONIA
	488.12 - (ICD9) INFLUENZA DUE TO IDENTIFIED 2009 H1N1 INFLUENZA VIRUS WITH OTHER RESPIRATORY MANIFESTATIONS
	488.19 - (ICD9) INFLUENZA DUE TO IDENTIFIED 2009 H1N1 INFLUENZA VIRUS WITH OTHER MANIFESTATIONS
	488.8 - (ICD9) INFLUENZA DUE TO NOVEL INFLUENZA A
	488.81 - (ICD9) INFLUENZA DUE TO IDENTIFIED NOVEL INFLUENZA A VIRUS WITH PNEUMONIA
	488.82 - (ICD9) INFLUENZA DUE TO IDENTIFIED NOVEL INFLUENZA A VIRUS WITH OTHER RESPIRATORY MANIFESTATIONS
	488.89 - (ICD9) INFLUENZA DUE TO IDENTIFIED NOVEL INFLUENZA A VIRUS WITH OTHER MANIFESTATIONS
Acute MI (exclusion)
This event measure was defined as occurring when any of the following criteria were met:
	The occurrence of Inpatient with the following attributes:
	Diagnosis Code (Any Position) is any of: { “410.0”, “410.00”, “410.01”, “410.02”, “410.1”, “410.10”, “410.11”, “410.12”, “410.2”, “410.20”, “410.21”, “410.22”, “410.3”, “410.30”, “410.31”, “410.32”, “410.4”, “410.40”, “410.41”, “410.42”, “410.5”, “410.50”, “410.51”, “410.52”, “410.6”, “410.60”, “410.61”, “410.62”, “410.7”, “410.70”, “410.71”, “410.72”, “410.8”, “410.80”, “410.81”, “410.82”, “410.…
	410.0 - (ICD9) ACUTE MYOCARDIAL INFARCTION OF ANTEROLATERAL WALL
	410.00 - (ICD9) ACUTE MYOCARDIAL INFARCTION OF ANTEROLATERAL WALL EPISODE OF CARE UNSPECIFIED
	410.01 - (ICD9) ACUTE MYOCARDIAL INFARCTION OF ANTEROLATERAL WALL INITIAL EPISODE OF CARE
	410.02 - (ICD9) ACUTE MYOCARDIAL INFARCTION OF ANTEROLATERAL WALL SUBSEQUENT EPISODE OF CARE
	410.1 - (ICD9) ACUTE MYOCARDIAL INFARCTION OF OTHER ANTERIOR WALL
	410.10 - (ICD9) ACUTE MYOCARDIAL INFARCTION OF OTHER ANTERIOR WALL EPISODE OF CARE UNSPECIFIED
	410.11 - (ICD9) ACUTE MYOCARDIAL INFARCTION OF OTHER ANTERIOR WALL INITIAL EPISODE OF CARE
	410.12 - (ICD9) ACUTE MYOCARDIAL INFARCTION OF OTHER ANTERIOR WALL SUBSEQUENT EPISODE OF CARE
	410.2 - (ICD9) ACUTE MYOCARDIAL INFARCTION OF INFEROLATERAL WALL
	410.20 - (ICD9) ACUTE MYOCARDIAL INFARCTION OF INFEROLATERAL WALL EPISODE OF CARE UNSPECIFIED
	410.21 - (ICD9) ACUTE MYOCARDIAL INFARCTION OF INFEROLATERAL WALL INITIAL EPISODE OF CARE
	410.22 - (ICD9) ACUTE MYOCARDIAL INFARCTION OF INFEROLATERAL WALL SUBSEQUENT EPISODE OF CARE
	410.3 - (ICD9) ACUTE MYOCARDIAL INFARCTION OF INFEROPOSTERIOR WALL
	410.30 - (ICD9) ACUTE MYOCARDIAL INFARCTION OF INFEROPOSTERIOR WALL EPISODE OF CARE UNSPECIFIED
	410.31 - (ICD9) ACUTE MYOCARDIAL INFARCTION OF INFEROPOSTERIOR WALL INITIAL EPISODE OF CARE
	410.32 - (ICD9) ACUTE MYOCARDIAL INFARCTION OF INFEROPOSTERIOR WALL SUBSEQUENT EPISODE OF CARE
	410.4 - (ICD9) ACUTE MYOCARDIAL INFARCTION OF OTHER INFERIOR WALL
	410.40 - (ICD9) ACUTE MYOCARDIAL INFARCTION OF OTHER INFERIOR WALL EPISODE OF CARE UNSPECIFIED
	410.41 - (ICD9) ACUTE MYOCARDIAL INFARCTION OF OTHER INFERIOR WALL INITIAL EPISODE OF CARE
	410.42 - (ICD9) ACUTE MYOCARDIAL INFARCTION OF OTHER INFERIOR WALL SUBSEQUENT EPISODE OF CARE
	410.5 - (ICD9) ACUTE MYOCARDIAL INFARCTION OF OTHER LATERAL WALL
	410.50 - (ICD9) ACUTE MYOCARDIAL INFARCTION OF OTHER LATERAL WALL EPISODE OF CARE UNSPECIFIED
	410.51 - (ICD9) ACUTE MYOCARDIAL INFARCTION OF OTHER LATERAL WALL INITIAL EPISODE OF CARE
	410.52 - (ICD9) ACUTE MYOCARDIAL INFARCTION OF OTHER LATERAL WALL SUBSEQUENT EPISODE OF CARE
	410.6 - (ICD9) TRUE POSTERIOR WALL INFARCTION
	410.60 - (ICD9) TRUE POSTERIOR WALL INFARCTION EPISODE OF CARE UNSPECIFIED
	410.61 - (ICD9) TRUE POSTERIOR WALL INFARCTION INITIAL EPISODE OF CARE
	410.62 - (ICD9) TRUE POSTERIOR WALL INFARCTION SUBSEQUENT EPISODE OF CARE
	410.7 - (ICD9) SUBENDOCARDIAL INFARCTION
	410.70 - (ICD9) SUBENDOCARDIAL INFARCTION EPISODE OF CARE UNSPECIFIED
	410.71 - (ICD9) SUBENDOCARDIAL INFARCTION INITIAL EPISODE OF CARE
	410.72 - (ICD9) SUBENDOCARDIAL INFARCTION SUBSEQUENT EPISODE OF CARE
	410.8 - (ICD9) ACUTE MYOCARDIAL INFARCTION OF OTHER SPECIFIED SITES
	410.80 - (ICD9) ACUTE MYOCARDIAL INFARCTION OF OTHER SPECIFIED SITES EPISODE OF CARE UNSPECIFIED
	410.81 - (ICD9) ACUTE MYOCARDIAL INFARCTION OF OTHER SPECIFIED SITES INITIAL EPISODE OF CARE
	410.82 - (ICD9) ACUTE MYOCARDIAL INFARCTION OF OTHER SPECIFIED SITES SUBSEQUENT EPISODE OF CARE
	410.9 - (ICD9) ACUTE MYOCARDIAL INFARCTION OF UNSPECIFIED SITE
	410.90 - (ICD9) ACUTE MYOCARDIAL INFARCTION OF UNSPECIFIED SITE EPISODE OF CARE UNSPECIFIED
	410.91 - (ICD9) ACUTE MYOCARDIAL INFARCTION OF UNSPECIFIED SITE INITIAL EPISODE OF CARE
	410.92 - (ICD9) ACUTE MYOCARDIAL INFARCTION OF UNSPECIFIED SITE SUBSEQUENT EPISODE OF CARE
	The occurrence of Outpatient with the following attributes:
	Diagnosis Code (Any Position) is any of: { “410.0”, “410.00”, “410.01”, “410.02”, “410.1”, “410.10”, “410.11”, “410.12”, “410.2”, “410.20”, “410.21”, “410.22”, “410.3”, “410.30”, “410.31”, “410.32”, “410.4”, “410.40”, “410.41”, “410.42”, “410.5”, “410.50”, “410.51”, “410.52”, “410.6”, “410.60”, “410.61”, “410.62”, “410.7”, “410.70”, “410.71”, “410.72”, “410.8”, “410.80”, “410.81”, “410.82”, “410.…
	410.0 - (ICD9) ACUTE MYOCARDIAL INFARCTION OF ANTEROLATERAL WALL
	410.00 - (ICD9) ACUTE MYOCARDIAL INFARCTION OF ANTEROLATERAL WALL EPISODE OF CARE UNSPECIFIED
	410.01 - (ICD9) ACUTE MYOCARDIAL INFARCTION OF ANTEROLATERAL WALL INITIAL EPISODE OF CARE
	410.02 - (ICD9) ACUTE MYOCARDIAL INFARCTION OF ANTEROLATERAL WALL SUBSEQUENT EPISODE OF CARE
	410.1 - (ICD9) ACUTE MYOCARDIAL INFARCTION OF OTHER ANTERIOR WALL
	410.10 - (ICD9) ACUTE MYOCARDIAL INFARCTION OF OTHER ANTERIOR WALL EPISODE OF CARE UNSPECIFIED
	410.11 - (ICD9) ACUTE MYOCARDIAL INFARCTION OF OTHER ANTERIOR WALL INITIAL EPISODE OF CARE
	410.12 - (ICD9) ACUTE MYOCARDIAL INFARCTION OF OTHER ANTERIOR WALL SUBSEQUENT EPISODE OF CARE
	410.2 - (ICD9) ACUTE MYOCARDIAL INFARCTION OF INFEROLATERAL WALL
	410.20 - (ICD9) ACUTE MYOCARDIAL INFARCTION OF INFEROLATERAL WALL EPISODE OF CARE UNSPECIFIED
	410.21 - (ICD9) ACUTE MYOCARDIAL INFARCTION OF INFEROLATERAL WALL INITIAL EPISODE OF CARE
	410.22 - (ICD9) ACUTE MYOCARDIAL INFARCTION OF INFEROLATERAL WALL SUBSEQUENT EPISODE OF CARE
	410.3 - (ICD9) ACUTE MYOCARDIAL INFARCTION OF INFEROPOSTERIOR WALL
	410.30 - (ICD9) ACUTE MYOCARDIAL INFARCTION OF INFEROPOSTERIOR WALL EPISODE OF CARE UNSPECIFIED
	410.31 - (ICD9) ACUTE MYOCARDIAL INFARCTION OF INFEROPOSTERIOR WALL INITIAL EPISODE OF CARE
	410.32 - (ICD9) ACUTE MYOCARDIAL INFARCTION OF INFEROPOSTERIOR WALL SUBSEQUENT EPISODE OF CARE
	410.4 - (ICD9) ACUTE MYOCARDIAL INFARCTION OF OTHER INFERIOR WALL
	410.40 - (ICD9) ACUTE MYOCARDIAL INFARCTION OF OTHER INFERIOR WALL EPISODE OF CARE UNSPECIFIED
	410.41 - (ICD9) ACUTE MYOCARDIAL INFARCTION OF OTHER INFERIOR WALL INITIAL EPISODE OF CARE
	410.42 - (ICD9) ACUTE MYOCARDIAL INFARCTION OF OTHER INFERIOR WALL SUBSEQUENT EPISODE OF CARE
	410.5 - (ICD9) ACUTE MYOCARDIAL INFARCTION OF OTHER LATERAL WALL
	410.50 - (ICD9) ACUTE MYOCARDIAL INFARCTION OF OTHER LATERAL WALL EPISODE OF CARE UNSPECIFIED
	410.51 - (ICD9) ACUTE MYOCARDIAL INFARCTION OF OTHER LATERAL WALL INITIAL EPISODE OF CARE
	410.52 - (ICD9) ACUTE MYOCARDIAL INFARCTION OF OTHER LATERAL WALL SUBSEQUENT EPISODE OF CARE
	410.6 - (ICD9) TRUE POSTERIOR WALL INFARCTION
	410.60 - (ICD9) TRUE POSTERIOR WALL INFARCTION EPISODE OF CARE UNSPECIFIED
	410.61 - (ICD9) TRUE POSTERIOR WALL INFARCTION INITIAL EPISODE OF CARE
	410.62 - (ICD9) TRUE POSTERIOR WALL INFARCTION SUBSEQUENT EPISODE OF CARE
	410.7 - (ICD9) SUBENDOCARDIAL INFARCTION
	410.70 - (ICD9) SUBENDOCARDIAL INFARCTION EPISODE OF CARE UNSPECIFIED
	410.71 - (ICD9) SUBENDOCARDIAL INFARCTION INITIAL EPISODE OF CARE
	410.72 - (ICD9) SUBENDOCARDIAL INFARCTION SUBSEQUENT EPISODE OF CARE
	410.8 - (ICD9) ACUTE MYOCARDIAL INFARCTION OF OTHER SPECIFIED SITES
	410.80 - (ICD9) ACUTE MYOCARDIAL INFARCTION OF OTHER SPECIFIED SITES EPISODE OF CARE UNSPECIFIED
	410.81 - (ICD9) ACUTE MYOCARDIAL INFARCTION OF OTHER SPECIFIED SITES INITIAL EPISODE OF CARE
	410.82 - (ICD9) ACUTE MYOCARDIAL INFARCTION OF OTHER SPECIFIED SITES SUBSEQUENT EPISODE OF CARE
	410.9 - (ICD9) ACUTE MYOCARDIAL INFARCTION OF UNSPECIFIED SITE
	410.90 - (ICD9) ACUTE MYOCARDIAL INFARCTION OF UNSPECIFIED SITE EPISODE OF CARE UNSPECIFIED
	410.91 - (ICD9) ACUTE MYOCARDIAL INFARCTION OF UNSPECIFIED SITE INITIAL EPISODE OF CARE
	410.92 - (ICD9) ACUTE MYOCARDIAL INFARCTION OF UNSPECIFIED SITE SUBSEQUENT EPISODE OF CARE
Acute MI (outcome)
This event measure was defined as occurring when any of the following criteria were met:
	The occurrence of Inpatient with the following attributes:
	Diagnosis Code (Principal Position) is any of: { “410.0”, “410.1”, “410.2”, “410.3”, “410.4”, “410.5”, “410.6”, “410.7”, “410.8”, “410.9”, “410.00”, “410.01”, “410.02”, “410.10”, “410.11”, “410.12”, “410.20”, “410.21”, “410.22”, “410.30”, “410.31”, “410.32”, “410.40”, “410.41”, “410.42”, “410.50”, “410.51”, “410.52”, “410.60”, “410.61”, “410.62”, “410.70”, “410.71”, “410.72”, “410.80”, “410.81”, …
	410.0 - (ICD9) ACUTE MYOCARDIAL INFARCTION OF ANTEROLATERAL WALL
	410.1 - (ICD9) ACUTE MYOCARDIAL INFARCTION OF OTHER ANTERIOR WALL
	410.2 - (ICD9) ACUTE MYOCARDIAL INFARCTION OF INFEROLATERAL WALL
	410.3 - (ICD9) ACUTE MYOCARDIAL INFARCTION OF INFEROPOSTERIOR WALL
	410.4 - (ICD9) ACUTE MYOCARDIAL INFARCTION OF OTHER INFERIOR WALL
	410.5 - (ICD9) ACUTE MYOCARDIAL INFARCTION OF OTHER LATERAL WALL
	410.6 - (ICD9) TRUE POSTERIOR WALL INFARCTION
	410.7 - (ICD9) SUBENDOCARDIAL INFARCTION
	410.8 - (ICD9) ACUTE MYOCARDIAL INFARCTION OF OTHER SPECIFIED SITES
	410.9 - (ICD9) ACUTE MYOCARDIAL INFARCTION OF UNSPECIFIED SITE
	410.00 - (ICD9) ACUTE MYOCARDIAL INFARCTION OF ANTEROLATERAL WALL EPISODE OF CARE UNSPECIFIED
	410.01 - (ICD9) ACUTE MYOCARDIAL INFARCTION OF ANTEROLATERAL WALL INITIAL EPISODE OF CARE
	410.02 - (ICD9) ACUTE MYOCARDIAL INFARCTION OF ANTEROLATERAL WALL SUBSEQUENT EPISODE OF CARE
	410.10 - (ICD9) ACUTE MYOCARDIAL INFARCTION OF OTHER ANTERIOR WALL EPISODE OF CARE UNSPECIFIED
	410.11 - (ICD9) ACUTE MYOCARDIAL INFARCTION OF OTHER ANTERIOR WALL INITIAL EPISODE OF CARE
	410.12 - (ICD9) ACUTE MYOCARDIAL INFARCTION OF OTHER ANTERIOR WALL SUBSEQUENT EPISODE OF CARE
	410.20 - (ICD9) ACUTE MYOCARDIAL INFARCTION OF INFEROLATERAL WALL EPISODE OF CARE UNSPECIFIED
	410.21 - (ICD9) ACUTE MYOCARDIAL INFARCTION OF INFEROLATERAL WALL INITIAL EPISODE OF CARE
	410.22 - (ICD9) ACUTE MYOCARDIAL INFARCTION OF INFEROLATERAL WALL SUBSEQUENT EPISODE OF CARE
	410.30 - (ICD9) ACUTE MYOCARDIAL INFARCTION OF INFEROPOSTERIOR WALL EPISODE OF CARE UNSPECIFIED
	410.31 - (ICD9) ACUTE MYOCARDIAL INFARCTION OF INFEROPOSTERIOR WALL INITIAL EPISODE OF CARE
	410.32 - (ICD9) ACUTE MYOCARDIAL INFARCTION OF INFEROPOSTERIOR WALL SUBSEQUENT EPISODE OF CARE
	410.40 - (ICD9) ACUTE MYOCARDIAL INFARCTION OF OTHER INFERIOR WALL EPISODE OF CARE UNSPECIFIED
	410.41 - (ICD9) ACUTE MYOCARDIAL INFARCTION OF OTHER INFERIOR WALL INITIAL EPISODE OF CARE
	410.42 - (ICD9) ACUTE MYOCARDIAL INFARCTION OF OTHER INFERIOR WALL SUBSEQUENT EPISODE OF CARE
	410.50 - (ICD9) ACUTE MYOCARDIAL INFARCTION OF OTHER LATERAL WALL EPISODE OF CARE UNSPECIFIED
	410.51 - (ICD9) ACUTE MYOCARDIAL INFARCTION OF OTHER LATERAL WALL INITIAL EPISODE OF CARE
	410.52 - (ICD9) ACUTE MYOCARDIAL INFARCTION OF OTHER LATERAL WALL SUBSEQUENT EPISODE OF CARE
	410.60 - (ICD9) TRUE POSTERIOR WALL INFARCTION EPISODE OF CARE UNSPECIFIED
	410.61 - (ICD9) TRUE POSTERIOR WALL INFARCTION INITIAL EPISODE OF CARE
	410.62 - (ICD9) TRUE POSTERIOR WALL INFARCTION SUBSEQUENT EPISODE OF CARE
	410.70 - (ICD9) SUBENDOCARDIAL INFARCTION EPISODE OF CARE UNSPECIFIED
	410.71 - (ICD9) SUBENDOCARDIAL INFARCTION INITIAL EPISODE OF CARE
	410.72 - (ICD9) SUBENDOCARDIAL INFARCTION SUBSEQUENT EPISODE OF CARE
	410.80 - (ICD9) ACUTE MYOCARDIAL INFARCTION OF OTHER SPECIFIED SITES EPISODE OF CARE UNSPECIFIED
	410.81 - (ICD9) ACUTE MYOCARDIAL INFARCTION OF OTHER SPECIFIED SITES INITIAL EPISODE OF CARE
	410.82 - (ICD9) ACUTE MYOCARDIAL INFARCTION OF OTHER SPECIFIED SITES SUBSEQUENT EPISODE OF CARE
	410.90 - (ICD9) ACUTE MYOCARDIAL INFARCTION OF UNSPECIFIED SITE EPISODE OF CARE UNSPECIFIED
	410.91 - (ICD9) ACUTE MYOCARDIAL INFARCTION OF UNSPECIFIED SITE INITIAL EPISODE OF CARE
	410.92 - (ICD9) ACUTE MYOCARDIAL INFARCTION OF UNSPECIFIED SITE SUBSEQUENT EPISODE OF CARE
	The occurrence of Inpatient with the following attributes:
	Diagnosis Code (Principal Position) is any of: { “429.71”, “785.51”, “785.59”, “429.5”, “429.6” }
	429.71 - (ICD9) CERTAIN SEQUELAE OF MYOCARDIAL INFARCTION NOT ELSEWHERE CLASSIFIED ACQUIRED CARDIAC SEPTAL DEFECT
	785.51 - (ICD9) CARDIOGENIC SHOCK
	785.59 - (ICD9) OTHER SHOCK WITHOUT TRAUMA
	429.5 - (ICD9) RUPTURE OF CHORDAE TENDINEAE
	429.6 - (ICD9) RUPTURE OF PAPILLARY MUSCLE
	Diagnosis Code (Secondary Position) is any of: { “410.0”, “410.1”, “410.2”, “410.3”, “410.4”, “410.5”, “410.6”, “410.7”, “410.8”, “410.9”, “410.00”, “410.01”, “410.02”, “410.10”, “410.11”, “410.12”, “410.20”, “410.21”, “410.22”, “410.30”, “410.31”, “410.32”, “410.40”, “410.41”, “410.42”, “410.50”, “410.51”, “410.52”, “410.60”, “410.61”, “410.62”, “410.70”, “410.71”, “410.72”, “410.80”, “410.81”, …
	410.0 - (ICD9) ACUTE MYOCARDIAL INFARCTION OF ANTEROLATERAL WALL
	410.1 - (ICD9) ACUTE MYOCARDIAL INFARCTION OF OTHER ANTERIOR WALL
	410.2 - (ICD9) ACUTE MYOCARDIAL INFARCTION OF INFEROLATERAL WALL
	410.3 - (ICD9) ACUTE MYOCARDIAL INFARCTION OF INFEROPOSTERIOR WALL
	410.4 - (ICD9) ACUTE MYOCARDIAL INFARCTION OF OTHER INFERIOR WALL
	410.5 - (ICD9) ACUTE MYOCARDIAL INFARCTION OF OTHER LATERAL WALL
	410.6 - (ICD9) TRUE POSTERIOR WALL INFARCTION
	410.7 - (ICD9) SUBENDOCARDIAL INFARCTION
	410.8 - (ICD9) ACUTE MYOCARDIAL INFARCTION OF OTHER SPECIFIED SITES
	410.9 - (ICD9) ACUTE MYOCARDIAL INFARCTION OF UNSPECIFIED SITE
	410.00 - (ICD9) ACUTE MYOCARDIAL INFARCTION OF ANTEROLATERAL WALL EPISODE OF CARE UNSPECIFIED
	410.01 - (ICD9) ACUTE MYOCARDIAL INFARCTION OF ANTEROLATERAL WALL INITIAL EPISODE OF CARE
	410.02 - (ICD9) ACUTE MYOCARDIAL INFARCTION OF ANTEROLATERAL WALL SUBSEQUENT EPISODE OF CARE
	410.10 - (ICD9) ACUTE MYOCARDIAL INFARCTION OF OTHER ANTERIOR WALL EPISODE OF CARE UNSPECIFIED
	410.11 - (ICD9) ACUTE MYOCARDIAL INFARCTION OF OTHER ANTERIOR WALL INITIAL EPISODE OF CARE
	410.12 - (ICD9) ACUTE MYOCARDIAL INFARCTION OF OTHER ANTERIOR WALL SUBSEQUENT EPISODE OF CARE
	410.20 - (ICD9) ACUTE MYOCARDIAL INFARCTION OF INFEROLATERAL WALL EPISODE OF CARE UNSPECIFIED
	410.21 - (ICD9) ACUTE MYOCARDIAL INFARCTION OF INFEROLATERAL WALL INITIAL EPISODE OF CARE
	410.22 - (ICD9) ACUTE MYOCARDIAL INFARCTION OF INFEROLATERAL WALL SUBSEQUENT EPISODE OF CARE
	410.30 - (ICD9) ACUTE MYOCARDIAL INFARCTION OF INFEROPOSTERIOR WALL EPISODE OF CARE UNSPECIFIED
	410.31 - (ICD9) ACUTE MYOCARDIAL INFARCTION OF INFEROPOSTERIOR WALL INITIAL EPISODE OF CARE
	410.32 - (ICD9) ACUTE MYOCARDIAL INFARCTION OF INFEROPOSTERIOR WALL SUBSEQUENT EPISODE OF CARE
	410.40 - (ICD9) ACUTE MYOCARDIAL INFARCTION OF OTHER INFERIOR WALL EPISODE OF CARE UNSPECIFIED
	410.41 - (ICD9) ACUTE MYOCARDIAL INFARCTION OF OTHER INFERIOR WALL INITIAL EPISODE OF CARE
	410.42 - (ICD9) ACUTE MYOCARDIAL INFARCTION OF OTHER INFERIOR WALL SUBSEQUENT EPISODE OF CARE
	410.50 - (ICD9) ACUTE MYOCARDIAL INFARCTION OF OTHER LATERAL WALL EPISODE OF CARE UNSPECIFIED
	410.51 - (ICD9) ACUTE MYOCARDIAL INFARCTION OF OTHER LATERAL WALL INITIAL EPISODE OF CARE
	410.52 - (ICD9) ACUTE MYOCARDIAL INFARCTION OF OTHER LATERAL WALL SUBSEQUENT EPISODE OF CARE
	410.60 - (ICD9) TRUE POSTERIOR WALL INFARCTION EPISODE OF CARE UNSPECIFIED
	410.61 - (ICD9) TRUE POSTERIOR WALL INFARCTION INITIAL EPISODE OF CARE
	410.62 - (ICD9) TRUE POSTERIOR WALL INFARCTION SUBSEQUENT EPISODE OF CARE
	410.70 - (ICD9) SUBENDOCARDIAL INFARCTION EPISODE OF CARE UNSPECIFIED
	410.71 - (ICD9) SUBENDOCARDIAL INFARCTION INITIAL EPISODE OF CARE
	410.72 - (ICD9) SUBENDOCARDIAL INFARCTION SUBSEQUENT EPISODE OF CARE
	410.80 - (ICD9) ACUTE MYOCARDIAL INFARCTION OF OTHER SPECIFIED SITES EPISODE OF CARE UNSPECIFIED
	410.81 - (ICD9) ACUTE MYOCARDIAL INFARCTION OF OTHER SPECIFIED SITES INITIAL EPISODE OF CARE
	410.82 - (ICD9) ACUTE MYOCARDIAL INFARCTION OF OTHER SPECIFIED SITES SUBSEQUENT EPISODE OF CARE
	410.90 - (ICD9) ACUTE MYOCARDIAL INFARCTION OF UNSPECIFIED SITE EPISODE OF CARE UNSPECIFIED
	410.91 - (ICD9) ACUTE MYOCARDIAL INFARCTION OF UNSPECIFIED SITE INITIAL EPISODE OF CARE
	410.92 - (ICD9) ACUTE MYOCARDIAL INFARCTION OF UNSPECIFIED SITE SUBSEQUENT EPISODE OF CARE
