# Supplementary material for: Reproducibility of real-world evidence studies using clinical practice data to inform regulatory and coverage decisions
Source: Nat Commun. 2022 Aug 31;13:5126. doi: 10.1038/s41467-022-32310-3 (PMC9430007; doi:10.1038/s41467-022-32310-3)
Supplement: Supplementary file 7 — Supplementary Dataset 4 [file 41467_2022_32310_MOESM7_ESM.zip › Data S4 Study specific author contact files with details of implementation/REPEAT_008_final.xlsx]

## Sheet: Assumptions
Trends in Severe Maternal Morbidity After Assisted Reproductive Technology in the United States, 2008–2012
Category	Assumptions
MEASURES	Algorithm used to define all the variables used in the replication of the study are given in the sheet names 'codes'
Exposure	We assumed the exposure was defined using DRG version 25 codes
Outcomes	We assumed that discharge status as death or transfer were defined by the discharge status codes that mentioned death or transfer in MarketScan data dictionary
Inclusion/Exclusion	We assumed that the following exclusion criteria were assessed during the cohort entry hospitalization: discharge status of death without severe morbidity, molar pregnancy, spontaneous abortion or termination, ectopic pregnancy, or complications after an abortion, ectopic pregnancy, or molar pregnancy
Covariates	We assumed that the lookup period for prior cesarean delivery and prior delivery was one year until the day before admission.
	For the parity covariates, we defined having never had a child as not having a code for delivery in the year previous as there were no codes given for parity
COHORT CREATION
ANALYSIS

## Sheet: Attrition table
	Less Excluded Patients	Remaining Patients
Patients in our database		179222705
Patients with hospitalization for (liver birth, vaginal delivery, cesarean delivery, D&C, forceps, Breech extraction, Vacuum extraction, Internal and combined version and extraction, episiotomy, other manually assisted delivery )		4166073
Excluded based on medical enrollment [measured 365 days prior up to and including cohort entry date]	-1,692,601 (41%)	2473472
Excluded based on Molar Pregnancy [measured during cohort entry hospitalization]	-62 (<1%)	2473410
Spontaneous Abortion or Termination [measured during cohort entry hospitalization]	-5,389 (<1%)	2468021
Ectopic Pregnancy [measured during cohort entry hospitalization]	-1,343 (<1%)	2466678
Complication following an abortion, ectopic, or molar pregnancy [measured during cohort entry hospitalization]	-60 (<1%)	2466618
Excluded based on Age [less than 15 years, on cohort entry date]	-2,933 (<1%)	2463685
Excluded based on medical enrollment [measured one day after cohort entry date up to 42 days after cohort entry date]	-120,273 (5%)	2343412
Excluded based on Discharge status of death without severe morbidity [measured during cohort entry hospitalization]	-353 (<1%)	2343059
Total Patients		2343059

## Sheet: Cohort as text
COHORT CREATION Cohort Entry No restrictions on entry date. If a patient has multiple possible qualifying cohort entry events, the patient enters the cohort on the first-occurring qualifying event after exclusions are applied. Enrollment Measure: Enrollment Prior Enrollment: 365 days Cohort Inclusion Measure: All users of Delivery. For the purposes of identifying potential qualifying cohort entry…

## Sheet: Analysis as text
Statistical Analysis Primary Analysis Baseline covariate assessment In the primary analysis, the baseline covariates were assessed by default in the period beginning 365 days prior to the cohort entry date, and ending on the cohort entry date. Follow-up for Outcomes The primary analysis did not account for follow-up time, in the manner of an intention-to-treat style analysis. Follow-up for outcom…

## Sheet: Table 1
	ORIGINAL STUDY			REPLICATED STUDY
Variable	Non-ART	ART		Non-ART	ART
Number of patients	10001857	14761		2312029	31030
Age
< 25; n (%)	14.6	0.6		15	0.6
25 - 29; n (%)	29	10.8		28.9	10.8
30 - 34; n (%)	34.4	35.7		34.2	35.7
35 - 39; n (%)	17.6	35		17.5	35.1
40 - 44; n (%)	3.9	14.7		3.9	14.7
>= 45; n (%)	0.4	3.1		0.5	3.1
Parity
nulliparous	34.2	50.2		99.8	99.9
nonnulliparous	65.8	49.6		0.2	0.1
Comorbid Condition
Tobacco Use	3.4	1.1		3.7	1.4
Pregestational Diabetes	2.3	2.7		2.1	2.8
Chronic Hypertension	4.1	5		4.9	6.3
Pre-existing Renal Disease	0.1			0.1	0.1
Cardiovascular Disease	0			0.1	0.1
Obesity	6.1	5.2		6.4	6.2
Prior Cesarian Delivery	16.5	13.3		0	0
Plurality
Singleton	97.8	70.2
Multiple	2.2	29.8		1.4	15.5
Region of Delivery
Northeast	13.1	24.4		15.5	28.9
North-Central	25.2	32.7		23.1	25.1
South	41.9	30.9		39.9	32.2
West	18.3	11.5		19.6	12.9
Unknown	1.5	0.5		1.9	0.8

## Sheet: Results
ORIGINAL STUDY Outcome
Severe Morbidity	OR	95% CI
	1.84	(1.63, 2.08)
REPLIACTED STUDY Outcome
Severe Morbidity	OR	95% CI	p-value
	1.57	(1.47, 1.66)	<0.001
	Non-ART	ART
Number of events	39238	1238
Risk per 100 patients	1.69712	3.98969

## Sheet: codes
Severe Maternal Morbidities Codes
This event measure was defined as occurring when any of the following criteria were met:
	The occurrence of Inpatient with the following attributes:
	Diagnosis Code (Any Position) is any of: { "410", "410.0", "410.00", "410.01", "410.02", "410.1", "410.10", "410.11", "410.12", "410.2", "410.20", "410.21", "410.22", "410.3", "410.30", "410.31", "410.32", "410.4", "410.40", "410.41", "410.42", "410.5", "410.50", "410.51", "410.52", "410.6", "410.60", "410.61", "410.62", "410.7", "410.70", "410.71", "410.72", "410.8", "410.80", "410.81", "410.82"…
	410 - (ICD9) ACUTE MYOCARDIAL INFARCTION
	410.0 - (ICD9) ACUTE MYOCARDIAL INFARCTION OF ANTEROLATERAL WALL
	410.00 - (ICD9) ACUTE MYOCARDIAL INFARCTION OF ANTEROLATERAL WALL EPISODE OF CARE UNSPECIFIED
	410.01 - (ICD9) ACUTE MYOCARDIAL INFARCTION OF ANTEROLATERAL WALL INITIAL EPISODE OF CARE
	410.02 - (ICD9) ACUTE MYOCARDIAL INFARCTION OF ANTEROLATERAL WALL SUBSEQUENT EPISODE OF CARE
	410.1 - (ICD9) ACUTE MYOCARDIAL INFARCTION OF OTHER ANTERIOR WALL
	410.10 - (ICD9) ACUTE MYOCARDIAL INFARCTION OF OTHER ANTERIOR WALL EPISODE OF CARE UNSPECIFIED
	410.11 - (ICD9) ACUTE MYOCARDIAL INFARCTION OF OTHER ANTERIOR WALL INITIAL EPISODE OF CARE
	410.12 - (ICD9) ACUTE MYOCARDIAL INFARCTION OF OTHER ANTERIOR WALL SUBSEQUENT EPISODE OF CARE
	410.2 - (ICD9) ACUTE MYOCARDIAL INFARCTION OF INFEROLATERAL WALL
	410.20 - (ICD9) ACUTE MYOCARDIAL INFARCTION OF INFEROLATERAL WALL EPISODE OF CARE UNSPECIFIED
	410.21 - (ICD9) ACUTE MYOCARDIAL INFARCTION OF INFEROLATERAL WALL INITIAL EPISODE OF CARE
	410.22 - (ICD9) ACUTE MYOCARDIAL INFARCTION OF INFEROLATERAL WALL SUBSEQUENT EPISODE OF CARE
	410.3 - (ICD9) ACUTE MYOCARDIAL INFARCTION OF INFEROPOSTERIOR WALL
	410.30 - (ICD9) ACUTE MYOCARDIAL INFARCTION OF INFEROPOSTERIOR WALL EPISODE OF CARE UNSPECIFIED
	410.31 - (ICD9) ACUTE MYOCARDIAL INFARCTION OF INFEROPOSTERIOR WALL INITIAL EPISODE OF CARE
	410.32 - (ICD9) ACUTE MYOCARDIAL INFARCTION OF INFEROPOSTERIOR WALL SUBSEQUENT EPISODE OF CARE
	410.4 - (ICD9) ACUTE MYOCARDIAL INFARCTION OF OTHER INFERIOR WALL
	410.40 - (ICD9) ACUTE MYOCARDIAL INFARCTION OF OTHER INFERIOR WALL EPISODE OF CARE UNSPECIFIED
	410.41 - (ICD9) ACUTE MYOCARDIAL INFARCTION OF OTHER INFERIOR WALL INITIAL EPISODE OF CARE
	410.42 - (ICD9) ACUTE MYOCARDIAL INFARCTION OF OTHER INFERIOR WALL SUBSEQUENT EPISODE OF CARE
	410.5 - (ICD9) ACUTE MYOCARDIAL INFARCTION OF OTHER LATERAL WALL
	410.50 - (ICD9) ACUTE MYOCARDIAL INFARCTION OF OTHER LATERAL WALL EPISODE OF CARE UNSPECIFIED
	410.51 - (ICD9) ACUTE MYOCARDIAL INFARCTION OF OTHER LATERAL WALL INITIAL EPISODE OF CARE
	410.52 - (ICD9) ACUTE MYOCARDIAL INFARCTION OF OTHER LATERAL WALL SUBSEQUENT EPISODE OF CARE
	410.6 - (ICD9) TRUE POSTERIOR WALL INFARCTION
	410.60 - (ICD9) TRUE POSTERIOR WALL INFARCTION EPISODE OF CARE UNSPECIFIED
	410.61 - (ICD9) TRUE POSTERIOR WALL INFARCTION INITIAL EPISODE OF CARE
	410.62 - (ICD9) TRUE POSTERIOR WALL INFARCTION SUBSEQUENT EPISODE OF CARE
	410.7 - (ICD9) SUBENDOCARDIAL INFARCTION
	410.70 - (ICD9) SUBENDOCARDIAL INFARCTION EPISODE OF CARE UNSPECIFIED
	410.71 - (ICD9) SUBENDOCARDIAL INFARCTION INITIAL EPISODE OF CARE
	410.72 - (ICD9) SUBENDOCARDIAL INFARCTION SUBSEQUENT EPISODE OF CARE
	410.8 - (ICD9) ACUTE MYOCARDIAL INFARCTION OF OTHER SPECIFIED SITES
	410.80 - (ICD9) ACUTE MYOCARDIAL INFARCTION OF OTHER SPECIFIED SITES EPISODE OF CARE UNSPECIFIED
	410.81 - (ICD9) ACUTE MYOCARDIAL INFARCTION OF OTHER SPECIFIED SITES INITIAL EPISODE OF CARE
	410.82 - (ICD9) ACUTE MYOCARDIAL INFARCTION OF OTHER SPECIFIED SITES SUBSEQUENT EPISODE OF CARE
	410.9 - (ICD9) ACUTE MYOCARDIAL INFARCTION OF UNSPECIFIED SITE
	410.90 - (ICD9) ACUTE MYOCARDIAL INFARCTION OF UNSPECIFIED SITE EPISODE OF CARE UNSPECIFIED
	410.91 - (ICD9) ACUTE MYOCARDIAL INFARCTION OF UNSPECIFIED SITE INITIAL EPISODE OF CARE
	410.92 - (ICD9) ACUTE MYOCARDIAL INFARCTION OF UNSPECIFIED SITE SUBSEQUENT EPISODE OF CARE
	584 - (ICD9) ACUTE KIDNEY FAILURE
	669.3 - (ICD9) ACUTE KIDNEY FAILURE FOLLOWING LABOR AND DELIVERY
	518.5 - (ICD9) PULMONARY INSUFFICIENCY FOLLOWING TRAUMA AND SURGERY
	518.51 - (ICD9) ACUTE RESPIRATORY FAILURE FOLLOWING TRAUMA AND SURGERY
	518.52 - (ICD9) OTHER PULMONARY INSUFFICIENCY NOT ELSEWHERE CLASSIFIED FOLLOWING TRAUMA AND SURGERY
	518.53 - (ICD9) ACUTE AND CHRONIC RESPIRATORY FAILURE FOLLOWING TRAUMA AND SURGERY
	518.81 - (ICD9) ACUTE RESPIRATORY FAILURE
	518.82 - (ICD9) OTHER PULMONARY INSUFFICIENCY NOT ELSEWHERE CLASSIFIED
	518.84 - (ICD9) ACUTE AND CHRONIC RESPIRATORY FAILURE
	799.1 - (ICD9) RESPIRATORY ARREST
	673.1 - (ICD9) AMNIOTIC FLUID EMBOLISM
	673.10 - (ICD9) AMNIOTIC FLUID EMBOLISM UNSPECIFIED AS TO EPISODE OF CARE
	673.11 - (ICD9) AMNIOTIC FLUID EMBOLISM WITH DELIVERY WITH OR WITHOUT ANTEPARTUM CONDITION
	673.12 - (ICD9) AMNIOTIC FLUID EMBOLISM WITH DELIVERY WITH POSTPARTUM COMPLICATION
	673.13 - (ICD9) AMNIOTIC FLUID EMBOLISM ANTEPARTUM CONDITION OR COMPLICATION
	673.14 - (ICD9) AMNIOTIC FLUID EMBOLISM POSTPARTUM CONDITION OR COMPLICATION
	441 - (ICD9) AORTIC ANEURYSM AND DISSECTION
	441.0 - (ICD9) DISSECTION OF AORTA
	441.00 - (ICD9) DISSECTION OF AORTA ANEURYSM UNSPECIFIED SITE
	441.01 - (ICD9) DISSECTION OF AORTA THORACIC
	441.02 - (ICD9) DISSECTION OF AORTA ABDOMINAL
	441.03 - (ICD9) DISSECTION OF AORTA THORACOABDOMINAL
	441.1 - (ICD9) THORACIC ANEURYSM RUPTURED
	441.2 - (ICD9) THORACIC ANEURYSM WITHOUT RUPTURE
	441.3 - (ICD9) ABDOMINAL ANEURYSM RUPTURED
	441.4 - (ICD9) ABDOMINAL ANEURYSM WITHOUT RUPTURE
	441.5 - (ICD9) AORTIC ANEURYSM OF UNSPECIFIED SITE RUPTURED
	441.6 - (ICD9) THORACOABDOMINAL ANEURYSM RUPTURED
	441.7 - (ICD9) THORACOABDOMINAL ANEURYSM WITHOUT RUPTURE
	441.9 - (ICD9) AORTIC ANEURYSM OF UNSPECIFIED SITE WITHOUT RUPTURE
	427.41 - (ICD9) VENTRICULAR FIBRILLATION
	427.42 - (ICD9) VENTRICULAR FLUTTER
	427.5 - (ICD9) CARDIAC ARREST
	286.6 - (ICD9) DEFIBRINATION SYNDROME
	286.9 - (ICD9) OTHER AND UNSPECIFIED COAGULATION DEFECTS
	666.3 - (ICD9) POSTPARTUM COAGULATION DEFECTS
	666.30 - (ICD9) POSTPARTUM COAGULATION DEFECTS UNSPECIFIED AS TO EPISODE OF CARE
	666.32 - (ICD9) POSTPARTUM COAGULATION DEFECTS WITH DELIVERY
	666.34 - (ICD9) POSTPARTUM COAGULATION DEFECTS
	642.6 - (ICD9) ECLAMPSIA COMPLICATING PREGNANCY CHILDBIRTH OR THE PUERPERIUM
	642.60 - (ICD9) ECLAMPSIA COMPLICATING PREGNANCY CHILDBIRTH OR THE PUERPERIUM UNSPECIFIED AS TO EPISODE OF CARE
	642.61 - (ICD9) ECLAMPSIA WITH DELIVERY
	642.62 - (ICD9) ECLAMPSIA WITH DELIVERY WITH POSTPARTUM COMPLICATION
	642.63 - (ICD9) ECLAMPSIA ANTEPARTUM
	642.64 - (ICD9) ECLAMPSIA POSTPARTUM
	669.4 - (ICD9) OTHER COMPLICATIONS OF OBSTETRICAL SURGERY AND PROCEDURES
	669.40 - (ICD9) OTHER COMPLICATIONS OF OBSTETRICAL SURGERY AND PROCEDURES UNSPECIFIED AS TO EPISODE OF CARE
	669.41 - (ICD9) OTHER COMPLICATIONS OF OBSTETRICAL SURGERY AND PROCEDURES WITH DELIVERY WITH OR WITHOUT ANTEPARTUM CONDITION
	669.42 - (ICD9) OTHER COMPLICATIONS OF OBSTETRICAL SURGERY AND PROCEDURES WITH DELIVERY WITH POSTPARTUM COMPLICATION
	669.43 - (ICD9) OTHER COMPLICATIONS OF OBSTETRICAL SURGERY AND PROCEDURES ANTEPARTUM CONDITION OR COMPLICATION
	669.44 - (ICD9) OTHER COMPLICATIONS OF OBSTETRICAL SURGERY AND PROCEDURES POSTPARTUM CONDITION OR COMPLICATION
	997.1 - (ICD9) CARDIAC COMPLICATIONS NOT ELSEWHERE CLASSIFIED
	860 - (ICD9) TRAUMATIC PNEUMOTHORAX AND HEMOTHORAX
	860.0 - (ICD9) TRAUMATIC PNEUMOTHORAX WITHOUT OPEN WOUND INTO THORAX
	860.1 - (ICD9) TRAUMATIC PNEUMOTHORAX WITH OPEN WOUND INTO THORAX
	860.2 - (ICD9) TRAUMATIC HEMOTHORAX WITHOUT OPEN WOUND INTO THORAX
	860.3 - (ICD9) TRAUMATIC HEMOTHORAX WITH OPEN WOUND INTO THORAX
	860.4 - (ICD9) TRAUMATIC PNEUMOHEMOTHORAX WITHOUT OPEN WOUND INTO THORAX
	860.5 - (ICD9) TRAUMATIC PNEUMOHEMOTHORAX WITH OPEN WOUND INTO THORAX
	861 - (ICD9) INJURY TO HEART AND LUNG
	861.0 - (ICD9) HEART INJURY WITHOUT MENTION OF OPEN WOUND INTO THORAX
	861.00 - (ICD9) UNSPECIFIED INJURY OF HEART WITHOUT OPEN WOUND INTO THORAX
	861.01 - (ICD9) CONTUSION OF HEART WITHOUT OPEN WOUND INTO THORAX
	861.02 - (ICD9) LACERATION OF HEART WITHOUT PENETRATION OF HEART CHAMBERS OR OPEN WOUND INTO THORAX
	861.03 - (ICD9) LACERATION OF HEART WITH PENETRATION OF HEART CHAMBERS WITHOUT OPEN WOUND INTO THORAX
	861.1 - (ICD9) HEART INJURY WITH OPEN WOUND INTO THORAX
	861.10 - (ICD9) UNSPECIFIED INJURY OF HEART WITH OPEN WOUND INTO THORAX
	861.11 - (ICD9) CONTUSION OF HEART WITH OPEN WOUND INTO THORAX
	861.12 - (ICD9) LACERATION OF HEART WITHOUT PENETRATION OF HEART CHAMBERS WITH OPEN WOUND INTO THORAX
	861.13 - (ICD9) LACERATION OF HEART WITH PENETRATION OF HEART CHAMBERS AND OPEN WOUND INTO THORAX
	861.2 - (ICD9) LUNG INJURY WITHOUT MENTION OF OPEN WOUND INTO THORAX
	861.20 - (ICD9) UNSPECIFIED INJURY OF LUNG WITHOUT OPEN WOUND INTO THORAX
	861.21 - (ICD9) CONTUSION OF LUNG WITHOUT OPEN WOUND INTO THORAX
	861.22 - (ICD9) LACERATION OF LUNG WITHOUT OPEN WOUND INTO THORAX
	861.3 - (ICD9) LUNG INJURY WITH OPEN WOUND INTO THORAX
	861.30 - (ICD9) UNSPECIFIED INJURY OF LUNG WITH OPEN WOUND INTO THORAX
	861.31 - (ICD9) CONTUSION OF LUNG WITH OPEN WOUND INTO THORAX
	861.32 - (ICD9) LACERATION OF LUNG WITH OPEN WOUND INTO THORAX
	862 - (ICD9) INJURY TO OTHER AND UNSPECIFIED INTRATHORACIC ORGANS
	862.0 - (ICD9) INJURY TO DIAPHRAGM WITHOUT OPEN WOUND INTO CAVITY
	862.1 - (ICD9) INJURY TO DIAPHRAGM WITH OPEN WOUND INTO CAVITY
	862.2 - (ICD9) INJURY TO OTHER SPECIFIED INTRATHORACIC ORGANS WITHOUT MENTION OF OPEN WOUND INTO CAVITY
	862.21 - (ICD9) INJURY TO BRONCHUS WITHOUT OPEN WOUND INTO CAVITY
	862.22 - (ICD9) INJURY TO ESOPHAGUS WITHOUT OPEN WOUND INTO CAVITY
	862.29 - (ICD9) INJURY TO OTHER SPECIFIED INTRATHORACIC ORGANS WITHOUT OPEN WOUND INTO CAVITY
	862.3 - (ICD9) INJURY TO OTHER SPECIFIED INTRATHORACIC ORGANS WITH OPEN WOUND INTO CAVITY
	862.31 - (ICD9) INJURY TO BRONCHUS WITH OPEN WOUND INTO CAVITY
	862.32 - (ICD9) INJURY TO ESOPHAGUS WITH OPEN WOUND INTO CAVITY
	862.39 - (ICD9) INJURY TO OTHER SPECIFIED INTRATHORACIC ORGANS WITH OPEN WOUND INTO CAVITY
	862.8 - (ICD9) INJURY TO MULTIPLE AND UNSPECIFIED INTRATHORACIC ORGANS WITHOUT OPEN WOUND INTO CAVITY
	862.9 - (ICD9) INJURY TO MULTIPLE AND UNSPECIFIED INTRATHORACIC ORGANS WITH OPEN WOUND INTO CAVITY
	863 - (ICD9) INJURY TO GASTROINTESTINAL TRACT
	863.0 - (ICD9) INJURY TO STOMACH WITHOUT OPEN WOUND INTO CAVITY
	863.1 - (ICD9) INJURY TO STOMACH WITH OPEN WOUND INTO CAVITY
	863.2 - (ICD9) INJURY TO SMALL INTESTINE WITHOUT MENTION OF OPEN WOUND INTO CAVITY
	863.20 - (ICD9) INJURY TO SMALL INTESTINE UNSPECIFIED SITE WITHOUT OPEN WOUND INTO CAVITY
	863.21 - (ICD9) INJURY TO DUODENUM WITHOUT OPEN WOUND INTO CAVITY
	863.29 - (ICD9) OTHER INJURY TO SMALL INTESTINE WITHOUT OPEN WOUND INTO CAVITY
	863.3 - (ICD9) INJURY TO SMALL INTESTINE WITH OPEN WOUND INTO CAVITY
	863.30 - (ICD9) INJURY TO SMALL INTESTINE UNSPECIFIED SITE WITH OPEN WOUND INTO CAVITY
	863.31 - (ICD9) INJURY TO DUODENUM WITH OPEN WOUND INTO CAVITY
	863.39 - (ICD9) OTHER INJURY TO SMALL INTESTINE WITH OPEN WOUND INTO CAVITY
	863.4 - (ICD9) INJURY TO COLON OR RECTUM WITHOUT MENTION OF OPEN WOUND INTO CAVITY
	863.40 - (ICD9) INJURY TO COLON UNSPECIFIED SITE WITHOUT OPEN WOUND INTO CAVITY
	863.41 - (ICD9) INJURY TO ASCENDING (RIGHT) COLON WITHOUT OPEN WOUND INTO CAVITY
	863.42 - (ICD9) INJURY TO TRANSVERSE COLON WITHOUT OPEN WOUND INTO CAVITY
	863.43 - (ICD9) INJURY TO DESCENDING (LEFT) COLON WITHOUT OPEN WOUND INTO CAVITY
	863.44 - (ICD9) INJURY TO SIGMOID COLON WITHOUT OPEN WOUND INTO CAVITY
	863.45 - (ICD9) INJURY TO RECTUM WITHOUT OPEN WOUND INTO CAVITY
	863.46 - (ICD9) INJURY TO MULTIPLE SITES IN COLON AND RECTUM WITHOUT OPEN WOUND INTO CAVITY
	863.49 - (ICD9) OTHER INJURY TO COLON AND RECTUM WITHOUT OPEN WOUND INTO CAVITY
	863.5 - (ICD9) INJURY TO COLON OR RECTUM WITH OPEN WOUND INTO CAVITY
	863.50 - (ICD9) INJURY TO COLON UNSPECIFIED SITE WITH OPEN WOUND INTO CAVITY
	863.51 - (ICD9) INJURY TO ASCENDING (RIGHT) COLON WITH OPEN WOUND INTO CAVITY
	863.52 - (ICD9) INJURY TO TRANSVERSE COLON WITH OPEN WOUND INTO CAVITY
	863.53 - (ICD9) INJURY TO DESCENDING (LEFT) COLON WITH OPEN WOUND INTO CAVITY
	863.54 - (ICD9) INJURY TO SIGMOID COLON WITH OPEN WOUND INTO CAVITY
	863.55 - (ICD9) INJURY TO RECTUM WITH OPEN WOUND INTO CAVITY
	863.56 - (ICD9) INJURY TO MULTIPLE SITES IN COLON AND RECTUM WITH OPEN WOUND INTO CAVITY
	863.59 - (ICD9) OTHER INJURY TO COLON AND RECTUM WITH OPEN WOUND INTO CAVITY
	863.8 - (ICD9) INJURY TO OTHER AND UNSPECIFIED GASTROINTESTINAL SITES WITHOUT MENTION OF OPEN WOUND INTO CAVITY
	863.80 - (ICD9) INJURY TO GASTROINTESTINAL TRACT UNSPECIFIED SITE WITHOUT OPEN WOUND INTO CAVITY
	863.81 - (ICD9) INJURY TO PANCREAS HEAD WITHOUT OPEN WOUND INTO CAVITY
	863.82 - (ICD9) INJURY TO PANCREAS BODY WITHOUT OPEN WOUND INTO CAVITY
	863.83 - (ICD9) INJURY TO PANCREAS TAIL WITHOUT OPEN WOUND INTO CAVITY
	863.84 - (ICD9) INJURY TO PANCREAS MULTIPLE AND UNSPECIFIED SITES WITHOUT OPEN WOUND INTO CAVITY
	863.85 - (ICD9) INJURY TO APPENDIX WITHOUT OPEN WOUND INTO CAVITY
	863.89 - (ICD9) INJURY TO OTHER AND UNSPECIFIED GASTROINTESTINAL SITES WITHOUT OPEN WOUND INTO CAVITY
	863.9 - (ICD9) INJURY TO OTHER AND UNSPECIFIED GASTROINTESTINAL SITES WITH OPEN WOUND INTO CAVITY
	863.90 - (ICD9) INJURY TO GASTROINTESTINAL TRACT UNSPECIFIED SITE WITH OPEN WOUND INTO CAVITY
	863.91 - (ICD9) INJURY TO PANCREAS HEAD WITH OPEN WOUND INTO CAVITY
	863.92 - (ICD9) INJURY TO PANCREAS BODY WITH OPEN WOUND INTO CAVITY
	863.93 - (ICD9) INJURY TO PANCREAS TAIL WITH OPEN WOUND INTO CAVITY
	863.94 - (ICD9) INJURY TO PANCREAS MULTIPLE AND UNSPECIFIED SITES WITH OPEN WOUND INTO CAVITY
	863.95 - (ICD9) INJURY TO APPENDIX WITH OPEN WOUND INTO CAVITY
	863.99 - (ICD9) INJURY TO OTHER AND UNSPECIFIED GASTROINTESTINAL SITES WITH OPEN WOUND INTO CAVITY
	864 - (ICD9) INJURY TO LIVER
	864.0 - (ICD9) INJURY TO LIVER WITHOUT MENTION OF OPEN WOUND INTO CAVITY
	864.00 - (ICD9) UNSPECIFIED INJURY TO LIVER WITHOUT OPEN WOUND INTO CAVITY
	864.01 - (ICD9) HEMATOMA AND CONTUSION OF LIVER WITHOUT OPEN WOUND INTO CAVITY
	864.02 - (ICD9) LACERATION OF LIVER MINOR WITHOUT OPEN WOUND INTO CAVITY
	864.03 - (ICD9) LACERATION OF LIVER MODERATE WITHOUT OPEN WOUND INTO CAVITY
	864.04 - (ICD9) LACERATION OF LIVER MAJOR WITHOUT OPEN WOUND INTO CAVITY
	864.05 - (ICD9) LACERATION OF LIVER UNSPECIFIED WITHOUT OPEN WOUND INTO CAVITY
	864.09 - (ICD9) OTHER INJURY TO LIVER WITHOUT OPEN WOUND INTO CAVITY
	864.1 - (ICD9) INJURY TO LIVER WITH OPEN WOUND INTO CAVITY
	864.10 - (ICD9) UNSPECIFIED INJURY TO LIVER WITH OPEN WOUND INTO CAVITY
	864.11 - (ICD9) HEMATOMA AND CONTUSION OF LIVER WITH OPEN WOUND INTO CAVITY
	864.12 - (ICD9) LACERATION OF LIVER MINOR WITH OPEN WOUND INTO CAVITY
	864.13 - (ICD9) LACERATION OF LIVER MODERATE WITH OPEN WOUND INTO CAVITY
	864.14 - (ICD9) LACERATION OF LIVER MAJOR WITH OPEN WOUND INTO CAVITY
	864.15 - (ICD9) LACERATION OF LIVER UNSPECIFIED WITH OPEN WOUND INTO CAVITY
	864.19 - (ICD9) OTHER INJURY TO LIVER WITH OPEN WOUND INTO CAVITY
	865 - (ICD9) INJURY TO SPLEEN
	865.0 - (ICD9) INJURY TO SPLEEN WITHOUT MENTION OF OPEN WOUND INTO CAVITY
	865.00 - (ICD9) UNSPECIFIED INJURY TO SPLEEN WITHOUT OPEN WOUND INTO CAVITY
	865.01 - (ICD9) HEMATOMA OF SPLEEN WITHOUT RUPTURE OF CAPSULE WITHOUT OPEN WOUND INTO CAVITY
	865.02 - (ICD9) CAPSULAR TEARS TO SPLEEN WITHOUT MAJOR DISRUPTION OF PARENCHYMA WITHOUT OPEN WOUND INTO CAVITY
	865.03 - (ICD9) LACERATION OF SPLEEN EXTENDING INTO PARENCHYMA WITHOUT OPEN WOUND INTO CAVITY
	865.04 - (ICD9) MASSIVE PARENCHYMAL DISRUPTION OF SPLEEN WITHOUT OPEN WOUND INTO CAVITY
	865.09 - (ICD9) OTHER INJURY INTO SPLEEN WITHOUT OPEN WOUND INTO CAVITY
	865.1 - (ICD9) INJURY TO SPLEEN WITH OPEN WOUND INTO CAVITY
	865.10 - (ICD9) UNSPECIFIED INJURY TO SPLEEN WITH OPEN WOUND INTO CAVITY
	865.11 - (ICD9) HEMATOMA OF SPLEEN WITHOUT RUPTURE OF CAPSULE WITH OPEN WOUND INTO CAVITY
	865.12 - (ICD9) CAPSULAR TEARS TO SPLEEN WITHOUT MAJOR DISRUPTION OF PARENCHYMA WITH OPEN WOUND INTO CAVITY
	865.13 - (ICD9) LACERATION OF SPLEEN EXTENDING INTO PARENCHYMA WITH OPEN WOUND INTO CAVITY
	865.14 - (ICD9) MASSIVE PARENCHYMA DISRUPTION OF SPLEEN WITH OPEN WOUND INTO CAVITY
	865.19 - (ICD9) OTHER INJURY TO SPLEEN WITH OPEN WOUND INTO CAVITY
	866 - (ICD9) INJURY TO KIDNEY
	866.0 - (ICD9) INJURY TO KIDNEY WITHOUT MENTION OF OPEN WOUND INTO CAVITY
	866.00 - (ICD9) UNSPECIFIED INJURY TO KIDNEY WITHOUT OPEN WOUND INTO CAVITY
	866.01 - (ICD9) HEMATOMA OF KIDNEY WITHOUT RUPTURE OF CAPSULE WITHOUT OPEN WOUND INTO CAVITY
	866.02 - (ICD9) LACERATION OF KIDNEY WITHOUT OPEN WOUND INTO CAVITY
	866.03 - (ICD9) COMPLETE DISRUPTION OF KIDNEY PARENCHYMA WITHOUT OPEN WOUND INTO CAVITY
	866.1 - (ICD9) INJURY TO KIDNEY WITH OPEN WOUND INTO CAVITY
	866.10 - (ICD9) UNSPECIFIED INJURY TO KIDNEY WITH OPEN WOUND INTO CAVITY
	866.11 - (ICD9) HEMATOMA OF KIDNEY WITHOUT RUPTURE OF CAPSULE WITH OPEN WOUND INTO CAVITY
	866.12 - (ICD9) LACERATION OF KIDNEY WITH OPEN WOUND INTO CAVITY
	866.13 - (ICD9) COMPLETE DISRUPTION OF KIDNEY PARENCHYMA WITH OPEN WOUND INTO CAVITY
	867 - (ICD9) INJURY TO PELVIC ORGANS
	867.0 - (ICD9) INJURY TO BLADDER AND URETHRA WITHOUT OPEN WOUND INTO CAVITY
	867.1 - (ICD9) INJURY TO BLADDER AND URETHRA WITH OPEN WOUND INTO CAVITY
	867.2 - (ICD9) INJURY TO URETER WITHOUT OPEN WOUND INTO CAVITY
	867.3 - (ICD9) INJURY TO URETER WITH OPEN WOUND INTO CAVITY
	867.4 - (ICD9) INJURY TO UTERUS WITHOUT OPEN WOUND INTO CAVITY
	867.5 - (ICD9) INJURY TO UTERUS WITH OPEN WOUND INTO CAVITY
	867.6 - (ICD9) INJURY TO OTHER SPECIFIED PELVIC ORGANS WITHOUT OPEN WOUND INTO CAVITY
	867.7 - (ICD9) INJURY TO OTHER SPECIFIED PELVIC ORGANS WITH OPEN WOUND INTO CAVITY
	867.8 - (ICD9) INJURY TO UNSPECIFIED PELVIC ORGAN WITHOUT OPEN WOUND INTO CAVITY
	867.9 - (ICD9) INJURY TO UNSPECIFIED PELVIC ORGAN WITH OPEN WOUND INTO CAVITY
	868 - (ICD9) INJURY TO OTHER INTRA-ABDOMINAL ORGANS
	868.0 - (ICD9) INJURY TO OTHER INTRA-ABDOMINAL ORGANS WITHOUT MENTION OF OPEN WOUND INTO CAVITY
	868.00 - (ICD9) INJURY TO UNSPECIFIED INTRA-ABDOMINAL ORGAN WITHOUT OPEN WOUND INTO CAVITY
	868.01 - (ICD9) INJURY TO ADRENAL GLAND WITHOUT OPEN WOUND INTO CAVITY
	868.02 - (ICD9) INJURY TO BILE DUCT AND GALLBLADDER WITHOUT OPEN WOUND INTO CAVITY
	868.03 - (ICD9) INJURY TO PERITONEUM WITHOUT OPEN WOUND INTO CAVITY
	868.04 - (ICD9) INJURY TO RETROPERITONEUM WITHOUT OPEN WOUND INTO CAVITY
	868.09 - (ICD9) INJURY TO OTHER AND MULTIPLE INTRA-ABDOMINAL ORGANS WITHOUT OPEN WOUND INTO CAVITY
	868.1 - (ICD9) INJURY TO OTHER INTRA-ABDOMINAL ORGANS WITH OPEN WOUND INTO CAVITY
	868.10 - (ICD9) INJURY TO UNSPECIFIED INTRA-ABDOMINAL ORGAN WITH OPEN WOUND INTO CAVITY
	868.11 - (ICD9) INJURY TO ADRENAL GLAND WITH OPEN WOUND INTO CAVITY
	868.12 - (ICD9) INJURY TO BILE DUCT AND GALLBLADDER WITH OPEN WOUND INTO CAVITY
	868.13 - (ICD9) INJURY TO PERITONEUM WITH OPEN WOUND INTO CAVITY
	868.14 - (ICD9) INJURY TO RETROPERITONEUM WITH OPEN WOUND INTO CAVITY
	868.19 - (ICD9) INJURY TO OTHER AND MULTIPLE INTRA-ABDOMINAL ORGANS WITH OPEN WOUND INTO CAVITY
	869 - (ICD9) INTERNAL INJURY TO UNSPECIFIED OR ILL-DEFINED ORGANS
	869.0 - (ICD9) INTERNAL INJURY TO UNSPECIFIED OR ILL-DEFINED ORGANS WITHOUT OPEN WOUND INTO CAVITY
	869.1 - (ICD9) INTERNAL INJURY TO UNSPECIFIED OR ILL-DEFINED ORGANS WITH OPEN WOUND INTO CAVITY
	800 - (ICD9) FRACTURE OF VAULT OF SKULL
	800.0 - (ICD9) CLOSED FRACTURE OF VAULT OF SKULL WITHOUT MENTION OF INTRACRANIAL INJURY
	800.00 - (ICD9) CLOSED FRACTURE OF VAULT OF SKULL WITHOUT INTRACRANIAL INJURY WITH STATE OF CONSCIOUSNESS UNSPECIFIED
	800.01 - (ICD9) CLOSED FRACTURE OF VAULT OF SKULL WITHOUT INTRACRANIAL INJURY WITH NO LOSS OF CONSCIOUSNESS
	800.02 - (ICD9) CLOSED FRACTURE OF VAULT OF SKULL WITHOUT INTRACRANIAL INJURY WITH BRIEF (LESS THAN ONE HOUR) LOSS OF CONSCIOUSNESS
	800.03 - (ICD9) CLOSED FRACTURE OF VAULT OF SKULL WITHOUT INTRACRANIAL INJURY WITH MODERATE (1-24 HOURS) LOSS OF CONSCIOUSNESS
	800.04 - (ICD9) CLOSED FRACTURE OF VAULT OF SKULL WITHOUT INTRACRANIAL INJURY WITH PROLONGED (MORE THAN 24 HOURS) LOSS OF CONSCIOUSNESS AND RETURN TO PRE-EXISTING CONSCIOUS LEVEL
	800.05 - (ICD9) CLOSED FRACTURE OF VAULT OF SKULL WITHOUT INTRACRANIAL INJURY WITH PROLONGED (MORE THAN 24 HOURS) LOSS OF CONSCIOUSNESS WITHOUT RETURN TO PRE-EXISTING CONSCIOUS LEVEL
	800.06 - (ICD9) CLOSED FRACTURE OF VAULT OF SKULL WITHOUT INTRA CRANIAL INJURY WITH LOSS OF CONSCIOUSNESS OF UNSPECIFIED DURATION
	800.09 - (ICD9) CLOSED FRACTURE OF VAULT OF SKULL WITHOUT INTRACRANIAL INJURY WITH CONCUSSION UNSPECIFIED
	800.1 - (ICD9) CLOSED FRACTURE OF VAULT OF SKULL WITH CEREBRAL LACERATION AND CONTUSION
	800.10 - (ICD9) CLOSED FRACTURE OF VAULT OF SKULL WITH CEREBRAL LACERATION AND CONTUSION WITH STATE OF CONSCIOUSNESS UNSPECIFIED
	800.11 - (ICD9) CLOSED FRACTURE OF VAULT OF SKULL WITH CEREBRAL LACERATION AND CONTUSION WITH NO LOSS OF CONSCIOUSNESS
	800.12 - (ICD9) CLOSED FRACTURE OF VAULT OF SKULL WITH CEREBRAL LACERATION AND CONTUSION WITH BRIEF (LESS THAN ONE HOUR) LOSS OF CONSCIOUSNESS
	800.13 - (ICD9) CLOSED FRACTURE OF VAULT OF SKULL WITH CEREBRAL LACERATION AND CONTUSION WITH MODERATE (1-24 HOURS) LOSS OF CONSCIOUSNESS
	800.14 - (ICD9) CLOSED FRACTURE OF VAULT OF SKULL WITH CEREBRAL LACERATION AND CONTUSION WITH PROLONGED (MORE THAN 24 HOURS) LOSS OF CONSCIOUSNESS AND RETURN TO PRE-EXISTING CONSCIOUS LEVEL
	800.15 - (ICD9) CLOSED FRACTURE OF VAULT OF SKULL WITH CEREBRAL LACERATION AND CONTUSION WITH PROLONGED (MORE THAN 24 HOURS) LOSS OF CONSCIOUSNESS WITHOUT RETURN PRE-EXISTING CONSCIOUS LEVEL
	800.16 - (ICD9) CLOSED FRACTURE OF VAULT OF SKULL WITH CEREBRAL LACERATION AND CONTUSION WITH LOSS OF CONSCIOUSNESS OF UNSPECIFIED DURATION
	800.19 - (ICD9) CLOSED FRACTURE OF VAULT OF SKULL WITH CEREBRAL LACERATION AND CONTUSION WITH CONCUSSION UNSPECIFIED
	800.2 - (ICD9) CLOSED FRACTURE OF VAULT OF SKULL WITH SUBARACHNOID SUBDURAL AND EXTRADURAL HEMORRHAGE
	800.20 - (ICD9) CLOSED FRACTURE OF VAULT OF SKULL WITH SUBARACHNOID SUBDURAL AND EXTRADURAL HEMORRHAGE WITH STATE OF CONSCIOUSNESS UNSPECIFIED
	800.21 - (ICD9) CLOSED FRACTURE OF VAULT OF SKULL WITH SUBARACHNOID SUBDURAL AND EXTRADURAL HEMORRHAGE WITH NO LOSS OF CONSCIOUSNESS
	800.22 - (ICD9) CLOSED FRACTURE OF VAULT OF SKULL WITH SUBARACHNOID SUBDURAL AND EXTRADURAL HEMORRHAGE WITH BRIEF (LESS THAN ONE HOUR) LOSS OF CONSCIOUSNESS
	800.23 - (ICD9) CLOSED FRACTURE OF VAULT OF SKULL WITH SUBARACHNOID SUBDURAL AND EXTRADURAL HEMORRHAGE WITH MODERATE (1-24 HOURS) LOSS OF CONSCIOUSNESS
	800.24 - (ICD9) CLOSED FRACTURE OF VAULT OF SKULL WITH SUBARACHNOID SUBDURAL AND EXTRADURAL HEMORRHAGE WITH PROLONGED (MORE THAN 24 HOURS) LOSS OF CONSCIOUSNESS AND RETURN TO PRE-EXISTING CONSCIOUS LEVEL
	800.25 - (ICD9) CLOSED FRACTURE OF VAULT OF SKULL WITH SUBARACHNOID SUBDURAL AND EXTRADURAL HEMORRHAGE WITH PROLONGED (MORE THAN 24 HOURS) LOSS OF CONSCIOUSNESS WITHOUT RETURN TO PRE-EXISTING CONSCIOUS LEVEL
	800.26 - (ICD9) CLOSED FRACTURE OF VAULT OF SKULL WITH SUBARACHNOID SUBDURAL AND EXTRADURAL HEMORRHAGE WITH LOSS OF CONSCIOUSNESS OF UNSPECIFIED DURATION
	800.29 - (ICD9) CLOSED FRACTURE OF VAULT OF SKULL WITH SUBARACHNOID SUBDURAL AND EXTRADURAL HEMORRHAGE WITH CONCUSSION UNSPECIFIED
	800.3 - (ICD9) CLOSED FRACTURE OF VAULT OF SKULL WITH OTHER AND UNSPECIFIED INTRACRANIAL HEMORRHAGE
	800.30 - (ICD9) CLOSED FRACTURE OF VAULT OF SKULL WITH OTHER AND UNSPECIFIED INTRACRANIAL HEMORRHAGE WITH STATE OF CONSCIOUSNESS UNSPECIFIED
	800.31 - (ICD9) CLOSED FRACTURE OF VAULT OF SKULL WITH OTHER AND UNSPECIFIED INTRACRANIAL HEMORRHAGE WITH NO LOSS OF CONSCIOUSNESS
	800.32 - (ICD9) CLOSED FRACTURE OF VAULT OF SKULL WITH OTHER AND UNSPECIFIED INTRACRANIAL HEMORRHAGE WITH BRIEF (LESS THAN ONE HOUR) LOSS OF CONSCIOUSNESS
	800.33 - (ICD9) CLOSED FRACTURE OF VAULT OF SKULL WITH OTHER AND UNSPECIFIED INTRACRANIAL HEMORRHAGE WITH MODERATE (1-24 HOURS) LOSS OF CONSCIOUSNESS
	800.34 - (ICD9) CLOSED FRACTURE OF VAULT OF SKULL WITH OTHER AND UNSPECIFIED INTRACRANIAL HEMORRHAGE WITH PROLONGED (MORE THAN 24 HOURS) LOSS OF CONSCIOUSNESS AND RETURN TO PRE-EXISTING CONSCIOUS LEVEL
	800.35 - (ICD9) CLOSED FRACTURE OF VAULT OF SKULL WITH OTHER AND UNSPECIFIED INTRACRANIAL HEMORRHAGE WITH PROLONGED (MORE THAN 24 HOURS) LOSS OF CONSCIOUSNESS WITHOUT RETURN TO PRE-EXISTING CONSCIOUS LEVEL
	800.36 - (ICD9) CLOSED FRACTURE OF VAULT OF SKULL WITH OTHER AND UNSPECIFIED INTRACRANIAL HEMORRHAGE WITH LOSS OF CONSCIOUSNESS OF UNSPECIFIED DURATION
	800.39 - (ICD9) CLOSED FRACTURE OF VAULT OF SKULL WITH OTHER AND UNSPECIFIED INTRACRANIAL HEMORRHAGE WITH CONCUSSION UNSPECIFIED
	800.4 - (ICD9) CLOSED FRACTURE OF VAULT OF SKULL WITH INTERCRANIAL INJURY OF OTHER AND UNSPECIFIED NATURE
	800.40 - (ICD9) CLOSED FRACTURE OF VAULT OF SKULL WITH INTRACRANIAL INJURY OF OTHER AND UNSPECIFIED NATURE WITH STATE OF CONSCIOUSNESS UNSPECIFIED
	800.41 - (ICD9) CLOSED FRACTURE OF VAULT OF SKULL WITH INTRACRANIAL INJURY OF OTHER AND UNSPECIFIED NATURE WITH NO LOSS OF CONSCIOUSNESS
	800.42 - (ICD9) CLOSED FRACTURE OF VAULT OF SKULL WITH INTRACRANIAL INJURY OF OTHER AND UNSPECIFIED NATURE WITH BRIEF (LESS THAN ONE HOUR) LOSS OF CONSCIOUSNESS
	800.43 - (ICD9) CLOSED FRACTURE OF VAULT OF SKULL WITH INTRACRANIAL INJURY OF OTHER AND UNSPECIFIED NATURE WITH MODERATE (1-24 HOURS) LOSS OF CONSCIOUSNESS
	800.44 - (ICD9) CLOSED FRACTURE OF VAULT OF SKULL WITH INTRACRANIAL INJURY OF OTHER AND UNSPECIFIED NATURE WITH PROLONGED (MORE THAN 24 HOURS) LOSS OF CONSCIOUSNESS AND RETURN TO PRE-EXISTING CONSCIOUS LEVEL
	800.45 - (ICD9) CLOSED FRACTURE OF VAULT OF SKULL WITH INTRACRANIAL INJURY OF OTHER AND UNSPECIFIED NATURE WITH PROLONGED (MORE THAN 24 HOURS) LOSS OF CONSCIOUSNESS WITHOUT RETURN TO PRE-EXISTING CONSCIOUS LEVEL
	800.46 - (ICD9) CLOSED FRACTURE OF VAULT OF SKULL WITH INTRACRANIAL INJURY OF OTHER AND UNSPECIFIED NATURE WITH LOSS OF CONSCIOUSNESS OF UNSPECIFIED DURATION
	800.49 - (ICD9) CLOSED FRACTURE OF VAULT OF SKULL WITH INTRACRANIAL INJURY OF OTHER AND UNSPECIFIED NATURE WITH CONCUSSION UNSPECIFIED
	800.5 - (ICD9) OPEN FRACTURE OF VAULT OF SKULL WITHOUT MENTION OF INTRACRANIAL INJURY
	800.50 - (ICD9) OPEN FRACTURE OF VAULT OF SKULL WITHOUT INTRACRANIAL INJURY WITH STATE OF CONSCIOUSNESS UNSPECIFIED
	800.51 - (ICD9) OPEN FRACTURE OF VAULT OF SKULL WITHOUT INTRACRANIAL INJURY WITH NO LOSS OF CONSCIOUSNESS
	800.52 - (ICD9) OPEN FRACTURE OF VAULT OF SKULL WITHOUT INTRACRANIAL INJURY WITH BRIEF (LESS THAN ONE HOUR) LOSS OF CONSCIOUSNESS
	800.53 - (ICD9) OPEN FRACTURE OF VAULT OF SKULL WITHOUT INTRACRANIAL INJURY WITH MODERATE (1-24 HOURS) LOSS OF CONSCIOUSNESS
	800.54 - (ICD9) OPEN FRACTURE OF VAULT OF SKULL WITHOUT INTRACRANIAL INJURY WITH PROLONGED (MORE THAN 24 HOURS) LOSS OF CONSCIOUSNESS AND RETURN TO PRE-EXISTING CONSCIOUS LEVEL
	800.55 - (ICD9) OPEN FRACTURE OF VAULT OF SKULL WITHOUT INTRACRANIAL INJURY WITH PROLONGED (MORE THAN 24 HOURS) LOSS OF CONSCIOUSNESS WITHOUT RETURN TO PRE-EXISTING CONSCIOUS LEVEL
	800.56 - (ICD9) OPEN FRACTURE OF VAULT OF SKULL WITHOUT INTRACRANIAL INJURY WITH LOSS OF CONSCIOUSNESS OF UNSPECIFIED DURATION
	800.59 - (ICD9) OPEN FRACTURE OF VAULT OF SKULL WITHOUT INTRACRANIAL INJURY WITH CONCUSSION UNSPECIFIED
	800.6 - (ICD9) OPEN FRACTURE OF VAULT OF SKULL WITH CEREBRAL LACERATION AND CONTUSION
	800.60 - (ICD9) OPEN FRACTURE OF VAULT OF SKULL WITH CEREBRAL LACERATION AND CONTUSION WITH STATE OF CONSCIOUSNESS UNSPECIFIED
	800.61 - (ICD9) OPEN FRACTURE OF VAULT OF SKULL WITH CEREBRAL LACERATION AND CONTUSION WITH NO LOSS OF CONSCIOUSNESS
	800.62 - (ICD9) OPEN FRACTURE OF VAULT OF SKULL WITH CEREBRAL LACERATION AND CONTUSION WITH BRIEF (LESS THAN ONE HOUR) LOSS OF CONSCIOUSNESS
	800.63 - (ICD9) OPEN FRACTURE OF VAULT OF SKULL WITH CEREBRAL LACERATION AND CONTUSION WITH MODERATE (1-24 HOURS) LOSS OF CONSCIOUSNESS
	800.64 - (ICD9) OPEN FRACTURE OF VAULT OF SKULL WITH CEREBRAL LACERATION AND CONTUSION WITH PROLONGED (MORE THAN 24 HOURS) LOSS OF CONSCIOUSNESS AND RETURN TO PRE-EXISTING CONSCIOUS LEVEL
	800.65 - (ICD9) OPEN FRACTURE OF VAULT OF SKULL WITH CEREBRAL LACERATION AND CONTUSION WITH PROLONGED (MORE THAN 24 HOURS) LOSS OF CONSCIOUSNESS WITHOUT RETURN TO PRE-EXISTING CONSCIOUS LEVEL
	800.66 - (ICD9) OPEN FRACTURE OF VAULT OF SKULL WITH CEREBRAL LACERATION AND CONTUSION WITH LOSS OF CONSCIOUSNESS OF UNSPECIFIED DURATION
	800.69 - (ICD9) OPEN FRACTURE OF VAULT OF SKULL WITH CEREBRAL LACERATION AND CONTUSION WITH CONCUSSION UNSPECIFIED
	800.7 - (ICD9) OPEN FRACTURE OF VAULT OF SKULL WITH SUBARACHNOID SUBDURAL AND EXTRADURAL HEMORRHAGE
	800.70 - (ICD9) OPEN FRACTURE OF VAULT OF SKULL WITH SUBARACHNOID SUBDURAL AND EXTRADURAL HEMORRHAGE WITH STATE OF CONSCIOUSNESS UNSPECIFIED
	800.71 - (ICD9) OPEN FRACTURE OF VAULT OF SKULL WITH SUBARACHNOID SUBDURAL AND EXTRADURAL HEMORRHAGE WITH NO LOSS OF CONSCIOUSNESS
	800.72 - (ICD9) OPEN FRACTURE OF VAULT OF SKULL WITH SUBARACHNOID SUBDURAL AND EXTRADURAL HEMORRHAGE WITH BRIEF (LESS THAN ONE HOUR) LOSS OF CONSCIOUSNESS
	800.73 - (ICD9) OPEN FRACTURE OF VAULT OF SKULL WITH SUBARACHNOID SUBDURAL AND EXTRADURAL HEMORRHAGE WITH MODERATE (1-24 HOURS) LOSS OF CONSCIOUSNESS
	800.74 - (ICD9) OPEN FRACTURE OF VAULT OF SKULL WITH SUBARACHNOID SUBDURAL AND EXTRADURAL HEMORRHAGE WITH PROLONGED (MORE THAN 24 HOURS) LOSS OF CONSCIOUSNESS AND RETURN TO PRE-EXISTING CONSCIOUS LEVEL
	800.75 - (ICD9) OPEN FRACTURE OF VAULT OF SKULL WITH SUBARACHNOID SUBDURAL AND EXTRADURAL HEMORRHAGE WITH PROLONGED (MORE THAN 24 HOURS) LOSS OF CONSCIOUSNESS WITHOUT RETURN TO PRE-EXISTING CONSCIOUS LEVEL
	800.76 - (ICD9) OPEN FRACTURE OF VAULT OF SKULL WITH SUBARACHNOID SUBDURAL AND EXTRADURAL HEMORRHAGE WITH LOSS OF CONSCIOUSNESS OF UNSPECIFIED DURATION
	800.79 - (ICD9) OPEN FRACTURE OF VAULT OF SKULL WITH SUBARACHNOID SUBDURAL AND EXTRADURAL HEMORRHAGE WITH CONCUSSION UNSPECIFIED
	800.8 - (ICD9) OPEN FRACTURE OF VAULT OF SKULL WITH OTHER AND UNSPECIFIED INTRACRANIAL HEMORRHAGE
	800.80 - (ICD9) OPEN FRACTURE OF VAULT OF SKULL WITH OTHER AND UNSPECIFIED INTRACRANIAL HEMORRHAGE WITH STATE OF CONSCIOUSNESS UNSPECIFIED
	800.81 - (ICD9) OPEN FRACTURE OF VAULT OF SKULL WITH OTHER AND UNSPECIFIED INTRACRANIAL HEMORRHAGE WITH NO LOSS OF CONSCIOUSNESS
	800.82 - (ICD9) OPEN FRACTURE OF VAULT OF SKULL WITH OTHER AND UNSPECIFIED INTRACRANIAL HEMORRHAGE WITH BRIEF (LESS THAN ONE HOUR) LOSS OF CONSCIOUSNESS
	800.83 - (ICD9) OPEN FRACTURE OF VAULT OF SKULL WITH OTHER AND UNSPECIFIED INTRACRANIAL HEMORRHAGE WITH MODERATE (1-24 HOURS) LOSS OF CONSCIOUSNESS
	800.84 - (ICD9) OPEN FRACTURE OF VAULT OF SKULL WITH OTHER AND UNSPECIFIED INTRACRANIAL HEMORRHAGE WITH PROLONGED (MORE THAN 24 HOURS) LOSS OF CONSCIOUSNESS AND RETURN TO PRE-EXISTING CONSCIOUS LEVEL
	800.85 - (ICD9) OPEN FRACTURE OF VAULT OF SKULL WITH OTHER AND UNSPECIFIED INTRACRANIAL HEMORRHAGE WITH PROLONGED (MORE THAN 24 HOURS) LOSS OF CONSCIOUSNESS WITHOUT RETURN TO PRE-EXISTING CONSCIOUS LEVEL
	800.86 - (ICD9) OPEN FRACTURE OF VAULT OF SKULL WITH OTHER AND UNSPECIFIED INTRACRANIAL HEMORRHAGE WITH LOSS OF CONSCIOUSNESS OF UNSPECIFIED DURATION
	800.89 - (ICD9) OPEN FRACTURE OF VAULT OF SKULL WITH OTHER AND UNSPECIFIED INTRACRANIAL HEMORRHAGE WITH CONCUSSION UNSPECIFIED
	800.9 - (ICD9) OPEN FRACTURE OF VAULT OF SKULL WITH INTRACRANIAL INJURY OF OTHER AND UNSPECIFIED NATURE
	800.90 - (ICD9) OPEN FRACTURE OF VAULT OF SKULL WITH INTRACRANIAL INJURY OF OTHER AND UNSPECIFIED NATURE WITH STATE OF CONSCIOUSNESS UNSPECIFIED
	800.91 - (ICD9) OPEN FRACTURE OF VAULT OF SKULL WITH INTRACRANIAL INJURY OF OTHER AND UNSPECIFIED NATURE WITH NO LOSS OF CONSCIOUSNESS
	800.92 - (ICD9) OPEN FRACTURE OF VAULT OF SKULL WITH INTRACRANIAL INJURY OF OTHER AND UNSPECIFIED NATURE WITH BRIEF (LESS THAN ONE HOUR) LOSS OF CONSCIOUSNESS
	800.93 - (ICD9) OPEN FRACTURE OF VAULT OF SKULL WITH INTRACRANIAL INJURY OF OTHER AND UNSPECIFIED NATURE WITH MODERATE (1-24 HOURS) LOSS OF CONSCIOUSNESS
	800.94 - (ICD9) OPEN FRACTURE OF VAULT OF SKULL WITH INTRACRANIAL INJURY OF OTHER AND UNSPECIFIED NATURE WITH PROLONGED (MORE THAN 24 HOURS) LOSS OF CONSIOUSNESS AND RETURN TO PRE-EXISTING CONSCIOUS LEVEL
	800.95 - (ICD9) OPEN FRACTURE OF VAULT OF SKULL WITH INTRACRANIAL INJURY OF OTHER AND UNSPECIFIED NATURE WITH PROLONGED (MORE THAN 24 HOURS) LOSS OF CONSIOUSNESS WITHOUT RETURN TO PRE-EXISTING CONSCIOUS LEVEL
	800.96 - (ICD9) OPEN FRACTURE OF VAULT OF SKULL WITH INTRACRANIAL INJURY OF OTHER AND UNSPECIFIED NATURE WITH LOSS OF CONSCIOUSNESS OF UNSPECIFIED DURATION
	800.99 - (ICD9) OPEN FRACTURE OF VAULT OF SKULL WITH INTRACRANIAL INJURY OF OTHER AND UNSPECIFIED NATURE WITH CONCUSSION UNSPECIFIED
	801 - (ICD9) FRACTURE OF BASE OF SKULL
	801.0 - (ICD9) CLOSED FRACTURE OF BASE OF SKULL WITHOUT MENTION OF INTRACRANIAL INJURY
	801.00 - (ICD9) CLOSED FRACTURE OF BASE OF SKULL WITHOUT INTRA CRANIAL INJURY WITH STATE OF CONSCIOUSNESS UNSPECIFIED
	801.01 - (ICD9) CLOSED FRACTURE OF BASE OF SKULL WITHOUT INTRA CRANIAL INJURY WITH NO LOSS OF CONSCIOUSNESS
	801.02 - (ICD9) CLOSED FRACTURE OF BASE OF SKULL WITHOUT INTRA CRANIAL INJURY WITH BRIEF (LESS THAN ONE HOUR) LOSS OF CONSCIOUSNESS
	801.03 - (ICD9) CLOSED FRACTURE OF BASE OF SKULL WITHOUT INTRA CRANIAL INJURY WITH MODERATE (1-24 HOURS) LOSS OF CONSCIOUSNESS
	801.04 - (ICD9) CLOSED FRACTURE OF BASE OF SKULL WITHOUT INTRA CRANIAL INJURY WITH PROLONGED (MORE THAN 24 HOURS) LOSS OF CONSCIOUSNESS AND RETURN TO PRE-EXISTING CONSCIOUS LEVEL
	801.05 - (ICD9) CLOSED FRACTURE OF BASE OF SKULL WITHOUT INTRA CRANIAL INJURY WITH PROLONGED (MORE THAN 24 HOURS) LOSS OF CONSCIOUSNESS WITHOUT RETURN TO PRE-EXISTING CONSCIOUS LEVEL
	801.06 - (ICD9) CLOSED FRACTURE OF BASE OF SKULL WITHOUT INTRA CRANIAL INJURY WITH LOSS OF CONSCIOUSNESS OF UNSPECIFIED DURATION
	801.09 - (ICD9) CLOSED FRACTURE OF BASE OF SKULL WITHOUT INTRA CRANIAL INJURY WITH CONCUSSION UNSPECIFIED
	801.1 - (ICD9) CLOSED FRACTURE OF BASE OF SKULL WITH CEREBRAL LACERATION AND CONTUSION
	801.10 - (ICD9) CLOSED FRACTURE OF BASE OF SKULL WITH CEREBRAL LACERATION AND CONTUSION WITH STATE OF CONSCIOUSNESS UNSPECIFIED
	801.11 - (ICD9) CLOSED FRACTURE OF BASE OF SKULL WITH CEREBRAL LACERATION AND CONTUSION WITH NO LOSS OF CONSCIOUSNESS
	801.12 - (ICD9) CLOSED FRACTURE OF BASE OF SKULL WITH CEREBRAL LACERATION AND CONTUSION WITH BRIEF (LESS THAN ONE HOUR) LOSS OF CONSCIOUSNESS
	801.13 - (ICD9) CLOSED FRACTURE OF BASE OF SKULL WITH CEREBRAL LACERATION AND CONTUSION WITH MODERATE (1-24 HOURS) LOSS OF CONSCIOUSNESS
	801.14 - (ICD9) CLOSED FRACTURE OF BASE OF SKULL WITH CEREBRAL LACERATION AND CONTUSION WITH PROLONGED (MORE THAN 24 HOURS) LOSS OF CONSCIOUSNESS AND RETURN TO PRE-EXISTING CONSCIOUS LEVEL
	801.15 - (ICD9) CLOSED FRACTURE OF BASE OF SKULL WITH CEREBRAL LACERATION AND CONTUSION WITH PROLONGED (MORE THAN 24 HOURS) LOSS OF CONSCIOUSNESS WITHOUT RETURN TO PRE-EXISTING CONSCIOUS LEVEL
	801.16 - (ICD9) CLOSED FRACTURE OF BASE OF SKULL WITH CEREBRAL LACERATION AND CONTUSION WITH LOSS OF CONSCIOUSNESS OF UNSPECIFIED DURATION
	801.19 - (ICD9) CLOSED FRACTURE OF BASE OF SKULL WITH CEREBRAL LACERATION AND CONTUSION WITH CONCUSSION UNSPECIFIED
	801.2 - (ICD9) CLOSED FRACTURE OF BASE OF SKULL WITH SUBARACHNOID SUBDURAL AND EXTRADURAL HEMORRHAGE
	801.20 - (ICD9) CLOSED FRACTURE OF BASE OF SKULL WITH SUBARACHNOID SUBDURAL AND EXTRADURAL HEMORRHAGE WITH STATE OF CONSCIOUSNESS UNSPECIFIED
	801.21 - (ICD9) CLOSED FRACTURE OF BASE OF SKULL WITH SUBARACHNOID SUBDURAL AND EXTRADURAL HEMORRHAGE WITH NO LOSS OF CONSCIOUSNESS
	801.22 - (ICD9) CLOSED FRACTURE OF BASE OF SKULL WITH SUBARACHNOID SUBDURAL AND EXTRADURAL HEMORRHAGE WITH BRIEF (LESS THAN ONE HOUR) LOSS OF CONSCIOUSNESS
	801.23 - (ICD9) CLOSED FRACTURE OF BASE OF SKULL WITH SUBARACHNOID SUBDURAL AND EXTRADURAL HEMORRHAGE WITH MODERATE (1-24 HOURS) LOSS OF CONSCIOUSNESS
	801.24 - (ICD9) CLOSED FRACTURE OF BASE OF SKULL WITH SUBARACHNOID SUBDURAL AND EXTRADURAL HEMORRHAGE WITH PROLONGED (MORE THAN 24 HOURS) LOSS OF CONSCIOUSNESS AND RETURN TO PRE-EXISTING CONSCIOUS LEVEL
	801.25 - (ICD9) CLOSED FRACTURE OF BASE OF SKULL WITH SUBARACHNOID SUBDURAL AND EXTRADURAL HEMORRHAGE WITH PROLONGED (MORE THAN 24 HOURS) LOSS OF CONSCIOUSNESS WITHOUT RETURN TO PRE-EXISTING CONSCIOUS LEVEL
	801.26 - (ICD9) CLOSED FRACTURE OF BASE OF SKULL WITH SUBARACHNOID SUBDURAL AND EXTRADURAL HEMORRHAGE WITH LOSS OF CONSCIOUSNESS OF UNSPECIFIED DURATION
	801.29 - (ICD9) CLOSED FRACTURE OF BASE OF SKULL WITH SUBARACHNOID SUBDURAL AND EXTRADURAL HEMORRHAGE WITH CONCUSSION UNSPECIFIED
	801.3 - (ICD9) CLOSED FRACTURE OF BASE OF SKULL WITH OTHER AND UNSPECIFIED INTRACRANIAL HEMORRHAGE
	801.30 - (ICD9) CLOSED FRACTURE OF BASE OF SKULL WITH OTHER AND UNSPECIFIED INTRACRANIAL HEMORRHAGE WITH STATE OF CONSCIOUSNESS UNSPECIFIED
	801.31 - (ICD9) CLOSED FRACTURE OF BASE OF SKULL WITH OTHER AND UNSPECIFIED INTRACRANIAL HEMORRHAGE WITH NO LOSS OF CONSCIOUSNESS
	801.32 - (ICD9) CLOSED FRACTURE OF BASE OF SKULL WITH OTHER AND UNSPECIFIED INTRACRANIAL HEMORRHAGE WITH BRIEF (LESS THAN ONE HOUR) LOSS OF CONSCIOUSNESS
	801.33 - (ICD9) CLOSED FRACTURE OF BASE OF SKULL WITH OTHER AND UNSPECIFIED INTRACRANIAL HEMORRHAGE WITH MODERATE (1-24 HOURS) LOSS OF CONSCIOUSNESS
	801.34 - (ICD9) CLOSED FRACTURE OF BASE OF SKULL WITH OTHER AND UNSPECIFIED INTRACRANIAL HEMORRHAGE WITH PROLONGED (MORE THAN 24 HOURS) LOSS OF CONSCIOUSNESS AND RETURN TO PRE-EXISTING CONSCIOUS LEVEL
	801.35 - (ICD9) CLOSED FRACTURE OF BASE OF SKULL WITH OTHER AND UNSPECIFIED INTRACRANIAL HEMORRHAGE WITH PROLONGED (MORE THAN 24 HOURS) LOSS OF CONSCIOUSNESS WITHOUT RETURN TO PRE-EXISTING CONSCIOUS LEVEL
	801.36 - (ICD9) CLOSED FRACTURE OF BASE OF SKULL WITH OTHER AND UNSPECIFIED INTRACRANIAL HEMORRHAGE WITH LOSS OF CONSCIOUSNESS OF UNSPECIFIED DURATION
	801.39 - (ICD9) CLOSED FRACTURE OF BASE OF SKULL WITH OTHER AND UNSPECIFIED INTRACRANIAL HEMORRHAGE WITH CONCUSSION UNSPECIFIED
	801.4 - (ICD9) CLOSED FRACTURE OF BASE OF SKULL WITH INTRACRANIAL INJURY OF OTHER AND UNSPECIFIED NATURE
	801.40 - (ICD9) CLOSED FRACTURE OF BASE OF SKULL WITH INTRACRANIAL INJURY OF OTHER AND UNSPECIFIED NATURE WITH STATE OF CONSCIOUSNESS UNSPECIFIED
	801.41 - (ICD9) CLOSED FRACTURE OF BASE OF SKULL WITH INTRACRANIAL INJURY OF OTHER AND UNSPECIFIED NATURE WITH NO LOSS OF CONSCIOUSNESS
	801.42 - (ICD9) CLOSED FRACTURE OF BASE OF SKULL WITH INTRACRANIAL INJURY OF OTHER AND UNSPECIFIED NATURE WITH BRIEF (LESS THAN ONE HOUR) LOSS OF CONSCIOUSNESS
	801.43 - (ICD9) CLOSED FRACTURE OF BASE OF SKULL WITH INTRACRANIAL INJURY OF OTHER AND UNSPECIFIED NATURE WITH MODERATE (1-24 HOURS) LOSS OF CONSCIOUSNESS
	801.44 - (ICD9) CLOSED FRACTURE OF BASE OF SKULL WITH INTRACRANIAL INJURY OF OTHER AND UNSPECIFIED NATURE WITH PROLONGED (MORE THAN 24 HOURS) LOSS OF CONSCIOUSNESS AND RETURN TO PRE-EXISTING CONSCIOUS LEVEL
	801.45 - (ICD9) CLOSED FRACTURE OF BASE OF SKULL WITH INTRACRANIAL INJURY OF OTHER AND UNSPECIFIED NATURE WITH PROLONGED (MORE THAN 24 HOURS) LOSS OF CONSCIOUSNESS WITHOUT RETURN TO PRE-EXISTING CONSCIOUS LEVEL
	801.46 - (ICD9) CLOSED FRACTURE OF BASE OF SKULL WITH INTRACRANIAL INJURY OF OTHER AND UNSPECIFIED NATURE WITH LOSS OF CONSCIOUSNESS OF UNSPECIFIED DURATION
	801.49 - (ICD9) CLOSED FRACTURE OF BASE OF SKULL WITH INTRACRANIAL INJURY OF OTHER AND UNSPECIFIED NATURE WITH CONCUSSION UNSPECIFIED
	801.5 - (ICD9) OPEN FRACTURE OF BASE OF SKULL WITHOUT MENTION OF INTRACRANIAL INJURY
	801.50 - (ICD9) OPEN FRACTURE OF BASE OF SKULL WITHOUT INTRACRANIAL INJURY WITH STATE OF CONSCIOUSNESS UNSPECIFIED
	801.51 - (ICD9) OPEN FRACTURE OF BASE OF SKULL WITHOUT INTRACRANIAL INJURY WITH NO LOSS OF CONSCIOUSNESS
	801.52 - (ICD9) OPEN FRACTURE OF BASE OF SKULL WITHOUT INTRACRANIAL INJURY WITH BRIEF (LESS THAN ONE HOUR) LOSS OF CONSCIOUSNESS
	801.53 - (ICD9) OPEN FRACTURE OF BASE OF SKULL WITHOUT INTRACRANIAL INJURY WITH MODERATE (1-24 HOURS) LOSS OF CONSCIOUSNESS
	801.54 - (ICD9) OPEN FRACTURE OF BASE OF SKULL WITHOUT INTRACRANIAL INJURY WITH PROLONGED (MORE THAN 24 HOURS) LOSS OF CONSCIOUSNESS AND RETURN TO PRE-EXISTING CONSCIOUS LEVEL
	801.55 - (ICD9) OPEN FRACTURE OF BASE OF SKULL WITHOUT INTRACRANIAL INJURY WITH PROLONGED (MORE THAN 24 HOURS) LOSS OF CONSCIOUSNESS WITHOUT RETURN TO PRE-EXISTING CONSCIOUS LEVEL
	801.56 - (ICD9) OPEN FRACTURE OF BASE OF SKULL WITHOUT INTRACRANIAL INJURY WITH LOSS OF CONSCIOUSNESS OF UNSPECIFIED DURATION
	801.59 - (ICD9) OPEN FRACTURE OF BASE OF SKULL WITHOUT INTRACRANIAL INJURY WITH CONCUSSION UNSPECIFIED
	801.6 - (ICD9) OPEN FRACTURE OF BASE OF SKULL WITH CEREBRAL LACERATION AND CONTUSION
	801.60 - (ICD9) OPEN FRACTURE OF BASE OF SKULL WITH CEREBRAL LACERATION AND CONTUSION WITH STATE OF CONSCIOUSNESS UNSPECIFIED
	801.61 - (ICD9) OPEN FRACTURE OF BASE OF SKULL WITH CEREBRAL LACERATION AND CONTUSION WITH NO LOSS OF CONSCIOUSNESS
	801.62 - (ICD9) OPEN FRACTURE OF BASE OF SKULL WITH CEREBRAL LACERATION AND CONTUSION WITH BRIEF (LESS THAN ONE HOUR) LOSS OF CONSCIOUSNESS
	801.63 - (ICD9) OPEN FRACTURE OF BASE OF SKULL WITH CEREBRAL LACERATION AND CONTUSION WITH MODERATE (1-24 HOURS) LOSS OF CONSCIOUSNESS
	801.64 - (ICD9) OPEN FRACTURE OF BASE OF SKULL WITH CEREBRAL LACERATION AND CONTUSION WITH PROLONGED (MORE THAN 24 HOURS) LOSS OF CONSCIOUSNESS AND RETURN TO PRE-EXISTING CONSCIOUS LEVEL
	801.65 - (ICD9) OPEN FRACTURE OF BASE OF SKULL WITH CEREBRAL LACERATION AND CONTUSION WITH PROLONGED (MORE THAN 24 HOURS) LOSS OF CONSCIOUSNESS WITHOUT RETURN TO PRE-EXISTING CONSCIOUS LEVEL
	801.66 - (ICD9) OPEN FRACTURE OF BASE OF SKULL WITH CEREBRAL LACERATION AND CONTUSION WITH LOSS OF CONSCIOUSNESS OF UNSPECIFIED DURATION
	801.69 - (ICD9) OPEN FRACTURE OF BASE OF SKULL WITH CEREBRAL LACERATION AND CONTUSION WITH CONCUSSION UNSPECIFIED
	801.7 - (ICD9) OPEN FRACTURE OF BASE OF SKULL WITH SUBARACHNOID SUBDURAL AND EXTRADURAL HEMORRHAGE
	801.70 - (ICD9) OPEN FRACTURE OF BASE OF SKULL WITH SUBARACHNOID SUBDURAL AND EXTRADURAL HEMORRHAGE WITH STATE OF CONSCIOUSNESS UNSPECIFIED
	801.71 - (ICD9) OPEN FRACTURE OF BASE OF SKULL WITH SUBARACHNOID SUBDURAL AND EXTRADURAL HEMORRHAGE WITH NO LOSS OF CONSCIOUSNESS
	801.72 - (ICD9) OPEN FRACTURE OF BASE OF SKULL WITH SUBARACHNOID SUBDURAL AND EXTRADURAL HEMORRHAGE WITH BRIEF (LESS THAN ONE HOUR) LOSS OF CONSCIOUSNESS
	801.73 - (ICD9) OPEN FRACTURE OF BASE OF SKULL WITH SUBARACHNOID SUBDURAL AND EXTRADURAL HEMORRHAGE WITH MODERATE (1-24 HOURS) LOSS OF CONSCIOUSNESS
	801.74 - (ICD9) OPEN FRACTURE OF BASE OF SKULL WITH SUBARACHNOID SUBDURAL AND EXTRADURAL HEMORRHAGE WITH PROLONGED (MORE THAN 24 HOURS) LOSS OF CONSCIOUSNESS AND RETURN TO PRE-EXISTING CONSCIOUS LEVEL
	801.75 - (ICD9) OPEN FRACTURE OF BASE OF SKULL WITH SUBARACHNOID SUBDURAL AND EXTRADURAL HEMORRHAGE WITH PROLONGED (MORE THAN 24 HOURS) LOSS OF CONSCIOUSNESS WITHOUT RETURN TO PRE-EXISTING CONSCIOUS LEVEL
	801.76 - (ICD9) OPEN FRACTURE OF BASE OF SKULL WITH SUBARACHNOID SUBDURAL AND EXTRADURAL HEMORRHAGE WITH LOSS OF CONSCIOUSNESS OF UNSPECIFIED DURATION
	801.79 - (ICD9) OPEN FRACTURE OF BASE OF SKULL WITH SUBARACHNOID SUBDURAL AND EXTRADURAL HEMORRHAGE WITH CONCUSSION UNSPECIFIED
	801.8 - (ICD9) OPEN FRACTURE OF BASE OF SKULL WITH OTHER AND UNSPECIFIED INTRACRANIAL HEMORRHAGE
	801.80 - (ICD9) OPEN FRACTURE OF BASE OF SKULL WITH OTHER AND UNSPECIFIED INTRACRANIAL HEMORRHAGE WITH STATE OF CONSCIOUSNESS UNSPECIFIED
	801.81 - (ICD9) OPEN FRACTURE OF BASE OF SKULL WITH OTHER AND UNSPECIFIED INTRACRANIAL HEMORRHAGE WITH NO LOSS OF CONSCIOUSNESS
	801.82 - (ICD9) OPEN FRACTURE OF BASE OF SKULL WITH OTHER AND UNSPECIFIED INTRACRANIAL HEMORRHAGE WITH BRIEF (LESS THAN ONE HOUR) LOSS OF CONSCIOUSNESS
	801.83 - (ICD9) OPEN FRACTURE OF BASE OF SKULL WITH OTHER AND UNSPECIFIED INTRACRANIAL HEMORRHAGE WITH MODERATE (1-24 HOURS) LOSS OF CONSCIOUSNESS
	801.84 - (ICD9) OPEN FRACTURE OF BASE OF SKULL WITH OTHER AND UNSPECIFIED INTRACRANIAL HEMORRHAGE WITH PROLONGED (MORE THAN 24 HOURS) LOSS OF CONSCIOUSNESS AND RETURN TO PRE-EXISTING CONSCIOUS LEVEL
	801.85 - (ICD9) OPEN FRACTURE OF BASE OF SKULL WITH OTHER AND UNSPECIFIED INTRACRANIAL HEMORRHAGE WITH PROLONGED (MORE THAN 24 HOURS) LOSS OF CONSCIOUSNEESS WITHOUT RETURN TO PRE-EXISTING CONSCIOUS LEVEL
	801.86 - (ICD9) OPEN FRACTURE OF BASE OF SKULL WITH OTHER AND UNSPECIFIED INTRACRANIAL HEMORRHAGE WITH LOSS OF CONSCIOUSNESS OF UNSPECIFIED DURATION
	801.89 - (ICD9) OPEN FRACTURE OF BASE OF SKULL WITH OTHER AND UNSPECIFIED INTRACRANIAL HEMORRHAGE WITH CONCUSSION UNSPECIFIED
	801.9 - (ICD9) OPEN FRACTURE OF BASE OF SKULL WITH INTRACRANIAL INJURY OF OTHER AND UNSPECIFIED NATURE
	801.90 - (ICD9) OPEN FRACTURE OF BASE OF SKULL WITH INTRACRANIAL INJURY OF OTHER AND UNSPECIFIED NATURE WITH STATE OF CONSCIOUSNESS UNSPECIFIED
	801.91 - (ICD9) OPEN FRACTURE OF BASE OF SKULL WITH INTRACRANIAL INJURY OF OTHER AND UNSPECIFIED NATURE WITH NO LOSS OF CONSCIOUSNESS
	801.92 - (ICD9) OPEN FRACTURE OF BASE OF SKULL WITH INTRACRANIAL INJURY OF OTHER AND UNSPECIFIED NATURE WITH BRIEF (LESS THAN ONE HOUR) LOSS OF CONSCIOUSNESS
	801.93 - (ICD9) OPEN FRACTURE OF BASE OF SKULL WITH INTRACRANIAL INJURY OF OTHER AND UNSPECIFIED NATURE WITH MODERATE (1-24 HOURS) LOSS OF CONSCIOUSNESS
	801.94 - (ICD9) OPEN FRACTURE OF BASE OF SKULL WITH INTRACRANIAL INJURY OF OTHER AND UNSPECIFIED NATURE WITH PROLONGED (MORE THAN 24 HOURS) LOSS OF CONSCIOUSNESS AND RETURN TO PRE-EXISTING CONSCIOUS LEVEL
	801.95 - (ICD9) OPEN FRACTURE OF BASE OF SKULL WITH INTRACRANIAL INJURY OF OTHER AND UNSPECIFIED NATURE WITH PROLONGED (MORE THAN 24 HOURS) LOSS OF CONSCIOUSNESS WITHOUT RETURN TO PRE-EXISTING CONSCIOUS LEVEL
	801.96 - (ICD9) OPEN FRACTURE OF BASE OF SKULL WITH INTRACRANIAL INJURY OF OTHER AND UNSPECIFIED NATURE WITH LOSS OF CONSCIOUSNESS OF UNSPECIFIED DURATION
	801.99 - (ICD9) OPEN FRACTURE OF BASE OF SKULL WITH INTRACRANIAL INJURY OF OTHER AND UNSPECIFIED NATURE WITH CONCUSSION UNSPECIFIED
	803 - (ICD9) OTHER AND UNQUALIFIED SKULL FRACTURES
	803.0 - (ICD9) OTHER CLOSED SKULL FRACTURE WITHOUT MENTION OF INTRACRANIAL INJURY
	803.00 - (ICD9) OTHER CLOSED SKULL FRACTURE WITHOUT INTRACRANIAL INJURY WITH STATE OF CONSCIOUSNESS UNSPECIFIED
	803.01 - (ICD9) OTHER CLOSED SKULL FRACTURE WITHOUT INTRACRANIAL INJURY WITH NO LOSS OF CONSCIOUSNESS
	803.02 - (ICD9) OTHER CLOSED SKULL FRACTURE WITHOUT INTRACRANIAL INJURY WITH BRIEF (LESS THAN ONE HOUR) LOSS OF CONSCIOUSNESS
	803.03 - (ICD9) OTHER CLOSED SKULL FRACTURE WITHOUT INTRACRANIAL INJURY WITH MODERATE (1-24 HOURS) LOSS OF CONSCIOUSNESS
	803.04 - (ICD9) OTHER CLOSED SKULL FRACTURE WITHOUT INTRACRANIAL INJURY WITH PROLONGED (MORE THAN 24 HOURS) LOSS OF CONSCIOUSNESS AND RETURN TO PRE-EXISTING CONSCIOUS LEVEL
	803.05 - (ICD9) OTHER CLOSED SKULL FRACTURE WITHOUT INTRACRANIAL INJURY WITH PROLONGED (MORE THAN 24 HOURS) LOSS OF CONSCIOUSNESS WITHOUT RETURN TO PRE-EXISTING CONSCIOUS LEVEL
	803.06 - (ICD9) OTHER CLOSED SKULL FRACTURE WITHOUT INTRACRANIAL INJURY WITH LOSS OF CONSCIOUSNESS OF UNSPECIFIED DURATION
	803.09 - (ICD9) OTHER CLOSED SKULL FRACTURE WITHOUT INTRACRANIAL INJURY WITH CONCUSSION UNSPECIFIED
	803.1 - (ICD9) OTHER CLOSED SKULL FRACTURE WITH CEREBRAL LACERATION AND CONTUSION
	803.10 - (ICD9) OTHER CLOSED SKULL FRACTURE WITH CEREBRAL LACERATION AND CONTUSION WITH STATE OF CONSCIOUSNESS UNSPECIFIED
	803.11 - (ICD9) OTHER CLOSED SKULL FRACTURE WITH CEREBRAL LACERATION AND CONTUSION WITH NO LOSS OF CONSCIOUSNESS
	803.12 - (ICD9) OTHER CLOSED SKULL FRACTURE WITH CEREBRAL LACERATION AND CONTUSION WITH BRIEF (LESS THAN ONE HOUR) LOSS OF CONSCIOUSNESS
	803.13 - (ICD9) OTHER CLOSED SKULL FRACTURE WITH CEREBRAL LACERATION AND CONTUSION WITH MODERATE (1-24 HOURS) LOSS OF CONSCIOUSNESS
	803.14 - (ICD9) OTHER CLOSED SKULL FRACTURE WITH CEREBRAL LACERATION AND CONTUSION WITH PROLONGED (MORE THAN 24 HOURS) LOSS OF CONSCIOUSNESS AND RETURN TO PRE-EXISTING CONSCIOUS LEVEL
	803.15 - (ICD9) OTHER CLOSED SKULL FRACTURE WITH CEREBRAL LACERATION AND CONTUSION WITH PROLONGED (MORE THAN 24 HOURS) LOSS OF CONSCIOUSNESS WITHOUT RETURN TO PRE-EXISTING CONSCIOUS LEVEL
	803.16 - (ICD9) OTHER CLOSED SKULL FRACTURE WITH CEREBRAL LACERATION AND CONTUSION WITH LOSS OF CONSCIOUSNESS OF UNSPECIFIED DURATION
	803.19 - (ICD9) OTHER CLOSED SKULL FRACTURE WITH CEREBRAL LACERATION AND CONTUSION WITH CONCUSSION UNSPECIFIED
	803.2 - (ICD9) OTHER CLOSED SKULL FRACTURE WITH SUBARACHNOID SUBDURAL AND EXTRADURAL HEMORRHAGE
	803.20 - (ICD9) OTHER CLOSED SKULL FRACTURE WITH SUBARACHNOID SUBDURAL AND EXTRADURAL HEMORRHAGE WITH STATE OF CONSCIOUSNESS UNSPECIFIED
	803.21 - (ICD9) OTHER CLOSED SKULL FRACTURE WITH SUBARACHNOID SUBDURAL AND EXTRADURAL HEMORRHAGE WITH NO LOSS OF CONSCIOUSNESS
	803.22 - (ICD9) OTHER CLOSED SKULL FRACTURE WITH SUBARACHNOID SUBDURAL AND EXTRADURAL HEMORRHAGE WITH BRIEF (LESS THAN ONE HOUR) LOSS OF CONSCIOUSNESS
	803.23 - (ICD9) OTHER CLOSED SKULL FRACTURE WITH SUBARACHNOID SUBDURAL AND EXTRADURAL HEMORRHAGE WITH MODERATE (1-24 HOURS) LOSS OF CONSCIOUSNESS
	803.24 - (ICD9) OTHER CLOSED SKULL FRACTURE WITH SUBARACHNOID SUBDURAL AND EXTRADURAL HEMORRHAGE WITH PROLONGED (MORE THAN 24 HOURS) LOSS OF CONSCIOUSNESS AND RETURN TO PRE-EXISTING CONSCIOUS LEVEL
	803.25 - (ICD9) OTHER CLOSED SKULL FRACTURE WITH SUBARACHNOID SUBDURAL AND EXTRADURAL HEMORRHAGE WITH PROLONGED (MORE THAN 24 HOURS) LOSS OF CONSCIOUSNESS WITHOUT RETURN TO PRE-EXISTING CONSCIOUS LEVEL
	803.26 - (ICD9) OTHER CLOSED SKULL FRACTURE WITH SUBARACHNOID SUBDURAL AND EXTRADURAL HEMORRHAGE WITH LOSS OF CONSCIOUSNESS OF UNSPECIFIED DURATION
	803.29 - (ICD9) OTHER CLOSED SKULL FRACTURE WITH SUBARACHNOID SUBDURAL AND EXTRADURAL HEMORRHAGE WITH CONCUSSION UNSPECIFIED
	803.3 - (ICD9) CLOSED SKULL FRACTURE WITH OTHER AND UNSPECIFIED INTRACRANIAL HEMORRHAGE
	803.30 - (ICD9) OTHER CLOSED SKULL FRACTURE WITH OTHER AND UNSPECIFIED INTRACRANIAL HEMORRHAGE WITH STATE OF UNCONSCIOUSNESS UNSPECIFIED
	803.31 - (ICD9) OTHER CLOSED SKULL FRACTURE WITH OTHER AND UNSPECIFIED INTRACRANIAL HEMORRHAGE WITH NO LOSS OF CONSCIOUSNESS
	803.32 - (ICD9) OTHER CLOSED SKULL FRACTURE WITH OTHER AND UNSPECIFIED INTRACRANIAL HEMORRHAGE WITH BRIEF (LESS THAN ONE HOUR) LOSS OF CONSCIOUSNESS
	803.33 - (ICD9) OTHER CLOSED SKULL FRACTURE WITH OTHER AND UNSPECIFIED INTRACRANIAL HEMORRHAGE WITH MODERATE (1-24 HOURS) LOSS OF CONSCIOUSNESS
	803.34 - (ICD9) OTHER CLOSED SKULL FRACTURE WITH OTHER AND UNSPECIFIED INTRACRANIAL HEMORRHAGE WITH PROLONGED (MORE THAN 24 HOURS) LOSS OF CONSCIOUSNESS AND RETURN TO PRE-EXISTING CONSCIOUS LEVEL
	803.35 - (ICD9) OTHER CLOSED SKULL FRACTURE WITH OTHER AND UNSPECIFIED INTRACRANIAL HEMORRHAGE WITH PROLONGED (MORE THAN 24 HOURS) LOSS OF CONSCIOUSNESS WITHOUT RETURN TO PRE-EXISTING CONSCIOUS LEVEL
	803.36 - (ICD9) OTHER CLOSED SKULL FRACTURE WITH OTHER AND UNSPECIFIED INTRACRANIAL HEMORRHAGE WITH LOSS OF CONSCIOUSNESS OF UNSPECIFIED DURATION
	803.39 - (ICD9) OTHER CLOSED SKULL FRACTURE WITH OTHER AND UNSPECIFIED INTRACRANIAL HEMORRHAGE WITH CONCUSSION UNSPECIFIED
	803.4 - (ICD9) CLOSED SKULL FRACTURE WITH INTRACRANIAL INJURY OF OTHER AND UNSPECIFIED NATURE
	803.40 - (ICD9) OTHER CLOSED SKULL FRACTURE WITH INTRACRANIAL INJURY OF OTHER AND UNSPECIFIED NATURE WITH STATE OF CONSCIOUSNESS UNSPECIFIED
	803.41 - (ICD9) OTHER CLOSED SKULL FRACTURE WITH INTRACRANIAL INJURY OF OTHER AND UNSPECIFIED NATURE WITH NO LOSS OF CONSCIOUSNESS
	803.42 - (ICD9) OTHER CLOSED SKULL FRACTURE WITH INTRACRANIAL INJURY OF OTHER AND UNSPECIFIED NATURE WITH BRIEF (LESS THAN ONE HOUR) LOSS OF CONSCIOUSNESS
	803.43 - (ICD9) OTHER CLOSED SKULL FRACTURE WITH INTRACRANIAL INJURY OF OTHER AND UNSPECIFIED NATURE WITH MODERATE (1-24 HOURS) LOSS OF CONSCIOUSNESS
	803.44 - (ICD9) OTHER CLOSED SKULL FRACTURE WITH INTRACRANIAL INJURY OF OTHER AND UNSPECIFIED NATURE WITH PROLONGED (MORE THAN 24 HOURS) LOSS OF CONSCIOUSNESS AND RETURN TO PRE-EXISTING CONSCIOUS LEVEL
	803.45 - (ICD9) OTHER SITE OF CLOSED SKULL FRACTURE WITH INTRACRANIAL INJURY OF OTHER AND UNSPECIFIED NATURE WITH PROLONGED (MORE THAN 24 HOURS) LOSS OF CONSCIOUSNESS WITHOUT RETURN TO PRE-EXISTING CONSCIOUS LEVEL
	803.46 - (ICD9) OTHER SITE OF CLOSED SKULL FRACTURE WITH INTRACRANIAL INJURY OF OTHER AND UNSPECIFIED NATURE WITH LOSS OF CONSCIOUSNESS OF UNSPECIFIED DURATION
	803.49 - (ICD9) OTHER SITE OF CLOSED SKULL FRACTURE WITH INTRACRANIAL INJURY OF OTHER AND UNSPECIFIED NATURE WITH CONCUSSION UNSPECIFIED
	803.5 - (ICD9) OTHER OPEN SKULL FRACTURE WITHOUT MENTION OF INTRACRANIAL INJURY
	803.50 - (ICD9) OTHER OPEN SKULL FRACTURE WITHOUT INJURY WITH STATE OF CONSCIOUSNESS UNSPECIFIED
	803.51 - (ICD9) OTHER OPEN SKULL FRACTURE WITHOUT INTRACRANIAL INJURY WITH NO LOSS OF CONSCIOUSNESS
	803.52 - (ICD9) OTHER OPEN SKULL FRACTURE WITHOUT INTRACRANIAL INJURY WITH BRIEF (LESS THAN ONE HOUR) LOSS OF CONSCIOUSNESS
	803.53 - (ICD9) OTHER OPEN SKULL FRACTURE WITHOUT INTRACRANIAL INJURY WITH MODERATE (1-24 HOURS) LOSS OF CONSCIOUSNESS
	803.54 - (ICD9) OTHER OPEN SKULL FRACTURE WITHOUT INTRACRANIAL INJURY WITH PROLONGED (MORE THAN 24 HOURS) LOSS OF CONSCIOUSNESS AND RETURN TO PRE-EXISTING CONSCIOUS LEVEL
	803.55 - (ICD9) OTHER OPEN SKULL FRACTURE WITHOUT INTRACRANIAL INJURY WITH PROLONGED (MORE THAN 24 HOURS) LOSS OF CONSCIOUSNESS WITHOUT RETURN TO PRE-EXISTING CONSCIOUS LEVEL
	803.56 - (ICD9) OTHER OPEN SKULL FRACTURE WITHOUT INTRACRANIAL INJURY WITH LOSS OF CONSCIOUSNESS OF UNSPECIFIED DURATION
	803.59 - (ICD9) OTHER OPEN SKULL FRACTURE WITHOUT INTRACRANIAL INJURY WITH CONCUSSION UNSPECIFIED
	803.6 - (ICD9) OTHER OPEN SKULL FRACTURE WITH CEREBRAL LACERATION AND CONTUSION
	803.60 - (ICD9) OTHER OPEN SKULL FRACTURE WITH CEREBRAL LACERATION AND CONTUSION WITH STATE OF CONSCIOUSNESS UNSPECIFIED
	803.61 - (ICD9) OTHER OPEN SKULL FRACTURE WITH CEREBRAL LACERATION AND CONTUSION WITH NO LOSS OF CONSCIOUSNESS
	803.62 - (ICD9) OTHER OPEN SKULL FRACTURE WITH CEREBRAL LACERATION AND CONTUSION WITH BRIEF (LESS THAN ONE HOUR) LOSS OF CONSCIOUSNESS
	803.63 - (ICD9) OTHER OPEN SKULL FRACTURE WITH CEREBRAL LACERATION AND CONTUSION WITH MODERATE (1-24 HOURS) LOSS OF CONSCIOUSNESS
	803.64 - (ICD9) OTHER OPEN SKULL FRACTURE WITH CEREBRAL LACERATION AND CONTUSION WITH PROLONGED (MORE THAN 24 HOURS) LOSS OF CONSCIOUSNESS AND RETURN TO PRE-EXISTING CONSCIOUS LEVEL
	803.65 - (ICD9) OTHER OPEN SKULL FRACTURE WITH CEREBRAL LACERATION AND CONTUSION WITH PROLONGED (MORE THAN 24 HOURS) LOSS OF CONSCIOUSNESS WITHOUT RETURN TO PRE-EXISTING CONSCIOUS LEVEL
	803.66 - (ICD9) OTHER OPEN SKULL FRACTURE WITH CEREBRAL LACERATION AND CONTUSION WITH LOSS OF CONSCIOUSNESS OF UNSPECIFIED DURATION
	803.69 - (ICD9) OTHER OPEN SKULL FRACTURE WITH CEREBRAL LACERATION AND CONTUSION WITH CONCUSSION UNSPECIFIED
	803.7 - (ICD9) OTHER OPEN SKULL FRACTURE WITH SUBARACHNOID SUBDURAL AND EXTRADURAL HEMORRHAGE
	803.70 - (ICD9) OTHER OPEN SKULL FRACTURE WITH SUBARACHNOID SUBDURAL AND EXTRADURAL HEMORRHAGE WITH STATE OF CONSCIOUSNESS UNSPECIFIED
	803.71 - (ICD9) OTHER OPEN SKULL FRACTURE WITH SUBARACHNOID SUBDURAL AND EXTRADURAL HEMORRHAGE WITH NO LOSS OF CONSCIOUSNESS
	803.72 - (ICD9) OTHER OPEN SKULL FRACTURE WITH SUBARACHNOID SUBDURAL AND EXTRADURAL HEMORRHAGE WITH BRIEF (LESS THAN ONE HOUR) LOSS OF CONSCIOUSNESS
	803.73 - (ICD9) OTHER OPEN SKULL FRACTURE WITH SUBARACHNOID SUBDURAL AND EXTRADURAL HEMORRHAGE WITH MODERATE (1-24 HOURS) LOSS OF CONSCIOUSNESS
	803.74 - (ICD9) OTHER OPEN SKULL FRACTURE WITH SUBARACHNOID SUBDURAL AND EXTRADURAL HEMORRHAGE WITH PROLONGED (MORE THAN 24 HOURS) LOSS OF CONSCIOUSNESS AND RETURN TO PRE-EXISTING CONSCIOUS LEVEL
	803.75 - (ICD9) OTHER OPEN SKULL FRACTURE WITH SUBARACHNOID SUBDURAL AND EXTRADURAL HEMORRHAGE WITH PROLONGED (MORE THAN 24 HOURS) LOSS OF CONSCIOUSNESS WITHOUT RETURN TO PRE-EXISTING CONSCIOUS LEVEL
	803.76 - (ICD9) OTHER OPEN SKULL FRACTURE WITH SUBARACHNOID SUBDURAL AND EXTRADURAL HEMORRHAGE WITH LOSS OF CONSCIOUSNESS OF UNSPECIFIED DURATION
	803.79 - (ICD9) OTHER OPEN SKULL FRACTURE WITH SUBARACHNOID SUBDURAL AND EXTRADURAL HEMORRHAGE WITH CONCUSSION UNSPECIFIED
	803.8 - (ICD9) OTHER OPEN SKULL FRACTURE WITH OTHER AND UNSPECIFIED INTRACRANIAL HEMORRHAGE
	803.80 - (ICD9) OTHER OPEN SKULL FRACTURE WITH OTHER AND UNSPECIFIED INTRACRANIAL HEMORRHAGE WITH STATE OF CONSCIOUSNESS UNSPECIFIED
	803.81 - (ICD9) OTHER OPEN SKULL FRACTURE WITH OTHER AND UNSPECIFIED INTRACRANIAL HEMORRHAGE WITH NO LOSS OF CONSCIOUSNESS
	803.82 - (ICD9) OTHER OPEN SKULL FRACTURE WITH OTHER AND UNSPECIFIED INTRACRANIAL HEMORRHAGE WITH BRIEF (LESS THAN ONE HOUR) LOSS OF CONSCIOUSNESS
	803.83 - (ICD9) OTHER OPEN SKULL FRACTURE WITH OTHER AND UNSPECIFIED INTRACRANIAL HEMORRHAGE WITH MODERATE (1-24 HOURS) LOSS OF CONSCIOUSNESS
	803.84 - (ICD9) OTHER OPEN SKULL FRACTURE WITH OTHER AND UNSPECIFIED INTRACRANIAL HEMORRHAGE WITH PROLONGED (MORE THAN 24 HOURS) LOSS OF CONSCIOUSNESS AND RETURN TO PRE-EXISTING CONSCIOUS LEVEL
	803.85 - (ICD9) OTHER OPEN SKULL FRACTURE WITH OTHER AND UNSPECIFIED INTRACRANIAL HEMORRHAGE WITH PROLONGED (MORE THAN 24 HOURS) LOSS OF CONSCIOUSNESS WITHOUT RETURN TO PRE-EXISTING CONSCIOUS LEVEL
	803.86 - (ICD9) OTHER OPEN SKULL FRACTURE WITH OTHER AND UNSPECIFIED INTRACRANIAL HEMORRHAGE WITH LOSS OF CONSCIOUSNESS OF UNSPECIFIED DURATION
	803.89 - (ICD9) OTHER OPEN SKULL FRACTURE WITH OTHER AND UNSPECIFIED INTRACRANIAL HEMORRHAGE WITH CONCUSSION UNSPECIFIED
	803.9 - (ICD9) OTHER OPEN SKULL FRACTURE WITH INTRACRANIAL INJURY OF OTHER AND UNSPECIFIED NATURE
	803.90 - (ICD9) OTHER OPEN SKULL FRACTURE WITH INTRACRANIAL INJURY OF OTHER AND UNSPECIFIED NATURE WITH STATE OF CONSCIOUSNESS UNSPECIFIED
	803.91 - (ICD9) OTHER OPEN SKULL FRACTURE WITH INTRACRANIAL INJURY OF OTHER AND UNSPECIFIED NATURE WITH NO LOSS OF CONSCIOUSNESS
	803.92 - (ICD9) OTHER OPEN SKULL FRACTURE WITH INTRACRANIAL INJURY OF OTHER AND UNSPECIFIED NATURE WITH BRIEF (LESS THAN ONE HOUR) LOSS OF CONSCIOUSNESS
	803.93 - (ICD9) OTHER OPEN SKULL FRACTURE WITH INTRACRANIAL INJURY OF OTHER AND UNSPECIFIED NATURE WITH MODERATE (1-24 HOURS) LOSS OF CONSCIOUSNESS
	803.94 - (ICD9) OTHER OPEN SKULL FRACTURE WITH INTRACRANIAL INJURY OF OTHER AND UNSPECIFIED NATURE WITH PROLONGED (MORE THAN 24 HOURS) LOSS OF CONSCIOUSNESS AND RETURN TO PRE-EXISTING CONSCIOUS LEVEL
	803.95 - (ICD9) OTHER OPEN SKULL FRACTURE WITH INTRACRANIAL INJURY OF OTHER AND UNSPECIFIED NATURE WITH PROLONGED (MORE THAN 24 HOURS) LOSS OF CONSCIOUSNESS WITHOUT RETURN TO PRE-EXISTING CONSCIOUS LEVEL
	803.96 - (ICD9) OTHER OPEN SKULL FRACTURE WITH INTRACRANIAL INJURY OF OTHER AND UNSPECIFIED NATURE WITH LOSS OF CONSCIOUSNESS OF UNSPECIFIED DURATION
	803.99 - (ICD9) OTHER OPEN SKULL FRACTURE WITH INTRACRANIAL INJURY OF OTHER AND UNSPECIFIED NATURE WITH CONCUSSION UNSPECIFIED
	804 - (ICD9) MULTIPLE FRACTURES INVOLVING SKULL OR FACE WITH OTHER BONES
	804.0 - (ICD9) CLOSED FRACTURES INVOLVING SKULL OR FACE WITH OTHER BONES WITHOUT MENTION OF INTRACRANIAL INJURY
	804.00 - (ICD9) CLOSED FRACTURES INVOLVING SKULL OR FACE WITH OTHER BONES WITHOUT INTRACRANIAL INJURY WITH STATE OF CONSCIOUSNESS UNSPECIFIED
	804.01 - (ICD9) CLOSED FRACTURES INVOLVING SKULL OR FACE WITH OTHER BONES WITHOUT INTRACRANIAL INJURY WITH NO LOSS OF CONSCIOUSNESS
	804.02 - (ICD9) CLOSED FRACTURES INVOLVING SKULL OR FACE WITH OTHER BONES WITHOUT INTRACRANIAL INJURY WITH BRIEF (LESS THAN ONE HOUR) LOSS OF CONSCIOUSNESS
	804.03 - (ICD9) CLOSED FRACTURES INVOLVING SKULL OR FACE WITH OTHER BONES WITHOUT INTRACRANIAL INJURY WITH MODERATE (1-24 HOURS) LOSS OF CONSCIOUSNESS
	804.04 - (ICD9) CLOSED FRACTURES INVOLVING SKULL OR FACE WITH OTHER BONES WITHOUT INTRACRANIAL INJURY WITH PROLONGED (MORE THAN 24 HOURS) LOSS OF CONSCIOUSNESS AND RETURN TO PRE-EXISTING CONSCIOUS LEVEL
	804.05 - (ICD9) CLOSED FRACTURES INVOLVING SKULL OF FACE WITH OTHER BONES WITHOUT INTRACRANIAL INJURY WITH PROLONGED (MORE THAN 24 HOURS) LOSS OF CONSCIOUSNESS WITHOUT RETURN TO PRE-EXISTING CONSCIOUS LEVEL
	804.06 - (ICD9) CLOSED FRACTURES INVOLVING SKULL OF FACE WITH OTHER BONES WITHOUT INTRACRANIAL INJURY WITH LOSS OF CONSCIOUSNESS OF UNSPECIFIED DURATION
	804.09 - (ICD9) CLOSED FRACTURES INVOLVING SKULL OF FACE WITH OTHER BONES WITHOUT INTRACRANIAL INJURY WITH CONCUSSION UNSPECIFIED
	804.1 - (ICD9) CLOSED FRACTURES INVOLVING SKULL OR FACE WITH OTHER BONES WITH CEREBRAL LACERATION AND CONTUSION
	804.10 - (ICD9) CLOSED FRACTURES INVOLVING SKULL OR FACE WITH OTHER BONES WITH CEREBRAL LACERATION AND CONTUSION WITH STATE OF CONSCIOUSNESS UNSPECIFIED
	804.11 - (ICD9) CLOSED FRACTURES INVOLVING SKULL OR FACE WITH OTHER BONES WITH CEREBRAL LACERATION AND CONTUSION WITH NO LOSS OF CONSCIOUSNESS
	804.12 - (ICD9) CLOSED FRACTURES INVOLVING SKULL OR FACE WITH OTHER BONES WITH CEREBRAL LACERATION AND CONTUSION WITH BRIEF (LESS THAN ONE HOUR) LOSS OF CONSCIOUSNESS
	804.13 - (ICD9) CLOSED FRACTURES INVOLVING SKULL OR FACE WITH OTHER BONES WITH CEREBRAL LACERATION AND CONTUSION WITH MODERATE (1-24 HOURS) LOSS OF CONSCIOUSNESS
	804.14 - (ICD9) CLOSED FRACTURES INVOLVING SKULL OR FACE WITH OTHER BONES WITH CEREBRAL LACERATION AND CONTUSION WITH PROLONGED (MORE THAN 24 HOURS) LOSS OF CONSCIOUSNESS AND RETURN TO PRE-EXISTING CONSCIOUS LEVEL
	804.15 - (ICD9) CLOSED FRACTURES INVOLVING SKULL OR FACE WITH OTHER BONES WITH CEREBRAL LACERATION AND CONTUSION WITH PROLONGED (MORE THAN 24 HOURS) LOSS OF CONSCIOUSNESS WITHOUT RETURN TO PRE-EXISTING CONSCIOUS LEVEL
	804.16 - (ICD9) CLOSED FRACTURES INVOLVING SKULL OR FACE WITH OTHER BONES WITH CEREBRAL LACERATION AND CONTUSION WITH LOSS OF CONSCIOUSNESS OF UNSPECIFIED DURATION
	804.19 - (ICD9) CLOSED FRACTURES INVOLVING SKULL OR FACE WITH OTHER BONES WITH CEREBRAL LACERATION AND CONTUSION WITH CONCUSSION UNSPECIFIED
	804.2 - (ICD9) CLOSED FRACTURES INVOLVING SKULL OR FACE WITH OTHER BONES WITH SUBARACHNOID SUBDURAL AND EXTRADURAL HEMORRHAGE
	804.20 - (ICD9) CLOSED FRACTURES INVOLVING SKULL OR FACE WITH OTHER BONES WITH SUBARACHNOID SUBDURAL AND EXTRADURAL HEMORRHAGE WITH STATE OF CONSCIOUSNESS UNSPECIFIED
	804.21 - (ICD9) CLOSED FRACTURES INVOLVING SKULL OR FACE WITH OTHER BONES WITH SUBARACHNOID SUBDURAL AND EXTRADURAL HEMORRHAGE WITH NO LOSS OF CONSCIOUSNESS
	804.22 - (ICD9) CLOSED FRACTURES INVOLVING SKULL OR FACE WITH OTHER BONES WITH SUBARACHNOID SUBDURAL AND EXTRADURAL HEMORRHAGE WITH BRIEF (LESS THAN ONE HOUR) LOSS OF CONSCIOUSNESS
	804.23 - (ICD9) CLOSED FRACTURES INVOLVING SKULL OR FACE WITH OTHER BONES WITH SUBARACHNOID SUBDURAL AND EXTRADURAL HEMORRHAGE WITH MODERATE (1-24 HOURS) LOSS OF CONSCIOUSNESS
	804.24 - (ICD9) CLOSED FRACTURES INVOLVING SKULL OR FACE WITH OTHER BONES WITH SUBARACHNOID SUBDURAL AND EXTRADURAL HEMORRHAGE WITH PROLONGED (MORE THAN 24 HOURS) LOSS OF CONSCIOUSNESS AND RETURN TO PRE-EXISTING CONSCIOUS LEVEL
	804.25 - (ICD9) CLOSED FRACTURES INVOLVING SKULL OR FACE WITH OTHER BONES WITH SUBARACHNOID SUBDURAL AND EXTRADURAL HEMORRHAGE WITH PROLONGED (MORE THAN 24 HOURS) LOSS OF CONSCIOUSNESS WITHOUT RETURN TO PRE-EXISTING CONSCIOUS LEVEL
	804.26 - (ICD9) CLOSED FRACTURES INVOLVING SKULL OR FACE WITH OTHER BONES WITH SUBARACHNOID SUBDURAL AND EXTRADURAL HEMORRHAGE WITH LOSS OF CONSCIOUSNESS OF UNSPECIFIED DURATION
	804.29 - (ICD9) CLOSED FRACTURES INVOLVING SKULL OR FACE WITH OTHER BONES WITH SUBARACHNOID SUBDURAL AND EXTRADURAL HEMORRHAGE WITH CONCUSSION UNSPECIFIED
	804.3 - (ICD9) CLOSED FRACTURES INVOLVING SKULL OR FACE WITH OTHER BONES WITH OTHER AND UNSPECIFIED INTRACRANIAL HEMORRHAGE
	804.30 - (ICD9) CLOSED FRACTURES INVOLVING SKULL OR FACE WITH OTHER BONES WITH OTHER AND UNSPECIFIED INTRACRANIAL HEMORRHAGE WITH STATE OF CONSCIOUSNESS
	804.31 - (ICD9) CLOSED FRACTURES INVOLVING SKULL OR FACE WITH OTHER BONES WITH OTHER AND UNSPECIFIED INTRACRANIAL HEMORRHAGE WITH NO LOSS OF CONSCIOUSNESS UNSPECIFIED
	804.32 - (ICD9) CLOSED FRACTURES INVOLVING SKULL OR FACE WITH OTHER BONES WITH OTHER AND UNSPECIFIED INTRACRANIAL HEMORRHAGE WITH BRIEF (LESS THAN ONE HOUR) LOSS OF CONSCIOUSNESS
	804.33 - (ICD9) CLOSED FRACTURES INVOLVING SKULL OR FACE WITH OTHER BONES WITH OTHER AND UNSPECIFIED INTRACRANIAL HEMORRRHAGE WITH MODERATE (1-24 HOURS) LOSS OF CONSCIOUSNESS
	804.34 - (ICD9) CLOSED FRACTURES INVOLVING SKULL OR FACE WITH OTHER BONES WITH OTHER AND UNSPECIFIED INTRACRANIAL HEMORRHAGE WITH PROLONGED (MORE THAN 24 HOURS) LOSS OF CONSCIOUSNESS AND RETURN TO PRE-EXISTING CONSCIOUS LEVEL
	804.35 - (ICD9) CLOSED FRACTURES INVOLVING SKULL OR FACE WITH OTHER BONES WITH OTHER AND UNSPECIFIED INTRACRANIAL HEMORRHAGE WITH PROLONGED (MORE THAN 24 HOURS) LOSS OF CONSCIOUSNESS WITHOUT RETURN TO PRE-EXISTING CONSCIOUS LEVEL
	804.36 - (ICD9) CLOSED FRACTURES INVOLVING SKULL OR FACE WITH OTHER BONES WITH OTHER AND UNSPECIFIED INTRACRANIAL HEMORRHAGE WITH LOSS OF CONSCIOUSNESS OF UNSPECIFIED DURATION
	804.39 - (ICD9) CLOSED FRACTURES INVOLVING SKULL OR FACE WITH OTHER BONES WITH OTHER AND UNSPECIFIED INTRACRANIAL HEMORRHAGE WITH CONCUSSION UNSPECIFIED
	804.4 - (ICD9) CLOSED FRACTURES INVOLVING SKULL OR FACE WITH OTHER BONES WITH INTRACRANIAL INJURY OF OTHER AND UNSPECIFIED NATURE
	804.40 - (ICD9) CLOSED FRACTURES INVOLVING SKULL OR FACE WITH OTHER BONES WITH INTRACRANIAL INJURY OF OTHER AND UNSPECIFIED NATURE WITH STATE OF CONSCIOUSNESS UNSPECIFIED
	804.41 - (ICD9) CLOSED FRACTURES INVOLVING SKULL OR FACE WITH OTHER BONES WITH INTRACRANIAL INJURY OF OTHER AND UNSPECIFIED NATURE WITH NO LOSS OF CONSCIOUSNESS
	804.42 - (ICD9) CLOSED FRACTURES INVOLVING SKULL OR FACE WITH OTHER BONES WITH INTRACRANIAL INJURY OF OTHER AND UNSPECIFIED NATURE WITH BRIEF (LESS THAN ONE HOUR) LOSS OF CONSCIOUSNESS
	804.43 - (ICD9) CLOSED FRACTURES INVOLVING SKULL OR FACE WITH OTHER BONES WITH INTRACRANIAL INJURY OF OTHER AND UNSPECIFIED NATURE WITH MODERATE (1-24 HOURS) LOSS OF CONSCIOUSNESS
	804.44 - (ICD9) CLOSED FRACTURES INVOLVING SKULL OR FACE WITH OTHER BONES WITH INTRACRANIAL INJURY OF OTHER AND UNSPECIFIED NATURE WITH PROLONGED (MORE THAN 24 HOURS) LOSS OF CONSCIOUSNESS AND RETURN TO PRE-EXISTING CONSCIOUS LEVEL
	804.45 - (ICD9) CLOSED FRACTURES INVOLVING SKULL OR FACE WITH OTHER BONES WITH INTRACRANIAL INJURY OF OTHER AND UNSPECIFIED NATURE WITH PROLONGED (MORE THAN 24 HOURS) LOSS OF CONSCIOUSNESS WITHOUT RETURN TO PRE-EXISTING CONSCIOUS LEVEL
	804.46 - (ICD9) CLOSED FRACTURES INVOLVING SKULL OR FACE WITH OTHER BONES WITH INTRACRANIAL INJURY OF OTHER AND UNSPECIFIED NATURE WITH LOSS OF CONSCIOUSNESS OF UNSPECIFIED DURATION
	804.49 - (ICD9) CLOSED FRACTURES INVOLVING SKULL OR FACE WITH OTHER BONES WITH INTRACRANIAL INJURY OF OTHER AND UNSPECIFIED NATURE WITH CONCUSSION UNSPECIFIED
	804.5 - (ICD9) OPEN FRACTURES INVOLVING SKULL OR FACE WITH OTHER BONES WITHOUT MENTION OF INTRACRANIAL INJURY
	804.50 - (ICD9) OPEN FRACTURES INVOLVING SKULL OR FACE WITH OTHER BONES WITHOUT INTRACRANIAL INJURY WITH STATE OF CONSCIOUSNESS UNSPECIFIED
	804.51 - (ICD9) OPEN FRACTURES INVOLVING SKULL OR FACE WITH OTHER BONES WITHOUT INTRACRANIAL INJURY WITH NO LOSS OF CONSCIOUSNESS
	804.52 - (ICD9) OPEN FRACTURES INVOLVING SKULL OR FACE WITH OTHER BONES WITHOUT INTRACRANIAL INJURY WITH BRIEF (LESS THAN ONE HOUR) LOSS OF CONSCIOUSNESS
	804.53 - (ICD9) OPEN FRACTURES INVOLVING SKULL OR FACE WITH OTHER BONES WITHOUT INTRACRANIAL INJURY WITH MODERATE (1-24 HOURS) LOSS OF CONSCIOUSNESS
	804.54 - (ICD9) OPEN FRACTURES INVOLVING SKULL OR FACE WITH OTHER BONES WITHOUT INTRACRANIAL INJURY WITH PROLONGED (MORE THAN 24 HOURS) LOSS OF CONSCIOUSNESS AND RETURN TO PRE-EXISTING CONSCIOUS LEVEL
	804.55 - (ICD9) OPEN FRACTURES INVOLVING SKULL OR FACE WITH OTHER BONES WITHOUT INTRACRANIAL INJURY WITH PROLONGED (MORE THAN 24 HOURS) LOSS OF CONSCIOUSNESS WITHOUT RETURN TO PRE-EXISTING CONSCIOUS LEVEL
	804.56 - (ICD9) OPEN FRACTURES INVOLVING SKULL OR FACE WITH OTHER BONES WITHOUT INTRACRANIAL INJURY WITH LOSS OF CONSCIOUSNESS OF UNSPECIFIED DURATION
	804.59 - (ICD9) OPEN FRACTURES INVOLVING SKULL OR FACE WITH OTHER BONES WITHOUT INTRACRANIAL INJURY WITH CONCUSSION UNSPECIFIED
	804.6 - (ICD9) OPEN FRACTURES INVOLVING SKULL OR FACE WITH OTHER BONES WITH CEREBRAL LACERATION AND CONTUSION
	804.60 - (ICD9) OPEN FRACTURES INVOLVING SKULL OR FACE WITH OTHER BONES WITH CEREBRAL LACERATION AND CONTUSION WITH STATE OF CONSCIOUSNESS UNSPECIFIED
	804.61 - (ICD9) OPEN FRACTURES INVOLVING SKULL OR FACE WITH OTHER BONES WITH CEREBRAL LACERATION AND CONTUSION WITH NO LOSS OF CONSCIOUSNESS
	804.62 - (ICD9) OPEN FRACTURES INVOLVING SKULL OR FACE WITH OTHER BONES WITH CEREBRAL LACERATION AND CONTUSION WITH BRIEF (LESS THAN ONE HOUR) LOSS OF CONSCIOUSNESS
	804.63 - (ICD9) OPEN FRACTURES INVOLVING SKULL OR FACE WITH OTHER BONES WITH CEREBRAL LACERATION AND CONTUSION WITH MODERATE (1-24 HOURS) LOSS OF CONSCIOUSNESS
	804.64 - (ICD9) OPEN FRACTURES INVOLVING SKULL OR FACE WITH OTHER BONES WITH CEREBRAL LACERATION AND CONTUSION WITH PROLONGED (MORE THAN 24 HOURS) LOSS OF CONSCIOUSNESS AND RETURN TO PRE-EXISTING CONSCIOUS LEVEL
	804.65 - (ICD9) OPEN FRACTURES INVOLVING SKULL OR FACE WITH OTHER BONES WITH CEREBRAL LACERATION AND CONTUSION WITH PROLONGED (MORE THAN 24 HOURS) LOSS OF CONSCIOUSNESS WITHOUT RETURN TO PRE-EXISTING CONSCIOUS LEVEL
	804.66 - (ICD9) OPEN FRACTURES INVOLVING SKULL OR FACE WITH OTHER BONES WITH CEREBRAL LACERATION AND CONTUSION WITH LOSS OF CONSCIOUSNESS OF UNSPECIFIED DURATION
	804.69 - (ICD9) OPEN FRACTURES INVOLVING SKULL OR FACE WITH OTHER BONES WITH CEREBRAL LACERATION AND CONTUSION WITH CONCUSSION UNSPECIFIED
	804.7 - (ICD9) OPEN FRACTURES INVOLVING SKULL OR FACE WITH OTHER BONES WITH SUBARACHNOID SUBDURAL AND EXTRADURAL HEMORRHAGE
	804.70 - (ICD9) OPEN FRACTURES INVOLVING SKULL OR FACE WITH OTHER BONES WITH SUBARACHNOID SUBDURAL AND EXTRADURAL HEMORRHAGE WITH STATE OF CONSCIOUSNESS UNSPECIFIED
	804.71 - (ICD9) OPEN FRACTURES INVOLVING SKULL OR FACE WITH OTHER BONES WITH SUBARACHNOID SUBDURAL AND EXTRADURAL HEMORRHAGE WITH NO LOSS OF CONSCIOUSNESS
	804.72 - (ICD9) OPEN FRACTURES INVOLVING SKULL OR FACE WITH OTHER BONES WITH SUBARACHNOID SUBDURAL AND EXTRADURAL HEMORRHAGE WITH BRIEF (LESS THAN ONE HOUR) LOSS OF CONSCIOUSNESS
	804.73 - (ICD9) OPEN FRACTURES INVOLVING SKULL OR FACE WITH OTHER BONES WITH SUBARACHNOID SUBDURAL AND EXTRADURAL HEMORRHAGE WITH MODERATE (1-24 HOURS) LOSS OF CONSCIOUSNESS
	804.74 - (ICD9) OPEN FRACTURES INVOLVING SKULL OR FACE WITH OTHER BONES WITH SUBARACHNOID SUBDURAL AND EXTRADURAL HEMORRHAGE WITH PROLONGED (MORE THAN 24 HOURS) LOSS OF CONSCIOUSNESS AND RETURN TO PRE-EXISTING CONSCIOUS LEVEL
	804.75 - (ICD9) OPEN FRACTURES INVOLVING SKULL OR FACE WITH OTHER BONES WITH SUBARACHNOID SUBDURAL AND EXTRADURAL HEMORRHAGE WITH PROLONGED (MORE THAN 24 HOURS) LOSS OF CONSCIOUSNESS WITHOUT RETURN TO PRE-EXISTING CONSCIOUS LEVEL
	804.76 - (ICD9) OPEN FRACTURES INVOLVING SKULL OR FACE WITH OTHER BONES WITH SUBARACHNOID SUBDURAL AND EXTRADURAL HEMORRHAGE WITH LOSS OF CONSCIOUSNESS OF UNSPECIFIED DURATION
	804.79 - (ICD9) OPEN FRACTURES INVOLVING SKULL OR FACE WITH OTHER BONES WITH SUBARACHNOID SUBDURAL AND EXTRADURAL HEMORRHAGE WITH CONCUSSION UNSPECIFIED
	804.8 - (ICD9) OPEN FRACTURES INVOLVING SKULL OR FACE WITH OTHER BONES WITH OTHER AND UNSPECIFIED INTRACRANIAL HEMORRHAGE
	804.80 - (ICD9) OPEN FRACTURES INVOLVING SKULL OR FACE WITH OTHER BONES WITH OTHER AND UNSPECIFIED INTRACRANIAL HEMORRHAGE WITH STATE OF CONSCIOUSNESS UNSPECIFIED
	804.81 - (ICD9) OPEN FRACTURES INVOLVING SKULL OR FACE WITH OTHER BONES WITH OTHER AND UNSPECIFIED INTRACRANIAL HEMORRHAGE WITH NO LOSS OF CONSCIOUSNESS UNSPECIFIED
	804.82 - (ICD9) OPEN FRACTURES INVOLVING SKULL OR FACE WITH OTHER BONES WITH OTHER AND UNSPECIFIED INTRACRANIAL HEMORRHAGE WITH BRIEF (LESS THAN ONE HOUR) LOSS OF CONSCIOUSNESS
	804.83 - (ICD9) OPEN FRACTURES INVOLVING SKULL OR FACE WITH OTHER BONES WITH OTHER AND UNSPECIFIED INTRACRANIAL HEMORRHAGE WITH MODERATE (1-24 HOURS) LOSS OF CONSCIOUSNESS
	804.84 - (ICD9) OPEN FRACTURES INVOLVING SKULL OR FACE WITH OTHER BONES WITH OTHER AND UNSPECIFIED INTRACRANIAL HEMORRHAGE WITH PROLONGED (MORE THAN 24 HOURS) LOSS OF CONSCIOUSNESS AND RETURN TO PRE-EXISTING CONSCIOUS LEVEL
	804.85 - (ICD9) OPEN FRACTURES INVOLVING SKULL OR FACE WITH OTHER BONES WITH OTHER AND UNSPECIFIED INTRACRANIAL HEMORRHAGE WITH PROLONGED (MORE THAN 24 HOURS) LOSS OF CONSCIOUSNESS WITHOUT RETURN TO PRE-EXISTING CONSCIOUS LEVEL
	804.86 - (ICD9) OPEN FRACTURES INVOLVING SKULL OR FACE WITH OTHER BONES WITH OTHER AND UNSPECIFIED INTRACRANIAL HEMORRHAGE WITH LOSS OF CONSCIOUSNESS OF UNSPECIFIED DURATION
	804.89 - (ICD9) OPEN FRACTURES INVOLVING SKULL OR FACE WITH OTHER BONES WITH OTHER AND UNSPECIFIED INTRACRANIAL HEMORRHAGE WITH CONCUSSION UNSPECIFIED
	804.9 - (ICD9) OPEN FRACTURES INVOLVING SKULL OR FACE WITH OTHER BONES WITH INTRACRANIAL INJURY OF OTHER AND UNSPECIFIED NATURE
	804.90 - (ICD9) OPEN FRACTURES INVOLVING SKULL OR FACE WITH OTHER BONES WITH INTRACRANIAL INJURY OF OTHER AND UNSPECIFIED NATURE WITH STATE OF CONSCIOUSNESS UNSPECIFIED
	804.91 - (ICD9) OPEN FRACTURES INVOLVING SKULL OR FACE WITH OTHER BONES WITH INTRACRANIAL INJURY OF OTHER AND UNSPECIFIED NATURE WITH NO LOSS OF CONSCIOUSNESS
	804.92 - (ICD9) OPEN FRACTURES INVOLVING SKULL OR FACE WITH OTHER BONES WITH INTRACRANIAL INJURY OF OTHER AND UNSPECIFIED NATURE WITH BRIEF (LESS THAN ONE HOUR) LOSS OF CONSCIOUSNESS
	804.93 - (ICD9) OPEN FRACTURES INVOLVING SKULL OR FACE WITH OTHER BONES WITH INTRACRANIAL INJURY OF OTHER AND UNSPECIFIED NATURE WITH MODERATE (1-24 HOURS) LOSS OF CONSCIOUSNESS
	804.94 - (ICD9) OPEN FRACTURES INVOLVING SKULL OR FACE WITH OTHER BONES WITH INTRACRANIAL INJURY OF OTHER AND UNSPECIFIED NATURE WITH PROLONGED (MORE THAN 24 HOURS) LOSS OF CONSCIOUSNESS AND RETURN TO PRE-EXISTING CONSCIOUS LEVEL
	804.95 - (ICD9) OPEN FRACTURES INVOLVING SKULL OR FACE WITH OTHER BONES WITH INTRACRANIAL INJURY OF OTHER AND UNSPECIFIED NATURE WITH PROLONGED (MORE THAN 24 HOURS) LOSS OF CONSCIOUSNESS WITHOUT RETURN TO PRE-EXISTING CONSCIOUS LEVEL
	804.96 - (ICD9) OPEN FRACTURES INVOLVING SKULL OR FACE WITH OTHER BONES WITH INTRACRANIAL INJURY OF OTHER AND UNSPECIFIED NATURE WITH LOSS OF CONSCIOUSNESS OF UNSPECIFIED DURATION
	804.99 - (ICD9) OPEN FRACTURES INVOLVING SKULL OR FACE WITH OTHER BONES WITH INTRACRANIAL INJURY OF OTHER AND UNSPECIFIED NATURE WITH CONCUSSION UNSPECIFIED
	851 - (ICD9) CEREBRAL LACERATION AND CONTUSION
	851.0 - (ICD9) CORTEX (CEREBRAL) CONTUSION WITHOUT MENTION OF OPEN INTRACRANIAL WOUND
	851.00 - (ICD9) CORTEX (CEREBRAL) CONTUSION WITHOUT OPEN INTRACRANIAL WOUND STATE OF CONSCIOUSNESS UNSPECIFIED
	851.01 - (ICD9) CORTEX (CEREBRAL) CONTUSION WITHOUT OPEN INTRACRANIAL WOUND WITH NO LOSS OF CONSCIOUSNESS
	851.02 - (ICD9) CORTEX (CEREBRAL) CONTUSION WITHOUT OPEN INTRACRANIAL WOUND WITH BRIEF (LESS THAN ONE HOUR) LOSS OF CONSCIOUSNESS
	851.03 - (ICD9) CORTEX (CEREBRAL) CONTUSION WITHOUT OPEN INTRACRANIAL WOUND WITH MODERATE (1-24 HOURS) LOSS OF CONSCIOUSNESS
	851.04 - (ICD9) CORTEX (CEREBRAL) CONTUSION WITHOUT OPEN INTRACRANIAL WOUND WITH PROLONGED (MORE THAN 24 HOURS) LOSS OF CONSCIOUSNESS AND RETURN TO PRE-EXISTING CONSCIOUS LEVEL
	851.05 - (ICD9) CORTEX (CEREBRAL) CONTUSION WITHOUT OPEN INTRACRANIAL WOUND WITH PROLONGED (MORE THAN 24 HOURS) LOSS OF CONSCIOUSNESS WITHOUT RETURN TO PRE-EXISTING CONSCIOUS LEVEL
	851.06 - (ICD9) CORTEX (CEREBRAL) CONTUSION WITHOUT OPEN INTRACRANIAL WOUND WITH LOSS OF CONSCIOUSNESS OF UNSPECIFIED DURATION
	851.09 - (ICD9) CORTEX (CEREBRAL) CONTUSION WITHOUT OPEN INTRACRANIAL WOUND WITH CONCUSSION UNSPECIFIED
	851.1 - (ICD9) CORTEX (CEREBRAL) CONTUSION WITH OPEN INTRACRANIAL WOUND
	851.10 - (ICD9) CORTEX (CEREBRAL) CONTUSION WITH OPEN INTRACRANIAL WOUND WITHOUT SPECIFIC STATE OF CONSCIOUSNESS
	851.11 - (ICD9) CORTEX (CEREBRAL) CONTUSION WITH OPEN INTRACRANIAL WOUND WITH NO LOSS OF CONSCIOUSNESS
	851.12 - (ICD9) CORTEX (CEREBRAL) CONTUSION WITH OPEN INTRACRANIAL WOUND WITH BRIEF (LESS THAN ONE HOUR) LOSS OF CONSCIOUSNESS
	851.13 - (ICD9) CORTEX (CEREBRAL) CONTUSION WITH OPEN INTRACRANIAL WOUND WITH MODERATE (1-24 HOURS) LOSS OF CONSCIOUSNESS
	851.14 - (ICD9) CORTEX (CEREBRAL) CONTUSION WITH OPEN INTRACRANIAL WOUND WITH PROLONGED (MORE THAN 24 HOURS) LOSS OF CONSCIOUSNESS AND RETURN TO PRE-EXISTING CONSCIOUS LEVEL
	851.15 - (ICD9) CORTEX (CEREBRAL) CONTUSION WITH OPEN INTRACRANIAL WOUND WITH PROLONGED (MORE THAN 24 HOURS) LOSS OF CONSCIOUSNESS WITHOUT RETURN TO PRE-EXISTING CONSCIOUS LEVEL
	851.16 - (ICD9) CORTEX (CEREBRAL) CONTUSION WITH OPEN INTRACRANIAL WOUND WITH LOSS OF CONSCIOUSNESS OF UNSPECIFIED DURATION
	851.19 - (ICD9) CORTEX (CEREBRAL) CONTUSION WITH OPEN INTRACRANIAL WOUND WITH CONCUSSION UNSPECIFIED
	851.2 - (ICD9) CORTEX (CEREBRAL) LACERATION WITHOUT MENTION OF OPEN INTRACRANIAL WOUND
	851.20 - (ICD9) CORTEX (CEREBRAL) LACERATION WITHOUT OPEN INTRACRANIAL WOUND WITH STATE OF CONSCIOUSNESS UNSPECIFIED
	851.21 - (ICD9) CORTEX (CEREBRAL) LACERATION WITHOUT OPEN INTRACRANIAL WOUND WITH NO LOSS OF CONSCIOUSNESS
	851.22 - (ICD9) CORTEX (CEREBRAL) LACERATION WITHOUT OPEN INTRACRANIAL WOUND WITH BRIEF (LESS THAN ONE HOUR) LOSS OF CONSCIOUSNESS
	851.23 - (ICD9) CORTEX (CEREBRAL) LACERATION WITHOUT OPEN INTRACRANIAL WOUND WITH MODERATE (1-24 HOURS) LOSS OF CONSCIOUSNESS
	851.24 - (ICD9) CORTEX (CEREBRAL) LACERATION WITHOUT OPEN INTRACRANIAL WOUND WITH PROLONGED (MORE THAN 24 HOURS) LOSS OF CONSCIOUSNESS AND RETURN TO PRE-EXISTING CONSCIOUS LEVEL
	851.25 - (ICD9) CORTEX (CEREBRAL) LACERATION WITHOUT OPEN INTRACRANIAL WOUND WITH PROLONGED (MORE THAN 24 HOURS) LOSS OF CONSCIOUSNESS WITHOUT RETURN TO PRE-EXISTING CONSCIOUS LEVEL
	851.26 - (ICD9) CORTEX (CEREBRAL) LACERATION WITHOUT OPEN INTRACRANIAL WOUND WITH LOSS OF CONSCIOUSNESS OF UNSPECIFIED DURATION
	851.29 - (ICD9) CORTEX (CEREBRAL) LACERATION WITHOUT OPEN INTRACRANIAL WOUND WITH CONCUSSION UNSPECIFIED
	851.3 - (ICD9) CORTEX (CEREBRAL) LACERATION WITH OPEN INTRACRANIAL WOUND
	851.30 - (ICD9) CORTEX (CEREBRAL) LACERATION WITH OPEN INTRACRANIAL WOUND WITH STATE OF CONSCIOUSNESS UNSPECIFIED
	851.31 - (ICD9) CORTEX (CEREBRAL) LACERATION WITH OPEN INTRACRANIAL WOUND WITH NO LOSS OF CONSCIOUSNESS
	851.32 - (ICD9) CORTEX (CEREBRAL) LACERATION WITH OPEN INTRACRANIAL WOUND WITH BRIEF (LESS THAN ONE HOUR) LOSS OF CONSCIOUSNESS
	851.33 - (ICD9) CORTEX (CEREBRAL) LACERATION WITH OPEN INTRACRANIAL WOUND WITH MODERATE (1-24 HOURS) LOSS OF CONSCIOUSNESS
	851.34 - (ICD9) CORTEX (CEREBRAL) LACERATION WITH OPEN INTRACRANIAL WOUND WITH PROLONGED (MORE THAN 24 HOURS) LOSS OF CONSCIOUSNESS AND RETURN TO PRE-EXISTING CONSCIOUS LEVEL
	851.35 - (ICD9) CORTEX (CEREBRAL) LACERATION WITH OPEN INTRACRANIAL WOUND WITH PROLONGED (MORE THAN 24 HOURS) LOSS OF CONSCIOUSNESS WITHOUT RETURN TO PRE-EXISTING CONSCIOUS LEVEL
	851.36 - (ICD9) CORTEX (CEREBRAL) LACERATION WITH OPEN INTRACRANIAL WOUND WITH LOSS OF CONSCIOUSNESS OF UNSPECIFIED DURATION
	851.39 - (ICD9) CORTEX (CEREBRAL) LACERATION WITH OPEN INTRACRANIAL WOUND WITH CONCUSSION UNSPECIFIED
	851.4 - (ICD9) CEREBELLAR OR BRAIN STEM CONTUSION WITHOUT MENTION OF OPEN INTRACRANIAL WOUND
	851.40 - (ICD9) CEREBELLAR OR BRAIN STEM CONTUSION WITHOUT OPEN INTRACRANIAL WOUND WITH STATE OF CONSCIOUSNESS UNSPECIFIED
	851.41 - (ICD9) CEREBELLAR OR BRAIN STEM CONTUSION WITHOUT OPEN INTRACRANIAL WOUND WITH NO LOSS OF CONSCIOUSNESS
	851.42 - (ICD9) CEREBELLAR OR BRAIN STEM CONTUSION WITHOUT OPEN INTRACRANIAL WOUND WITH BRIEF (LESS THAN ONE HOUR) LOSS OF CONSCIOUSNESS
	851.43 - (ICD9) CEREBELLAR OR BRAIN STEM CONTUSION WITHOUT OPEN INTRACRANIAL WOUND WITH MODERATE (1-24 HOURS) LOSS OF CONSCIOUSNESS
	851.44 - (ICD9) CEREBELLAR OR BRAIN STEM CONTUSION WITHOUT OPEN INTRACRANIAL WOUND WITH PROLONGED (MORE THAN 24 HOURS) LOSS CONSCIOUSNESS AND RETURN TO PRE-EXISTING CONSCIOUS LEVEL
	851.45 - (ICD9) CEREBELLAR OR BRAIN STEM CONTUSION WITHOUT OPEN INTRACRANIAL WOUND WITH PROLONGED (MORE THAN 24 HOURS) LOSS OF CONSCIOUSNESS WITHOUT RETURN TO PRE-EXISTING CONSCIOUS LEVEL
	851.46 - (ICD9) CEREBELLAR OR BRAIN STEM CONTUSION WITHOUT OPEN INTRACRANIAL WOUND WITH LOSS OF CONSCIOUSNESS OF UNSPECIFIED DURATION
	851.49 - (ICD9) CEREBELLAR OR BRAIN STEM CONTUSION WITHOUT OPEN INTRACRANIAL WOUND WITH CONCUSSION UNSPECIFIED
	851.5 - (ICD9) CEREBELLAR OR BRAIN STEM CONTUSION WITH OPEN INTRACRANIAL WOUND
	851.50 - (ICD9) CEREBELLAR OR BRAIN STEM CONTUSION WITH OPEN INTRACRANIAL WOUND WITH STATE OF CONSCIOUSNESS UNSPECIFIED
	851.51 - (ICD9) CEREBELLAR OR BRAIN STEM CONTUSION WITH OPEN INTRACRANIAL WOUND WITH NO LOSS OF CONSCIOUSNESS
	851.52 - (ICD9) CEREBELLAR OR BRAIN STEM CONTUSION WITH OPEN INTRACRANIAL WOUND WITH BRIEF (LESS THAN ONE HOUR) LOSS OF CONSCIOUSNESS
	851.53 - (ICD9) CEREBELLAR OR BRAIN STEM CONTUSION WITH OPEN INTRACRANIAL WOUND WITH MODERATE (1-24 HOURS) LOSS OF CONSCIOUSNESS
	851.54 - (ICD9) CEREBELLAR OR BRAIN STEM CONTUSION WITH OPEN INTRACRANIAL WOUND WITH PROLONGED (MORE THAN 24 HOURS) LOSS OF CONSCIOUSNESS AND RETURN TO PRE-EXISTING CONSCIOUS LEVEL
	851.55 - (ICD9) CEREBELLAR OR BRAIN STEM CONTUSION WITH OPEN INTRACRANIAL WOUND WITH PROLONGED (MORE THAN 24 HOURS) LOSS OF CONSCIOUSNESS WITHOUT RETURN TO PRE-EXISTING CONSCIOUS LEVEL
	851.56 - (ICD9) CEREBELLAR OR BRAIN STEM CONTUSION WITH OPEN INTRACRANIAL WOUND WITH LOSS OF CONSCIOUSNESS OF UNSPECIFIED DURATION
	851.59 - (ICD9) CEREBELLAR OR BRAIN STEM CONTUSION WITH OPEN INTRACRANIAL WOUND WITH CONCUSSION UNSPECIFIED
	851.6 - (ICD9) CEREBELLAR OR BRAIN STEM LACERATION WITHOUT MENTION OF OPEN INTRACRANIAL WOUND
	851.60 - (ICD9) CEREBELLAR OR BRAIN STEM LACERATION WITHOUT OPEN INTRACRANIAL WOUND WITH STATE OF CONSCIOUSNESS UNSPECIFIED
	851.61 - (ICD9) CEREBELLAR OR BRAIN STEM LACERATION WITHOUT OPEN INTRACRANIAL WOUND WITH NO LOSS OF CONSCIOUSNESS
	851.62 - (ICD9) CEREBELLAR OR BRAIN STEM LACERATION WITHOUT OPEN INTRACRANIAL WOUND WITH BRIEF (LESS THAN 1 HOUR) LOSS OF CONSCIOUSNESS
	851.63 - (ICD9) CEREBELLAR OR BRAIN STEM LACERATION WITHOUT OPEN INTRACRANIAL WOUND WITH MODERATE (1-24 HOURS) LOSS OF CONSCIOUSNESS
	851.64 - (ICD9) CEREBELLAR OR BRAIN STEM LACERATION WITHOUT OPEN INTRACRANIAL WOUND WITH PROLONGED (MORE THAN 24 HOURS) LOSS OF CONSCIOUSNESS AND RETURN TO PRE-EXISTING CONSCIOUS LEVEL
	851.65 - (ICD9) CEREBELLAR OR BRAIN STEM LACERATION WITHOUT OPEN INTRACRANIAL WOUND WITH PROLONGED (MORE THAN 24 HOURS) LOSS OF CONSCIOUSNESS WITHOUT RETURN TO PRE-EXISTING CONSCIOUS LEVEL
	851.66 - (ICD9) CEREBELLAR OR BRAIN STEM LACERATION WITHOUT OPEN INTRACRANIAL WOUND WITH LOSS OF CONSCIOUSNESS OF UNSPECIFIED DURATION
	851.69 - (ICD9) CEREBELLAR OR BRAIN STEM LACERATION WITHOUT OPEN INTRACRANIAL WOUND WITH CONCUSSION UNSPECIFIED
	851.7 - (ICD9) CEREBELLAR OR BRAIN STEM LACERATION WITH OPEN INTRACRANIAL WOUND
	851.70 - (ICD9) CEREBELLAR OR BRAIN STEM LACERATION WITH OPEN INTRACRANIAL WOUND WITH STATE OF CONSCIOUSNESS UNSPECIFIED
	851.71 - (ICD9) CEREBELLAR OR BRAIN STEM LACERATION WITH OPEN INTRACRANIAL WOUND WITH NO LOSS OF CONSCIOUSNESS
	851.72 - (ICD9) CEREBELLAR OR BRAIN STEM LACERATION WITH OPEN INTRACRANIAL WOUND WITH BRIEF (LESS THAN ONE HOUR) LOSS OF CONSCIOUSNESS
	851.73 - (ICD9) CEREBELLAR OR BRAIN STEM LACERATION WITH OPEN INTRACRANIAL WOUND WITH MODERATE (1-24 HOURS) LOSS OF CONSCIOUSNESS
	851.74 - (ICD9) CEREBELLAR OR BRAIN STEM LACERATION WITH OPEN INTRACRANIAL WOUND WITH PROLONGED (MORE THAN 24 HOURS) LOSS OF CONSCIOUSNESS AND RETURN TO PRE-EXISTING CONSCIOUS LEVEL
	851.75 - (ICD9) CEREBELLAR OR BRAIN STEM LACERATION WITH OPEN INTRACRANIAL WOUND WITH PROLONGED (MORE THAN 24 HOURS) LOSS OF CONSCIOUSNESS WITHOUT RETURN TO PRE-EXISTING CONSCIOUS LEVEL
	851.76 - (ICD9) CEREBELLAR OR BRAIN STEM LACERATION WITH OPEN INTRACRANIAL WOUND WITH LOSS OF CONSCIOUSNESS OF UNSPECIFIED DURATION
	851.79 - (ICD9) CEREBELLAR OR BRAIN STEM LACERATION WITH OPEN INTRACRANIAL WOUND WITH CONCUSSION UNSPECIFIED
	851.8 - (ICD9) OTHER AND UNSPECIFIED CEREBRAL LACERATION AND CONTUSION WITHOUT MENTION OF OPEN INTRACRANIAL WOUND
	851.80 - (ICD9) OTHER AND UNSPECIFIED CEREBRAL LACERATION AND CONTUSION WITHOUT OPEN INTRACRANIAL WOUND WITH STATE OF CONSCIOUSNESS UNSPECIFIED
	851.81 - (ICD9) OTHER AND UNSPECIFIED CEREBRAL LACERATION AND CONTUSION WITHOUT OPEN INTRACRANIAL WOUND WITH NO LOSS OF CONSCIOUSNESS
	851.82 - (ICD9) OTHER AND UNSPECIFIED CEREBRAL LACERATION AND CONTUSION WITHOUT OPEN INTRACRANIAL WOUND WITH BRIEF (LESS THAN ONE HOUR) LOSS OF CONSCIOUSNESS
	851.83 - (ICD9) OTHER AND UNSPECIFIED CEREBRAL LACERATION AND CONTUSION WITHOUT OPEN INTRACRANIAL WOUND WITH MODERATE (1-24 HOURS) LOSS OF CONSCIOUSNESS
	851.84 - (ICD9) OTHER AND UNSPECIFIED CEREBRAL LACERATION AND CONTUSION WITHOUT OPEN INTRACRANIAL WOUND WITH PROLONGED (MORE THAN 24 HOURS) LOSS OF CONSCIOUSNESS AND RETURN TO PRE-EXISTING CONSCIOUS LEVEL
	851.85 - (ICD9) OTHER AND UNSPECIFIED CEREBRAL LACERATION AND CONTUSION WITHOUT OPEN INTRACRANIAL WOUND WITH PROLONGED (MORE THAN 24 HOURS) LOSS OF CONSCIOUSNESS WITHOUT RETURN TO PRE-EXISTING CONSCIOUS LEVEL
	851.86 - (ICD9) OTHER AND UNSPECIFIED CEREBRAL LACERATION AND CONTUSION WITHOUT OPEN INTRACRANIAL WOUND WITH LOSS OF CONSCIOUSNESS OF UNSPECIFIED DURATION
	851.89 - (ICD9) OTHER AND UNSPECIFIED CEREBRAL LACERATION AND CONTUSION WITHOUT OPEN INTRACRANIAL WOUND WITH CONCUSSION UNSPECIFIED
	851.9 - (ICD9) OTHER AND UNSPECIFIED CEREBRAL LACERATION AND CONTUSION WITH OPEN INTRACRANIAL WOUND
	851.90 - (ICD9) OTHER AND UNSPECIFIED CEREBRAL LACERATION AND CONTUSION WITH OPEN INTRACRANIAL WOUND WITH STATE OF CONSCIOUSNESS UNSPECIFIED
	851.91 - (ICD9) OTHER AND UNSPECIFIED CEREBRAL LACERATION AND CONTUSION WITH OPEN INTRACRANIAL WOUND WITH NO LOSS OF CONSCIOUSNESS
	851.92 - (ICD9) OTHER AND UNSPECIFIED CEREBRAL LACERATION AND CONTUSION WITH OPEN INTRACRANIAL WOUND WITH BRIEF (LESS THAN ONE HOUR) LOSS OF CONSCIOUSNESS
	851.93 - (ICD9) OTHER AND UNSPECIFIED CEREBRAL LACERATION AND CONTUSION WITH OPEN INTRACRANIAL WOUND WITH MODERATE (1-24 HOURS) LOSS OF CONSCIOUSNESS
	851.94 - (ICD9) OTHER AND UNSPECIFIED CEREBRAL LACERATION AND CONTUSION WITH OPEN INTRACRANIAL WOUND WITH PROLONGED (MORE THAN 24 HOURS) LOSS OF CONSCIOUSNESS AND RETURN TO PRE-EXISTING CONSCIOUS LEVEL
	851.95 - (ICD9) OTHER AND UNSPECIFIED CEREBRAL LACERATION AND CONTUSION WITH OPEN INTRACRANIAL WOUND WITH PROLONGED (MORE THAN 24 HOURS) LOSS OF CONSCIOUSNESS WITHOUT RETURN TO PRE-EXISTING CONSCIOUS LEVEL
	851.96 - (ICD9) OTHER AND UNSPECIFIED CEREBRAL LACERATION AND CONTUSION WITH OPEN INTRACRANIAL WOUND WITH LOSS OF CONSCIOUSNESS OF UNSPECIFIED DURATION
	851.99 - (ICD9) OTHER AND UNSPECIFIED CEREBRAL LACERATION AND CONTUSION WITH OPEN INTRACRANIAL WOUND WITH CONCUSSION UNSPECIFIED
	852 - (ICD9) SUBARACHNOID SUBDURAL AND EXTRADURAL HEMORRHAGE FOLLOWING INJURY
	852.0 - (ICD9) SUBARACHNOID HEMORRHAGE FOLLOWING INJURY WITHOUT MENTION OF OPEN INTRACRANIAL WOUND
	852.00 - (ICD9) SUBARACHNOID HEMORRHAGE FOLLOWING INJURY WITHOUT OPEN INTRACRANIAL WOUND WITH STATE OF CONSCIOUSNESS UNSPECIFIED
	852.01 - (ICD9) SUBARACHNOID HEMORRHAGE FOLLOWING INJURY WITHOUT OPEN INTRACRANIAL WOUND WITH NO LOSS OF CONSCIOUSNESS
	852.02 - (ICD9) SUBARACHNOID HEMORRHAGE FOLLOWING INJURY WITHOUT OPEN INTRACRANIAL WOUND WITH BRIEF (LESS THAN ONE HOUR) LOSS OF CONSCIOUSNESS
	852.03 - (ICD9) SUBARACHNOID HEMORRHAGE FOLLOWING INJURY WITHOUT OPEN INTRACRANIAL WOUND WITH MODERATE (1-24 HOURS) LOSS OF CONSCIOUSNESS
	852.04 - (ICD9) SUBARACHNOID HEMORRHAGE FOLLOWING INJURY WITHOUT OPEN INTRACRANIAL WOUND WITH PROLONGED (MORE THAN 24 HOURS) LOSS OF CONSCIOUSNESS AND RETURN TO PRE-EXISTING CONSCIOUS LEVEL
	852.05 - (ICD9) SUBARACHNOID HEMORRHAGE FOLLOWING INJURY WITHOUT OPEN INTRACRANIAL WOUND WITH PROLONGED (MORE THAN 24 HOURS) LOSS OF CONSCIOUSNESS WITHOUT RETURN TO PRE-EXISTING CONSCIOUS LEVEL
	852.06 - (ICD9) SUBARACHNOID HEMORRHAGE FOLLOWING INJURY WITHOUT OPEN INTRACRANIAL WOUND WITH LOSS OF CONSCIOUSNESS OF UNSPECIFIED DURATION
	852.09 - (ICD9) SUBARACHNOID HEMORRHAGE FOLLOWING INJURY WITHOUT OPEN INTRACRANIAL WOUND WITH CONCUSSION UNSPECIFIED
	852.1 - (ICD9) SUBARACHNOID HEMORRHAGE FOLLOWING INJURY WITH OPEN INTRACRANIAL WOUND
	852.10 - (ICD9) SUBARACHNOID HEMORRHAGE FOLLOWING INJURY WITH OPEN INTRACRANIAL WOUND WITH STATE OF CONSCIOUSNESS UNSPECIFIED
	852.11 - (ICD9) SUBARACHNOID HEMORRHAGE FOLLOWING INJURY WITH OPEN INTRACRANIAL WOUND WITH NO LOSS OF CONSCIOUSNESS
	852.12 - (ICD9) SUBARACHNOID HEMORRHAGE FOLLOWING INJURY WITH OPEN INTRACRANIAL WOUND WITH BRIEF (LESS THAN ONE HOUR) LOSS OF CONSCIOUSNESS
	852.13 - (ICD9) SUBARACHNOID HEMORRHAGE FOLLOWING INJURY WITH OPEN INTRACRANIAL WOUND WITH MODERATE (1-24 HOURS) LOSS OF CONSCIOUSNESS
	852.14 - (ICD9) SUBARACHNOID HEMORRHAGE FOLLOWING INJURY WITH OPEN INTRACRANIAL WOUND WITH PROLONGED (MORE THAN 24 HOURS) LOSS OF CONSCIOUSNESS AND RETURN TO PRE-EXISTING CONSCIOUS LEVEL
	852.15 - (ICD9) SUBARACHNOID HEMORRHAGE FOLLOWING INJURY WITH OPEN INTRACRANIAL WOUND WITH PROLONGED (MORE THAN 24 HOURS) LOSS OF CONSCIOUSNESS WITHOUT RETURN TO PRE-EXISTING CONSCIOUS LEVEL
	852.16 - (ICD9) SUBARACHNOID HEMORRHAGE FOLLOWING INJURY WITH OPEN INTRACRANIAL WOUND WITH LOSS OF CONSCIOUSNESS OF UNSPECIFIED DURATION
	852.19 - (ICD9) SUBARACHNOID HEMORRHAGE FOLLOWING INJURY WITH OPEN INTRACRANIAL WOUND WITH CONCUSSION UNSPECIFIED
	852.2 - (ICD9) SUBDURAL HEMORRHAGE FOLLOWING INJURY WITHOUT MENTION OF OPEN INTRACRANIAL WOUND
	852.20 - (ICD9) SUBDURAL HEMORRHAGE FOLLOWING INJURY WITHOUT OPEN INTRACRANIAL WOUND WITH STATE OF CONSCIOUSNESS UNSPECIFIED
	852.21 - (ICD9) SUBDURAL HEMORRHAGE FOLLOWING INJURY WITHOUT OPEN INTRACRANIAL WOUND WITH NO LOSS OF CONSCIOUSNESS
	852.22 - (ICD9) SUBDURAL HEMORRHAGE FOLLOWING INJURY WITHOUT OPEN INTRACRANIAL WOUND WITH BRIEF (LESS THAN ONE HOUR) LOSS OF CONSCIOUSNESS
	852.23 - (ICD9) SUBDURAL HEMORRHAGE FOLLOWING INJURY WITHOUT OPEN INTRACRANIAL WOUND WITH MODERATE (1-24 HOURS) LOSS OF CONSCIOUSNESS
	852.24 - (ICD9) SUBDURAL HEMORRHAGE FOLLOWING INJURY WITHOUT OPEN INTRACRANIAL WOUND WITH PROLONGED (MORE THAN 24 HOURS) LOSS OF CONSCIOUSNESS AND RETURN TO PRE-EXISTING CONSCIOUS LEVEL
	852.25 - (ICD9) SUBDURAL HEMORRHAGE FOLLOWING INJURY WITHOUT OPEN INTRACRANIAL WOUND WITH PROLONGED (MORE THAN 24 HOURS) LOSS OF CONSCIOUSNESS WITHOUT RETURN TO PRE-EXISTING CONSCIOUS LEVEL
	852.26 - (ICD9) SUBDURAL HEMORRHAGE FOLLOWING INJURY WITHOUT OPEN INTRACRANIAL WOUND WITH LOSS OF CONSCIOUSNESS OF UNSPECIFIED DURATION
	852.29 - (ICD9) SUBDURAL HEMORRHAGE FOLLOWING INJURY WITHOUT OPEN INTRACRANIAL WOUND WITH CONCUSSION UNSPECIFIED
	852.3 - (ICD9) SUBDURAL HEMORRHAGE FOLLOWING INJURY WITH OPEN INTRACRANIAL WOUND
	852.30 - (ICD9) SUBDURAL HEMORRHAGE FOLLOWING INJURY WITH OPEN INTRACRANIAL WOUND WITH STATE OF CONSCIOUSNESS UNSPECIFIED
	852.31 - (ICD9) SUBDURAL HEMORRHAGE FOLLOWING INJURY WITH OPEN INTRACRANIAL WOUND WITH NO LOSS OF CONSCIOUSNESS
	852.32 - (ICD9) SUBDURAL HEMORRHAGE FOLLOWING INJURY WITH OPEN INTRACRANIAL WOUND WITH BRIEF (LESS THAN ONE HOUR) LOSS OF CONSCIOUSNESS
	852.33 - (ICD9) SUBDURAL HEMORRHAGE FOLLOWING INJURY WITH OPEN INTRACRANIAL WOUND WITH MODERATE (1-24 HOURS) LOSS OF CONSCIOUSNESS
	852.34 - (ICD9) SUBDURAL HEMORRHAGE FOLLOWING INJURY WITH OPEN INTRACRANIAL WOUND WITH PROLONGED (MORE THAN 24 HOURS) LOSS OF CONSCIOUSNESS AND RETURN TO PRE-EXISTING CONSCIOUS LEVEL
	852.35 - (ICD9) SUBDURAL HEMORRHAGE FOLLOWING INJURY WITH OPEN INTRACRANIAL WOUND WITH PROLONGED (MORE THAN 24 HOURS) LOSS OF CONSCIOUSNESS WITHOUT RETURN TO PRE-EXISTING CONSCIOUS LEVEL
	852.36 - (ICD9) SUBDURAL HEMORRHAGE FOLLOWING INJURY WITH OPEN INTRACRANIAL WOUND WITH LOSS OF CONSCIOUSNESS OF UNSPECIFIED DURATION
	852.39 - (ICD9) SUBDURAL HEMORRHAGE FOLLOWING INJURY WITH OPEN INTRACRANIAL WOUND WITH CONCUSSION UNSPECIFIED
	852.4 - (ICD9) EXTRADURAL HEMORRHAGE FOLLOWING INJURY WITHOUT MENTION OF OPEN INTRACRANIAL WOUND
	852.40 - (ICD9) EXTRADURAL HEMORRHAGE FOLLOWING INJURY WITHOUT OPEN INTRACRANIAL WOUND WITH STATE OF CONSCIOUSNESS UNSPECIFIED
	852.41 - (ICD9) EXTRADURAL HEMORRHAGE FOLLOWING INJURY WITHOUT OPEN INTRACRANIAL WOUND WITH NO LOSS OF CONSCIOUSNESS
	852.42 - (ICD9) EXTRADURAL HEMORRHAGE FOLLOWING INJURY WITHOUT OPEN INTRACRANIAL WOUND WITH BRIEF (LESS THAN 1 HOUR) LOSS OF CONSCIOUSNESS
	852.43 - (ICD9) EXTRADURAL HEMORRHAGE FOLLOWING INJURY WITHOUT OPEN INTRACRANIAL WOUND WITH MODERATE (1-24 HOURS) LOSS OF CONSCIOUSNESS
	852.44 - (ICD9) EXTRADURAL HEMORRHAGE FOLLOWING INJURY WITHOUT OPEN INTRACRANIAL WOUND WITH PROLONGED (MORE THAN 24 HOURS) LOSS OF CONSCIOUSNESS AND RETURN TO PRE-EXISTING CONSCIOUS LEVEL
	852.45 - (ICD9) EXTRADURAL HEMORRHAGE FOLLOWING INJURY WITHOUT OPEN INTRACRANIAL WOUND WITH PROLONGED (MORE THAN 24 HOURS) LOSS OF CONSCIOUSNESS WITHOUT RETURN TO PRE-EXISTING CONSCIOUS LEVEL
	852.46 - (ICD9) EXTRADURAL HEMORRHAGE FOLLOWING INJURY WITHOUT OPEN INTRACRANIAL WOUND WITH LOSS OF CONSCIOUSNESS OF UNSPECIFIED DURATION
	852.49 - (ICD9) EXTRADURAL HEMORRHAGE FOLLOWING INJURY WITHOUT OPEN INTRACRANIAL WOUND WITH CONCUSSION UNSPECIFIED
	852.5 - (ICD9) EXTRADURAL HEMORRHAGE FOLLOWING INJURY WITH OPEN INTRACRANIAL WOUND
	852.50 - (ICD9) EXTRADURAL HEMORRHAGE FOLLOWING INJURY WITH OPEN INTRACRANIAL WOUND WITH STATE OF CONSCIOUSNESS UNSPECIFIED
	852.51 - (ICD9) EXTRADURAL HEMORRHAGE FOLLOWING INJURY WITH OPEN INTRACRANIAL WOUND WITH NO LOSS OF CONSCIOUSNESS
	852.52 - (ICD9) EXTRADURAL HEMORRHAGE FOLLOWING INJURY WITH OPEN INTRACRANIAL WOUND WITH BRIEF (LESS THAN ONE HOUR) LOSS OF CONSCIOUSNESS
	852.53 - (ICD9) EXTRADURAL HEMORRHAGE FOLLOWING INJURY WITH OPEN INTRACRANIAL WOUND WITH MODERATE (1-24 HOURS) LOSS OF CONSCIOUSNESS
	852.54 - (ICD9) EXTRADURAL HEMORRHAGE FOLLOWING INJURY WITH OPEN INTRACRANIAL WOUND WITH PROLONGED (MORE THAN 24 HOURS) LOSS OF CONSCIOUSNESS AND RETURN TO PRE-EXISTING CONSCIOUS LEVEL
	852.55 - (ICD9) EXTRADURAL HEMORRHAGE FOLLOWING INJURY WITH OPEN INTRACRANIAL WOUND WITH PROLONGED (MORE THAN 24 HOURS) LOSS OF CONSCIOUSNESS WITHOUT RETURN TO PRE-EXISTING CONSCIOUS LEVEL
	852.56 - (ICD9) EXTRADURAL HEMORRHAGE FOLLOWING INJURY WITH OPEN INTRACRANIAL WOUND WITH LOSS OF CONSCIOUSNESS OF UNSPECIFIED DURATION
	852.59 - (ICD9) EXTRADURAL HEMORRHAGE FOLLOWING INJURY WITH OPEN INTRACRANIAL WOUND WITH CONCUSSION UNSPECIFIED
	853 - (ICD9) OTHER AND UNSPECIFIED INTRACRANIAL HEMORRHAGE FOLLOWING INJURY
	853.0 - (ICD9) OTHER AND UNSPECIFIED INTRACRANIAL HEMORRHAGE FOLLOWING INJURY WITHOUT MENTION OF OPEN INTRACRANIAL WOUND
	853.00 - (ICD9) OTHER AND UNSPECIFIED INTRACRANIAL HEMORRHAGE FOLLOWING INJURY WITHOUT OPEN INTRACRANIAL WOUND WITH STATE OF CONSCIOUSNESS UNSPECIFIED
	853.01 - (ICD9) OTHER AND UNSPECIFIED INTRACRANIAL HEMORRHAGE FOLLOWING INJURY WITHOUT OPEN INTRACRANIAL WOUND WITH NO LOSS OF CONSCIOUSNESS
	853.02 - (ICD9) OTHER AND UNSPECIFIED INTRACRANIAL HEMORRHAGE FOLLOWING INJURY WITHOUT OPEN INTRACRANIAL WOUND WITH BRIEF (LESS THAN ONE HOUR) LOSS OF CONSCIOUSNESS
	853.03 - (ICD9) OTHER AND UNSPECIFIED INTRACRANIAL HEMORRHAGE FOLLOWING INJURY WITHOUT OPEN INTRACRANIAL WOUND WITH MODERATE (1-24 HOURS) LOSS OF CONSCIOUSNESS
	853.04 - (ICD9) OTHER AND UNSPECIFIED INTRACRANIAL HEMORRHAGE FOLLOWING INJURY WITHOUT OPEN INTRACRANIAL WOUND WITH PROLONGED (MORE THAN 24 HOURS) LOSS OF CONSCIOUSNESS AND RETURN TO PRE-EXISTING CONSCIOUS LEVEL
	853.05 - (ICD9) OTHER AND UNSPECIFIED INTRACRANIAL HEMORRHAGE FOLLOWING INJURY WITHOUT OPEN INTRACRANIAL WOUND WITH PROLONGED (MORE THAN 24 HOURS) LOSS OF CONSCIOUSNESS WITHOUT RETURN TO PRE-EXISTING CONSCIOUS LEVEL
	853.06 - (ICD9) OTHER AND UNSPECIFIED INTRACRANIAL HEMORRHAGE FOLLOWING INJURY WITHOUT OPEN INTRACRANIAL WOUND WITH LOSS OF CONSCIOUSNESS OF UNSPECIFIED
	853.09 - (ICD9) OTHER AND UNSPECIFIED INTRACRANIAL HEMORRHAGE FOLLOWING INJURY WITHOUT OPEN INTRACRANIAL WOUND WITH CONCUSSION UNSPECIFIED
	853.1 - (ICD9) OTHER AND UNSPECIFIED INTRACRANIAL HEMORRHAGE FOLLOWING INJURY WITH OPEN INTRACRANIAL WOUND
	853.10 - (ICD9) OTHER AND UNSPECIFIED INTRACRANIAL HEMORRHAGE FOLLOWING INJURY WITH OPEN INTRACRANIAL WOUND WITH STATE OF CONSCIOUSNESS UNSPECIFIED
	853.11 - (ICD9) OTHER AND UNSPECIFIED INTRACRANIAL HEMORRHAGE FOLLOWING INJURY WITH OPEN INTRACRANIAL WOUND WITH NO LOSS OF CONSCIOUSNESS
	853.12 - (ICD9) OTHER AND UNSPECIFIED INTRACRANIAL HEMORRHAGE FOLLOWING INJURY WITH OPEN INTRACRANIAL WOUND WITH BRIEF (LESS THAN ONE HOUR) LOSS OF CONSCIOUSNESS
	853.13 - (ICD9) OTHER AND UNSPECIFIED INTRACRANIAL HEMORRHAGE FOLLOWING INJURY WITH OPEN INTRACRANIAL WOUND WITH MODERATE (1-24 HOURS) LOSS OF CONSCIOUSNESS
	853.14 - (ICD9) OTHER AND UNSPECIFIED INTRACRANIAL HEMORRHAGE FOLLOWING INJURY WITH OPEN INTRACRANIAL WOUND WITH PROLONGED( MORE THAN 24 HOURS) LOSS OF CONSCIOUSNESS AND RETURN TO PRE-EXISTING CONSCIOUS LEVEL
	853.15 - (ICD9) OTHER AND UNSPECIFIED INTRACRANIAL HEMORRHAGE FOLLOWING INJURY WITH OPEN INTRACRANIAL WOUND WITH PROLONGED (MORE THAN 24 HOURS) LOSS OF CONSCIOUSNESS WITHOUT RETURN TO PRE-EXISTING CONSCIOUS LEVEL
	853.16 - (ICD9) OTHER AND UNSPECIFIED INTRACRANIAL HEMORRHAGE FOLLOWING INJURY WITH OPEN INTRACRANIAL WOUND WITH LOSS OF CONSCIOUSNESS OF UNSPECIFIED DURATION
	853.19 - (ICD9) OTHER AND UNSPECIFIED INTRACRANIAL HEMORRHAGE FOLLOWING INJURY WITH OPEN INTRACRANIAL WOUND WITH CONCUSSION UNSPECIFIED
	854 - (ICD9) INTRACRANIAL INJURY OF OTHER AND UNSPECIFIED NATURE
	854.0 - (ICD9) INTRACRANIAL INJURY OF OTHER AND UNSPECIFIED NATURE WITHOUT MENTION OF OPEN INTRACRANIAL WOUND
	854.00 - (ICD9) INTRACRANIAL INJURY OF OTHER AND UNSPECIFIED NATURE WITHOUT OPEN INTRACRANIAL WOUND WITH STATE OF CONSCIOUSNESS UNSPECIFIED
	854.01 - (ICD9) INTRACRANIAL INJURY OF OTHER AND UNSPECIFIED NATURE WITHOUT OPEN INTRACRANIAL WOUND WITH NO LOSS OF CONSCIOUSNESS
	854.02 - (ICD9) INTRACRANIAL INJURY OF OTHER AND UNSPECIFIED NATURE WITHOUT OPEN INTRACRANIAL WOUND WITH BRIEF (LESS THAN ONE HOUR) LOSS OF CONSCIOUSNESS
	854.03 - (ICD9) INTRACRANIAL INJURY OF OTHER AND UNSPECIFIED NATURE WITHOUT OPEN INTRACRANIAL WOUND WITH MODERATE (1-24 HOURS) LOSS OF CONSCIOUSNESS
	854.04 - (ICD9) INTRACRANIAL INJURY OF OTHER AND UNSPECIFIED NATURE WITHOUT OPEN INTRACRANIAL WOUND WITH PROLONGED (MORE THAN 24 HOURS) LOSS OF CONSCIOUSNESS AND RETURN TO PRE-EXISTING CONSCIOUS LEVEL
	854.05 - (ICD9) INTRACRANIAL INJURY OF OTHER AND UNSPECIFIED NATURE WITHOUT OPEN INTRACRANIAL WOUND WITH PROLONGED (MORE THAN 24 HOURS) LOSS OF CONSCIOUSNESS WITHOUT RETURN TO PRE-EXISTING CONSCIOUS LEVEL
	854.06 - (ICD9) INTRACRANIAL INJURY OF OTHER AND UNSPECIFIED NATURE WITHOUT OPEN INTRACRANIAL WOUND WITH LOSS OF CONSCIOUSNESS OF UNSPECIFIED DURATION
	854.09 - (ICD9) INTRACRANIAL INJURY OF OTHER AND UNSPECIFIED NATURE WITHOUT OPEN INTRACRANIAL WOUND WITH CONCUSSION UNSPECIFIED
	854.1 - (ICD9) INTRACRANIAL INJURY OF OTHER AND UNSPECIFIED NATURE WITH OPEN INTRACRANIAL WOUND
	854.10 - (ICD9) INTRACRANIAL INJURY OF OTHER AND UNSPECIFIED NATURE WITH OPEN INTRACRANIAL WOUND WITH STATE OF CONSCIOUSNESS UNSPECIFIED
	854.11 - (ICD9) INTRACRANIAL INJURY OF OTHER AND UNSPECIFIED NATURE WITH OPEN INTRACRANIAL WOUND WITH NO LOSS OF CONSCIOUSNESS
	854.12 - (ICD9) INTRACRANIAL INJURY OF OTHER AND UNSPECIFIED NATURE WITH OPEN INTRACRANIAL WOUND WITH BRIEF (LESS THAN ONE HOUR) LOSS OF CONSCIOUSNESS
	854.13 - (ICD9) INTRACRANIAL INJURY OF OTHER AND UNSPECIFIED NATURE WITH OPEN INTRACRANIAL WOUND WITH MODERATE (1-24 HOURS) LOSS OF CONSCIOUSNESS
	854.14 - (ICD9) INTRACRANIAL INJURY OF OTHER AND UNSPECIFIED NATURE WITH OPEN INTRACRANIAL WOUND WITH PROLONGED (MORE THAN 24 HOURS) LOSS OF CONSCIOUSNESS AND RETURN TO PRE-EXISTING CONSCIOUS LEVEL
	854.15 - (ICD9) INTRACRANIAL INJURY OF OTHER AND UNSPECIFIED NATURE WITH OPEN INTRACRANIAL WOUND WITH PROLONGED (MORE THAN 24 HOURS) LOSS OF CONSCIOUSNESS WITHOUT RETURN TO PRE-EXISTING CONSCIOUS LEVEL
	854.16 - (ICD9) INTRACRANIAL INJURY OF OTHER AND UNSPECIFIED NATURE WITH OPEN INTRACRANIAL WOUND WITH LOSS OF CONSCIOUSNESS OF UNSPECIFIED DURATION
	854.19 - (ICD9) INTRACRANIAL INJURY OF OTHER AND UNSPECIFIED NATURE WITH OPEN INTRACRANIAL WOUND WITH CONCUSSION UNSPECIFIED
	430 - (ICD9) SUBARACHNOID HEMORRHAGE
	431 - (ICD9) INTRACEREBRAL HEMORRHAGE
	432 - (ICD9) OTHER AND UNSPECIFIED INTRACRANIAL HEMORRHAGE
	432.0 - (ICD9) NONTRAUMATIC EXTRADURAL HEMORRHAGE
	432.1 - (ICD9) SUBDURAL HEMORRHAGE
	432.9 - (ICD9) UNSPECIFIED INTRACRANIAL HEMORRHAGE
	433 - (ICD9) OCCLUSION AND STENOSIS OF PRECEREBRAL ARTERIES
	433.0 - (ICD9) OCCLUSION AND STENOSIS OF BASILAR ARTERY
	433.00 - (ICD9) OCCLUSION AND STENOSIS OF BASILAR ARTERY WITHOUT CEREBRAL INFARCTION
	433.01 - (ICD9) OCCLUSION AND STENOSIS OF BASILAR ARTERY WITH CEREBRAL INFARCTION
	433.1 - (ICD9) OCCLUSION AND STENOSIS OF CAROTID ARTERY
	433.10 - (ICD9) OCCLUSION AND STENOSIS OF CAROTID ARTERY WITHOUT CEREBRAL INFARCTION
	433.11 - (ICD9) OCCLUSION AND STENOSIS OF CAROTID ARTERY WITH CEREBRAL INFARCTION
	433.2 - (ICD9) OCCLUSION AND STENOSIS OF VERTEBRAL ARTERY
	433.20 - (ICD9) OCCLUSION AND STENOSIS OF VERTEBRAL ARTERY WITHOUT CEREBRAL INFARCTION
	433.21 - (ICD9) OCCLUSION AND STENOSIS OF VERTEBRAL ARTERY WITH CEREBRAL INFARCTION
	433.3 - (ICD9) OCCLUSION AND STENOSIS OF MULTIPLE AND BILATERAL PRECEREBRAL ARTERIES
	433.30 - (ICD9) OCCLUSION AND STENOSIS OF MULTIPLE AND BILATERAL PRECEREBRAL ARTERIES WITHOUT CEREBRAL INFARCTION
	433.31 - (ICD9) OCCLUSION AND STENOSIS OF MULTIPLE AND BILATERAL PRECEREBRAL ARTERIES WITH CEREBRAL INFARCTION
	433.8 - (ICD9) OCCLUSION AND STENOSIS OF OTHER SPECIFIED PRECEREBRAL ARTERY
	433.80 - (ICD9) OCCLUSION AND STENOSIS OF OTHER SPECIFIED PRECEREBRAL ARTERY WITHOUT CEREBRAL INFARCTION
	433.81 - (ICD9) OCCLUSION AND STENOSIS OF OTHER SPECIFIED PRECEREBRAL ARTERY WITH CEREBRAL INFARCTION
	433.9 - (ICD9) OCCLUSION AND STENOSIS OF UNSPECIFIED PRECEREBRAL ARTERY
	433.90 - (ICD9) OCCLUSION AND STENOSIS OF UNSPECIFIED PRECEREBRAL ARTERY WITHOUT CEREBRAL INFARCTION
	433.91 - (ICD9) OCCLUSION AND STENOSIS OF UNSPECIFIED PRECEREBRAL ARTERY WITH CEREBRAL INFARCTION
	434 - (ICD9) OCCLUSION OF CEREBRAL ARTERIES
	434.0 - (ICD9) CEREBRAL THROMBOSIS
	434.00 - (ICD9) CEREBRAL THROMBOSIS WITHOUT CEREBRAL INFARCTION
	434.01 - (ICD9) CEREBRAL THROMBOSIS WITH CEREBRAL INFARCTION
	434.1 - (ICD9) CEREBRAL EMBOLISM
	434.10 - (ICD9) CEREBRAL EMBOLISM WITHOUT CEREBRAL INFARCTION
	434.11 - (ICD9) CEREBRAL EMBOLISM WITH CEREBRAL INFARCTION
	434.9 - (ICD9) CEREBRAL ARTERY OCCLUSION UNSPECIFIED
	434.90 - (ICD9) CEREBRAL ARTERY OCCLUSION UNSPECIFIED WITHOUT CEREBRAL INFARCTION
	434.91 - (ICD9) CEREBRAL ARTERY OCCLUSION UNSPECIFIED WITH CEREBRAL INFARCTION
	436 - (ICD9) ACUTE BUT ILL-DEFINED CEREBROVASCULAR DISEASE
	437 - (ICD9) OTHER AND ILL-DEFINED CEREBROVASCULAR DISEASE
	437.0 - (ICD9) CEREBRAL ATHEROSCLEROSIS
	437.1 - (ICD9) OTHER GENERALIZED ISCHEMIC CEREBROVASCULAR DISEASE
	437.2 - (ICD9) HYPERTENSIVE ENCEPHALOPATHY
	437.3 - (ICD9) CEREBRAL ANEURYSM NONRUPTURED
	437.4 - (ICD9) CEREBRAL ARTERITIS
	437.5 - (ICD9) MOYAMOYA DISEASE
	437.6 - (ICD9) NONPYOGENIC THROMBOSIS OF INTRACRANIAL VENOUS SINUS
	437.7 - (ICD9) TRANSIENT GLOBAL AMNESIA
	437.8 - (ICD9) OTHER ILL-DEFINED CEREBROVASCULAR DISEASE
	437.9 - (ICD9) UNSPECIFIED CEREBROVASCULAR DISEASE
	671.5 - (ICD9) OTHER PHLEBITIS AND THROMBOSIS IN PREGNANCY AND THE PUERPERIUM
	671.50 - (ICD9) OTHER PHLEBITIS AND THROMBOSIS COMPLICATING PREGNANCY AND THE PUERPERIUM UNSPECIFIED AS TO EPISODE OF CARE
	671.51 - (ICD9) OTHER PHLEBITIS AND THROMBOSIS WITH DELIVERY WITH OR WITHOUT ANTEPARTUM CONDITION
	671.52 - (ICD9) OTHER PHLEBITIS AND THROMBOSIS WITH DELIVERY WITH POSTPARTUM COMPLICATION
	671.53 - (ICD9) OTHER ANTEPARTUM PHLEBITIS AND THROMBOSIS
	671.54 - (ICD9) OTHER POSTPARTUM PHLEBITIS AND THROMBOSIS
	674.0 - (ICD9) CEREBROVASCULAR DISORDERS IN THE PUERPERIUM
	674.00 - (ICD9) CEREBROVASCULAR DISORDERS OCCURRING IN PREGNANCY CHILDBIRTH OR THE PUERPERIUM UNSPECIFIED AS TO EPISODE OF CARE
	674.01 - (ICD9) CEREBROVASCULAR DISORDERS WITH DELIVERY WITH OR WITHOUT ANTEPARTUM CONDITION
	674.02 - (ICD9) CEREBROVASCULAR DISORDERS WITH DELIVERY WITH POSTPARTUM COMPLICATION
	674.03 - (ICD9) ANTEPARTUM CEREBROVASCULAR DISORDERS
	674.04 - (ICD9) POSTPARTUM CEREBROVASCULAR DISORDERS
	997.2 - (ICD9) PERIPHERAL VASCULAR COMPLICATIONS NOT ELSEWHERE CLASSIFIED
	999.2 - (ICD9) OTHER VASCULAR COMPLICATIONS OF MEDICAL CARE NOT ELSEWHERE CLASSIFIED
	428.1 - (ICD9) LEFT HEART FAILURE
	518.4 - (ICD9) ACUTE EDEMA OF LUNG UNSPECIFIED
	668.0 - (ICD9) PULMONARY COMPLICATIONS OF ANESTHESIA OR OTHER SEDATION IN LABOR AND DELIVERY
	668.1 - (ICD9) CARDIAC COMPLICATIONS OF ANESTHESIA OR OTHER SEDATION IN LABOR AND DELIVERY
	668.2 - (ICD9) CENTRAL NERVOUS SYSTEM COMPLICATIONS OF ANESTHESIA OR OTHER SEDATION IN LABOR AND DELIVERY
	038.0 - (ICD9) STREPTOCOCCAL SEPTICEMIA
	038.1 - (ICD9) STAPHYLOCOCCAL SEPTICEMIA
	038.2 - (ICD9) PNEUMOCOCCAL SEPTICEMIA
	038.3 - (ICD9) SEPTICEMIA DUE TO ANAEROBES
	038.4 - (ICD9) SEPTICEMIA DUE TO OTHER GRAM-NEGATIVE ORGANISMS
	038.8 - (ICD9) OTHER SPECIFIED SEPTICEMIAS
	038.9 - (ICD9) UNSPECIFIED SEPTICEMIA
	995.91 - (ICD9) SEPSIS
	995.92 - (ICD9) SEVERE SEPSIS
	669.1 - (ICD9) OBSTETRIC SHOCK
	785.5 - (ICD9) SHOCK WITHOUT MENTION OF TRAUMA
	785.50 - (ICD9) SHOCK UNSPECIFIED
	785.51 - (ICD9) CARDIOGENIC SHOCK
	785.52 - (ICD9) SEPTIC SHOCK
	785.59 - (ICD9) OTHER SHOCK WITHOUT TRAUMA
	995.0 - (ICD9) OTHER ANAPHYLACTIC REACTION
	995.4 - (ICD9) SHOCK DUE TO ANESTHESIA NOT ELSEWHERE CLASSIFIED
	998.0 - (ICD9) POSTOPERATIVE SHOCK
	282.62 - (ICD9) HB-SS DISEASE WITH CRISIS
	282.64 - (ICD9) SICKLE-CELL/HB C DISEASE WITH CRISIS
	282.69 - (ICD9) OTHER SICKLE-CELL DISEASE WITH CRISIS
	415.1 - (ICD9) PULMONARY EMBOLISM AND INFARCTION
	415.11 - (ICD9) IATROGENIC PULMONARY EMBOLISM AND INFARCTION
	415.12 - (ICD9) SEPTIC PULMONARY EMBOLISM
	415.13 - (ICD9) SADDLE EMBOLUS OF PULMONARY ARTERY
	415.19 - (ICD9) OTHER PULMONARY EMBOLISM AND INFARCTION
	673.0 - (ICD9) OBSTETRICAL AIR EMBOLISM
	673.2 - (ICD9) OBSTETRICAL BLOOD-CLOT EMBOLISM
	673.3 - (ICD9) OBSTETRICAL PYEMIC AND SEPTIC EMBOLISM
	673.8 - (ICD9) OTHER OBSTETRICAL PULMONARY EMBOLISM
	V58.2 - Code overlap - (ICD9) BLOOD TRANSFUSION WITHOUT REPORTED DIAGNOSIS; (ICD10) Person on outside of pick-up truck or van injured in noncollision transport accident in nontraffic accident
	The occurrence of Inpatient with the following attributes:
	Procedure Code (Any Position) is any of: { "92920", "92921", "92924", "92925", "92928", "92929", "92933", "92934", "92937", "92938", "92941", "92943", "92944", "33860", "33861", "33863", "33864", "33870", "33875", "33877", "33880", "33881", "33883", "33884", "33886", "33889", "3388F", "33891", "34800", "34802", "34803", "34804", "34805", "34806", "34808", "34812", "34813", "34820", "34825", "3482…
	92920 - (HCPCS) Percutaneous transluminal coronary angioplasty; single major coronary artery or branch
	92921 - (HCPCS) Percutaneous transluminal coronary angioplasty; each additional branch of a major coronary artery (List separately in addition to code for primary procedure)
	92924 - (HCPCS) Percutaneous transluminal coronary atherectomy, with coronary angioplasty when performed; single major coronary artery or branch
	92925 - (HCPCS) Percutaneous transluminal coronary atherectomy, with coronary angioplasty when performed; each additional branch of a major coronary artery (List separately in addition to code for primary procedure)
	92928 - (HCPCS) Percutaneous transcatheter placement of intracoronary stent(s), with coronary angioplasty when performed; single major coronary artery or branch
	92929 - (HCPCS) Percutaneous transcatheter placement of intracoronary stent(s), with coronary angioplasty when performed; each additional branch of a major coronary artery (List separately in addition to code for primary procedure)
	92933 - (HCPCS) Percutaneous transluminal coronary atherectomy, with intracoronary stent, with coronary angioplasty when performed; single major coronary artery or branch
	92934 - (HCPCS) Percutaneous transluminal coronary atherectomy, with intracoronary stent, with coronary angioplasty when performed; each additional branch of a major coronary artery (List separately in addition to code for primary procedure)
	92937 - (HCPCS) Percutaneous transluminal revascularization of or through coronary artery bypass graft (internal mammary, free arterial, venous), any combination of intracoronary stent, atherectomy and angioplasty, including distal protection when performed; single vessel
	92938 - (HCPCS) Percutaneous transluminal revascularization of or through coronary artery bypass graft (internal mammary, free arterial, venous), any combination of intracoronary stent, atherectomy and angioplasty, including distal protection when performed; each additional branch subtended by the bypass graft (List separately in addition to code for primary procedure)
	92941 - (HCPCS) Percutaneous transluminal revascularization of acute total/subtotal occlusion during acute myocardial infarction, coronary artery or coronary artery bypass graft, any combination of intracoronary stent, atherectomy and angioplasty, including aspiration thrombectomy when performed, single vessel
	92943 - (HCPCS) Percutaneous transluminal revascularization of chronic total occlusion, coronary artery, coronary artery branch, or coronary artery bypass graft, any combination of intracoronary stent, atherectomy and angioplasty; single vessel
	92944 - (HCPCS) Percutaneous transluminal revascularization of chronic total occlusion, coronary artery, coronary artery branch, or coronary artery bypass graft, any combination of intracoronary stent, atherectomy and angioplasty; each additional coronary artery, coronary artery branch, or bypass graft (List separately in addition to code for primary procedure)
	33860 - (HCPCS) Ascending aorta graft, with cardiopulmonary bypass, includes valve suspension, when performed / Ascending aorta graft, with cardiopulmonary bypass, with or without valve suspension / Ascending aorta graft, with cardiopulmonary bypass, with or without valve suspension;
	33861 - (HCPCS) Ascending aorta graft, with cardiopulmonary bypass, with or without valve suspension; with coronary reconstruction
	33863 - (HCPCS) Ascending aorta graft, with cardiopulmonary bypass, with aortic root replacement using valved conduit and coronary reconstruction (eg, Bentall) / Ascending aorta graft, with cardiopulmonary bypass, with or without valve suspension; with aortic root replacement using composite prosthesis and coronary reconstruction
	33864 - (HCPCS) Ascending aorta graft, with cardiopulmonary bypass with valve suspension, with coronary reconstruction and valve-sparing aortic annulus remodeling (eg, David Procedure, Yacoub Procedure) / Ascending aorta graft, with cardiopulmonary bypass with valve suspension, with coronary reconstruction and valve-sparing aortic root remodeling (eg, David Procedure, Yacoub Procedure)
	33870 - (HCPCS) Transverse arch graft, with cardiopulmonary bypass
	33875 - (HCPCS) Descending thoracic aorta graft, with or without bypass
	33877 - (HCPCS) Repair of thoracoabdominal aortic aneurysm with graft, with or without cardiopulmonary bypass
	33880 - (HCPCS) Endovascular repair of descending thoracic aorta (eg, aneurysm, pseudoaneurysm, dissection, penetrating ulcer, intramural hematoma, or traumatic disruption); involving coverage of left subclavian artery origin, initial endoprosthesis plus descending thoracic aortic extension(s), if required, to level of celiac artery origin
	33881 - (HCPCS) Endovascular repair of descending thoracic aorta (eg, aneurysm, pseudoaneurysm, dissection, penetrating ulcer, intramural hematoma, or traumatic disruption); not involving coverage of left subclavian artery origin, initial endoprosthesis plus descending thoracic aortic extension(s), if required, to level of celiac artery origin
	33883 - (HCPCS) Placement of proximal extension prosthesis for endovascular repair of descending thoracic aorta (eg, aneurysm, pseudoaneurysm, dissection, penetrating ulcer, intramural hematoma, or traumatic disruption); initial extension
	33884 - (HCPCS) Placement of proximal extension prosthesis for endovascular repair of descending thoracic aorta (eg, aneurysm, pseudoaneurysm, dissection, penetrating ulcer, intramural hematoma, or traumatic disruption); each additional proximal extension (List separately in addition to code for primary procedure)
	33886 - (HCPCS) Placement of distal extension prosthesis(s) delayed after endovascular repair of descending thoracic aorta
	33889 - (HCPCS) Open subclavian to carotid artery transposition performed in conjunction with endovascular repair of descending thoracic aorta, by neck incision, unilateral
	3388F - (HCPCS) AJCC colon cancer, Stage III documented (ONC)
	33891 - (HCPCS) Bypass graft, with other than vein, transcervical retropharyngeal carotid-carotid, performed in conjunction with endovascular repair of descending thoracic aorta, by neck incision
	34800 - (HCPCS) Endovascular repair of infrarenal abdominal aortic aneurysm or dissection; using aorto-aortic tube prosthesis
	34802 - (HCPCS) Endovascular repair of infrarenal abdominal aortic aneurysm or dissection; using modular bifurcated prosthesis (1 docking limb) / Endovascular repair of infrarenal abdominal aortic aneurysm or dissection; using modular bifurcated prosthesis (one docking limb)
	34803 - (HCPCS) Endovascular repair of infrarenal abdominal aortic aneurysm or dissection; using modular bifurcated prosthesis (2 docking limbs) / Endovascular repair of infrarenal abdominal aortic aneurysm or dissection; using modular bifurcated prosthesis (two docking limbs)
	34804 - (HCPCS) Endovascular repair of infrarenal abdominal aortic aneurysm or dissection; using unibody bifurcated prosthesis
	34805 - (HCPCS) Endovascular repair of infrarenal abdominal aortic aneurysm or dissection; using aorto-uniiliac or aorto-unifemoral prosthesis
	34806 - (HCPCS) Transcatheter placement of wireless physiologic sensor in aneurysmal sac during endovascular repair, including radiological supervision and interpretation, instrument calibration, and collection of pressure data / Transcatheter placement of wireless physiologic sensor in aneurysmal sac during endovascular repair, including radiological supervision and interpretation, instrument ca…
	34808 - (HCPCS) Endovascular placement of iliac artery occlusion device (List separately in addition to code for primary procedure)
	34812 - (HCPCS) Open femoral artery exposure for delivery of aortic endovascular prosthesis, by groin incision, unilateral / Open femoral artery exposure for delivery of endovascular prosthesis, by groin incision, unilateral
	34813 - (HCPCS) Placement of femoral-femoral prosthetic graft during endovascular aortic aneurysm repair (List separately in addition to code for primary procedure)
	34820 - (HCPCS) Open iliac artery exposure for delivery of endovascular prosthesis or iliac occlusion during endovascular therapy, by abdominal or retroperitoneal incision, unilateral
	34825 - (HCPCS) Placement of proximal or distal extension prosthesis for endovascular repair of infrarenal abdominal aortic aneurysm; initial vessel / Placement of proximal or distal extension prosthesis for endovascular repair of infrarenal abdominal aortic or iliac aneurysm, false aneurysm, or dissection; initial vessel
	34826 - (HCPCS) Placement of proximal or distal extension prosthesis for endovascular repair of infrarenal abdominal aortic aneurysm; each additional vessel (List separately in addition to code for primary procedure) / Placement of proximal or distal extension prosthesis for endovascular repair of infrarenal abdominal aortic or iliac aneurysm, false aneurysm, or dissection; each additional vessel…
	34830 - (HCPCS) Open repair of infrarenal aortic aneurysm or dissection, plus repair of associated arterial trauma, following unsuccessful endovascular repair; tube prosthesis
	34831 - (HCPCS) Open repair of infrarenal aortic aneurysm or dissection, plus repair of associated arterial trauma, following unsuccessful endovascular repair; aorto-bi-iliac prosthesis
	34832 - (HCPCS) Open repair of infrarenal aortic aneurysm or dissection, plus repair of associated arterial trauma, following unsuccessful endovascular repair; aorto-bifemoral prosthesis
	32160 - (HCPCS) Thoracotomy, major; with cardiac massage / Thoracotomy; with cardiac massage
	92950 - (HCPCS) Cardiopulmonary resuscitation (eg, in cardiac arrest)
	32035 - (HCPCS) Thoracostomy; with rib resection for empyema
	32036 - (HCPCS) Thoracostomy; with open flap drainage for empyema
	32096 - (HCPCS) Thoracotomy, with diagnostic biopsy(ies) of lung infiltrate(s) (eg, wedge, incisional), unilateral
	32097 - (HCPCS) Thoracotomy, with diagnostic biopsy(ies) of lung nodule(s) or mass(es) (eg, wedge, incisional), unilateral
	32098 - (HCPCS) Thoracotomy, with biopsy(ies) of pleura
	32110 - (HCPCS) Thoracotomy, major; with control of traumatic hemorrhage and/or repair of lung tear / Thoracotomy; with control of traumatic hemorrhage and/or repair of lung tear
	32120 - (HCPCS) Thoracotomy, major; for postoperative complications / Thoracotomy; for postoperative complications
	32124 - (HCPCS) Thoracotomy, major; with open intrapleural pneumonolysis / Thoracotomy; with open intrapleural pneumonolysis
	32140 - (HCPCS) Thoracotomy, major; with cyst(s) removal, with or without a pleural procedure / Thoracotomy; with cyst(s) removal, includes pleural procedure when performed
	32141 - (HCPCS) Thoracotomy, major; with excision-plication of bullae, with or without any pleural procedure / Thoracotomy; with resection-plication of bullae, includes any pleural procedure when performed
	32150 - (HCPCS) Thoracotomy, major; with removal of intrapleural foreign body or fibrin deposit / Thoracotomy; with removal of intrapleural foreign body or fibrin deposit
	32151 - (HCPCS) Thoracotomy, major; with removal of intrapulmonary foreign body / Thoracotomy; with removal of intrapulmonary foreign body
	32200 - (HCPCS) Pneumonostomy, with open drainage of abscess or cyst / Pneumonostomy; with open drainage of abscess or cyst
	32551 - (HCPCS) Tube thoracostomy, includes connection to drainage system (eg, water seal), when performed, open (separate procedure) / Tube thoracostomy, includes water seal (eg, for abscess, hemothorax, empyema), when performed (separate procedure)
	61000 - (HCPCS) Subdural tap through fontanelle, or suture, infant, unilateral or bilateral; initial
	61001 - (HCPCS) Subdural tap through fontanelle, or suture, infant, unilateral or bilateral; subsequent taps
	6100F - (HCPCS) Timeout to verify correct patient, correct site, and correct procedure, documented (PATH)
	6101F - (HCPCS) Safety counseling for dementia provided (DEM)
	61020 - (HCPCS) Ventricular puncture through previous burr hole, fontanelle, suture, or implanted ventricular catheter/reservoir; without injection
	61026 - (HCPCS) Ventricular puncture through previous burr hole, fontanelle, suture, or implanted ventricular catheter/reservoir; with injection of drug or other substance for diagnosis or treatment / Ventricular puncture through previous burr hole, fontanelle, suture, or implanted ventricular catheter/reservoir; with injection of medication or other substance for diagnosis or treatment
	6102F - (HCPCS) Safety counseling for dementia ordered (DEM)
	61050 - (HCPCS) Cisternal or lateral cervical (C1-C2) puncture; without injection (separate procedure)
	61055 - (HCPCS) Cisternal or lateral cervical (C1-C2) puncture; with injection of drug or other substance for diagnosis or treatment (eg, C1-C2) / Cisternal or lateral cervical (C1-C2) puncture; with injection of medication or other substance for diagnosis or treatment / Cisternal or lateral cervical (C1-C2) puncture; with injection of medication or other substance for diagnosis or treatment (eg,…
	61070 - (HCPCS) Puncture of shunt tubing or reservoir for aspiration or injection procedure
	61105 - (HCPCS) Twist drill hole for subdural or ventricular puncture / Twist drill hole for subdural or ventricular puncture;
	61106 - (HCPCS) Descriptor not available
	61107 - (HCPCS) Twist drill hole for subdural or ventricular puncture; for implanting ventricular catheter or pressure recording device / Twist drill hole(s) for subdural, intracerebral, or ventricular puncture; for implanting ventricular catheter, pressure recording device, or other intracerebral monitoring device
	61108 - (HCPCS) Twist drill hole for subdural or ventricular puncture; for evacuation and/or drainage of subdural hematoma / Twist drill hole(s) for subdural, intracerebral, or ventricular puncture; for evacuation and/or drainage of subdural hematoma
	61120 - (HCPCS) Burr hole(s) for ventricular puncture (including injection of gas, contrast media, dye, or radioactive material)
	61130 - (HCPCS) Descriptor not available
	61140 - (HCPCS) Burr hole(s) or trephine; with biopsy of brain or intracranial lesion
	61150 - (HCPCS) Burr hole(s) or trephine; with drainage of brain abscess or cyst
	61151 - (HCPCS) Burr hole(s) or trephine; with subsequent tapping (aspiration) of intracranial abscess or cyst
	61154 - (HCPCS) Burr hole(s) with evacuation and/or drainage of hematoma, extradural or subdural
	61156 - (HCPCS) Burr hole(s); with aspiration of hematoma or cyst, intracerebral
	61210 - (HCPCS) Burr hole(s); for implanting ventricular catheter, reservoir, EEG electrode(s) or pressure recording device (separate procedure) / Burr hole(s); for implanting ventricular catheter, reservoir, EEG electrode(s), pressure recording device, or other cerebral monitoring device (separate procedure)
	61215 - (HCPCS) Insertion of subcutaneous reservoir, pump or continuous infusion system for connection to ventricular catheter
	61250 - (HCPCS) Burr hole(s) or trephine, supratentorial, exploratory, not followed by other surgery
	61253 - (HCPCS) Burr hole(s) or trephine, infratentorial, unilateral or bilateral
	61304 - (HCPCS) Craniectomy or craniotomy, exploratory; supratentorial
	61305 - (HCPCS) Craniectomy or craniotomy, exploratory; infratentorial (posterior fossa)
	61312 - (HCPCS) Craniectomy or craniotomy for evacuation of hematoma, supratentorial; extradural or subdural
	61313 - (HCPCS) Craniectomy or craniotomy for evacuation of hematoma, supratentorial; intracerebral
	61314 - (HCPCS) Craniectomy or craniotomy for evacuation of hematoma, infratentorial; extradural or subdural
	61315 - (HCPCS) Craniectomy or craniotomy for evacuation of hematoma, infratentorial; intracerebellar
	61316 - (HCPCS) Incision and subcutaneous placement of cranial bone graft (List separately in addition to code for primary procedure)
	61320 - (HCPCS) Craniectomy or craniotomy, drainage of intracranial abscess; supratentorial
	61321 - (HCPCS) Craniectomy or craniotomy, drainage of intracranial abscess; infratentorial
	61322 - (HCPCS) Craniectomy or craniotomy, decompressive, with or without duraplasty, for treatment of intracranial hypertension, without evacuation of associated intraparenchymal hematoma; without lobectomy
	61323 - (HCPCS) Craniectomy or craniotomy, decompressive, with or without duraplasty, for treatment of intracranial hypertension, without evacuation of associated intraparenchymal hematoma; with lobectomy
	61330 - (HCPCS) Decompression of orbit only, transcranial approach
	61332 - (HCPCS) Exploration of orbit (transcranial approach); with biopsy
	61333 - (HCPCS) Exploration of orbit (transcranial approach); with removal of lesion
	61334 - (HCPCS) Exploration of orbit (transcranial approach); with removal of foreign body
	61340 - (HCPCS) Other cranial decompression (eg, subtemporal), supratentorial / Subtemporal cranial decompression (pseudotumor cerebri, slit ventricle syndrome)
	61343 - (HCPCS) Craniectomy, suboccipital with cervical laminectomy for decompression of medulla and spinal cord, with or without dural graft (eg, Arnold-Chiari malformation)
	61345 - (HCPCS) Other cranial decompression, posterior fossa
	61440 - (HCPCS) Craniotomy for section of tentorium cerebelli (separate procedure)
	61450 - (HCPCS) Craniectomy, subtemporal, for section, compression, or decompression of sensory root of gasserian ganglion
	61458 - (HCPCS) Craniectomy, suboccipital; for exploration or decompression of cranial nerves
	61460 - (HCPCS) Craniectomy, suboccipital; for section of 1 or more cranial nerves / Craniectomy, suboccipital; for section of one or more cranial nerves
	61470 - (HCPCS) Craniectomy, suboccipital; for medullary tractotomy
	61480 - (HCPCS) Craniectomy, suboccipital; for mesencephalic tractotomy or pedunculotomy
	61490 - (HCPCS) Craniotomy for lobotomy, including cingulotomy
	61500 - (HCPCS) Craniectomy; with excision of tumor or other bone lesion of skull
	61501 - (HCPCS) Craniectomy; for osteomyelitis
	6150F - (HCPCS) Patient not receiving a first course of anti-TNF (tumor necrosis factor) therapy (IBD)
	61510 - (HCPCS) Craniectomy, trephination, bone flap craniotomy; for excision of brain tumor, supratentorial, except meningioma
	61512 - (HCPCS) Craniectomy, trephination, bone flap craniotomy; for excision of meningioma, supratentorial
	61514 - (HCPCS) Craniectomy, trephination, bone flap craniotomy; for excision of brain abscess, supratentorial
	61516 - (HCPCS) Craniectomy, trephination, bone flap craniotomy; for excision or fenestration of cyst, supratentorial
	61517 - (HCPCS) Implantation of brain intracavitary chemotherapy agent (List separately in addition to code for primary procedure)
	61518 - (HCPCS) Craniectomy for excision of brain tumor, infratentorial or posterior fossa; except meningioma, cerebellopontine angle tumor, or midline tumor at base of skull
	61519 - (HCPCS) Craniectomy for excision of brain tumor, infratentorial or posterior fossa; meningioma
	61520 - (HCPCS) Craniectomy for excision of brain tumor, infratentorial or posterior fossa; cerebellopontine angle tumor
	61521 - (HCPCS) Craniectomy for excision of brain tumor, infratentorial or posterior fossa; midline tumor at base of skull
	61522 - (HCPCS) Craniectomy, infratentorial or posterior fossa; for excision of brain abscess
	61524 - (HCPCS) Craniectomy, infratentorial or posterior fossa; for excision or fenestration of cyst
	61526 - (HCPCS) Craniectomy, bone flap craniotomy, transtemporal (mastoid) for excision of cerebellopontine angle tumor / Craniectomy, bone flap craniotomy, transtemporal (mastoid) for excision of cerebellopontine angle tumor;
	61530 - (HCPCS) Craniectomy, bone flap craniotomy, transtemporal (mastoid) for excision of cerebellopontine angle tumor; combined with middle/posterior fossa craniotomy/craniectomy
	61531 - (HCPCS) Subdural implantation of strip electrodes through 1 or more burr or trephine hole(s) for long-term seizure monitoring / Subdural implantation of strip electrodes through one or more burr or trephine hole(s) for long term seizure monitoring / Subdural implantation of strip electrodes through one or more burr or trephine hole(s) for long-term seizure monitoring
	61533 - (HCPCS) Craniotomy with elevation of bone flap; for subdural implantation of an electrode array, for long term seizure monitoring / Craniotomy with elevation of bone flap; for subdural implantation of an electrode array, for long-term seizure monitoring
	61534 - (HCPCS) Craniotomy with elevation of bone flap; for excision of epileptogenic focus without electrocorticography during surgery
	61535 - (HCPCS) Craniotomy with elevation of bone flap; for removal of epidural or subdural electrode array, without excision of cerebral tissue (separate procedure)
	61536 - (HCPCS) Craniotomy with elevation of bone flap; for excision of cerebral epileptogenic focus, with electrocorticography during surgery (includes removal of electrode array)
	61537 - (HCPCS) Craniotomy with elevation of bone flap; for lobectomy, temporal lobe, without electrocorticography during surgery
	61538 - (HCPCS) Craniotomy with elevation of bone flap; for lobectomy with electrocorticography during surgery, temporal lobe / Craniotomy with elevation of bone flap; for lobectomy, temporal lobe, with electrocorticography during surgery
	61539 - (HCPCS) Craniotomy with elevation of bone flap; for lobectomy with electrocorticography during surgery, other than temporal lobe, partial or total / Craniotomy with elevation of bone flap; for lobectomy, other than temporal lobe, partial or total, with electrocorticography during surgery
	61540 - (HCPCS) Craniotomy with elevation of bone flap; for lobectomy, other than temporal lobe, partial or total, without electrocorticography during surgery
	61541 - (HCPCS) Craniotomy with elevation of bone flap; for transection of corpus callosum
	61542 - (HCPCS) Craniotomy with elevation of bone flap; for total hemispherectomy
	61543 - (HCPCS) Craniotomy with elevation of bone flap; for partial or subtotal (functional) hemispherectomy / Craniotomy with elevation of bone flap; for partial or subtotal hemispherectomy
	61544 - (HCPCS) Craniotomy with elevation of bone flap; for excision or coagulation of choroid plexus
	61545 - (HCPCS) Craniotomy with elevation of bone flap; for excision of craniopharyngioma
	61546 - (HCPCS) Craniotomy for hypophysectomy or excision of pituitary tumor, intracranial approach
	61548 - (HCPCS) Hypophysectomy or excision of pituitary tumor, transnasal or transseptal approach, nonstereotactic
	61550 - (HCPCS) Craniectomy for craniosynostosis; single cranial suture
	61552 - (HCPCS) Craniectomy for craniosynostosis; multiple cranial sutures
	61556 - (HCPCS) Craniotomy for craniosynostosis; frontal or parietal bone flap
	61557 - (HCPCS) Craniotomy for craniosynostosis; bifrontal bone flap
	61558 - (HCPCS) Extensive craniectomy for multiple cranial suture craniosynostosis (eg, cloverleaf skull); not requiring bone grafts
	61559 - (HCPCS) Extensive craniectomy for multiple cranial suture craniosynostosis (eg, cloverleaf skull); recontouring with multiple osteotomies and bone autografts (eg, barrel-stave procedure) (includes obtaining grafts)
	61563 - (HCPCS) Excision, intra and extracranial, benign tumor of cranial bone (eg, fibrous dysplasia); without optic nerve decompression
	61564 - (HCPCS) Excision, intra and extracranial, benign tumor of cranial bone (eg, fibrous dysplasia); with optic nerve decompression
	61566 - (HCPCS) Craniotomy with elevation of bone flap; for selective amygdalohippocampectomy
	61567 - (HCPCS) Craniotomy with elevation of bone flap; for multiple subpial transections, with electrocorticography during surgery
	61570 - (HCPCS) Craniectomy or craniotomy; with excision of foreign body from brain
	61571 - (HCPCS) Craniectomy or craniotomy; with treatment of penetrating wound of brain
	61575 - (HCPCS) Transoral approach to skull base, brain stem or upper spinal cord for biopsy, decompression or excision of lesion / Transoral approach to skull base, brain stem or upper spinal cord for biopsy, decompression or excision of lesion;
	61576 - (HCPCS) Transoral approach to skull base, brain stem or upper spinal cord for biopsy, decompression or excision of lesion; requiring splitting of tongue and/or mandible (including tracheostomy)
	61580 - (HCPCS) Craniofacial approach to anterior cranial fossa; extradural, including lateral rhinotomy, ethmoidectomy, sphenoidectomy, without maxillectomy or orbital exenteration
	61581 - (HCPCS) Craniofacial approach to anterior cranial fossa; extradural, including lateral rhinotomy, orbital exenteration, ethmoidectomy, sphenoidectomy and/or maxillectomy
	61582 - (HCPCS) Craniofacial approach to anterior cranial fossa; extradural, including unilateral or bifrontal craniotomy, elevation of frontal lobe(s), osteotomy of base of anterior cranial fossa
	61583 - (HCPCS) Craniofacial approach to anterior cranial fossa; intradural, including unilateral or bifrontal craniotomy, elevation or resection of frontal lobe, osteotomy of base of anterior cranial fossa
	61584 - (HCPCS) Orbitocranial approach to anterior cranial fossa, extradural, including supraorbital ridge osteotomy and elevation of frontal and/or temporal lobe(s); without orbital exenteration
	61585 - (HCPCS) Orbitocranial approach to anterior cranial fossa, extradural, including supraorbital ridge osteotomy and elevation of frontal and/or temporal lobe(s); with orbital exenteration
	61586 - (HCPCS) Bicoronal, transzygomatic and/or LeFort I osteotomy approach to anterior cranial fossa with or without internal fixation, without bone graft
	61590 - (HCPCS) Infratemporal pre-auricular approach to middle cranial fossa (parapharyngeal space, infratemporal and midline skull base, nasopharynx), with or without disarticulation of the mandible, including parotidectomy, craniotomy, decompression and/or mobilization of the facial nerve and/or petrous carotid artery
	61591 - (HCPCS) Infratemporal post-auricular approach to middle cranial fossa (internal auditory meatus, petrous apex, tentorium, cavernous sinus, parasellar area, infratemporal fossa) including mastoidectomy, resection of sigmoid sinus, with or without decompression and/or mobilization of contents of auditory canal or petrous carotid artery
	61592 - (HCPCS) Orbitocranial zygomatic approach to middle cranial fossa (cavernous sinus and carotid artery, clivus, basilar artery or petrous apex) including osteotomy of zygoma, craniotomy, extra- or intradural elevation of temporal lobe
	61595 - (HCPCS) Transtemporal approach to posterior cranial fossa, jugular foramen or midline skull base, including mastoidectomy, decompression of sigmoid sinus and/or facial nerve, with or without mobilization
	61596 - (HCPCS) Transcochlear approach to posterior cranial fossa, jugular foramen or midline skull base, including labyrinthectomy, decompression, with or without mobilization of facial nerve and/or petrous carotid artery
	61597 - (HCPCS) Transcondylar (far lateral) approach to posterior cranial fossa, jugular foramen or midline skull base, including occipital condylectomy, mastoidectomy, resection of C1-C3 vertebral body(s), decompression of vertebral artery, with or without mobilization
	61598 - (HCPCS) Transpetrosal approach to posterior cranial fossa, clivus or foramen magnum, including ligation of superior petrosal sinus and/or sigmoid sinus
	61600 - (HCPCS) Resection or excision of neoplastic, vascular or infectious lesion of base of anterior cranial fossa; extradural
	61601 - (HCPCS) Resection or excision of neoplastic, vascular or infectious lesion of base of anterior cranial fossa; intradural, including dural repair, with or without graft
	61605 - (HCPCS) Resection or excision of neoplastic, vascular or infectious lesion of infratemporal fossa, parapharyngeal space, petrous apex; extradural
	61606 - (HCPCS) Resection or excision of neoplastic, vascular or infectious lesion of infratemporal fossa, parapharyngeal space, petrous apex; intradural, including dural repair, with or without graft
	61607 - (HCPCS) Resection or excision of neoplastic, vascular or infectious lesion of parasellar area, cavernous sinus, clivus or midline skull base; extradural
	61608 - (HCPCS) Resection or excision of neoplastic, vascular or infectious lesion of parasellar area, cavernous sinus, clivus or midline skull base; intradural, including dural repair, with or without graft
	61609 - (HCPCS) Transection or ligation, carotid artery in cavernous sinus; without repair (List separately in addition to code for primary procedure)
	61610 - (HCPCS) Transection or ligation, carotid artery in cavernous sinus, with repair by anastomosis or graft (List separately in addition to code for primary procedure) / Transection or ligation, carotid artery in cavernous sinus; with repair by anastomosis or graft (List separately in addition to code for primary procedure)
	61611 - (HCPCS) Transection or ligation, carotid artery in petrous canal; without repair (List separately in addition to code for primary procedure)
	61612 - (HCPCS) Transection or ligation, carotid artery in petrous canal; with repair by anastomosis or graft (List separately in addition to code for primary procedure)
	61613 - (HCPCS) Obliteration of carotid aneurysm, arteriovenous malformation, or carotid-cavernous fistula by dissection within cavernous sinus
	61615 - (HCPCS) Resection or excision of neoplastic, vascular or infectious lesion of base of posterior cranial fossa, jugular foramen, foramen magnum, or C1-C3 vertebral bodies; extradural
	61616 - (HCPCS) Resection or excision of neoplastic, vascular or infectious lesion of base of posterior cranial fossa, jugular foramen, foramen magnum, or C1-C3 vertebral bodies; intradural, including dural repair, with or without graft
	61618 - (HCPCS) Secondary repair of dura for cerebrospinal fluid leak, anterior, middle or posterior cranial fossa following surgery of the skull base; by free tissue graft (eg, pericranium, fascia, tensor fascia lata, adipose tissue, homologous or synthetic grafts) / Secondary repair of dura for CSF leak, anterior, middle or posterior cranial fossa following surgery of the skull base; by free ti…
	61619 - (HCPCS) Secondary repair of dura for cerebrospinal fluid leak, anterior, middle or posterior cranial fossa following surgery of the skull base; by local or regionalized vascularized pedicle flap or myocutaneous flap (including galea, temporalis, frontalis or occipitalis muscle) / Secondary repair of dura for CSF leak, anterior, middle or posterior cranial fossa following surgery of the sk…
	62000 - (HCPCS) Elevation of depressed skull fracture; simple, extradural
	62005 - (HCPCS) Elevation of depressed skull fracture; compound or comminuted, extradural
	62010 - (HCPCS) Elevation of depressed skull fracture; with repair of dura and/or debridement of brain
	62100 - (HCPCS) Craniotomy for repair of dural/cerebrospinal fluid leak, including surgery for rhinorrhea/otorrhea / Craniotomy for repair of dural/CSF leak, including surgery for rhinorrhea/otorrhea
	62115 - (HCPCS) Reduction of craniomegalic skull (eg, treated hydrocephalus); not requiring bone grafts or cranioplasty
	62116 - (HCPCS) Reduction of craniomegalic skull (eg, treated hydrocephalus); with simple cranioplasty
	62117 - (HCPCS) Reduction of craniomegalic skull (eg, treated hydrocephalus); requiring craniotomy and reconstruction with or without bone graft (includes obtaining grafts)
	62120 - (HCPCS) Repair of encephalocele, skull vault, including cranioplasty
	62121 - (HCPCS) Craniotomy for repair of encephalocele, skull base
	62140 - (HCPCS) Cranioplasty for skull defect; up to 5 cm diameter
	62141 - (HCPCS) Cranioplasty for skull defect; larger than 5 cm diameter
	62142 - (HCPCS) Removal of bone flap or prosthetic plate of skull
	62143 - (HCPCS) Replacement of bone flap or prosthetic plate of skull
	62145 - (HCPCS) Cranioplasty for skull defect with reparative brain surgery
	62146 - (HCPCS) Cranioplasty with autograft (includes obtaining bone grafts); up to 5 cm diameter
	62147 - (HCPCS) Cranioplasty with autograft (includes obtaining bone grafts); larger than 5 cm diameter
	62148 - (HCPCS) Incision and retrieval of subcutaneous cranial bone graft for cranioplasty (List separately in addition to code for primary procedure)
	62160 - (HCPCS) Neuroendoscopy, intracranial, for placement or replacement of ventricular catheter and attachment to shunt system or external drainage (List separately in addition to code for primary procedure)
	62161 - (HCPCS) Neuroendoscopy, intracranial; with dissection of adhesions, fenestration of septum pellucidum or intraventricular cysts (including placement, replacement, or removal of ventricular catheter)
	62162 - (HCPCS) Neuroendoscopy, intracranial; with fenestration or excision of colloid cyst, including placement of external ventricular catheter for drainage
	62163 - (HCPCS) Neuroendoscopy, intracranial; with retrieval of foreign body
	62164 - (HCPCS) Neuroendoscopy, intracranial; with excision of brain tumor, including placement of external ventricular catheter for drainage
	62165 - (HCPCS) Neuroendoscopy, intracranial; with excision of pituitary tumor, transnasal or trans-sphenoidal approach
	62180 - (HCPCS) Ventriculocisternostomy (Torkildsen type operation)
	62190 - (HCPCS) Creation of shunt; subarachnoid/subdural-atrial, -jugular, -auricular
	62192 - (HCPCS) Creation of shunt; subarachnoid/subdural-peritoneal, -pleural, other terminus
	62194 - (HCPCS) Replacement or irrigation, subarachnoid/subdural catheter
	62200 - (HCPCS) Ventriculocisternostomy, third ventricle / Ventriculocisternostomy, third ventricle;
	62201 - (HCPCS) Ventriculocisternostomy, third ventricle; stereotactic method / Ventriculocisternostomy, third ventricle; stereotactic, neuroendoscopic method
	62220 - (HCPCS) Creation of shunt; ventriculo-atrial, -jugular, -auricular
	62223 - (HCPCS) Creation of shunt; ventriculo-peritoneal, -pleural, other terminus
	62225 - (HCPCS) Replacement or irrigation, ventricular catheter
	62230 - (HCPCS) Replacement or revision of cerebrospinal fluid shunt, obstructed valve, or distal catheter in shunt system / Replacement or revision of CSF shunt, obstructed valve, or distal catheter in shunt system
	62252 - (HCPCS) Reprogramming of programmable cerebrospinal shunt / Reprogramming of programmable CSF shunt
	62256 - (HCPCS) Removal of complete cerebrospinal fluid shunt system; without replacement / Removal of complete CSF shunt system; without replacement
	62258 - (HCPCS) Removal of complete cerebrospinal fluid shunt system; with replacement by similar or other shunt at same operation / Removal of complete CSF shunt system; with replacement by similar or other shunt at same operation
	61623 - (HCPCS) Endovascular temporary balloon arterial occlusion, head or neck (extracranial/intracranial) including selective catheterization of vessel to be occluded, positioning and inflation of occlusion balloon, concomitant neurological monitoring, and radiologic supervision and interpretation of all angiography required for balloon occlusion and to exclude vascular injury post occlusion
	61624 - (HCPCS) Transcatheter occlusion or embolization (eg, for tumor destruction, to achieve hemostasis, to occlude a vascular malformation), percutaneous, any method; central nervous system (intracranial, spinal cord) / Transcatheter permanent occlusion or embolization (eg, for tumor destruction, to achieve hemostasis, to occlude a vascular malformation), percutaneous, any method; central nerv…
	61626 - (HCPCS) Transcatheter occlusion or embolization (eg, for tumor destruction, to achieve hemostasis, to occlude a vascular malformation), percutaneous, any method; non-central nervous system, head or neck (extracranial, brachiocephalic branch) / Transcatheter permanent occlusion or embolization (eg, for tumor destruction, to achieve hemostasis, to occlude a vascular malformation), percutane…
	61630 - (HCPCS) Balloon angioplasty, intracranial (eg, atherosclerotic stenosis), percutaneous
	61635 - (HCPCS) Transcatheter placement of intravascular stent(s), intracranial (eg, atherosclerotic stenosis), including balloon angioplasty, if performed
	61640 - (HCPCS) Balloon dilatation of intracranial vasospasm, percutaneous; initial vessel
	61641 - (HCPCS) Balloon dilatation of intracranial vasospasm, percutaneous; each additional vessel in same vascular family (List separately in addition to code for primary procedure)
	61642 - (HCPCS) Balloon dilatation of intracranial vasospasm, percutaneous; each additional vessel in different vascular family (List separately in addition to code for primary procedure)
	61680 - (HCPCS) Surgery of intracranial arteriovenous malformation; supratentorial, simple
	61682 - (HCPCS) Surgery of intracranial arteriovenous malformation; supratentorial, complex
	61684 - (HCPCS) Surgery of intracranial arteriovenous malformation; infratentorial, simple
	61686 - (HCPCS) Surgery of intracranial arteriovenous malformation; infratentorial, complex
	61700 - (HCPCS) Surgery of intracranial aneurysm, intracranial approach; carotid circulation / Surgery of simple intracranial aneurysm, intracranial approach; carotid circulation
	61702 - (HCPCS) Surgery of intracranial aneurysm, intracranial approach; vertebral-basilar circulation / Surgery of simple intracranial aneurysm, intracranial approach; vertebrobasilar circulation
	61703 - (HCPCS) Surgery of intracranial aneurysm, cervical approach by application of occluding clamp to cervical carotid artery (Selverstone-Crutchfield type)
	61705 - (HCPCS) Surgery of aneurysm, vascular malformation or carotid-cavernous fistula; by intracranial and cervical occlusion of carotid artery
	61708 - (HCPCS) Surgery of aneurysm, vascular malformation or carotid-cavernous fistula; by intracranial electrothrombosis
	61710 - (HCPCS) Surgery of aneurysm, vascular malformation or carotid-cavernous fistula; by intra-arterial embolization, injection procedure, or balloon catheter
	61711 - (HCPCS) Anastomosis, arterial, extracranial-intracranial (eg, middle cerebral/cortical) arteries
	32554 - (HCPCS) Thoracentesis, needle or catheter, aspiration of the pleural space; without imaging guidance
	32555 - (HCPCS) Thoracentesis, needle or catheter, aspiration of the pleural space; with imaging guidance
	32556 - (HCPCS) Pleural drainage, percutaneous, with insertion of indwelling catheter; without imaging guidance
	32557 - (HCPCS) Pleural drainage, percutaneous, with insertion of indwelling catheter; with imaging guidance
	33910 - (HCPCS) Pulmonary artery embolectomy; with cardiopulmonary bypass
	33915 - (HCPCS) Pulmonary artery embolectomy; without cardiopulmonary bypass
	34001 - (HCPCS) Embolectomy or thrombectomy, with or without catheter; carotid, subclavian or innominate artery, by neck incision
	34051 - (HCPCS) Embolectomy or thrombectomy, with or without catheter; innominate, subclavian artery, by thoracic incision
	34101 - (HCPCS) Embolectomy or thrombectomy, with or without catheter; axillary, brachial, innominate, subclavian artery, by arm incision
	34111 - (HCPCS) Embolectomy or thrombectomy, with or without catheter; radial or ulnar artery, by arm incision
	34151 - (HCPCS) Embolectomy or thrombectomy, with or without catheter; renal, celiac, mesentery, aortoiliac artery, by abdominal incision
	34201 - (HCPCS) Embolectomy or thrombectomy, with or without catheter; femoropopliteal, aortoiliac artery, by leg incision
	34203 - (HCPCS) Embolectomy or thrombectomy, with or without catheter; popliteal-tibio-peroneal artery, by leg incision
	36430 - (HCPCS) Transfusion, blood or blood components
	36455 - (HCPCS) Exchange transfusion, blood; other than newborn
	99.00 - (ICD9) PERIOPERATIVE AUTOLOGOUS TRANSFUSION OF WHOLE BLOOD OR BLOOD COMPONENTS
	99.01 - (ICD9) EXCHANGE TRANSFUSION
	99.02 - (ICD9) TRANSFUSION OF PREVIOUSLY COLLECTED AUTOLOGOUS BLOOD
	99.03 - (ICD9) OTHER TRANSFUSION OF WHOLE BLOOD
	99.04 - (ICD9) TRANSFUSION OF PACKED CELLS
	99.05 - (ICD9) TRANSFUSION OF PLATELETS
	99.06 - (ICD9) TRANSFUSION OF COAGULATION FACTORS
	99.07 - (ICD9) TRANSFUSION OF OTHER SERUM
	99.08 - (ICD9) TRANSFUSION OF BLOOD EXPANDER
	99.09 - (ICD9) TRANSFUSION OF OTHER SUBSTANCE
	89.6 - (ICD9) CIRCULATORY MONITORING
	89.60 - (ICD9) CONTINUOUS INTRA-ARTERIAL BLOOD GAS MONITORING
	89.61 - (ICD9) SYSTEMIC ARTERIAL PRESSURE MONITORING
	89.62 - (ICD9) CENTRAL VENOUS PRESSURE MONITORING
	89.63 - (ICD9) PULMONARY ARTERY PRESSURE MONITORING
	89.64 - (ICD9) PULMONARY ARTERY WEDGE MONITORING
	89.65 - (ICD9) MEASUREMENT OF SYSTEMIC ARTERIAL BLOOD GASES
	89.66 - (ICD9) MEASUREMENT OF MIXED VENOUS BLOOD GASES
	89.67 - (ICD9) MONITORING OF CARDIAC OUTPUT BY OXYGEN CONSUMPTION TECHNIQUE
	89.68 - (ICD9) MONITORING OF CARDIAC OUTPUT BY OTHER TECHNIQUE
	89.69 - (ICD9) MONITORING OF CORONARY BLOOD FLOW
	93503 - (HCPCS) Insertion and placement of flow directed catheter (eg, Swan-Ganz) for monitoring purposes
	92953 - (HCPCS) Temporary transcutaneous pacing
	92960 - (HCPCS) Cardioversion, elective, electrical conversion of arrhythmia; external
	92961 - (HCPCS) Cardioversion, elective, electrical conversion of arrhythmia; internal (separate procedure)
	92970 - (HCPCS) Cardioassist-method of circulatory assist; internal
	92971 - (HCPCS) Cardioassist-method of circulatory assist; external
	99.6 - (ICD9) CONVERSION OF CARDIAC RHYTHM
	99.60 - (ICD9) CARDIOPULMONARY RESUSCITATION, NOT OTHERWISE SPECIFIED
	99.61 - (ICD9) ATRIAL CARDIOVERSION
	99.62 - (ICD9) OTHER ELECTRIC COUNTERSHOCK OF HEART
	99.63 - (ICD9) CLOSED CHEST CARDIAC MASSAGE
	99.64 - (ICD9) CAROTID SINUS STIMULATION
	99.69 - (ICD9) OTHER CONVERSION OF CARDIAC RHYTHM
	51925 - (HCPCS) Closure of vesicouterine fistula; with hysterectomy
	58150 - (HCPCS) Total abdominal hysterectomy (corpus and cervix), with or without removal of tube(s), with or without removal of ovary(s) / Total abdominal hysterectomy (corpus and cervix), with or without removal of tube(s), with or without removal of ovary(s);
	58180 - (HCPCS) Supracervical abdominal hysterectomy (subtotal hysterectomy), with or without removal of tube(s), with or without removal of ovary(s)
	58200 - (HCPCS) Total abdominal hysterectomy, including partial vaginectomy, with para-aortic and pelvic lymph node sampling, with or without removal of tube(s), with or without removal of ovary(s)
	58210 - (HCPCS) Radical abdominal hysterectomy, with bilateral total pelvic lymphadenectomy and para-aortic lymph node sampling (biopsy), with or without removal of tube(s), with or without removal of ovary(s)
	58260 - (HCPCS) Vaginal hysterectomy, for uterus 250 g or less / Vaginal hysterectomy, for uterus 250 g or less; / Vaginal hysterectomy, for uterus 250 grams or less; / Vaginal hysterectomy;
	58262 - (HCPCS) Vaginal hysterectomy, for uterus 250 g or less; with removal of tube(s), and/or ovary(s) / Vaginal hysterectomy, for uterus 250 grams or less; with removal of tube(s), and/or ovary(s) / Vaginal hysterectomy; with removal of tube(s), and/or ovary(s)
	58263 - (HCPCS) Vaginal hysterectomy, for uterus 250 g or less; with removal of tube(s), and/or ovary(s), with repair of enterocele / Vaginal hysterectomy, for uterus 250 grams or less; with removal of tube(s), and/or ovary(s), with repair of enterocele / Vaginal hysterectomy; with removal of tube(s), and/or ovary(s), with repair of enterocele
	58270 - (HCPCS) Vaginal hysterectomy, for uterus 250 g or less; with repair of enterocele / Vaginal hysterectomy, for uterus 250 grams or less; with repair of enterocele / Vaginal hysterectomy; with repair of enterocele
	58275 - (HCPCS) Vaginal hysterectomy, with total or partial colpectomy; / Vaginal hysterectomy, with total or partial vaginectomy / Vaginal hysterectomy, with total or partial vaginectomy;
	58280 - (HCPCS) Vaginal hysterectomy, with total or partial colpectomy; with repair of enterocele / Vaginal hysterectomy, with total or partial vaginectomy; with repair of enterocele
	58290 - (HCPCS) Vaginal hysterectomy, for uterus greater than 250 g / Vaginal hysterectomy, for uterus greater than 250 g; / Vaginal hysterectomy, for uterus greater than 250 grams;
	58291 - (HCPCS) Vaginal hysterectomy, for uterus greater than 250 g; with removal of tube(s) and/or ovary(s) / Vaginal hysterectomy, for uterus greater than 250 grams; with removal of tube(s) and/or ovary(s)
	58292 - (HCPCS) Vaginal hysterectomy, for uterus greater than 250 g; with removal of tube(s) and/or ovary(s), with repair of enterocele / Vaginal hysterectomy, for uterus greater than 250 grams; with removal of tube(s) and/or ovary(s), with repair of enterocele
	58293 - (HCPCS) Vaginal hysterectomy, for uterus greater than 250 g; with colpo-urethrocystopexy (Marshall-Marchetti-Krantz type, Pereyra type) with or without endoscopic control / Vaginal hysterectomy, for uterus greater than 250 grams; with colpo-urethrocystopexy (Marshall-Marchetti-Krantz type, Pereyra type) with or without endoscopic control
	58294 - (HCPCS) Vaginal hysterectomy, for uterus greater than 250 g; with repair of enterocele / Vaginal hysterectomy, for uterus greater than 250 grams; with repair of enterocele
	59525 - (HCPCS) Subtotal or total hysterectomy after cesarean delivery (List separately in addition to code for primary procedure)
	68.3 - (ICD9) SUBTOTAL ABDOMINAL HYSTERECTOMY
	68.4 - (ICD9) TOTAL ABDOMINAL HYSTERECTOMY
	68.5 - (ICD9) VAGINAL HYSTERECTOMY
	68.6 - (ICD9) RADICAL ABDOMINAL HYSTERECTOMY
	68.7 - (ICD9) RADICAL VAGINAL HYSTERECTOMY
	68.8 - (ICD9) PELVIC EVISCERATION
	68.9 - (ICD9) OTHER AND UNSPECIFIED HYSTERECTOMY
	33572 - (HCPCS) Coronary endarterectomy, open, any method, of left anterior descending, circumflex, or right coronary artery performed in conjunction with coronary artery bypass graft procedure, each vessel (List separately in addition to primary procedure)
	33641 - (HCPCS) Repair atrial septal defect, secundum, with cardiopulmonary bypass, with or without patch
	33645 - (HCPCS) Direct or patch closure, sinus venosus, with or without anomalous pulmonary venous drainage
	33647 - (HCPCS) Repair of atrial septal defect and ventricular septal defect, with direct or patch closure
	33660 - (HCPCS) Repair of incomplete or partial atrioventricular canal (ostium primum atrial septal defect), with or without atrioventricular valve repair
	33665 - (HCPCS) Repair of intermediate or transitional atrioventricular canal, with or without atrioventricular valve repair
	33670 - (HCPCS) Repair of complete atrioventricular canal, with or without prosthetic valve
	33675 - (HCPCS) Closure of multiple ventricular septal defects / Closure of multiple ventricular septal defects;
	33676 - (HCPCS) Closure of multiple ventricular septal defects; with pulmonary valvotomy or infundibular resection (acyanotic)
	33677 - (HCPCS) Closure of multiple ventricular septal defects; with removal of pulmonary artery band, with or without gusset
	33681 - (HCPCS) Closure of single ventricular septal defect, with or without patch / Closure of single ventricular septal defect, with or without patch; / Closure of ventricular septal defect, with or without patch;
	33684 - (HCPCS) Closure of single ventricular septal defect, with or without patch; with pulmonary valvotomy or infundibular resection (acyanotic) / Closure of ventricular septal defect, with or without patch; with pulmonary valvotomy or infundibular resection (acyanotic)
	33688 - (HCPCS) Closure of single ventricular septal defect, with or without patch; with removal of pulmonary artery band, with or without gusset / Closure of ventricular septal defect, with or without patch; with removal of pulmonary artery band, with or without gusset
	33690 - (HCPCS) Banding of pulmonary artery
	33692 - (HCPCS) Complete repair tetralogy of Fallot without pulmonary atresia / Complete repair tetralogy of Fallot without pulmonary atresia;
	33694 - (HCPCS) Complete repair tetralogy of Fallot without pulmonary atresia; with transannular patch
	33696 - (HCPCS) Descriptor not available
	33697 - (HCPCS) Complete repair tetralogy of Fallot with pulmonary atresia including construction of conduit from right ventricle to pulmonary artery and closure of ventricular septal defect
	33702 - (HCPCS) Repair sinus of Valsalva fistula, with cardiopulmonary bypass / Repair sinus of Valsalva fistula, with cardiopulmonary bypass;
	33710 - (HCPCS) Repair sinus of Valsalva fistula, with cardiopulmonary bypass; with repair of ventricular septal defect
	33720 - (HCPCS) Repair sinus of Valsalva aneurysm, with cardiopulmonary bypass
	33722 - (HCPCS) Closure of aortico-left ventricular tunnel
	33724 - (HCPCS) Repair of isolated partial anomalous pulmonary venous return (eg, Scimitar Syndrome)
	33726 - (HCPCS) Repair of pulmonary venous stenosis
	33730 - (HCPCS) Complete repair of anomalous pulmonary venous return (supracardiac, intracardiac, or infracardiac types) / Complete repair of anomalous venous return (supracardiac, intracardiac, or infracardiac types)
	33732 - (HCPCS) Repair of cor triatriatum or supravalvular mitral ring by resection of left atrial membrane
	33735 - (HCPCS) Atrial septectomy or septostomy; closed heart (Blalock-Hanlon type operation)
	33736 - (HCPCS) Atrial septectomy or septostomy; open heart with cardiopulmonary bypass
	33737 - (HCPCS) Atrial septectomy or septostomy; open heart, with inflow occlusion
	33750 - (HCPCS) Shunt; subclavian to pulmonary artery (Blalock-Taussig type operation)
	33755 - (HCPCS) Shunt; ascending aorta to pulmonary artery (Waterston type operation)
	33762 - (HCPCS) Shunt; descending aorta to pulmonary artery (Potts-Smith type operation)
	33764 - (HCPCS) Shunt; central, with prosthetic graft
	33766 - (HCPCS) Shunt; superior vena cava to pulmonary artery for flow to 1 lung (classical Glenn procedure) / Shunt; superior vena cava to pulmonary artery for flow to one lung (classical Glenn procedure)
	33767 - (HCPCS) Shunt; superior vena cava to pulmonary artery for flow to both lungs (bidirectional Glenn procedure)
	33768 - (HCPCS) Anastomosis, cavopulmonary, second superior vena cava (List separately in addition to primary procedure)
	33800 - (HCPCS) Aortic suspension (aortopexy) for tracheal decompression (eg, for tracheomalacia) (separate procedure)
	33802 - (HCPCS) Division of aberrant vessel (vascular ring) / Division of aberrant vessel (vascular ring);
	33803 - (HCPCS) Division of aberrant vessel (vascular ring); with reanastomosis
	33813 - (HCPCS) Obliteration of aortopulmonary septal defect; without cardiopulmonary bypass
	33814 - (HCPCS) Obliteration of aortopulmonary septal defect; with cardiopulmonary bypass
	33820 - (HCPCS) Repair of patent ductus arteriosus; by ligation
	33822 - (HCPCS) Repair of patent ductus arteriosus; by division, under 18 years / Repair of patent ductus arteriosus; by division, younger than 18 years
	33824 - (HCPCS) Repair of patent ductus arteriosus; by division, 18 years and older
	33840 - (HCPCS) Excision of coarctation of aorta, with or without associated patent ductus arteriosus; with direct anastomosis
	33845 - (HCPCS) Excision of coarctation of aorta, with or without associated patent ductus arteriosus; with graft
	33851 - (HCPCS) Excision of coarctation of aorta, with or without associated patent ductus arteriosus; repair using either left subclavian artery or prosthetic material as gusset for enlargement
	33852 - (HCPCS) Repair of hypoplastic or interrupted aortic arch using autogenous or prosthetic material; without cardiopulmonary bypass
	33853 - (HCPCS) Repair of hypoplastic or interrupted aortic arch using autogenous or prosthetic material; with cardiopulmonary bypass
	33916 - (HCPCS) Pulmonary endarterectomy, with or without embolectomy, with cardiopulmonary bypass
	33917 - (HCPCS) Repair of pulmonary artery stenosis by reconstruction with patch or graft
	33918 - (HCPCS) Repair of pulmonary atresia with ventricular septal defect, by unifocalization of pulmonary arteries; without cardiopulmonary bypass
	33919 - (HCPCS) Repair of pulmonary atresia with ventricular septal defect, by unifocalization of pulmonary arteries; with cardiopulmonary bypass
	33920 - (HCPCS) Repair of pulmonary atresia with ventricular septal defect, by construction or replacement of conduit from right or left ventricle to pulmonary artery
	33922 - (HCPCS) Transection of pulmonary artery with cardiopulmonary bypass
	33924 - (HCPCS) Ligation and takedown of a systemic-to-pulmonary artery shunt, performed in conjunction with a congenital heart procedure (List separately in addition to code for primary procedure)
	33925 - (HCPCS) Repair of pulmonary artery arborization anomalies by unifocalization; without cardiopulmonary bypass
	33926 - (HCPCS) Repair of pulmonary artery arborization anomalies by unifocalization; with cardiopulmonary bypass
	33930 - (HCPCS) Donor cardiectomy-pneumonectomy (including cold preservation) / Donor cardiectomy-pneumonectomy, with preparation and maintenance of allograft
	33933 - (HCPCS) Backbench standard preparation of cadaver donor heart/lung allograft prior to transplantation, including dissection of allograft from surrounding soft tissues to prepare aorta, superior vena cava, inferior vena cava, and trachea for implantation
	33935 - (HCPCS) Heart-lung transplant with recipient cardiectomy-pneumonectomy
	33940 - (HCPCS) Donor cardiectomy (including cold preservation) / Donor cardiectomy, with preparation and maintenance of allograft
	33944 - (HCPCS) Backbench standard preparation of cadaver donor heart allograft prior to transplantation, including dissection of allograft from surrounding soft tissues to prepare aorta, superior vena cava, inferior vena cava, pulmonary artery, and left atrium for implantation
	33945 - (HCPCS) Heart transplant, with or without recipient cardiectomy
	33960 - (HCPCS) Prolonged extracorporeal circulation for cardiopulmonary insufficiency; initial 24 hours / Prolonged extracorporeal circulation for cardiopulmonary insufficiency; initial day
	33961 - (HCPCS) Prolonged extracorporeal circulation for cardiopulmonary insufficiency; each additional 24 hours (List separately in addition to code for primary procedure) / Prolonged extracorporeal circulation for cardiopulmonary insufficiency; each subsequent day
	33962 - (HCPCS) Extracorporeal membrane oxygenation (ECMO)/extracorporeal life support (ECLS) provided by physician; reposition peripheral (arterial and/or venous) cannula(e), open, 6 years and older (includes fluoroscopic guidance, when performed)
	33963 - (HCPCS) Extracorporeal membrane oxygenation (ECMO)/extracorporeal life support (ECLS) provided by physician; reposition of central cannula(e) by sternotomy or thoracotomy, birth through 5 years of age (includes fluoroscopic guidance, when performed)
	33964 - (HCPCS) Extracorporeal membrane oxygenation (ECMO)/extracorporeal life support (ECLS) provided by physician; reposition central cannula(e) by sternotomy or thoracotomy, 6 years and older (includes fluoroscopic guidance, when performed)
	33965 - (HCPCS) Extracorporeal membrane oxygenation (ECMO)/extracorporeal life support (ECLS) provided by physician; removal of peripheral (arterial and/or venous) cannula(e), percutaneous, birth through 5 years of age
	33966 - (HCPCS) Extracorporeal membrane oxygenation (ECMO)/extracorporeal life support (ECLS) provided by physician; removal of peripheral (arterial and/or venous) cannula(e), percutaneous, 6 years and older
	33967 - (HCPCS) Insertion of intra-aortic balloon assist device, percutaneous
	33968 - (HCPCS) Removal of intra-aortic balloon assist device, percutaneous
	33969 - (HCPCS) Extracorporeal membrane oxygenation (ECMO)/extracorporeal life support (ECLS) provided by physician; removal of peripheral (arterial and/or venous) cannula(e), open, birth through 5 years of age
	33970 - (HCPCS) Insertion of intra-aortic balloon assist device through the femoral artery, open approach
	33971 - (HCPCS) Removal of intra-aortic balloon assist device including repair of femoral artery, with or without graft
	33973 - (HCPCS) Insertion of intra-aortic balloon assist device through the ascending aorta
	33974 - (HCPCS) Removal of intra-aortic balloon assist device from the ascending aorta, including repair of the ascending aorta, with or without graft
	33975 - (HCPCS) Implantation of ventricular assist device; single ventricle support / Insertion of ventricular assist device; extracorporeal, single ventricle
	33976 - (HCPCS) Implantation of ventricular assist device; biventricular support / Insertion of ventricular assist device; extracorporeal, biventricular
	33977 - (HCPCS) Removal of ventricular assist device; extracorporeal, single ventricle / Removal of ventricular assist device; single ventricle support
	33978 - (HCPCS) Removal of ventricular assist device; biventricular support / Removal of ventricular assist device; extracorporeal, biventricular
	33979 - (HCPCS) Insertion of ventricular assist device, implantable intracorporeal, single ventricle
	33980 - (HCPCS) Removal of ventricular assist device, implantable intracorporeal, single ventricle
	33981 - (HCPCS) Replacement of extracorporeal ventricular assist device, single or biventricular, pump(s), single or each pump
	33982 - (HCPCS) Replacement of ventricular assist device pump(s); implantable intracorporeal, single ventricle, without cardiopulmonary bypass
	33983 - (HCPCS) Replacement of ventricular assist device pump(s); implantable intracorporeal, single ventricle, with cardiopulmonary bypass
	33984 - (HCPCS) Extracorporeal membrane oxygenation (ECMO)/extracorporeal life support (ECLS) provided by physician; removal of peripheral (arterial and/or venous) cannula(e), open, 6 years and older
	33985 - (HCPCS) Extracorporeal membrane oxygenation (ECMO)/extracorporeal life support (ECLS) provided by physician; removal of central cannula(e) by sternotomy or thoracotomy, birth through 5 years of age
	33986 - (HCPCS) Extracorporeal membrane oxygenation (ECMO)/extracorporeal life support (ECLS) provided by physician; removal of central cannula(e) by sternotomy or thoracotomy, 6 years and older
	33987 - (HCPCS) Arterial exposure with creation of graft conduit (eg, chimney graft) to facilitate arterial perfusion for ECMO/ECLS (List separately in addition to code for primary procedure)
	33988 - (HCPCS) Insertion of left heart vent by thoracic incision (eg, sternotomy, thoracotomy) for ECMO/ECLS
	33989 - (HCPCS) Removal of left heart vent by thoracic incision (eg, sternotomy, thoracotomy) for ECMO/ECLS
	33990 - (HCPCS) Insertion of ventricular assist device, percutaneous including radiological supervision and interpretation; arterial access only
	33991 - (HCPCS) Insertion of ventricular assist device, percutaneous including radiological supervision and interpretation; both arterial and venous access, with transseptal puncture
	33992 - (HCPCS) Removal of percutaneous ventricular assist device at separate and distinct session from insertion
	33993 - (HCPCS) Repositioning of percutaneous ventricular assist device with imaging guidance at separate and distinct session from insertion
	33999 - (HCPCS) Unlisted procedure, cardiac surgery
	35 - (ICD9) OPERATIONS ON VALVES AND SEPTA OF HEART
	35.0 - (ICD9) CLOSED HEART VALVOTOMY OR TRANSCATHETER REPLACEMENT OF HEART VALVE
	35.00 - (ICD9) CLOSED HEART VALVOTOMY, UNSPECIFIED VALVE
	35.01 - (ICD9) CLOSED HEART VALVOTOMY, AORTIC VALVE
	35.02 - (ICD9) CLOSED HEART VALVOTOMY, MITRAL VALVE
	35.03 - (ICD9) CLOSED HEART VALVOTOMY, PULMONARY VALVE
	35.04 - (ICD9) CLOSED HEART VALVOTOMY, TRICUSPID VALVE
	35.05 - (ICD9) ENDOVASCULAR REPLACEMENT OF AORTIC VALVE
	35.06 - (ICD9) TRANSAPICAL REPLACEMENT OF AORTIC VALVE
	35.07 - (ICD9) ENDOVASCULAR REPLACEMENT OF PULMONARY VALVE
	35.08 - (ICD9) TRANSAPICAL REPLACEMENT OF PULMONARY VALVE
	35.09 - (ICD9) ENDOVASCULAR REPLACEMENT OF UNSPECIFIED HEART VALVE
	35.1 - (ICD9) OPEN HEART VALVULOPLASTY WITHOUT REPLACEMENT
	35.10 - (ICD9) OPEN HEART VALVULOPLASTY WITHOUT REPLACEMENT, UNSPECIFIED VALVE
	35.11 - (ICD9) OPEN HEART VALVULOPLASTY OF AORTIC VALVE WITHOUT REPLACEMENT
	35.12 - (ICD9) OPEN HEART VALVULOPLASTY OF MITRAL VALVE WITHOUT REPLACEMENT
	35.13 - (ICD9) OPEN HEART VALVULOPLASTY OF PULMONARY VALVE WITHOUT REPLACEMENT
	35.14 - (ICD9) OPEN HEART VALVULOPLASTY OF TRICUSPID VALVE WITHOUT REPLACEMENT
	35.2 - (ICD9) OPEN AND OTHER REPLACEMENT OF HEART VALVE
	35.20 - (ICD9) OPEN AND OTHER REPLACEMENT OF UNSPECIFIED HEART VALVE
	35.21 - (ICD9) OPEN AND OTHER REPLACEMENT OF AORTIC VALVE WITH TISSUE GRAFT
	35.22 - (ICD9) OPEN AND OTHER REPLACEMENT OF AORTIC VALVE
	35.23 - (ICD9) OPEN AND OTHER REPLACEMENT OF MITRAL VALVE WITH TISSUE GRAFT
	35.24 - (ICD9) OPEN AND OTHER REPLACEMENT OF MITRAL VALVE
	35.25 - (ICD9) OPEN AND OTHER REPLACEMENT OF PULMONARY VALVE WITH TISSUE GRAFT
	35.26 - (ICD9) OPEN AND OTHER REPLACEMENT OF PULMONARY VALVE
	35.27 - (ICD9) OPEN AND OTHER REPLACEMENT OF TRICUSPID VALVE WITH TISSUE GRAFT
	35.28 - (ICD9) OPEN AND OTHER REPLACEMENT OF TRICUSPID VALVE
	35.3 - (ICD9) OPERATIONS ON STRUCTURES ADJACENT TO HEART VALVES
	35.31 - (ICD9) OPERATIONS ON PAPILLARY MUSCLE
	35.32 - (ICD9) OPERATIONS ON CHORDAE TENDINEAE
	35.33 - (ICD9) ANNULOPLASTY
	35.34 - (ICD9) INFUNDIBULECTOMY
	35.35 - (ICD9) OPERATIONS ON TRABECULAE CARNEAE CORDIS
	35.39 - (ICD9) OPERATIONS ON OTHER STRUCTURES ADJACENT TO VALVES OF HEART
	35.4 - (ICD9) PRODUCTION OF SEPTAL DEFECT IN HEART
	35.41 - (ICD9) ENLARGEMENT OF EXISTING ATRIAL SEPTAL DEFECT
	35.42 - (ICD9) CREATION OF SEPTAL DEFECT IN HEART
	35.5 - (ICD9) REPAIR OF ATRIAL AND VENTRICULAR SEPTA WITH PROSTHESIS
	35.50 - (ICD9) REPAIR OF UNSPECIFIED SEPTAL DEFECT OF HEART WITH PROSTHESIS
	35.51 - (ICD9) REPAIR OF ATRIAL SEPTAL DEFECT WITH PROSTHESIS, OPEN TECHNIQUE
	35.52 - (ICD9) REPAIR OF ATRIAL SEPTAL DEFECT WITH PROSTHESIS, CLOSED TECHNIQUE
	35.53 - (ICD9) REPAIR OF VENTRICULAR SEPTAL DEFECT WITH PROSTHESIS, OPEN TECHNIQUE
	35.54 - (ICD9) REPAIR OF ENDOCARDIAL CUSHION DEFECT WITH PROSTHESIS
	35.55 - (ICD9) REPAIR OF VENTRICULAR SEPTAL DEFECT WITH PROSTHESIS, CLOSED TECHNIQUE
	35.6 - (ICD9) REPAIR OF ATRIAL AND VENTRICULAR SEPTA WITH TISSUE GRAFT
	35.60 - (ICD9) REPAIR OF UNSPECIFIED SEPTAL DEFECT OF HEART WITH TISSUE GRAFT
	35.61 - (ICD9) REPAIR OF ATRIAL SEPTAL DEFECT WITH TISSUE GRAFT
	35.62 - (ICD9) REPAIR OF VENTRICULAR SEPTAL DEFECT WITH TISSUE GRAFT
	35.63 - (ICD9) REPAIR OF ENDOCARDIAL CUSHION DEFECT WITH TISSUE GRAFT
	35.7 - (ICD9) OTHER AND UNSPECIFIED REPAIR OF ATRIAL AND VENTRICULAR SEPTA
	35.70 - (ICD9) OTHER AND UNSPECIFIED REPAIR OF UNSPECIFIED SEPTAL DEFECT OF HEART
	35.71 - (ICD9) OTHER AND UNSPECIFIED REPAIR OF ATRIAL SEPTAL DEFECT
	35.72 - (ICD9) OTHER AND UNSPECIFIED REPAIR OF VENTRICULAR SEPTAL DEFECT
	35.73 - (ICD9) OTHER AND UNSPECIFIED REPAIR OF ENDOCARDIAL CUSHION DEFECT
	35.8 - (ICD9) TOTAL REPAIR OF CERTAIN CONGENITAL CARDIAC ANOMALIES
	35.81 - (ICD9) TOTAL REPAIR OF TETRALOGY OF FALLOT
	35.82 - (ICD9) TOTAL REPAIR OF TOTAL ANOMALOUS PULMONARY VENOUS CONNECTION
	35.83 - (ICD9) TOTAL REPAIR OF TRUNCUS ARTERIOSUS
	35.84 - (ICD9) TOTAL CORRECTION OF TRANSPOSITION OF GREAT VESSELS, NOT ELSEWHERE CLASSIFIED
	35.9 - (ICD9) OTHER OPERATIONS ON VALVES AND SEPTA OF HEART
	35.91 - (ICD9) INTERATRIAL TRANSPOSITION OF VENOUS RETURN
	35.92 - (ICD9) CREATION OF CONDUIT BETWEEN RIGHT VENTRICLE AND PULMONARY ARTERY
	35.93 - (ICD9) CREATION OF CONDUIT BETWEEN LEFT VENTRICLE AND AORTA
	35.94 - (ICD9) CREATION OF CONDUIT BETWEEN ATRIUM AND PULMONARY ARTERY
	35.95 - (ICD9) REVISION OF CORRECTIVE PROCEDURE ON HEART
	35.96 - (ICD9) PERCUTANEOUS BALLOON VALVULOPLASTY
	35.97 - (ICD9) PERCUTANEOUS MITRAL VALVE REPAIR WITH IMPLANT
	35.98 - (ICD9) OTHER OPERATIONS ON SEPTA OF HEART
	35.99 - (ICD9) OTHER OPERATIONS ON VALVES OF HEART
	36 - (ICD9) OPERATIONS ON VESSELS OF HEART
	36.0 - (ICD9) REMOVAL OF CORONARY ARTERY OBSTRUCTION AND INSERTION OF STENT(S)
	36
	36.01
	36.02
	36.03 - (ICD9) OPEN CHEST CORONARY ARTERY ANGIOPLASTY
	36.04 - (ICD9) INTRACORONARY ARTERY THROMBOLYTIC INFUSION
	36.05
	36.06 - (ICD9) INSERTION OF NON-DRUG-ELUTING CORONARY ARTERY STENT(S)
	36.07 - (ICD9) INSERTION OF DRUG-ELUTING CORONARY ARTERY STENT(S)
	36.09 - (ICD9) OTHER REMOVAL OF CORONARY ARTERY OBSTRUCTION
	36.1 - (ICD9) BYPASS ANASTOMOSIS FOR HEART REVASCULARIZATION
	36.10 - (ICD9) AORTOCORONARY BYPASS FOR HEART REVASCULARIZATION, NOT OTHERWISE SPECIFIED
	36.11 - (ICD9) (AORTO)CORONARY BYPASS OF ONE CORONARY ARTERY
	36.12 - (ICD9) (AORTO)CORONARY BYPASS OF TWO CORONARY ARTERIES
	36.13 - (ICD9) (AORTO)CORONARY BYPASS OF THREE CORONARY ARTERIES
	36.14 - (ICD9) (AORTO)CORONARY BYPASS OF FOUR OR MORE CORONARY ARTERIES
	36.15 - (ICD9) SINGLE INTERNAL MAMMARY-CORONARY ARTERY BYPASS
	36.16 - (ICD9) DOUBLE INTERNAL MAMMARY-CORONARY ARTERY BYPASS
	36.17 - (ICD9) ABDOMINAL-CORONARY ARTERY BYPASS
	36.19 - (ICD9) OTHER BYPASS ANASTOMOSIS FOR HEART REVASCULARIZATION
	36.2 - (ICD9) HEART REVASCULARIZATION BY ARTERIAL IMPLANT
	36.3 - (ICD9) OTHER HEART REVASCULARIZATION
	36.31 - (ICD9) OPEN CHEST TRANSMYOCARDIAL REVASCULARIZATION
	36.32 - (ICD9) OTHER TRANSMYOCARDIAL REVASCULARIZATION
	36.33 - (ICD9) ENDOSCOPIC TRANSMYOCARDIAL REVASCULARIZATION
	36.34 - (ICD9) PERCUTANEOUS TRANSMYOCARDIAL REVASCULARIZATION
	36.39 - (ICD9) OTHER HEART REVASCULARIZATION
	36.9 - (ICD9) OTHER OPERATIONS ON VESSELS OF HEART
	36.91 - (ICD9) REPAIR OF ANEURYSM OF CORONARY VESSEL
	36.99 - (ICD9) OTHER OPERATIONS ON VESSELS OF HEART
	37 - (ICD9) OTHER OPERATIONS ON HEART AND PERICARDIUM
	37.0 - (ICD9) PERICARDIOCENTESIS
	37.1 - (ICD9) CARDIOTOMY AND PERICARDIOTOMY
	37.10 - (ICD9) INCISION OF HEART, NOT OTHERWISE SPECIFIED
	37.11 - (ICD9) CARDIOTOMY
	37.12 - (ICD9) PERICARDIOTOMY
	37.2 - (ICD9) DIAGNOSTIC PROCEDURES ON HEART AND PERICARDIUM
	37.20 - (ICD9) NONINVASIVE PROGRAMMED ELECTRICAL STIMULATION [NIPS]
	37.21 - (ICD9) RIGHT HEART CARDIAC CATHETERIZATION
	37.22 - (ICD9) LEFT HEART CARDIAC CATHETERIZATION
	37.23 - (ICD9) COMBINED RIGHT AND LEFT HEART CARDIAC CATHETERIZATION
	37.24 - (ICD9) BIOPSY OF PERICARDIUM
	37.25 - (ICD9) BIOPSY OF HEART
	37.26 - (ICD9) CATHETER BASED INVASIVE ELECTROPHYSIOLOGIC TESTING
	37.27 - (ICD9) CARDIAC MAPPING
	37.28 - (ICD9) INTRACARDIAC ECHOCARDIOGRAPHY
	37.29 - (ICD9) OTHER DIAGNOSTIC PROCEDURES ON HEART AND PERICARDIUM
	37.3 - (ICD9) PERICARDIECTOMY AND EXCISION OF LESION OF HEART
	37.31 - (ICD9) PERICARDIECTOMY
	37.32 - (ICD9) EXCISION OF ANEURYSM OF HEART
	37.33 - (ICD9) EXCISION OR DESTRUCTION OF OTHER LESION OR TISSUE OF HEART, OPEN APPROACH
	37.34 - (ICD9) EXCISION OR DESTRUCTION OF OTHER LESION OR TISSUE OF HEART, ENDOVASCULAR APPROACH
	37.35 - (ICD9) PARTIAL VENTRICULECTOMY
	37.36 - (ICD9) EXCISION DESTRUCTION OR EXCLUSION OF LEFT ATRIAL APPENDAGE (LAA)
	37.37 - (ICD9) EXCISION OR DESTRUCTION OF OTHER LESION OR TISSUE OF HEART, THORACOSCOPIC APPROACH
	37.4 - (ICD9) REPAIR OF HEART AND PERICARDIUM
	37.41 - (ICD9) IMPLANTATION OF PROSTHETIC CARDIAC SUPPORT DEVICE AROUND THE HEART
	37.49 - (ICD9) OTHER REPAIR OF HEART AND PERICARDIUM
	37.5 - (ICD9) HEART REPLACEMENT PROCEDURES
	37.51 - (ICD9) HEART TRANSPLANTATION
	37.52 - (ICD9) IMPLANTATION OF TOTAL INTERNAL BIVENTRICULAR HEART REPLACEMENT SYSTEM
	37.53 - (ICD9) REPLACEMENT OR REPAIR OF THORACIC UNIT OF (TOTAL) REPLACEMENT HEART SYSTEM
	37.54 - (ICD9) REPLACEMENT OR REPAIR OF OTHER IMPLANTABLE COMPONENT OF (TOTAL) REPLACEMENT HEART SYSTEM
	37.55 - (ICD9) REMOVAL OF INTERNAL BIVENTRICULAR HEART REPLACEMENT SYSTEM
	37.6 - (ICD9) IMPLANTATION OF HEART AND CIRCULATORY ASSIST
	37.60 - (ICD9) IMPLANTATION OR INSERTION OF BIVENTRICULAR EXTERNAL HEART ASSIST SYSTEM
	37.61 - (ICD9) IMPLANT OF PULSATION BALLOON
	37.62 - (ICD9) INSERTION OF TEMPORARY NON-IMPLANTABLE EXTRACORPOREAL CIRCULATORY ASSIST DEVICE
	37.63 - (ICD9) REPAIR OF HEART ASSIST SYSTEM
	37.64 - (ICD9) REMOVAL OF EXTERNAL HEART ASSIST SYSTEM(S) OR DEVICE(S)
	37.65 - (ICD9) IMPLANT OF SINGLE VENTRICULAR (EXTRACORPOREAL) EXTERNAL HEART ASSIST SYSTEM
	37.66 - (ICD9) INSERTION OF IMPLANTABLE HEART ASSIST SYSTEM
	37.67 - (ICD9) IMPLANTATION OF CARDIOMYOSTIMULATION SYSTEM
	37.68 - (ICD9) INSERTION OF PERCUTANEOUS EXTERNAL HEART ASSIST DEVICE
	37.7 - (ICD9) INSERTION, REVISION, REPLACEMENT, AND REMOVAL OF LEADS; INSERTION OF TEMPORARY PACEMAKER SYSTEM; OR REVISION OF CARDIAC DEVICE POCKET
	37.70 - (ICD9) INITIAL INSERTION OF LEAD [ELECTRODE], NOT OTHERWISE SPECIFIED
	37.71 - (ICD9) INITIAL INSERTION OF TRANSVENOUS LEAD [ELECTRODE] INTO VENTRICLE
	37.72 - (ICD9) INITIAL INSERTION OF TRANSVENOUS LEADS [ELECTRODES] INTO ATRIUM AND VENTRICLE
	37.73 - (ICD9) INITIAL INSERTION OF TRANSVENOUS LEAD [ELECTRODE] INTO ATRIUM
	37.74 - (ICD9) INSERTION OR REPLACEMENT OF EPICARDIAL LEAD [ELECTRODE] INTO EPICARDIUM
	37.75 - (ICD9) REVISION OF LEAD [ELECTRODE]
	37.76 - (ICD9) REPLACEMENT OF TRANSVENOUS ATRIAL AND/OR VENTRICULAR LEAD(S) [ELECTRODE]
	37.77 - (ICD9) REMOVAL OF LEAD(S) [ELECTRODE] WITHOUT REPLACEMENT
	37.78 - (ICD9) INSERTION OF TEMPORARY TRANSVENOUS PACEMAKER SYSTEM
	37.79 - (ICD9) REVISION OR RELOCATION OF CARDIAC DEVICE POCKET
	37.8 - (ICD9) INSERTION, REPLACEMENT, REMOVAL, AND REVISION OF PACEMAKER DEVICE
	37.80 - (ICD9) INSERTION OF PERMANENT PACEMAKER, INITIAL OR REPLACEMENT, TYPE OF DEVICE NOT SPECIFIED
	37.81 - (ICD9) INITIAL INSERTION OF SINGLE-CHAMBER DEVICE, NOT SPECIFIED AS RATE RESPONSIVE
	37.82 - (ICD9) INITIAL INSERTION OF SINGLE-CHAMBER DEVICE, RATE RESPONSIVE
	37.83 - (ICD9) INITIAL INSERTION OF DUAL-CHAMBER DEVICE
	37.84
	37.85 - (ICD9) REPLACEMENT OF ANY TYPE PACEMAKER DEVICE WITH SINGLE-CHAMBER DEVICE, NOT SPECIFIED AS RATE RESPONSIVE
	37.86 - (ICD9) REPLACEMENT OF ANY TYPE OF PACEMAKER DEVICE WITH SINGLE-CHAMBER DEVICE, RATE RESPONSIVE
	37.87 - (ICD9) REPLACEMENT OF ANY TYPE PACEMAKER DEVICE WITH DUAL-CHAMBER DEVICE
	37.89 - (ICD9) REVISION OR REMOVAL OF PACEMAKER DEVICE
	37.9 - (ICD9) OTHER OPERATIONS ON HEART AND PERICARDIUM
	37.90 - (ICD9) INSERTION OF LEFT ATRIAL APPENDAGE DEVICE
	37.91 - (ICD9) OPEN CHEST CARDIAC MASSAGE
	37.92 - (ICD9) INJECTION OF THERAPEUTIC SUBSTANCE INTO HEART
	37.93 - (ICD9) INJECTION OF THERAPEUTIC SUBSTANCE INTO PERICARDIUM
	37.94 - (ICD9) IMPLANTATION OR REPLACEMENT OF AUTOMATIC CARDIOVERTER/DEFIBRILLATOR, TOTAL SYSTEM [AICD]
	37.95 - (ICD9) IMPLANTATION OF AUTOMATIC CARDIOVERTER/DEFIBRILLATOR LEAD(S) ONLY
	37.96 - (ICD9) IMPLANTATION OF AUTOMATIC CARDIOVERTER/DEFIBRILLATOR PULSE GENERATOR ONLY
	37.97 - (ICD9) REPLACEMENT OF AUTOMATIC CARDIOVERTER/DEFIBRILLATOR LEAD(S) ONLY
	37.98 - (ICD9) REPLACEMENT OF AUTOMATIC CARDIOVERTER/DEFIBRILLATOR PULSE GENERATOR ONLY
	37.99 - (ICD9) OTHER OPERATIONS ON HEART AND PERICARDIUM
	38 - (ICD9) INCISION, EXCISION, AND OCCLUSION OF VESSELS
	38.0 - (ICD9) INCISION OF VESSEL
	38.00 - (ICD9) INCISION OF VESSEL, UNSPECIFIED SITE
	38.01 - (ICD9) INCISION OF VESSEL, INTRACRANIAL VESSELS
	38.02 - (ICD9) INCISION OF VESSEL, OTHER VESSELS OF HEAD AND NECK
	38.03 - (ICD9) INCISION OF VESSEL, UPPER LIMB VESSELS
	38.04 - (ICD9) INCISION OF VESSEL, AORTA
	38.05 - (ICD9) INCISION OF VESSEL, OTHER THORACIC VESSELS
	38.06 - (ICD9) INCISION OF VESSEL, ABDOMINAL ARTERIES
	38.07 - (ICD9) INCISION OF VESSEL, ABDOMINAL VEINS
	38.08 - (ICD9) INCISION OF VESSEL, LOWER LIMB ARTERIES
	38.09 - (ICD9) INCISION OF VESSEL, LOWER LIMB VEINS
	38.1 - (ICD9) ENDARTERECTOMY
	38.10 - (ICD9) ENDARTERECTOMY, UNSPECIFIED SITE
	38.11 - (ICD9) ENDARTERECTOMY, INTRACRANIAL VESSELS
	38.12 - (ICD9) ENDARTERECTOMY, OTHER VESSELS OF HEAD AND NECK
	38.13 - (ICD9) ENDARTERECTOMY, UPPER LIMB VESSELS
	38.14 - (ICD9) ENDARTERECTOMY, AORTA
	38.15 - (ICD9) ENDARTERECTOMY, OTHER THORACIC VESSELS
	38.16 - (ICD9) ENDARTERECTOMY, ABDOMINAL ARTERIES
	38.18 - (ICD9) ENDARTERECTOMY, LOWER LIMB ARTERIES
	38.2 - (ICD9) DIAGNOSTIC PROCEDURES ON BLOOD VESSELS
	38.21 - (ICD9) BIOPSY OF BLOOD VESSEL
	38.22 - (ICD9) PERCUTANEOUS ANGIOSCOPY
	38.23 - (ICD9) INTRAVASCULAR SPECTROSCOPY
	38.24 - (ICD9) INTRAVASCULAR IMAGING OF CORONARY VESSEL(S) BY OPTICAL COHERENCE TOMOGRAPHY [OCT]
	38.25 - (ICD9) INTRAVASCULAR IMAGING OF NON-CORONARY VESSEL(S) BY OPTICAL COHERENCE TOMOGRAPHY [OCT]
	38.26 - (ICD9) INSERTION OF IMPLANTABLE PRESSURE SENSOR WITHOUT LEAD FOR INTRACARDIAC OR GREAT VESSEL HEMODYNAMIC MONITORING
	38.29 - (ICD9) OTHER DIAGNOSTIC PROCEDURES ON BLOOD VESSELS
	38.3 - (ICD9) RESECTION OF VESSEL WITH ANASTOMOSIS
	38.30 - (ICD9) RESECTION OF VESSEL WITH ANASTOMOSIS, UNSPECIFIED SITE
	38.31 - (ICD9) RESECTION OF VESSEL WITH ANASTOMOSIS, INTRACRANIAL VESSELS
	38.32 - (ICD9) RESECTION OF VESSEL WITH ANASTOMOSIS, OTHER VESSELS OF HEAD AND NECK
	38.33 - (ICD9) RESECTION OF VESSEL WITH ANASTOMOSIS, UPPER LIMB VESSELS
	38.34 - (ICD9) RESECTION OF VESSEL WITH ANASTOMOSIS, AORTA
	38.35 - (ICD9) RESECTION OF VESSEL WITH ANASTOMOSIS, OTHER THORACIC VESSELS
	38.36 - (ICD9) RESECTION OF VESSEL WITH ANASTOMOSIS, ABDOMINAL ARTERIES
	38.37 - (ICD9) RESECTION OF VESSEL WITH ANASTOMOSIS, ABDOMINAL VEINS
	38.38 - (ICD9) RESECTION OF VESSEL WITH ANASTOMOSIS, LOWER LIMB ARTERIES
	38.39 - (ICD9) RESECTION OF VESSEL WITH ANASTOMOSIS, LOWER LIMB VEINS
	38.4 - (ICD9) RESECTION OF VESSEL WITH REPLACEMENT
	38.40 - (ICD9) RESECTION OF VESSEL WITH REPLACEMENT, UNSPECIFIED SITE
	38.41 - (ICD9) RESECTION OF VESSEL WITH REPLACEMENT, INTRACRANIAL VESSELS
	38.42 - (ICD9) RESECTION OF VESSEL WITH REPLACEMENT, OTHER VESSELS OF HEAD AND NECK
	38.43 - (ICD9) RESECTION OF VESSEL WITH REPLACEMENT, UPPER LIMB VESSELS
	38.44 - (ICD9) RESECTION OF VESSEL WITH REPLACEMENT, AORTA, ABDOMINAL
	38.45 - (ICD9) RESECTION OF VESSEL WITH REPLACEMENT, THORACIC VESSELS
	38.46 - (ICD9) RESECTION OF VESSEL WITH REPLACEMENT, ABDOMINAL ARTERIES
	38.47 - (ICD9) RESECTION OF VESSEL WITH REPLACEMENT, ABDOMINAL VEINS
	38.48 - (ICD9) RESECTION OF VESSEL WITH REPLACEMENT, LOWER LIMB ARTERIES
	38.49 - (ICD9) RESECTION OF VESSEL WITH REPLACEMENT, LOWER LIMB VEINS
	38.5 - (ICD9) LIGATION AND STRIPPING OF VARICOSE VEINS
	38.50 - (ICD9) LIGATION AND STRIPPING OF VARICOSE VEINS, UNSPECIFIED SITE
	38.51 - (ICD9) LIGATION AND STRIPPING OF VARICOSE VEINS, INTRACRANIAL VESSELS
	38.52 - (ICD9) LIGATION AND STRIPPING OF VARICOSE VEINS, OTHER VESSELS OF HEAD AND NECK
	38.53 - (ICD9) LIGATION AND STRIPPING OF VARICOSE VEINS, UPPER LIMB VESSELS
	38.55 - (ICD9) LIGATION AND STRIPPING OF VARICOSE VEINS, OTHER THORACIC VESSELS
	38.57 - (ICD9) LIGATION AND STRIPPING OF VARICOSE VEINS, ABDOMINAL VEINS
	38.59 - (ICD9) LIGATION AND STRIPPING OF VARICOSE VEINS, LOWER LIMB VEINS
	38.6 - (ICD9) OTHER EXCISION OF VESSEL
	38.60 - (ICD9) OTHER EXCISION OF VESSELS, UNSPECIFIED SITE
	38.61 - (ICD9) OTHER EXCISION OF VESSELS, INTRACRANIAL VESSELS
	38.62 - (ICD9) OTHER EXCISION OF VESSELS, OTHER VESSELS OF HEAD AND NECK
	38.63 - (ICD9) OTHER EXCISION OF VESSELS, UPPER LIMB VESSELS
	38.64 - (ICD9) OTHER EXCISION OF VESSELS, AORTA, ABDOMINAL
	38.65 - (ICD9) OTHER EXCISION OF VESSELS, THORACIC VESSELS
	38.66 - (ICD9) OTHER EXCISION OF VESSELS, ABDOMINAL ARTERIES
	38.67 - (ICD9) OTHER EXCISION OF VESSELS, ABDOMINAL VEINS
	38.68 - (ICD9) OTHER EXCISION OF VESSELS, LOWER LIMB ARTERIES
	38.69 - (ICD9) OTHER EXCISION OF VESSELS, LOWER LIMB VEINS
	38.7 - (ICD9) INTERRUPTION OF THE VENA CAVA
	38.8 - (ICD9) OTHER SURGICAL OCCLUSION OF VESSELS
	38.80 - (ICD9) OTHER SURGICAL OCCLUSION OF VESSELS, UNSPECIFIED SITE
	38.81 - (ICD9) OTHER SURGICAL OCCLUSION OF VESSELS, INTRACRANIAL VESSELS
	38.82 - (ICD9) OTHER SURGICAL OCCLUSION OF VESSELS, OTHER VESSELS OF HEAD AND NECK
	38.83 - (ICD9) OTHER SURGICAL OCCLUSION OF VESSELS, UPPER LIMB VESSELS
	38.84 - (ICD9) OTHER SURGICAL OCCLUSION OF VESSELS, AORTA, ABDOMINAL
	38.85 - (ICD9) OTHER SURGICAL OCCLUSION OF VESSELS, THORACIC VESSELS
	38.86 - (ICD9) OTHER SURGICAL OCCLUSION OF VESSELS, ABDOMINAL ARTERIES
	38.87 - (ICD9) OTHER SURGICAL OCCLUSION OF VESSELS, ABDOMINAL VEINS
	38.88 - (ICD9) OTHER SURGICAL OCCLUSION OF VESSELS, LOWER LIMB ARTERIES
	38.89 - (ICD9) OTHER SURGICAL OCCLUSION OF VESSELS, LOWER LIMB VEINS
	38.9 - (ICD9) PUNCTURE OF VESSEL
	38.91 - (ICD9) ARTERIAL CATHETERIZATION
	38.92 - (ICD9) UMBILICAL VEIN CATHETERIZATION
	38.93 - (ICD9) VENOUS CATHETERIZATION, NOT ELSEWHERE CLASSIFIED
	38.94 - (ICD9) VENOUS CUTDOWN
	38.95 - (ICD9) VENOUS CATHETERIZATION FOR RENAL DIALYSIS
	38.97 - (ICD9) CENTRAL VENOUS CATHETER PLACEMENT WITH GUIDANCE
	38.98 - (ICD9) OTHER PUNCTURE OF ARTERY
	38.99 - (ICD9) OTHER PUNCTURE OF VEIN
	31.1 - (ICD9) TEMPORARY TRACHEOSTOMY
	31500 - (HCPCS) Intubation, endotracheal, emergency procedure
	93.90 - (ICD9) NON-INVASIVE MECHANICAL VENTILATION
	94002 - (HCPCS) Ventilation assist and management, initiation of pressure or volume preset ventilators for assisted or controlled breathing; hospital inpatient/observation, initial day
	94003 - (HCPCS) Ventilation assist and management, initiation of pressure or volume preset ventilators for assisted or controlled breathing; hospital inpatient/observation, each subsequent day
	94004 - (HCPCS) Ventilation assist and management, initiation of pressure or volume preset ventilators for assisted or controlled breathing; nursing facility, per day
	94005 - (HCPCS) Home ventilator management care plan oversight of a patient (patient not present) in home, domiciliary or rest home (eg, assisted living) requiring review of status, review of laboratories and other studies and revision of orders and respiratory care plan (as appropriate), within a calendar month, 30 minutes or more
	94660 - (HCPCS) Continuous positive airway pressure ventilation (CPAP), initiation and management
	96.01 - (ICD9) INSERTION OF NASOPHARYNGEAL AIRWAY
	96.02 - (ICD9) INSERTION OF OROPHARYNGEAL AIRWAY
	96.03 - (ICD9) INSERTION OF ESOPHAGEAL OBTURATOR AIRWAY
	96.04 - (ICD9) INSERTION OF ENDOTRACHEAL TUBE
	96.05 - (ICD9) OTHER INTUBATION OF RESPIRATORY TRACT
	96.7 - (ICD9) OTHER CONTINUOUS INVASIVE MECHANICAL VENTILATION
	96.70 - (ICD9) CONTINUOUS INVASIVE MECHANICAL VENTILATION OF UNSPECIFIED DURATION
	96.71 - (ICD9) CONTINUOUS INVASIVE MECHANICAL VENTILATION FOR LESS THAN 96 CONSECUTIVE HOURS
	96.72 - (ICD9) CONTINUOUS INVASIVE MECHANICAL VENTILATION FOR 96 CONSECUTIVE HOURS OR MORE
	99504 - (HCPCS) Home visit for mechanical ventilation care / Home visit for patients receiving mechanical ventilation
ART (any) [REF_Measure_30613] This measure creates a logical OR of events, and identifies all occurrences of one or more specified events:
	**ART (oocyte retrieval)**
	**ART (embryo transfer)**
ART (embryo transfer) [REF_Measure_30607] This event measure was defined as occurring when any of the following criteria were met:
	The occurrence of Inpatient with the following attributes:
	Procedure Code (Any Position) is any of: { "58974", "58976" }
	58974 - (HCPCS) Embryo transfer, intrauterine
	58976 - (HCPCS) Gamete, zygote, or embryo intrafallopian transfer, any method
	The occurrence of Outpatient with the following attributes:
	Procedure Code (Any Position) is any of: { "58974", "58976" }
	58974 - (HCPCS) Embryo transfer, intrauterine
	58976 - (HCPCS) Gamete, zygote, or embryo intrafallopian transfer, any method
ART (oocyte retrieval) [REF_Measure_30605] This event measure was defined as occurring when any of the following criteria were met:
	The occurrence of Inpatient with the following attributes:
	Procedure Code (Any Position) is any of: { "58970" }
	58970 - (HCPCS) Follicle puncture for oocyte retrieval, any method
	The occurrence of Outpatient with the following attributes:
	Procedure Code (Any Position) is any of: { "58970" }
	58970 - (HCPCS) Follicle puncture for oocyte retrieval, any method
Age categories
This measure categorizes Age into the following categories:
	< 25: Up to 25.0 (exclusive). This is the referent category.
	25 - 29: From 25.0 (inclusive) to 30.0 (exclusive).
	30 - 34: From 30.0 (inclusive) to 35.0 (exclusive).
	35 - 39: From 35.0 (inclusive) to 40.0 (exclusive).
	40 - 44: From 40.0 (inclusive) to 45.0 (exclusive).
	>= 45: From 45.0 (inclusive) to (any).
Breech extraction
This event measure was defined as occurring when any of the following criteria were met:
	The occurrence of Inpatient with the following attributes:
	Procedure Code (Any Position) is any of: { "72.51", "72.52", "72.53", "72.54" }
	72.51 - (ICD9) PARTIAL BREECH EXTRACTION WITH FORCEPS TO AFTERCOMING HEAD
	72.52 - (ICD9) OTHER PARTIAL BREECH EXTRACTION
	72.53 - (ICD9) TOTAL BREECH EXTRACTION WITH FORCEPS TO AFTERCOMING HEAD
	72.54 - (ICD9) OTHER TOTAL BREECH EXTRACTION
Cardiovascular Disease Inpatient
Inpatient Diagnosis Codes (ICD9): 412 414.0 414.00 414.01 414.02 414.03 414.04 414.05 414.06 414.07 414.8 414.9 429.2
This event measure was defined as occurring when any of the following criteria were met:
	The occurrence of Inpatient with the following attributes:
	Diagnosis Code (Any Position) is any of: { "412", "414.0", "414.00", "414.01", "414.02", "414.03", "414.04", "414.05", "414.06", "414.07", "414.8", "414.9", "429.2" }
	412 - (ICD9) OLD MYOCARDIAL INFARCTION
	414.0 - (ICD9) CORONARY ATHEROSCLEROSIS
	414.00 - (ICD9) CORONARY ATHEROSCLEROSIS OF UNSPECIFIED TYPE OF VESSEL NATIVE OR GRAFT
	414.01 - (ICD9) CORONARY ATHEROSCLEROSIS OF NATIVE CORONARY ARTERY
	414.02 - (ICD9) CORONARY ATHEROSCLEROSIS OF AUTOLOGOUS VEIN BYPASS GRAFT
	414.03 - (ICD9) CORONARY ATHEROSCLEROSIS OF NONAUTOLOGOUS BIOLOGICAL BYPASS GRAFT
	414.04 - (ICD9) CORONARY ATHEROSCLEROSIS OF ARTERY BYPASS GRAFT
	414.05 - (ICD9) CORONARY ATHEROSCLEROSIS OF UNSPECIFIED BYPASS GRAFT
	414.06 - (ICD9) CORONARY ATHEROSCLEROSIS OF NATIVE CORONARY ARTERY OF TRANSPLANTED HEART
	414.07 - (ICD9) CORONARY ATHEROSCLEROSIS OF BYPASS GRAFT (ARTERY) (VEIN) OF TRANSPLANTED HEART
	414.8 - (ICD9) OTHER SPECIFIED FORMS OF CHRONIC ISCHEMIC HEART DISEASE
	414.9 - (ICD9) CHRONIC ISCHEMIC HEART DISEASE UNSPECIFIED
	429.2 - (ICD9) CARDIOVASCULAR DISEASE UNSPECIFIED
Cardiovascular Disease Outpatient
Outpatient Diagnosis Codes (ICD9): 412 414.0 414.00 414.01 414.02 414.03 414.04 414.05 414.06 414.07 414.8 414.9 429.2
This event measure was defined as occurring when any of the following criteria were met:
	The occurrence of Outpatient with the following attributes:
	Diagnosis Code (Any Position) is any of: { "412", "414.0", "414.00", "414.01", "414.02", "414.03", "414.04", "414.05", "414.06", "414.07", "414.8", "414.9", "429.2" }
	412 - (ICD9) OLD MYOCARDIAL INFARCTION
	414.0 - (ICD9) CORONARY ATHEROSCLEROSIS
	414.00 - (ICD9) CORONARY ATHEROSCLEROSIS OF UNSPECIFIED TYPE OF VESSEL NATIVE OR GRAFT
	414.01 - (ICD9) CORONARY ATHEROSCLEROSIS OF NATIVE CORONARY ARTERY
	414.02 - (ICD9) CORONARY ATHEROSCLEROSIS OF AUTOLOGOUS VEIN BYPASS GRAFT
	414.03 - (ICD9) CORONARY ATHEROSCLEROSIS OF NONAUTOLOGOUS BIOLOGICAL BYPASS GRAFT
	414.04 - (ICD9) CORONARY ATHEROSCLEROSIS OF ARTERY BYPASS GRAFT
	414.05 - (ICD9) CORONARY ATHEROSCLEROSIS OF UNSPECIFIED BYPASS GRAFT
	414.06 - (ICD9) CORONARY ATHEROSCLEROSIS OF NATIVE CORONARY ARTERY OF TRANSPLANTED HEART
	414.07 - (ICD9) CORONARY ATHEROSCLEROSIS OF BYPASS GRAFT (ARTERY) (VEIN) OF TRANSPLANTED HEART
	414.8 - (ICD9) OTHER SPECIFIED FORMS OF CHRONIC ISCHEMIC HEART DISEASE
	414.9 - (ICD9) CHRONIC ISCHEMIC HEART DISEASE UNSPECIFIED
	429.2 - (ICD9) CARDIOVASCULAR DISEASE UNSPECIFIED
Cesarean delivery (CPT codes) [REF_Measure_30584] This event measure was defined as occurring when any of the following criteria were met:
	The occurrence of Inpatient with the following attributes:
	Procedure Code (Any Position) is any of: { "59514", "59620" }
	59514 - (HCPCS) Cesarean delivery only / Cesarean delivery only;
	59620 - (HCPCS) Cesarean delivery only, following attempted vaginal delivery after previous cesarean delivery / Cesarean delivery only, following attempted vaginal delivery after previous cesarean delivery;
Cesarean delivery (ICD9 codes) [REF_Measure_30600] This event measure was defined as occurring when any of the following criteria were met:
	The occurrence of Inpatient with the following attributes:
	Procedure Code (Any Position) is any of: { "74.4", "74.99", "74.0", "74.1", "74.2" }
	74.4 - (ICD9) CESAREAN SECTION OF OTHER SPECIFIED TYPE
	74.99 - (ICD9) OTHER CESAREAN SECTION OF UNSPECIFIED TYPE
	74.0 - (ICD9) CLASSICAL CESAREAN SECTION
	74.1 - (ICD9) LOW CERVICAL CESAREAN SECTION
	74.2 - (ICD9) EXTRAPERITONEAL CESAREAN SECTION
Cesarean delivery without mention of indication
	This event measure was defined as occurring when any of the following criteria were met:
	The occurrence of Inpatient with the following attributes:
	Diagnosis Code (Any Position) is any of: { "669.7" }
	669.7 - (ICD9) CESAREAN DELIVERY WITHOUT MENTION OF INDICATION
Chronic Hypertension Inpatient
	Inpatient Diagnosis Codes: 401.0 401.1 401.9 402 402.0 402.00 402.01 402.1 402.10 402.11 402.9 402.90 402.91 403 403.0 403.00 403.01 403.1 403.10 403.11 403.9 403.90 403.91 404 404.0 404.00 404.01 404.02 404.03 404.1 404.10 404.11 404.12 404.13 404.9 404.90 404.91 404.92 404.93 405 405.0 405.01 405.09 405.1 405.11 405.19 405.9 405.91 405.99 642.0 642.00 642.01 642.02 642.03 642.04 642.1 642.10 64…
	This event measure was defined as occurring when any of the following criteria were met:
	The occurrence of Inpatient with the following attributes:
	Diagnosis Code (Any Position) is any of: { "401.0", "401.1", "401.9", "402", "402.0", "402.00", "402.01", "402.1", "402.10", "402.11", "402.9", "402.90", "402.91", "403", "403.0", "403.00", "403.01", "403.1", "403.10", "403.11", "403.9", "403.90", "403.91", "404", "404.0", "404.00", "404.01", "404.02", "404.03", "404.1", "404.10", "404.11", "404.12", "404.13", "404.9", "404.90", "404.91", "404.92…
	401.0 - (ICD9) MALIGNANT ESSENTIAL HYPERTENSION
	401.1 - (ICD9) BENIGN ESSENTIAL HYPERTENSION
	401.9 - (ICD9) UNSPECIFIED ESSENTIAL HYPERTENSION
	402 - (ICD9) HYPERTENSIVE HEART DISEASE
	402.0 - (ICD9) MALIGNANT HYPERTENSIVE HEART DISEASE
	402.00 - (ICD9) MALIGNANT HYPERTENSIVE HEART DISEASE WITHOUT HEART FAILURE
	402.01 - (ICD9) MALIGNANT HYPERTENSIVE HEART DISEASE WITH HEART FAILURE
	402.1 - (ICD9) BENIGN HYPERTENSIVE HEART DISEASE
	402.10 - (ICD9) BENIGN HYPERTENSIVE HEART DISEASE WITHOUT HEART FAILURE
	402.11 - (ICD9) BENIGN HYPERTENSIVE HEART DISEASE WITH HEART FAILURE
	402.9 - (ICD9) UNSPECIFIED HYPERTENSIVE HEART DISEASE
	402.90 - (ICD9) UNSPECIFIED HYPERTENSIVE HEART DISEASE WITHOUT HEART FAILURE
	402.91 - (ICD9) UNSPECIFIED HYPERTENSIVE HEART DISEASE WITH HEART FAILURE
	403 - (ICD9) HYPERTENSIVE CHRONIC KIDNEY DISEASE
	403.0 - (ICD9) MALIGNANT HYPERTENSIVE KIDNEY DISEASE
	403.00 - (ICD9) HYPERTENSIVE CHRONIC KIDNEY DISEASE MALIGNANT WITH CHRONIC KIDNEY DISEASE STAGE I THROUGH STAGE IV OR UNSPECIFIED
	403.01 - (ICD9) HYPERTENSIVE CHRONIC KIDNEY DISEASE MALIGNANT WITH CHRONIC KIDNEY DISEASE STAGE V OR END STAGE RENAL DISEASE
	403.1 - (ICD9) BENIGN HYPERTENSIVE KIDNEY DISEASE
	403.10 - (ICD9) HYPERTENSIVE KIDNEY DISEASE BENIGN WITH CHRONIC KIDNEY DISEASE STAGE I THROUGH STAGE IV OR UNSPECIFIED
	403.11 - (ICD9) HYPERTENSIVE KIDNEY DISEASE BENIGN WITH CHRONIC KIDNEY DISEASE STAGE V OR END STAGE RENAL DISEASE
	403.9 - (ICD9) UNSPECIFIED HYPERTENSIVE KIDNEY DISEASE
	403.90 - (ICD9) HYPERTENSIVE CHRONIC KIDNEY DISEASE UNSPECIFIED WITH CHRONIC KIDNEY DISEASE STAGE I THROUGH STAGE IV OR UNSPECIFIED
	403.91 - (ICD9) HYPERTENSIVE CHRONIC KIDNEY DISEASE UNSPECIFIED WITH CHRONIC KIDNEY DISEASE STAGE V OR END STAGE RENAL DISEASE
	404 - (ICD9) HYPERTENSIVE HEART AND CHRONIC KIDNEY DISEASE
	404.0 - (ICD9) MALIGNANT HYPERTENSIVE HEART AND KIDNEY DISEASE
	404.00 - (ICD9) HYPERTENSIVE HEART AND CHRONIC KIDNEY DISEASE MALIGNANT WITHOUT HEART FAILURE WITH CHRONIC KIDNEY DISEASE STAGE I THROUGH STAGE IV OR UNSPECIFIED
	404.01 - (ICD9) HYPERTENSIVE HEART AND CHRONIC KIDNEY DISEASE MALIGNANT WITH HEART FAILURE WITH CHRONIC KIDNEY DISEASE STAGE I THROUGH STAGE IV OR UNSPECIFIED
	404.02 - (ICD9) HYPERTENSIVE HEART AND CHRONIC KIDNEY DISEASE MALIGNANT WITHOUT HEART FAILURE WITH CHRONIC KIDNEY DISEASE STAGE V OR END STAGE RENAL DISEASE
	404.03 - (ICD9) HYPERTENSIVE HEART AND CHRONIC KIDNEY DISEASE MALIGNANT WITH HEART FAILURE WITH CHRONIC KIDNEY DISEASE STAGE V OR END STAGE RENAL DISEASE
	404.1 - (ICD9) BENIGN HYPERTENSIVE HEART AND KIDNEY DISEASE
	404.10 - (ICD9) HYPERTENSIVE HEART AND CHRONIC KIDNEY DISEASE BENIGN WITHOUT HEART FAILURE WITH CHRONIC KIDNEY DISEASE STAGE I THROUGH STAGE IV OR UNSPECIFIED
	404.11 - (ICD9) HYPERTENSIVE HEART AND CHRONIC KIDNEY DISEASE BENIGN WITH HEART FAILURE WITH CHRONIC KIDNEY DISEASE STAGE I THROUGH STAGE IV OR UNSPECIFIED
	404.12 - (ICD9) HYPERTENSIVE HEART AND CHRONIC KIDNEY DISEASE BENIGN WITHOUT HEART FAILURE WITH CHRONIC KIDNEY DISEASE STAGE V OR END STAGE RENAL DISEASE
	404.13 - (ICD9) HYPERTENSIVE HEART AND CHRONIC KIDNEY DISEASE BENIGN WITH HEART FAILURE WITH CHRONIC KIDNEY DISEASE STAGE V OR END STAGE RENAL DISEASE
	404.9 - (ICD9) UNSPECIFIED HYPERTENSIVE HEART AND KIDNEY DISEASE
	404.90 - (ICD9) HYPERTENSIVE HEART AND CHRONIC KIDNEY DISEASE UNSPECIFIED WITHOUT HEART FAILURE WITH CHRONIC KIDNEY DISEASE STAGE I THROUGH STAGE IV OR UNSPECIFIED
	404.91 - (ICD9) HYPERTENSIVE HEART AND CHRONIC KIDNEY DISEASE UNSPECIFIED WITH HEART FAILURE WITH CHRONIC KIDNEY DISEASE STAGE I THROUGH STAGE IV OR UNSPECIFIED
	404.92 - (ICD9) HYPERTENSIVE HEART AND CHRONIC KIDNEY DISEASE UNSPECIFIED WITHOUT HEART FAILURE WITH CHRONIC KIDNEY DISEASE STAGE V OR END STAGE RENAL DISEASE
	404.93 - (ICD9) HYPERTENSIVE HEART AND CHRONIC KIDNEY DISEASE UNSPECIFIED WITH HEART FAILURE WITH CHRONIC KIDNEY DISEASE STAGE V OR END STAGE RENAL DISEASE
	405 - (ICD9) SECONDARY HYPERTENSION
	405.0 - (ICD9) MALIGNANT SECONDARY HYPERTENSION
	405.01 - (ICD9) MALIGNANT RENOVASCULAR HYPERTENSION
	405.09 - (ICD9) OTHER MALIGNANT SECONDARY HYPERTENSION
	405.1 - (ICD9) BENIGN SECONDARY HYPERTENSION
	405.11 - (ICD9) BENIGN RENOVASCULAR HYPERTENSION
	405.19 - (ICD9) OTHER BENIGN SECONDARY HYPERTENSION
	405.9 - (ICD9) UNSPECIFIED SECONDARY HYPERTENSION
	405.91 - (ICD9) UNSPECIFIED RENOVASCULAR HYPERTENSION
	405.99 - (ICD9) OTHER UNSPECIFIED SECONDARY HYPERTENSION
	642.0 - (ICD9) BENIGN ESSENTIAL HYPERTENSION COMPLICATING PREGNANCY CHILDBIRTH AND THE PUERPERIUM
	642.00 - (ICD9) BENIGN ESSENTIAL HYPERTENSION COMPLICATING PREGNANCY CHILDBIRTH AND THE PUERPERIUM UNSPECIFIED AS TO EPISODE OF CARE
	642.01 - (ICD9) BENIGN ESSENTIAL HYPERTENSION WITH DELIVERY
	642.02 - (ICD9) BENIGN ESSENTIAL HYPERTENSION WITH DELIVERY WITH POSTPARTUM COMPLICATION
	642.03 - (ICD9) ANTEPARTUM BENIGN ESSENTIAL HYPERTENSION
	642.04 - (ICD9) POSTPARTUM BENIGN ESSENTIAL HYPERTENSION
	642.1 - (ICD9) HYPERTENSION SECONDARY TO RENAL DISEASE COMPLICATING PREGNANCY CHILDBIRTH AND THE PUERPERIUM
	642.10 - (ICD9) HYPERTENSION SECONDARY TO RENAL DISEASE COMPLICATING PREGNANCY CHILDBIRTH AND THE PUERPERIUM UNSPECIFIED AS TO EPISODE OF CARE
	642.11 - (ICD9) HYPERTENSION SECONDARY TO RENAL DISEASE WITH DELIVERY
	642.12 - (ICD9) HYPERTENSION SECONDARY TO RENAL DISEASE WITH DELIVERY WITH POSTPARTUM COMPLICATION
	642.13 - (ICD9) HYPERTENSION SECONDARY TO RENAL DISEASE ANTEPARTUM
	642.14 - (ICD9) HYPERTENSION SECONDARY TO RENAL DISEASE POSTPARTUM
	642.2 - (ICD9) OTHER PRE-EXISTING HYPERTENSION COMPLICATING PREGNANCY CHILDBIRTH AND THE PUERPERIUM
	642.20 - (ICD9) OTHER PRE-EXISTING HYPERTENSION COMPLICATING PREGNANCY CHILDBIRTH AND THE PUERPERIUM UNSPECIFIED AS TO EPISODE OF CARE
	642.21 - (ICD9) OTHER PRE-EXISTING HYPERTENSION WITH DELIVERY
	642.22 - (ICD9) OTHER PRE-EXISTING HYPERTENSION WITH DELIVERY WITH POSTPARTUM COMPLICATION
	642.23 - (ICD9) OTHER PRE-EXISTING HYPERTENSION ANTEPARTUM
	642.24 - (ICD9) OTHER PRE-EXISTING HYPERTENSION POSTPARTUM
Chronic Hypertension Outpatient
	Outpatient Diagnosis Codes: 401.0 401.1 401.9 402 402.0 402.00 402.01 402.1 402.10 402.11 402.9 402.90 402.91 403 403.0 403.00 403.01 403.1 403.10 403.11 403.9 403.90 403.91 404 404.0 404.00 404.01 404.02 404.03 404.1 404.10 404.11 404.12 404.13 404.9 404.90 404.91 404.92 404.93 405 405.0 405.01 405.09 405.1 405.11 405.19 405.9 405.91 405.99 642.0 642.00 642.01 642.02 642.03 642.04 642.1 642.10 6…
	This event measure was defined as occurring when any of the following criteria were met:
	The occurrence of Outpatient with the following attributes:
	Diagnosis Code (Any Position) is any of: { "401.0", "401.1", "401.9", "402", "402.0", "402.00", "402.01", "402.1", "402.10", "402.11", "402.9", "402.90", "402.91", "403", "403.0", "403.00", "403.01", "403.1", "403.10", "403.11", "403.9", "403.90", "403.91", "404", "404.0", "404.00", "404.01", "404.02", "404.03", "404.1", "404.10", "404.11", "404.12", "404.13", "404.9", "404.90", "404.91", "404.92…
	401.0 - (ICD9) MALIGNANT ESSENTIAL HYPERTENSION
	401.1 - (ICD9) BENIGN ESSENTIAL HYPERTENSION
	401.9 - (ICD9) UNSPECIFIED ESSENTIAL HYPERTENSION
	402 - (ICD9) HYPERTENSIVE HEART DISEASE
	402.0 - (ICD9) MALIGNANT HYPERTENSIVE HEART DISEASE
	402.00 - (ICD9) MALIGNANT HYPERTENSIVE HEART DISEASE WITHOUT HEART FAILURE
	402.01 - (ICD9) MALIGNANT HYPERTENSIVE HEART DISEASE WITH HEART FAILURE
	402.1 - (ICD9) BENIGN HYPERTENSIVE HEART DISEASE
	402.10 - (ICD9) BENIGN HYPERTENSIVE HEART DISEASE WITHOUT HEART FAILURE
	402.11 - (ICD9) BENIGN HYPERTENSIVE HEART DISEASE WITH HEART FAILURE
	402.9 - (ICD9) UNSPECIFIED HYPERTENSIVE HEART DISEASE
	402.90 - (ICD9) UNSPECIFIED HYPERTENSIVE HEART DISEASE WITHOUT HEART FAILURE
	402.91 - (ICD9) UNSPECIFIED HYPERTENSIVE HEART DISEASE WITH HEART FAILURE
	403 - (ICD9) HYPERTENSIVE CHRONIC KIDNEY DISEASE
	403.0 - (ICD9) MALIGNANT HYPERTENSIVE KIDNEY DISEASE
	403.00 - (ICD9) HYPERTENSIVE CHRONIC KIDNEY DISEASE MALIGNANT WITH CHRONIC KIDNEY DISEASE STAGE I THROUGH STAGE IV OR UNSPECIFIED
	403.01 - (ICD9) HYPERTENSIVE CHRONIC KIDNEY DISEASE MALIGNANT WITH CHRONIC KIDNEY DISEASE STAGE V OR END STAGE RENAL DISEASE
	403.1 - (ICD9) BENIGN HYPERTENSIVE KIDNEY DISEASE
	403.10 - (ICD9) HYPERTENSIVE KIDNEY DISEASE BENIGN WITH CHRONIC KIDNEY DISEASE STAGE I THROUGH STAGE IV OR UNSPECIFIED
	403.11 - (ICD9) HYPERTENSIVE KIDNEY DISEASE BENIGN WITH CHRONIC KIDNEY DISEASE STAGE V OR END STAGE RENAL DISEASE
	403.9 - (ICD9) UNSPECIFIED HYPERTENSIVE KIDNEY DISEASE
	403.90 - (ICD9) HYPERTENSIVE CHRONIC KIDNEY DISEASE UNSPECIFIED WITH CHRONIC KIDNEY DISEASE STAGE I THROUGH STAGE IV OR UNSPECIFIED
	403.91 - (ICD9) HYPERTENSIVE CHRONIC KIDNEY DISEASE UNSPECIFIED WITH CHRONIC KIDNEY DISEASE STAGE V OR END STAGE RENAL DISEASE
	404 - (ICD9) HYPERTENSIVE HEART AND CHRONIC KIDNEY DISEASE
	404.0 - (ICD9) MALIGNANT HYPERTENSIVE HEART AND KIDNEY DISEASE
	404.00 - (ICD9) HYPERTENSIVE HEART AND CHRONIC KIDNEY DISEASE MALIGNANT WITHOUT HEART FAILURE WITH CHRONIC KIDNEY DISEASE STAGE I THROUGH STAGE IV OR UNSPECIFIED
	404.01 - (ICD9) HYPERTENSIVE HEART AND CHRONIC KIDNEY DISEASE MALIGNANT WITH HEART FAILURE WITH CHRONIC KIDNEY DISEASE STAGE I THROUGH STAGE IV OR UNSPECIFIED
	404.02 - (ICD9) HYPERTENSIVE HEART AND CHRONIC KIDNEY DISEASE MALIGNANT WITHOUT HEART FAILURE WITH CHRONIC KIDNEY DISEASE STAGE V OR END STAGE RENAL DISEASE
	404.03 - (ICD9) HYPERTENSIVE HEART AND CHRONIC KIDNEY DISEASE MALIGNANT WITH HEART FAILURE WITH CHRONIC KIDNEY DISEASE STAGE V OR END STAGE RENAL DISEASE
	404.1 - (ICD9) BENIGN HYPERTENSIVE HEART AND KIDNEY DISEASE
	404.10 - (ICD9) HYPERTENSIVE HEART AND CHRONIC KIDNEY DISEASE BENIGN WITHOUT HEART FAILURE WITH CHRONIC KIDNEY DISEASE STAGE I THROUGH STAGE IV OR UNSPECIFIED
	404.11 - (ICD9) HYPERTENSIVE HEART AND CHRONIC KIDNEY DISEASE BENIGN WITH HEART FAILURE WITH CHRONIC KIDNEY DISEASE STAGE I THROUGH STAGE IV OR UNSPECIFIED
	404.12 - (ICD9) HYPERTENSIVE HEART AND CHRONIC KIDNEY DISEASE BENIGN WITHOUT HEART FAILURE WITH CHRONIC KIDNEY DISEASE STAGE V OR END STAGE RENAL DISEASE
	404.13 - (ICD9) HYPERTENSIVE HEART AND CHRONIC KIDNEY DISEASE BENIGN WITH HEART FAILURE WITH CHRONIC KIDNEY DISEASE STAGE V OR END STAGE RENAL DISEASE
	404.9 - (ICD9) UNSPECIFIED HYPERTENSIVE HEART AND KIDNEY DISEASE
	404.90 - (ICD9) HYPERTENSIVE HEART AND CHRONIC KIDNEY DISEASE UNSPECIFIED WITHOUT HEART FAILURE WITH CHRONIC KIDNEY DISEASE STAGE I THROUGH STAGE IV OR UNSPECIFIED
	404.91 - (ICD9) HYPERTENSIVE HEART AND CHRONIC KIDNEY DISEASE UNSPECIFIED WITH HEART FAILURE WITH CHRONIC KIDNEY DISEASE STAGE I THROUGH STAGE IV OR UNSPECIFIED
	404.92 - (ICD9) HYPERTENSIVE HEART AND CHRONIC KIDNEY DISEASE UNSPECIFIED WITHOUT HEART FAILURE WITH CHRONIC KIDNEY DISEASE STAGE V OR END STAGE RENAL DISEASE
	404.93 - (ICD9) HYPERTENSIVE HEART AND CHRONIC KIDNEY DISEASE UNSPECIFIED WITH HEART FAILURE WITH CHRONIC KIDNEY DISEASE STAGE V OR END STAGE RENAL DISEASE
	405 - (ICD9) SECONDARY HYPERTENSION
	405.0 - (ICD9) MALIGNANT SECONDARY HYPERTENSION
	405.01 - (ICD9) MALIGNANT RENOVASCULAR HYPERTENSION
	405.09 - (ICD9) OTHER MALIGNANT SECONDARY HYPERTENSION
	405.1 - (ICD9) BENIGN SECONDARY HYPERTENSION
	405.11 - (ICD9) BENIGN RENOVASCULAR HYPERTENSION
	405.19 - (ICD9) OTHER BENIGN SECONDARY HYPERTENSION
	405.9 - (ICD9) UNSPECIFIED SECONDARY HYPERTENSION
	405.91 - (ICD9) UNSPECIFIED RENOVASCULAR HYPERTENSION
	405.99 - (ICD9) OTHER UNSPECIFIED SECONDARY HYPERTENSION
	642.0 - (ICD9) BENIGN ESSENTIAL HYPERTENSION COMPLICATING PREGNANCY CHILDBIRTH AND THE PUERPERIUM
	642.00 - (ICD9) BENIGN ESSENTIAL HYPERTENSION COMPLICATING PREGNANCY CHILDBIRTH AND THE PUERPERIUM UNSPECIFIED AS TO EPISODE OF CARE
	642.01 - (ICD9) BENIGN ESSENTIAL HYPERTENSION WITH DELIVERY
	642.02 - (ICD9) BENIGN ESSENTIAL HYPERTENSION WITH DELIVERY WITH POSTPARTUM COMPLICATION
	642.03 - (ICD9) ANTEPARTUM BENIGN ESSENTIAL HYPERTENSION
	642.04 - (ICD9) POSTPARTUM BENIGN ESSENTIAL HYPERTENSION
	642.1 - (ICD9) HYPERTENSION SECONDARY TO RENAL DISEASE COMPLICATING PREGNANCY CHILDBIRTH AND THE PUERPERIUM
	642.10 - (ICD9) HYPERTENSION SECONDARY TO RENAL DISEASE COMPLICATING PREGNANCY CHILDBIRTH AND THE PUERPERIUM UNSPECIFIED AS TO EPISODE OF CARE
	642.11 - (ICD9) HYPERTENSION SECONDARY TO RENAL DISEASE WITH DELIVERY
	642.12 - (ICD9) HYPERTENSION SECONDARY TO RENAL DISEASE WITH DELIVERY WITH POSTPARTUM COMPLICATION
	642.13 - (ICD9) HYPERTENSION SECONDARY TO RENAL DISEASE ANTEPARTUM
	642.14 - (ICD9) HYPERTENSION SECONDARY TO RENAL DISEASE POSTPARTUM
	642.2 - (ICD9) OTHER PRE-EXISTING HYPERTENSION COMPLICATING PREGNANCY CHILDBIRTH AND THE PUERPERIUM
	642.20 - (ICD9) OTHER PRE-EXISTING HYPERTENSION COMPLICATING PREGNANCY CHILDBIRTH AND THE PUERPERIUM UNSPECIFIED AS TO EPISODE OF CARE
	642.21 - (ICD9) OTHER PRE-EXISTING HYPERTENSION WITH DELIVERY
	642.22 - (ICD9) OTHER PRE-EXISTING HYPERTENSION WITH DELIVERY WITH POSTPARTUM COMPLICATION
	642.23 - (ICD9) OTHER PRE-EXISTING HYPERTENSION ANTEPARTUM
	642.24 - (ICD9) OTHER PRE-EXISTING HYPERTENSION POSTPARTUM
Complication following an abortion, ectopic, or molar pregnancy
	Inpatient or Outpatient Diagnosis Code (ICD9): 639 639.0 639.1 639.2 639.3 639.4 639.5 639.6 639.8 639.9
	This event measure was defined as occurring when any of the following criteria were met:
	The occurrence of Inpatient with the following attributes:
	Diagnosis Code (Any Position) is any of: { "639", "639.0", "639.1", "639.2", "639.3", "639.4", "639.5", "639.6", "639.8", "639.9" }
	639 - (ICD9) COMPLICATIONS FOLLOWING ABORTION AND ECTOPIC AND MOLAR PREGNANCIES
	639.0 - (ICD9) GENITAL TRACT AND PELVIC INFECTION FOLLOWING ABORTION OR ECTOPIC AND MOLAR PREGNANCIES
	639.1 - (ICD9) DELAYED OR EXCESSIVE HEMORRHAGE FOLLOWING ABORTION OR ECTOPIC AND MOLAR PREGNANCIES
	639.2 - (ICD9) DAMAGE TO PELVIC ORGANS AND TISSUES FOLLOWING ABORTION OR ECTOPIC AND MOLAR PREGNANCIES
	639.3 - (ICD9) KIDNEY FAILURE FOLLOWING ABORTION OR ECTOPIC AND MOLAR PREGNANCIES
	639.4 - (ICD9) METABOLIC DISORDERS FOLLOWING ABORTION OR ECTOPIC AND MOLAR PREGNANCIES
	639.5 - (ICD9) SHOCK FOLLOWING ABORTION OR ECTOPIC AND MOLAR PREGNANCIES
	639.6 - (ICD9) EMBOLISM FOLLOWING ABORTION OR ECTOPIC AND MOLAR PREGNANCIES
	639.8 - (ICD9) OTHER SPECIFIED COMPLICATIONS FOLLOWING ABORTION OR ECTOPIC AND MOLAR PREGNANCIES
	639.9 - (ICD9) UNSPECIFIED COMPLICATION FOLLOWING ABORTION OR ECTOPIC AND MOLAR PREGNANCIES
	The occurrence of Outpatient with the following attributes:
	Diagnosis Code (Any Position) is any of: { "639", "639.0", "639.1", "639.2", "639.3", "639.4", "639.5", "639.6", "639.8", "639.9" }
	639 - (ICD9) COMPLICATIONS FOLLOWING ABORTION AND ECTOPIC AND MOLAR PREGNANCIES
	639.0 - (ICD9) GENITAL TRACT AND PELVIC INFECTION FOLLOWING ABORTION OR ECTOPIC AND MOLAR PREGNANCIES
	639.1 - (ICD9) DELAYED OR EXCESSIVE HEMORRHAGE FOLLOWING ABORTION OR ECTOPIC AND MOLAR PREGNANCIES
	639.2 - (ICD9) DAMAGE TO PELVIC ORGANS AND TISSUES FOLLOWING ABORTION OR ECTOPIC AND MOLAR PREGNANCIES
	639.3 - (ICD9) KIDNEY FAILURE FOLLOWING ABORTION OR ECTOPIC AND MOLAR PREGNANCIES
	639.4 - (ICD9) METABOLIC DISORDERS FOLLOWING ABORTION OR ECTOPIC AND MOLAR PREGNANCIES
	639.5 - (ICD9) SHOCK FOLLOWING ABORTION OR ECTOPIC AND MOLAR PREGNANCIES
	639.6 - (ICD9) EMBOLISM FOLLOWING ABORTION OR ECTOPIC AND MOLAR PREGNANCIES
	639.8 - (ICD9) OTHER SPECIFIED COMPLICATIONS FOLLOWING ABORTION OR ECTOPIC AND MOLAR PREGNANCIES
	639.9 - (ICD9) UNSPECIFIED COMPLICATION FOLLOWING ABORTION OR ECTOPIC AND MOLAR PREGNANCIES
Delivery
	This event measure was defined as occurring when any of the following criteria were met:
	The occurrence of Inpatient with the following attributes:
	Diagnosis Code (Any Position) is any of: { "V27", "V27.0", "V27.1", "V27.2", "V27.3", "V27.4", "V27.5", "V27.6", "V27.7", "V27.9" }
	V27 - Code overlap - (ICD9) OUTCOME OF DELIVERY; (ICD10) Motorcycle rider injured in collision with fixed or stationary object
	V27.0 - Code overlap - (ICD9) MOTHER WITH SINGLE LIVEBORN; (ICD10) Motorcycle driver injured in collision with fixed or stationary object in nontraffic accident
	V27.1 - Code overlap - (ICD9) MOTHER WITH SINGLE STILLBORN; (ICD10) Motorcycle passenger injured in collision with fixed or stationary object in nontraffic accident
	V27.2 - Code overlap - (ICD9) MOTHER WITH TWINS BOTH LIVEBORN; (ICD10) Unspecified motorcycle rider injured in collision with fixed or stationary object in nontraffic accident
	V27.3 - Code overlap - (ICD9) MOTHER WITH TWINS ONE LIVEBORN AND ONE STILLBORN; (ICD10) Person boarding or alighting a motorcycle injured in collision with fixed or stationary object
	V27.4 - Code overlap - (ICD9) MOTHER WITH TWINS BOTH STILLBORN; (ICD10) Motorcycle driver injured in collision with fixed or stationary object in traffic accident
	V27.5 - Code overlap - (ICD9) MOTHER WITH OTHER MULTIPLE BIRTH ALL LIVEBORN; (ICD10) Motorcycle passenger injured in collision with fixed or stationary object in traffic accident
	V27.6 - (ICD9) MOTHER WITH OTHER MULTIPLE BIRTH SOME LIVEBORN
	V27.7 - (ICD9) MOTHER WITH OTHER MULTIPLE BIRTH ALL STILLBORN
	V27.9 - Code overlap - (ICD9) MOTHER WITH UNSPECIFIED OUTCOME OF DELIVERY; (ICD10) Unspecified motorcycle rider injured in collision with fixed or stationary object in traffic accident
Discharge status of death without severe morbidity
	This event measure was defined as occurring when any of the following criteria were met:
	The occurrence of Inpatient with the following attributes:
	Discharge Status Code is any of:
	20 - Died
	21 - Died or Disch./Transf. to court/law enforcement (depends on year)
	22 - Died
	23 - Died
	24 - Died
	25 - Died
	26 - Died
	27 - Died
	28 - Died
	29 - Died
	40 - Other died status or Expired at home (Hospice claims only) (depends on year)
	41 - Other died status or Expired in medical facility (Hospice claims only) (depends on year)
	42 - Other died status or Expired - place unknown (Hospice claims only) (depends on year)
	Diagnosis Code (Any Position) is not any of: { "038.0", "038.1", "038.2", "038.3", "038.4", "038.8", "038.9", "282.62", "282.64", "282.69", "286.6", "286.9", "410", "410.0", "410.00", "410.01", "410.02", "410.1", "410.10", "410.11", "410.12", "410.2", "410.20", "410.21", "410.22", "410.3", "410.30", "410.31", "410.32", "410.4", "410.40", "410.41", "410.42", "410.5", "410.50", "410.51", "410.52", …
	038.0 - (ICD9) STREPTOCOCCAL SEPTICEMIA
	038.1 - (ICD9) STAPHYLOCOCCAL SEPTICEMIA
	038.2 - (ICD9) PNEUMOCOCCAL SEPTICEMIA
	038.3 - (ICD9) SEPTICEMIA DUE TO ANAEROBES
	038.4 - (ICD9) SEPTICEMIA DUE TO OTHER GRAM-NEGATIVE ORGANISMS
	038.8 - (ICD9) OTHER SPECIFIED SEPTICEMIAS
	038.9 - (ICD9) UNSPECIFIED SEPTICEMIA
	282.62 - (ICD9) HB-SS DISEASE WITH CRISIS
	282.64 - (ICD9) SICKLE-CELL/HB C DISEASE WITH CRISIS
	282.69 - (ICD9) OTHER SICKLE-CELL DISEASE WITH CRISIS
	286.6 - (ICD9) DEFIBRINATION SYNDROME
	286.9 - (ICD9) OTHER AND UNSPECIFIED COAGULATION DEFECTS
	410 - (ICD9) ACUTE MYOCARDIAL INFARCTION
	410.0 - (ICD9) ACUTE MYOCARDIAL INFARCTION OF ANTEROLATERAL WALL
	410.00 - (ICD9) ACUTE MYOCARDIAL INFARCTION OF ANTEROLATERAL WALL EPISODE OF CARE UNSPECIFIED
	410.01 - (ICD9) ACUTE MYOCARDIAL INFARCTION OF ANTEROLATERAL WALL INITIAL EPISODE OF CARE
	410.02 - (ICD9) ACUTE MYOCARDIAL INFARCTION OF ANTEROLATERAL WALL SUBSEQUENT EPISODE OF CARE
	410.1 - (ICD9) ACUTE MYOCARDIAL INFARCTION OF OTHER ANTERIOR WALL
	410.10 - (ICD9) ACUTE MYOCARDIAL INFARCTION OF OTHER ANTERIOR WALL EPISODE OF CARE UNSPECIFIED
	410.11 - (ICD9) ACUTE MYOCARDIAL INFARCTION OF OTHER ANTERIOR WALL INITIAL EPISODE OF CARE
	410.12 - (ICD9) ACUTE MYOCARDIAL INFARCTION OF OTHER ANTERIOR WALL SUBSEQUENT EPISODE OF CARE
	410.2 - (ICD9) ACUTE MYOCARDIAL INFARCTION OF INFEROLATERAL WALL
	410.20 - (ICD9) ACUTE MYOCARDIAL INFARCTION OF INFEROLATERAL WALL EPISODE OF CARE UNSPECIFIED
	410.21 - (ICD9) ACUTE MYOCARDIAL INFARCTION OF INFEROLATERAL WALL INITIAL EPISODE OF CARE
	410.22 - (ICD9) ACUTE MYOCARDIAL INFARCTION OF INFEROLATERAL WALL SUBSEQUENT EPISODE OF CARE
	410.3 - (ICD9) ACUTE MYOCARDIAL INFARCTION OF INFEROPOSTERIOR WALL
	410.30 - (ICD9) ACUTE MYOCARDIAL INFARCTION OF INFEROPOSTERIOR WALL EPISODE OF CARE UNSPECIFIED
	410.31 - (ICD9) ACUTE MYOCARDIAL INFARCTION OF INFEROPOSTERIOR WALL INITIAL EPISODE OF CARE
	410.32 - (ICD9) ACUTE MYOCARDIAL INFARCTION OF INFEROPOSTERIOR WALL SUBSEQUENT EPISODE OF CARE
	410.4 - (ICD9) ACUTE MYOCARDIAL INFARCTION OF OTHER INFERIOR WALL
	410.40 - (ICD9) ACUTE MYOCARDIAL INFARCTION OF OTHER INFERIOR WALL EPISODE OF CARE UNSPECIFIED
	410.41 - (ICD9) ACUTE MYOCARDIAL INFARCTION OF OTHER INFERIOR WALL INITIAL EPISODE OF CARE
	410.42 - (ICD9) ACUTE MYOCARDIAL INFARCTION OF OTHER INFERIOR WALL SUBSEQUENT EPISODE OF CARE
	410.5 - (ICD9) ACUTE MYOCARDIAL INFARCTION OF OTHER LATERAL WALL
	410.50 - (ICD9) ACUTE MYOCARDIAL INFARCTION OF OTHER LATERAL WALL EPISODE OF CARE UNSPECIFIED
	410.51 - (ICD9) ACUTE MYOCARDIAL INFARCTION OF OTHER LATERAL WALL INITIAL EPISODE OF CARE
	410.52 - (ICD9) ACUTE MYOCARDIAL INFARCTION OF OTHER LATERAL WALL SUBSEQUENT EPISODE OF CARE
	410.6 - (ICD9) TRUE POSTERIOR WALL INFARCTION
	410.60 - (ICD9) TRUE POSTERIOR WALL INFARCTION EPISODE OF CARE UNSPECIFIED
	410.61 - (ICD9) TRUE POSTERIOR WALL INFARCTION INITIAL EPISODE OF CARE
	410.62 - (ICD9) TRUE POSTERIOR WALL INFARCTION SUBSEQUENT EPISODE OF CARE
	410.7 - (ICD9) SUBENDOCARDIAL INFARCTION
	410.70 - (ICD9) SUBENDOCARDIAL INFARCTION EPISODE OF CARE UNSPECIFIED
	410.71 - (ICD9) SUBENDOCARDIAL INFARCTION INITIAL EPISODE OF CARE
	410.72 - (ICD9) SUBENDOCARDIAL INFARCTION SUBSEQUENT EPISODE OF CARE
	410.8 - (ICD9) ACUTE MYOCARDIAL INFARCTION OF OTHER SPECIFIED SITES
	410.80 - (ICD9) ACUTE MYOCARDIAL INFARCTION OF OTHER SPECIFIED SITES EPISODE OF CARE UNSPECIFIED
	410.81 - (ICD9) ACUTE MYOCARDIAL INFARCTION OF OTHER SPECIFIED SITES INITIAL EPISODE OF CARE
	410.82 - (ICD9) ACUTE MYOCARDIAL INFARCTION OF OTHER SPECIFIED SITES SUBSEQUENT EPISODE OF CARE
	410.9 - (ICD9) ACUTE MYOCARDIAL INFARCTION OF UNSPECIFIED SITE
	410.90 - (ICD9) ACUTE MYOCARDIAL INFARCTION OF UNSPECIFIED SITE EPISODE OF CARE UNSPECIFIED
	410.91 - (ICD9) ACUTE MYOCARDIAL INFARCTION OF UNSPECIFIED SITE INITIAL EPISODE OF CARE
	410.92 - (ICD9) ACUTE MYOCARDIAL INFARCTION OF UNSPECIFIED SITE SUBSEQUENT EPISODE OF CARE
	415.1 - (ICD9) PULMONARY EMBOLISM AND INFARCTION
	415.11 - (ICD9) IATROGENIC PULMONARY EMBOLISM AND INFARCTION
	415.12 - (ICD9) SEPTIC PULMONARY EMBOLISM
	415.13 - (ICD9) SADDLE EMBOLUS OF PULMONARY ARTERY
	415.19 - (ICD9) OTHER PULMONARY EMBOLISM AND INFARCTION
	427.41 - (ICD9) VENTRICULAR FIBRILLATION
	427.42 - (ICD9) VENTRICULAR FLUTTER
	427.5 - (ICD9) CARDIAC ARREST
	428.1 - (ICD9) LEFT HEART FAILURE
	430 - (ICD9) SUBARACHNOID HEMORRHAGE
	431 - (ICD9) INTRACEREBRAL HEMORRHAGE
	432 - (ICD9) OTHER AND UNSPECIFIED INTRACRANIAL HEMORRHAGE
	432.0 - (ICD9) NONTRAUMATIC EXTRADURAL HEMORRHAGE
	432.1 - (ICD9) SUBDURAL HEMORRHAGE
	432.9 - (ICD9) UNSPECIFIED INTRACRANIAL HEMORRHAGE
	433 - (ICD9) OCCLUSION AND STENOSIS OF PRECEREBRAL ARTERIES
	433.0 - (ICD9) OCCLUSION AND STENOSIS OF BASILAR ARTERY
	433.00 - (ICD9) OCCLUSION AND STENOSIS OF BASILAR ARTERY WITHOUT CEREBRAL INFARCTION
	433.01 - (ICD9) OCCLUSION AND STENOSIS OF BASILAR ARTERY WITH CEREBRAL INFARCTION
	433.1 - (ICD9) OCCLUSION AND STENOSIS OF CAROTID ARTERY
	433.10 - (ICD9) OCCLUSION AND STENOSIS OF CAROTID ARTERY WITHOUT CEREBRAL INFARCTION
	433.11 - (ICD9) OCCLUSION AND STENOSIS OF CAROTID ARTERY WITH CEREBRAL INFARCTION
	433.2 - (ICD9) OCCLUSION AND STENOSIS OF VERTEBRAL ARTERY
	433.20 - (ICD9) OCCLUSION AND STENOSIS OF VERTEBRAL ARTERY WITHOUT CEREBRAL INFARCTION
	433.21 - (ICD9) OCCLUSION AND STENOSIS OF VERTEBRAL ARTERY WITH CEREBRAL INFARCTION
	433.3 - (ICD9) OCCLUSION AND STENOSIS OF MULTIPLE AND BILATERAL PRECEREBRAL ARTERIES
	433.30 - (ICD9) OCCLUSION AND STENOSIS OF MULTIPLE AND BILATERAL PRECEREBRAL ARTERIES WITHOUT CEREBRAL INFARCTION
	433.31 - (ICD9) OCCLUSION AND STENOSIS OF MULTIPLE AND BILATERAL PRECEREBRAL ARTERIES WITH CEREBRAL INFARCTION
	433.8 - (ICD9) OCCLUSION AND STENOSIS OF OTHER SPECIFIED PRECEREBRAL ARTERY
	433.80 - (ICD9) OCCLUSION AND STENOSIS OF OTHER SPECIFIED PRECEREBRAL ARTERY WITHOUT CEREBRAL INFARCTION
	433.81 - (ICD9) OCCLUSION AND STENOSIS OF OTHER SPECIFIED PRECEREBRAL ARTERY WITH CEREBRAL INFARCTION
	433.9 - (ICD9) OCCLUSION AND STENOSIS OF UNSPECIFIED PRECEREBRAL ARTERY
	433.90 - (ICD9) OCCLUSION AND STENOSIS OF UNSPECIFIED PRECEREBRAL ARTERY WITHOUT CEREBRAL INFARCTION
	433.91 - (ICD9) OCCLUSION AND STENOSIS OF UNSPECIFIED PRECEREBRAL ARTERY WITH CEREBRAL INFARCTION
	434 - (ICD9) OCCLUSION OF CEREBRAL ARTERIES
	434.0 - (ICD9) CEREBRAL THROMBOSIS
	434.00 - (ICD9) CEREBRAL THROMBOSIS WITHOUT CEREBRAL INFARCTION
	434.01 - (ICD9) CEREBRAL THROMBOSIS WITH CEREBRAL INFARCTION
	434.1 - (ICD9) CEREBRAL EMBOLISM
	434.10 - (ICD9) CEREBRAL EMBOLISM WITHOUT CEREBRAL INFARCTION
	434.11 - (ICD9) CEREBRAL EMBOLISM WITH CEREBRAL INFARCTION
	434.9 - (ICD9) CEREBRAL ARTERY OCCLUSION UNSPECIFIED
	434.90 - (ICD9) CEREBRAL ARTERY OCCLUSION UNSPECIFIED WITHOUT CEREBRAL INFARCTION
	434.91 - (ICD9) CEREBRAL ARTERY OCCLUSION UNSPECIFIED WITH CEREBRAL INFARCTION
	436 - (ICD9) ACUTE BUT ILL-DEFINED CEREBROVASCULAR DISEASE
	437 - (ICD9) OTHER AND ILL-DEFINED CEREBROVASCULAR DISEASE
	437.0 - (ICD9) CEREBRAL ATHEROSCLEROSIS
	437.1 - (ICD9) OTHER GENERALIZED ISCHEMIC CEREBROVASCULAR DISEASE
	437.2 - (ICD9) HYPERTENSIVE ENCEPHALOPATHY
	437.3 - (ICD9) CEREBRAL ANEURYSM NONRUPTURED
	437.4 - (ICD9) CEREBRAL ARTERITIS
	437.5 - (ICD9) MOYAMOYA DISEASE
	437.6 - (ICD9) NONPYOGENIC THROMBOSIS OF INTRACRANIAL VENOUS SINUS
	437.7 - (ICD9) TRANSIENT GLOBAL AMNESIA
	437.8 - (ICD9) OTHER ILL-DEFINED CEREBROVASCULAR DISEASE
	437.9 - (ICD9) UNSPECIFIED CEREBROVASCULAR DISEASE
	441 - (ICD9) AORTIC ANEURYSM AND DISSECTION
	441.0 - (ICD9) DISSECTION OF AORTA
	441.00 - (ICD9) DISSECTION OF AORTA ANEURYSM UNSPECIFIED SITE
[truncated: 2,410 more rows]
