# Supplementary material for: Reproducibility of real-world evidence studies using clinical practice data to inform regulatory and coverage decisions
Source: Nat Commun. 2022 Aug 31;13:5126. doi: 10.1038/s41467-022-32310-3 (PMC9430007; doi:10.1038/s41467-022-32310-3)
Supplement: Supplementary file 7 — Supplementary Dataset 4 [file 41467_2022_32310_MOESM7_ESM.zip › Data S4 Study specific author contact files with details of implementation/REPEAT_010.xlsx]

## Sheet: Assumptions
Catergory	Assumptions
MEAURES
Exposure	It was unclear when exposure was measured. As written, it sounded like it could have been measured at any time during the study period, including after the index date. We assumed that exposure was measured within 180 days prior to the cohort entry date
	We used the NDC codes from Marketscan redbook for the generic name of drugs from REPEAT standard measure ARBs
Inclusion/Exclusion	We assumed that codes to define pancreatic cancer were identified in any care setting and position
	We assumed that proximal, distal, radical subtotal, other partial, total and whipple codes were defined using 52.51, 52.52, 52.53, 52.59, 52.6 and 52.7 respectively
	Although not mentioned in the text of the manuscript, the table of baseline characteristics has an upper age limit of 64. We assumed that age over 64 was an exclusion criterion.
	The timing of cancer diagnosis relative to surgery was unclear. We assumed that the diagnosis had to occur within 180 days prior to surgery because there was a 180 day prior enrollment requirement.
Covariates	We assumed that codes for lymph node metastases, DM, CVD and HTN were identified in any care setting and position
	We were unable to find code algorithms for inpatient complications in the cited paper (#21). Therefore we used an algorithm for inpatient complications from this paper: "http://ovidsp.tx.ovid.com.ezp-prod1.hul.harvard.edu/sp-3.28.0a/ovidweb.cgi?QS2=434f4e1a73d37e8c3931fcaafb6d190243437286ddcc80f72c94500f7c5e5c026e3c8bbf1c5bbc948f07898f2b9e9f1dc67d621a7b22980924bb870562afb6f128f695ea97f00ddf1eb7aa…
	We were unable to find codes adjuvant or neoadjuvant chemotherapy or radiotherapy in the cited paper (#19). Therefore we used the generic name of drugs from the paper "Preoperative/Neoadjuvant Therapy in Pancreatic Cancer: A Systematic Review and Meta-analysis of Response and Resection Percentages: Sonja Gillen et al" to define chemotherapy drugs and we used the procedure and diagnosis code to de…
	We assumed measuring neoadjuvant treatment as treatment given 180 days prior u-to 1 day before CED based on (https://www.cancer.gov/publications/dictionaries/cancer-terms/def/neoadjuvant-therapy) and adjuvant as 1 days after up-to 180days after CED based on (https://www.cancer.gov/publications/dictionaries/cancer-terms/def/adjuvant-therapy)
	We assumed codes and weights used to describe Quan comorbidity index was based on paper "Quan H, Sundararajan V, Halfon P, et al. Coding Algorithms for Defining Comorbidities in ICD-9-CM and ICD-10 Administrative Data. Medical Care. 2005;43: 1130-1139."
COHORT CREATION
ANALYSIS
	We assumed that all variables in Table 1 were included in the multivariable regression model to adjust for confounding. For variables that were not binary, the covariates were entered into the model using the categories reported in the table.

## Sheet: Table 1
	Results from paper						Results from replication
	No ARB		ARB use		Total	p-value	No ARB		ARB use		Total	p-value
	N	%	N	%			N	%	N	%
Variables	3820		479				1673		199		1872
Age group						<0.001						0.002
18-34	152	4	4	0.8	156		60	3.6	1	0.5	61
35-44	356	9.3	18	3.8	374		133	7.9	7	3.5	140
45-54	1023	26.8	109	22.8	1132		429	25.6	43	21.6	472
55-64	2289	59.9	348	72.7	2637		1051	62.8	148	74.4	1199
Sex					0	0.457						0.82
Male	1869	48.9	243	50.7	2112		835	49.9	101	50.8	936
Female	1951	51.1	236	49.3	2187		838	50.1	98	49.2	936
Region						<0.001						0.097
Northeast	836	21.9	83	17.3	919		349	20.9	41	20.6	390
Northcentral	899	23.5	87	18,2	986		386	23.1	38	19.1	424
South	1319	34.5	211	44.1	1530		600	35.9	90	45.2	690
West	671	17.6	80	16.7	751		304	18.2	27	13.6	331
Unknown	95	2.5	18	3.8	113		34	2	3	1.5	37
Charlson comorbidity						0.888						0.1
0	36	9.6	44	9.2	80		90	5.4	10	5	100
1	125	3.3	15	3.1	140		65	3.9	12	6	77
2	1449	37.9	175	36.5	1624		529	31.6	48	24.1	577
3+	1880	49.2	245	51.1	2125		989	59.1	129	64.8	1118
CVD						0.122						0.66
Absent	3703	96.9	458	95.6	4161		1616	96.6	191	96	1807
Present	117	3.1	21	4.4	138		57	3.4	8	4	65
Diabetes						<0.001						0.002
Absent	3097	81.1	327	68.3	3424		1304	77.9	136	68.3	1440
Present	723	18.9	152	31.7	875		369	22.1	63	31.7	432
Hypertension						<0.001						<0.001
Absent	2758	72.7	247	51.6	3005		1208	72.2	98	49.2	1306
Present	1062	27.8	232	48.4	1294		465	27.8	101	50.8	566
Type of procedure						0.946						0.83
Proximal	48	1.3	8	1.7	56		21	1.3	4	2	25
Distal	1131	29.6	140	29.2	1271		460	27.5	59	29.6	519
Radical subtotal	33	0.9	5	1	38		20	1.2	2	1	22
Other partial	163	4.3	21	4.4	184		53	3.2	8	4	61
Total	169	4.4	18	3.8	187		77	4.6	7	3.5	84
Whipple	2276	59.6	287	59.9	2563		1042	62.3	119	59.8	1161
Complications						0.513						0.34
0	2808	73.5	347	72.4	3155		1393	83.3	160	80.4	1553
1	924	24.2	124	25.9	1048		221	13.2	28	14.1	249
2+	88	2.3	8	1.7	96		59	3.5	11	5.5	70
Nodal involvement						0.001						0.003
Absent	2604	68.2	363	75.8	2967		1118	66.8	154	77.4	1272
Present	1216	31.8	116	24.2	1332		555	33.2	45	22.6	600
Neoadjuvant chemotherapy						0.306						0.7
No	3284	86	420	87.7	3704		1599	95.6	189	95	1788
Yes	536	14	59	12.3	595		74	4.4	10	5	84
Neoadjuvant radiotherapy						0.15						0.29
No	3482	91.2	446	93.1	3928		1565	93.5	190	95.5	1755
Yes	338	8.8	33	6.9	371		108	6.5	9	4.5	117
Adjuvant chemotherapy						0.025						0.033
No	2002	52.4	277	57.8	2279		1449	86.6	183	92	1632
Yes	1818	47.6	202	42.2	2020		224	13.4	16	8	240
Adjuvant radiotherapy						0.167						0.61
No	2881	75.4	375	78.3	3256		1380	82.5	167	83.9	1547
Yes	838	24.6	104	21.7	942		293	17.5	32	16.1	325

## Sheet: Results
Multivariate Cox model	HR (95% CI)	p-value
Results from paper	0.76 (0.67, 0.87)
Results from replication	0.45 (0.16, 1.26)	0.13
