# Supplementary material for: Reproducibility of real-world evidence studies using clinical practice data to inform regulatory and coverage decisions
Source: Nat Commun. 2022 Aug 31;13:5126. doi: 10.1038/s41467-022-32310-3 (PMC9430007; doi:10.1038/s41467-022-32310-3)
Supplement: Supplementary file 7 — Supplementary Dataset 4 [file 41467_2022_32310_MOESM7_ESM.zip › Data S4 Study specific author contact files with details of implementation/REPEAT_014_final.xlsx]

## Sheet: Assumptions
Category	Assumptions
MEASURES	The algorithms used for replication of the study are provided in the worksheet names 'codes'
	We assumed outpatient and ED care setting was defined using outpatient service table and inpatient service table with following servive sub-category code [service sub-category variables is called SVCSCAT in the MarketSacan database] (10120, 10220, 10320, 10420, 10520, 12220, 20120, 20220, 21120, 21220, 22120, 22320, 30120, 30220, 30320, 30420, 30520, 30620, 31120, 31220, 31320, 31420, 31520, 3162…
COHORT CREATION
ANALYSIS

## Sheet: Attrition table
Persons enrolled in a participating health plan for the entirety of any year during 2005–2010 and for whom prescription drug information was available.
	2005	2006	2007	2008	2009	2010
All patients in our database	179222705	179222705	179222705	179222705	179222705	179222705
Excluded due to enrollment requirements (medical + pharmacy)	162311354	161880758	159929631	150924706	147766015	148339593
Final cohort	16911351	17341947	19293074	28297999	31456690	30883112

## Sheet: Cohort-Analysis as text
COHORT & ANALYSIS - We have broken down the cohort to each individual year to have 6 cohorts. The cohort creation description given below is for the year 2005. The other cohorts are the same except with their corresponding year changed.
COHORT CREATION The study population was derived from all patients identified by the Coverage 2005 (which includes both medical and pharmacy coverage). Patients were eligible to contribute to the analysis on observable days when the measure was flagged as true and could contribute multiple periods. Analysis-eligible time was further restricted to days between 2005-01-01 and 2005-12-31. STATISTICA…

## Sheet: Results
Original Study
Annual Incidence per 100,000 person years	44.8
Replicated Study
Annual Incidence per 100,000 person years	46.6

## Sheet: codes
Lyme Disease, antimicrobial drug prescription
This event measure was defined as occurring when any of the following criteria were met:
	The occurrence of Drug with the following attributes:
	Generic Name is any of: { "AMOXICILLIN", "AMOXICILLIN/POTASSIUM CLAVULANATE", "AZITHROMYCIN", "AZITHROMYCIN HYDROGEN CITRATE", "BISMUTH SUBSALICYLATE/METRONIDAZOLE/TETRACYCLINE HCL", "CEFOTAXIME SODIUM", "CEFOTAXIME SODIUM/DEXTROSE 5 % IN WATER", "CEFTRIAXONE SODIUM", "CEFTRIAXONE SODIUM/DEXTROSE, ISO-OSMOTIC", "CEFTRIAXONE SODIUM/LIDOCAINE HCL", "CEFUROXIME AXETIL", "CHLORTETRACYCLINE HCL", "CLA…
	AMOXICILLIN
	AMOXICILLIN/POTASSIUM CLAVULANATE
	AZITHROMYCIN
	AZITHROMYCIN HYDROGEN CITRATE
	BISMUTH SUBSALICYLATE/METRONIDAZOLE/TETRACYCLINE HCL
	CEFOTAXIME SODIUM
	CEFOTAXIME SODIUM/DEXTROSE 5 % IN WATER
	CEFTRIAXONE SODIUM
	CEFTRIAXONE SODIUM/DEXTROSE, ISO-OSMOTIC
	CEFTRIAXONE SODIUM/LIDOCAINE HCL
	CEFUROXIME AXETIL
	CHLORTETRACYCLINE HCL
	CLARITHROMYCIN
	COLLOIDAL BISMUTH SUBCITRATE/METRONIDAZOLE/TETRACYCLINE HCL
	DOXYCYCLINE CALCIUM
	DOXYCYCLINE HYCLATE
	DOXYCYCLINE HYCLATE/EYELID CLNS NO.3/EYELID EMOLLIENT NO.1
	DOXYCYCLINE HYCLATE/EYELID CLNS NO2/EYELID CLNS NO3
	DOXYCYCLINE HYCLATE/SKIN CLEANSER COMB NO.19
	DOXYCYCLINE MONOHYDRATE
	DOXYCYCLINE MONOHYDRATE/BENZOYL PEROXIDE
	DOXYCYCLINE MONOHYDRATE/OMEGA-3 COMBINATION NO.1/EYE MASK
	DOXYCYCLINE MONOHYDRATE/SALICYLIC ACID/OCTINOXATE/ZINC OXIDE
	DOXYCYCLINE MONOHYDRATE/SKIN CLEANSER COMBINATION NO.9
	ERYTHROMYCIN BASE
	ERYTHROMYCIN BASE/BENZOYL PEROXIDE
	ERYTHROMYCIN BASE/ETHYL ALCOHOL
	ERYTHROMYCIN ESTOLATE
	ERYTHROMYCIN ETHYLSUCCINATE
	ERYTHROMYCIN STEARATE
	LANSOPRAZOLE/AMOXICILLIN TRIHYDRATE/CLARITHROMYCIN
	MINOCYCLINE HCL
	MINOCYCLINE HCL MICROSPHERES
	MINOCYCLINE HCL/EMOLLIENT COMBINATION NO. 16/SK CL4/TP.COM3
	MINOCYCLINE HCL/EYELID CLEANSER COMBINATION NO. 1
	MINOCYCLINE HCL/SKIN CLEANSER COMBINATION NO.4
	OMEPRAZOLE/CLARITHROMYCIN/AMOXICILLIN TRIHYDRATE
	OXYTETRACYCLINE
	OXYTETRACYCLINE HCL
	OXYTETRACYCLINE HCL/HYDROCORTISONE ACETATE
	OXYTETRACYCLINE HCL/POLYMYXIN B SULFATE
	OXYTETRACYCLINE HCL/SULFAMETHIZOLE/PHENAZOPYRIDINE
	OXYTETRACYCLINE/LIDOCAINE
	PENICILLIN G BENZATHINE
	PENICILLIN G BENZATHINE/PENICILLIN G PROCAINE
	PENICILLIN G POTASSIUM
	PENICILLIN G POTASSIUM IN 0.9 % SODIUM CHLORIDE
	PENICILLIN G POTASSIUM/DEXTROSE 5 % IN WATER
	PENICILLIN G POTASSIUM/DEXTROSE-WATER
	PENICILLIN G PROCAINE
	PENICILLIN G SODIUM
	TETRACYCLINE
	TETRACYCLINE HCL
	Days Supply is at least 7.0
Lyme Disease, inpatient
This event measure was defined as occurring when any of the following criteria were met:
	The occurrence of Inpatient with the following attributes:
	Diagnosis Code (Primary Position) is any of: { "088.81" }
	088.81 - (ICD9) LYME DISEASE
	The occurrence of Inpatient with the following attributes:
	Diagnosis Code (Primary Position) is any of: { "082.4", "082.40", "082.41", "082.49", "088.82", "320.7", "320.9", "322.9", "353", "353.0", "353.1", "353.2", "353.3", "353.4", "353.5", "353.6", "353.8", "353.9", "354", "354.0", "354.1", "354.2", "354.3", "354.4", "354.5", "354.8", "354.9", "355", "355.0", "355.1", "355.2", "355.3", "355.4", "355.5", "355.6", "355.7", "355.71", "355.79", "355.8", "…
	082.4 - (ICD9) EHRLICHIOSIS
	082.40 - (ICD9) UNSPECIFIED EHRLICHIOSIS
	082.41 - (ICD9) EHRLICHIOSIS CHAFEENSIS (E CHAFEENSIS)
	082.49 - (ICD9) OTHER EHRLICHIOSIS
	088.82 - (ICD9) BABESIOSIS
	320.7 - (ICD9) MENINGITIS IN OTHER BACTERIAL DISEASES CLASSIFIED ELSEWHERE
	320.9 - (ICD9) MENINGITIS DUE TO UNSPECIFIED BACTERIUM
	322.9 - (ICD9) MENINGITIS UNSPECIFIED
	353 - (ICD9) NERVE ROOT AND PLEXUS DISORDERS
	353.0 - (ICD9) BRACHIAL PLEXUS LESIONS
	353.1 - (ICD9) LUMBOSACRAL PLEXUS LESIONS
	353.2 - (ICD9) CERVICAL ROOT LESIONS NOT ELSEWHERE CLASSIFIED
	353.3 - (ICD9) THORACIC ROOT LESIONS NOT ELSEWHERE CLASSIFIED
	353.4 - (ICD9) LUMBOSACRAL ROOT LESIONS NOT ELSEWHERE CLASSIFIED
	353.5 - (ICD9) NEURALGIC AMYOTROPHY
	353.6 - (ICD9) PHANTOM LIMB (SYNDROME)
	353.8 - (ICD9) OTHER NERVE ROOT AND PLEXUS DISORDERS
	353.9 - (ICD9) UNSPECIFIED NERVE ROOT AND PLEXUS DISORDER
	354 - (ICD9) MONONEURITIS OF UPPER LIMB AND MONONEURITIS MULTIPLEX
	354.0 - (ICD9) CARPAL TUNNEL SYNDROME
	354.1 - (ICD9) OTHER LESION OF MEDIAN NERVE
	354.2 - (ICD9) LESION OF ULNAR NERVE
	354.3 - (ICD9) LESION OF RADIAL NERVE
	354.4 - (ICD9) CAUSALGIA OF UPPER LIMB
	354.5 - (ICD9) MONONEURITIS MULTIPLEX
	354.8 - (ICD9) OTHER MONONEURITIS OF UPPER LIMB
	354.9 - (ICD9) MONONEURITIS OF UPPER LIMB UNSPECIFIED
	355 - (ICD9) MONONEURITIS OF LOWER LIMB AND UNSPECIFIED SITE
	355.0 - (ICD9) LESION OF SCIATIC NERVE
	355.1 - (ICD9) MERALGIA PARESTHETICA
	355.2 - (ICD9) OTHER LESION OF FEMORAL NERVE
	355.3 - (ICD9) LESION OF LATERAL POPLITEAL NERVE
	355.4 - (ICD9) LESION OF MEDIAL POPLITEAL NERVE
	355.5 - (ICD9) TARSAL TUNNEL SYNDROME
	355.6 - (ICD9) LESION OF PLANTAR NERVE
	355.7 - (ICD9) OTHER MONONEURITIS OF LOWER LIMB
	355.71 - (ICD9) CAUSALGIA OF LOWER LIMB
	355.79 - (ICD9) OTHER MONONEURITIS OF LOWER LIMB
	355.8 - (ICD9) MONONEURITIS OF LOWER LIMB UNSPECIFIED
	355.9 - (ICD9) MONONEURITIS OF UNSPECIFIED SITE
	357.0 - (ICD9) ACUTE INFECTIVE POLYNEURITIS
	357.4 - (ICD9) POLYNEUROPATHY IN OTHER DISEASES CLASSIFIED ELSEWHERE
	357.9 - (ICD9) UNSPECIFIED INFLAMMATORY AND TOXIC NEUROPATHIES
	420 - (ICD9) ACUTE PERICARDITIS
	420.0 - (ICD9) ACUTE PERICARDITIS IN DISEASES CLASSIFIED ELSEWHERE
	420.9 - (ICD9) OTHER AND UNSPECIFIED ACUTE PERICARDITIS
	420.90 - (ICD9) ACUTE PERICARDITIS UNSPECIFIED
	420.91 - (ICD9) ACUTE IDIOPATHIC PERICARDITIS
	420.99 - (ICD9) OTHER ACUTE PERICARDITIS
	422 - (ICD9) ACUTE MYOCARDITIS
	422.0 - (ICD9) ACUTE MYOCARDITIS IN DISEASES CLASSIFIED ELSEWHERE
	422.9 - (ICD9) OTHER AND UNSPECIFIED ACUTE MYOCARDITIS
	422.90 - (ICD9) ACUTE MYOCARDITIS UNSPECIFIED
	422.91 - (ICD9) IDIOPATHIC MYOCARDITIS
	422.92 - (ICD9) SEPTIC MYOCARDITIS
	422.93 - (ICD9) TOXIC MYOCARDITIS
	422.99 - (ICD9) OTHER ACUTE MYOCARDITIS
	426 - (ICD9) CONDUCTION DISORDERS
	426.0 - (ICD9) ATRIOVENTRICULAR BLOCK COMPLETE
	426.1 - (ICD9) ATRIOVENTRICULAR BLOCK OTHER AND UNSPECIFIED
	426.10 - (ICD9) ATRIOVENTRICULAR BLOCK UNSPECIFIED
	426.11 - (ICD9) FIRST DEGREE ATRIOVENTRICULAR BLOCK
	426.12 - (ICD9) MOBITZ (TYPE) II ATRIOVENTRICULAR BLOCK
	426.13 - (ICD9) OTHER SECOND DEGREE ATRIOVENTRICULAR BLOCK
	426.2 - (ICD9) LEFT BUNDLE BRANCH HEMIBLOCK
	426.3 - (ICD9) OTHER LEFT BUNDLE BRANCH BLOCK
	426.4 - (ICD9) RIGHT BUNDLE BRANCH BLOCK
	426.5 - (ICD9) BUNDLE BRANCH BLOCK OTHER AND UNSPECIFIED
	426.50 - (ICD9) BUNDLE BRANCH BLOCK UNSPECIFIED
	426.51 - (ICD9) RIGHT BUNDLE BRANCH BLOCK AND LEFT POSTERIOR FASCICULAR BLOCK
	426.52 - (ICD9) RIGHT BUNDLE BRANCH BLOCK AND LEFT ANTERIOR FASCICULAR BLOCK
	426.53 - (ICD9) OTHER BILATERAL BUNDLE BRANCH BLOCK
	426.54 - (ICD9) TRIFASCICULAR BLOCK
	426.6 - (ICD9) OTHER HEART BLOCK
	426.7 - (ICD9) ANOMALOUS ATRIOVENTRICULAR EXCITATION
	426.8 - (ICD9) OTHER SPECIFIED CONDUCTION DISORDERS
	426.81 - (ICD9) LOWN-GANONG-LEVINE SYNDROME
	426.82 - (ICD9) LONG QT SYNDROME
	426.89 - (ICD9) OTHER SPECIFIED CONDUCTION DISORDERS
	426.9 - (ICD9) CONDUCTION DISORDER UNSPECIFIED
	429 - (ICD9) ILL-DEFINED DESCRIPTIONS AND COMPLICATIONS OF HEART DISEASE
	429.0 - (ICD9) MYOCARDITIS UNSPECIFIED
	429.1 - (ICD9) MYOCARDIAL DEGENERATION
	429.2 - (ICD9) CARDIOVASCULAR DISEASE UNSPECIFIED
	429.3 - (ICD9) CARDIOMEGALY
	429.4 - (ICD9) FUNCTIONAL DISTURBANCES FOLLOWING CARDIAC SURGERY
	429.5 - (ICD9) RUPTURE OF CHORDAE TENDINEAE
	429.6 - (ICD9) RUPTURE OF PAPILLARY MUSCLE
	429.7 - (ICD9) CERTAIN SEQUELAE OF MYOCARDIAL INFARCTION NOT ELSEWHERE CLASSIFIED
	429.71 - (ICD9) CERTAIN SEQUELAE OF MYOCARDIAL INFARCTION NOT ELSEWHERE CLASSIFIED ACQUIRED CARDIAC SEPTAL DEFECT
	429.79 - (ICD9) CERTAIN SEQUELAE OF MYOCARDIAL INFARCTION NOT ELSEWHERE CLASSIFIED OTHER
	429.8 - (ICD9) OTHER ILL-DEFINED HEART DISEASES
	429.81 - (ICD9) OTHER DISORDERS OF PAPILLARY MUSCLE
	429.82 - (ICD9) HYPERKINETIC HEART DISEASE
	429.83 - (ICD9) TAKOTSUBO SYNDROME
	429.89 - (ICD9) OTHER ILL-DEFINED HEART DISEASES
	429.9 - (ICD9) HEART DISEASE UNSPECIFIED
	438.83 - (ICD9) FACIAL WEAKNESS
	711 - (ICD9) ARTHROPATHY ASSOCIATED WITH INFECTIONS
	711.0 - (ICD9) PYOGENIC ARTHRITIS
	711.00 - (ICD9) PYOGENIC ARTHRITIS SITE UNSPECIFIED
	711.01 - (ICD9) PYOGENIC ARTHRITIS INVOLVING SHOULDER REGION
	711.02 - (ICD9) PYOGENIC ARTHRITIS INVOLVING UPPER ARM
	711.03 - (ICD9) PYOGENIC ARTHRITIS INVOLVING FOREARM
	711.04 - (ICD9) PYOGENIC ARTHRITIS INVOLVING HAND
	711.05 - (ICD9) PYOGENIC ARTHRITIS INVOLVING PELVIC REGION AND THIGH
	711.06 - (ICD9) PYOGENIC ARTHRITIS INVOLVING LOWER LEG
	711.07 - (ICD9) PYOGENIC ARTHRITIS INVOLVING ANKLE AND FOOT
	711.08 - (ICD9) PYOGENIC ARTHRITIS INVOLVING OTHER SPECIFIED SITES
	711.09 - (ICD9) PYOGENIC ARTHRITIS INVOLVING MULTIPLE SITES
	711.1 - (ICD9) ARTHROPATHY ASSOCIATED WITH REITER'S DISEASE AND NONSPECIFIC URETHRITIS
	711.10 - (ICD9) ARTHROPATHY SITE UNSPECIFIED ASSOCIATED WITH REITER'S DISEASE AND NONSPECIFIC URETHRITIS
	711.11 - (ICD9) ARTHROPATHY INVOLVING SHOULDER REGION ASSOCIATED WITH REITER'S DISEASE AND NONSPECIFIC URETHRITIS
	711.12 - (ICD9) ARTHROPATHY INVOLVING UPPER ARM ASSOCIATED WITH REITER'S DISEASE AND NONSPECIFIC URETHRITIS
	711.13 - (ICD9) ARTHROPATHY INVOLVING FOREARM ASSOCIATED WITH REITER'S DISEASE AND NONSPECIFIC URETHRITIS
	711.14 - (ICD9) ARTHROPATHY INVOLVING HAND ASSOCIATED WITH REITER'S DISEASE AND NONSPECIFIC URETHRITIS
	711.15 - (ICD9) ARTHROPATHY INVOLVING PELVIC REGION AND THIGH ASSOCIATED WITH REITER'S DISEASE AND NONSPECIFIC URETHRITIS
	711.16 - (ICD9) ARTHROPATHY INVOLVING LOWER LEG ASSOCIATED WITH REITER'S DISEASE AND NONSPECIFIC URETHRITIS
	711.17 - (ICD9) ARTHROPATHY INVOLVING ANKLE AND FOOT ASSOCIATED WITH REITER'S DISEASE AND NONSPECIFIC URETHRITIS
	711.18 - (ICD9) ARTHROPATHY INVOLVING OTHER SPECIFIED SITES ASSOCIATED WITH REITER'S DISEASE AND NONSPECIFIC URETHRITIS
	711.19 - (ICD9) ARTHROPATHY INVOLVING MULTIPLE SITES ASSOCIATED WITH REITER'S DISEASE AND NONSPECIFIC URETHRITIS
	711.2 - (ICD9) ARTHROPATHY IN BEHCET'S SYNDROME
	711.20 - (ICD9) ARTHROPATHY IN BEHCET'S SYNDROME SITE UNSPECIFIED
	711.21 - (ICD9) ARTHROPATHY IN BEHCET'S SYNDROME INVOLVING SHOULDER REGION
	711.22 - (ICD9) ARTHROPATHY IN BEHCET'S SYNDROME INVOLVING UPPER ARM
	711.23 - (ICD9) ARTHROPATHY IN BEHCET'S SYNDROME INVOLVING FOREARM
	711.24 - (ICD9) ARTHROPATHY IN BEHCET'S SYNDROME INVOLVING HAND
	711.25 - (ICD9) ARTHROPATHY IN BEHCET'S SYNDROME INVOLVING PELVIC REGION AND THIGH
	711.26 - (ICD9) ARTHROPATHY IN BEHCET'S SYNDROME INVOLVING LOWER LEG
	711.27 - (ICD9) ARTHROPATHY IN BEHCET'S SYNDROME INVOLVING ANKLE AND FOOT
	711.28 - (ICD9) ARTHROPATHY IN BEHCET'S SYNDROME INVOLVING OTHER SPECIFIED SITES
	711.29 - (ICD9) ARTHROPATHY IN BEHCET'S SYNDROME INVOLVING MULTIPLE SITES
	711.3 - (ICD9) POSTDYSENTERIC ARTHROPATHY
	711.30 - (ICD9) POSTDYSENTERIC ARTHROPATHY SITE UNSPECIFIED
	711.31 - (ICD9) POSTDYSENTERIC ARTHROPATHY INVOLVING SHOULDER REGION
	711.32 - (ICD9) POSTDYSENTERIC ARTHROPATHY INVOLVING UPPER ARM
	711.33 - (ICD9) POSTDYSENTERIC ARTHROPATHY INVOLVING FOREARM
	711.34 - (ICD9) POSTDYSENTERIC ARTHROPATHY INVOLVING HAND
	711.35 - (ICD9) POSTDYSENTERIC ARTHROPATHY INVOLVING PELVIC REGION AND THIGH
	711.36 - (ICD9) POSTDYSENTERIC ARTHROPATHY INVOLVING LOWER LEG
	711.37 - (ICD9) POSTDYSENTERIC ARTHROPATHY INVOLVING ANKLE AND FOOT
	711.38 - (ICD9) POSTDYSENTERIC ARTHROPATHY INVOLVING OTHER SPECIFIED SITES
	711.39 - (ICD9) POSTDYSENTERIC ARTHROPATHY INVOLVING MULTIPLE SITES
	711.4 - (ICD9) ARTHROPATHY ASSOCIATED WITH OTHER BACTERIAL DISEASES
	711.40 - (ICD9) ARTHROPATHY SITE UNSPECIFIED ASSOCIATED WITH OTHER BACTERIAL DISEASES
	711.41 - (ICD9) ARTHROPATHY INVOLVING SHOULDER REGION ASSOCIATED WITH OTHER BACTERIAL DISEASES
	711.42 - (ICD9) ARTHROPATHY INVOLVING UPPER ARM ASSOCIATED WITH OTHER BACTERIAL DISEASES
	711.43 - (ICD9) ARTHROPATHY INVOLVING FOREARM ASSOCIATED WITH OTHER BACTERIAL DISEASES
	711.44 - (ICD9) ARTHROPATHY INVOLVING HAND ASSOCIATED WITH OTHER BACTERIAL DISEASES
	711.45 - (ICD9) ARTHROPATHY INVOLVING PELVIC REGION AND THIGH ASSOCIATED WITH OTHER BACTERIAL DISEASES
	711.46 - (ICD9) ARTHROPATHY INVOLVING LOWER LEG ASSOCIATED WITH OTHER BACTERIAL DISEASES
	711.47 - (ICD9) ARTHROPATHY INVOLVING ANKLE AND FOOT ASSOCIATED WITH OTHER BACTERIAL DISEASE
	711.48 - (ICD9) ARTHROPATHY INVOLVING OTHER SPECIFIED SITES ASSOCIATED WITH OTHER BACTERIAL DISEASES
	711.49 - (ICD9) ARTHROPATHY INVOLVING MULTIPLE SITES ASSOCIATED WITH OTHER BACTERIAL DISEASES
	711.5 - (ICD9) ARTHROPATHY ASSOCIATED WITH OTHER VIRAL DISEASES
	711.50 - (ICD9) ARTHROPATHY SITE UNSPECIFIED ASSOCIATED WITH OTHER VIRAL DISEASES
	711.51 - (ICD9) ARTHROPATHY INVOLVING SHOULDER REGION ASSOCIATED WITH OTHER VIRAL DISEASES
	711.52 - (ICD9) ARTHROPATHY INVOLVING UPPER ARM ASSOCIATED WITH OTHER VIRAL DISEASES
	711.53 - (ICD9) ARTHROPATHY INVOLVING FOREARM ASSOCIATED WITH OTHER VIRAL DISEASES
	711.54 - (ICD9) ARTHROPATHY INVOLVING HAND ASSOCIATED WITH OTHER VIRAL DISEASES
	711.55 - (ICD9) ARTHROPATHY INVOLVING PELVIC REGION AND THIGH ASSOCIATED WITH OTHER VIRAL DISEASES
	711.56 - (ICD9) ARTHROPATHY INVOLVING LOWER LEG ASSOCIATED WITH OTHER VIRAL DISEASES
	711.57 - (ICD9) ARTHROPATHY INVOLVING ANKLE AND FOOT ASSOCIATED WITH OTHER VIRAL DISEASES
	711.58 - (ICD9) ARTHROPATHY INVOLVING OTHER SPECIFIED SITES ASSOCIATED WITH OTHER VIRAL DISEASES
	711.59 - (ICD9) ARTHROPATHY INVOLVING MULTIPLE SITES ASSOCIATED WITH OTHER VIRAL DISEASES
	711.6 - (ICD9) ARTHROPATHY ASSOCIATED WITH MYCOSES
	711.60 - (ICD9) ARTHROPATHY SITE UNSPECIFIED ASSOCIATED WITH MYCOSES
	711.61 - (ICD9) ARTHROPATHY INVOLVING SHOULDER REGION ASSOCIATED WITH MYCOSES
	711.62 - (ICD9) ARTHROPATHY INVOLVING UPPER ARM ASSOCIATED WITH MYCOSES
	711.63 - (ICD9) ARTHROPATHY INVOLVING FOREARM ASSOCIATED WITH MYCOSES
	711.64 - (ICD9) ARTHROPATHY INVOLVING HAND ASSOCIATED WITH MYCOSES
	711.65 - (ICD9) ARTHROPATHY INVOLVING PELVIC REGION AND THIGH ASSOCIATED WITH MYCOSES
	711.66 - (ICD9) ARTHROPATHY INVOLVING LOWER LEG ASSOCIATED WITH MYCOSES
	711.67 - (ICD9) ARTHROPATHY INVOLVING ANKLE AND FOOT ASSOCIATED WITH MYCOSES
	711.68 - (ICD9) ARTHROPATHY INVOLVING OTHER SPECIFIED SITES ASSOCIATED WITH MYCOSES
	711.69 - (ICD9) ARTHROPATHY INVOLVING MULTIPLE SITES ASSOCIATED WITH MYCOSES
	711.7 - (ICD9) ARTHROPATHY ASSOCIATED WITH HELMINTHIASIS
	711.70 - (ICD9) ARTHROPATHY SITE UNSPECIFIED ASSOCIATED WITH HELMINTHIASIS
	711.71 - (ICD9) ARTHROPATHY INVOLVING SHOULDER REGION ASSOCIATED WITH HELMINTHIASIS
	711.72 - (ICD9) ARTHROPATHY INVOLVING UPPER ARM ASSOCIATED WITH HELMINTHIASIS
	711.73 - (ICD9) ARTHROPATHY INVOLVING FOREARM ASSOCIATED WITH HELMINTHIASIS
	711.74 - (ICD9) ARTHROPATHY INVOLVING HAND ASSOCIATED WITH HELMINTHIASIS
	711.75 - (ICD9) ARTHROPATHY INVOLVING PELVIC REGION AND THIGH ASSOCIATED WITH HELMINTHIASIS
	711.76 - (ICD9) ARTHROPATHY INVOLVING LOWER LEG ASSOCIATED WITH HELMINTHIASIS
	711.77 - (ICD9) ARTHROPATHY INVOLVING ANKLE AND FOOT ASSOCIATED WITH HELMINTHIASIS
	711.78 - (ICD9) ARTHROPATHY INVOLVING OTHER SPECIFIED SITES ASSOCIATED WITH HELMINTHIASIS
	711.79 - (ICD9) ARTHROPATHY INVOLVING MULTIPLE SITES ASSOCIATED WITH HELMINTHIASIS
	711.8 - (ICD9) ARTHROPATHY ASSOCIATED WITH OTHER INFECTIOUS AND PARASITIC DISEASES
	711.80 - (ICD9) ARTHROPATHY SITE UNSPECIFIED ASSOCIATED WITH OTHER INFECTIOUS AND PARASITIC DISEASES
	711.81 - (ICD9) ARTHROPATHY INVOLVING SHOULDER REGION ASSOCIATED WITH OTHER INFECTIOUS AND PARASITIC DISEASES
	711.82 - (ICD9) ARTHROPATHY INVOLVING UPPER ARM ASSOCIATED WITH OTHER INFECTIOUS AND PARASITIC DISEASES
	711.83 - (ICD9) ARTHROPATHY INVOLVING FOREARM ASSOCIATED WITH OTHER INFECTIOUS AND PARASITIC DISEASES
	711.84 - (ICD9) ARTHROPATHY INVOLVING HAND ASSOCIATED WITH OTHER INFECTIOUS AND PARASITIC DISEASES
	711.85 - (ICD9) ARTHROPATHY INVOLVING PELVIC REGION AND THIGH ASSOCIATED WITH OTHER INFECTIOUS AND PARASITIC DISEASES
	711.86 - (ICD9) ARTHROPATHY INVOLVING LOWER LEG ASSOCIATED WITH OTHER INFECTIOUS AND PARASITIC DISEASES
	711.87 - (ICD9) ARTHROPATHY INVOLVING ANKLE AND FOOT ASSOCIATED WITH OTHER INFECTIOUS AND PARASITIC DISEASES
	711.88 - (ICD9) ARTHROPATHY INVOLVING OTHER SPECIFIED SITES ASSOCIATED WITH OTHER INFECTIOUS AND PARASITIC DISEASES
	711.89 - (ICD9) ARTHROPATHY INVOLVING MULTIPLE SITES ASSOCIATED WITH OTHER INFECTIOUS AND PARASITIC DISEASES
	711.9 - (ICD9) UNSPECIFIED INFECTIVE ARTHRITIS
	711.90 - (ICD9) UNSPECIFIED INFECTIVE ARTHRITIS SITE UNSPECIFIED
	711.91 - (ICD9) UNSPECIFIED INFECTIVE ARTHRITIS INVOLVING SHOULDER REGION
	711.92 - (ICD9) UNSPECIFIED INFECTIVE ARTHRITIS INVOLVING UPPER ARM
	711.93 - (ICD9) UNSPECIFIED INFECTIVE ARTHRITIS INVOLVING FOREARM
	711.94 - (ICD9) UNSPECIFIED INFECTIVE ARTHRITIS INVOLVING HAND
	711.95 - (ICD9) UNSPECIFIED INFECTIVE ARTHRITIS INVOLVING PELVIC REGION AND THIGH
	711.96 - (ICD9) UNSPECIFIED INFECTIVE ARTHRITIS INVOLVING LOWER LEG
	711.97 - (ICD9) UNSPECIFIED INFECTIVE ARTHRITIS INVOLVING ANKLE AND FOOT
	711.98 - (ICD9) UNSPECIFIED INFECTIVE ARTHRITIS INVOLVING OTHER SPECIFIED SITES
	711.99 - (ICD9) UNSPECIFIED INFECTIVE ARTHRITIS INVOLVING MULTIPLE SITES
	716.9 - (ICD9) UNSPECIFIED ARTHROPATHY
	716.90 - (ICD9) UNSPECIFIED ARTHROPATHY SITE UNSPECIFIED
	716.91 - (ICD9) UNSPECIFIED ARTHROPATHY INVOLVING SHOULDER REGION
	716.92 - (ICD9) UNSPECIFIED ARTHROPATHY INVOLVING UPPER ARM
	716.93 - (ICD9) UNSPECIFIED ARTHROPATHY INVOLVING FOREARM
	716.94 - (ICD9) UNSPECIFIED ARTHROPATHY INVOLVING HAND
	716.95 - (ICD9) UNSPECIFIED ARTHROPATHY INVOLVING PELVIC REGION AND THIGH
	716.96 - (ICD9) UNSPECIFIED ARTHROPATHY INVOLVING LOWER LEG
	716.97 - (ICD9) UNSPECIFIED ARTHROPATHY INVOLVING ANKLE AND FOOT
	716.98 - (ICD9) UNSPECIFIED ARTHROPATHY INVOLVING OTHER SPECIFIED SITES
	716.99 - (ICD9) UNSPECIFIED ARTHROPATHY INVOLVING MULTIPLE SITES
	719.0 - (ICD9) EFFUSION OF JOINT
	719.00 - (ICD9) EFFUSION OF JOINT SITE UNSPECIFIED
	719.01 - (ICD9) EFFUSION OF JOINT OF SHOULDER REGION
	719.02 - (ICD9) EFFUSION OF UPPER ARM JOINT
	719.03 - (ICD9) EFFUSION OF FOREARM JOINT
	719.04 - (ICD9) EFFUSION OF HAND JOINT
	719.05 - (ICD9) EFFUSION OF JOINT OF PELVIC REGION AND THIGH
	719.06 - (ICD9) EFFUSION OF LOWER LEG JOINT
	719.07 - (ICD9) EFFUSION OF ANKLE AND FOOT JOINT
	719.08 - (ICD9) EFFUSION OF JOINT OF OTHER SPECIFIED SITES
	719.09 - (ICD9) EFFUSION OF JOINT OF MULTIPLE SITES
	719.4 - (ICD9) PAIN IN JOINT
	719.40 - (ICD9) PAIN IN JOINT SITE UNSPECIFIED
	719.41 - (ICD9) PAIN IN JOINT INVOLVING SHOULDER REGION
	719.42 - (ICD9) PAIN IN JOINT INVOLVING UPPER ARM
	719.43 - (ICD9) PAIN IN JOINT INVOLVING FOREARM
	719.44 - (ICD9) PAIN IN JOINT INVOLVING HAND
	719.45 - (ICD9) PAIN IN JOINT INVOLVING PELVIC REGION AND THIGH
	719.46 - (ICD9) PAIN IN JOINT INVOLVING LOWER LEG
	719.47 - (ICD9) PAIN IN JOINT INVOLVING ANKLE AND FOOT
	719.48 - (ICD9) PAIN IN JOINT INVOLVING OTHER SPECIFIED SITES
	719.49 - (ICD9) PAIN IN JOINT INVOLVING MULTIPLE SITES
	729.2 - (ICD9) NEURALGIA NEURITIS AND RADICULITIS UNSPECIFIED
	951.4 - (ICD9) INJURY TO FACIAL NERVE
	951.8 - (ICD9) INJURY TO OTHER SPECIFIED CRANIAL NERVES
	Diagnosis Code (Any Position) is any of: { "088.81" }
	088.81 - (ICD9) LYME DISEASE
Lyme Disease, outpatient visit and antimicrobial prescription
This measure was defined as matching any of the following groups:
1. RX WITHIN 30 DAYS AFTER DX
	1.1. The occurrence of Lyme Disease, outpatient and
	1.2. The occurrence of Lyme Disease, antimicrobial drug prescription, starting at most 30 days after the start of 1.1.
The event of interest in this group is 1.1.
2. RX WITHIN 30 DAYS BEFORE DX
	2.1. The occurrence of Lyme Disease, outpatient and
	2.2. The occurrence of Lyme Disease, antimicrobial drug prescription, starting at most 30 days before the start of 2.1.
The event of interest in this group is 2.1.
Lyme Disease, outpatient
This event measure was defined as occurring when any of the following criteria were met:
	The occurrence of Outpatient with the following attributes:
	Diagnosis Code (Any Position) is any of: { "088.81" }
	088.81 - (ICD9) LYME DISEASE
	The occurrence of Inpatient with the following attributes:
	Diagnosis Code (Any Position) is any of: { "088.81" }
	088.81 - (ICD9) LYME DISEASE
	Service Sub-Category is any of: { "10120", "10220", "10320", "10420", "10520", "12220", "20120", "20220", "21120", "21220", "22120", "22320", "30120", "30220", "30320", "30420", "30520", "30620", "31120", "31220", "31320", "31420", "31520", "31620" }
	10120
	10220
	10320
	10420
	10520
	12220
	20120
	20220
	21120
	21220
	22120
	22320
	30120
	30220
	30320
	30420
	30520
	30620
	31120
	31220
	31320
	31420
	31520
	31620
Lyme disease, inpatient or outpatient with prescription
This measure creates a logical OR of events, and identifies all occurrences of one or more specified events:
	Lyme Disease, inpatient
	Lyme Disease, outpatient visit and antimicrobial prescription
