# Supplementary material for: Reproducibility of real-world evidence studies using clinical practice data to inform regulatory and coverage decisions
Source: Nat Commun. 2022 Aug 31;13:5126. doi: 10.1038/s41467-022-32310-3 (PMC9430007; doi:10.1038/s41467-022-32310-3)
Supplement: Supplementary file 7 — Supplementary Dataset 4 [file 41467_2022_32310_MOESM7_ESM.zip › Data S4 Study specific author contact files with details of implementation/REPEAT_015.xlsx]

## Sheet: Assumptions
Catergory	Assumptions
Variables
	We used MarketScan commerical & Medicare supplemental database
Exposure	We assumed that the exposure (anesthesia measure) used codes identified in the outpatient care setting
Outcomes	We assumed that "overall complications" was defined using codes in any diagnosis position
Inclusion/Exclusion	We assumed that exclusion criteria were defined using codes in any diagnosis position and any care setting
Covariates	We used the census tract to classify states into regions	https://www2.census.gov/geo/pdfs/maps-data/maps/reference/us_regdiv.pdf
	We used ICD9 codes and weights which came from ('ADAPTING A CLINICAL COMORBIDITY USE WITH ICD-9-CM ADMINISTRATIVE INDEX FOR DATABASES by RICHARD A. DEYO, DANIEL C. CHERKIN and MARCIA A. CIOL) paper
	We assumed that the covariate "polypectomy" was defined using codes identified in the outpatient care setting
	We assumed that the physician service measure was defined using claims from the outpatient care setting. We used the 'provider type' variable (275) to define Gastroenterologist visit and 'provider type' variable 5 and 500 to define Other provider and practice type
COHORT CREATION
ANALYSIS
	We assumed that patients were censored at end of data, occurrence of outcome, or 30 days, whichever came first

## Sheet: Cohort as text
Colonoscopy COHORT Cohort Entry Entry date: Between Jan 01, 2008 and Dec 31, 2011. If a patient has multiple possible qualifying cohort entry events, the patient enters the cohort on the first-occurring qualifying event after exclusions are applied. Enrollment Measure: Enrollment Prior Enrollment: 365 days Cohort Inclusion Measure: All patients with Colonoscopy. For the purposes of identifying po…

## Sheet: Analysis as text
Statistical Analysis Baseline covariate assessment In the primary analysis, the baseline covariates were assessed by default in the period beginning 180 days prior to the cohort entry date, and ending one day prior to the cohort entry date. Follow-up for Outcomes Follow-up for outcome was carried out starting on the cohort entry date, and generally ended 30 days after the cohort entry date. Logis…

## Sheet: Table 1 & Result
	REPLICATED RESULTS					ORIGINAL RESULTS					Absolute difference
Variable	Not Anesthesia = 2,243,091		Anesthesia = 1,298,320			Not Anesthesia = 2,079,784		Anesthesia = 1,088,444
	n	%	n	%		n	%	n	%		No Anesthesia	Anesthesia
Age
40-44	128575	5.7	78945	6.1		118219	5.7	65789	6		0	0.1
45-49	235414	10.5	140379	10.8		202027	9.7	110740	10.2		0.8	0.6
50-54	746529	33.3	419955	32.3		718696	34.6	366116	33.6		-1.3	-1.3
55-59	589296	26.3	340630	26.2		545729	26.2	284265	26.1		0.1	0.1
60-64	543277	24.2	318411	24.5		495113	23.8	261534	24		0.4	0.5
Gender
Male	1052557	46.9	604681	46.6		972911	46.8	506003	46.5		0.1	0.1
Female	1190534	53.1	693639	53.4		1106873	53.2	582441	53.5		-0.1	-0.1
Charlson comorbidity score											0	0
0	2175129	97	1257571	96.9		2047467	98.4	1071580	98.4		-1.4	-1.5
1	32449	1.4	19896	1.5		22164	1.1	11833	1.2		0.3	0.3
>= 2	35513	1.6	20853	1.6		10153	0.5	5031	0.5		1.1	1.1
Region
NorthEast	277078	12.4	376451	29		219226	10.5	251582	23.1		1.9	5.9
MidWest	652907	29.1	238034	18.3		307652	14.8	229746	21.1		14.3	-2.8
SouthEast	469140	20.9	463269	35.7		472765	22.7	156243	14.4		-1.8	21.3
SouthWest	308445	13.8	135906	10.5		271868	13.1	82848	7.6		0.7	2.9
West	489031	21.8	64073	4.9		284855	13.7	24355	2.2		8.1	2.7
Unknown	46490	2.1	20587	1.6		523418	25.2	343670	31.6		-23.1	-30
Year of Cohort Entry Date
2008	526338	23.5	228011	17.6		513019	24.7	212110	19.5		-1.2	-1.9
2009	639651	28.5	324217	25		627188	30.2	302066	27.8		-1.7	-2.8
2010	553526	24.7	349348	26.9		507881	24.4	278567	25.6		0.3	1.3
2011	523576	23.3	396744	30.6		431696	20.8	295701	27.2		2.5	3.4
Provider type
Gastroenterology	1336413	59.6	825661	63.6		915732	44	534847	49.1		15.6	14.5
Not gastroenterology	763608	34	567478	43.7		1164052	56	553597	50.9		-22	-7.2
Polypectomy
No	1148923	51.2	653298	50.3		1108236	53.3	571518	52.5		-2.1	-2.2
Yes	1094168	48.8	645022	49.7		971548	46.7	516926	47.5		2.1	2.2
RESULT: Any complication overall
Model	Odds Ratio	p				Odds Ratio
Adjusted by all confounders	1.23 (1.22, 1.23)	0				1.13 (1.12-1.14)

## Sheet: Codes
Charlson Deyo score
This measure computes a score by summing over the following components:
	If the event AIDS
	Occurs within 365 days, set the score to 6.0
	Otherwise, set the score to 0.0
	If the event CHF
	Occurs within 365 days, set the score to 1.0
	Otherwise, set the score to 0.0
	If the event COPD
	Occurs within 365 days, set the score to 1.0
	Otherwise, set the score to 0.0
	If the event Dementia
	Occurs within 365 days, set the score to 1.0
	Otherwise, set the score to 0.0
	If the event Hemiplegia and Paraplegia
	Occurs within 365 days, set the score to 2.0
	Otherwise, set the score to 0.0
	If the event MI
	Occurs within 365 days, set the score to 1.0
	Otherwise, set the score to 0.0
	If the event Peripheral vascular disease
	Occurs within 365 days, set the score to 1.0
	Otherwise, set the score to 0.0
	If the event Rheumatologic disease
	Occurs within 365 days, set the score to 1.0
	Otherwise, set the score to 0.0
	If the event Stroke
	Occurs within 365 days, set the score to 1.0
	Otherwise, set the score to 0.0
	If the event Peptic ulcer disease
	Occurs within 365 days, set the score to 1.0
	Otherwise, set the score to 0.0
	If the event Renal disease
	Occurs within 365 days, set the score to 2.0
	Otherwise, set the score to 0.0
	For the measure Cancer truncated to avoid double count,
	Use the value of the measure as the score multiplied by weight 1.0
	If the value is missing, set the score to 0.0
	For the measure Liver disease truncated to avoid double count,
	Use the value of the measure as the score multiplied by weight 1.0
	If the value is missing, set the score to 0.0
	For the measure Diabetes truncated to avoid double count,
	Use the value of the measure as the score multiplied by weight 1.0
	If the value is missing, set the score to 0.0
AIDS
This event measure was defined as occurring when any of the following criteria were met:
	The occurrence of Inpatient with the following attributes:
	Diagnosis Code (Any Position) is any of: { "042" }
	042 - (ICD9) HUMAN IMMUNODEFICIENCY VIRUS (HIV) DISEASE
Age categorized
This measure categorizes Age into the following categories:
	< 40: Up to 40.0 (exclusive).
	40 - 44: From 40.0 (inclusive) to 45.0 (exclusive). This is the referent category.
	45 - 49: From 45.0 (inclusive) to 50.0 (exclusive).
	50 - 54: From 50.0 (inclusive) to 55.0 (exclusive).
	55 - 59: From 55.0 (inclusive) to 60.0 (exclusive).
	60 - 64: From 60.0 (inclusive) to 65.0 (exclusive).
	>= 65: From 65.0 (inclusive) to (any).
Anesthesia
This event measure was defined as occurring when any of the following criteria were met:
	The occurrence of Outpatient with the following attributes:
	Procedure Code (Any Position) is any of: { "00810", "J3490" }
	00810 - (HCPCS) Anesthesia for lower intestinal endoscopic procedures, endoscope introduced distal to duodenum
	J3490 - (HCPCS) UNCLASSIFIED DRUGS
Outcome
This event measure was defined as occurring when any of the following criteria were met:
	The occurrence of Inpatient with the following attributes:
	Diagnosis Code (Primary Position) is any of: { "410", "410.0", "410.00", "410.01", "410.02", "410.1", "410.10", "410.11", "410.12", "410.2", "410.20", "410.21", "410.22", "410.3", "410.30", "410.31", "410.32", "410.4", "410.40", "410.41", "410.42", "410.5", "410.50", "410.51", "410.52", "410.6", "410.60", "410.61", "410.62", "410.7", "410.70", "410.71", "410.72", "410.8", "410.80", "410.81", "410…
	410 - (ICD9) ACUTE MYOCARDIAL INFARCTION
	410.0 - (ICD9) ACUTE MYOCARDIAL INFARCTION OF ANTEROLATERAL WALL
	410.00 - (ICD9) ACUTE MYOCARDIAL INFARCTION OF ANTEROLATERAL WALL EPISODE OF CARE UNSPECIFIED
	410.01 - (ICD9) ACUTE MYOCARDIAL INFARCTION OF ANTEROLATERAL WALL INITIAL EPISODE OF CARE
	410.02 - (ICD9) ACUTE MYOCARDIAL INFARCTION OF ANTEROLATERAL WALL SUBSEQUENT EPISODE OF CARE
	410.1 - (ICD9) ACUTE MYOCARDIAL INFARCTION OF OTHER ANTERIOR WALL
	410.10 - (ICD9) ACUTE MYOCARDIAL INFARCTION OF OTHER ANTERIOR WALL EPISODE OF CARE UNSPECIFIED
	410.11 - (ICD9) ACUTE MYOCARDIAL INFARCTION OF OTHER ANTERIOR WALL INITIAL EPISODE OF CARE
	410.12 - (ICD9) ACUTE MYOCARDIAL INFARCTION OF OTHER ANTERIOR WALL SUBSEQUENT EPISODE OF CARE
	410.2 - (ICD9) ACUTE MYOCARDIAL INFARCTION OF INFEROLATERAL WALL
	410.20 - (ICD9) ACUTE MYOCARDIAL INFARCTION OF INFEROLATERAL WALL EPISODE OF CARE UNSPECIFIED
	410.21 - (ICD9) ACUTE MYOCARDIAL INFARCTION OF INFEROLATERAL WALL INITIAL EPISODE OF CARE
	410.22 - (ICD9) ACUTE MYOCARDIAL INFARCTION OF INFEROLATERAL WALL SUBSEQUENT EPISODE OF CARE
	410.3 - (ICD9) ACUTE MYOCARDIAL INFARCTION OF INFEROPOSTERIOR WALL
	410.30 - (ICD9) ACUTE MYOCARDIAL INFARCTION OF INFEROPOSTERIOR WALL EPISODE OF CARE UNSPECIFIED
	410.31 - (ICD9) ACUTE MYOCARDIAL INFARCTION OF INFEROPOSTERIOR WALL INITIAL EPISODE OF CARE
	410.32 - (ICD9) ACUTE MYOCARDIAL INFARCTION OF INFEROPOSTERIOR WALL SUBSEQUENT EPISODE OF CARE
	410.4 - (ICD9) ACUTE MYOCARDIAL INFARCTION OF OTHER INFERIOR WALL
	410.40 - (ICD9) ACUTE MYOCARDIAL INFARCTION OF OTHER INFERIOR WALL EPISODE OF CARE UNSPECIFIED
	410.41 - (ICD9) ACUTE MYOCARDIAL INFARCTION OF OTHER INFERIOR WALL INITIAL EPISODE OF CARE
	410.42 - (ICD9) ACUTE MYOCARDIAL INFARCTION OF OTHER INFERIOR WALL SUBSEQUENT EPISODE OF CARE
	410.5 - (ICD9) ACUTE MYOCARDIAL INFARCTION OF OTHER LATERAL WALL
	410.50 - (ICD9) ACUTE MYOCARDIAL INFARCTION OF OTHER LATERAL WALL EPISODE OF CARE UNSPECIFIED
	410.51 - (ICD9) ACUTE MYOCARDIAL INFARCTION OF OTHER LATERAL WALL INITIAL EPISODE OF CARE
	410.52 - (ICD9) ACUTE MYOCARDIAL INFARCTION OF OTHER LATERAL WALL SUBSEQUENT EPISODE OF CARE
	410.6 - (ICD9) TRUE POSTERIOR WALL INFARCTION
	410.60 - (ICD9) TRUE POSTERIOR WALL INFARCTION EPISODE OF CARE UNSPECIFIED
	410.61 - (ICD9) TRUE POSTERIOR WALL INFARCTION INITIAL EPISODE OF CARE
	410.62 - (ICD9) TRUE POSTERIOR WALL INFARCTION SUBSEQUENT EPISODE OF CARE
	410.7 - (ICD9) SUBENDOCARDIAL INFARCTION
	410.70 - (ICD9) SUBENDOCARDIAL INFARCTION EPISODE OF CARE UNSPECIFIED
	410.71 - (ICD9) SUBENDOCARDIAL INFARCTION INITIAL EPISODE OF CARE
	410.72 - (ICD9) SUBENDOCARDIAL INFARCTION SUBSEQUENT EPISODE OF CARE
	410.8 - (ICD9) ACUTE MYOCARDIAL INFARCTION OF OTHER SPECIFIED SITES
	410.80 - (ICD9) ACUTE MYOCARDIAL INFARCTION OF OTHER SPECIFIED SITES EPISODE OF CARE UNSPECIFIED
	410.81 - (ICD9) ACUTE MYOCARDIAL INFARCTION OF OTHER SPECIFIED SITES INITIAL EPISODE OF CARE
	410.82 - (ICD9) ACUTE MYOCARDIAL INFARCTION OF OTHER SPECIFIED SITES SUBSEQUENT EPISODE OF CARE
	410.9 - (ICD9) ACUTE MYOCARDIAL INFARCTION OF UNSPECIFIED SITE
	410.90 - (ICD9) ACUTE MYOCARDIAL INFARCTION OF UNSPECIFIED SITE EPISODE OF CARE UNSPECIFIED
	410.91 - (ICD9) ACUTE MYOCARDIAL INFARCTION OF UNSPECIFIED SITE INITIAL EPISODE OF CARE
	410.92 - (ICD9) ACUTE MYOCARDIAL INFARCTION OF UNSPECIFIED SITE SUBSEQUENT EPISODE OF CARE
	424.9 - (ICD9) ENDOCARDITIS VALVE UNSPECIFIED
	424.90 - (ICD9) ENDOCARDITIS VALVE UNSPECIFIED UNSPECIFIED CAUSE
	424.91 - (ICD9) ENDOCARDITIS IN DISEASES CLASSIFIED ELSEWHERE
	424.99 - (ICD9) OTHER ENDOCARDITIS VALVE UNSPECIFIED
	430 - (ICD9) SUBARACHNOID HEMORRHAGE
	431 - (ICD9) INTRACEREBRAL HEMORRHAGE
	432 - (ICD9) OTHER AND UNSPECIFIED INTRACRANIAL HEMORRHAGE
	432.0 - (ICD9) NONTRAUMATIC EXTRADURAL HEMORRHAGE
	432.1 - (ICD9) SUBDURAL HEMORRHAGE
	432.9 - (ICD9) UNSPECIFIED INTRACRANIAL HEMORRHAGE
	434.01 - (ICD9) CEREBRAL THROMBOSIS WITH CEREBRAL INFARCTION
	434.9 - (ICD9) CEREBRAL ARTERY OCCLUSION UNSPECIFIED
	436 - (ICD9) ACUTE BUT ILL-DEFINED CEREBROVASCULAR DISEASE
	458 - (ICD9) HYPOTENSION
	458.0 - (ICD9) ORTHOSTATIC HYPOTENSION
	458.2 - (ICD9) IATROGENIC HYPOTENSION
	458.8 - (ICD9) OTHER SPECIFIED HYPOTENSION
	458.9 - (ICD9) HYPOTENSION UNSPECIFIED
	569.83 - (ICD9) PERFORATION OF INTESTINE
	578 - (ICD9) GASTROINTESTINAL HEMORRHAGE
	578.0 - (ICD9) HEMATEMESIS
	578.1 - (ICD9) BLOOD IN STOOL
	780.6 - (ICD9) FEVER AND OTHER PHYSIOLOGIC DISTURBANCES OF TEMPERATURE REGULATION
	789.0 - (ICD9) ABDOMINAL PAIN
	789.00 - (ICD9) ABDOMINAL PAIN UNSPECIFIED SITE
	789.01 - (ICD9) ABDOMINAL PAIN RIGHT UPPER QUADRANT
	789.02 - (ICD9) ABDOMINAL PAIN LEFT UPPER QUADRANT
	789.03 - (ICD9) ABDOMINAL PAIN RIGHT LOWER QUADRANT
	789.04 - (ICD9) ABDOMINAL PAIN LEFT LOWER QUADRANT
	789.05 - (ICD9) ABDOMINAL PAIN PERIUMBILIC
	789.06 - (ICD9) ABDOMINAL PAIN EPIGASTRIC
	789.07 - (ICD9) ABDOMINAL PAIN GENERALIZED
	789.09 - (ICD9) ABDOMINAL PAIN OTHER SPECIFIED SITE
	790.7 - (ICD9) BACTEREMIA
	995.4 - (ICD9) SHOCK DUE TO ANESTHESIA NOT ELSEWHERE CLASSIFIED
	997.1 - (ICD9) CARDIAC COMPLICATIONS NOT ELSEWHERE CLASSIFIED
	997.3 - (ICD9) RESPIRATORY COMPLICATIONS NOT ELSEWHERE CLASSIFIED
	The occurrence of Outpatient with the following attributes:
	Diagnosis Code (Primary Position) is any of: { "410", "410.0", "410.00", "410.01", "410.02", "410.1", "410.10", "410.11", "410.12", "410.2", "410.20", "410.21", "410.22", "410.3", "410.30", "410.31", "410.32", "410.4", "410.40", "410.41", "410.42", "410.5", "410.50", "410.51", "410.52", "410.6", "410.60", "410.61", "410.62", "410.7", "410.70", "410.71", "410.72", "410.8", "410.80", "410.81", "410…
	410 - (ICD9) ACUTE MYOCARDIAL INFARCTION
	410.0 - (ICD9) ACUTE MYOCARDIAL INFARCTION OF ANTEROLATERAL WALL
	410.00 - (ICD9) ACUTE MYOCARDIAL INFARCTION OF ANTEROLATERAL WALL EPISODE OF CARE UNSPECIFIED
	410.01 - (ICD9) ACUTE MYOCARDIAL INFARCTION OF ANTEROLATERAL WALL INITIAL EPISODE OF CARE
	410.02 - (ICD9) ACUTE MYOCARDIAL INFARCTION OF ANTEROLATERAL WALL SUBSEQUENT EPISODE OF CARE
	410.1 - (ICD9) ACUTE MYOCARDIAL INFARCTION OF OTHER ANTERIOR WALL
	410.10 - (ICD9) ACUTE MYOCARDIAL INFARCTION OF OTHER ANTERIOR WALL EPISODE OF CARE UNSPECIFIED
	410.11 - (ICD9) ACUTE MYOCARDIAL INFARCTION OF OTHER ANTERIOR WALL INITIAL EPISODE OF CARE
	410.12 - (ICD9) ACUTE MYOCARDIAL INFARCTION OF OTHER ANTERIOR WALL SUBSEQUENT EPISODE OF CARE
	410.2 - (ICD9) ACUTE MYOCARDIAL INFARCTION OF INFEROLATERAL WALL
	410.20 - (ICD9) ACUTE MYOCARDIAL INFARCTION OF INFEROLATERAL WALL EPISODE OF CARE UNSPECIFIED
	410.21 - (ICD9) ACUTE MYOCARDIAL INFARCTION OF INFEROLATERAL WALL INITIAL EPISODE OF CARE
	410.22 - (ICD9) ACUTE MYOCARDIAL INFARCTION OF INFEROLATERAL WALL SUBSEQUENT EPISODE OF CARE
	410.3 - (ICD9) ACUTE MYOCARDIAL INFARCTION OF INFEROPOSTERIOR WALL
	410.30 - (ICD9) ACUTE MYOCARDIAL INFARCTION OF INFEROPOSTERIOR WALL EPISODE OF CARE UNSPECIFIED
	410.31 - (ICD9) ACUTE MYOCARDIAL INFARCTION OF INFEROPOSTERIOR WALL INITIAL EPISODE OF CARE
	410.32 - (ICD9) ACUTE MYOCARDIAL INFARCTION OF INFEROPOSTERIOR WALL SUBSEQUENT EPISODE OF CARE
	410.4 - (ICD9) ACUTE MYOCARDIAL INFARCTION OF OTHER INFERIOR WALL
	410.40 - (ICD9) ACUTE MYOCARDIAL INFARCTION OF OTHER INFERIOR WALL EPISODE OF CARE UNSPECIFIED
	410.41 - (ICD9) ACUTE MYOCARDIAL INFARCTION OF OTHER INFERIOR WALL INITIAL EPISODE OF CARE
	410.42 - (ICD9) ACUTE MYOCARDIAL INFARCTION OF OTHER INFERIOR WALL SUBSEQUENT EPISODE OF CARE
	410.5 - (ICD9) ACUTE MYOCARDIAL INFARCTION OF OTHER LATERAL WALL
	410.50 - (ICD9) ACUTE MYOCARDIAL INFARCTION OF OTHER LATERAL WALL EPISODE OF CARE UNSPECIFIED
	410.51 - (ICD9) ACUTE MYOCARDIAL INFARCTION OF OTHER LATERAL WALL INITIAL EPISODE OF CARE
	410.52 - (ICD9) ACUTE MYOCARDIAL INFARCTION OF OTHER LATERAL WALL SUBSEQUENT EPISODE OF CARE
	410.6 - (ICD9) TRUE POSTERIOR WALL INFARCTION
	410.60 - (ICD9) TRUE POSTERIOR WALL INFARCTION EPISODE OF CARE UNSPECIFIED
	410.61 - (ICD9) TRUE POSTERIOR WALL INFARCTION INITIAL EPISODE OF CARE
	410.62 - (ICD9) TRUE POSTERIOR WALL INFARCTION SUBSEQUENT EPISODE OF CARE
	410.7 - (ICD9) SUBENDOCARDIAL INFARCTION
	410.70 - (ICD9) SUBENDOCARDIAL INFARCTION EPISODE OF CARE UNSPECIFIED
	410.71 - (ICD9) SUBENDOCARDIAL INFARCTION INITIAL EPISODE OF CARE
	410.72 - (ICD9) SUBENDOCARDIAL INFARCTION SUBSEQUENT EPISODE OF CARE
	410.8 - (ICD9) ACUTE MYOCARDIAL INFARCTION OF OTHER SPECIFIED SITES
	410.80 - (ICD9) ACUTE MYOCARDIAL INFARCTION OF OTHER SPECIFIED SITES EPISODE OF CARE UNSPECIFIED
	410.81 - (ICD9) ACUTE MYOCARDIAL INFARCTION OF OTHER SPECIFIED SITES INITIAL EPISODE OF CARE
	410.82 - (ICD9) ACUTE MYOCARDIAL INFARCTION OF OTHER SPECIFIED SITES SUBSEQUENT EPISODE OF CARE
	410.9 - (ICD9) ACUTE MYOCARDIAL INFARCTION OF UNSPECIFIED SITE
	410.90 - (ICD9) ACUTE MYOCARDIAL INFARCTION OF UNSPECIFIED SITE EPISODE OF CARE UNSPECIFIED
	410.91 - (ICD9) ACUTE MYOCARDIAL INFARCTION OF UNSPECIFIED SITE INITIAL EPISODE OF CARE
	410.92 - (ICD9) ACUTE MYOCARDIAL INFARCTION OF UNSPECIFIED SITE SUBSEQUENT EPISODE OF CARE
	424.9 - (ICD9) ENDOCARDITIS VALVE UNSPECIFIED
	424.90 - (ICD9) ENDOCARDITIS VALVE UNSPECIFIED UNSPECIFIED CAUSE
	424.91 - (ICD9) ENDOCARDITIS IN DISEASES CLASSIFIED ELSEWHERE
	424.99 - (ICD9) OTHER ENDOCARDITIS VALVE UNSPECIFIED
	430 - (ICD9) SUBARACHNOID HEMORRHAGE
	431 - (ICD9) INTRACEREBRAL HEMORRHAGE
	432 - (ICD9) OTHER AND UNSPECIFIED INTRACRANIAL HEMORRHAGE
	432.0 - (ICD9) NONTRAUMATIC EXTRADURAL HEMORRHAGE
	432.1 - (ICD9) SUBDURAL HEMORRHAGE
	432.9 - (ICD9) UNSPECIFIED INTRACRANIAL HEMORRHAGE
	434.01 - (ICD9) CEREBRAL THROMBOSIS WITH CEREBRAL INFARCTION
	434.9 - (ICD9) CEREBRAL ARTERY OCCLUSION UNSPECIFIED
	436 - (ICD9) ACUTE BUT ILL-DEFINED CEREBROVASCULAR DISEASE
	458 - (ICD9) HYPOTENSION
	458.0 - (ICD9) ORTHOSTATIC HYPOTENSION
	458.2 - (ICD9) IATROGENIC HYPOTENSION
	458.8 - (ICD9) OTHER SPECIFIED HYPOTENSION
	458.9 - (ICD9) HYPOTENSION UNSPECIFIED
	569.83 - (ICD9) PERFORATION OF INTESTINE
	578 - (ICD9) GASTROINTESTINAL HEMORRHAGE
	578.0 - (ICD9) HEMATEMESIS
	578.1 - (ICD9) BLOOD IN STOOL
	780.6 - (ICD9) FEVER AND OTHER PHYSIOLOGIC DISTURBANCES OF TEMPERATURE REGULATION
	789.0 - (ICD9) ABDOMINAL PAIN
	789.00 - (ICD9) ABDOMINAL PAIN UNSPECIFIED SITE
	789.01 - (ICD9) ABDOMINAL PAIN RIGHT UPPER QUADRANT
	789.02 - (ICD9) ABDOMINAL PAIN LEFT UPPER QUADRANT
	789.03 - (ICD9) ABDOMINAL PAIN RIGHT LOWER QUADRANT
	789.04 - (ICD9) ABDOMINAL PAIN LEFT LOWER QUADRANT
	789.05 - (ICD9) ABDOMINAL PAIN PERIUMBILIC
	789.06 - (ICD9) ABDOMINAL PAIN EPIGASTRIC
	789.07 - (ICD9) ABDOMINAL PAIN GENERALIZED
	789.09 - (ICD9) ABDOMINAL PAIN OTHER SPECIFIED SITE
	790.7 - (ICD9) BACTEREMIA
	995.4 - (ICD9) SHOCK DUE TO ANESTHESIA NOT ELSEWHERE CLASSIFIED
	997.1 - (ICD9) CARDIAC COMPLICATIONS NOT ELSEWHERE CLASSIFIED
	997.3 - (ICD9) RESPIRATORY COMPLICATIONS NOT ELSEWHERE CLASSIFIED
CHF
This event measure was defined as occurring when any of the following criteria were met:
	The occurrence of Inpatient with the following attributes:
	Diagnosis Code (Any Position) is any of: { "428", "428.0", "428.1", "428.2", "428.20", "428.21", "428.22", "428.23", "428.3", "428.30", "428.31", "428.32", "428.33", "428.4", "428.40", "428.41", "428.42", "428.43", "428.9" }
	428 - (ICD9) HEART FAILURE
	428.0 - (ICD9) CONGESTIVE HEART FAILURE UNSPECIFIED
	428.1 - (ICD9) LEFT HEART FAILURE
	428.2 - (ICD9) SYSTOLIC HEART FAILURE
	428.20 - (ICD9) UNSPECIFIED SYSTOLIC HEART FAILURE
	428.21 - (ICD9) ACUTE SYSTOLIC HEART FAILURE
	428.22 - (ICD9) CHRONIC SYSTOLIC HEART FAILURE
	428.23 - (ICD9) ACUTE ON CHRONIC SYSTOLIC HEART FAILURE
	428.3 - (ICD9) DIASTOLIC HEART FAILURE
	428.30 - (ICD9) UNSPECIFIED DIASTOLIC HEART FAILURE
	428.31 - (ICD9) ACUTE DIASTOLIC HEART FAILURE
	428.32 - (ICD9) CHRONIC DIASTOLIC HEART FAILURE
	428.33 - (ICD9) ACUTE ON CHRONIC DIASTOLIC HEART FAILURE
	428.4 - (ICD9) COMBINED SYSTOLIC AND DIASTOLIC HEART FAILURE
	428.40 - (ICD9) UNSPECIFIED COMBINED SYSTOLIC AND DIASTOLIC HEART FAILURE
	428.41 - (ICD9) ACUTE COMBINED SYSTOLIC AND DIASTOLIC HEART FAILURE
	428.42 - (ICD9) CHRONIC COMBINED SYSTOLIC AND DIASTOLIC HEART FAILURE
	428.43 - (ICD9) ACUTE ON CHRONIC COMBINED SYSTOLIC AND DIASTOLIC HEART FAILURE
	428.9 - (ICD9) HEART FAILURE UNSPECIFIED
COPD
This event measure was defined as occurring when any of the following criteria were met:
	The occurrence of Inpatient with the following attributes:
	Diagnosis Code (Any Position) is any of: { "490", "491", "491.0", "491.1", "491.2", "491.20", "491.21", "491.22", "491.8", "491.9", "492", "492.0", "492.8", "493", "493.0", "493.00", "493.01", "493.02", "493.1", "493.10", "493.11", "493.12", "493.2", "493.20", "493.21", "493.22", "493.8", "493.81", "493.82", "493.9", "493.90", "493.91", "493.92", "494", "494.0", "494.1", "495", "495.0", "495.1", …
	490 - (ICD9) BRONCHITIS NOT SPECIFIED AS ACUTE OR CHRONIC
	491 - (ICD9) CHRONIC BRONCHITIS
	491.0 - (ICD9) SIMPLE CHRONIC BRONCHITIS
	491.1 - (ICD9) MUCOPURULENT CHRONIC BRONCHITIS
	491.2 - (ICD9) OBSTRUCTIVE CHRONIC BRONCHITIS
	491.20 - (ICD9) OBSTRUCTIVE CHRONIC BRONCHITIS WITHOUT EXACERBATION
	491.21 - (ICD9) OBSTRUCTIVE CHRONIC BRONCHITIS WITH (ACUTE) EXACERBATION
	491.22 - (ICD9) OBSTRUCTIVE CHRONIC BRONCHITIS WITH ACUTE BRONCHITIS
	491.8 - (ICD9) OTHER CHRONIC BRONCHITIS
	491.9 - (ICD9) UNSPECIFIED CHRONIC BRONCHITIS
	492 - (ICD9) EMPHYSEMA
	492.0 - (ICD9) EMPHYSEMATOUS BLEB
	492.8 - (ICD9) OTHER EMPHYSEMA
	493 - (ICD9) ASTHMA
	493.0 - (ICD9) EXTRINSIC ASTHMA
	493.00 - (ICD9) EXTRINSIC ASTHMA UNSPECIFIED
	493.01 - (ICD9) EXTRINSIC ASTHMA WITH STATUS ASTHMATICUS
	493.02 - (ICD9) EXTRINSIC ASTHMA WITH (ACUTE) EXACERBATION
	493.1 - (ICD9) INTRINSIC ASTHMA
	493.10 - (ICD9) INTRINSIC ASTHMA UNSPECIFIED
	493.11 - (ICD9) INTRINSIC ASTHMA WITH STATUS ASTHMATICUS
	493.12 - (ICD9) INTRINSIC ASTHMA WITH (ACUTE) EXACERBATION
	493.2 - (ICD9) CHRONIC OBSTRUCTIVE ASTHMA
	493.20 - (ICD9) CHRONIC OBSTRUCTIVE ASTHMA UNSPECIFIED
	493.21 - (ICD9) CHRONIC OBSTRUCTIVE ASTHMA WITH STATUS ASTHMATICUS
	493.22 - (ICD9) CHRONIC OBSTRUCTIVE ASTHMA WITH (ACUTE) EXACERBATION
	493.8 - (ICD9) OTHER SPECIFIED ASTHMA
	493.81 - (ICD9) EXERCISE-INDUCED BRONCHOSPASM
	493.82 - (ICD9) COUGH VARIANT ASTHMA
	493.9 - (ICD9) ASTHMA UNSPECIFIED
	493.90 - (ICD9) ASTHMA UNSPECIFIED
	493.91 - (ICD9) ASTHMA UNSPECIFIED TYPE WITH STATUS ASTHMATICUS
	493.92 - (ICD9) ASTHMA UNSPECIFIED WITH (ACUTE) EXACERBATION
	494 - (ICD9) BRONCHIECTASIS
	494.0 - (ICD9) BRONCHIECTASIS WITHOUT ACUTE EXACERBATION
	494.1 - (ICD9) BRONCHIECTASIS WITH ACUTE EXACERBATION
	495 - (ICD9) EXTRINSIC ALLERGIC ALVEOLITIS
	495.0 - (ICD9) FARMERS' LUNG
	495.1 - (ICD9) BAGASSOSIS
	495.2 - (ICD9) BIRD-FANCIERS' LUNG
	495.3 - (ICD9) SUBEROSIS
	495.4 - (ICD9) MALT WORKERS' LUNG
	495.5 - (ICD9) MUSHROOM WORKERS' LUNG
	495.6 - (ICD9) MAPLE BARK-STRIPPERS' LUNG
	495.7 - (ICD9) VENTILATION PNEUMONITIS
	495.8 - (ICD9) OTHER SPECIFIED ALLERGIC ALVEOLITIS AND PNEUMONITIS
	495.9 - (ICD9) UNSPECIFIED ALLERGIC ALVEOLITIS AND PNEUMONITIS
	496 - (ICD9) CHRONIC AIRWAY OBSTRUCTION NOT ELSEWHERE CLASSIFIED
	500 - (ICD9) COAL WORKERS' PNEUMOCONIOSIS
	501 - (ICD9) ASBESTOSIS
	502 - (ICD9) PNEUMOCONIOSIS DUE TO OTHER SILICA OR SILICATES
	503 - (ICD9) PNEUMOCONIOSIS DUE TO OTHER INORGANIC DUST
	504 - (ICD9) PNEUMONOPATHY DUE TO INHALATION OF OTHER DUST
	505 - (ICD9) PNEUMOCONIOSIS UNSPECIFIED
	506.4 - (ICD9) CHRONIC RESPIRATORY CONDITIONS DUE TO FUMES AND VAPORS
Cancer interim
This measure computes a score by summing over the following components:
	If the event Malignancy
	Occurs within 365 days, set the score to 2.0
	Otherwise, set the score to 0.0
	If the event Solid metastatic tumor
	Occurs within 365 days, set the score to 6.0
	Otherwise, set the score to 0.0
Cancer truncated to avoid double count
This measure takes the value of Cancer interim, and applies the following recoding rules:
	If the value is greater than 6.0, recode the value to 6.0
Colonoscopy
This event measure was defined as occurring when any of the following criteria were met:
	The occurrence of Outpatient with the following attributes:
	Procedure Code (Any Position) is any of: { "45.23", "48.36", "45378", "45379", "45380", "45381", "45382", "45383", "45384", "45385", "45386", "45391", "45392", "G0105", "G0121" }
	45.23 - (ICD9) COLONOSCOPY
	48.36 - (ICD9) [ENDOSCOPIC] POLYPECTOMY OF RECTUM
	45378 - (HCPCS) Colonoscopy, flexible, proximal to splenic flexure; diagnostic, with or without collection of specimen(s) by brushing or washing, with or without colon decompression (separate procedure) / Colonoscopy, flexible; diagnostic, including collection of specimen(s) by brushing or washing, when performed (separate procedure)
	45379 - (HCPCS) Colonoscopy, flexible, proximal to splenic flexure; with removal of foreign body / Colonoscopy, flexible; with removal of foreign body(s)
	45380 - (HCPCS) Colonoscopy, flexible, proximal to splenic flexure; with biopsy, single or multiple / Colonoscopy, flexible; with biopsy, single or multiple
	45381 - (HCPCS) Colonoscopy, flexible, proximal to splenic flexure; with directed submucosal injection(s), any substance / Colonoscopy, flexible; with directed submucosal injection(s), any substance
	45382 - (HCPCS) Colonoscopy, flexible, proximal to splenic flexure; with control of bleeding (eg, injection, bipolar cautery, unipolar cautery, laser, heater probe, stapler, plasma coagulator) / Colonoscopy, flexible, proximal to splenic flexure; with control of bleeding, any method / Colonoscopy, flexible; with control of bleeding, any method
	45383 - (HCPCS) Colonoscopy, flexible, proximal to splenic flexure; with ablation of tumor(s), polyp(s), or other lesion(s) not amenable to removal by hot biopsy forceps, bipolar cautery or snare technique
	45384 - (HCPCS) Colonoscopy, flexible, proximal to splenic flexure; with removal of tumor(s), polyp(s), or other lesion(s) by hot biopsy forceps or bipolar cautery / Colonoscopy, flexible; with removal of tumor(s), polyp(s), or other lesion(s) by hot biopsy forceps
	45385 - (HCPCS) Colonoscopy, flexible, proximal to splenic flexure; with removal of tumor(s), polyp(s), or other lesion(s) by snare technique / Colonoscopy, flexible; with removal of tumor(s), polyp(s), or other lesion(s) by snare technique
	45386 - (HCPCS) Colonoscopy, flexible, proximal to splenic flexure; with dilation by balloon, 1 or more strictures / Colonoscopy, flexible; with transendoscopic balloon dilation
	45391 - (HCPCS) Colonoscopy, flexible, proximal to splenic flexure; with endoscopic ultrasound examination / Colonoscopy, flexible; with endoscopic ultrasound examination limited to the rectum, sigmoid, descending, transverse, or ascending colon and cecum, and adjacent structures
	45392 - (HCPCS) Colonoscopy, flexible, proximal to splenic flexure; with transendoscopic ultrasound guided intramural or transmural fine needle aspiration/biopsy(s) / Colonoscopy, flexible; with transendoscopic ultrasound guided intramural or transmural fine needle aspiration/biopsy(s), includes endoscopic ultrasound examination limited to the rectum, sigmoid, descending, transverse, or ascending…
	G0105 - (HCPCS) COLORECTAL CANCER SCREENING; COLONOSCOPY ON INDIVIDUAL AT HIGH RISK
	G0121 - (HCPCS) COLORECTAL CANCER SCREENING; COLONOSCOPY ON INDIVIDUAL NOT MEETING CRITERIA FOR HIGH RISK
Dementia
This event measure was defined as occurring when any of the following criteria were met:
	The occurrence of Inpatient with the following attributes:
	Diagnosis Code (Any Position) is any of: { "290", "290.0", "290.1", "290.10", "290.11", "290.12", "290.13", "290.2", "290.20", "290.21", "290.3", "290.4", "290.40", "290.41", "290.42", "290.43", "290.8", "290.9" }
	290 - (ICD9) DEMENTIAS
	290.0 - (ICD9) SENILE DEMENTIA UNCOMPLICATED
	290.1 - (ICD9) PRESENILE DEMENTIA
	290.10 - (ICD9) PRESENILE DEMENTIA UNCOMPLICATED
	290.11 - (ICD9) PRESENILE DEMENTIA WITH DELIRIUM
	290.12 - (ICD9) PRESENILE DEMENTIA WITH DELUSIONAL FEATURES
	290.13 - (ICD9) PRESENILE DEMENTIA WITH DEPRESSIVE FEATURES
	290.2 - (ICD9) SENILE DEMENTIA WITH DELUSIONAL OR DEPRESSIVE FEATURES
	290.20 - (ICD9) SENILE DEMENTIA WITH DELUSIONAL FEATURES
	290.21 - (ICD9) SENILE DEMENTIA WITH DEPRESSIVE FEATURES
	290.3 - (ICD9) SENILE DEMENTIA WITH DELIRIUM
	290.4 - (ICD9) VASCULAR DEMENTIA
	290.40 - (ICD9) VASCULAR DEMENTIA UNCOMPLICATED
	290.41 - (ICD9) VASCULAR DEMENTIA WITH DELIRIUM
	290.42 - (ICD9) VASCULAR DEMENTIA WITH DELUSIONS
	290.43 - (ICD9) VASCULAR DEMENTIA WITH DEPRESSED MOOD
	290.8 - (ICD9) OTHER SPECIFIED SENILE PSYCHOTIC CONDITIONS
	290.9 - (ICD9) UNSPECIFIED SENILE PSYCHOTIC CONDITION
Diabetes interim score
This measure computes a score by summing over the following components:
	If the event Diabetes mild
	Occurs within 365 days, set the score to 1.0
	Otherwise, set the score to 0.0
	If the event Diabetes severe
	Occurs within 365 days, set the score to 2.0
	Otherwise, set the score to 0.0
Diabetes mild
This event measure was defined as occurring when any of the following criteria were met:
	The occurrence of Inpatient with the following attributes:
	Diagnosis Code (Any Position) is any of: { "250.0", "250.00", "250.01", "250.02", "250.03", "250.1", "250.10", "250.11", "250.12", "250.13", "250.2", "250.20", "250.21", "250.22", "250.23", "250.3", "250.30", "250.31", "250.32", "250.33", "250.7", "250.70", "250.71", "250.72", "250.73" }
	250.0 - (ICD9) DIABETES MELLITUS WITHOUT MENTION OF COMPLICATION
	250.00 - (ICD9) DIABETES MELLITUS WITHOUT MENTION OF COMPLICATION TYPE II OR UNSPECIFIED TYPE NOT STATED AS UNCONTROLLED
	250.01 - (ICD9) DIABETES MELLITUS WITHOUT MENTION OF COMPLICATION TYPE I [JUVENILE TYPE] NOT STATED AS UNCONTROLLED
	250.02 - (ICD9) DIABETES MELLITUS WITHOUT MENTION OF COMPLICATION TYPE II OR UNSPECIFIED TYPE UNCONTROLLED
	250.03 - (ICD9) DIABETES MELLITUS WITHOUT MENTION OF COMPLICATION TYPE I [JUVENILE TYPE] UNCONTROLLED
	250.1 - (ICD9) DIABETES WITH KETOACIDOSIS
	250.10 - (ICD9) DIABETES WITH KETOACIDOSIS TYPE II OR UNSPECIFIED TYPE NOT STATED AS UNCONTROLLED
	250.11 - (ICD9) DIABETES WITH KETOACIDOSIS TYPE I [JUVENILE TYPE] NOT STATED AS UNCONTROLLED
	250.12 - (ICD9) DIABETES WITH KETOACIDOSIS TYPE II OR UNSPECIFIED TYPE UNCONTROLLED
	250.13 - (ICD9) DIABETES WITH KETOACIDOSIS TYPE I [JUVENILE TYPE] UNCONTROLLED
	250.2 - (ICD9) DIABETES WITH HYPEROSMOLARITY
	250.20 - (ICD9) DIABETES WITH HYPEROSMOLARITY TYPE II OR UNSPECIFIED TYPE NOT STATED AS UNCONTROLLED
	250.21 - (ICD9) DIABETES WITH HYPEROSMOLARITY TYPE I [JUVENILE TYPE] NOT STATED AS UNCONTROLLED
	250.22 - (ICD9) DIABETES WITH HYPEROSMOLARITY TYPE II OR UNSPECIFIED TYPE UNCONTROLLED
	250.23 - (ICD9) DIABETES WITH HYPEROSMOLARITY TYPE I [JUVENILE TYPE] UNCONTROLLED
	250.3 - (ICD9) DIABETES WITH OTHER COMA
	250.30 - (ICD9) DIABETES WITH OTHER COMA TYPE II OR UNSPECIFIED TYPE NOT STATED AS UNCONTROLLED
	250.31 - (ICD9) DIABETES WITH OTHER COMA TYPE I [JUVENILE TYPE] NOT STATED AS UNCONTROLLED
	250.32 - (ICD9) DIABETES WITH OTHER COMA TYPE II OR UNSPECIFIED TYPE UNCONTROLLED
	250.33 - (ICD9) DIABETES WITH OTHER COMA TYPE I [JUVENILE TYPE] UNCONTROLLED
	250.7 - (ICD9) DIABETES WITH PERIPHERAL CIRCULATORY DISORDERS
	250.70 - (ICD9) DIABETES WITH PERIPHERAL CIRCULATORY DISORDERS TYPE II OR UNSPECIFIED TYPE NOT STATED AS UNCONTROLLED
	250.71 - (ICD9) DIABETES WITH PERIPHERAL CIRCULATORY DISORDERS TYPE I [JUVENILE TYPE] NOT STATED AS UNCONTROLLED
	250.72 - (ICD9) DIABETES WITH PERIPHERAL CIRCULATORY DISORDERS TYPE II OR UNSPECIFIED TYPE UNCONTROLLED
	250.73 - (ICD9) DIABETES WITH PERIPHERAL CIRCULATORY DISORDERS TYPE I [JUVENILE TYPE] UNCONTROLLED
Diabetes severe
This event measure was defined as occurring when any of the following criteria were met:
	The occurrence of Inpatient with the following attributes:
	Diagnosis Code (Any Position) is any of: { "250.4", "250.40", "250.41", "250.42", "250.43", "250.5", "250.50", "250.51", "250.52", "250.53", "250.6", "250.60", "250.61", "250.62", "250.63" }
	250.4 - (ICD9) DIABETES WITH RENAL MANIFESTATIONS
	250.40 - (ICD9) DIABETES WITH RENAL MANIFESTATIONS TYPE II OR UNSPECIFIED TYPE NOT STATED AS UNCONTROLLED
	250.41 - (ICD9) DIABETES WITH RENAL MANIFESTATIONS TYPE I [JUVENILE TYPE] NOT STATED AS UNCONTROLLED
	250.42 - (ICD9) DIABETES WITH RENAL MANIFESTATIONS TYPE II OR UNSPECIFIED TYPE UNCONTROLLED
	250.43 - (ICD9) DIABETES WITH RENAL MANIFESTATIONS TYPE I [JUVENILE TYPE] UNCONTROLLED
	250.5 - (ICD9) DIABETES WITH OPHTHALMIC MANIFESTATIONS
	250.50 - (ICD9) DIABETES WITH OPHTHALMIC MANIFESTATIONS TYPE II OR UNSPECIFIED TYPE NOT STATED AS UNCONTROLLED
	250.51 - (ICD9) DIABETES WITH OPHTHALMIC MANIFESTATIONS TYPE I [JUVENILE TYPE] NOT STATED AS UNCONTROLLED
	250.52 - (ICD9) DIABETES WITH OPHTHALMIC MANIFESTATIONS TYPE II OR UNSPECIFIED TYPE UNCONTROLLED
	250.53 - (ICD9) DIABETES WITH OPHTHALMIC MANIFESTATIONS TYPE I [JUVENILE TYPE] UNCONTROLLED
	250.6 - (ICD9) DIABETES WITH NEUROLOGICAL MANIFESTATIONS
	250.60 - (ICD9) DIABETES WITH NEUROLOGICAL MANIFESTATIONS TYPE II OR UNSPECIFIED TYPE NOT STATED AS UNCONTROLLED
	250.61 - (ICD9) DIABETES WITH NEUROLOGICAL MANIFESTATIONS TYPE I [JUVENILE TYPE] NOT STATED AS UNCONTROLLED
	250.62 - (ICD9) DIABETES WITH NEUROLOGICAL MANIFESTATIONS TYPE II OR UNSPECIFIED TYPE UNCONTROLLED
	250.63 - (ICD9) DIABETES WITH NEUROLOGICAL MANIFESTATIONS TYPE I [JUVENILE TYPE] UNCONTROLLED
Diabetes truncated to avoid double count
This measure takes the value of Diabetes interim score, and applies the following recoding rules:
	If the value is greater than 2.0, recode the value to 2.0
Diseases for exclusion
This event measure was defined as occurring when any of the following criteria were met:
	The occurrence of Inpatient with the following attributes:
	Diagnosis Code (Any Position) is any of: { "153", "154", "555", "556", "558.9" }
	153 - (ICD9) MALIGNANT NEOPLASM OF COLON
	154 - (ICD9) MALIGNANT NEOPLASM OF RECTUM RECTOSIGMOID JUNCTION AND ANUS
	555 - (ICD9) REGIONAL ENTERITIS
	556 - (ICD9) ULCERATIVE ENTEROCOLITIS
	558.9 - (ICD9) OTHER AND UNSPECIFIED NONINFECTIOUS GASTROENTERITIS AND COLITIS
	The occurrence of Outpatient with the following attributes:
	Diagnosis Code (Any Position) is any of: { "153", "154", "555", "556", "558.9" }
	153 - (ICD9) MALIGNANT NEOPLASM OF COLON
	154 - (ICD9) MALIGNANT NEOPLASM OF RECTUM RECTOSIGMOID JUNCTION AND ANUS
	555 - (ICD9) REGIONAL ENTERITIS
	556 - (ICD9) ULCERATIVE ENTEROCOLITIS
	558.9 - (ICD9) OTHER AND UNSPECIFIED NONINFECTIOUS GASTROENTERITIS AND COLITIS
Gastroenterologist visit
This event measure was defined as occurring when any of the following criteria were met:
	The occurrence of Outpatient with the following attributes:
	Provider Type is any of: { "275" }
	275
Hemiplegia and Paraplegia
This event measure was defined as occurring when any of the following criteria were met:
	The occurrence of Inpatient with the following attributes:
	Diagnosis Code (Any Position) is any of: { "342", "342.0", "342.00", "342.01", "342.02", "342.1", "342.10", "342.11", "342.12", "342.8", "342.80", "342.81", "342.82", "342.9", "342.90", "342.91", "342.92", "344.1" }
	342 - (ICD9) HEMIPLEGIA AND HEMIPARESIS
	342.0 - (ICD9) FLACCID HEMIPLEGIA
	342.00 - (ICD9) FLACCID HEMIPLEGIA AND HEMIPARESIS AFFECTING UNSPECIFIED SIDE
	342.01 - (ICD9) FLACCID HEMIPLEGIA AND HEMIPARESIS AFFECTING DOMINANT SIDE
	342.02 - (ICD9) FLACCID HEMIPLEGIA AND HEMIPARESIS AFFECTING NONDOMINANT SIDE
	342.1 - (ICD9) SPASTIC HEMIPLEGIA
	342.10 - (ICD9) SPASTIC HEMIPLEGIA AND HEMIPARESIS AFFECTING UNSPECIFIED SIDE
	342.11 - (ICD9) SPASTIC HEMIPLEGIA AND HEMIPARESIS AFFECTING DOMINANT SIDE
	342.12 - (ICD9) SPASTIC HEMIPLEGIA AND HEMIPARESIS AFFECTING NONDOMINANT SIDE
	342.8 - (ICD9) OTHER SPECIFIED HEMIPLEGIA
	342.80 - (ICD9) OTHER SPECIFIED HEMIPLEGIA AND HEMIPARESIS AFFECTING UNSPECIFIED SIDE
	342.81 - (ICD9) OTHER SPECIFIED HEMIPLEGIA AND HEMIPARESIS AFFECTING DOMINANT SIDE
	342.82 - (ICD9) OTHER SPECIFIED HEMIPLEGIA AND HEMIPARESIS AFFECTING NONDOMINANT SIDE
	342.9 - (ICD9) HEMIPLEGIA UNSPECIFIED
	342.90 - (ICD9) UNSPECIFIED HEMIPLEGIA AND HEMIPARESIS AFFECTING UNSPECIFIED SIDE
	342.91 - (ICD9) UNSPECIFIED HEMIPLEGIA AND HEMIPARESIS AFFECTING DOMINANT SIDE
	342.92 - (ICD9) UNSPECIFIED HEMIPLEGIA AND HEMIPARESIS AFFECTING NONDOMINANT SIDE
	344.1 - (ICD9) PARAPLEGIA
Liver disease interim
This measure computes a score by summing over the following components:
	If the event Liver disease mild
	Occurs within 365 days, set the score to 1.0
	Otherwise, set the score to 0.0
	If the event Liver disease severe
	Occurs within 365 days, set the score to 3.0
	Otherwise, set the score to 0.0
Liver disease mild
This event measure was defined as occurring when any of the following criteria were met:
	The occurrence of Inpatient with the following attributes:
	Diagnosis Code (Any Position) is any of: { "571.2", "571.4", "571.40", "571.41", "571.42", "571.49", "571.5", "571.6" }
	571.2 - (ICD9) ALCOHOLIC CIRRHOSIS OF LIVER
	571.4 - (ICD9) CHRONIC HEPATITIS
	571.40 - (ICD9) CHRONIC HEPATITIS UNSPECIFIED
	571.41 - (ICD9) CHRONIC PERSISTENT HEPATITIS
	571.42 - (ICD9) AUTOIMMUNE HEPATITIS
	571.49 - (ICD9) OTHER CHRONIC HEPATITIS
	571.5 - (ICD9) CIRRHOSIS OF LIVER WITHOUT ALCOHOL
	571.6 - (ICD9) BILIARY CIRRHOSIS
Liver disease severe
This event measure was defined as occurring when any of the following criteria were met:
	The occurrence of Inpatient with the following attributes:
	Diagnosis Code (Any Position) is any of: { "456.0", "456.1", "456.2", "456.20", "456.21", "572.2", "572.3", "572.4", "572.8" }
	456.0 - (ICD9) ESOPHAGEAL VARICES WITH BLEEDING
	456.1 - (ICD9) ESOPHAGEAL VARICES WITHOUT BLEEDING
	456.2 - (ICD9) ESOPHAGEAL VARICES IN DISEASES CLASSIFIED ELSEWHERE
	456.20 - (ICD9) ESOPHAGEAL VARICES IN DISEASES CLASSIFIED ELSEWHERE WITH BLEEDING
	456.21 - (ICD9) ESOPHAGEAL VARICES IN DISEASES CLASSIFIED ELSEWHERE WITHOUT BLEEDING
	572.2 - (ICD9) HEPATIC ENCEPHALOPATHY
	572.3 - (ICD9) PORTAL HYPERTENSION
	572.4 - (ICD9) HEPATORENAL SYNDROME
	572.8 - (ICD9) OTHER SEQUELAE OF CHRONIC LIVER DISEASE
Liver disease truncated to avoid double count
This measure takes the value of Liver disease interim, and applies the following recoding rules:
	If the value is greater than 3.0, recode the value to 3.0
MI
This event measure was defined as occurring when any of the following criteria were met:
	The occurrence of Inpatient with the following attributes:
	Diagnosis Code (Any Position) is any of: { "410", "410.0", "410.00", "410.01", "410.02", "410.1", "410.10", "410.11", "410.12", "410.2", "410.20", "410.21", "410.22", "410.3", "410.30", "410.31", "410.32", "410.4", "410.40", "410.41", "410.42", "410.5", "410.50", "410.51", "410.52", "410.6", "410.60", "410.61", "410.62", "410.7", "410.70", "410.71", "410.72", "410.8", "410.80", "410.81", "410.82"…
	410 - (ICD9) ACUTE MYOCARDIAL INFARCTION
	410.0 - (ICD9) ACUTE MYOCARDIAL INFARCTION OF ANTEROLATERAL WALL
	410.00 - (ICD9) ACUTE MYOCARDIAL INFARCTION OF ANTEROLATERAL WALL EPISODE OF CARE UNSPECIFIED
	410.01 - (ICD9) ACUTE MYOCARDIAL INFARCTION OF ANTEROLATERAL WALL INITIAL EPISODE OF CARE
	410.02 - (ICD9) ACUTE MYOCARDIAL INFARCTION OF ANTEROLATERAL WALL SUBSEQUENT EPISODE OF CARE
	410.1 - (ICD9) ACUTE MYOCARDIAL INFARCTION OF OTHER ANTERIOR WALL
	410.10 - (ICD9) ACUTE MYOCARDIAL INFARCTION OF OTHER ANTERIOR WALL EPISODE OF CARE UNSPECIFIED
	410.11 - (ICD9) ACUTE MYOCARDIAL INFARCTION OF OTHER ANTERIOR WALL INITIAL EPISODE OF CARE
	410.12 - (ICD9) ACUTE MYOCARDIAL INFARCTION OF OTHER ANTERIOR WALL SUBSEQUENT EPISODE OF CARE
	410.2 - (ICD9) ACUTE MYOCARDIAL INFARCTION OF INFEROLATERAL WALL
	410.20 - (ICD9) ACUTE MYOCARDIAL INFARCTION OF INFEROLATERAL WALL EPISODE OF CARE UNSPECIFIED
	410.21 - (ICD9) ACUTE MYOCARDIAL INFARCTION OF INFEROLATERAL WALL INITIAL EPISODE OF CARE
	410.22 - (ICD9) ACUTE MYOCARDIAL INFARCTION OF INFEROLATERAL WALL SUBSEQUENT EPISODE OF CARE
	410.3 - (ICD9) ACUTE MYOCARDIAL INFARCTION OF INFEROPOSTERIOR WALL
	410.30 - (ICD9) ACUTE MYOCARDIAL INFARCTION OF INFEROPOSTERIOR WALL EPISODE OF CARE UNSPECIFIED
	410.31 - (ICD9) ACUTE MYOCARDIAL INFARCTION OF INFEROPOSTERIOR WALL INITIAL EPISODE OF CARE
	410.32 - (ICD9) ACUTE MYOCARDIAL INFARCTION OF INFEROPOSTERIOR WALL SUBSEQUENT EPISODE OF CARE
	410.4 - (ICD9) ACUTE MYOCARDIAL INFARCTION OF OTHER INFERIOR WALL
	410.40 - (ICD9) ACUTE MYOCARDIAL INFARCTION OF OTHER INFERIOR WALL EPISODE OF CARE UNSPECIFIED
	410.41 - (ICD9) ACUTE MYOCARDIAL INFARCTION OF OTHER INFERIOR WALL INITIAL EPISODE OF CARE
	410.42 - (ICD9) ACUTE MYOCARDIAL INFARCTION OF OTHER INFERIOR WALL SUBSEQUENT EPISODE OF CARE
	410.5 - (ICD9) ACUTE MYOCARDIAL INFARCTION OF OTHER LATERAL WALL
	410.50 - (ICD9) ACUTE MYOCARDIAL INFARCTION OF OTHER LATERAL WALL EPISODE OF CARE UNSPECIFIED
	410.51 - (ICD9) ACUTE MYOCARDIAL INFARCTION OF OTHER LATERAL WALL INITIAL EPISODE OF CARE
	410.52 - (ICD9) ACUTE MYOCARDIAL INFARCTION OF OTHER LATERAL WALL SUBSEQUENT EPISODE OF CARE
	410.6 - (ICD9) TRUE POSTERIOR WALL INFARCTION
	410.60 - (ICD9) TRUE POSTERIOR WALL INFARCTION EPISODE OF CARE UNSPECIFIED
	410.61 - (ICD9) TRUE POSTERIOR WALL INFARCTION INITIAL EPISODE OF CARE
	410.62 - (ICD9) TRUE POSTERIOR WALL INFARCTION SUBSEQUENT EPISODE OF CARE
	410.7 - (ICD9) SUBENDOCARDIAL INFARCTION
	410.70 - (ICD9) SUBENDOCARDIAL INFARCTION EPISODE OF CARE UNSPECIFIED
	410.71 - (ICD9) SUBENDOCARDIAL INFARCTION INITIAL EPISODE OF CARE
	410.72 - (ICD9) SUBENDOCARDIAL INFARCTION SUBSEQUENT EPISODE OF CARE
	410.8 - (ICD9) ACUTE MYOCARDIAL INFARCTION OF OTHER SPECIFIED SITES
	410.80 - (ICD9) ACUTE MYOCARDIAL INFARCTION OF OTHER SPECIFIED SITES EPISODE OF CARE UNSPECIFIED
	410.81 - (ICD9) ACUTE MYOCARDIAL INFARCTION OF OTHER SPECIFIED SITES INITIAL EPISODE OF CARE
	410.82 - (ICD9) ACUTE MYOCARDIAL INFARCTION OF OTHER SPECIFIED SITES SUBSEQUENT EPISODE OF CARE
	410.9 - (ICD9) ACUTE MYOCARDIAL INFARCTION OF UNSPECIFIED SITE
	410.90 - (ICD9) ACUTE MYOCARDIAL INFARCTION OF UNSPECIFIED SITE EPISODE OF CARE UNSPECIFIED
	410.91 - (ICD9) ACUTE MYOCARDIAL INFARCTION OF UNSPECIFIED SITE INITIAL EPISODE OF CARE
	410.92 - (ICD9) ACUTE MYOCARDIAL INFARCTION OF UNSPECIFIED SITE SUBSEQUENT EPISODE OF CARE
	412 - (ICD9) OLD MYOCARDIAL INFARCTION
Malignancy
This event measure was defined as occurring when any of the following criteria were met:
	The occurrence of Inpatient with the following attributes:
	Diagnosis Code (Any Position) is any of: { "140", "140.0", "140.1", "140.3", "140.4", "140.5", "140.6", "140.8", "140.9", "141", "141.0", "141.1", "141.2", "141.3", "141.4", "141.5", "141.6", "141.8", "141.9", "142", "142.0", "142.1", "142.2", "142.8", "142.9", "143", "143.0", "143.1", "143.8", "143.9", "144", "144.0", "144.1", "144.8", "144.9", "145", "145.0", "145.1", "145.2", "145.3", "145.4",…
	140 - (ICD9) MALIGNANT NEOPLASM OF LIP
	140.0 - (ICD9) MALIGNANT NEOPLASM OF UPPER LIP VERMILION BORDER
	140.1 - (ICD9) MALIGNANT NEOPLASM OF LOWER LIP VERMILION BORDER
	140.3 - (ICD9) MALIGNANT NEOPLASM OF UPPER LIP INNER ASPECT
	140.4 - (ICD9) MALIGNANT NEOPLASM OF LOWER LIP INNER ASPECT
	140.5 - (ICD9) MALIGNANT NEOPLASM OF LIP UNSPECIFIED INNER ASPECT
	140.6 - (ICD9) MALIGNANT NEOPLASM OF COMMISSURE OF LIP
	140.8 - (ICD9) MALIGNANT NEOPLASM OF OTHER SITES OF LIP
	140.9 - (ICD9) MALIGNANT NEOPLASM OF LIP UNSPECIFIED VERMILION BORDER
	141 - (ICD9) MALIGNANT NEOPLASM OF TONGUE
	141.0 - (ICD9) MALIGNANT NEOPLASM OF BASE OF TONGUE
	141.1 - (ICD9) MALIGNANT NEOPLASM OF DORSAL SURFACE OF TONGUE
	141.2 - (ICD9) MALIGNANT NEOPLASM OF TIP AND LATERAL BORDER OF TONGUE
	141.3 - (ICD9) MALIGNANT NEOPLASM OF VENTRAL SURFACE OF TONGUE
	141.4 - (ICD9) MALIGNANT NEOPLASM OF ANTERIOR TWO-THIRDS OF TONGUE PART UNSPECIFIED
	141.5 - (ICD9) MALIGNANT NEOPLASM OF JUNCTIONAL ZONE OF TONGUE
	141.6 - (ICD9) MALIGNANT NEOPLASM OF LINGUAL TONSIL
	141.8 - (ICD9) MALIGNANT NEOPLASM OF OTHER SITES OF TONGUE
	141.9 - (ICD9) MALIGNANT NEOPLASM OF TONGUE UNSPECIFIED
	142 - (ICD9) MALIGNANT NEOPLASM OF MAJOR SALIVARY GLANDS
	142.0 - (ICD9) MALIGNANT NEOPLASM OF PAROTID GLAND
	142.1 - (ICD9) MALIGNANT NEOPLASM OF SUBMANDIBULAR GLAND
	142.2 - (ICD9) MALIGNANT NEOPLASM OF SUBLINGUAL GLAND
	142.8 - (ICD9) MALIGNANT NEOPLASM OF OTHER MAJOR SALIVARY GLANDS
	142.9 - (ICD9) MALIGNANT NEOPLASM OF SALIVARY GLAND UNSPECIFIED
	143 - (ICD9) MALIGNANT NEOPLASM OF GUM
	143.0 - (ICD9) MALIGNANT NEOPLASM OF UPPER GUM
	143.1 - (ICD9) MALIGNANT NEOPLASM OF LOWER GUM
	143.8 - (ICD9) MALIGNANT NEOPLASM OF OTHER SITES OF GUM
	143.9 - (ICD9) MALIGNANT NEOPLASM OF GUM UNSPECIFIED
	144 - (ICD9) MALIGNANT NEOPLASM OF FLOOR OF MOUTH
	144.0 - (ICD9) MALIGNANT NEOPLASM OF ANTERIOR PORTION OF FLOOR OF MOUTH
	144.1 - (ICD9) MALIGNANT NEOPLASM OF LATERAL PORTION OF FLOOR OF MOUTH
	144.8 - (ICD9) MALIGNANT NEOPLASM OF OTHER SITES OF FLOOR OF MOUTH
	144.9 - (ICD9) MALIGNANT NEOPLASM OF FLOOR OF MOUTH PART UNSPECIFIED
	145 - (ICD9) MALIGNANT NEOPLASM OF OTHER AND UNSPECIFIED PARTS OF MOUTH
	145.0 - (ICD9) MALIGNANT NEOPLASM OF CHEEK MUCOSA
	145.1 - (ICD9) MALIGNANT NEOPLASM OF VESTIBULE OF MOUTH
	145.2 - (ICD9) MALIGNANT NEOPLASM OF HARD PALATE
	145.3 - (ICD9) MALIGNANT NEOPLASM OF SOFT PALATE
	145.4 - (ICD9) MALIGNANT NEOPLASM OF UVULA
	145.5 - (ICD9) MALIGNANT NEOPLASM OF PALATE UNSPECIFIED
	145.6 - (ICD9) MALIGNANT NEOPLASM OF RETROMOLAR AREA
	145.8 - (ICD9) MALIGNANT NEOPLASM OF OTHER SPECIFIED PARTS OF MOUTH
	145.9 - (ICD9) MALIGNANT NEOPLASM OF MOUTH UNSPECIFIED
	146 - (ICD9) MALIGNANT NEOPLASM OF OROPHARYNX
	146.0 - (ICD9) MALIGNANT NEOPLASM OF TONSIL
	146.1 - (ICD9) MALIGNANT NEOPLASM OF TONSILLAR FOSSA
	146.2 - (ICD9) MALIGNANT NEOPLASM OF TONSILLAR PILLARS (ANTERIOR) (POSTERIOR)
	146.3 - (ICD9) MALIGNANT NEOPLASM OF VALLECULA EPIGLOTTICA
	146.4 - (ICD9) MALIGNANT NEOPLASM OF ANTERIOR ASPECT OF EPIGLOTTIS
	146.5 - (ICD9) MALIGNANT NEOPLASM OF JUNCTIONAL REGION OF OROPHARYNX
	146.6 - (ICD9) MALIGNANT NEOPLASM OF LATERAL WALL OF OROPHARYNX
	146.7 - (ICD9) MALIGNANT NEOPLASM OF POSTERIOR WALL OF OROPHARYNX
	146.8 - (ICD9) MALIGNANT NEOPLASM OF OTHER SPECIFIED SITES OF OROPHARYNX
	146.9 - (ICD9) MALIGNANT NEOPLASM OF OROPHARYNX UNSPECIFIED SITE
	147 - (ICD9) MALIGNANT NEOPLASM OF NASOPHARYNX
	147.0 - (ICD9) MALIGNANT NEOPLASM OF SUPERIOR WALL OF NASOPHARYNX
	147.1 - (ICD9) MALIGNANT NEOPLASM OF POSTERIOR WALL OF NASOPHARYNX
	147.2 - (ICD9) MALIGNANT NEOPLASM OF LATERAL WALL OF NASOPHARYNX
	147.3 - (ICD9) MALIGNANT NEOPLASM OF ANTERIOR WALL OF NASOPHARYNX
	147.8 - (ICD9) MALIGNANT NEOPLASM OF OTHER SPECIFIED SITES OF NASOPHARYNX
	147.9 - (ICD9) MALIGNANT NEOPLASM OF NASOPHARYNX UNSPECIFIED SITE
	148 - (ICD9) MALIGNANT NEOPLASM OF HYPOPHARYNX
	148.0 - (ICD9) MALIGNANT NEOPLASM OF POSTCRICOID REGION OF HYPOPHARYNX
	148.1 - (ICD9) MALIGNANT NEOPLASM OF PYRIFORM SINUS
	148.2 - (ICD9) MALIGNANT NEOPLASM OF ARYEPIGLOTTIC FOLD HYPOPHARYNGEAL ASPECT
	148.3 - (ICD9) MALIGNANT NEOPLASM OF POSTERIOR HYPOPHARYNGEAL WALL
	148.8 - (ICD9) MALIGNANT NEOPLASM OF OTHER SPECIFIED SITES OF HYPOPHARYNX
	148.9 - (ICD9) MALIGNANT NEOPLASM OF HYPOPHARYNX UNSPECIFIED SITE
	149 - (ICD9) MALIGNANT NEOPLASM OF OTHER AND ILL-DEFINED SITES WITHIN THE LIP ORAL CAVITY AND PHARYNX
	149.0 - (ICD9) MALIGNANT NEOPLASM OF PHARYNX UNSPECIFIED
	149.1 - (ICD9) MALIGNANT NEOPLASM OF WALDEYER'S RING
	149.8 - (ICD9) MALIGNANT NEOPLASM OF OTHER SITES WITHIN THE LIP AND ORAL CAVITY
	149.9 - (ICD9) MALIGNANT NEOPLASM OF ILL-DEFINED SITES WITHIN THE LIP AND ORAL CAVITY
	150 - (ICD9) MALIGNANT NEOPLASM OF ESOPHAGUS
	150.0 - (ICD9) MALIGNANT NEOPLASM OF CERVICAL ESOPHAGUS
	150.1 - (ICD9) MALIGNANT NEOPLASM OF THORACIC ESOPHAGUS
	150.2 - (ICD9) MALIGNANT NEOPLASM OF ABDOMINAL ESOPHAGUS
	150.3 - (ICD9) MALIGNANT NEOPLASM OF UPPER THIRD OF ESOPHAGUS
	150.4 - (ICD9) MALIGNANT NEOPLASM OF MIDDLE THIRD OF ESOPHAGUS
	150.5 - (ICD9) MALIGNANT NEOPLASM OF LOWER THIRD OF ESOPHAGUS
	150.8 - (ICD9) MALIGNANT NEOPLASM OF OTHER SPECIFIED PART OF ESOPHAGUS
	150.9 - (ICD9) MALIGNANT NEOPLASM OF ESOPHAGUS UNSPECIFIED SITE
	151 - (ICD9) MALIGNANT NEOPLASM OF STOMACH
	151.0 - (ICD9) MALIGNANT NEOPLASM OF CARDIA
	151.1 - (ICD9) MALIGNANT NEOPLASM OF PYLORUS
	151.2 - (ICD9) MALIGNANT NEOPLASM OF PYLORIC ANTRUM
	151.3 - (ICD9) MALIGNANT NEOPLASM OF FUNDUS OF STOMACH
	151.4 - (ICD9) MALIGNANT NEOPLASM OF BODY OF STOMACH
	151.5 - (ICD9) MALIGNANT NEOPLASM OF LESSER CURVATURE OF STOMACH UNSPECIFIED
	151.6 - (ICD9) MALIGNANT NEOPLASM OF GREATER CURVATURE OF STOMACH UNSPECIFIED
	151.8 - (ICD9) MALIGNANT NEOPLASM OF OTHER SPECIFIED SITES OF STOMACH
	151.9 - (ICD9) MALIGNANT NEOPLASM OF STOMACH UNSPECIFIED SITE
	152 - (ICD9) MALIGNANT NEOPLASM OF SMALL INTESTINE INCLUDING DUODENUM
	152.0 - (ICD9) MALIGNANT NEOPLASM OF DUODENUM
	152.1 - (ICD9) MALIGNANT NEOPLASM OF JEJUNUM
	152.2 - (ICD9) MALIGNANT NEOPLASM OF ILEUM
	152.3 - (ICD9) MALIGNANT NEOPLASM OF MECKEL'S DIVERTICULUM
	152.8 - (ICD9) MALIGNANT NEOPLASM OF OTHER SPECIFIED SITES OF SMALL INTESTINE
	152.9 - (ICD9) MALIGNANT NEOPLASM OF SMALL INTESTINE UNSPECIFIED SITE
	153 - (ICD9) MALIGNANT NEOPLASM OF COLON
	153.0 - (ICD9) MALIGNANT NEOPLASM OF HEPATIC FLEXURE
	153.1 - (ICD9) MALIGNANT NEOPLASM OF TRANSVERSE COLON
	153.2 - (ICD9) MALIGNANT NEOPLASM OF DESCENDING COLON
	153.3 - (ICD9) MALIGNANT NEOPLASM OF SIGMOID COLON
	153.4 - (ICD9) MALIGNANT NEOPLASM OF CECUM
	153.5 - (ICD9) MALIGNANT NEOPLASM OF APPENDIX VERMIFORMIS
	153.6 - (ICD9) MALIGNANT NEOPLASM OF ASCENDING COLON
	153.7 - (ICD9) MALIGNANT NEOPLASM OF SPLENIC FLEXURE
	153.8 - (ICD9) MALIGNANT NEOPLASM OF OTHER SPECIFIED SITES OF LARGE INTESTINE
	153.9 - (ICD9) MALIGNANT NEOPLASM OF COLON UNSPECIFIED SITE
	154 - (ICD9) MALIGNANT NEOPLASM OF RECTUM RECTOSIGMOID JUNCTION AND ANUS
	154.0 - (ICD9) MALIGNANT NEOPLASM OF RECTOSIGMOID JUNCTION
	154.1 - (ICD9) MALIGNANT NEOPLASM OF RECTUM
	154.2 - (ICD9) MALIGNANT NEOPLASM OF ANAL CANAL
	154.3 - (ICD9) MALIGNANT NEOPLASM OF ANUS UNSPECIFIED SITE
	154.8 - (ICD9) MALIGNANT NEOPLASM OF OTHER SITES OF RECTUM RECTOSIGMOID JUNCTION AND ANUS
	155 - (ICD9) MALIGNANT NEOPLASM OF LIVER AND INTRAHEPATIC BILE DUCTS
	155.0 - (ICD9) MALIGNANT NEOPLASM OF LIVER PRIMARY
	155.1 - (ICD9) MALIGNANT NEOPLASM OF INTRAHEPATIC BILE DUCTS
	155.2 - (ICD9) MALIGNANT NEOPLASM OF LIVER NOT SPECIFIED AS PRIMARY OR SECONDARY
	156 - (ICD9) MALIGNANT NEOPLASM OF GALLBLADDER AND EXTRAHEPATIC BILE DUCTS
	156.0 - (ICD9) MALIGNANT NEOPLASM OF GALLBLADDER
	156.1 - (ICD9) MALIGNANT NEOPLASM OF EXTRAHEPATIC BILE DUCTS
	156.2 - (ICD9) MALIGNANT NEOPLASM OF AMPULLA OF VATER
	156.8 - (ICD9) MALIGNANT NEOPLASM OF OTHER SPECIFIED SITES OF GALLBLADDER AND EXTRAHEPATIC BILE DUCTS
	156.9 - (ICD9) MALIGNANT NEOPLASM OF BILIARY TRACT PART UNSPECIFIED SITE
	157 - (ICD9) MALIGNANT NEOPLASM OF PANCREAS
	157.0 - (ICD9) MALIGNANT NEOPLASM OF HEAD OF PANCREAS
	157.1 - (ICD9) MALIGNANT NEOPLASM OF BODY OF PANCREAS
	157.2 - (ICD9) MALIGNANT NEOPLASM OF TAIL OF PANCREAS
	157.3 - (ICD9) MALIGNANT NEOPLASM OF PANCREATIC DUCT
	157.4 - (ICD9) MALIGNANT NEOPLASM OF ISLETS OF LANGERHANS
	157.8 - (ICD9) MALIGNANT NEOPLASM OF OTHER SPECIFIED SITES OF PANCREAS
	157.9 - (ICD9) MALIGNANT NEOPLASM OF PANCREAS PART UNSPECIFIED
	158 - (ICD9) MALIGNANT NEOPLASM OF RETROPERITONEUM AND PERITONEUM
	158.0 - (ICD9) MALIGNANT NEOPLASM OF RETROPERITONEUM
	158.8 - (ICD9) MALIGNANT NEOPLASM OF SPECIFIED PARTS OF PERITONEUM
	158.9 - (ICD9) MALIGNANT NEOPLASM OF PERITONEUM UNSPECIFIED
	159 - (ICD9) MALIGNANT NEOPLASM OF OTHER AND ILL-DEFINED SITES WITHIN THE DIGESTIVE ORGANS AND PERITONEUM
	159.0 - (ICD9) MALIGNANT NEOPLASM OF INTESTINAL TRACT PART UNSPECIFIED
	159.1 - (ICD9) MALIGNANT NEOPLASM OF SPLEEN NOT ELSEWHERE CLASSIFIED
	159.8 - (ICD9) MALIGNANT NEOPLASM OF OTHER SITES OF DIGESTIVE SYSTEM AND INTRA-ABDOMINAL ORGANS
	159.9 - (ICD9) MALIGNANT NEOPLASM OF ILL-DEFINED SITES WITHIN THE DIGESTIVE ORGANS AND PERITONEUM
	160 - (ICD9) MALIGNANT NEOPLASM OF NASAL CAVITIES MIDDLE EAR AND ACCESSORY SINUSES
	160.0 - (ICD9) MALIGNANT NEOPLASM OF NASAL CAVITIES
	160.1 - (ICD9) MALIGNANT NEOPLASM OF AUDITORY TUBE MIDDLE EAR AND MASTOID AIR CELLS
	160.2 - (ICD9) MALIGNANT NEOPLASM OF MAXILLARY SINUS
	160.3 - (ICD9) MALIGNANT NEOPLASM OF ETHMOIDAL SINUS
	160.4 - (ICD9) MALIGNANT NEOPLASM OF FRONTAL SINUS
	160.5 - (ICD9) MALIGNANT NEOPLASM OF SPHENOIDAL SINUS
	160.8 - (ICD9) MALIGNANT NEOPLASM OF OTHER ACCESSORY SINUSES
	160.9 - (ICD9) MALIGNANT NEOPLASM OF ACCESSORY SINUS UNSPECIFIED
	161 - (ICD9) MALIGNANT NEOPLASM OF LARYNX
	161.0 - (ICD9) MALIGNANT NEOPLASM OF GLOTTIS
	161.1 - (ICD9) MALIGNANT NEOPLASM OF SUPRAGLOTTIS
	161.2 - (ICD9) MALIGNANT NEOPLASM OF SUBGLOTTIS
	161.3 - (ICD9) MALIGNANT NEOPLASM OF LARYNGEAL CARTILAGES
	161.8 - (ICD9) MALIGNANT NEOPLASM OF OTHER SPECIFIED SITES OF LARYNX
	161.9 - (ICD9) MALIGNANT NEOPLASM OF LARYNX UNSPECIFIED
	162 - (ICD9) MALIGNANT NEOPLASM OF TRACHEA BRONCHUS AND LUNG
	162.0 - (ICD9) MALIGNANT NEOPLASM OF TRACHEA
	162.2 - (ICD9) MALIGNANT NEOPLASM OF MAIN BRONCHUS
	162.3 - (ICD9) MALIGNANT NEOPLASM OF UPPER LOBE BRONCHUS OR LUNG
	162.4 - (ICD9) MALIGNANT NEOPLASM OF MIDDLE LOBE BRONCHUS OR LUNG
	162.5 - (ICD9) MALIGNANT NEOPLASM OF LOWER LOBE BRONCHUS OR LUNG
	162.8 - (ICD9) MALIGNANT NEOPLASM OF OTHER PARTS OF BRONCHUS OR LUNG
	162.9 - (ICD9) MALIGNANT NEOPLASM OF BRONCHUS AND LUNG UNSPECIFIED
	163 - (ICD9) MALIGNANT NEOPLASM OF PLEURA
	163.0 - (ICD9) MALIGNANT NEOPLASM OF PARIETAL PLEURA
	163.1 - (ICD9) MALIGNANT NEOPLASM OF VISCERAL PLEURA
	163.8 - (ICD9) MALIGNANT NEOPLASM OF OTHER SPECIFIED SITES OF PLEURA
	163.9 - (ICD9) MALIGNANT NEOPLASM OF PLEURA UNSPECIFIED
	164 - (ICD9) MALIGNANT NEOPLASM OF THYMUS HEART AND MEDIASTINUM
	164.0 - (ICD9) MALIGNANT NEOPLASM OF THYMUS
	164.1 - (ICD9) MALIGNANT NEOPLASM OF HEART
	164.2 - (ICD9) MALIGNANT NEOPLASM OF ANTERIOR MEDIASTINUM
	164.3 - (ICD9) MALIGNANT NEOPLASM OF POSTERIOR MEDIASTINUM
	164.8 - (ICD9) MALIGNANT NEOPLASM OF OTHER PARTS OF MEDIASTINUM
	164.9 - (ICD9) MALIGNANT NEOPLASM OF MEDIASTINUM PART UNSPECIFIED
	165 - (ICD9) MALIGNANT NEOPLASM OF OTHER AND ILL-DEFINED SITES WITHIN THE RESPIRATORY SYSTEM AND INTRATHORACIC ORGANS
	165.0 - (ICD9) MALIGNANT NEOPLASM OF UPPER RESPIRATORY TRACT PART UNSPECIFIED
	165.8 - (ICD9) MALIGNANT NEOPLASM OF OTHER SITES WITHIN THE RESPIRATORY SYSTEM AND INTRATHORACIC ORGANS
	165.9 - (ICD9) MALIGNANT NEOPLASM OF ILL-DEFINED SITES WITHIN THE RESPIRATORY SYSTEM
	170 - (ICD9) MALIGNANT NEOPLASM OF BONE AND ARTICULAR CARTILAGE
	170.0 - (ICD9) MALIGNANT NEOPLASM OF BONES OF SKULL AND FACE EXCEPT MANDIBLE
	170.1 - (ICD9) MALIGNANT NEOPLASM OF MANDIBLE
	170.2 - (ICD9) MALIGNANT NEOPLASM OF VERTEBRAL COLUMN EXCLUDING SACRUM AND COCCYX
	170.3 - (ICD9) MALIGNANT NEOPLASM OF RIBS STERNUM AND CLAVICLE
	170.4 - (ICD9) MALIGNANT NEOPLASM OF SCAPULA AND LONG BONES OF UPPER LIMB
	170.5 - (ICD9) MALIGNANT NEOPLASM OF SHORT BONES OF UPPER LIMB
	170.6 - (ICD9) MALIGNANT NEOPLASM OF PELVIC BONES SACRUM AND COCCYX
	170.7 - (ICD9) MALIGNANT NEOPLASM OF LONG BONES OF LOWER LIMB
	170.8 - (ICD9) MALIGNANT NEOPLASM OF SHORT BONES OF LOWER LIMB
	170.9 - (ICD9) MALIGNANT NEOPLASM OF BONE AND ARTICULAR CARTILAGE SITE UNSPECIFIED
	171 - (ICD9) MALIGNANT NEOPLASM OF CONNECTIVE AND OTHER SOFT TISSUE
	171.0 - (ICD9) MALIGNANT NEOPLASM OF CONNECTIVE AND OTHER SOFT TISSUE OF HEAD FACE AND NECK
	171.2 - (ICD9) MALIGNANT NEOPLASM OF CONNECTIVE AND OTHER SOFT TISSUE OF UPPER LIMB INCLUDING SHOULDER
	171.3 - (ICD9) MALIGNANT NEOPLASM OF CONNECTIVE AND OTHER SOFT TISSUE OF LOWER LIMB INCLUDING HIP
	171.4 - (ICD9) MALIGNANT NEOPLASM OF CONNECTIVE AND OTHER SOFT TISSUE OF THORAX
	171.5 - (ICD9) MALIGNANT NEOPLASM OF CONNECTIVE AND OTHER SOFT TISSUE OF ABDOMEN
	171.6 - (ICD9) MALIGNANT NEOPLASM OF CONNECTIVE AND OTHER SOFT TISSUE OF PELVIS
	171.7 - (ICD9) MALIGNANT NEOPLASM OF CONNECTIVE AND OTHER SOFT TISSUE OF TRUNK UNSPECIFIED
	171.8 - (ICD9) MALIGNANT NEOPLASM OF OTHER SPECIFIED SITES OF CONNECTIVE AND OTHER SOFT TISSUE
	171.9 - (ICD9) MALIGNANT NEOPLASM OF CONNECTIVE AND OTHER SOFT TISSUE SITE UNSPECIFIED
	172 - (ICD9) MALIGNANT MELANOMA OF SKIN
	172.0 - (ICD9) MALIGNANT MELANOMA OF SKIN OF LIP
	172.1 - (ICD9) MALIGNANT MELANOMA OF SKIN OF EYELID INCLUDING CANTHUS
	172.2 - (ICD9) MALIGNANT MELANOMA OF SKIN OF EAR AND EXTERNAL AUDITORY CANAL
	172.3 - (ICD9) MALIGNANT MELANOMA OF SKIN OF OTHER AND UNSPECIFIED PARTS OF FACE
	172.4 - (ICD9) MALIGNANT MELANOMA OF SKIN OF SCALP AND NECK
	172.5 - (ICD9) MALIGNANT MELANOMA OF SKIN OF TRUNK EXCEPT SCROTUM
	172.6 - (ICD9) MALIGNANT MELANOMA OF SKIN OF UPPER LIMB INCLUDING SHOULDER
	172.7 - (ICD9) MALIGNANT MELANOMA OF SKIN OF LOWER LIMB INCLUDING HIP
	172.8 - (ICD9) MALIGNANT MELANOMA OF OTHER SPECIFIED SITES OF SKIN
	172.9 - (ICD9) MELANOMA OF SKIN SITE UNSPECIFIED
	174 - (ICD9) MALIGNANT NEOPLASM OF FEMALE BREAST
	174.0 - (ICD9) MALIGNANT NEOPLASM OF NIPPLE AND AREOLA OF FEMALE BREAST
	174.1 - (ICD9) MALIGNANT NEOPLASM OF CENTRAL PORTION OF FEMALE BREAST
	174.2 - (ICD9) MALIGNANT NEOPLASM OF UPPER-INNER QUADRANT OF FEMALE BREAST
	174.3 - (ICD9) MALIGNANT NEOPLASM OF LOWER-INNER QUADRANT OF FEMALE BREAST
	174.4 - (ICD9) MALIGNANT NEOPLASM OF UPPER-OUTER QUADRANT OF FEMALE BREAST
	174.5 - (ICD9) MALIGNANT NEOPLASM OF LOWER-OUTER QUADRANT OF FEMALE BREAST
	174.6 - (ICD9) MALIGNANT NEOPLASM OF AXILLARY TAIL OF FEMALE BREAST
	174.8 - (ICD9) MALIGNANT NEOPLASM OF OTHER SPECIFIED SITES OF FEMALE BREAST
	174.9 - (ICD9) MALIGNANT NEOPLASM OF BREAST (FEMALE) UNSPECIFIED SITE
	175 - (ICD9) MALIGNANT NEOPLASM OF MALE BREAST
	175.0 - (ICD9) MALIGNANT NEOPLASM OF NIPPLE AND AREOLA OF MALE BREAST
	175.9 - (ICD9) MALIGNANT NEOPLASM OF OTHER AND UNSPECIFIED SITES OF MALE BREAST
	176 - (ICD9) KAPOSI'S SARCOMA
	176.0 - (ICD9) KAPOSI'S SARCOMA SKIN
	176.1 - (ICD9) KAPOSI'S SARCOMA SOFT TISSUE
	176.2 - (ICD9) KAPOSI'S SARCOMA PALATE
	176.3 - (ICD9) KAPOSI'S SARCOMA GASTROINTESTINAL SITES
	176.4 - (ICD9) KAPOSI'S SARCOMA LUNG
	176.5 - (ICD9) KAPOSI'S SARCOMA LYMPH NODES
	176.8 - (ICD9) KAPOSI'S SARCOMA OTHER SPECIFIED SITES
	176.9 - (ICD9) KAPOSI'S SARCOMA UNSPECIFIED SITE
	179 - (ICD9) MALIGNANT NEOPLASM OF UTERUS-PART UNS
	180 - (ICD9) MALIGNANT NEOPLASM OF CERVIX UTERI
	180.0 - (ICD9) MALIGNANT NEOPLASM OF ENDOCERVIX
	180.1 - (ICD9) MALIGNANT NEOPLASM OF EXOCERVIX
	180.8 - (ICD9) MALIGNANT NEOPLASM OF OTHER SPECIFIED SITES OF CERVIX
	180.9 - (ICD9) MALIGNANT NEOPLASM OF CERVIX UTERI UNSPECIFIED SITE
	181 - (ICD9) MALIGNANT NEOPLASM OF PLACENTA
	182 - (ICD9) MALIGNANT NEOPLASM OF BODY OF UTERUS
	182.0 - (ICD9) MALIGNANT NEOPLASM OF CORPUS UTERI EXCEPT ISTHMUS
	182.1 - (ICD9) MALIGNANT NEOPLASM OF ISTHMUS
	182.8 - (ICD9) MALIGNANT NEOPLASM OF OTHER SPECIFIED SITES OF BODY OF UTERUS
	183 - (ICD9) MALIGNANT NEOPLASM OF OVARY AND OTHER UTERINE ADNEXA
	183.0 - (ICD9) MALIGNANT NEOPLASM OF OVARY
	183.2 - (ICD9) MALIGNANT NEOPLASM OF FALLOPIAN TUBE
	183.3 - (ICD9) MALIGNANT NEOPLASM OF BROAD LIGAMENT OF UTERUS
	183.4 - (ICD9) MALIGNANT NEOPLASM OF PARAMETRIUM
	183.5 - (ICD9) MALIGNANT NEOPLASM OF ROUND LIGAMENT OF UTERUS
	183.8 - (ICD9) MALIGNANT NEOPLASM OF OTHER SPECIFIED SITES OF UTERINE ADNEXA
	183.9 - (ICD9) MALIGNANT NEOPLASM OF UTERINE ADNEXA UNSPECIFIED SITE
	184 - (ICD9) MALIGNANT NEOPLASM OF OTHER AND UNSPECIFIED FEMALE GENITAL ORGANS
	184.0 - (ICD9) MALIGNANT NEOPLASM OF VAGINA
	184.1 - (ICD9) MALIGNANT NEOPLASM OF LABIA MAJORA
	184.2 - (ICD9) MALIGNANT NEOPLASM OF LABIA MINORA
	184.3 - (ICD9) MALIGNANT NEOPLASM OF CLITORIS
	184.4 - (ICD9) MALIGNANT NEOPLASM OF VULVA UNSPECIFIED SITE
	184.8 - (ICD9) MALIGNANT NEOPLASM OF OTHER SPECIFIED SITES OF FEMALE GENITAL ORGANS
	184.9 - (ICD9) MALIGNANT NEOPLASM OF FEMALE GENITAL ORGAN SITE UNSPECIFIED
	185 - (ICD9) MALIGNANT NEOPLASM OF PROSTATE
	186 - (ICD9) MALIGNANT NEOPLASM OF TESTIS
	186.0 - (ICD9) MALIGNANT NEOPLASM OF UNDESCENDED TESTIS
	186.9 - (ICD9) MALIGNANT NEOPLASM OF OTHER AND UNSPECIFIED TESTIS
	187 - (ICD9) MALIGNANT NEOPLASM OF PENIS AND OTHER MALE GENITAL ORGANS
	187.1 - (ICD9) MALIGNANT NEOPLASM OF PREPUCE
	187.2 - (ICD9) MALIGNANT NEOPLASM OF GLANS PENIS
	187.3 - (ICD9) MALIGNANT NEOPLASM OF BODY OF PENIS
	187.4 - (ICD9) MALIGNANT NEOPLASM OF PENIS PART UNSPECIFIED
	187.5 - (ICD9) MALIGNANT NEOPLASM OF EPIDIDYMIS
	187.6 - (ICD9) MALIGNANT NEOPLASM OF SPERMATIC CORD
	187.7 - (ICD9) MALIGNANT NEOPLASM OF SCROTUM
	187.8 - (ICD9) MALIGNANT NEOPLASM OF OTHER SPECIFIED SITES OF MALE GENITAL ORGANS
	187.9 - (ICD9) MALIGNANT NEOPLASM OF MALE GENITAL ORGAN SITE UNSPECIFIED
	188 - (ICD9) MALIGNANT NEOPLASM OF BLADDER
	188.0 - (ICD9) MALIGNANT NEOPLASM OF TRIGONE OF URINARY BLADDER
	188.1 - (ICD9) MALIGNANT NEOPLASM OF DOME OF URINARY BLADDER
	188.2 - (ICD9) MALIGNANT NEOPLASM OF LATERAL WALL OF URINARY BLADDER
	188.3 - (ICD9) MALIGNANT NEOPLASM OF ANTERIOR WALL OF URINARY BLADDER
	188.4 - (ICD9) MALIGNANT NEOPLASM OF POSTERIOR WALL OF URINARY BLADDER
	188.5 - (ICD9) MALIGNANT NEOPLASM OF BLADDER NECK
	188.6 - (ICD9) MALIGNANT NEOPLASM OF URETERIC ORIFICE
	188.7 - (ICD9) MALIGNANT NEOPLASM OF URACHUS
	188.8 - (ICD9) MALIGNANT NEOPLASM OF OTHER SPECIFIED SITES OF BLADDER
	188.9 - (ICD9) MALIGNANT NEOPLASM OF BLADDER PART UNSPECIFIED
	189 - (ICD9) MALIGNANT NEOPLASM OF KIDNEY AND OTHER AND UNSPECIFIED URINARY ORGANS
	189.0 - (ICD9) MALIGNANT NEOPLASM OF KIDNEY EXCEPT PELVIS
	189.1 - (ICD9) MALIGNANT NEOPLASM OF RENAL PELVIS
	189.2 - (ICD9) MALIGNANT NEOPLASM OF URETER
	189.3 - (ICD9) MALIGNANT NEOPLASM OF URETHRA
	189.4 - (ICD9) MALIGNANT NEOPLASM OF PARAURETHRAL GLANDS
	189.8 - (ICD9) MALIGNANT NEOPLASM OF OTHER SPECIFIED SITES OF URINARY ORGANS
	189.9 - (ICD9) MALIGNANT NEOPLASM OF URINARY ORGAN SITE UNSPECIFIED
	190 - (ICD9) MALIGNANT NEOPLASM OF EYE
	190.0 - (ICD9) MALIGNANT NEOPLASM OF EYEBALL EXCEPT CONJUNCTIVA CORNEA RETINA AND CHOROID
	190.1 - (ICD9) MALIGNANT NEOPLASM OF ORBIT
	190.2 - (ICD9) MALIGNANT NEOPLASM OF LACRIMAL GLAND
	190.3 - (ICD9) MALIGNANT NEOPLASM OF CONJUNCTIVA
	190.4 - (ICD9) MALIGNANT NEOPLASM OF CORNEA
	190.5 - (ICD9) MALIGNANT NEOPLASM OF RETINA
	190.6 - (ICD9) MALIGNANT NEOPLASM OF CHOROID
	190.7 - (ICD9) MALIGNANT NEOPLASM OF LACRIMAL DUCT
	190.8 - (ICD9) MALIGNANT NEOPLASM OF OTHER SPECIFIED SITES OF EYE
	190.9 - (ICD9) MALIGNANT NEOPLASM OF EYE PART UNSPECIFIED
	191 - (ICD9) MALIGNANT NEOPLASM OF BRAIN
	191.0 - (ICD9) MALIGNANT NEOPLASM OF CEREBRUM EXCEPT LOBES AND VENTRICLES
	191.1 - (ICD9) MALIGNANT NEOPLASM OF FRONTAL LOBE
	191.2 - (ICD9) MALIGNANT NEOPLASM OF TEMPORAL LOBE
	191.3 - (ICD9) MALIGNANT NEOPLASM OF PARIETAL LOBE
	191.4 - (ICD9) MALIGNANT NEOPLASM OF OCCIPITAL LOBE
	191.5 - (ICD9) MALIGNANT NEOPLASM OF VENTRICLES
	191.6 - (ICD9) MALIGNANT NEOPLASM OF CEREBELLUM NOT OTHERWISE SPECIFIED
	191.7 - (ICD9) MALIGNANT NEOPLASM OF BRAIN STEM
	191.8 - (ICD9) MALIGNANT NEOPLASM OF OTHER PARTS OF BRAIN
	191.9 - (ICD9) MALIGNANT NEOPLASM OF BRAIN UNSPECIFIED SITE
	192 - (ICD9) MALIGNANT NEOPLASM OF OTHER AND UNSPECIFIED PARTS OF NERVOUS SYSTEM
	192.0 - (ICD9) MALIGNANT NEOPLASM OF CRANIAL NERVES
	192.1 - (ICD9) MALIGNANT NEOPLASM OF CEREBRAL MENINGES
	192.2 - (ICD9) MALIGNANT NEOPLASM OF SPINAL CORD
	192.3 - (ICD9) MALIGNANT NEOPLASM OF SPINAL MENINGES
	192.8 - (ICD9) MALIGNANT NEOPLASM OF OTHER SPECIFIED SITES OF NERVOUS SYSTEM
	192.9 - (ICD9) MALIGNANT NEOPLASM OF NERVOUS SYSTEM PART UNSPECIFIED
	193 - (ICD9) MALIGNANT NEOPLASM OF THYROID GLAND
	194 - (ICD9) MALIGNANT NEOPLASM OF OTHER ENDOCRINE GLANDS AND RELATED STRUCTURES
	194.0 - (ICD9) MALIGNANT NEOPLASM OF ADRENAL GLAND
	194.1 - (ICD9) MALIGNANT NEOPLASM OF PARATHYROID GLAND
	194.3 - (ICD9) MALIGNANT NEOPLASM OF PITUITARY GLAND AND CRANIOPHARYNGEAL DUCT
	194.4 - (ICD9) MALIGNANT NEOPLASM OF PINEAL GLAND
	194.5 - (ICD9) MALIGNANT NEOPLASM OF CAROTID BODY
	194.6 - (ICD9) MALIGNANT NEOPLASM OF AORTIC BODY AND OTHER PARAGANGLIA
	194.8 - (ICD9) MALIGNANT NEOPLASM OF OTHER ENDOCRINE GLANDS AND RELATED STRUCTURES
	194.9 - (ICD9) MALIGNANT NEOPLASM OF ENDOCRINE GLAND SITE UNSPECIFIED
	195 - (ICD9) MALIGNANT NEOPLASM OF OTHER AND ILL-DEFINED SITES
	195.0 - (ICD9) MALIGNANT NEOPLASM OF HEAD FACE AND NECK
	195.1 - (ICD9) MALIGNANT NEOPLASM OF THORAX
	195.2 - (ICD9) MALIGNANT NEOPLASM OF ABDOMEN
	195.3 - (ICD9) MALIGNANT NEOPLASM OF PELVIS
	195.4 - (ICD9) MALIGNANT NEOPLASM OF UPPER LIMB
	195.5 - (ICD9) MALIGNANT NEOPLASM OF LOWER LIMB
	195.8 - (ICD9) MALIGNANT NEOPLASM OF OTHER SPECIFIED SITES
	200 - (ICD9) LYMPHOSARCOMA AND RETICULOSARCOMA AND OTHER SPECIFIED MALIGNANT TUMORS OF LYMPHATIC TISSUE
	200.0 - (ICD9) RETICULOSARCOMA
	200.00 - (ICD9) RETICULOSARCOMA UNSPECIFIED SITE
	200.01 - (ICD9) RETICULOSARCOMA INVOLVING LYMPH NODES OF HEAD FACE AND NECK
	200.02 - (ICD9) RETICULOSARCOMA INVOLVING INTRATHORACIC LYMPH NODES
	200.03 - (ICD9) RETICULOSARCOMA INVOLVING INTRA-ABDOMINAL LYMPH NODES
	200.04 - (ICD9) RETICULOSARCOMA INVOLVING LYMPH NODES OF AXILLA AND UPPER LIMB
	200.05 - (ICD9) RETICULOSARCOMA INVOLVING LYMPH NODES OF INGUINAL REGION AND LOWER LIMB
	200.06 - (ICD9) RETICULOSARCOMA INVOLVING INTRAPELVIC LYMPH NODES
	200.07 - (ICD9) RETICULOSARCOMA INVOLVING SPLEEN
	200.08 - (ICD9) RETICULOSARCOMA INVOLVING LYMPH NODES OF MULTIPLE SITES
	200.1 - (ICD9) LYMPHOSARCOMA
	200.10 - (ICD9) LYMPHOSARCOMA UNSPECIFIED SITE
	200.11 - (ICD9) LYMPHOSARCOMA INVOLVING LYMPH NODES OF HEAD FACE AND NECK
	200.12 - (ICD9) LYMPHOSARCOMA INVOLVING INTRATHORACIC LYMPH NODES
	200.13 - (ICD9) LYMPHOSARCOMA INVOLVING INTRA-ABDOMINAL LYMPH NODES
	200.14 - (ICD9) LYMPHOSARCOMA INVOLVING LYMPH NODES OF AXILLA AND UPPER LIMB
	200.15 - (ICD9) LYMPHOSARCOMA INVOLVING LYMPH NODES OF INGUINAL REGION AND LOWER LIMB
	200.16 - (ICD9) LYMPHOSARCOMA INVOLVING INTRAPELVIC LYMPH NODES
	200.17 - (ICD9) LYMPHOSARCOMA INVOLVING SPLEEN
	200.18 - (ICD9) LYMPHOSARCOMA INVOLVING LYMPH NODES OF MULTIPLE SITES
	200.2 - (ICD9) BURKITT'S TUMOR OR LYMPHOMA
	200.20 - (ICD9) BURKITT'S TUMOR OR LYMPHOMA UNSPECIFIED SITE
	200.21 - (ICD9) BURKITT'S TUMOR OR LYMPHOMA INVOLVING LYMPH NODES OF HEAD FACE AND NECK
	200.22 - (ICD9) BURKITT'S TUMOR OR LYMPHOMA INVOLVING INTRATHORACIC LYMPH NODES
	200.23 - (ICD9) BURKITT'S TUMOR OR LYMPHOMA INVOLVING INTRA-ABDOMINAL LYMPH NODES
	200.24 - (ICD9) BURKITT'S TUMOR OR LYMPHOMA INVOLVING LYMPH NODES OF AXILLA AND UPPER LIMB
	200.25 - (ICD9) BURKITT'S TUMOR OR LYMPHOMA INVOLVING LYMPH NODES OF INGUINAL REGION AND LOWER LIMB
	200.26 - (ICD9) BURKITT'S TUMOR OR LYMPHOMA INVOLVING INTRAPELVIC LYMPH NODES
	200.27 - (ICD9) BURKITT'S TUMOR OR LYMPHOMA INVOLVING SPLEEN
	200.28 - (ICD9) BURKITT'S TUMOR OR LYMPHOMA INVOLVING LYMPH NODES OF MULTIPLE SITES
	200.3 - (ICD9) MARGINAL ZONE LYMPHOMA
	200.30 - (ICD9) MARGINAL ZONE LYMPHOMA UNSPECIFIED SITE
	200.31 - (ICD9) MARGINAL ZONE LYMPHOMA INVOLVING LYMPH NODES OF HEAD FACE AND NECK
	200.32 - (ICD9) MARGINAL ZONE LYMPHOMA INVOLVING INTRATHORACIC LYMPH NODES
	200.33 - (ICD9) MARGINAL ZONE LYMPHOMA INVOLVING INTRA-ABDOMINAL LYMPH NODES
	200.34 - (ICD9) MARGINAL ZONE LYMPHOMA INVOLVING LYMPH NODES OF AXILLA AND UPPER LIMB
	200.35 - (ICD9) MARGINAL ZONE LYMPHOMA INVOLVING LYMPH NODES OF INGUINAL REGION AND LOWER LIMB
	200.36 - (ICD9) MARGINAL ZONE LYMPHOMA INVOLVING INTRAPELVIC LYMPH NODES
	200.37 - (ICD9) MARGINAL ZONE LYMPHOMA INVOLVING SPLEEN
	200.38 - (ICD9) MARGINAL ZONE LYMPHOMA INVOLVING LYMPH NODES OF MULTIPLE SITES
	200.4 - (ICD9) MANTLE CELL LYMPHOMA
	200.40 - (ICD9) MANTLE CELL LYMPHOMA UNSPECIFIED SITE
	200.41 - (ICD9) MANTLE CELL LYMPHOMA INVOLVING LYMPH NODES OF HEAD FACE AND NECK
	200.42 - (ICD9) MANTLE CELL LYMPHOMA INVOLVING INTRATHORACIC LYMPH NODES
	200.43 - (ICD9) MANTLE CELL LYMPHOMA INVOLVING INTRA-ABDOMINAL LYMPH NODES
	200.44 - (ICD9) MANTLE CELL LYMPHOMA INVOLVING LYMPH NODES OF AXILLA AND UPPER LIMB
	200.45 - (ICD9) MANTLE CELL LYMPHOMA INVOLVING LYMPH NODES OF INGUINAL REGION AND LOWER LIMB
	200.46 - (ICD9) MANTLE CELL LYMPHOMA INVOLVING INTRAPELVIC LYMPH NODES
	200.47 - (ICD9) MANTLE CELL LYMPHOMA INVOLVING SPLEEN
	200.48 - (ICD9) MANTLE CELL LYMPHOMA INVOLVING LYMPH NODES OF MULTIPLE SITES
	200.5 - (ICD9) PRIMARY CENTRAL NERVOUS SYSTEM LYMPHOMA
	200.50 - (ICD9) PRIMARY CENTRAL NERVOUS SYSTEM LYMPHOMA UNSPECIFIED SITE
	200.51 - (ICD9) PRIMARY CENTRAL NERVOUS SYSTEM LYMPHOMA INVOLVING LYMPH NODES OF HEAD FACE AND NECK
	200.52 - (ICD9) PRIMARY CENTRAL NERVOUS SYSTEM LYMPHOMA INVOLVING INTRATHORACIC LYMPH NODES
	200.53 - (ICD9) PRIMARY CENTRAL NERVOUS SYSTEM LYMPHOMA INVOLVING INTRA-ABDOMINAL LYMPH NODES
	200.54 - (ICD9) PRIMARY CENTRAL NERVOUS SYSTEM LYMPHOMA INVOLVING LYMPH NODES OF AXILLA AND UPPER LIMB
	200.55 - (ICD9) PRIMARY CENTRAL NERVOUS SYSTEM LYMPHOMA INVOLVING LYMPH NODES OF INGUINAL REGION AND LOWER LIMB
	200.56 - (ICD9) PRIMARY CENTRAL NERVOUS SYSTEM LYMPHOMA INVOLVING INTRAPELVIC LYMPH NODES
	200.57 - (ICD9) PRIMARY CENTRAL NERVOUS SYSTEM LYMPHOMA INVOLVING SPLEEN
	200.58 - (ICD9) PRIMARY CENTRAL NERVOUS SYSTEM LYMPHOMA INVOLVING LYMPH NODES OF MULTIPLE SITES
	200.6 - (ICD9) ANAPLASTIC LARGE CELL LYMPHOMA
	200.60 - (ICD9) ANAPLASTIC LARGE CELL LYMPHOMA UNSPECIFIED SITE
	200.61 - (ICD9) ANAPLASTIC LARGE CELL LYMPHOMA INVOLVING LYMPH NODES OF HEAD FACE AND NECK
	200.62 - (ICD9) ANAPLASTIC LARGE CELL LYMPHOMA INVOLVING INTRATHORACIC LYMPH NODES
	200.63 - (ICD9) ANAPLASTIC LARGE CELL LYMPHOMA INVOLVING INTRA-ABDOMINAL LYMPH NODES
	200.64 - (ICD9) ANAPLASTIC LARGE CELL LYMPHOMA INVOLVING LYMPH NODES OF AXILLA AND UPPER LIMB
	200.65 - (ICD9) ANAPLASTIC LARGE CELL LYMPHOMA INVOLVING LYMPH NODES OF INGUINAL REGION AND LOWER LIMB
	200.66 - (ICD9) ANAPLASTIC LARGE CELL LYMPHOMA INVOLVING INTRAPELVIC LYMPH NODES
	200.67 - (ICD9) ANAPLASTIC LARGE CELL LYMPHOMA INVOLVING SPLEEN
	200.68 - (ICD9) ANAPLASTIC LARGE CELL LYMPHOMA INVOLVING LYMPH NODES OF MULTIPLE SITES
	200.7 - (ICD9) LARGE CELL LYMPHOMA
	200.70 - (ICD9) LARGE CELL LYMPHOMA UNSPECIFIED SITE
	200.71 - (ICD9) LARGE CELL LYMPHOMA INVOLVING LYMPH NODES OF HEAD FACE AND NECK
	200.72 - (ICD9) LARGE CELL LYMPHOMA INVOLVING INTRATHORACIC LYMPH NODES
	200.73 - (ICD9) LARGE CELL LYMPHOMA INVOLVING INTRA-ABDOMINAL LYMPH NODES
	200.74 - (ICD9) LARGE CELL LYMPHOMA INVOLVING LYMPH NODES OF AXILLA AND UPPER LIMB
	200.75 - (ICD9) LARGE CELL LYMPHOMA INVOLVING LYMPH NODES OF INGUINAL REGION AND LOWER LIMB
	200.76 - (ICD9) LARGE CELL LYMPHOMA INVOLVING INTRAPELVIC LYMPH NODES
	200.77 - (ICD9) LARGE CELL LYMPHOMA INVOLVING SPLEEN
	200.78 - (ICD9) LARGE CELL LYMPHOMA INVOLVING LYMPH NODES OF MULTIPLE SITES
	200.8 - (ICD9) OTHER NAMED VARIANTS OF LYMPHOSARCOMA AND RETICULOSARCOMA
	200.80 - (ICD9) OTHER NAMED VARIANTS OF LYMPHOSARCOMA AND RETICULOSARCOMA UNSPECIFIED SITE
	200.81 - (ICD9) OTHER NAMED VARIANTS OF LYMPHOSARCOMA AND RETICULOSARCOMA INVOLVING LYMPH NODES OF HEAD FACE AND NECK
	200.82 - (ICD9) OTHER NAMED VARIANTS OF LYMPHOSARCOMA AND RETICULOSARCOMA INVOLVING INTRATHORACIC LYMPH NODES
	200.83 - (ICD9) OTHER NAMED VARIANTS OF LYMPHOSARCOMA AND RETICULOSARCOMA INVOLVING INTRA-ABDOMINAL LYMPH NODES
	200.84 - (ICD9) OTHER NAMED VARIANTS OF LYMPHOSARCOMA AND RETICULOSARCOMA INVOLVING LYMPH NODES OF AXILLA AND UPPER LIMB
	200.85 - (ICD9) OTHER NAMED VARIANTS OF LYMPHOSARCOMA AND RETICULOSARCOMA INVOLVING LYMPH NODES OF INGUINAL REGION AND LOWER LIMB
	200.86 - (ICD9) OTHER NAMED VARIANTS OF LYMPHOSARCOMA AND RETICULOSARCOMA INVOLVING INTRAPELVIC LYMPH NODES
	200.87 - (ICD9) OTHER NAMED VARIANTS OF LYMPHOSARCOMA AND RETICULOSARCOMA INVOLVING SPLEEN
	200.88 - (ICD9) OTHER NAMED VARIANTS OF LYMPHOSARCOMA AND RETICULOSARCOMA INVOLVING LYMPH NODES OF MULTIPLE SITES
	201 - (ICD9) HODGKIN'S DISEASE
	201.0 - (ICD9) HODGKIN'S PARAGRANULOMA
	201.00 - (ICD9) HODGKIN'S PARAGRANULOMA UNSPECIFIED SITE
	201.01 - (ICD9) HODGKIN'S PARAGRANULOMA INVOLVING LYMPH NODES OF HEAD FACE AND NECK
	201.02 - (ICD9) HODGKIN'S PARAGRANULOMA INVOLVING INTRATHORACIC LYMPH NODES
	201.03 - (ICD9) HODGKIN'S PARAGRANULOMA INVOLVING INTRA-ABDOMINAL LYMPH NODES
	201.04 - (ICD9) HODGKIN'S PARAGRANULOMA INVOLVING LYMPH NODES OF AXILLA AND UPPER LIMB
	201.05 - (ICD9) HODGKIN'S PARAGRANULOMA INVOLVING LYMPH NODES OF INGUINAL REGION AND LOWER LIMB
	201.06 - (ICD9) HODGKIN'S PARAGRANULOMA INVOLVING INTRAPELVIC LYMPH NODES
	201.07 - (ICD9) HODGKIN'S PARAGRANULOMA INVOLVING SPLEEN
	201.08 - (ICD9) HODGKIN'S PARAGRANULOMA INVOLVING LYMPH NODES OF MULTIPLE SITES
	201.1 - (ICD9) HODGKIN'S GRANULOMA
	201.10 - (ICD9) HODGKIN'S GRANULOMA UNSPECIFIED SITE
	201.11 - (ICD9) HODGKIN'S GRANULOMA INVOLVING LYMPH NODES OF HEAD FACE AND NECK
	201.12 - (ICD9) HODGKIN'S GRANULOMA INVOLVING INTRATHORACIC LYMPH NODES
	201.13 - (ICD9) HODGKIN'S GRANULOMA INVOLVING INTRA-ABDOMINAL LYMPH NODES
	201.14 - (ICD9) HODGKIN'S GRANULOMA INVOLVING LYMPH NODES OF AXILLA AND UPPER LIMB
	201.15 - (ICD9) HODGKIN'S GRANULOMA INVOLVING LYMPH NODES OF INGUINAL REGION AND LOWER LIMB
	201.16 - (ICD9) HODGKIN'S GRANULOMA INVOLVING INTRAPELVIC LYMPH NODES
	201.17 - (ICD9) HODGKIN'S GRANULOMA INVOLVING SPLEEN
	201.18 - (ICD9) HODGKIN'S GRANULOMA INVOLVING LYMPH NODES OF MULTIPLE SITES
	201.2 - (ICD9) HODGKIN'S SARCOMA
	201.20 - (ICD9) HODGKIN'S SARCOMA UNSPECIFIED SITE
	201.21 - (ICD9) HODGKIN'S SARCOMA INVOLVING LYMPH NODES OF HEAD FACE AND NECK
	201.22 - (ICD9) HODGKIN'S SARCOMA INVOLVING INTRATHORACIC LYMPH NODES
	201.23 - (ICD9) HODGKIN'S SARCOMA INVOLVING INTRA-ABDOMINAL LYMPH NODES
	201.24 - (ICD9) HODGKIN'S SARCOMA INVOLVING LYMPH NODES OF AXILLA AND UPPER LIMB
	201.25 - (ICD9) HODGKIN'S SARCOMA INVOLVING LYMPH NODES OF INGUINAL REGION AND LOWER LIMB
	201.26 - (ICD9) HODGKIN'S SARCOMA INVOLVING INTRAPELVIC LYMPH NODES
	201.27 - (ICD9) HODGKIN'S SARCOMA INVOLVING SPLEEN
	201.28 - (ICD9) HODGKIN'S SARCOMA INVOLVING LYMPH NODES OF MULTIPLE SITES
	201.4 - (ICD9) HODGKIN'S DISEASE LYMPHOCYTIC-HISTIOCYTIC PREDOMINANCE
	201.40 - (ICD9) HODGKIN'S DISEASE LYMPHOCYTIC-HISTIOCYTIC PREDOMINANCE UNSPECIFIED SITE
	201.41 - (ICD9) HODGKIN'S DISEASE LYMPHOCYTIC-HISTIOCYTIC PREDOMINANCE INVOLVING LYMPH NODES OF HEAD FACE AND NECK
	201.42 - (ICD9) HODGKIN'S DISEASE LYMPHOCYTIC-HISTIOCYTIC PREDOMINANCE INVOLVING INTRATHORACIC LYMPH NODES
	201.43 - (ICD9) HODGKIN'S DISEASE LYMPHOCYTIC-HISTIOCYTIC PREDOMINANCE INVOLVING INTRA-ABDOMINAL LYMPH NODES
	201.44 - (ICD9) HODGKIN'S DISEASE LYMPHOCYTIC-HISTIOCYTIC PREDOMINANCE INVOLVING LYMPH NODES OF AXILLA AND UPPER LIMB
	201.45 - (ICD9) HODGKIN'S DISEASE LYMPHOCYTIC-HISTIOCYTIC PREDOMINANCE INVOLVING LYMPH NODES OF INGUINAL REGION AND LOWER LIMB
	201.46 - (ICD9) HODGKIN'S DISEASE LYMPHOCYTIC-HISTIOCYTIC PREDOMINANCE INVOLVING INTRAPELVIC LYMPH NODES
	201.47 - (ICD9) HODGKIN'S DISEASE LYMPHOCYTIC-HISTIOCYTIC PREDOMINANCE INVOLVING SPLEEN
	201.48 - (ICD9) HODGKIN'S DISEASE LYMPHOCYTIC-HISTIOCYTIC PREDOMINANCE INVOLVING LYMPH NODES OF MULTIPLE SITES
	201.5 - (ICD9) HODGKIN'S DISEASE NODULAR SCLEROSIS
	201.50 - (ICD9) HODGKIN'S DISEASE NODULAR SCLEROSIS UNSPECIFIED SITE
	201.51 - (ICD9) HODGKIN'S DISEASE NODULAR SCLEROSIS INVOLVING LYMPH NODES OF HEAD FACE AND NECK
	201.52 - (ICD9) HODGKIN'S DISEASE NODULAR SCLEROSIS INVOLVING INTRATHORACIC LYMPH NODES
	201.53 - (ICD9) HODGKIN'S DISEASE NODULAR SCLEROSIS INVOLVING INTRA-ABDOMINAL LYMPH NODES
	201.54 - (ICD9) HODGKIN'S DISEASE NODULAR SCLEROSIS INVOLVING LYMPH NODES OF AXILLA AND UPPER LIMB
	201.55 - (ICD9) HODGKIN'S DISEASE NODULAR SCLEROSIS INVOLVING LYMPH NODES OF INGUINAL REGION AND LOWER LIMB
	201.56 - (ICD9) HODGKIN'S DISEASE NODULAR SCLEROSIS INVOLVING INTRAPELVIC LYMPH NODES
	201.57 - (ICD9) HODGKIN'S DISEASE NODULAR SCLEROSIS INVOLVING SPLEEN
	201.58 - (ICD9) HODGKIN'S DISEASE NODULAR SCLEROSIS INVOLVING LYMPH NODES OF MULTIPLE SITES
	201.6 - (ICD9) HODGKIN'S DISEASE MIXED CELLULARITY
	201.60 - (ICD9) HODGKIN'S DISEASE MIXED CELLULARITY UNSPECIFIED SITE
	201.61 - (ICD9) HODGKIN'S DISEASE MIXED CELLULARITY INVOLVING LYMPH NODES OF HEAD FACE AND NECK
	201.62 - (ICD9) HODGKIN'S DISEASE MIXED CELLULARITY INVOLVING INTRATHORACIC LYMPH NODES
	201.63 - (ICD9) HODGKIN'S DISEASE MIXED CELLULARITY INVOLVING INTRA-ABDOMINAL LYMPH NODES
	201.64 - (ICD9) HODGKIN'S DISEASE MIXED CELLULARITY INVOLVING LYMPH NODES OF AXILLA AND UPPER LIMB
	201.65 - (ICD9) HODGKIN'S DISEASE MIXED CELLULARITY INVOLVING LYMPH NODES OF INGUINAL REGION AND LOWER LIMB
	201.66 - (ICD9) HODGKIN'S DISEASE MIXED CELLULARITY INVOLVING INTRAPELVIC LYMPH NODES
	201.67 - (ICD9) HODGKIN'S DISEASE MIXED CELLULARITY INVOLVING SPLEEN
	201.68 - (ICD9) HODGKIN'S DISEASE MIXED CELLULARITY INVOLVING LYMPH NODES OF MULTIPLE SITES
	201.7 - (ICD9) HODGKIN'S DISEASE LYMPHOCYTIC DEPLETION
	201.70 - (ICD9) HODGKIN'S DISEASE LYMPHOCYTIC DEPLETION UNSPECIFIED SITE
	201.71 - (ICD9) HODGKIN'S DISEASE LYMPHOCYTIC DEPLETION INVOLVING LYMPH NODES OF HEAD FACE AND NECK
	201.72 - (ICD9) HODGKIN'S DISEASE LYMPHOCYTIC DEPLETION INVOLVING INTRATHORACIC LYMPH NODES
	201.73 - (ICD9) HODGKIN'S DISEASE LYMPHOCYTIC DEPLETION INVOLVING INTRA-ABDOMINAL LYMPH NODES
	201.74 - (ICD9) HODGKIN'S DISEASE LYMPHOCYTIC DEPLETION INVOLVING LYMPH NODES OF AXILLA AND UPPER LIMB
	201.75 - (ICD9) HODGKIN'S DISEASE LYMPHOCYTIC DEPLETION INVOLVING LYMPH NODES OF INGUINAL REGION AND LOWER LIMB
	201.76 - (ICD9) HODGKIN'S DISEASE LYMPHOCYTIC DEPLETION INVOLVING INTRAPELVIC LYMPH NODES
	201.77 - (ICD9) HODGKIN'S DISEASE LYMPHOCYTIC DEPLETION INVOLVING SPLEEN
	201.78 - (ICD9) HODGKIN'S DISEASE LYMPHOCYTIC DEPLETION INVOLVING LYMPH NODES OF MULTIPLE SITES
	201.9 - (ICD9) HODGKIN'S DISEASE UNSPECIFIED TYPE
	201.90 - (ICD9) HODGKIN'S DISEASE UNSPECIFIED TYPE UNSPECIFIED SITE
	201.91 - (ICD9) HODGKIN'S DISEASE UNSPECIFIED TYPE INVOLVING LYMPH NODES OF HEAD FACE AND NECK
	201.92 - (ICD9) HODGKIN'S DISEASE UNSPECIFIED TYPE INVOLVING INTRATHORACIC LYMPH NODES
	201.93 - (ICD9) HODGKIN'S DISEASE UNSPECIFIED TYPE INVOLVING INTRA-ABDOMINAL LYMPH NODES
	201.94 - (ICD9) HODGKIN'S DISEASE UNSPECIFIED TYPE INVOLVING LYMPH NODES OF AXILLA AND UPPER LIMB
	201.95 - (ICD9) HODGKIN'S DISEASE UNSPECIFIED TYPE INVOLVING LYMPH NODES OF INGUINAL REGION AND LOWER LIMB
	201.96 - (ICD9) HODGKIN'S DISEASE UNSPECIFIED TYPE INVOLVING INTRAPELVIC LYMPH NODES
	201.97 - (ICD9) HODGKIN'S DISEASE UNSPECIFIED TYPE INVOLVING SPLEEN
	201.98 - (ICD9) HODGKIN'S DISEASE UNSPECIFIED TYPE INVOLVING LYMPH NODES OF MULTIPLE SITES
	202 - (ICD9) OTHER MALIGNANT NEOPLASMS OF LYMPHOID AND HISTIOCYTIC TISSUE
	202.0 - (ICD9) NODULAR LYMPHOMA
	202.00 - (ICD9) NODULAR LYMPHOMA UNSPECIFIED SITE
	202.01 - (ICD9) NODULAR LYMPHOMA INVOLVING LYMPH NODES OF HEAD FACE AND NECK
	202.02 - (ICD9) NODULAR LYMPHOMA INVOLVING INTRATHORACIC LYMPH NODES
	202.03 - (ICD9) NODULAR LYMPHOMA INVOLVING INTRA-ABDOMINAL LYMPH NODES
	202.04 - (ICD9) NODULAR LYMPHOMA INVOLVING LYMPH NODES OF AXILLA AND UPPER LIMB
	202.05 - (ICD9) NODULAR LYMPHOMA INVOLVING LYMPH NODES OF INGUINAL REGION AND LOWER LIMB
	202.06 - (ICD9) NODULAR LYMPHOMA INVOLVING INTRAPELVIC LYMPH NODES
	202.07 - (ICD9) NODULAR LYMPHOMA INVOLVING SPLEEN
	202.08 - (ICD9) NODULAR LYMPHOMA INVOLVING LYMPH NODES OF MULTIPLE SITES
	202.1 - (ICD9) MYCOSIS FUNGOIDES
	202.10 - (ICD9) MYCOSIS FUNGOIDES UNSPECIFIED SITE
	202.11 - (ICD9) MYCOSIS FUNGOIDES INVOLVING LYMPH NODES OF HEAD FACE AND NECK
	202.12 - (ICD9) MYCOSIS FUNGOIDES INVOLVING INTRATHORACIC LYMPH NODES
	202.13 - (ICD9) MYCOSIS FUNGOIDES INVOLVING INTRA-ABDOMINAL LYMPH NODES
	202.14 - (ICD9) MYCOSIS FUNGOIDES INVOLVING LYMPH NODES OF AXILLA AND UPPER LIMB
	202.15 - (ICD9) MYCOSIS FUNGOIDES INVOLVING LYMPH NODES OF INGUINAL REGION AND LOWER LIMB
	202.16 - (ICD9) MYCOSIS FUNGOIDES INVOLVING INTRAPELVIC LYMPH NODES
	202.17 - (ICD9) MYCOSIS FUNGOIDES INVOLVING SPLEEN
	202.18 - (ICD9) MYCOSIS FUNGOIDES INVOLVING LYMPH NODES OF MULTIPLE SITES
	202.2 - (ICD9) SEZARY'S DISEASE
	202.20 - (ICD9) SEZARY'S DISEASE UNSPECIFIED SITE
	202.21 - (ICD9) SEZARY'S DISEASE INVOLVING LYMPH NODES OF HEAD FACE AND NECK
	202.22 - (ICD9) SEZARY'S DISEASE INVOLVING INTRATHORACIC LYMPH NODES
	202.23 - (ICD9) SEZARY'S DISEASE INVOLVING INTRA-ABDOMINAL LYMPH NODES
	202.24 - (ICD9) SEZARY'S DISEASE INVOLVING LYMPH NODES OF AXILLA AND UPPER LIMB
	202.25 - (ICD9) SEZARY'S DISEASE INVOLVING LYMPH NODES OF INGUINAL REGION AND LOWER LIMB
	202.26 - (ICD9) SEZARY'S DISEASE INVOLVING INTRAPELVIC LYMPH NODES
	202.27 - (ICD9) SEZARY'S DISEASE INVOLVING SPLEEN
	202.28 - (ICD9) SEZARY'S DISEASE INVOLVING LYMPH NODES OF MULTIPLE SITES
	202.3 - (ICD9) MALIGNANT HISTIOCYTOSIS
	202.30 - (ICD9) MALIGNANT HISTIOCYTOSIS UNSPECIFIED SITE
	202.31 - (ICD9) MALIGNANT HISTIOCYTOSIS INVOLVING LYMPH NODES OF HEAD FACE AND NECK
	202.32 - (ICD9) MALIGNANT HISTIOCYTOSIS INVOLVING INTRATHORACIC LYMPH NODES
	202.33 - (ICD9) MALIGNANT HISTIOCYTOSIS INVOLVING INTRA-ABDOMINAL LYMPH NODES
	202.34 - (ICD9) MALIGNANT HISTIOCYTOSIS INVOLVING LYMPH NODES OF AXILLA AND UPPER LIMB
	202.35 - (ICD9) MALIGNANT HISTIOCYTOSIS INVOLVING LYMPH NODES OF INGUINAL REGION AND LOWER LIMB
	202.36 - (ICD9) MALIGNANT HISTIOCYTOSIS INVOLVING INTRAPELVIC LYMPH NODES
	202.37 - (ICD9) MALIGNANT HISTIOCYTOSIS INVOLVING SPLEEN
	202.38 - (ICD9) MALIGNANT HISTIOCYTOSIS INVOLVING LYMPH NODES OF MULTIPLE SITES
	202.4 - (ICD9) LEUKEMIC RETICULOENDOTHELIOSIS
	202.40 - (ICD9) LEUKEMIC RETICULOENDOTHELIOSIS UNSPECIFIED SITE
	202.41 - (ICD9) LEUKEMIC RETICULOENDOTHELIOSIS INVOLVING LYMPH NODES OF HEAD FACE AND NECK
	202.42 - (ICD9) LEUKEMIC RETICULOENDOTHELIOSIS INVOLVING INTRATHORACIC LYMPH NODES
	202.43 - (ICD9) LEUKEMIC RETICULOENDOTHELIOSIS INVOLVING INTRA-ABDOMINAL LYMPH NODES
	202.44 - (ICD9) LEUKEMIC RETICULOENDOTHELIOSIS INVOLVING LYMPH NODES OF AXILLA AND UPPER ARM
	202.45 - (ICD9) LEUKEMIC RETICULOENDOTHELIOSIS INVOLVING LYMPH NODES OF INGUINAL REGION AND LOWER LIMB
	202.46 - (ICD9) LEUKEMIC RETICULOENDOTHELIOSIS INVOLVING INTRAPELVIC LYMPH NODES
	202.47 - (ICD9) LEUKEMIC RETICULOENDOTHELIOSIS INVOLVING SPLEEN
	202.48 - (ICD9) LEUKEMIC RETICULOENDOTHELIOSIS INVOLVING LYMPH NODES OF MULTIPLE SITES
	202.5 - (ICD9) LETTERER-SIWE DISEASE
	202.50 - (ICD9) LETTERER-SIWE DISEASE UNSPECIFIED SITE
	202.51 - (ICD9) LETTERER-SIWE DISEASE INVOLVING LYMPH NODES OF HEAD FACE AND NECK
	202.52 - (ICD9) LETTERER-SIWE DISEASE INVOLVING INTRATHORACIC LYMPH NODES
	202.53 - (ICD9) LETTERER-SIWE DISEASE INVOLVING INTRA-ABDOMINAL LYMPH NODES
	202.54 - (ICD9) LETTERER-SIWE DISEASE INVOLVING LYMPH NODES OF AXILLA AND UPPER LIMB
	202.55 - (ICD9) LETTERER-SIWE DISEASE INVOLVING LYMPH NODES OF INGUINAL REGION AND LOWER LIMB
	202.56 - (ICD9) LETTERER-SIWE DISEASE INVOLVING INTRAPELVIC LYMPH NODES
	202.57 - (ICD9) LETTERER-SIWE DISEASE INVOLVING SPLEEN
	202.58 - (ICD9) LETTERER-SIWE DISEASE INVOLVING LYMPH NODES OF MULTIPLE SITES
	202.6 - (ICD9) MALIGNANT MAST CELL TUMORS
	202.60 - (ICD9) MALIGNANT MAST CELL TUMORS UNSPECIFIED SITE
	202.61 - (ICD9) MALIGNANT MAST CELL TUMORS INVOLVING LYMPH NODES OF HEAD FACE AND NECK
	202.62 - (ICD9) MALIGNANT MAST CELL TUMORS INVOLVING INTRATHORACIC LYMPH NODES
	202.63 - (ICD9) MALIGNANT MAST CELL TUMORS INVOLVING INTRA-ABDOMINAL LYMPH NODES
	202.64 - (ICD9) MALIGNANT MAST CELL TUMORS INVOLVING LYMPH NODES OF AXILLA AND UPPER LIMB
	202.65 - (ICD9) MALIGNANT MAST CELL TUMORS INVOLVING LYMPH NODES OF INGUINAL REGION AND LOWER LIMB
	202.66 - (ICD9) MALIGNANT MAST CELL TUMORS INVOLVING INTRAPELVIC LYMPH NODES
	202.67 - (ICD9) MALIGNANT MAST CELL TUMORS INVOLVING SPLEEN
	202.68 - (ICD9) MALIGNANT MAST CELL TUMORS INVOLVING LYMPH NODES OF MULTIPLE SITES
	202.7 - (ICD9) PERIPHERAL T-CELL LYMPHOMA
	202.70 - (ICD9) PERIPHERAL T-CELL LYMPHOMA UNSPECIFIED SITE
	202.71 - (ICD9) PERIPHERAL T-CELL LYMPHOMA INVOLVING LYMPH NODES OF HEAD FACE AND NECK
	202.72 - (ICD9) PERIPHERAL T-CELL LYMPHOMA INVOLVING INTRATHORACIC LYMPH NODES
	202.73 - (ICD9) PERIPHERAL T-CELL LYMPHOMA INVOLVING INTRA-ABDOMINAL LYMPH NODES
	202.74 - (ICD9) PERIPHERAL T-CELL LYMPHOMA INVOLVING LYMPH NODES OF AXILLA AND UPPER LIMB
	202.75 - (ICD9) PERIPHERAL T-CELL LYMPHOMA INVOLVING LYMPH NODES OF INGUINAL REGION AND LOWER LIMB
	202.76 - (ICD9) PERIPHERAL T-CELL LYMPHOMA INVOLVING INTRAPELVIC LYMPH NODES
	202.77 - (ICD9) PERIPHERAL T-CELL LYMPHOMA INVOLVING SPLEEN
	202.78 - (ICD9) PERIPHERAL T-CELL LYMPHOMA INVOLVING LYMPH NODES OF MULTIPLE SITES
	202.8 - (ICD9) OTHER MALIGNANT LYMPHOMAS
	202.80 - (ICD9) OTHER MALIGNANT LYMPHOMAS UNSPECIFIED SITE
	202.81 - (ICD9) OTHER MALIGNANT LYMPHOMAS INVOLVING LYMPH NODES OF HEAD FACE AND NECK
	202.82 - (ICD9) OTHER MALIGNANT LYMPHOMAS INVOLVING INTRATHORACIC LYMPH NODES
	202.83 - (ICD9) OTHER MALIGNANT LYMPHOMAS INVOLVING INTRA-ABDOMINAL LYMPH NODES
	202.84 - (ICD9) OTHER MALIGNANT LYMPHOMAS INVOLVING LYMPH NODES OF AXILLA AND UPPER LIMB
	202.85 - (ICD9) OTHER MALIGNANT LYMPHOMAS INVOLVING LYMPH NODES OF INGUINAL REGION AND LOWER LIMB
	202.86 - (ICD9) OTHER MALIGNANT LYMPHOMAS INVOLVING INTRAPELVIC LYMPH NODES
	202.87 - (ICD9) OTHER MALIGNANT LYMPHOMAS INVOLVING SPLEEN
	202.88 - (ICD9) OTHER MALIGNANT LYMPHOMAS INVOLVING LYMPH NODES OF MULTIPLE SITES
	202.9 - (ICD9) OTHER AND UNSPECIFIED MALIGNANT NEOPLASMS OF LYMPHOID AND HISTIOCYTIC TISSUE
	202.90 - (ICD9) OTHER AND UNSPECIFIED MALIGNANT NEOPLASMS OF LYMPHOID AND HISTIOCYTIC TISSUE UNSPECIFIED SITE
	202.91 - (ICD9) OTHER AND UNSPECIFIED MALIGNANT NEOPLASMS OF LYMPHOID AND HISTIOCYTIC TISSUE INVOLVING LYMPH NODES OF HEAD FACE AND NECK
	202.92 - (ICD9) OTHER AND UNSPECIFIED MALIGNANT NEOPLASMS OF LYMPHOID AND HISTIOCYTIC TISSUE INVOLVING INTRATHORACIC LYMPH NODES
	202.93 - (ICD9) OTHER AND UNSPECIFIED MALIGNANT NEOPLASMS OF LYMPHOID AND HISTIOCYTIC TISSUE INVOLVING INTRA-ABDOMINAL LYMPH NODES
	202.94 - (ICD9) OTHER AND UNSPECIFIED MALIGNANT NEOPLASMS OF LYMPHOID AND HISTIOCYTIC TISSUE INVOLVING LYMPH NODES OF AXILLA AND UPPER LIMB
	202.95 - (ICD9) OTHER AND UNSPECIFIED MALIGNANT NEOPLASMS OF LYMPHOID AND HISTIOCYTIC TISSUE INVOLVING LYMPH NODES OF INGUINAL REGION AND LOWER LIMB
	202.96 - (ICD9) OTHER AND UNSPECIFIED MALIGNANT NEOPLASMS OF LYMPHOID AND HISTIOCYTIC TISSUE INVOLVING INTRAPELVIC LYMPH NODES
	202.97 - (ICD9) OTHER AND UNSPECIFIED MALIGNANT NEOPLASMS OF LYMPHOID AND HISTIOCYTIC TISSUE INVOLVING SPLEEN
	202.98 - (ICD9) OTHER AND UNSPECIFIED MALIGNANT NEOPLASMS OF LYMPHOID AND HISTIOCYTIC TISSUE INVOLVING LYMPH NODES OF MULTIPLE SITES
	203 - (ICD9) MULTIPLE MYELOMA AND IMMUNOPROLIFERATIVE NEOPLASMS
	203.0 - (ICD9) MULTIPLE MYELOMA
	203.00 - (ICD9) MULTIPLE MYELOMA WITHOUT MENTION OF HAVING ACHIEVED REMISSION
	203.01 - (ICD9) MULTIPLE MYELOMA IN REMISSION
	203.02 - (ICD9) MULTIPLE MYELOMA IN RELAPSE
	203.1 - (ICD9) PLASMA CELL LEUKEMIA
	203.10 - (ICD9) PLASMA CELL LEUKEMIA WITHOUT MENTION OF HAVING ACHIEVED REMISSION
	203.11 - (ICD9) PLASMA CELL LEUKEMIA IN REMISSION
	203.12 - (ICD9) PLASMA CELL LEUKEMIA IN RELAPSE
	203.8 - (ICD9) OTHER IMMUNOPROLIFERATIVE NEOPLASMS
	203.80 - (ICD9) OTHER IMMUNOPROLIFERATIVE NEOPLASMS WITHOUT MENTION OF HAVING ACHIEVED REMISSION
	203.81 - (ICD9) OTHER IMMUNOPROLIFERATIVE NEOPLASMS IN REMISSION
	203.82 - (ICD9) OTHER IMMUNOPROLIFERATIVE NEOPLASMS IN RELAPSE
	204 - (ICD9) LYMPHOID LEUKEMIA
	204.0 - (ICD9) ACUTE LYMPHOID LEUKEMIA
	204.00 - (ICD9) ACUTE LYMPHOID LEUKEMIA WITHOUT MENTION OF HAVING ACHIEVED REMISSION
	204.01 - (ICD9) ACUTE LYMPHOID LEUKEMIA IN REMISSION
	204.02 - (ICD9) ACUTE LYMPHOID LEUKEMIA IN RELAPSE
	204.1 - (ICD9) CHRONIC LYMPHOID LEUKEMIA
	204.10 - (ICD9) CHRONIC LYMPHOID LEUKEMIA WITHOUT MENTION OF HAVING ACHIEVED REMISSION
	204.11 - (ICD9) CHRONIC LYMPHOID LEUKEMIA IN REMISSION
	204.12 - (ICD9) CHRONIC LYMPHOID LEUKEMIA IN RELAPSE
	204.2 - (ICD9) SUBACUTE LYMPHOID LEUKEMIA
	204.20 - (ICD9) SUBACUTE LYMPHOID LEUKEMIA WITHOUT MENTION OF HAVING ACHIEVED REMISSION
	204.21 - (ICD9) SUBACUTE LYMPHOID LEUKEMIA IN REMISSION
	204.22 - (ICD9) SUBACUTE LYMPHOID LEUKEMIA IN RELAPSE
	204.8 - (ICD9) OTHER LYMPHOID LEUKEMIA
	204.80 - (ICD9) OTHER LYMPHOID LEUKEMIA WITHOUT MENTION OF HAVING ACHIEVED REMISSION
	204.81 - (ICD9) OTHER LYMPHOID LEUKEMIA IN REMISSION
	204.82 - (ICD9) OTHER LYMPHOID LEUKEMIA IN RELAPSE
	204.9 - (ICD9) UNSPECIFIED LYMPHOID LEUKEMIA
	204.90 - (ICD9) UNSPECIFIED LYMPHOID LEUKEMIA WITHOUT MENTION OF HAVING ACHIEVED REMISSION
	204.91 - (ICD9) UNSPECIFIED LYMPHOID LEUKEMIA IN REMISSION
	204.92 - (ICD9) UNSPECIFIED LYMPHOID LEUKEMIA IN RELAPSE
	205 - (ICD9) MYELOID LEUKEMIA
	205.0 - (ICD9) ACUTE MYELOID LEUKEMIA
	205.00 - (ICD9) ACUTE MYELOID LEUKEMIA WITHOUT MENTION OF HAVING ACHIEVED REMISSION
	205.01 - (ICD9) ACUTE MYELOID LEUKEMIA IN REMISSION
	205.02 - (ICD9) ACUTE MYELOID LEUKEMIA IN RELAPSE
	205.1 - (ICD9) CHRONIC MYELOID LEUKEMIA
	205.10 - (ICD9) CHRONIC MYELOID LEUKEMIA WITHOUT MENTION OF HAVING ACHIEVED REMISSION
	205.11 - (ICD9) CHRONIC MYELOID LEUKEMIA IN REMISSION
	205.12 - (ICD9) CHRONIC MYELOID LEUKEMIA IN RELAPSE
	205.2 - (ICD9) SUBACUTE MYELOID LEUKEMIA
	205.20 - (ICD9) SUBACUTE MYELOID LEUKEMIA WITHOUT MENTION OF HAVING ACHIEVED REMISSION
	205.21 - (ICD9) SUBACUTE MYELOID LEUKEMIA IN REMISSION
	205.22 - (ICD9) SUBACUTE MYELOID LEUKEMIA IN RELAPSE
	205.3 - (ICD9) MYELOID SARCOMA
	205.30 - (ICD9) MYELOID SARCOMA WITHOUT MENTION OF HAVING ACHIEVED REMISSION
	205.31 - (ICD9) MYELOID SARCOMA IN REMISSION
	205.32 - (ICD9) MYELOID SARCOMA IN RELAPSE
	205.8 - (ICD9) OTHER MYELOID LEUKEMIA
	205.80 - (ICD9) OTHER MYELOID LEUKEMIA WITHOUT MENTION OF HAVING ACHIEVED REMISSION
	205.81 - (ICD9) OTHER MYELOID LEUKEMIA IN REMISSION
	205.82 - (ICD9) OTHER MYELOID LEUKEMIA IN RELAPSE
	205.9 - (ICD9) UNSPECIFIED MYELOID LEUKEMIA
	205.90 - (ICD9) UNSPECIFIED MYELOID LEUKEMIA WITHOUT MENTION OF HAVING ACHIEVED REMISSION
	205.91 - (ICD9) UNSPECIFIED MYELOID LEUKEMIA IN REMISSION
	205.92 - (ICD9) UNSPECIFIED MYELOID LEUKEMIA IN RELAPSE
	206 - (ICD9) MONOCYTIC LEUKEMIA
	206.0 - (ICD9) ACUTE MONOCYTIC LEUKEMIA
	206.00 - (ICD9) ACUTE MONOCYTIC LEUKEMIA WITHOUT MENTION OF HAVING ACHIEVED REMISSION
	206.01 - (ICD9) ACUTE MONOCYTIC LEUKEMIA IN REMISSION
	206.02 - (ICD9) ACUTE MONOCYTIC LEUKEMIA IN RELAPSE
	206.1 - (ICD9) CHRONIC MONOCYTIC LEUKEMIA
	206.10 - (ICD9) CHRONIC MONOCYTIC LEUKEMIA WITHOUT MENTION OF HAVING ACHIEVED REMISSION
	206.11 - (ICD9) CHRONIC MONOCYTIC LEUKEMIA IN REMISSION
	206.12 - (ICD9) CHRONIC MONOCYTIC LEUKEMIA IN RELAPSE
	206.2 - (ICD9) SUBACUTE MONOCYTIC LEUKEMIA
	206.20 - (ICD9) SUBACUTE MONOCYTIC LEUKEMIA WITHOUT MENTION OF HAVING ACHIEVED REMISSION
	206.21 - (ICD9) SUBACUTE MONOCYTIC LEUKEMIA IN REMISSION
	206.22 - (ICD9) SUBACUTE MONOCYTIC LEUKEMIA IN RELAPSE
	206.8 - (ICD9) OTHER MONOCYTIC LEUKEMIA
	206.80 - (ICD9) OTHER MONOCYTIC LEUKEMIA WITHOUT MENTION OF HAVING ACHIEVED REMISSION
	206.81 - (ICD9) OTHER MONOCYTIC LEUKEMIA IN REMISSION
	206.82 - (ICD9) OTHER MONOCYTIC LEUKEMIA IN RELAPSE
	206.9 - (ICD9) UNSPECIFIED MONOCYTIC LEUKEMIA
	206.90 - (ICD9) UNSPECIFIED MONOCYTIC LEUKEMIA WITHOUT MENTION OF HAVING ACHIEVED REMISSION
	206.91 - (ICD9) UNSPECIFIED MONOCYTIC LEUKEMIA IN REMISSION
	206.92 - (ICD9) UNSPECIFIED MONOCYTIC LEUKEMIA IN RELAPSE
	207 - (ICD9) OTHER SPECIFIED LEUKEMIA
	207.0 - (ICD9) ACUTE ERYTHREMIA AND ERYTHROLEUKEMIA
	207.00 - (ICD9) ACUTE ERYTHREMIA AND ERYTHROLEUKEMIA WITHOUT MENTION OF HAVING ACHIEVED REMISSION
	207.01 - (ICD9) ACUTE ERYTHREMIA AND ERYTHROLEUKEMIA IN REMISSION
	207.02 - (ICD9) ACUTE ERYTHREMIA AND ERYTHROLEUKEMIA IN RELAPSE
	207.1 - (ICD9) CHRONIC ERYTHREMIA
	207.10 - (ICD9) CHRONIC ERYTHREMIA WITHOUT MENTION OF HAVING ACHIEVED REMISSION
	207.11 - (ICD9) CHRONIC ERYTHREMIA IN REMISSION
	207.12 - (ICD9) CHRONIC ERYTHREMIA IN RELAPSE
	207.2 - (ICD9) MEGAKARYOCYTIC LEUKEMIA
	207.20 - (ICD9) MEGAKARYOCYTIC LEUKEMIA WITHOUT MENTION OF HAVING ACHIEVED REMISSION
	207.21 - (ICD9) MEGAKARYOCYTIC LEUKEMIA IN REMISSION
	207.22 - (ICD9) MEGAKARYOCYTIC LEUKEMIA IN RELAPSE
	207.8 - (ICD9) OTHER SPECIFIED LEUKEMIA
	207.80 - (ICD9) OTHER SPECIFIED LEUKEMIA WITHOUT MENTION OF HAVING ACHIEVED REMISSION
	207.81 - (ICD9) OTHER SPECIFIED LEUKEMIA IN REMISSION
	207.82 - (ICD9) OTHER SPECIFIED LEUKEMIA IN RELAPSE
	208 - (ICD9) LEUKEMIA OF UNSPECIFIED CELL TYPE
	208.0 - (ICD9) ACUTE LEUKEMIA OF UNSPECIFIED CELL TYPE
	208.00 - (ICD9) ACUTE LEUKEMIA OF UNSPECIFIED CELL TYPE WITHOUT MENTION OF HAVING ACHIEVED REMISSION
	208.01 - (ICD9) ACUTE LEUKEMIA OF UNSPECIFIED CELL TYPE IN REMISSION
	208.02 - (ICD9) ACUTE LEUKEMIA OF UNSPECIFIED CELL TYPE IN RELAPSE
	208.1 - (ICD9) CHRONIC LEUKEMIA OF UNSPECIFIED CELL TYPE
	208.10 - (ICD9) CHRONIC LEUKEMIA OF UNSPECIFIED CELL TYPE WITHOUT MENTION OF HAVING ACHIEVED REMISSION
	208.11 - (ICD9) CHRONIC LEUKEMIA OF UNSPECIFIED CELL TYPE IN REMISSION
	208.12 - (ICD9) CHRONIC LEUKEMIA OF UNSPECIFIED CELL TYPE IN RELAPSE
	208.2 - (ICD9) SUBACUTE LEUKEMIA OF UNSPECIFIED CELL TYPE
	208.20 - (ICD9) SUBACUTE LEUKEMIA OF UNSPECIFIED CELL TYPE WITHOUT MENTION OF HAVING ACHIEVED REMISSION
	208.21 - (ICD9) SUBACUTE LEUKEMIA OF UNSPECIFIED CELL TYPE IN REMISSION
	208.22 - (ICD9) SUBACUTE LEUKEMIA OF UNSPECIFIED CELL TYPE IN RELAPSE
	208.8 - (ICD9) OTHER LEUKEMIA OF UNSPECIFIED CELL TYPE
	208.80 - (ICD9) OTHER LEUKEMIA OF UNSPECIFIED CELL TYPE WITHOUT MENTION OF HAVING ACHIEVED REMISSION
	208.81 - (ICD9) OTHER LEUKEMIA OF UNSPECIFIED CELL TYPE IN REMISSION
	208.82 - (ICD9) OTHER LEUKEMIA OF UNSPECIFIED CELL TYPE IN RELAPSE
	208.9 - (ICD9) UNSPECIFIED LEUKEMIA
	208.90 - (ICD9) UNSPECIFIED LEUKEMIA WITHOUT MENTION OF HAVING ACHIEVED REMISSION
	208.91 - (ICD9) UNSPECIFIED LEUKEMIA IN REMISSION
	208.92 - (ICD9) UNSPECIFIED LEUKEMIA IN RELAPSE
OTHER practice type visit
500 Surgeon (NEC) 5 Ambulatory Surgery Centers
This event measure was defined as occurring when any of the following criteria were met:
	The occurrence of Outpatient with the following attributes:
	Provider Type is any of: { "5", "500" }
	5
	500
Peptic ulcer disease
This event measure was defined as occurring when any of the following criteria were met:
	The occurrence of Inpatient with the following attributes:
	Diagnosis Code (Any Position) is any of: { "531", "531.0", "531.00", "531.01", "531.1", "531.10", "531.11", "531.2", "531.20", "531.21", "531.3", "531.30", "531.31", "531.4", "531.40", "531.41", "531.5", "531.50", "531.51", "531.6", "531.60", "531.61", "531.7", "531.70", "531.71", "531.9", "531.90", "531.91", "532", "532.0", "532.00", "532.01", "532.1", "532.10", "532.11", "532.2", "532.20", "532…
	531 - (ICD9) GASTRIC ULCER
	531.0 - (ICD9) ACUTE GASTRIC ULCER WITH HEMORRHAGE
	531.00 - (ICD9) ACUTE GASTRIC ULCER WITH HEMORRHAGE WITHOUT OBSTRUCTION
	531.01 - (ICD9) ACUTE GASTRIC ULCER WITH HEMORRHAGE WITH OBSTRUCTION
	531.1 - (ICD9) ACUTE GASTRIC ULCER WITH PERFORATION
	531.10 - (ICD9) ACUTE GASTRIC ULCER WITH PERFORATION WITHOUT OBSTRUCTION
	531.11 - (ICD9) ACUTE GASTRIC ULCER WITH PERFORATION WITH OBSTRUCTION
	531.2 - (ICD9) ACUTE GASTRIC ULCER WITH HEMORRHAGE AND PERFORATION
	531.20 - (ICD9) ACUTE GASTRIC ULCER WITH HEMORRHAGE AND PERFORATION WITHOUT OBSTRUCTION
	531.21 - (ICD9) ACUTE GASTRIC ULCER WITH HEMORRHAGE AND PERFORATION WITH OBSTRUCTION
	531.3 - (ICD9) ACUTE GASTRIC ULCER WITHOUT MENTION OF HEMORRHAGE OR PERFORATION
	531.30 - (ICD9) ACUTE GASTRIC ULCER WITHOUT HEMORRHAGE OR PERFORATION WITHOUT OBSTRUCTION
	531.31 - (ICD9) ACUTE GASTRIC ULCER WITHOUT HEMORRHAGE OR PERFORATION WITH OBSTRUCTION
	531.4 - (ICD9) CHRONIC OR UNSPECIFIED GASTRIC ULCER WITH HEMORRHAGE
	531.40 - (ICD9) CHRONIC OR UNSPECIFIED GASTRIC ULCER WITH HEMORRHAGE WITHOUT OBSTRUCTION
	531.41 - (ICD9) CHRONIC OR UNSPECIFIED GASTRIC ULCER WITH HEMORRHAGE WITH OBSTRUCTION
	531.5 - (ICD9) CHRONIC OR UNSPECIFIED GASTRIC ULCER WITH PERFORATION
	531.50 - (ICD9) CHRONIC OR UNSPECIFIED GASTRIC ULCER WITH PERFORATION WITHOUT OBSTRUCTION
	531.51 - (ICD9) CHRONIC OR UNSPECIFIED GASTRIC ULCER WITH PERFORATION WITH OBSTRUCTION
	531.6 - (ICD9) CHRONIC OR UNSPECIFIED GASTRIC ULCER WITH HEMORRHAGE AND PERFORATION
	531.60 - (ICD9) CHRONIC OR UNSPECIFIED GASTRIC ULCER WITH HEMORRHAGE AND PERFORATION WITHOUT OBSTRUCTION
	531.61 - (ICD9) CHRONIC OR UNSPECIFIED GASTRIC ULCER WITH HEMORRHAGE AND PERFORATION WITH OBSTRUCTION
	531.7 - (ICD9) CHRONIC GASTRIC ULCER WITHOUT MENTION OF HEMORRHAGE OR PERFORATION
	531.70 - (ICD9) CHRONIC GASTRIC ULCER WITHOUT HEMORRHAGE OR PERFORATION WITHOUT OBSTRUCTION
	531.71 - (ICD9) CHRONIC GASTRIC ULCER WITHOUT HEMORRHAGE OR PERFORATION WITH OBSTRUCTION
	531.9 - (ICD9) GASTRIC ULCER UNSPECIFIED AS ACUTE OR CHRONIC WITHOUT MENTION OF HEMORRHAGE OR PERFORATION
	531.90 - (ICD9) GASTRIC ULCER UNSPECIFIED AS ACUTE OR CHRONIC WITHOUT HEMORRHAGE OR PERFORATION WITHOUT OBSTRUCTION
	531.91 - (ICD9) GASTRIC ULCER UNSPECIFIED AS ACUTE OR CHRONIC WITHOUT HEMORRHAGE OR PERFORATION WITH OBSTRUCTION
	532 - (ICD9) DUODENAL ULCER
	532.0 - (ICD9) ACUTE DUODENAL ULCER WITH HEMORRHAGE
	532.00 - (ICD9) ACUTE DUODENAL ULCER WITH HEMORRHAGE WITHOUT OBSTRUCTION
	532.01 - (ICD9) ACUTE DUODENAL ULCER WITH HEMORRHAGE WITH OBSTRUCTION
	532.1 - (ICD9) ACUTE DUODENAL ULCER WITH PERFORATION
	532.10 - (ICD9) ACUTE DUODENAL ULCER WITH PERFORATION WITHOUT OBSTRUCTION
	532.11 - (ICD9) ACUTE DUODENAL ULCER WITH PERFORATION WITH OBSTRUCTION
	532.2 - (ICD9) ACUTE DUODENAL ULCER WITH HEMORRHAGE AND PERFORATION
	532.20 - (ICD9) ACUTE DUODENAL ULCER WITH HEMORRHAGE AND PERFORATION WITHOUT OBSTRUCTION
	532.21 - (ICD9) ACUTE DUODENAL ULCER WITH HEMORRHAGE AND PERFORATION WITH OBSTRUCTION
	532.3 - (ICD9) ACUTE DUODENAL ULCER WITHOUT MENTION OF HEMORRHAGE OR PERFORATION
	532.30 - (ICD9) ACUTE DUODENAL ULCER WITHOUT HEMORRHAGE OR PERFORATION WITHOUT OBSTRUCTION
	532.31 - (ICD9) ACUTE DUODENAL ULCER WITHOUT HEMORRHAGE OR PERFORATION WITH OBSTRUCTION
	532.4 - (ICD9) CHRONIC OR UNSPECIFIED DUODENAL ULCER WITH HEMORRHAGE
	532.40 - (ICD9) CHRONIC OR UNSPECIFIED DUODENAL ULCER WITH HEMORRHAGE WITHOUT OBSTRUCTION
	532.41 - (ICD9) CHRONIC OR UNSPECIFIED DUODENAL ULCER WITH HEMORRHAGE WITH OBSTRUCTION
	532.5 - (ICD9) CHRONIC OR UNSPECIFIED DUODENAL ULCER WITH PERFORATION
	532.50 - (ICD9) CHRONIC OR UNSPECIFIED DUODENAL ULCER WITH PERFORATION WITHOUT OBSTRUCTION
	532.51 - (ICD9) CHRONIC OR UNSPECIFIED DUODENAL ULCER WITH PERFORATION WITH OBSTRUCTION
	532.6 - (ICD9) CHRONIC OR UNSPECIFIED DUODENAL ULCER WITH HEMORRHAGE AND PERFORATION
	532.60 - (ICD9) CHRONIC OR UNSPECIFIED DUODENAL ULCER WITH HEMORRHAGE AND PERFORATION WITHOUT OBSTRUCTION
	532.61 - (ICD9) CHRONIC OR UNSPECIFIED DUODENAL ULCER WITH HEMORRHAGE AND PERFORATION WITH OBSTRUCTION
	532.7 - (ICD9) CHRONIC DUODENAL ULCER WITHOUT MENTION OF HEMORRHAGE OR PERFORATION
	532.70 - (ICD9) CHRONIC DUODENAL ULCER WITHOUT HEMORRHAGE OR PERFORATION WITHOUT OBSTRUCTION
	532.71 - (ICD9) CHRONIC DUODENAL ULCER WITHOUT HEMORRHAGE OR PERFORATION WITH OBSTRUCTION
	532.9 - (ICD9) DUODENAL ULCER UNSPECIFIED AS ACUTE OR CHRONIC WITHOUT MENTION OF HEMORRHAGE OR PERFORATION
	532.90 - (ICD9) DUODENAL ULCER UNSPECIFIED AS ACUTE OR CHRONIC WITHOUT HEMORRHAGE OR PERFORATION WITHOUT OBSTRUCTION
	532.91 - (ICD9) DUODENAL ULCER UNSPECIFIED AS ACUTE OR CHRONIC WITHOUT HEMORRHAGE OR PERFORATION WITH OBSTRUCTION
	533 - (ICD9) PEPTIC ULCER SITE UNSPECIFIED
	533.0 - (ICD9) ACUTE PEPTIC ULCER OF UNSPECIFIED SITE WITH HEMORRHAGE
	533.00 - (ICD9) ACUTE PEPTIC ULCER OF UNSPECIFIED SITE WITH HEMORRHAGE WITHOUT OBSTRUCTION
	533.01 - (ICD9) ACUTE PEPTIC ULCER OF UNSPECIFIED SITE WITH HEMORRHAGE WITH OBSTRUCTION
	533.1 - (ICD9) ACUTE PEPTIC ULCER OF UNSPECIFIED SITE WITH PERFORATION
	533.10 - (ICD9) ACUTE PEPTIC ULCER OF UNSPECIFIED SITE WITH PERFORATION WITHOUT OBSTRUCTION
	533.11 - (ICD9) ACUTE PEPTIC ULCER OF UNSPECIFIED SITE WITH PERFORATION WITH OBSTRUCTION
	533.2 - (ICD9) ACUTE PEPTIC ULCER OF UNSPECIFIED SITE WITH HEMORRHAGE AND PERFORATION
	533.20 - (ICD9) ACUTE PEPTIC ULCER OF UNSPECIFIED SITE WITH HEMORRHAGE AND PERFORATION WITHOUT OBSTRUCTION
	533.21 - (ICD9) ACUTE PEPTIC ULCER OF UNSPECIFIED SITE WITH HEMORRHAGE AND PERFORATION WITH OBSTRUCTION
	533.3 - (ICD9) ACUTE PEPTIC ULCER OF UNSPECIFIED SITE WITHOUT MENTION OF HEMORRHAGE AND PERFORATION
	533.30 - (ICD9) ACUTE PEPTIC ULCER OF UNSPECIFIED SITE WITHOUT HEMORRHAGE AND PERFORATION WITHOUT OBSTRUCTION
	533.31 - (ICD9) ACUTE PEPTIC ULCER OF UNSPECIFIED SITE WITHOUT HEMORRHAGE AND PERFORATION WITH OBSTRUCTION
	533.4 - (ICD9) CHRONIC OR UNSPECIFIED PEPTIC ULCER OF UNSPECIFIED SITE WITH HEMORRHAGE
	533.40 - (ICD9) CHRONIC OR UNSPECIFIED PEPTIC ULCER OF UNSPECIFIED SITE WITH HEMORRHAGE WITHOUT OBSTRUCTION
	533.41 - (ICD9) CHRONIC OR UNSPECIFIED PEPTIC ULCER OF UNSPECIFIED SITE WITH HEMORRHAGE WITH OBSTRUCTION
	533.5 - (ICD9) CHRONIC OR UNSPECIFIED PEPTIC ULCER OF UNSPECIFIED SITE WITH PERFORATION
	533.50 - (ICD9) CHRONIC OR UNSPECIFIED PEPTIC ULCER OF UNSPECIFIED SITE WITH PERFORATION WITHOUT OBSTRUCTION
	533.51 - (ICD9) CHRONIC OR UNSPECIFIED PEPTIC ULCER OF UNSPECIFIED SITE WITH PERFORATION WITH OBSTRUCTION
	533.6 - (ICD9) CHRONIC OR UNSPECIFIED PEPTIC ULCER OF UNSPECIFIED SITE WITH HEMORRHAGE AND PERFORATION
	533.60 - (ICD9) CHRONIC OR UNSPECIFIED PEPTIC ULCER OF UNSPECIFIED SITE WITH HEMORRHAGE AND PERFORATION WITHOUT OBSTRUCTION
	533.61 - (ICD9) CHRONIC OR UNSPECIFIED PEPTIC ULCER OF UNSPECIFIED SITE WITH HEMORRHAGE AND PERFORATION WITH OBSTRUCTION
	533.7 - (ICD9) CHRONIC PEPTIC ULCER OF UNSPECIFIED SITE WITHOUT MENTION OF HEMORRHAGE OR PERFORATION
	533.70 - (ICD9) CHRONIC PEPTIC ULCER OF UNSPECIFIED SITE WITHOUT HEMORRHAGE OR PERFORATION WITHOUT OBSTRUCTION
	533.71 - (ICD9) CHRONIC PEPTIC ULCER OF UNSPECIFIED SITE WITHOUT HEMORRHAGE OR PERFORATION WITH OBSTRUCTION
	533.9 - (ICD9) PEPTIC ULCER OF UNSPECIFIED SITE UNSPECIFIED AS ACUTE OR CHRONIC WITHOUT MENTION OF HEMORRHAGE OR PERFORATION
	533.90 - (ICD9) PEPTIC ULCER OF UNSPECIFIED SITE UNSPECIFIED AS ACUTE OR CHRONIC WITHOUT HEMORRHAGE OR PERFORATION WITHOUT OBSTRUCTION
	533.91 - (ICD9) PEPTIC ULCER OF UNSPECIFIED SITE UNSPECIFIED AS ACUTE OR CHRONIC WITHOUT HEMORRHAGE OR PERFORATION WITH OBSTRUCTION
	534 - (ICD9) GASTROJEJUNAL ULCER
	534.0 - (ICD9) ACUTE GASTROJEJUNAL ULCER WITH HEMORRHAGE
	534.00 - (ICD9) ACUTE GASTROJEJUNAL ULCER WITH HEMORRHAGE WITHOUT OBSTRUCTION
	534.01 - (ICD9) ACUTE GASTROJEJUNAL ULCER WITH HEMORRHAGE WITH OBSTRUCTION
	534.1 - (ICD9) ACUTE GASTROJEJUNAL ULCER WITH PERFORATION
	534.10 - (ICD9) ACUTE GASTROJEJUNAL ULCER WITH PERFORATION WITHOUT OBSTRUCTION
	534.11 - (ICD9) ACUTE GASTROJEJUNAL ULCER WITH PERFORATION WITH OBSTRUCTION
	534.2 - (ICD9) ACUTE GASTROJEJUNAL ULCER WITH HEMORRHAGE AND PERFORATION
	534.20 - (ICD9) ACUTE GASTROJEJUNAL ULCER WITH HEMORRHAGE AND PERFORATION WITHOUT OBSTRUCTION
	534.21 - (ICD9) ACUTE GASTROJEJUNAL ULCER WITH HEMORRHAGE AND PERFORATION WITH OBSTRUCTION
	534.3 - (ICD9) ACUTE GASTROJEJUNAL ULCER WITHOUT MENTION OF HEMORRHAGE OR PERFORATION
	534.30 - (ICD9) ACUTE GASTROJEJUNAL ULCER WITHOUT HEMORRHAGE OR PERFORATION WITHOUT OBSTRUCTION
	534.31 - (ICD9) ACUTE GASTROJEJUNAL ULCER WITHOUT HEMORRHAGE OR PERFORATION WITH OBSTRUCTION
	534.4 - (ICD9) CHRONIC OR UNSPECIFIED GASTROJEJUNAL ULCER WITH HEMORRHAGE
	534.40 - (ICD9) CHRONIC OR UNSPECIFIED GASTROJEJUNAL ULCER WITH HEMORRHAGE WITHOUT OBSTRUCTION
	534.41 - (ICD9) CHRONIC OR UNSPECIFIED GASTROJEJUNAL ULCER WITH HEMORRHAGE WITH OBSTRUCTION
	534.5 - (ICD9) CHRONIC OR UNSPECIFIED GASTROJEJUNAL ULCER WITH PERFORATION
	534.50 - (ICD9) CHRONIC OR UNSPECIFIED GASTROJEJUNAL ULCER WITH PERFORATION WITHOUT OBSTRUCTION
	534.51 - (ICD9) CHRONIC OR UNSPECIFIED GASTROJEJUNAL ULCER WITH PERFORATION WITH OBSTRUCTION
	534.6 - (ICD9) CHRONIC OR UNSPECIFIED GASTROJEJUNAL ULCER WITH HEMORRHAGE AND PERFORATION
	534.60 - (ICD9) CHRONIC OR UNSPECIFIED GASTROJEJUNAL ULCER WITH HEMORRHAGE AND PERFORATION WITHOUT OBSTRUCTION
	534.61 - (ICD9) CHRONIC OR UNSPECIFIED GASTROJEJUNAL ULCER WITH HEMORRHAGE AND PERFORATION WITH OBSTRUCTION
	534.7 - (ICD9) CHRONIC GASTROJEJUNAL ULCER WITHOUT MENTION OF HEMORRHAGE OR PERFORATION
	534.70 - (ICD9) CHRONIC GASTROJEJUNAL ULCER WITHOUT HEMORRHAGE OR PERFORATION WITHOUT OBSTRUCTION
	534.71 - (ICD9) CHRONIC GASTROJEJUNAL ULCER WITHOUT HEMORRHAGE OR PERFORATION WITH OBSTRUCTION
	534.9 - (ICD9) GASTROJEJUNAL ULCER UNSPECIFIED AS ACUTE OR CHRONIC WITHOUT MENTION OF HEMORRHAGE OR PERFORATION
	534.90 - (ICD9) GASTROJEJUNAL ULCER UNSPECIFIED AS ACUTE OR CHRONIC WITHOUT HEMORRHAGE OR PERFORATION WITHOUT OBSTRUCTION
	534.91 - (ICD9) GASTROJEJUNAL ULCER UNSPECIFIED AS ACUTE OR CHRONIC WITHOUT HEMORRHAGE OR PERFORATION WITH OBSTRUCTION
Peripheral vascular disease
This event measure was defined as occurring when any of the following criteria were met:
	The occurrence of Inpatient with the following attributes:
	Diagnosis Code (Any Position) is any of: { "441", "441.0", "441.00", "441.01", "441.02", "441.03", "441.1", "441.2", "441.3", "441.4", "441.5", "441.6", "441.7", "441.9", "443.9", "785.4", "V43.4" }
	441 - (ICD9) AORTIC ANEURYSM AND DISSECTION
	441.0 - (ICD9) DISSECTION OF AORTA
	441.00 - (ICD9) DISSECTION OF AORTA ANEURYSM UNSPECIFIED SITE
	441.01 - (ICD9) DISSECTION OF AORTA THORACIC
	441.02 - (ICD9) DISSECTION OF AORTA ABDOMINAL
	441.03 - (ICD9) DISSECTION OF AORTA THORACOABDOMINAL
	441.1 - (ICD9) THORACIC ANEURYSM RUPTURED
	441.2 - (ICD9) THORACIC ANEURYSM WITHOUT RUPTURE
	441.3 - (ICD9) ABDOMINAL ANEURYSM RUPTURED
	441.4 - (ICD9) ABDOMINAL ANEURYSM WITHOUT RUPTURE
	441.5 - (ICD9) AORTIC ANEURYSM OF UNSPECIFIED SITE RUPTURED
	441.6 - (ICD9) THORACOABDOMINAL ANEURYSM RUPTURED
	441.7 - (ICD9) THORACOABDOMINAL ANEURYSM WITHOUT RUPTURE
	441.9 - (ICD9) AORTIC ANEURYSM OF UNSPECIFIED SITE WITHOUT RUPTURE
	443.9 - (ICD9) PERIPHERAL VASCULAR DISEASE UNSPECIFIED
	785.4 - (ICD9) GANGRENE
	V43.4 - Code overlap - (ICD9) BLOOD VESSEL REPLACED BY OTHER MEANS; (ICD10) Person boarding or alighting a car injured in collision with car, pick-up truck or van
Polypectomy
polypectomy (yes/no) based on billing codes indicating tissue removal (biopsy: CPT code, 45380; polypectomy: CPT codes, 45383, 45384, and 45385; and ICD-9-CM codes, 45.43 and 48.36)
This event measure was defined as occurring when any of the following criteria were met:
	The occurrence of Outpatient with the following attributes:
	Procedure Code (Any Position) is any of: { "45.43", "45380", "45383", "45384", "45385", "48.36" }
	45.43 - (ICD9) ENDOSCOPIC DESTRUCTION OF OTHER LESION OR TISSUE OF LARGE INTESTINE
	45380 - (HCPCS) Colonoscopy, flexible, proximal to splenic flexure; with biopsy, single or multiple / Colonoscopy, flexible; with biopsy, single or multiple
	45383 - (HCPCS) Colonoscopy, flexible, proximal to splenic flexure; with ablation of tumor(s), polyp(s), or other lesion(s) not amenable to removal by hot biopsy forceps, bipolar cautery or snare technique
	45384 - (HCPCS) Colonoscopy, flexible, proximal to splenic flexure; with removal of tumor(s), polyp(s), or other lesion(s) by hot biopsy forceps or bipolar cautery / Colonoscopy, flexible; with removal of tumor(s), polyp(s), or other lesion(s) by hot biopsy forceps
	45385 - (HCPCS) Colonoscopy, flexible, proximal to splenic flexure; with removal of tumor(s), polyp(s), or other lesion(s) by snare technique / Colonoscopy, flexible; with removal of tumor(s), polyp(s), or other lesion(s) by snare technique
	48.36 - (ICD9) [ENDOSCOPIC] POLYPECTOMY OF RECTUM
Region
This measure re-categorizes Geography/State as follows:
	NorthEast: { Connecticut, Maine, Massachusetts, New Hampshire, Rhode Island, Vermont, New Jersey, New York, Pennsylvania }
	MidWest: { Illinois, Indiana, Michigan, Ohio, Wisconsin, Iowa, Kansas, Minnesota, Missouri, Nebraska, North Dakota, South Dakota }
	SouthEast: { Washington, DC, Delaware, Florida, Georgia, Maryland, North Carolina, South Carolina, Virginia, West Virginia, Alabama, Kentucky, Mississippi, Tennessee }
	SouthWest: { Arkansas, Louisiana, Oklahoma, Texas }
	West: { Arizona, Colorado, Idaho, Montana, Nevada, New Mexico, Utah, Wyoming, Alaska, California, Hawaii, Oregon, Washington }
	unknown: { Nation, unknown region, Northeast Region, unknown division, New England Division, unknown state, Middle Atlantic Division, unknown state, North Central Region, unknown division, East North Central Division, unknown state, West North Central Division, unknown state, South Region, unknown division, South Atlantic Division, unknown state, East South Central Division, unknown state, West S…
Renal disease
This event measure was defined as occurring when any of the following criteria were met:
	The occurrence of Inpatient with the following attributes:
	Diagnosis Code (Any Position) is any of: { "582", "582.0", "582.1", "582.2", "582.4", "582.8", "582.81", "582.89", "582.9", "583", "583.0", "583.1", "583.2", "583.4", "583.6", "583.7", "583.8", "583.81", "583.89", "583.9", "585", "585.1", "585.2", "585.3", "585.4", "585.5", "585.6", "585.9", "586", "588", "588.0", "588.1", "588.8", "588.81", "588.89", "588.9" }
	582 - (ICD9) CHRONIC GLOMERULONEPHRITIS
	582.0 - (ICD9) CHRONIC GLOMERULONEPHRITIS WITH LESION OF PROLIFERATIVE GLOMERULONEPHRITIS
	582.1 - (ICD9) CHRONIC GLOMERULONEPHRITIS WITH LESION OF MEMBRANOUS GLOMERULONEPHRITIS
	582.2 - (ICD9) CHRONIC GLOMERULONEPHRITIS WITH LESION OF MEMBRANOPROLIFERATIVE GLOMERULONEPHRITIS
	582.4 - (ICD9) CHRONIC GLOMERULONEPHRITIS WITH LESION OF RAPIDLY PROGRESSIVE GLOMERULONEPHRITIS
	582.8 - (ICD9) CHRONIC GLOMERULONEPHRITIS WITH OTHER SPECIFIED PATHOLOGICAL LESION IN KIDNEY
	582.81 - (ICD9) CHRONIC GLOMERULONEPHRITIS IN DISEASES CLASSIFIED ELSEWHERE
	582.89 - (ICD9) OTHER CHRONIC GLOMERULONEPHRITIS WITH SPECIFIED PATHOLOGICAL LESION IN KIDNEY
	582.9 - (ICD9) CHRONIC GLOMERULONEPHRITIS WITH UNSPECIFIED PATHOLOGICAL LESION IN KIDNEY
	583 - (ICD9) NEPHRITIS AND NEPHROPATHY NOT SPECIFIED AS ACUTE OR CHRONIC
	583.0 - (ICD9) NEPHRITIS AND NEPHROPATHY NOT SPECIFIED AS ACUTE OR CHRONIC WITH LESION OF PROLIFERATIVE GLOMERULONEPHRITIS
	583.1 - (ICD9) NEPHRITIS AND NEPHROPATHY NOT SPECIFIED AS ACUTE OR CHRONIC WITH LESION OF MEMBRANOUS GLOMERULONEPHRITIS
	583.2 - (ICD9) NEPHRITIS AND NEPHROPATHY NOT SPECIFIED AS ACUTE OR CHRONIC WITH LESION OF MEMBRANOPROLIFERATIVE GLOMERULONEPHRITIS
	583.4 - (ICD9) NEPHRITIS AND NEPHROPATHY NOT SPECIFIED AS ACUTE OR CHRONIC WITH LESION OF RAPIDLY PROGRESSIVE GLOMERULONEPHRITIS
	583.6 - (ICD9) NEPHRITIS AND NEPHROPATHY NOT SPECIFIED AS ACUTE OR CHRONIC WITH LESION OF RENAL CORTICAL NECROSIS
	583.7 - (ICD9) NEPHRITIS AND NEPHROPATHY NOT SPECIFIED AS ACUTE OR CHRONIC WITH LESION OF RENAL MEDULLARY NECROSIS
	583.8 - (ICD9) NEPHRITIS AND NEPHROPATHY NOT SPECIFIED AS ACUTE OR CHRONIC WITH OTHER SPECIFIED PATHOLOGICAL LESION IN KIDNEY
	583.81 - (ICD9) NEPHRITIS AND NEPHROPATHY NOT SPECIFIED AS ACUTE OR CHRONIC IN DISEASES CLASSIFIED ELSEWHERE
	583.89 - (ICD9) OTHER NEPHRITIS AND NEPHROPATHY NOT SPECIFIED AS ACUTE OR CHRONIC WITH SPECIFIED PATHOLOGICAL LESION IN KIDNEY
	583.9 - (ICD9) NEPHRITIS AND NEPHROPATHY NOT SPECIFIED AS ACUTE OR CHRONIC WITH UNSPECIFIED PATHOLOGICAL LESION IN KIDNEY
	585 - (ICD9) CHRONIC KIDNEY DISEASE (CKD)
	585.1 - (ICD9) CHRONIC KIDNEY DISEASE STAGE I
	585.2 - (ICD9) CHRONIC KIDNEY DISEASE STAGE II (MILD)
	585.3 - (ICD9) CHRONIC KIDNEY DISEASE STAGE III (MODERATE)
	585.4 - (ICD9) CHRONIC KIDNEY DISEASE STAGE IV (SEVERE)
	585.5 - (ICD9) CHRONIC KIDNEY DISEASE STAGE V
	585.6 - (ICD9) END STAGE RENAL DISEASE
	585.9 - (ICD9) CHRONIC KIDNEY DISEASE UNSPECIFIED
	586 - (ICD9) RENAL FAILURE UNSPECIFIED
	588 - (ICD9) DISORDERS RESULTING FROM IMPAIRED RENAL FUNCTION
	588.0 - (ICD9) RENAL OSTEODYSTROPHY
	588.1 - (ICD9) NEPHROGENIC DIABETES INSIPIDUS
	588.8 - (ICD9) OTHER SPECIFIED DISORDERS RESULTING FROM IMPAIRED RENAL FUNCTION
	588.81 - (ICD9) SECONDARY HYPERPARATHYROIDISM (OF RENAL ORIGIN)
	588.89 - (ICD9) OTHER SPECIFIED DISORDERS RESULTING FROM IMPAIRED RENAL FUNCTION
	588.9 - (ICD9) UNSPECIFIED DISORDER RESULTING FROM IMPAIRED RENAL FUNCTION
Rheumatologic disease
This event measure was defined as occurring when any of the following criteria were met:
	The occurrence of Inpatient with the following attributes:
	Diagnosis Code (Any Position) is any of: { "710.0", "710.1", "710.4", "714.0", "714.1", "714.2", "714.81", "725" }
	710.0 - (ICD9) SYSTEMIC LUPUS ERYTHEMATOSUS
	710.1 - (ICD9) SYSTEMIC SCLEROSIS
	710.4 - (ICD9) POLYMYOSITIS
	714.0 - (ICD9) RHEUMATOID ARTHRITIS
	714.1 - (ICD9) FELTY'S SYNDROME
	714.2 - (ICD9) OTHER RHEUMATOID ARTHRITIS WITH VISCERAL OR SYSTEMIC INVOLVEMENT
	714.81 - (ICD9) RHEUMATOID LUNG
	725 - (ICD9) POLYMYALGIA RHEUMATICA
Solid metastatic tumor
This event measure was defined as occurring when any of the following criteria were met:
	The occurrence of Inpatient with the following attributes:
	Diagnosis Code (Any Position) is any of: { "196", "196.0", "196.1", "196.2", "196.3", "196.5", "196.6", "196.8", "196.9", "197", "197.0", "197.1", "197.2", "197.3", "197.4", "197.5", "197.6", "197.7", "197.8", "198", "198.0", "198.1", "198.2", "198.3", "198.4", "198.5", "198.6", "198.7", "198.8", "198.81", "198.82", "198.89", "199", "199.0", "199.1", "199.2" }
	196 - (ICD9) SECONDARY AND UNSPECIFIED MALIGNANT NEOPLASM OF LYMPH NODES
	196.0 - (ICD9) SECONDARY AND UNSPECIFIED MALIGNANT NEOPLASM OF LYMPH NODES OF HEAD FACE AND NECK
	196.1 - (ICD9) SECONDARY AND UNSPECIFIED MALIGNANT NEOPLASM OF INTRATHORACIC LYMPH NODES
	196.2 - (ICD9) SECONDARY AND UNSPECIFIED MALIGNANT NEOPLASM OF INTRA-ABDOMINAL LYMPH NODES
	196.3 - (ICD9) SECONDARY AND UNSPECIFIED MALIGNANT NEOPLASM OF LYMPH NODES OF AXILLA AND UPPER LIMB
	196.5 - (ICD9) SECONDARY AND UNSPECIFIED MALIGNANT NEOPLASM OF LYMPH NODES OF INGUINAL REGION AND LOWER LIMB
	196.6 - (ICD9) SECONDARY AND UNSPECIFIED MALIGNANT NEOPLASM OF INTRAPELVIC LYMPH NODES
	196.8 - (ICD9) SECONDARY AND UNSPECIFIED MALIGNANT NEOPLASM OF LYMPH NODES OF MULTIPLE SITES
	196.9 - (ICD9) SECONDARY AND UNSPECIFIED MALIGNANT NEOPLASM OF LYMPH NODES SITE UNSPECIFIED
	197 - (ICD9) SECONDARY MALIGNANT NEOPLASM OF RESPIRATORY AND DIGESTIVE SYSTEMS
	197.0 - (ICD9) SECONDARY MALIGNANT NEOPLASM OF LUNG
	197.1 - (ICD9) SECONDARY MALIGNANT NEOPLASM OF MEDIASTINUM
	197.2 - (ICD9) SECONDARY MALIGNANT NEOPLASM OF PLEURA
	197.3 - (ICD9) SECONDARY MALIGNANT NEOPLASM OF OTHER RESPIRATORY ORGANS
	197.4 - (ICD9) SECONDARY MALIGNANT NEOPLASM OF SMALL INTESTINE INCLUDING DUODENUM
	197.5 - (ICD9) SECONDARY MALIGNANT NEOPLASM OF LARGE INTESTINE AND RECTUM
	197.6 - (ICD9) SECONDARY MALIGNANT NEOPLASM OF RETROPERITONEUM AND PERITONEUM
	197.7 - (ICD9) MALIGNANT NEOPLASM OF LIVER SECONDARY
	197.8 - (ICD9) SECONDARY MALIGNANT NEOPLASM OF OTHER DIGESTIVE ORGANS AND SPLEEN
	198 - (ICD9) SECONDARY MALIGNANT NEOPLASM OF OTHER SPECIFIED SITES
	198.0 - (ICD9) SECONDARY MALIGNANT NEOPLASM OF KIDNEY
	198.1 - (ICD9) SECONDARY MALIGNANT NEOPLASM OF OTHER URINARY ORGANS
	198.2 - (ICD9) SECONDARY MALIGNANT NEOPLASM OF SKIN
	198.3 - (ICD9) SECONDARY MALIGNANT NEOPLASM OF BRAIN AND SPINAL CORD
	198.4 - (ICD9) SECONDARY MALIGNANT NEOPLASM OF OTHER PARTS OF NERVOUS SYSTEM
	198.5 - (ICD9) SECONDARY MALIGNANT NEOPLASM OF BONE AND BONE MARROW
	198.6 - (ICD9) SECONDARY MALIGNANT NEOPLASM OF OVARY
	198.7 - (ICD9) SECONDARY MALIGNANT NEOPLASM OF ADRENAL GLAND
	198.8 - (ICD9) SECONDARY MALIGNANT NEOPLASM OF OTHER SPECIFIED SITES
	198.81 - (ICD9) SECONDARY MALIGNANT NEOPLASM OF BREAST
	198.82 - (ICD9) SECONDARY MALIGNANT NEOPLASM OF GENITAL ORGANS
	198.89 - (ICD9) SECONDARY MALIGNANT NEOPLASM OF OTHER SPECIFIED SITES
	199 - (ICD9) MALIGNANT NEOPLASM WITHOUT SPECIFICATION OF SITE
	199.0 - (ICD9) DISSEMINATED MALIGNANT NEOPLASM
	199.1 - (ICD9) OTHER MALIGNANT NEOPLASM OF UNSPECIFIED SITE
	199.2 - (ICD9) MALIGNANT NEOPLASM ASSOCIATED WITH TRANSPLANTED ORGAN
Stroke
This event measure was defined as occurring when any of the following criteria were met:
	The occurrence of Inpatient with the following attributes:
	Diagnosis Code (Any Position) is any of: { "430", "431", "432", "432.0", "432.1", "432.9", "433", "433.0", "433.00", "433.01", "433.1", "433.10", "433.11", "433.2", "433.20", "433.21", "433.3", "433.30", "433.31", "433.8", "433.80", "433.81", "433.9", "433.90", "433.91", "434", "434.0", "434.00", "434.01", "434.1", "434.10", "434.11", "434.9", "434.90", "434.91", "435", "435.0", "435.1", "435.2",…
	430 - (ICD9) SUBARACHNOID HEMORRHAGE
	431 - (ICD9) INTRACEREBRAL HEMORRHAGE
	432 - (ICD9) OTHER AND UNSPECIFIED INTRACRANIAL HEMORRHAGE
	432.0 - (ICD9) NONTRAUMATIC EXTRADURAL HEMORRHAGE
	432.1 - (ICD9) SUBDURAL HEMORRHAGE
	432.9 - (ICD9) UNSPECIFIED INTRACRANIAL HEMORRHAGE
	433 - (ICD9) OCCLUSION AND STENOSIS OF PRECEREBRAL ARTERIES
	433.0 - (ICD9) OCCLUSION AND STENOSIS OF BASILAR ARTERY
	433.00 - (ICD9) OCCLUSION AND STENOSIS OF BASILAR ARTERY WITHOUT CEREBRAL INFARCTION
	433.01 - (ICD9) OCCLUSION AND STENOSIS OF BASILAR ARTERY WITH CEREBRAL INFARCTION
	433.1 - (ICD9) OCCLUSION AND STENOSIS OF CAROTID ARTERY
	433.10 - (ICD9) OCCLUSION AND STENOSIS OF CAROTID ARTERY WITHOUT CEREBRAL INFARCTION
	433.11 - (ICD9) OCCLUSION AND STENOSIS OF CAROTID ARTERY WITH CEREBRAL INFARCTION
	433.2 - (ICD9) OCCLUSION AND STENOSIS OF VERTEBRAL ARTERY
	433.20 - (ICD9) OCCLUSION AND STENOSIS OF VERTEBRAL ARTERY WITHOUT CEREBRAL INFARCTION
	433.21 - (ICD9) OCCLUSION AND STENOSIS OF VERTEBRAL ARTERY WITH CEREBRAL INFARCTION
	433.3 - (ICD9) OCCLUSION AND STENOSIS OF MULTIPLE AND BILATERAL PRECEREBRAL ARTERIES
	433.30 - (ICD9) OCCLUSION AND STENOSIS OF MULTIPLE AND BILATERAL PRECEREBRAL ARTERIES WITHOUT CEREBRAL INFARCTION
	433.31 - (ICD9) OCCLUSION AND STENOSIS OF MULTIPLE AND BILATERAL PRECEREBRAL ARTERIES WITH CEREBRAL INFARCTION
	433.8 - (ICD9) OCCLUSION AND STENOSIS OF OTHER SPECIFIED PRECEREBRAL ARTERY
	433.80 - (ICD9) OCCLUSION AND STENOSIS OF OTHER SPECIFIED PRECEREBRAL ARTERY WITHOUT CEREBRAL INFARCTION
	433.81 - (ICD9) OCCLUSION AND STENOSIS OF OTHER SPECIFIED PRECEREBRAL ARTERY WITH CEREBRAL INFARCTION
	433.9 - (ICD9) OCCLUSION AND STENOSIS OF UNSPECIFIED PRECEREBRAL ARTERY
	433.90 - (ICD9) OCCLUSION AND STENOSIS OF UNSPECIFIED PRECEREBRAL ARTERY WITHOUT CEREBRAL INFARCTION
	433.91 - (ICD9) OCCLUSION AND STENOSIS OF UNSPECIFIED PRECEREBRAL ARTERY WITH CEREBRAL INFARCTION
	434 - (ICD9) OCCLUSION OF CEREBRAL ARTERIES
	434.0 - (ICD9) CEREBRAL THROMBOSIS
	434.00 - (ICD9) CEREBRAL THROMBOSIS WITHOUT CEREBRAL INFARCTION
	434.01 - (ICD9) CEREBRAL THROMBOSIS WITH CEREBRAL INFARCTION
	434.1 - (ICD9) CEREBRAL EMBOLISM
	434.10 - (ICD9) CEREBRAL EMBOLISM WITHOUT CEREBRAL INFARCTION
	434.11 - (ICD9) CEREBRAL EMBOLISM WITH CEREBRAL INFARCTION
	434.9 - (ICD9) CEREBRAL ARTERY OCCLUSION UNSPECIFIED
	434.90 - (ICD9) CEREBRAL ARTERY OCCLUSION UNSPECIFIED WITHOUT CEREBRAL INFARCTION
	434.91 - (ICD9) CEREBRAL ARTERY OCCLUSION UNSPECIFIED WITH CEREBRAL INFARCTION
	435 - (ICD9) TRANSIENT CEREBRAL ISCHEMIA
	435.0 - (ICD9) BASILAR ARTERY SYNDROME
	435.1 - (ICD9) VERTEBRAL ARTERY SYNDROME
	435.2 - (ICD9) SUBCLAVIAN STEAL SYNDROME
	435.3 - (ICD9) VERTEBROBASILAR ARTERY SYNDROME
	435.8 - (ICD9) OTHER SPECIFIED TRANSIENT CEREBRAL ISCHEMIAS
	435.9 - (ICD9) UNSPECIFIED TRANSIENT CEREBRAL ISCHEMIA
	436 - (ICD9) ACUTE BUT ILL-DEFINED CEREBROVASCULAR DISEASE
	437 - (ICD9) OTHER AND ILL-DEFINED CEREBROVASCULAR DISEASE
	437.0 - (ICD9) CEREBRAL ATHEROSCLEROSIS
	437.1 - (ICD9) OTHER GENERALIZED ISCHEMIC CEREBROVASCULAR DISEASE
	437.2 - (ICD9) HYPERTENSIVE ENCEPHALOPATHY
	437.3 - (ICD9) CEREBRAL ANEURYSM NONRUPTURED
	437.4 - (ICD9) CEREBRAL ARTERITIS
	437.5 - (ICD9) MOYAMOYA DISEASE
	437.6 - (ICD9) NONPYOGENIC THROMBOSIS OF INTRACRANIAL VENOUS SINUS
	437.7 - (ICD9) TRANSIENT GLOBAL AMNESIA
	437.8 - (ICD9) OTHER ILL-DEFINED CEREBROVASCULAR DISEASE
	437.9 - (ICD9) UNSPECIFIED CEREBROVASCULAR DISEASE
	438 - (ICD9) LATE EFFECTS OF CEREBROVASCULAR DISEASE
	438.0 - (ICD9) COGNITIVE DEFICITS
	438.1 - (ICD9) SPEECH AND LANGUAGE DEFICITS
	438.10 - (ICD9) SPEECH AND LANGUAGE DEFICIT UNSPECIFIED
	438.11 - (ICD9) APHASIA
	438.12 - (ICD9) DYSPHASIA
	438.13 - (ICD9) DYSARTHRIA
	438.14 - (ICD9) FLUENCY DISORDER
	438.19 - (ICD9) OTHER SPEECH AND LANGUAGE DEFICITS
	438.2 - (ICD9) HEMIPLEGIA/HEMIPARESIS
	438.20 - (ICD9) HEMIPLEGIA AFFECTING UNSPECIFIED SIDE
	438.21 - (ICD9) HEMIPLEGIA AFFECTING DOMINANT SIDE
	438.22 - (ICD9) HEMIPLEGIA AFFECTING NONDOMINANT SIDE
	438.3 - (ICD9) MONOPLEGIA OF UPPER LIMB
	438.30 - (ICD9) MONOPLEGIA OF UPPER LIMB AFFECTING UNSPECIFIED SIDE
	438.31 - (ICD9) MONOPLEGIA OF UPPER LIMB AFFECTING DOMINANT SIDE
	438.32 - (ICD9) MONOPLEGIA OF UPPER LIMB AFFECTING NONDOMINANT SIDE
	438.4 - (ICD9) MONOPLEGIA OF LOWER LIMB
	438.40 - (ICD9) MONOPLEGIA OF LOWER LIMB AFFECTING UNSPECIFIED SIDE
	438.41 - (ICD9) MONOPLEGIA OF LOWER LIMB AFFECTING DOMINANT SIDE
	438.42 - (ICD9) MONOPLEGIA OF LOWER LIMB AFFECTING NONDOMINANT SIDE
	438.5 - (ICD9) OTHER PARALYTIC SYNDROME
	438.50 - (ICD9) OTHER PARALYTIC SYNDROME AFFECTING UNSPECIFIED SIDE
	438.51 - (ICD9) OTHER PARALYTIC SYNDROME AFFECTING DOMINANT SIDE
	438.52 - (ICD9) OTHER PARALYTIC SYNDROME AFFECTING NONDOMINANT SIDE
	438.53 - (ICD9) OTHER PARALYTIC SYNDROME BILATERAL
	438.6 - (ICD9) ALTERATIONS OF SENSATIONS
	438.7 - (ICD9) DISTURBANCES OF VISION
	438.8 - (ICD9) OTHER LATE EFFECTS OF CEREBROVASCULAR DISEASE
	438.81 - (ICD9) APRAXIA CEREBROVASCULAR DISEASE
	438.82 - (ICD9) DYSPHAGIA CEREBROVASCULAR DISEASE
	438.83 - (ICD9) FACIAL WEAKNESS
	438.84 - (ICD9) ATAXIA
	438.85 - (ICD9) VERTIGO
	438.89 - (ICD9) OTHER LATE EFFECTS OF CEREBROVASCULAR DISEASE
	438.9 - (ICD9) UNSPECIFIED LATE EFFECTS OF CEREBROVASCULAR DISEASE
Charlson comorbidity index categorized
This measure categorizes Charlson Deyo score 365 days inpatient into the following categories:
	0: Up to 1.0 (exclusive). This is the referent category.
	1: From 1.0 (inclusive) to 2.0 (exclusive).
	>= 2: From 2.0 (inclusive) to (any).
