# Supplementary material for: Reproducibility of real-world evidence studies using clinical practice data to inform regulatory and coverage decisions
Source: Nat Commun. 2022 Aug 31;13:5126. doi: 10.1038/s41467-022-32310-3 (PMC9430007; doi:10.1038/s41467-022-32310-3)
Supplement: Supplementary file 7 — Supplementary Dataset 4 [file 41467_2022_32310_MOESM7_ESM.zip › Data S4 Study specific author contact files with details of implementation/REPEAT_016_final.xlsx]

## Sheet: Assumptions
Patients between 4 and 64 years of age who received at least one new prescription for ProAir HFA with or without IDC between January 1, 2011 through July 31, 2014
Category	Assumptions
MEAURES	Algorithm used to define all the variables used in the replication of the study are given in the sheet names 'codes'
Inclusion/Exclusion	We assumed that codes to define Asthma, EIB, Chronic obstructive asthma and COPD were identified in any care setting and any diagnosis position
	We assumed that COPD was defined using a REPEAT standard measure
	We assumed other SABAs, SAMA, LTRA, LABA, ICS, LAMA were defined using drugs from http://www.lung.org/assets/documents/asthma/MedicineChart_Rev09.pdf and https://www.ncbi.nlm.nih.gov/pmc/articles/PMC3653890/
Covariates	It was unclear how corticosteroids (oral/injectable was defined), therefore we used a REPEAT standard measure, adapted to address route of administration
	We assumed that the urban/rural covariate was defined based on the variable "MSA"
	We assumed Rhinitis was define using ICD9 code 477* based on website (http://www.icd9data.com/2012/Volume1/460-519/470-478/477/default.htm)
	We assumed GERD was defined using ICD9 codes 530.81 based on website (http://www.icd9data.com/2013/Volume1/520-579/530-539/530/530.81.htm)
	We assumed Eczema was defined using ICD9 codes 692.9 based on website (http://www.icd9data.com/2012/Volume1/680-709/690-698/692/692.9.htm)
	We assumed other chronic respiratory illness was defined using codes from website (http://www.icd9data.com/2012/Volume1/460-519/490-496/default.htm)
	We assumed inpatients cost was measured using the variable "TOTPAY" and outpatient and pharmacy costs were measured using the variable "PAY"
	We used IHD was defined using a REPEAT standard measure
COHORT CREATION
	It was not clear if patients could enter the cohort more than once. We assumed that patients entered the first time they met all eligibility criteria.
ANALYSIS
	There were some inconsistencies between covariates mentioned in the text and covariates reported in Table 3. We assumed that all covariates mentioned in the text and/or Table 3 were included in the multivariable model. For variables that were not binary, we included variables using the categories from the table.

## Sheet: Attrition table
	Less Excluded Patients	Remaining Patients
All patients in our database		185306593
Did not meet cohort entry criteria of having either IDC or without IDC beyween Jan 1st 2011 - July 31st 2014	-181876896	3429697
Excluded due to insufficient medical enrollment [measured 180 days prior up to and including cohort entry date]	-469033	2960664
Excluded due to prior use of without IDC [measured 180 days prior up to 1 days prior to cohort entry date]	-307062	2653602
Excluded due to prior use of IDC [measured 180 days prior up to 1 days prior to cohort entry date]	-230793	2422809
Excluded because patient qualified in >1 exposure category	0	2422809
Excluded based on Age [less than 4 years, measured on cohort entry date]	-61387	2361422
Excluded based on Age [less than6 4 years, measured on cohort entry date]	-201866	2159556
Excluded due to insufficient medical enrollment [measured on cohort entry date up to 180 days after cohort entry date]	-390258	1769298
Excluded due to insufficient medical enrollment [measured 180 days prior and up to 180 days after cohort entry date]	-30678	1738620
Excluded if no Asthma [measured 180 days prior and up to 180 days after cohort entry date]	-1076681	661939
Excluded based on EIB occurrence [measured 180 days prior up to 1 days prior to cohort entry date]	-1944	659995
Excluded based on Chronic obstructive asthma occurrence [measured 180 days prior up to 1 days prior to cohort entry date]	-3332	656663
Excluded based on COPD occurrence [measured 180 days prior up to 1 days prior to cohort entry date]	-7506	649157
Excluded based on Albuterol occurrence [measured 180 days prior up to 1 days prior to cohort entry date]	-51409	597748
Excluded based on Other SABAs occurrence [measured 180 days prior up to 1 days prior to cohort entry date]	-2470	595278
Excluded based on Albuterol other than exposure [measured on cohort entry date up to 180 days after cohort entry date]	-45066	550212
Excluded based on EIB occurrence [measured on cohort entry date up to 180 days after cohort entry date]	-2648	547564
Excluded based on Chronic obstructive asthma occurrence [measured on cohort entry date up to 180 days after cohort entry date]	-2225	545339
Excluded based on COPD occurrence [measured on cohort entry date up to 180 days after cohort entry date]	-4955	540384
Excluded based on Other SABAs occurrence [measured on cohort entry date up to 180 days after cohort entry date]	-2493	537891
Final cohort		537891

## Sheet: Cohort as text
Cohort Entry Entry date: Between Jan 01, 2011 and Jul 31, 2014. If a patient has multiple possible qualifying cohort entry events, the patient enters the cohort on the first-occurring qualifying event after exclusions are applied. Enrollment Measure: Enrollment Prior Enrollment: 180 days Referent Exposure Group: New users of Without IDC with a washout period of 180 days. For the purposes of ident…

## Sheet: Analysis as text
Statistical Analysis Primary Analysis Baseline covariate assessment In the primary analysis, the baseline covariates were assessed by default in the period beginning 180 days prior to the cohort entry date, and ending one day prior to the cohort entry date. Follow-up for Outcomes The primary analysis did not account for follow-up time, in the manner of an intention-to-treat style analysis. Follow…

## Sheet: Table 1
Original Study	Albuterol inhalantion aerosol with IDC	Albuterol inhalantion aerosol without IDC		Replicated Study	Albuterol inhalantion aerosol with IDC	Albuterol inhalantion aerosol without IDC
Number of patients	135305	287243		Number of patients	320545	151705
Age, years				Age, years
mean (sd)	32.9 (18.1)	32.5 (18.0)		mean (sd)	33.50 (18.24)	33.84 (18.27)
Gender, n (%)				Gender, n (%)
Male	42.7	42.1		Male	39.5	39.5
Female	57.3	57.9		Female	60.5	60.5
Comorbid conditions, n (%)				Comorbid conditions, n (%)
Rhinitis	17.9	15.8		Rhinitis	16.2	17.4
GERD	4.4	4		GERD	4.4	5.1
Eczema	4.6	4.2		Eczema	2.8	3
Ischemic heart disease	0.8	0.8		Ischemic heart disease	1.1	1.2
Other chronic respiratory illness	0.4	0.3		Other chronic respiratory illness	2	2
Baseline medications, n (%)				Baseline medications, n (%)
Cortiosteriods (oral/injectable)	20.5	17.5		Cortiosteriods (oral/injectable)	13.1	14.5
Asthma drug therapy				Asthma drug therapy
None	59.8	66.5		None	61.2	61.1
Other respiratory medications (SAMA, LTRA, others)	16.1	12.3		Other respiratory medications (SAMA, LTRA, others)	13.3	14.4
LABA	14.7	12.5		LABA	11.4	9.5
ICS	33.5	28.2		ICS	29.4	28.8
LAMA	0.4	0.3		LAMA	0.3	0.3
Baseline all-cause hospitalizations and ED visitis				Baseline all-cause hospitalizations and ED visitis
Patients with hospitalizations, n(%)	3.1	3.3		Patients with hospitalizations, n(%)	3.3	3
Number of hospitalizations, mean (sd)	0.037 (0.2)	0.039 (0.2)		Number of hospitalizations, mean (sd)	0.04 (0.23)	0.04 (0.22)
Patients with ED visits, n(%)	14.7	15.4		Patients with ED visits, n(%)	15.8	15.1
Number of ED visits, mean (sd)	0.204 (0.6)	0.213 (0.6)		Number of ED visits, mean (sd)	1.59 (6.34)	1.76 (7.13)

## Sheet: Outcomes
Original Study: Occurrence of repiratory related hospitalizations				Replicated Study: Occurrence of repiratory related hospitalizations
Model	OR (95% CI)	p-value		Model	OR (95% CI)	p-value
Multivariate logistic regression	0.92 (0.88, 0.96)	<0.01		Multivariate logistic regression	0.91 (0.87, 0.95)	<0.01

## Sheet: codes
Albuterol without exposure
This event measure was defined as occurring when any of the following criteria were met:
	The occurrence of Drug with the following attributes:
	Generic Name is any of: { "ALBUTEROL", "ALBUTEROL SULFATE" }
	ALBUTEROL
	ALBUTEROL SULFATE
	NDC Code is not any of: { "59310057920", "59310057922" }
	59310057920 - ALBUTEROL SULFATE
	59310057922 - ALBUTEROL SULFATE
Asthma
This event measure was defined as occurring when any of the following criteria were met:
	The occurrence of Inpatient with the following attributes:
	Diagnosis Code (Any Position) is any of: { "493.0", "493.00", "493.01", "493.02", "493.1", "493.10", "493.11", "493.12", "493.2", "493.8", "493.82", "493.9", "493.90", "493.91", "493.92" }
	493.0 - (ICD9) EXTRINSIC ASTHMA
	493.00 - (ICD9) EXTRINSIC ASTHMA UNSPECIFIED
	493.01 - (ICD9) EXTRINSIC ASTHMA WITH STATUS ASTHMATICUS
	493.02 - (ICD9) EXTRINSIC ASTHMA WITH (ACUTE) EXACERBATION
	493.1 - (ICD9) INTRINSIC ASTHMA
	493.10 - (ICD9) INTRINSIC ASTHMA UNSPECIFIED
	493.11 - (ICD9) INTRINSIC ASTHMA WITH STATUS ASTHMATICUS
	493.12 - (ICD9) INTRINSIC ASTHMA WITH (ACUTE) EXACERBATION
	493.2 - (ICD9) CHRONIC OBSTRUCTIVE ASTHMA
	493.8 - (ICD9) OTHER SPECIFIED ASTHMA
	493.82 - (ICD9) COUGH VARIANT ASTHMA
	493.9 - (ICD9) ASTHMA UNSPECIFIED
	493.90 - (ICD9) ASTHMA UNSPECIFIED
	493.91 - (ICD9) ASTHMA UNSPECIFIED TYPE WITH STATUS ASTHMATICUS
	493.92 - (ICD9) ASTHMA UNSPECIFIED WITH (ACUTE) EXACERBATION
	The occurrence of Outpatient with the following attributes:
	Diagnosis Code (Any Position) is any of: { "493.0", "493.00", "493.01", "493.02", "493.1", "493.10", "493.11", "493.12", "493.2", "493.8", "493.82", "493.9", "493.90", "493.91", "493.92" }
	493.0 - (ICD9) EXTRINSIC ASTHMA
	493.00 - (ICD9) EXTRINSIC ASTHMA UNSPECIFIED
	493.01 - (ICD9) EXTRINSIC ASTHMA WITH STATUS ASTHMATICUS
	493.02 - (ICD9) EXTRINSIC ASTHMA WITH (ACUTE) EXACERBATION
	493.1 - (ICD9) INTRINSIC ASTHMA
	493.10 - (ICD9) INTRINSIC ASTHMA UNSPECIFIED
	493.11 - (ICD9) INTRINSIC ASTHMA WITH STATUS ASTHMATICUS
	493.12 - (ICD9) INTRINSIC ASTHMA WITH (ACUTE) EXACERBATION
	493.2 - (ICD9) CHRONIC OBSTRUCTIVE ASTHMA
	493.8 - (ICD9) OTHER SPECIFIED ASTHMA
	493.82 - (ICD9) COUGH VARIANT ASTHMA
	493.9 - (ICD9) ASTHMA UNSPECIFIED
	493.90 - (ICD9) ASTHMA UNSPECIFIED
	493.91 - (ICD9) ASTHMA UNSPECIFIED TYPE WITH STATUS ASTHMATICUS
	493.92 - (ICD9) ASTHMA UNSPECIFIED WITH (ACUTE) EXACERBATION
Chronic obstructive asthma
This event measure was defined as occurring when any of the following criteria were met:
	The occurrence of Inpatient with the following attributes:
	Diagnosis Code (Any Position) is any of: { "493.2", "493.20", "493.21", "493.22" }
	493.2 - (ICD9) CHRONIC OBSTRUCTIVE ASTHMA
	493.20 - (ICD9) CHRONIC OBSTRUCTIVE ASTHMA UNSPECIFIED
	493.21 - (ICD9) CHRONIC OBSTRUCTIVE ASTHMA WITH STATUS ASTHMATICUS
	493.22 - (ICD9) CHRONIC OBSTRUCTIVE ASTHMA WITH (ACUTE) EXACERBATION
	The occurrence of Outpatient with the following attributes:
	Diagnosis Code (Any Position) is any of: { "493.2", "493.20", "493.21", "493.22" }
	493.2 - (ICD9) CHRONIC OBSTRUCTIVE ASTHMA
	493.20 - (ICD9) CHRONIC OBSTRUCTIVE ASTHMA UNSPECIFIED
	493.21 - (ICD9) CHRONIC OBSTRUCTIVE ASTHMA WITH STATUS ASTHMATICUS
	493.22 - (ICD9) CHRONIC OBSTRUCTIVE ASTHMA WITH (ACUTE) EXACERBATION
ED visit
This event measure was defined as occurring when any of the following criteria were met:
	The occurrence of Outpatient with the following attributes:
	Place of Service is any of:
	Ambulance (air or water)
	Ambulance (land)
	Emergency Room - Hospital
	The occurrence of Outpatient with the following attributes:
	Service Sub-Category is any of: { "10120", "10220", "10320", "10420", "10520", "12220", "20120", "20220", "21120", "21220", "22120", "22320", "30120", "30220", "30320", "30420", "30520", "30620", "31120", "31220", "31320", "31420", "31520", "31620" }
	10120
	10220
	10320
	10420
	10520
	12220
	20120
	20220
	21120
	21220
	22120
	22320
	30120
	30220
	30320
	30420
	30520
	30620
	31120
	31220
	31320
	31420
	31520
	31620
	The occurrence of Inpatient with the following attributes:
	Service Sub-Category is any of: { "10120", "10220", "10320", "10420", "10520", "12220", "20120", "20220", "21120", "21220", "22120", "22320", "30120", "30220", "30320", "30420", "30520", "30620", "31120", "31220", "31320", "31420", "31520", "31620" }
	10120
	10220
	10320
	10420
	10520
	12220
	20120
	20220
	21120
	21220
	22120
	22320
	30120
	30220
	30320
	30420
	30520
	30620
	31120
	31220
	31320
	31420
	31520
	31620
EIB
This event measure was defined as occurring when any of the following criteria were met:
	The occurrence of Inpatient with the following attributes:
	Diagnosis Code (Any Position) is any of: { "493.81" }
	493.81 - (ICD9) EXERCISE-INDUCED BRONCHOSPASM
	The occurrence of Outpatient with the following attributes:
	Diagnosis Code (Any Position) is any of: { "493.81" }
	493.81 - (ICD9) EXERCISE-INDUCED BRONCHOSPASM
Eczema
This event measure was defined as occurring when any of the following criteria were met:
	The occurrence of Inpatient with the following attributes:
	Diagnosis Code (Any Position) is any of: { "692.9" }
	692.9 - (ICD9) CONTACT DERMATITIS AND OTHER ECZEMA UNSPECIFIED CAUSE
	The occurrence of Outpatient with the following attributes:
	Diagnosis Code (Any Position) is any of: { "692.9" }
	692.9 - (ICD9) CONTACT DERMATITIS AND OTHER ECZEMA UNSPECIFIED CAUSE
GERD
This event measure was defined as occurring when any of the following criteria were met:
	The occurrence of Inpatient with the following attributes:
	Diagnosis Code (Any Position) is any of: { "530.81" }
	530.81 - (ICD9) ESOPHAGEAL REFLUX
	The occurrence of Outpatient with the following attributes:
	Diagnosis Code (Any Position) is any of: { "530.81" }
	530.81 - (ICD9) ESOPHAGEAL REFLUX
Gender
This measure re-categorizes Gender as follows:
	Male: { 1 - Male }
	Female: { 2 - Female }
Hospital stay
This event measure was defined as occurring when any of the following criteria were met:
	The occurrence of Inpatient
ICS
This event measure was defined as occurring when any of the following criteria were met:
	The occurrence of Drug with the following attributes:
	Generic Name is any of: { "BECLOMETHASONE DIPROPIONATE", "BUDESONIDE", "BUDESONIDE, MICRONIZED", "BUDESONIDE/FORMOTEROL FUMARATE", "FLUTICASONE PROPIONATE", "FLUTICASONE PROPIONATE/SALMETEROL XINAFOATE", "FLUNISOLIDE", "MOMETASONE FUROATE", "TRIAMCINOLONE ACETONIDE" }
	BECLOMETHASONE DIPROPIONATE
	BUDESONIDE
	BUDESONIDE, MICRONIZED
	BUDESONIDE/FORMOTEROL FUMARATE
	FLUTICASONE PROPIONATE
	FLUTICASONE PROPIONATE/SALMETEROL XINAFOATE
	FLUNISOLIDE
	MOMETASONE FUROATE
	TRIAMCINOLONE ACETONIDE
Insurance plan
This measure re-categorizes Plan Indicator as follows:
	Comprehensive: { 2 - Comprehensive }
	EPO: { 3 - EPO }
	HMO: { 4 - HMO }
	POS: { 5 - POS }
	PPO: { 6 - PPO }
	POS with capitation: { 7 - POS with capitation }
	CDHP: { 8 - CDHP }
	HDHP: { 9 - HDHP }
LABAs
This event measure was defined as occurring when any of the following criteria were met:
	The occurrence of Drug with the following attributes:
	Generic Name is any of: { "FORMOTEROL FUMARATE", "SALMETEROL XINAFOATE", "FLUTICASONE PROPIONATE/SALMETEROL XINAFOATE", "BUDESONIDE/FORMOTEROL FUMARATE" }
	FORMOTEROL FUMARATE
	SALMETEROL XINAFOATE
	FLUTICASONE PROPIONATE/SALMETEROL XINAFOATE
	BUDESONIDE/FORMOTEROL FUMARATE
LAMAs
This event measure was defined as occurring when any of the following criteria were met:
	The occurrence of Drug with the following attributes:
	Generic Name is any of: { "TIOTROPIUM BROMIDE", "ACLIDINIUM BROMIDE" }
	TIOTROPIUM BROMIDE
	ACLIDINIUM BROMIDE
LTRAs
This event measure was defined as occurring when any of the following criteria were met:
	The occurrence of Drug with the following attributes:
	Generic Name is any of: { "MONTELUKAST SODIUM", "ZAFIRLUKAST", "ZILEUTON" }
	MONTELUKAST SODIUM
	ZAFIRLUKAST
	ZILEUTON
Other SABAs
This event measure was defined as occurring when any of the following criteria were met:
	The occurrence of Drug with the following attributes:
	Generic Name is any of: { "ISOETHARINE HCL", "ISOPROTERENOL HCL", "LEVALBUTEROL HCL", "PIRBUTEROL ACETATE", "TERBUTALINE SULFATE" }
	ISOETHARINE HCL
	ISOPROTERENOL HCL
	LEVALBUTEROL HCL
	PIRBUTEROL ACETATE
	TERBUTALINE SULFATE
Other medications
This event measure was defined as occurring when any of the following criteria were met:
	The occurrence of Drug with the following attributes:
	Generic Name is any of: { "THEOPHYLLINE ANHYDROUS", "CROMOLYN SODIUM", "NEDOCROMIL SODIUM", "OMALIZUMAB" }
	THEOPHYLLINE ANHYDROUS
	CROMOLYN SODIUM
	NEDOCROMIL SODIUM
	OMALIZUMAB
Other respiratory illness
This event measure was defined as occurring when any of the following criteria were met:
	The occurrence of Inpatient with the following attributes:
	Diagnosis Code (Any Position) is any of: { "490", "494", "494.0", "494.1", "495", "495.0", "495.1", "495.2", "495.3", "495.4", "495.5", "495.6", "495.7", "495.8", "495.9" }
	490 - (ICD9) BRONCHITIS NOT SPECIFIED AS ACUTE OR CHRONIC
	494 - (ICD9) BRONCHIECTASIS
	494.0 - (ICD9) BRONCHIECTASIS WITHOUT ACUTE EXACERBATION
	494.1 - (ICD9) BRONCHIECTASIS WITH ACUTE EXACERBATION
	495 - (ICD9) EXTRINSIC ALLERGIC ALVEOLITIS
	495.0 - (ICD9) FARMERS' LUNG
	495.1 - (ICD9) BAGASSOSIS
	495.2 - (ICD9) BIRD-FANCIERS' LUNG
	495.3 - (ICD9) SUBEROSIS
	495.4 - (ICD9) MALT WORKERS' LUNG
	495.5 - (ICD9) MUSHROOM WORKERS' LUNG
	495.6 - (ICD9) MAPLE BARK-STRIPPERS' LUNG
	495.7 - (ICD9) VENTILATION PNEUMONITIS
	495.8 - (ICD9) OTHER SPECIFIED ALLERGIC ALVEOLITIS AND PNEUMONITIS
	495.9 - (ICD9) UNSPECIFIED ALLERGIC ALVEOLITIS AND PNEUMONITIS
	The occurrence of Outpatient with the following attributes:
	Diagnosis Code (Any Position) is any of: { "490", "494", "494.0", "494.1", "495", "495.0", "495.1", "495.2", "495.3", "495.4", "495.5", "495.6", "495.7", "495.8", "495.9" }
	490 - (ICD9) BRONCHITIS NOT SPECIFIED AS ACUTE OR CHRONIC
	494 - (ICD9) BRONCHIECTASIS
	494.0 - (ICD9) BRONCHIECTASIS WITHOUT ACUTE EXACERBATION
	494.1 - (ICD9) BRONCHIECTASIS WITH ACUTE EXACERBATION
	495 - (ICD9) EXTRINSIC ALLERGIC ALVEOLITIS
	495.0 - (ICD9) FARMERS' LUNG
	495.1 - (ICD9) BAGASSOSIS
	495.2 - (ICD9) BIRD-FANCIERS' LUNG
	495.3 - (ICD9) SUBEROSIS
	495.4 - (ICD9) MALT WORKERS' LUNG
	495.5 - (ICD9) MUSHROOM WORKERS' LUNG
	495.6 - (ICD9) MAPLE BARK-STRIPPERS' LUNG
	495.7 - (ICD9) VENTILATION PNEUMONITIS
	495.8 - (ICD9) OTHER SPECIFIED ALLERGIC ALVEOLITIS AND PNEUMONITIS
	495.9 - (ICD9) UNSPECIFIED ALLERGIC ALVEOLITIS AND PNEUMONITIS
Respiratory related hospitalization
This event measure was defined as occurring when any of the following criteria were met:
	The occurrence of Inpatient with the following attributes:
	Diagnosis Code (Any Position) is any of: { "464", "464.0", "464.00", "464.01", "464.1", "464.10", "464.11", "464.2", "464.20", "464.21", "464.3", "464.30", "464.31", "464.4", "464.5", "464.50", "464.51", "466", "466.0", "466.1", "466.11", "466.19", "476", "476.0", "476.1", "480", "480.0", "480.1", "480.2", "480.3", "480.8", "480.9", "481", "482", "482.0", "482.1", "482.2", "482.3", "482.30", "482…
	464 - (ICD9) ACUTE LARYNGITIS AND TRACHEITIS
	464.0 - (ICD9) ACUTE LARYNGITIS
	464.00 - (ICD9) ACUTE LARYNGITIS WITHOUT OBSTRUCTION
	464.01 - (ICD9) ACUTE LARYNGITIS WITH OBSTRUCTION
	464.1 - (ICD9) ACUTE TRACHEITIS
	464.10 - (ICD9) ACUTE TRACHEITIS WITHOUT OBSTRUCTION
	464.11 - (ICD9) ACUTE TRACHEITIS WITH OBSTRUCTION
	464.2 - (ICD9) ACUTE LARYNGOTRACHEITIS
	464.20 - (ICD9) ACUTE LARYNGOTRACHEITIS WITHOUT OBSTRUCTION
	464.21 - (ICD9) ACUTE LARYNGOTRACHEITIS WITH OBSTRUCTION
	464.3 - (ICD9) ACUTE EPIGLOTTITIS
	464.30 - (ICD9) ACUTE EPIGLOTTITIS WITHOUT OBSTRUCTION
	464.31 - (ICD9) ACUTE EPIGLOTTITIS WITH OBSTRUCTION
	464.4 - (ICD9) CROUP
	464.5 - (ICD9) SUPRAGLOTTITIS UNSPECIFIED
	464.50 - (ICD9) SUPRAGLOTTITIS UNSPECIFIED WITHOUT OBSTRUCTION
	464.51 - (ICD9) SUPRAGLOTTITIS UNSPECIFIED WITH OBSTRUCTION
	466 - (ICD9) ACUTE BRONCHITIS AND BRONCHIOLITIS
	466.0 - (ICD9) ACUTE BRONCHITIS
	466.1 - (ICD9) ACUTE BRONCHIOLITIS
	466.11 - (ICD9) ACUTE BRONCHIOLITIS DUE TO RESPIRATORY SYNCYTIAL VIRUS (RSV)
	466.19 - (ICD9) ACUTE BRONCIOLITIS DUE TO OTHER INFECTIOUS ORGANISMS
	476 - (ICD9) CHRONIC LARYNGITIS AND LARYNGOTRACHEITIS
	476.0 - (ICD9) CHRONIC LARYNGITIS
	476.1 - (ICD9) CHRONIC LARYNGOTRACHEITIS
	480 - (ICD9) VIRAL PNEUMONIA
	480.0 - (ICD9) PNEUMONIA DUE TO ADENOVIRUS
	480.1 - (ICD9) PNEUMONIA DUE TO RESPIRATORY SYNCYTIAL VIRUS
	480.2 - (ICD9) PNEUMONIA DUE TO PARAINFLUENZA VIRUS
	480.3 - (ICD9) PNEUMONIA DUE TO SARS-ASSOCIATED CORONAVIRUS
	480.8 - (ICD9) PNEUMONIA DUE TO OTHER VIRUS NOT ELSEWHERE CLASSIFIED
	480.9 - (ICD9) VIRAL PNEUMONIA UNSPECIFIED
	481 - (ICD9) PNEUMOCOCCAL PNEUMONIA [STREPTOCOCCUS PNEUMONIAE PNEUMONIA]
	482 - (ICD9) OTHER BACTERIAL PNEUMONIA
	482.0 - (ICD9) PNEUMONIA DUE TO KLEBSIELLA PNEUMONIAE
	482.1 - (ICD9) PNEUMONIA DUE TO PSEUDOMONAS
	482.2 - (ICD9) PNEUMONIA DUE TO HEMOPHILUS INFLUENZAE (H. INFLUENZAE)
	482.3 - (ICD9) PNEUMONIA DUE TO STREPTOCOCCUS
	482.30 - (ICD9) PNEUMONIA DUE TO STREPTOCOCCUS UNSPECIFIED
	482.31 - (ICD9) PNEUMONIA DUE TO STREPTOCOCCUS GROUP A
	482.32 - (ICD9) PNEUMONIA DUE TO STREPTOCOCCUS GROUP B
	482.39 - (ICD9) PNEUMONIA DUE TO OTHER STREPTOCOCCUS
	482.4 - (ICD9) PNEUMONIA DUE TO STAPHYLOCOCCUS
	482.40 - (ICD9) PNEUMONIA DUE TO STAPHYLOCOCCUS UNSPECIFIED
	482.41 - (ICD9) METHICILLIN SUSCEPTIBLE PNEUMONIA DUE TO STAPHYLOCOCCUS AUREUS
	482.42 - (ICD9) METHICILLIN RESISTANT PNEUMONIA DUE TO STAPHYLOCOCCUS AUREUS
	482.49 - (ICD9) OTHER STAPHYLOCOCCUS PNEUMONIA
	482.8 - (ICD9) PNEUMONIA DUE TO OTHER SPECIFIED BACTERIA
	482.81 - (ICD9) PNEUMONIA DUE TO ANAEROBES
	482.82 - (ICD9) PNEUMONIA DUE TO ESCHERICHIA COLI [E.COLI]
	482.83 - (ICD9) PNEUMONIA DUE TO OTHER GRAM-NEGATIVE BACTERIA
	482.84 - (ICD9) PNEUMONIA DUE TO LEGIONNAIRES' DISEASE
	482.89 - (ICD9) PNEUMONIA DUE TO OTHER SPECIFIED BACTERIA
	482.9 - (ICD9) BACTERIAL PNEUMONIA UNSPECIFIED
	483 - (ICD9) PNEUMONIA DUE TO OTHER SPECIFIED ORGANISM
	483.0 - (ICD9) PNEUMONIA DUE TO MYCOPLASMA PNEUMONIAE
	483.1 - (ICD9) PNEUMONIA DUE TO CHLAMYDIA
	483.8 - (ICD9) PNEUMONIA DUE TO OTHER SPECIFIED ORGANISM
	484 - (ICD9) PNEUMONIA IN INFECTIOUS DISEASES CLASSIFIED ELSEWHERE
	484.1 - (ICD9) PNEUMONIA IN CYTOMEGALIC INCLUSION DISEASE
	484.3 - (ICD9) PNEUMONIA IN WHOOPING COUGH
	484.5 - (ICD9) PNEUMONIA IN ANTHRAX
	484.6 - (ICD9) PNEUMONIA IN ASPERGILLOSIS
	484.7 - (ICD9) PNEUMONIA IN OTHER SYSTEMIC MYCOSES
	484.8 - (ICD9) PNEUMONIA IN OTHER INFECTIOUS DISEASES CLASSIFIED ELSEWHERE
	485 - (ICD9) BRONCHOPNEUMONIA ORGANISM UNSPECIFIED
	486 - (ICD9) PNEUMONIA ORGANISM UNSPECIFIED
	487 - (ICD9) INFLUENZA
	487.0 - (ICD9) INFLUENZA WITH PNEUMONIA
	487.1 - (ICD9) INFLUENZA WITH OTHER RESPIRATORY MANIFESTATIONS
	487.8 - (ICD9) INFLUENZA WITH OTHER MANIFESTATIONS
	488 - (ICD9) INFLUENZA DUE TO CERTAIN IDENTIFIED INFLUENZA VIRUSES
	488.0 - (ICD9) INFLUENZA DUE TO IDENTIFIED AVIAN INFLUENZA VIRUS
	488.01 - (ICD9) INFLUENZA DUE TO IDENTIFIED AVIAN INFLUENZA VIRUS WITH PNEUMONIA
	488.02 - (ICD9) INFLUENZA DUE TO IDENTIFIED AVIAN INFLUENZA VIRUS WITH OTHER RESPIRATORY MANIFESTATIONS
	488.09 - (ICD9) INFLUENZA DUE TO IDENTIFIED AVIAN INFLUENZA VIRUS WITH OTHER MANIFESTATIONS
	488.1 - (ICD9) INFLUENZA DUE TO IDENTIFIED 2009 H1N1 INFLUENZA VIRUS
	488.11 - (ICD9) INFLUENZA DUE TO IDENTIFIED 2009 H1N1 INFLUENZA VIRUS WITH PNEUMONIA
	488.12 - (ICD9) INFLUENZA DUE TO IDENTIFIED 2009 H1N1 INFLUENZA VIRUS WITH OTHER RESPIRATORY MANIFESTATIONS
	488.19 - (ICD9) INFLUENZA DUE TO IDENTIFIED 2009 H1N1 INFLUENZA VIRUS WITH OTHER MANIFESTATIONS
	488.8 - (ICD9) INFLUENZA DUE TO NOVEL INFLUENZA A
	488.81 - (ICD9) INFLUENZA DUE TO IDENTIFIED NOVEL INFLUENZA A VIRUS WITH PNEUMONIA
	488.82 - (ICD9) INFLUENZA DUE TO IDENTIFIED NOVEL INFLUENZA A VIRUS WITH OTHER RESPIRATORY MANIFESTATIONS
	488.89 - (ICD9) INFLUENZA DUE TO IDENTIFIED NOVEL INFLUENZA A VIRUS WITH OTHER MANIFESTATIONS
	490 - (ICD9) BRONCHITIS NOT SPECIFIED AS ACUTE OR CHRONIC
	491 - (ICD9) CHRONIC BRONCHITIS
	491.0 - (ICD9) SIMPLE CHRONIC BRONCHITIS
	491.1 - (ICD9) MUCOPURULENT CHRONIC BRONCHITIS
	491.2 - (ICD9) OBSTRUCTIVE CHRONIC BRONCHITIS
	491.20 - (ICD9) OBSTRUCTIVE CHRONIC BRONCHITIS WITHOUT EXACERBATION
	491.21 - (ICD9) OBSTRUCTIVE CHRONIC BRONCHITIS WITH (ACUTE) EXACERBATION
	491.22 - (ICD9) OBSTRUCTIVE CHRONIC BRONCHITIS WITH ACUTE BRONCHITIS
	491.8 - (ICD9) OTHER CHRONIC BRONCHITIS
	491.9 - (ICD9) UNSPECIFIED CHRONIC BRONCHITIS
	492 - (ICD9) EMPHYSEMA
	492.0 - (ICD9) EMPHYSEMATOUS BLEB
	492.8 - (ICD9) OTHER EMPHYSEMA
	493 - (ICD9) ASTHMA
	493.0 - (ICD9) EXTRINSIC ASTHMA
	493.00 - (ICD9) EXTRINSIC ASTHMA UNSPECIFIED
	493.01 - (ICD9) EXTRINSIC ASTHMA WITH STATUS ASTHMATICUS
	493.02 - (ICD9) EXTRINSIC ASTHMA WITH (ACUTE) EXACERBATION
	493.1 - (ICD9) INTRINSIC ASTHMA
	493.10 - (ICD9) INTRINSIC ASTHMA UNSPECIFIED
	493.11 - (ICD9) INTRINSIC ASTHMA WITH STATUS ASTHMATICUS
	493.12 - (ICD9) INTRINSIC ASTHMA WITH (ACUTE) EXACERBATION
	493.2 - (ICD9) CHRONIC OBSTRUCTIVE ASTHMA
	493.20 - (ICD9) CHRONIC OBSTRUCTIVE ASTHMA UNSPECIFIED
	493.21 - (ICD9) CHRONIC OBSTRUCTIVE ASTHMA WITH STATUS ASTHMATICUS
	493.22 - (ICD9) CHRONIC OBSTRUCTIVE ASTHMA WITH (ACUTE) EXACERBATION
	493.8 - (ICD9) OTHER SPECIFIED ASTHMA
	493.81 - (ICD9) EXERCISE-INDUCED BRONCHOSPASM
	493.82 - (ICD9) COUGH VARIANT ASTHMA
	493.9 - (ICD9) ASTHMA UNSPECIFIED
	493.90 - (ICD9) ASTHMA UNSPECIFIED
	493.91 - (ICD9) ASTHMA UNSPECIFIED TYPE WITH STATUS ASTHMATICUS
	493.92 - (ICD9) ASTHMA UNSPECIFIED WITH (ACUTE) EXACERBATION
	494 - (ICD9) BRONCHIECTASIS
	494.0 - (ICD9) BRONCHIECTASIS WITHOUT ACUTE EXACERBATION
	494.1 - (ICD9) BRONCHIECTASIS WITH ACUTE EXACERBATION
	496 - (ICD9) CHRONIC AIRWAY OBSTRUCTION NOT ELSEWHERE CLASSIFIED
	500 - (ICD9) COAL WORKERS' PNEUMOCONIOSIS
	501 - (ICD9) ASBESTOSIS
	502 - (ICD9) PNEUMOCONIOSIS DUE TO OTHER SILICA OR SILICATES
	503 - (ICD9) PNEUMOCONIOSIS DUE TO OTHER INORGANIC DUST
	504 - (ICD9) PNEUMONOPATHY DUE TO INHALATION OF OTHER DUST
	505 - (ICD9) PNEUMOCONIOSIS UNSPECIFIED
	506 - (ICD9) RESPIRATORY CONDITIONS DUE TO CHEMICAL FUMES AND VAPORS
	506.0 - (ICD9) BRONCHITIS AND PNEUMONITIS DUE TO FUMES AND VAPORS
	506.1 - (ICD9) ACUTE PULMONARY EDEMA DUE TO FUMES AND VAPORS
	506.2 - (ICD9) UPPER RESPIRATORY INFLAMMATION DUE TO FUMES AND VAPORS
	506.3 - (ICD9) OTHER ACUTE AND SUBACUTE RESPIRATORY CONDITIONS DUE TO FUMES AND VAPORS
	506.4 - (ICD9) CHRONIC RESPIRATORY CONDITIONS DUE TO FUMES AND VAPORS
	506.9 - (ICD9) UNSPECIFIED RESPIRATORY CONDITIONS DUE TO FUMES AND VAPORS
	507 - (ICD9) PNEUMONITIS DUE TO SOLIDS AND LIQUIDS
	507.0 - (ICD9) PNEUMONITIS DUE TO INHALATION OF FOOD OR VOMITUS
	507.1 - (ICD9) PNEUMONITIS DUE TO INHALATION OF OILS AND ESSENCES
	507.8 - (ICD9) PNEUMONITIS DUE TO OTHER SOLIDS AND LIQUIDS
	508 - (ICD9) RESPIRATORY CONDITIONS DUE TO OTHER AND UNSPECIFIED EXTERNAL AGENTS
	508.0 - (ICD9) ACUTE PULMONARY MANIFESTATIONS DUE TO RADIATION
	508.1 - (ICD9) CHRONIC AND OTHER PULMONARY MANIFESTATIONS DUE TO RADIATION
	508.2 - (ICD9) RESPIRATORY CONDITIONS DUE TO SMOKE INHALATION
	508.8 - (ICD9) RESPIRATORY CONDITIONS DUE TO OTHER SPECIFIED EXTERNAL AGENTS
	508.9 - (ICD9) RESPIRATORY CONDITIONS DUE TO UNSPECIFIED EXTERNAL AGENT
	510 - (ICD9) EMPYEMA
	510.0 - (ICD9) EMPYEMA WITH FISTULA
	510.9 - (ICD9) EMPYEMA WITHOUT FISTULA
	511 - (ICD9) PLEURISY
	511.0 - (ICD9) PLEURISY WITHOUT EFFUSION OR CURRENT TUBERCULOSIS
	511.1 - (ICD9) PLEURISY WITH EFFUSION WITH A BACTERIAL CAUSE OTHER THAN TUBERCULOSIS
	511.8 - (ICD9) OTHER SPECIFIED FORMS OF EFFUSION EXCEPT TUBERCULOUS
	511.81 - (ICD9) MALIGNANT PLEURAL EFFUSION
	511.89 - (ICD9) OTHER SPECIFIED FORMS OF EFFUSION EXCEPT TUBERCULOUS
	511.9 - (ICD9) UNSPECIFIED PLEURAL EFFUSION
	512 - (ICD9) PNEUMOTHORAX AND AIR LEAK
	512.0 - (ICD9) SPONTANEOUS TENSION PNEUMOTHORAX
	512.1 - (ICD9) IATROGENIC PNEUMOTHORAX
	512.2 - (ICD9) POSTOPERATIVE AIR LEAK
	512.8 - (ICD9) OTHER PNEUMOTHORAX AND AIR LEAK
	512.81 - (ICD9) PRIMARY SPONTANEOUS PNEUMOTHORAX
	512.82 - (ICD9) SECONDARY SPONTANEOUS PNEUMOTHORAX
	512.83 - (ICD9) CHRONIC PNEUMOTHORAX
	512.84 - (ICD9) OTHER AIR LEAK
	512.89 - (ICD9) OTHER PNEUMOTHORAX
	513 - (ICD9) ABSCESS OF LUNG AND MEDIASTINUM
	513.0 - (ICD9) ABSCESS OF LUNG
	513.1 - (ICD9) ABSCESS OF MEDIASTINUM
	514 - (ICD9) PULMONARY CONGESTION AND HYPOSTASIS
	515 - (ICD9) POSTINFLAMMATORY PULMONARY FIBROSIS
	516 - (ICD9) OTHER ALVEOLAR AND PARIETOALVEOLAR PNEUMONOPATHY
	516.0 - (ICD9) PULMONARY ALVEOLAR PROTEINOSIS
	516.1 - (ICD9) IDIOPATHIC PULMONARY HEMOSIDEROSIS
	516.2 - (ICD9) PULMONARY ALVEOLAR MICROLITHIASIS
	516.3 - (ICD9) IDIOPATHIC INTERSTITIAL PNEUMONIA
	516.30 - (ICD9) IDIOPATHIC INTERSTITIAL PNEUMONIA NOT OTHERWISE SPECIFIED
	516.31 - (ICD9) IDIOPATHIC PULMONARY FIBROSIS
	516.32 - (ICD9) IDIOPATHIC NONSPECIFIC INTERSTITIAL PNEUMONITIS
	516.33 - (ICD9) ACUTE INTERSTITIAL PNEUMONITIS
	516.34 - (ICD9) RESPIRATORY BRONCHIOLITIS INTERSTITIAL LUNG DISEASE
	516.35 - (ICD9) IDIOPATHIC LYMPHOID INTERSTITIAL PNEUMONIA
	516.36 - (ICD9) CRYPTOGENIC ORGANIZING PNEUMONIA
	516.37 - (ICD9) DESQUAMATIVE INTERSTITIAL PNEUMONIA
	516.4 - (ICD9) LYMPHANGIOLEIOMYOMATOSIS
	516.5 - (ICD9) ADULT PULMONARY LANGERHANS CELL HISTIOCYTOSIS
	516.6 - (ICD9) INTERSTITIAL LUNG DISEASES OF CHILDHOOD
	516.61 - (ICD9) NEUROENDOCRINE CELL HYPERPLASIA OF INFANCY
	516.62 - (ICD9) PULMONARY INTERSTITIAL GLYCOGENOSIS
	516.63 - (ICD9) SURFACTANT MUTATIONS OF THE LUNG
	516.64 - (ICD9) ALVEOLAR CAPILLARY DYSPLASIA WITH VEIN MISALIGNMENT
	516.69 - (ICD9) OTHER INTERSTITIAL LUNG DISEASES OF CHILDHOOD
	516.8 - (ICD9) OTHER SPECIFIED ALVEOLAR AND PARIETOALVEOLAR PNEUMONOPATHIES
	516.9 - (ICD9) UNSPECIFIED ALVEOLAR AND PARIETOALVEOLAR PNEUMONOPATHY
	517 - (ICD9) LUNG INVOLVEMENT IN CONDITIONS CLASSIFIED ELSEWHERE
	517.1 - (ICD9) RHEUMATIC PNEUMONIA
	517.2 - (ICD9) LUNG INVOLVEMENT IN SYSTEMIC SCLEROSIS
	517.3 - (ICD9) ACUTE CHEST SYNDROME
	517.8 - (ICD9) LUNG INVOLVEMENT IN OTHER DISEASES CLASSIFIED ELSEWHERE
	518 - (ICD9) OTHER DISEASES OF LUNG
	518.0 - (ICD9) PULMONARY COLLAPSE
	518.1 - (ICD9) INTERSTITIAL EMPHYSEMA
	518.2 - (ICD9) COMPENSATORY EMPHYSEMA
	518.3 - (ICD9) PULMONARY EOSINOPHILIA
	518.4 - (ICD9) ACUTE EDEMA OF LUNG UNSPECIFIED
	518.5 - (ICD9) PULMONARY INSUFFICIENCY FOLLOWING TRAUMA AND SURGERY
	518.51 - (ICD9) ACUTE RESPIRATORY FAILURE FOLLOWING TRAUMA AND SURGERY
	518.52 - (ICD9) OTHER PULMONARY INSUFFICIENCY NOT ELSEWHERE CLASSIFIED FOLLOWING TRAUMA AND SURGERY
	518.53 - (ICD9) ACUTE AND CHRONIC RESPIRATORY FAILURE FOLLOWING TRAUMA AND SURGERY
	518.6 - (ICD9) ALLERGIC BRONCHOPULMONARY ASPERGILLIOSIS
	518.7 - (ICD9) TRANSFUSION RELATED ACUTE LUNG INJURY (TRALI)
	518.8 - (ICD9) OTHER DISEASES OF LUNG
	518.81 - (ICD9) ACUTE RESPIRATORY FAILURE
	518.82 - (ICD9) OTHER PULMONARY INSUFFICIENCY NOT ELSEWHERE CLASSIFIED
	518.83 - (ICD9) CHRONIC RESPIRATORY FAILURE
	518.84 - (ICD9) ACUTE AND CHRONIC RESPIRATORY FAILURE
	518.89 - (ICD9) OTHER DISEASES OF LUNG NOT ELSEWHERE CLASSIFIED
	519 - (ICD9) OTHER DISEASES OF RESPIRATORY SYSTEM
	519.0 - (ICD9) TRACHEOSTOMY COMPLICATIONS
	519.00 - (ICD9) TRACHEOSTOMY COMPLICATION UNSPECIFIED
	519.01 - (ICD9) INFECTION OF TRACHEOSTOMY
	519.02 - (ICD9) MECHANICAL COMPLICATION OF TRACHEOSTOMY
	519.09 - (ICD9) OTHER TRACHEOSTOMY COMPLICATIONS
	519.1 - (ICD9) OTHER DISEASES OF TRACHEA AND BRONCHUS NOT ELSEWHERE CLASSIFIED
	519.11 - (ICD9) ACUTE BRONCHOSPASM
	519.19 - (ICD9) OTHER DISEASES OF TRACHEA AND BRONCHUS NOT ELSEWHERE CLASSIFIED
	519.2 - (ICD9) MEDIASTINITIS
	519.3 - (ICD9) OTHER DISEASES OF MEDIASTINUM NOT ELSEWHERE CLASSIFIED
	519.4 - (ICD9) DISORDERS OF DIAPHRAGM
	519.8 - (ICD9) OTHER DISEASES OF RESPIRATORY SYSTEM NOT ELSEWHERE CLASSIFIED
	519.9 - (ICD9) UNSPECIFIED DISEASE OF RESPIRATORY SYSTEM
Rhinitis
This event measure was defined as occurring when any of the following criteria were met:
	The occurrence of Inpatient with the following attributes:
	Diagnosis Code (Any Position) is any of: { "477", "477.0", "477.1", "477.2", "477.8", "477.9" }
	477 - (ICD9) ALLERGIC RHINITIS
	477.0 - (ICD9) ALLERGIC RHINITIS DUE TO POLLEN
	477.1 - (ICD9) ALLERGIC RHINITIS DUE TO FOOD
	477.2 - (ICD9) ALLERGIC RHINITIS DUE TO ANIMAL (CAT) (DOG) HAIR AND DANDER
	477.8 - (ICD9) ALLERGIC RHINITIS DUE TO OTHER ALLERGEN
	477.9 - (ICD9) ALLERGIC RHINITIS CAUSE UNSPECIFIED
	The occurrence of Outpatient with the following attributes:
	Diagnosis Code (Any Position) is any of: { "477", "477.0", "477.1", "477.2", "477.8", "477.9" }
	477 - (ICD9) ALLERGIC RHINITIS
	477.0 - (ICD9) ALLERGIC RHINITIS DUE TO POLLEN
	477.1 - (ICD9) ALLERGIC RHINITIS DUE TO FOOD
	477.2 - (ICD9) ALLERGIC RHINITIS DUE TO ANIMAL (CAT) (DOG) HAIR AND DANDER
	477.8 - (ICD9) ALLERGIC RHINITIS DUE TO OTHER ALLERGEN
	477.9 - (ICD9) ALLERGIC RHINITIS CAUSE UNSPECIFIED
SAMAs
This event measure was defined as occurring when any of the following criteria were met:
	The occurrence of Drug with the following attributes:
	Generic Name is any of: { "IPRATROPIUM BROMIDE", "IPRATROPIUM BROMIDE/ALBUTEROL SULFATE" }
	IPRATROPIUM BROMIDE
	IPRATROPIUM BROMIDE/ALBUTEROL SULFATE
Urban/Rural
This measure re-categorizes Metropolitan Statistical Area as follows:
	Urban: { Abilene, TX, Aguadilla-Isabela-San Sebastian, PR, Akron, OH, Albany, GA, Albany-Schenectady-Troy, NY, Albuquerque, NM, Alexandria, LA, Allentown-Bethlehem-Easton, PA-NJ, Altoona, PA, Amarillo, TX, Ames, IA, Anchorage, AK, Anderson, IN, Anderson, SC, Ann Arbor, MI, Anniston-Oxford, AL, Appleton, WI, Asheville, NC, Athens-Clarke County, GA, Atlanta-Sandy Springs-Marietta, GA, Atlantic City…
	Rural: { Non-MSA, 0000, 00000, 0040, 0060, 0080, 0120, 0160, 0200, 0220, 0240, 0280, 0320, 0380, 0440, 0450, 0460, 0470, 0480, 0500, 0520, 0560, 0580, 0600, 0640, 0680, 0720, 0730, 0740, 0760, 0840, 0860, 0870, 0875, 0880, 0920, 0960, 1000, 1010, 1020, 1040, 10540, 1080, 1120, 11244, 1125, 1145, 1150, 11640, 1240, 1260, 1280, 1305, 1310, 1320, 13220, 1350, 1360, 1400, 14010, 14100, 1440, 14454, 1…
With IDC
This event measure was defined as occurring when any of the following criteria were met:
	The occurrence of Drug with the following attributes:
	NDC Code is any of: { "59310057922" }
	59310057922 - ALBUTEROL SULFATE
Only events that occurred between Jul 01, 2013 and Jul 31, 2014 were included.
Without IDC
This event measure was defined as occurring when any of the following criteria were met:
	The occurrence of Drug with the following attributes:
	NDC Code is any of: { "59310057920" }
	59310057920 - ALBUTEROL SULFATE
Only events that occurred between Jan 01, 2011 and Dec 31, 2012 were included.
COPD
This event measure was defined as occurring when any of the following criteria were met:
	The occurrence of Inpatient with the following attributes:
	Diagnosis Code (Any Position) is any of: { "491", "491.0", "491.1", "491.2", "491.20", "491.21", "491.22", "491.8", "491.9", "492", "492.0", "492.8", "496" }
	491 - (ICD9) CHRONIC BRONCHITIS
	491.0 - (ICD9) SIMPLE CHRONIC BRONCHITIS
	491.1 - (ICD9) MUCOPURULENT CHRONIC BRONCHITIS
	491.2 - (ICD9) OBSTRUCTIVE CHRONIC BRONCHITIS
	491.20 - (ICD9) OBSTRUCTIVE CHRONIC BRONCHITIS WITHOUT EXACERBATION
	491.21 - (ICD9) OBSTRUCTIVE CHRONIC BRONCHITIS WITH (ACUTE) EXACERBATION
	491.22 - (ICD9) OBSTRUCTIVE CHRONIC BRONCHITIS WITH ACUTE BRONCHITIS
	491.8 - (ICD9) OTHER CHRONIC BRONCHITIS
	491.9 - (ICD9) UNSPECIFIED CHRONIC BRONCHITIS
	492 - (ICD9) EMPHYSEMA
	492.0 - (ICD9) EMPHYSEMATOUS BLEB
	492.8 - (ICD9) OTHER EMPHYSEMA
	496 - (ICD9) CHRONIC AIRWAY OBSTRUCTION NOT ELSEWHERE CLASSIFIED
	The occurrence of Outpatient with the following attributes:
	Diagnosis Code (Any Position) is any of: { "491", "491.0", "491.1", "491.2", "491.20", "491.21", "491.22", "491.8", "491.9", "492", "492.0", "492.8", "496" }
	491 - (ICD9) CHRONIC BRONCHITIS
	491.0 - (ICD9) SIMPLE CHRONIC BRONCHITIS
	491.1 - (ICD9) MUCOPURULENT CHRONIC BRONCHITIS
	491.2 - (ICD9) OBSTRUCTIVE CHRONIC BRONCHITIS
	491.20 - (ICD9) OBSTRUCTIVE CHRONIC BRONCHITIS WITHOUT EXACERBATION
	491.21 - (ICD9) OBSTRUCTIVE CHRONIC BRONCHITIS WITH (ACUTE) EXACERBATION
	491.22 - (ICD9) OBSTRUCTIVE CHRONIC BRONCHITIS WITH ACUTE BRONCHITIS
	491.8 - (ICD9) OTHER CHRONIC BRONCHITIS
	491.9 - (ICD9) UNSPECIFIED CHRONIC BRONCHITIS
	492 - (ICD9) EMPHYSEMA
	492.0 - (ICD9) EMPHYSEMATOUS BLEB
	492.8 - (ICD9) OTHER EMPHYSEMA
	496 - (ICD9) CHRONIC AIRWAY OBSTRUCTION NOT ELSEWHERE CLASSIFIED
Total cost, log of sum over 180d, setting sum le 0 to missing
This measure takes the base 10 log of Total cost, sum over 180d, and applies the following recoding rules:
	If the value is at most 0.0, use a missing indicator
Total cost, sum over 180d
This measure takes the cumulative sum of Total patient costs, inpatient, outpatient, and pharmacy over 180 days
Total patient costs, inpatient, outpatient, and pharmacy
This measure sums the values of the following attributes and measures:
	Payments Total Case of Inpatient in Any hospitalization
	Payment of Outpatient in Any outpatient visit
	Payment of Drug in Any drug dispensing
Cortiosteriods
This event measure was defined as occurring when any of the following criteria were met:
	The occurrence of Drug with the following attributes:
	Generic Name is any of: { "CORTISONE ACETATE", "HYDROCORTISONE", "HYDROCORTISONE ACETATE", "HYDROCORTISONE ACETATE/ALOE POLYSACCHARIDE/IODOQUINOL", "HYDROCORTISONE ACETATE/ALOE VERA", "HYDROCORTISONE ACETATE/IODOQUINOL/ALOE POLYSACCHARIDES #2", "HYDROCORTISONE ACETATE/IODOQUINOL/ALOE VERA", "HYDROCORTISONE ACETATE/LIDOCAINE HCL/ALOE VERA", "HYDROCORTISONE ACETATE/LIDOCAINE HCL/SKIN CLEANSER NO.6"…
	CORTISONE ACETATE
	HYDROCORTISONE
	HYDROCORTISONE ACETATE
	HYDROCORTISONE ACETATE/ALOE POLYSACCHARIDE/IODOQUINOL
	HYDROCORTISONE ACETATE/ALOE VERA
	HYDROCORTISONE ACETATE/IODOQUINOL/ALOE POLYSACCHARIDES #2
	HYDROCORTISONE ACETATE/IODOQUINOL/ALOE VERA
	HYDROCORTISONE ACETATE/LIDOCAINE HCL/ALOE VERA
	HYDROCORTISONE ACETATE/LIDOCAINE HCL/SKIN CLEANSER NO.6
	HYDROCORTISONE ACETATE/PRAMOXINE HCL
	HYDROCORTISONE ACETATE/PRAMOXINE HCL/ALOE POLYSACCHARIDE
	HYDROCORTISONE ACETATE/PRAMOXINE HCL/EMOLLIENT BASE
	HYDROCORTISONE ACETATE/PRAMOXINE HCL/SKIN CLEANSER NO.16
	HYDROCORTISONE ACETATE/PRAMOXINE/EMOLLIENT/PRAMOXINE COMB#1
	HYDROCORTISONE ACETATE/UREA
	HYDROCORTISONE BUTYRATE
	HYDROCORTISONE BUTYRATE/EMOLLIENT BASE
	HYDROCORTISONE CYPIONATE
	HYDROCORTISONE HEMISUCCINATE
	HYDROCORTISONE PROBUTATE
	HYDROCORTISONE SOD PHOSPHATE
	HYDROCORTISONE SOD SUCCINATE
	HYDROCORTISONE SODIUM SUCCINATE/PF
	HYDROCORTISONE VALERATE
	HYDROCORTISONE/ALOE POLYSACCHARIDE/IODOQUINOL
	HYDROCORTISONE/ALOE VERA
	HYDROCORTISONE/ALOE VERA/VITAMIN E ACETATE/VITAMINS A AND D
	HYDROCORTISONE/BENZOCAINE/CHLOROXYLENOL
	HYDROCORTISONE/COLLOIDAL OATMEAL/ALOE/VITAMIN E
	HYDROCORTISONE/EMOLLIENT COMBINATION NO.45
	HYDROCORTISONE/IODOQUINOL
	HYDROCORTISONE/MINERAL OIL/PETROLATUM,WHITE
	HYDROCORTISONE/PRAMOXINE HCL/CHLOROXYLENOL
	HYDROCORTISONE/PRAMOXINE HCL/CHLOROXYLENOL/WATER
	HYDROCORTISONE/PRAMOXINE/CHLOROXYLENOL/BENZALKONIUM
	HYDROCORTISONE/RESORCINOL/BISMUTH SUBGALLATE/ZINC OXIDE
	HYDROCORTISONE/SALICYLIC ACID/SULFUR
	HYDROCORTISONE/SALICYLIC ACID/SULFUR/SHAMPOO CMB 1
	HYDROCORTISONE/SKIN CLEANSER COMBINATION NO.25
	HYDROCORTISONE/SKIN CLEANSER COMBINATION NO.35
	HYDROCORTISONE/YERBA SANTA
	PREDNISONE
	PREDNISONE MICRONIZED
	PREDNISOLONE
	PREDNISOLONE ACETATE
	PREDNISOLONE ACETATE, MICRONIZED
	PREDNISOLONE SOD PHOSPHATE
	PREDNISOLONE SODIUM PHOSPHATE/PEAK FLOW METER
	PREDNISOLONE, MICRONIZED
	METHYLPREDNISOLONE
	METHYLPREDNISOLONE ACETATE
	METHYLPREDNISOLONE ACETATE, MICRONIZED
	METHYLPREDNISOLONE ACETATE/BUPIVACAINE HCL
	METHYLPREDNISOLONE SODIUM SUCCINATE
	METHYLPREDNISOLONE SODIUM SUCCINATE/PF
	METHYLPREDNISOLONE, MICRONIZED
	TRIAMCINOLONE
	TRIAMCINOLONE ACETONIDE
	TRIAMCINOLONE ACETONIDE/DIMETHICONE
	TRIAMCINOLONE ACETONIDE/EMOLLIENT COMBINATION NO.45
	TRIAMCINOLONE ACETONIDE/EMOLLIENT COMBINATION NO.86
	TRIAMCINOLONE ACETONIDE/HYDROPHILIC OINTMENT
	TRIAMCINOLONE ACETONIDE/LIDOCAINE HCL
	TRIAMCINOLONE ACETONIDE/LOW SENSITIZING BASE
	TRIAMCINOLONE ACETONIDE/PF
	TRIAMCINOLONE ACETONIDE/SKIN CLNSR6/EMOLLIENT 27
	TRIAMCINOLONE ACETONIDE/UREA/HYDROPHILIC OINTMENT
	TRIAMCINOLONE DIACETATE
	TRIAMCINOLONE HEXACETONIDE
	TRIAMCINOLONE HEXACETONIDE, MICRONIZED
	DEXAMETHASONE
	DEXAMETHASONE ACETATE
	DEXAMETHASONE ACETATE, MICRONIZED
	DEXAMETHASONE ISONICOTINATE
	DEXAMETHASONE PHOSPHATE
	DEXAMETHASONE PHOSPHATE/LIDOCAINE HCL
	DEXAMETHASONE SOD PHOSPHATE
	DEXAMETHASONE SODIUM PHOSPHATE IN 0.9 % SODIUM CHLORIDE
	DEXAMETHASONE SODIUM PHOSPHATE/PF
	DEXAMETHASONE, MICRONIZED
	BETAMETHASONE
	BETAMETHASONE ACETATE
	BETAMETHASONE ACETATE/BETAMETHASONE SODIUM PHOSPHATE
	BETAMETHASONE DIPROPIONATE
	BETAMETHASONE DIPROPIONATE/PROPYLENE GLYCOL
	BETAMETHASONE SODIUM PHOSPHATE
	BETAMETHASONE VALERATE
	Route of Administration Description is any of: { "ORAL", "INJECTION", "INTRAVENOUS" }
	ORAL
	INJECTION
	INTRAVENOUS
Ischemic heart disease
This event measure was defined as occurring when any of the following criteria were met:
	The occurrence of Inpatient with the following attributes:
	Diagnosis Code (Any Position) is any of: { "410", "410.0", "410.00", "410.01", "410.02", "410.1", "410.10", "410.11", "410.12", "410.2", "410.20", "410.21", "410.22", "410.3", "410.30", "410.31", "410.32", "410.4", "410.40", "410.41", "410.42", "410.5", "410.50", "410.51", "410.52", "410.6", "410.60", "410.61", "410.62", "410.7", "410.70", "410.71", "410.72", "410.8", "410.80", "410.81", "410.82"…
	410 - (ICD9) ACUTE MYOCARDIAL INFARCTION
	410.0 - (ICD9) ACUTE MYOCARDIAL INFARCTION OF ANTEROLATERAL WALL
	410.00 - (ICD9) ACUTE MYOCARDIAL INFARCTION OF ANTEROLATERAL WALL EPISODE OF CARE UNSPECIFIED
	410.01 - (ICD9) ACUTE MYOCARDIAL INFARCTION OF ANTEROLATERAL WALL INITIAL EPISODE OF CARE
	410.02 - (ICD9) ACUTE MYOCARDIAL INFARCTION OF ANTEROLATERAL WALL SUBSEQUENT EPISODE OF CARE
	410.1 - (ICD9) ACUTE MYOCARDIAL INFARCTION OF OTHER ANTERIOR WALL
	410.10 - (ICD9) ACUTE MYOCARDIAL INFARCTION OF OTHER ANTERIOR WALL EPISODE OF CARE UNSPECIFIED
	410.11 - (ICD9) ACUTE MYOCARDIAL INFARCTION OF OTHER ANTERIOR WALL INITIAL EPISODE OF CARE
	410.12 - (ICD9) ACUTE MYOCARDIAL INFARCTION OF OTHER ANTERIOR WALL SUBSEQUENT EPISODE OF CARE
	410.2 - (ICD9) ACUTE MYOCARDIAL INFARCTION OF INFEROLATERAL WALL
	410.20 - (ICD9) ACUTE MYOCARDIAL INFARCTION OF INFEROLATERAL WALL EPISODE OF CARE UNSPECIFIED
	410.21 - (ICD9) ACUTE MYOCARDIAL INFARCTION OF INFEROLATERAL WALL INITIAL EPISODE OF CARE
	410.22 - (ICD9) ACUTE MYOCARDIAL INFARCTION OF INFEROLATERAL WALL SUBSEQUENT EPISODE OF CARE
	410.3 - (ICD9) ACUTE MYOCARDIAL INFARCTION OF INFEROPOSTERIOR WALL
	410.30 - (ICD9) ACUTE MYOCARDIAL INFARCTION OF INFEROPOSTERIOR WALL EPISODE OF CARE UNSPECIFIED
	410.31 - (ICD9) ACUTE MYOCARDIAL INFARCTION OF INFEROPOSTERIOR WALL INITIAL EPISODE OF CARE
	410.32 - (ICD9) ACUTE MYOCARDIAL INFARCTION OF INFEROPOSTERIOR WALL SUBSEQUENT EPISODE OF CARE
	410.4 - (ICD9) ACUTE MYOCARDIAL INFARCTION OF OTHER INFERIOR WALL
	410.40 - (ICD9) ACUTE MYOCARDIAL INFARCTION OF OTHER INFERIOR WALL EPISODE OF CARE UNSPECIFIED
	410.41 - (ICD9) ACUTE MYOCARDIAL INFARCTION OF OTHER INFERIOR WALL INITIAL EPISODE OF CARE
	410.42 - (ICD9) ACUTE MYOCARDIAL INFARCTION OF OTHER INFERIOR WALL SUBSEQUENT EPISODE OF CARE
	410.5 - (ICD9) ACUTE MYOCARDIAL INFARCTION OF OTHER LATERAL WALL
	410.50 - (ICD9) ACUTE MYOCARDIAL INFARCTION OF OTHER LATERAL WALL EPISODE OF CARE UNSPECIFIED
	410.51 - (ICD9) ACUTE MYOCARDIAL INFARCTION OF OTHER LATERAL WALL INITIAL EPISODE OF CARE
	410.52 - (ICD9) ACUTE MYOCARDIAL INFARCTION OF OTHER LATERAL WALL SUBSEQUENT EPISODE OF CARE
	410.6 - (ICD9) TRUE POSTERIOR WALL INFARCTION
	410.60 - (ICD9) TRUE POSTERIOR WALL INFARCTION EPISODE OF CARE UNSPECIFIED
	410.61 - (ICD9) TRUE POSTERIOR WALL INFARCTION INITIAL EPISODE OF CARE
	410.62 - (ICD9) TRUE POSTERIOR WALL INFARCTION SUBSEQUENT EPISODE OF CARE
	410.7 - (ICD9) SUBENDOCARDIAL INFARCTION
	410.70 - (ICD9) SUBENDOCARDIAL INFARCTION EPISODE OF CARE UNSPECIFIED
	410.71 - (ICD9) SUBENDOCARDIAL INFARCTION INITIAL EPISODE OF CARE
	410.72 - (ICD9) SUBENDOCARDIAL INFARCTION SUBSEQUENT EPISODE OF CARE
	410.8 - (ICD9) ACUTE MYOCARDIAL INFARCTION OF OTHER SPECIFIED SITES
	410.80 - (ICD9) ACUTE MYOCARDIAL INFARCTION OF OTHER SPECIFIED SITES EPISODE OF CARE UNSPECIFIED
	410.81 - (ICD9) ACUTE MYOCARDIAL INFARCTION OF OTHER SPECIFIED SITES INITIAL EPISODE OF CARE
	410.82 - (ICD9) ACUTE MYOCARDIAL INFARCTION OF OTHER SPECIFIED SITES SUBSEQUENT EPISODE OF CARE
	410.9 - (ICD9) ACUTE MYOCARDIAL INFARCTION OF UNSPECIFIED SITE
	410.90 - (ICD9) ACUTE MYOCARDIAL INFARCTION OF UNSPECIFIED SITE EPISODE OF CARE UNSPECIFIED
	410.91 - (ICD9) ACUTE MYOCARDIAL INFARCTION OF UNSPECIFIED SITE INITIAL EPISODE OF CARE
	410.92 - (ICD9) ACUTE MYOCARDIAL INFARCTION OF UNSPECIFIED SITE SUBSEQUENT EPISODE OF CARE
	411 - (ICD9) OTHER ACUTE AND SUBACUTE FORMS OF ISCHEMIC HEART DISEASE
	411.0 - (ICD9) POSTMYOCARDIAL INFARCTION SYNDROME
	411.1 - (ICD9) INTERMEDIATE CORONARY SYNDROME
	411.8 - (ICD9) OTHER ACUTE AND SUBACUTE FORMS OF ISCHEMIC HEART DISEASE
	411.81 - (ICD9) ACUTE CORONARY OCCLUSION WITHOUT MYOCARDIAL INFARCTION
	411.89 - (ICD9) OTHER ACUTE AND SUBACUTE FORMS OF ISCHEMIC HEART DISEASE OTHER
	412 - (ICD9) OLD MYOCARDIAL INFARCTION
	413 - (ICD9) ANGINA PECTORIS
	413.0 - (ICD9) ANGINA DECUBITUS
	413.1 - (ICD9) PRINZMETAL ANGINA
	413.9 - (ICD9) OTHER AND UNSPECIFIED ANGINA PECTORIS
	414 - (ICD9) OTHER FORMS OF CHRONIC ISCHEMIC HEART DISEASE
	414.0 - (ICD9) CORONARY ATHEROSCLEROSIS
	414.00 - (ICD9) CORONARY ATHEROSCLEROSIS OF UNSPECIFIED TYPE OF VESSEL NATIVE OR GRAFT
	414.01 - (ICD9) CORONARY ATHEROSCLEROSIS OF NATIVE CORONARY ARTERY
	414.02 - (ICD9) CORONARY ATHEROSCLEROSIS OF AUTOLOGOUS VEIN BYPASS GRAFT
	414.03 - (ICD9) CORONARY ATHEROSCLEROSIS OF NONAUTOLOGOUS BIOLOGICAL BYPASS GRAFT
	414.04 - (ICD9) CORONARY ATHEROSCLEROSIS OF ARTERY BYPASS GRAFT
	414.05 - (ICD9) CORONARY ATHEROSCLEROSIS OF UNSPECIFIED BYPASS GRAFT
	414.06 - (ICD9) CORONARY ATHEROSCLEROSIS OF NATIVE CORONARY ARTERY OF TRANSPLANTED HEART
	414.07 - (ICD9) CORONARY ATHEROSCLEROSIS OF BYPASS GRAFT (ARTERY) (VEIN) OF TRANSPLANTED HEART
	414.1 - (ICD9) ANEURYSM AND DISSECTION OF HEART
	414.10 - (ICD9) ANEURYSM OF HEART (WALL)
	414.11 - (ICD9) ANEURYSM OF CORONARY VESSELS
	414.12 - (ICD9) DISSECTION OF CORONARY ARTERY
	414.19 - (ICD9) OTHER ANEURYSM OF HEART
	414.2 - (ICD9) CHRONIC TOTAL OCCLUSION OF CORONARY ARTERY
	414.3 - (ICD9) CORONARY ATHEROSCLEROSIS DUE TO LIPID RICH PLAQUE
	414.4 - (ICD9) CORONARY ATHEROSCLEROSIS DUE TO CALCIFIED CORONARY LESION
	414.8 - (ICD9) OTHER SPECIFIED FORMS OF CHRONIC ISCHEMIC HEART DISEASE
	414.9 - (ICD9) CHRONIC ISCHEMIC HEART DISEASE UNSPECIFIED
	The occurrence of Outpatient with the following attributes:
	Diagnosis Code (Any Position) is any of: { "410", "410.0", "410.00", "410.01", "410.02", "410.1", "410.10", "410.11", "410.12", "410.2", "410.20", "410.21", "410.22", "410.3", "410.30", "410.31", "410.32", "410.4", "410.40", "410.41", "410.42", "410.5", "410.50", "410.51", "410.52", "410.6", "410.60", "410.61", "410.62", "410.7", "410.70", "410.71", "410.72", "410.8", "410.80", "410.81", "410.82"…
	410 - (ICD9) ACUTE MYOCARDIAL INFARCTION
	410.0 - (ICD9) ACUTE MYOCARDIAL INFARCTION OF ANTEROLATERAL WALL
	410.00 - (ICD9) ACUTE MYOCARDIAL INFARCTION OF ANTEROLATERAL WALL EPISODE OF CARE UNSPECIFIED
	410.01 - (ICD9) ACUTE MYOCARDIAL INFARCTION OF ANTEROLATERAL WALL INITIAL EPISODE OF CARE
	410.02 - (ICD9) ACUTE MYOCARDIAL INFARCTION OF ANTEROLATERAL WALL SUBSEQUENT EPISODE OF CARE
	410.1 - (ICD9) ACUTE MYOCARDIAL INFARCTION OF OTHER ANTERIOR WALL
	410.10 - (ICD9) ACUTE MYOCARDIAL INFARCTION OF OTHER ANTERIOR WALL EPISODE OF CARE UNSPECIFIED
	410.11 - (ICD9) ACUTE MYOCARDIAL INFARCTION OF OTHER ANTERIOR WALL INITIAL EPISODE OF CARE
	410.12 - (ICD9) ACUTE MYOCARDIAL INFARCTION OF OTHER ANTERIOR WALL SUBSEQUENT EPISODE OF CARE
	410.2 - (ICD9) ACUTE MYOCARDIAL INFARCTION OF INFEROLATERAL WALL
	410.20 - (ICD9) ACUTE MYOCARDIAL INFARCTION OF INFEROLATERAL WALL EPISODE OF CARE UNSPECIFIED
	410.21 - (ICD9) ACUTE MYOCARDIAL INFARCTION OF INFEROLATERAL WALL INITIAL EPISODE OF CARE
	410.22 - (ICD9) ACUTE MYOCARDIAL INFARCTION OF INFEROLATERAL WALL SUBSEQUENT EPISODE OF CARE
	410.3 - (ICD9) ACUTE MYOCARDIAL INFARCTION OF INFEROPOSTERIOR WALL
	410.30 - (ICD9) ACUTE MYOCARDIAL INFARCTION OF INFEROPOSTERIOR WALL EPISODE OF CARE UNSPECIFIED
	410.31 - (ICD9) ACUTE MYOCARDIAL INFARCTION OF INFEROPOSTERIOR WALL INITIAL EPISODE OF CARE
	410.32 - (ICD9) ACUTE MYOCARDIAL INFARCTION OF INFEROPOSTERIOR WALL SUBSEQUENT EPISODE OF CARE
	410.4 - (ICD9) ACUTE MYOCARDIAL INFARCTION OF OTHER INFERIOR WALL
	410.40 - (ICD9) ACUTE MYOCARDIAL INFARCTION OF OTHER INFERIOR WALL EPISODE OF CARE UNSPECIFIED
	410.41 - (ICD9) ACUTE MYOCARDIAL INFARCTION OF OTHER INFERIOR WALL INITIAL EPISODE OF CARE
	410.42 - (ICD9) ACUTE MYOCARDIAL INFARCTION OF OTHER INFERIOR WALL SUBSEQUENT EPISODE OF CARE
	410.5 - (ICD9) ACUTE MYOCARDIAL INFARCTION OF OTHER LATERAL WALL
	410.50 - (ICD9) ACUTE MYOCARDIAL INFARCTION OF OTHER LATERAL WALL EPISODE OF CARE UNSPECIFIED
	410.51 - (ICD9) ACUTE MYOCARDIAL INFARCTION OF OTHER LATERAL WALL INITIAL EPISODE OF CARE
	410.52 - (ICD9) ACUTE MYOCARDIAL INFARCTION OF OTHER LATERAL WALL SUBSEQUENT EPISODE OF CARE
	410.6 - (ICD9) TRUE POSTERIOR WALL INFARCTION
	410.60 - (ICD9) TRUE POSTERIOR WALL INFARCTION EPISODE OF CARE UNSPECIFIED
	410.61 - (ICD9) TRUE POSTERIOR WALL INFARCTION INITIAL EPISODE OF CARE
	410.62 - (ICD9) TRUE POSTERIOR WALL INFARCTION SUBSEQUENT EPISODE OF CARE
	410.7 - (ICD9) SUBENDOCARDIAL INFARCTION
	410.70 - (ICD9) SUBENDOCARDIAL INFARCTION EPISODE OF CARE UNSPECIFIED
	410.71 - (ICD9) SUBENDOCARDIAL INFARCTION INITIAL EPISODE OF CARE
	410.72 - (ICD9) SUBENDOCARDIAL INFARCTION SUBSEQUENT EPISODE OF CARE
	410.8 - (ICD9) ACUTE MYOCARDIAL INFARCTION OF OTHER SPECIFIED SITES
	410.80 - (ICD9) ACUTE MYOCARDIAL INFARCTION OF OTHER SPECIFIED SITES EPISODE OF CARE UNSPECIFIED
	410.81 - (ICD9) ACUTE MYOCARDIAL INFARCTION OF OTHER SPECIFIED SITES INITIAL EPISODE OF CARE
	410.82 - (ICD9) ACUTE MYOCARDIAL INFARCTION OF OTHER SPECIFIED SITES SUBSEQUENT EPISODE OF CARE
	410.9 - (ICD9) ACUTE MYOCARDIAL INFARCTION OF UNSPECIFIED SITE
	410.90 - (ICD9) ACUTE MYOCARDIAL INFARCTION OF UNSPECIFIED SITE EPISODE OF CARE UNSPECIFIED
	410.91 - (ICD9) ACUTE MYOCARDIAL INFARCTION OF UNSPECIFIED SITE INITIAL EPISODE OF CARE
	410.92 - (ICD9) ACUTE MYOCARDIAL INFARCTION OF UNSPECIFIED SITE SUBSEQUENT EPISODE OF CARE
	411 - (ICD9) OTHER ACUTE AND SUBACUTE FORMS OF ISCHEMIC HEART DISEASE
	411.0 - (ICD9) POSTMYOCARDIAL INFARCTION SYNDROME
	411.1 - (ICD9) INTERMEDIATE CORONARY SYNDROME
	411.8 - (ICD9) OTHER ACUTE AND SUBACUTE FORMS OF ISCHEMIC HEART DISEASE
	411.81 - (ICD9) ACUTE CORONARY OCCLUSION WITHOUT MYOCARDIAL INFARCTION
	411.89 - (ICD9) OTHER ACUTE AND SUBACUTE FORMS OF ISCHEMIC HEART DISEASE OTHER
	412 - (ICD9) OLD MYOCARDIAL INFARCTION
	413 - (ICD9) ANGINA PECTORIS
	413.0 - (ICD9) ANGINA DECUBITUS
	413.1 - (ICD9) PRINZMETAL ANGINA
	413.9 - (ICD9) OTHER AND UNSPECIFIED ANGINA PECTORIS
	414 - (ICD9) OTHER FORMS OF CHRONIC ISCHEMIC HEART DISEASE
	414.0 - (ICD9) CORONARY ATHEROSCLEROSIS
	414.00 - (ICD9) CORONARY ATHEROSCLEROSIS OF UNSPECIFIED TYPE OF VESSEL NATIVE OR GRAFT
	414.01 - (ICD9) CORONARY ATHEROSCLEROSIS OF NATIVE CORONARY ARTERY
	414.02 - (ICD9) CORONARY ATHEROSCLEROSIS OF AUTOLOGOUS VEIN BYPASS GRAFT
	414.03 - (ICD9) CORONARY ATHEROSCLEROSIS OF NONAUTOLOGOUS BIOLOGICAL BYPASS GRAFT
	414.04 - (ICD9) CORONARY ATHEROSCLEROSIS OF ARTERY BYPASS GRAFT
	414.05 - (ICD9) CORONARY ATHEROSCLEROSIS OF UNSPECIFIED BYPASS GRAFT
	414.06 - (ICD9) CORONARY ATHEROSCLEROSIS OF NATIVE CORONARY ARTERY OF TRANSPLANTED HEART
	414.07 - (ICD9) CORONARY ATHEROSCLEROSIS OF BYPASS GRAFT (ARTERY) (VEIN) OF TRANSPLANTED HEART
	414.1 - (ICD9) ANEURYSM AND DISSECTION OF HEART
	414.10 - (ICD9) ANEURYSM OF HEART (WALL)
	414.11 - (ICD9) ANEURYSM OF CORONARY VESSELS
	414.12 - (ICD9) DISSECTION OF CORONARY ARTERY
	414.19 - (ICD9) OTHER ANEURYSM OF HEART
	414.2 - (ICD9) CHRONIC TOTAL OCCLUSION OF CORONARY ARTERY
	414.3 - (ICD9) CORONARY ATHEROSCLEROSIS DUE TO LIPID RICH PLAQUE
	414.4 - (ICD9) CORONARY ATHEROSCLEROSIS DUE TO CALCIFIED CORONARY LESION
	414.8 - (ICD9) OTHER SPECIFIED FORMS OF CHRONIC ISCHEMIC HEART DISEASE
	414.9 - (ICD9) CHRONIC ISCHEMIC HEART DISEASE UNSPECIFIED
