# Supplementary material for: Reproducibility of real-world evidence studies using clinical practice data to inform regulatory and coverage decisions
Source: Nat Commun. 2022 Aug 31;13:5126. doi: 10.1038/s41467-022-32310-3 (PMC9430007; doi:10.1038/s41467-022-32310-3)
Supplement: Supplementary file 7 — Supplementary Dataset 4 [file 41467_2022_32310_MOESM7_ESM.zip › Data S4 Study specific author contact files with details of implementation/REPEAT_017.xlsx]

## Sheet: Assumptions
Category	Assumptions
MEAURES
Exposure/Outcome	We assumed any position and any care setting to define the CPT code of Rotavirus vaccination
Inclusion/Exclusion	The manuscript mentions: "Those without live born infant codes and corresponding birth dates were excluded". Our birth date variable in this data source does not include month and year, therefore we couldn’t use birth date as exclusion criteria
	The manuscript mentions: "Infants with birth dates occurring after administration of rotavirus were excluded". For this exclusion criteria, we assumed birth dates was defined using live born codes.
COHORT CREATION
	The manuscript focuses on infants born between Jan 2006-Sept 2010. But to calculate the vaccine series completion rate, the manuscript looks only at infants born before March 2010. In Table 1, we have both adherence and vaccine series completion and non- vaccine series measures, but only one denominator is mentioned. So we assumed that they looked only at infants born before March 2010 even for n…
ANALYSIS
	We assumed disenrollment and death were censoring criteria

## Sheet: Cohort as text
COHORT CREATION: For outcome Cohort Entry Entry date: Between Jan 01, 2006 and Feb 28, 2010. If a patient has multiple possible qualifying cohort entry events, the patient enters the cohort on the first-occurring qualifying event before exclusions are applied. Enrollment Measure: Enrollment Cohort Inclusion Measure: All Live born patients. For the purposes of identifying potential qualifying coho…

## Sheet: Analysis as text
Statistical Analysis Patient Characteristics This study evaluated the following patient characteristics: Number of RV1/ RV5 vaccine doses: assessed from cohort entry date up to 365 days after cohort entry date, RV1/RV5 vaccine: assessed from cohort entry date up to 42 days after cohort entry date, RV1/RV5 vaccine: assessed from any time after 104 days after cohort entry date, RV1/RV5 vaccine: ass…

## Sheet: Table 1
ORIGINAL RESULTS				REPLICATED RESULTS
				This is based on Table1 cohort (where we included infants from all states and born between Jan 2006 - Feb 2010 and has 11 months continous enrollment afrter cohort entry)
Variable	Number	%		Number	%				?
	486295			396502
Median age in days (IQR)
RV1	63 [61-69]			66.00 [62.00, 119.00]
RV5	188 [184-197]			63.00 [61.00, 69.00]
RV5, number of doses received in series
One (incomplete)	30256	6.8		28745	7.94162
Two (incomplete)	63294	14.2		53598	14.808
Three (complete)	349599	78.4		267544	73.9166
Four or more (too many doses)	2589	0.6		12067	3.33385
					361954
RV1, number of doses received in series
One (incomplete)	3509	13.5		12266	35.5042
Two (complete)	21588	83.3		20875	60.4232
Three or more (too many doses)	2589	0.6		1407	4.07259
					34548
Administered first dose too early (< 6 weeks)
Yes (RV1 + RV5)	1316	0.3		2481	0.625722
No	484979	99.7		394021	99.3743
Administered first dose too late (> 14 weeks 6 days)
Yes (RV1 + RV5)	39557	8		39904	10.064
No	447442	92		356598	89.936
Administered any dose too late (8 months 0 days)
Yes (RV1 + RV5)	8648	2		7189	1.81311
No	47647	98		389313	98.1869
Minimum interval between first two doses ( < 4 weeks)
Yes (RV1 + RV5)	1608	0.4		52	0.0131147
No	450992	99.6		396450	99.9869

## Sheet: Outcome
REPLICATED RESULTS
479,787 eligible infants
317,197 got at least 1 dose vaccine
66.11 % of eligible infants received at least one dose of rotavirus vaccine from 2006 - 2010. This is based on Primary outcome cohort (where we exclude infants from 13 states and include infants born between Jan 2006 - Sept 2010)
ORIGINAL RESULTS
594,117 eligibile infants
409,941 got at least 1 dose vaccine
69% of eligible infants received at least one dose of rotavirus.

## Sheet: Codes
Live born Jan 2006 Feb 2010
This event measure was defined as occurring when any of the following criteria were met:
	The occurrence of Inpatient with the following attributes:
	Diagnosis Code (Any Position) is any of: { "V30", "V30.0", "V30.00", "V30.01", "V30.0XXA", "V30.0XXD", "V30.0XXS", "V30.1", "V30.1XXA", "V30.1XXD", "V30.1XXS", "V30.2", "V30.2XXA", "V30.2XXD", "V30.2XXS", "V30.3", "V30.3XXA", "V30.3XXD", "V30.3XXS", "V30.4", "V30.4XXA", "V30.4XXD", "V30.4XXS", "V30.5", "V30.5XXA", "V30.5XXD", "V30.5XXS", "V30.6", "V30.6XXA", "V30.6XXD", "V30.6XXS", "V30.7", "V30.…
	V30 - Code overlap - (ICD9) SINGLE LIVEBORN; (ICD10) Occupant of three-wheeled motor vehicle injured in collision with pedestrian or animal
	V30.0 - Code overlap - (ICD9) SINGLE LIVEBORN BORN IN HOSPITAL; (ICD10) Driver of three-wheeled motor vehicle injured in collision with pedestrian or animal in nontraffic accident
	V30.00 - (ICD9) SINGLE LIVEBORN BORN IN HOSPITAL DELIVERED WITHOUT CESAREAN SECTION
	V30.01 - (ICD9) SINGLE LIVEBORN BORN IN HOSPITAL DELIVERED BY CESAREAN SECTION
	V30.1 - Code overlap - (ICD9) SINGLE LIVEBORN BORN BEFORE ADMISSION TO HOSPITAL; (ICD10) Passenger in three-wheeled motor vehicle injured in collision with pedestrian or animal in nontraffic accident
	V30.2 - Code overlap - (ICD9) SINGLE LIVEBORN BORN OUTSIDE HOSPITAL AND NOT HOSPITALIZED; (ICD10) Person on outside of three-wheeled motor vehicle injured in collision with pedestrian or animal in nontraffic accident
	V31 - Code overlap - (ICD9) TWIN BIRTH MATE LIVEBORN; (ICD10) Occupant of three-wheeled motor vehicle injured in collision with pedal cycle
	V31.0 - Code overlap - (ICD9) TWIN BIRTH MATE LIVEBORN BORN IN HOSPITAL; (ICD10) Driver of three-wheeled motor vehicle injured in collision with pedal cycle in nontraffic accident
	V31.00 - (ICD9) TWIN BIRTH MATE LIVEBORN BORN IN HOSPITAL DELIVERED WITHOUT CESAREAN SECTION
	V31.01 - (ICD9) TWIN BIRTH MATE LIVEBORN BORN IN HOSPITAL DELIVERED BY CESAREAN SECTION
	V31.1 - Code overlap - (ICD9) TWIN BIRTH MATE LIVEBORN BORN BEFORE ADMISSION TO HOSPITAL; (ICD10) Passenger in three-wheeled motor vehicle injured in collision with pedal cycle in nontraffic accident
	V31.2 - Code overlap - (ICD9) TWIN BIRTH MATE LIVEBORN BORN OUTSIDE HOSPITAL AND NOT HOSPITALIZED; (ICD10) Person on outside of three-wheeled motor vehicle injured in collision with pedal cycle in nontraffic accident
	V32 - Code overlap - (ICD9) TWIN BIRTH MATE STILLBORN; (ICD10) Occupant of three-wheeled motor vehicle injured in collision with two- or three-wheeled motor vehicle
	V32.0 - Code overlap - (ICD9) TWIN BIRTH MATE STILLBORN BORN IN HOSPITAL; (ICD10) Driver of three-wheeled motor vehicle injured in collision with two- or three-wheeled motor vehicle in nontraffic accident
	V32.00 - (ICD9) TWIN BIRTH MATE STILLBORN BORN IN HOSPITAL DELIVERED WITHOUT CESAREAN SECTION
	V32.01 - (ICD9) TWIN BIRTH MATE STILLBORN BORN IN HOSPITAL DELIVERED BY CESAREAN SECTION
	V32.1 - Code overlap - (ICD9) TWIN BIRTH MATE STILLBORN BORN BEFORE ADMISSION TO HOSPITAL; (ICD10) Passenger in three-wheeled motor vehicle injured in collision with two- or three-wheeled motor vehicle in nontraffic accident
	V32.2 - Code overlap - (ICD9) TWIN BIRTH MATE STILLBORN BORN OUTSIDE HOSPITAL AND NOT HOSPITALIZED; (ICD10) Person on outside of three-wheeled motor vehicle injured in collision with two- or three-wheeled motor vehicle in nontraffic accident
	V33 - Code overlap - (ICD9) TWIN BIRTH UNSPECIFIED WHETHER MATE LIVEBORN OR STILLBORN; (ICD10) Occupant of three-wheeled motor vehicle injured in collision with car, pick-up truck or van
	V33.0 - Code overlap - (ICD9) TWIN BIRTH UNSPECIFIED WHETHER MATE LIVEBORN OR STILLBORN BORN IN HOSPITAL; (ICD10) Driver of three-wheeled motor vehicle injured in collision with car, pick-up truck or van in nontraffic accident
	V33.00 - (ICD9) TWIN BIRTH UNSPECIFIED WHETHER MATE LIVEBORN OR STILLBORN BORN IN HOSPITAL DELIVERED WITHOUT CESAREAN SECTION
	V33.01 - (ICD9) TWIN BIRTH UNSPECIFIED WHETHER MATE LIVEBORN OR STILLBORN BORN IN HOSPITAL DELIVERED BY CESAREAN SECTION
	V33.1 - Code overlap - (ICD9) TWIN BIRTH UNSPECIFIED WHETHER MATE LIVEBORN OR STILLBORN BORN BEFORE ADMISSION TO HOSPITAL; (ICD10) Passenger in three-wheeled motor vehicle injured in collision with car, pick-up truck or van in nontraffic accident
	V33.2 - Code overlap - (ICD9) TWIN BIRTH UNSPECIFIED WHETHER MATE LIVEBORN OR STILLBORN BORN OUTSIDE HOSPITAL AND NOT HOSPITALIZED; (ICD10) Person on outside of three-wheeled motor vehicle injured in collision with car, pick-up truck or van in nontraffic accident
	V34 - Code overlap - (ICD9) OTHER MULTIPLE BIRTH (THREE OR MORE) MATES ALL LIVEBORN; (ICD10) Occupant of three-wheeled motor vehicle injured in collision with heavy transport vehicle or bus
	V34.0 - Code overlap - (ICD9) OTHER MULTIPLE BIRTH (THREE OR MORE) MATES ALL LIVEBORN BORN IN HOSPITAL; (ICD10) Driver of three-wheeled motor vehicle injured in collision with heavy transport vehicle or bus in nontraffic accident
	V34.00 - (ICD9) OTHER MULTIPLE BIRTH (THREE OR MORE) MATES ALL LIVEBORN BORN IN HOSPITAL DELIVERED WITHOUT CESAREAN SECTION
	V34.01 - (ICD9) OTHER MULTIPLE BIRTH (THREE OR MORE) MATES ALL LIVEBORN BORN IN HOSPITAL DELIVERED BY CESAREAN SECTION
	V34.1 - Code overlap - (ICD9) OTHER MULTIPLE BIRTH (THREE OR MORE) MATES ALL LIVEBORN BORN BEFORE ADMISSION TO HOSPITAL; (ICD10) Passenger in three-wheeled motor vehicle injured in collision with heavy transport vehicle or bus in nontraffic accident
	V35 - Code overlap - (ICD9) OTHER MULTIPLE BIRTH (THREE OR MORE) MATES ALL STILLBORN; (ICD10) Occupant of three-wheeled motor vehicle injured in collision with railway train or railway vehicle
	V35.0 - Code overlap - (ICD9) OTHER MULTIPLE BIRTH (THREE OR MORE) MATES ALL STILL BORN IN HOSPITAL; (ICD10) Driver of three-wheeled motor vehicle injured in collision with railway train or railway vehicle in nontraffic accident
	V35.00 - (ICD9) OTHER MULTIPLE BIRTH (THREE OR MORE) MATES ALL STILL BORN IN HOSPITAL DELIVERED WITHOUT CESAREAN SECTION
	V35.01 - (ICD9) OTHER MULTIPLE BIRTH (THREE OR MORE) MATES ALL STILL BORN IN HOSPITAL DELIVERED BY CESAREAN SECTION
	V35.1 - Code overlap - (ICD9) OTHER MULTIPLE BIRTH (THREE OR MORE) MATES ALL STILLBORN BORN BEFORE ADMISSION TO HOSPITAL; (ICD10) Passenger in three-wheeled motor vehicle injured in collision with railway train or railway vehicle in nontraffic accident
	V35.2 - Code overlap - (ICD9) OTHER MULTIPLE BIRTH (THREE OR MORE) MATES ALL STILLBORN BORN OUTSIDE OF HOSPITAL AND NOT HOSPITALIZED; (ICD10) Person on outside of three-wheeled motor vehicle injured in collision with railway train or railway vehicle in nontraffic accident
	V36 - Code overlap - (ICD9) OTHER MULTIPLE BIRTH (THREE OR MORE) MATES LIVEBORN AND STILLBORN; (ICD10) Occupant of three-wheeled motor vehicle injured in collision with other nonmotor vehicle
	V36.0 - Code overlap - (ICD9) OTHER MULTIPLE BIRTH (THREE OR MORE) MATES LIVEBORN AND STILLBORN BORN IN HOSPITAL; (ICD10) Driver of three-wheeled motor vehicle injured in collision with other nonmotor vehicle in nontraffic accident
	V36.00 - (ICD9) OTHER MULTIPLE BIRTH (THREE OR MORE) MATES LIVEBORN AND STILLBORN BORN IN HOSPITAL DELIVERED WITHOUT CESAREAN SECTION
	V36.01 - (ICD9) OTHER MULTIPLE BIRTH (THREE OR MORE) MATES LIVEBORN AND STILLBORN BORN IN HOSPITAL DELIVERED WITHOUT CESAREAN SECTION
	V36.1 - Code overlap - (ICD9) OTHER MULTIPLE BIRTH (THREE OR MORE) MATES LIVEBORN AND STILLBORN BORN BEFORE ADMISSION TO HOSPITAL; (ICD10) Passenger in three-wheeled motor vehicle injured in collision with other nonmotor vehicle in nontraffic accident
	V36.2 - Code overlap - (ICD9) OTHER MULTIPLE BIRTH (THREE OR MORE) MATES LIVEBORN AND STILLBORN BORN OUTSIDE HOSPITAL AND NOT HOSPITALIZED; (ICD10) Person on outside of three-wheeled motor vehicle injured in collision with other nonmotor vehicle in nontraffic accident
	V37 - Code overlap - (ICD9) OTHER MULTIPLE BIRTH (THREE OR MORE) UNSPECIFIED WHETHER MATES LIVEBORN OR STILLBORN; (ICD10) Occupant of three-wheeled motor vehicle injured in collision with fixed or stationary object
	V37.0 - Code overlap - (ICD9) OTHER MULTIPLE BIRTH (THREE OR MORE) UNSPECIFIED WHETHER MATES LIVEBORN OR STILLBORN BORN IN HOSPITAL; (ICD10) Driver of three-wheeled motor vehicle injured in collision with fixed or stationary object in nontraffic accident
	V37.00 - (ICD9) OTHER MULTIPLE BIRTH (THREE OR MORE) UNSPECIFIED WHETHER MATES LIVEBORN OR STILLBORN BORN IN HOSPITAL DELIVERED WITHOUT CESAREAN SECTION
	V37.01 - (ICD9) OTHER MULTIPLE BIRTH (THREE OR MORE) UNSPECIFIED WHETHER MATES LIVEBORN OR STILLBORN BORN IN HOSPITAL DELIVERED BY CESAREAN SECTION
	V37.1 - Code overlap - (ICD9) OTHER MULTIPLE BIRTH (THREE OR MORE) UNSPECIFIED WHETHER MATES LIVEBORN OR STILLBORN BORN BEFORE ADMISSION TO HOSPITAL; (ICD10) Passenger in three-wheeled motor vehicle injured in collision with fixed or stationary object in nontraffic accident
	V37.2 - Code overlap - (ICD9) OTHER MULTIPLE BIRTH (THREE OR MORE) UNSPECIFIED WHETHER MATES LIVEBORN OR STILLBORN BORN OUTSIDE OF HOSPITAL; (ICD10) Person on outside of three-wheeled motor vehicle injured in collision with fixed or stationary object in nontraffic accident
	V39 - Code overlap - (ICD9) LIVEBORN UNSPECIFIED WHETHER SINGLE TWIN OR MULTIPLE; (ICD10) Occupant of three-wheeled motor vehicle injured in other and unspecified transport accidents
	V39.0 - Code overlap - (ICD9) LIVEBORN UNSPECIFIED WHETHER SINGLE TWIN OR MULTIPLE BORN IN HOSPITAL; (ICD10) Driver of three-wheeled motor vehicle injured in collision with other and unspecified motor vehicles in nontraffic accident
	V39.00 - Code overlap - (ICD9) LIVEBORN UNSPECIFIED WHETHER SINGLE TWIN OR MULTIPLE BORN IN HOSPITAL DELIVERED WITHOUT CESAREAN SECTION; (ICD10) Driver of three-wheeled motor vehicle injured in collision with unspecified motor vehicles in nontraffic accident
	V39.01 - (ICD9) LIVEBORN UNSPECIFIED WHETHER SINGLE TWIN OR MULTIPLE BORN IN HOSPITAL DELIVERED BY CESAREAN SECTION
	V39.1 - Code overlap - (ICD9) LIVEBORN UNSPECIFIED WHETHER SINGLE TWIN OR MULTIPLE BORN BEFORE ADMISSION TO HOSPITAL; (ICD10) Passenger in three-wheeled motor vehicle injured in collision with other and unspecified motor vehicles in nontraffic accident
	V39.2 - Code overlap - (ICD9) LIVEBORN UNSPECIFIED WHETHER SINGLE TWIN OR MULTIPLE BORN OUTSIDE HOSPITAL AND NOT HOSPITALIZED; (ICD10) Unspecified occupant of three-wheeled motor vehicle injured in collision with other and unspecified motor vehicles in nontraffic accident
	The occurrence of Outpatient with the following attributes:
	Diagnosis Code (Any Position) is any of: { "V30", "V30.0", "V30.00", "V30.01", "V30.1", "V30.2", "V30.2XXA", "V30.2XXD", "V30.2XXS", "V30.3", "V30.3XXA", "V30.3XXD", "V30.3XXS", "V30.4", "V30.4XXA", "V30.4XXD", "V30.4XXS", "V30.5", "V30.5XXA", "V30.5XXD", "V30.5XXS", "V30.6", "V30.6XXA", "V30.6XXD", "V30.6XXS", "V30.7", "V30.7XXA", "V30.7XXD", "V30.7XXS", "V30.9", "V30.9XXA", "V30.9XXD", "V30.9XX…
	V30 - Code overlap - (ICD9) SINGLE LIVEBORN; (ICD10) Occupant of three-wheeled motor vehicle injured in collision with pedestrian or animal
	V30.0 - Code overlap - (ICD9) SINGLE LIVEBORN BORN IN HOSPITAL; (ICD10) Driver of three-wheeled motor vehicle injured in collision with pedestrian or animal in nontraffic accident
	V30.00 - (ICD9) SINGLE LIVEBORN BORN IN HOSPITAL DELIVERED WITHOUT CESAREAN SECTION
	V30.01 - (ICD9) SINGLE LIVEBORN BORN IN HOSPITAL DELIVERED BY CESAREAN SECTION
	V30.1 - Code overlap - (ICD9) SINGLE LIVEBORN BORN BEFORE ADMISSION TO HOSPITAL; (ICD10) Passenger in three-wheeled motor vehicle injured in collision with pedestrian or animal in nontraffic accident
	V30.2 - Code overlap - (ICD9) SINGLE LIVEBORN BORN OUTSIDE HOSPITAL AND NOT HOSPITALIZED; (ICD10) Person on outside of three-wheeled motor vehicle injured in collision with pedestrian or animal in nontraffic accident
	V31 - Code overlap - (ICD9) TWIN BIRTH MATE LIVEBORN; (ICD10) Occupant of three-wheeled motor vehicle injured in collision with pedal cycle
	V31.0 - Code overlap - (ICD9) TWIN BIRTH MATE LIVEBORN BORN IN HOSPITAL; (ICD10) Driver of three-wheeled motor vehicle injured in collision with pedal cycle in nontraffic accident
	V31.00 - (ICD9) TWIN BIRTH MATE LIVEBORN BORN IN HOSPITAL DELIVERED WITHOUT CESAREAN SECTION
	V31.01 - (ICD9) TWIN BIRTH MATE LIVEBORN BORN IN HOSPITAL DELIVERED BY CESAREAN SECTION
	V31.1 - Code overlap - (ICD9) TWIN BIRTH MATE LIVEBORN BORN BEFORE ADMISSION TO HOSPITAL; (ICD10) Passenger in three-wheeled motor vehicle injured in collision with pedal cycle in nontraffic accident
	V31.2 - Code overlap - (ICD9) TWIN BIRTH MATE LIVEBORN BORN OUTSIDE HOSPITAL AND NOT HOSPITALIZED; (ICD10) Person on outside of three-wheeled motor vehicle injured in collision with pedal cycle in nontraffic accident
	V32 - Code overlap - (ICD9) TWIN BIRTH MATE STILLBORN; (ICD10) Occupant of three-wheeled motor vehicle injured in collision with two- or three-wheeled motor vehicle
	V32.0 - Code overlap - (ICD9) TWIN BIRTH MATE STILLBORN BORN IN HOSPITAL; (ICD10) Driver of three-wheeled motor vehicle injured in collision with two- or three-wheeled motor vehicle in nontraffic accident
	V32.00 - (ICD9) TWIN BIRTH MATE STILLBORN BORN IN HOSPITAL DELIVERED WITHOUT CESAREAN SECTION
	V32.01 - (ICD9) TWIN BIRTH MATE STILLBORN BORN IN HOSPITAL DELIVERED BY CESAREAN SECTION
	V32.1 - Code overlap - (ICD9) TWIN BIRTH MATE STILLBORN BORN BEFORE ADMISSION TO HOSPITAL; (ICD10) Passenger in three-wheeled motor vehicle injured in collision with two- or three-wheeled motor vehicle in nontraffic accident
	V32.2 - Code overlap - (ICD9) TWIN BIRTH MATE STILLBORN BORN OUTSIDE HOSPITAL AND NOT HOSPITALIZED; (ICD10) Person on outside of three-wheeled motor vehicle injured in collision with two- or three-wheeled motor vehicle in nontraffic accident
	V33 - Code overlap - (ICD9) TWIN BIRTH UNSPECIFIED WHETHER MATE LIVEBORN OR STILLBORN; (ICD10) Occupant of three-wheeled motor vehicle injured in collision with car, pick-up truck or van
	V33.0 - Code overlap - (ICD9) TWIN BIRTH UNSPECIFIED WHETHER MATE LIVEBORN OR STILLBORN BORN IN HOSPITAL; (ICD10) Driver of three-wheeled motor vehicle injured in collision with car, pick-up truck or van in nontraffic accident
	V33.00 - (ICD9) TWIN BIRTH UNSPECIFIED WHETHER MATE LIVEBORN OR STILLBORN BORN IN HOSPITAL DELIVERED WITHOUT CESAREAN SECTION
	V33.01 - (ICD9) TWIN BIRTH UNSPECIFIED WHETHER MATE LIVEBORN OR STILLBORN BORN IN HOSPITAL DELIVERED BY CESAREAN SECTION
	V33.1 - Code overlap - (ICD9) TWIN BIRTH UNSPECIFIED WHETHER MATE LIVEBORN OR STILLBORN BORN BEFORE ADMISSION TO HOSPITAL; (ICD10) Passenger in three-wheeled motor vehicle injured in collision with car, pick-up truck or van in nontraffic accident
	V33.2 - Code overlap - (ICD9) TWIN BIRTH UNSPECIFIED WHETHER MATE LIVEBORN OR STILLBORN BORN OUTSIDE HOSPITAL AND NOT HOSPITALIZED; (ICD10) Person on outside of three-wheeled motor vehicle injured in collision with car, pick-up truck or van in nontraffic accident
	V34 - Code overlap - (ICD9) OTHER MULTIPLE BIRTH (THREE OR MORE) MATES ALL LIVEBORN; (ICD10) Occupant of three-wheeled motor vehicle injured in collision with heavy transport vehicle or bus
	V34.0 - Code overlap - (ICD9) OTHER MULTIPLE BIRTH (THREE OR MORE) MATES ALL LIVEBORN BORN IN HOSPITAL; (ICD10) Driver of three-wheeled motor vehicle injured in collision with heavy transport vehicle or bus in nontraffic accident
	V34.00 - (ICD9) OTHER MULTIPLE BIRTH (THREE OR MORE) MATES ALL LIVEBORN BORN IN HOSPITAL DELIVERED WITHOUT CESAREAN SECTION
	V34.01 - (ICD9) OTHER MULTIPLE BIRTH (THREE OR MORE) MATES ALL LIVEBORN BORN IN HOSPITAL DELIVERED BY CESAREAN SECTION
	V34.1 - Code overlap - (ICD9) OTHER MULTIPLE BIRTH (THREE OR MORE) MATES ALL LIVEBORN BORN BEFORE ADMISSION TO HOSPITAL; (ICD10) Passenger in three-wheeled motor vehicle injured in collision with heavy transport vehicle or bus in nontraffic accident
	V35 - Code overlap - (ICD9) OTHER MULTIPLE BIRTH (THREE OR MORE) MATES ALL STILLBORN; (ICD10) Occupant of three-wheeled motor vehicle injured in collision with railway train or railway vehicle
	V35.0 - Code overlap - (ICD9) OTHER MULTIPLE BIRTH (THREE OR MORE) MATES ALL STILL BORN IN HOSPITAL; (ICD10) Driver of three-wheeled motor vehicle injured in collision with railway train or railway vehicle in nontraffic accident
	V35.00 - (ICD9) OTHER MULTIPLE BIRTH (THREE OR MORE) MATES ALL STILL BORN IN HOSPITAL DELIVERED WITHOUT CESAREAN SECTION
	V35.01 - (ICD9) OTHER MULTIPLE BIRTH (THREE OR MORE) MATES ALL STILL BORN IN HOSPITAL DELIVERED BY CESAREAN SECTION
	V35.1 - Code overlap - (ICD9) OTHER MULTIPLE BIRTH (THREE OR MORE) MATES ALL STILLBORN BORN BEFORE ADMISSION TO HOSPITAL; (ICD10) Passenger in three-wheeled motor vehicle injured in collision with railway train or railway vehicle in nontraffic accident
	V35.2 - Code overlap - (ICD9) OTHER MULTIPLE BIRTH (THREE OR MORE) MATES ALL STILLBORN BORN OUTSIDE OF HOSPITAL AND NOT HOSPITALIZED; (ICD10) Person on outside of three-wheeled motor vehicle injured in collision with railway train or railway vehicle in nontraffic accident
	V36 - Code overlap - (ICD9) OTHER MULTIPLE BIRTH (THREE OR MORE) MATES LIVEBORN AND STILLBORN; (ICD10) Occupant of three-wheeled motor vehicle injured in collision with other nonmotor vehicle
	V36.0 - Code overlap - (ICD9) OTHER MULTIPLE BIRTH (THREE OR MORE) MATES LIVEBORN AND STILLBORN BORN IN HOSPITAL; (ICD10) Driver of three-wheeled motor vehicle injured in collision with other nonmotor vehicle in nontraffic accident
	V36.00 - (ICD9) OTHER MULTIPLE BIRTH (THREE OR MORE) MATES LIVEBORN AND STILLBORN BORN IN HOSPITAL DELIVERED WITHOUT CESAREAN SECTION
	V36.01 - (ICD9) OTHER MULTIPLE BIRTH (THREE OR MORE) MATES LIVEBORN AND STILLBORN BORN IN HOSPITAL DELIVERED WITHOUT CESAREAN SECTION
	V36.1 - Code overlap - (ICD9) OTHER MULTIPLE BIRTH (THREE OR MORE) MATES LIVEBORN AND STILLBORN BORN BEFORE ADMISSION TO HOSPITAL; (ICD10) Passenger in three-wheeled motor vehicle injured in collision with other nonmotor vehicle in nontraffic accident
	V36.2 - Code overlap - (ICD9) OTHER MULTIPLE BIRTH (THREE OR MORE) MATES LIVEBORN AND STILLBORN BORN OUTSIDE HOSPITAL AND NOT HOSPITALIZED; (ICD10) Person on outside of three-wheeled motor vehicle injured in collision with other nonmotor vehicle in nontraffic accident
	V37 - Code overlap - (ICD9) OTHER MULTIPLE BIRTH (THREE OR MORE) UNSPECIFIED WHETHER MATES LIVEBORN OR STILLBORN; (ICD10) Occupant of three-wheeled motor vehicle injured in collision with fixed or stationary object
	V37.0 - Code overlap - (ICD9) OTHER MULTIPLE BIRTH (THREE OR MORE) UNSPECIFIED WHETHER MATES LIVEBORN OR STILLBORN BORN IN HOSPITAL; (ICD10) Driver of three-wheeled motor vehicle injured in collision with fixed or stationary object in nontraffic accident
	V37.00 - (ICD9) OTHER MULTIPLE BIRTH (THREE OR MORE) UNSPECIFIED WHETHER MATES LIVEBORN OR STILLBORN BORN IN HOSPITAL DELIVERED WITHOUT CESAREAN SECTION
	V37.01 - (ICD9) OTHER MULTIPLE BIRTH (THREE OR MORE) UNSPECIFIED WHETHER MATES LIVEBORN OR STILLBORN BORN IN HOSPITAL DELIVERED BY CESAREAN SECTION
	V37.1 - Code overlap - (ICD9) OTHER MULTIPLE BIRTH (THREE OR MORE) UNSPECIFIED WHETHER MATES LIVEBORN OR STILLBORN BORN BEFORE ADMISSION TO HOSPITAL; (ICD10) Passenger in three-wheeled motor vehicle injured in collision with fixed or stationary object in nontraffic accident
	V37.2 - Code overlap - (ICD9) OTHER MULTIPLE BIRTH (THREE OR MORE) UNSPECIFIED WHETHER MATES LIVEBORN OR STILLBORN BORN OUTSIDE OF HOSPITAL; (ICD10) Person on outside of three-wheeled motor vehicle injured in collision with fixed or stationary object in nontraffic accident
	V39 - Code overlap - (ICD9) LIVEBORN UNSPECIFIED WHETHER SINGLE TWIN OR MULTIPLE; (ICD10) Occupant of three-wheeled motor vehicle injured in other and unspecified transport accidents
	V39.0 - Code overlap - (ICD9) LIVEBORN UNSPECIFIED WHETHER SINGLE TWIN OR MULTIPLE BORN IN HOSPITAL; (ICD10) Driver of three-wheeled motor vehicle injured in collision with other and unspecified motor vehicles in nontraffic accident
	V39.00 - Code overlap - (ICD9) LIVEBORN UNSPECIFIED WHETHER SINGLE TWIN OR MULTIPLE BORN IN HOSPITAL DELIVERED WITHOUT CESAREAN SECTION; (ICD10) Driver of three-wheeled motor vehicle injured in collision with unspecified motor vehicles in nontraffic accident
	V39.01 - (ICD9) LIVEBORN UNSPECIFIED WHETHER SINGLE TWIN OR MULTIPLE BORN IN HOSPITAL DELIVERED BY CESAREAN SECTION
	V39.1 - Code overlap - (ICD9) LIVEBORN UNSPECIFIED WHETHER SINGLE TWIN OR MULTIPLE BORN BEFORE ADMISSION TO HOSPITAL; (ICD10) Passenger in three-wheeled motor vehicle injured in collision with other and unspecified motor vehicles in nontraffic accident
	V39.2 - Code overlap - (ICD9) LIVEBORN UNSPECIFIED WHETHER SINGLE TWIN OR MULTIPLE BORN OUTSIDE HOSPITAL AND NOT HOSPITALIZED; (ICD10) Unspecified occupant of three-wheeled motor vehicle injured in collision with other and unspecified motor vehicles in nontraffic accident
	The occurrence of Inpatient with the following attributes:
	Diagnosis Code (Any Position) is any of: { "V30", "V30.0", "V30.00", "V30.01", "V30.0XXA", "V30.0XXD", "V30.0XXS", "V30.1", "V30.1XXA", "V30.1XXD", "V30.1XXS", "V30.2", "V30.2XXA", "V30.2XXD", "V30.2XXS", "V30.3", "V30.3XXA", "V30.3XXD", "V30.3XXS", "V30.4", "V30.4XXA", "V30.4XXD", "V30.4XXS", "V30.5", "V30.5XXA", "V30.5XXD", "V30.5XXS", "V30.6", "V30.6XXA", "V30.6XXD", "V30.6XXS", "V30.7", "V30.…
	V30 - Code overlap - (ICD9) SINGLE LIVEBORN; (ICD10) Occupant of three-wheeled motor vehicle injured in collision with pedestrian or animal
	V30.0 - Code overlap - (ICD9) SINGLE LIVEBORN BORN IN HOSPITAL; (ICD10) Driver of three-wheeled motor vehicle injured in collision with pedestrian or animal in nontraffic accident
	V30.00 - (ICD9) SINGLE LIVEBORN BORN IN HOSPITAL DELIVERED WITHOUT CESAREAN SECTION
	V30.01 - (ICD9) SINGLE LIVEBORN BORN IN HOSPITAL DELIVERED BY CESAREAN SECTION
	V30.1 - Code overlap - (ICD9) SINGLE LIVEBORN BORN BEFORE ADMISSION TO HOSPITAL; (ICD10) Passenger in three-wheeled motor vehicle injured in collision with pedestrian or animal in nontraffic accident
	V30.2 - Code overlap - (ICD9) SINGLE LIVEBORN BORN OUTSIDE HOSPITAL AND NOT HOSPITALIZED; (ICD10) Person on outside of three-wheeled motor vehicle injured in collision with pedestrian or animal in nontraffic accident
	V31 - Code overlap - (ICD9) TWIN BIRTH MATE LIVEBORN; (ICD10) Occupant of three-wheeled motor vehicle injured in collision with pedal cycle
	V31.0 - Code overlap - (ICD9) TWIN BIRTH MATE LIVEBORN BORN IN HOSPITAL; (ICD10) Driver of three-wheeled motor vehicle injured in collision with pedal cycle in nontraffic accident
	V31.00 - (ICD9) TWIN BIRTH MATE LIVEBORN BORN IN HOSPITAL DELIVERED WITHOUT CESAREAN SECTION
	V31.01 - (ICD9) TWIN BIRTH MATE LIVEBORN BORN IN HOSPITAL DELIVERED BY CESAREAN SECTION
	V31.1 - Code overlap - (ICD9) TWIN BIRTH MATE LIVEBORN BORN BEFORE ADMISSION TO HOSPITAL; (ICD10) Passenger in three-wheeled motor vehicle injured in collision with pedal cycle in nontraffic accident
	V31.2 - Code overlap - (ICD9) TWIN BIRTH MATE LIVEBORN BORN OUTSIDE HOSPITAL AND NOT HOSPITALIZED; (ICD10) Person on outside of three-wheeled motor vehicle injured in collision with pedal cycle in nontraffic accident
	V32 - Code overlap - (ICD9) TWIN BIRTH MATE STILLBORN; (ICD10) Occupant of three-wheeled motor vehicle injured in collision with two- or three-wheeled motor vehicle
	V32.0 - Code overlap - (ICD9) TWIN BIRTH MATE STILLBORN BORN IN HOSPITAL; (ICD10) Driver of three-wheeled motor vehicle injured in collision with two- or three-wheeled motor vehicle in nontraffic accident
	V32.00 - (ICD9) TWIN BIRTH MATE STILLBORN BORN IN HOSPITAL DELIVERED WITHOUT CESAREAN SECTION
	V32.01 - (ICD9) TWIN BIRTH MATE STILLBORN BORN IN HOSPITAL DELIVERED BY CESAREAN SECTION
	V32.1 - Code overlap - (ICD9) TWIN BIRTH MATE STILLBORN BORN BEFORE ADMISSION TO HOSPITAL; (ICD10) Passenger in three-wheeled motor vehicle injured in collision with two- or three-wheeled motor vehicle in nontraffic accident
	V32.2 - Code overlap - (ICD9) TWIN BIRTH MATE STILLBORN BORN OUTSIDE HOSPITAL AND NOT HOSPITALIZED; (ICD10) Person on outside of three-wheeled motor vehicle injured in collision with two- or three-wheeled motor vehicle in nontraffic accident
	V33 - Code overlap - (ICD9) TWIN BIRTH UNSPECIFIED WHETHER MATE LIVEBORN OR STILLBORN; (ICD10) Occupant of three-wheeled motor vehicle injured in collision with car, pick-up truck or van
	V33.0 - Code overlap - (ICD9) TWIN BIRTH UNSPECIFIED WHETHER MATE LIVEBORN OR STILLBORN BORN IN HOSPITAL; (ICD10) Driver of three-wheeled motor vehicle injured in collision with car, pick-up truck or van in nontraffic accident
	V33.00 - (ICD9) TWIN BIRTH UNSPECIFIED WHETHER MATE LIVEBORN OR STILLBORN BORN IN HOSPITAL DELIVERED WITHOUT CESAREAN SECTION
	V33.01 - (ICD9) TWIN BIRTH UNSPECIFIED WHETHER MATE LIVEBORN OR STILLBORN BORN IN HOSPITAL DELIVERED BY CESAREAN SECTION
	V33.1 - Code overlap - (ICD9) TWIN BIRTH UNSPECIFIED WHETHER MATE LIVEBORN OR STILLBORN BORN BEFORE ADMISSION TO HOSPITAL; (ICD10) Passenger in three-wheeled motor vehicle injured in collision with car, pick-up truck or van in nontraffic accident
	V33.2 - Code overlap - (ICD9) TWIN BIRTH UNSPECIFIED WHETHER MATE LIVEBORN OR STILLBORN BORN OUTSIDE HOSPITAL AND NOT HOSPITALIZED; (ICD10) Person on outside of three-wheeled motor vehicle injured in collision with car, pick-up truck or van in nontraffic accident
	V34 - Code overlap - (ICD9) OTHER MULTIPLE BIRTH (THREE OR MORE) MATES ALL LIVEBORN; (ICD10) Occupant of three-wheeled motor vehicle injured in collision with heavy transport vehicle or bus
	V34.0 - Code overlap - (ICD9) OTHER MULTIPLE BIRTH (THREE OR MORE) MATES ALL LIVEBORN BORN IN HOSPITAL; (ICD10) Driver of three-wheeled motor vehicle injured in collision with heavy transport vehicle or bus in nontraffic accident
	V34.00 - (ICD9) OTHER MULTIPLE BIRTH (THREE OR MORE) MATES ALL LIVEBORN BORN IN HOSPITAL DELIVERED WITHOUT CESAREAN SECTION
	V34.01 - (ICD9) OTHER MULTIPLE BIRTH (THREE OR MORE) MATES ALL LIVEBORN BORN IN HOSPITAL DELIVERED BY CESAREAN SECTION
	V34.1 - Code overlap - (ICD9) OTHER MULTIPLE BIRTH (THREE OR MORE) MATES ALL LIVEBORN BORN BEFORE ADMISSION TO HOSPITAL; (ICD10) Passenger in three-wheeled motor vehicle injured in collision with heavy transport vehicle or bus in nontraffic accident
	V35 - Code overlap - (ICD9) OTHER MULTIPLE BIRTH (THREE OR MORE) MATES ALL STILLBORN; (ICD10) Occupant of three-wheeled motor vehicle injured in collision with railway train or railway vehicle
	V35.0 - Code overlap - (ICD9) OTHER MULTIPLE BIRTH (THREE OR MORE) MATES ALL STILL BORN IN HOSPITAL; (ICD10) Driver of three-wheeled motor vehicle injured in collision with railway train or railway vehicle in nontraffic accident
	V35.00 - (ICD9) OTHER MULTIPLE BIRTH (THREE OR MORE) MATES ALL STILL BORN IN HOSPITAL DELIVERED WITHOUT CESAREAN SECTION
	V35.01 - (ICD9) OTHER MULTIPLE BIRTH (THREE OR MORE) MATES ALL STILL BORN IN HOSPITAL DELIVERED BY CESAREAN SECTION
	V35.1 - Code overlap - (ICD9) OTHER MULTIPLE BIRTH (THREE OR MORE) MATES ALL STILLBORN BORN BEFORE ADMISSION TO HOSPITAL; (ICD10) Passenger in three-wheeled motor vehicle injured in collision with railway train or railway vehicle in nontraffic accident
	V35.2 - Code overlap - (ICD9) OTHER MULTIPLE BIRTH (THREE OR MORE) MATES ALL STILLBORN BORN OUTSIDE OF HOSPITAL AND NOT HOSPITALIZED; (ICD10) Person on outside of three-wheeled motor vehicle injured in collision with railway train or railway vehicle in nontraffic accident
	V36 - Code overlap - (ICD9) OTHER MULTIPLE BIRTH (THREE OR MORE) MATES LIVEBORN AND STILLBORN; (ICD10) Occupant of three-wheeled motor vehicle injured in collision with other nonmotor vehicle
	V36.0 - Code overlap - (ICD9) OTHER MULTIPLE BIRTH (THREE OR MORE) MATES LIVEBORN AND STILLBORN BORN IN HOSPITAL; (ICD10) Driver of three-wheeled motor vehicle injured in collision with other nonmotor vehicle in nontraffic accident
	V36.00 - (ICD9) OTHER MULTIPLE BIRTH (THREE OR MORE) MATES LIVEBORN AND STILLBORN BORN IN HOSPITAL DELIVERED WITHOUT CESAREAN SECTION
	V36.01 - (ICD9) OTHER MULTIPLE BIRTH (THREE OR MORE) MATES LIVEBORN AND STILLBORN BORN IN HOSPITAL DELIVERED WITHOUT CESAREAN SECTION
	V36.1 - Code overlap - (ICD9) OTHER MULTIPLE BIRTH (THREE OR MORE) MATES LIVEBORN AND STILLBORN BORN BEFORE ADMISSION TO HOSPITAL; (ICD10) Passenger in three-wheeled motor vehicle injured in collision with other nonmotor vehicle in nontraffic accident
	V36.2 - Code overlap - (ICD9) OTHER MULTIPLE BIRTH (THREE OR MORE) MATES LIVEBORN AND STILLBORN BORN OUTSIDE HOSPITAL AND NOT HOSPITALIZED; (ICD10) Person on outside of three-wheeled motor vehicle injured in collision with other nonmotor vehicle in nontraffic accident
	V37 - Code overlap - (ICD9) OTHER MULTIPLE BIRTH (THREE OR MORE) UNSPECIFIED WHETHER MATES LIVEBORN OR STILLBORN; (ICD10) Occupant of three-wheeled motor vehicle injured in collision with fixed or stationary object
	V37.0 - Code overlap - (ICD9) OTHER MULTIPLE BIRTH (THREE OR MORE) UNSPECIFIED WHETHER MATES LIVEBORN OR STILLBORN BORN IN HOSPITAL; (ICD10) Driver of three-wheeled motor vehicle injured in collision with fixed or stationary object in nontraffic accident
	V37.00 - (ICD9) OTHER MULTIPLE BIRTH (THREE OR MORE) UNSPECIFIED WHETHER MATES LIVEBORN OR STILLBORN BORN IN HOSPITAL DELIVERED WITHOUT CESAREAN SECTION
	V37.01 - (ICD9) OTHER MULTIPLE BIRTH (THREE OR MORE) UNSPECIFIED WHETHER MATES LIVEBORN OR STILLBORN BORN IN HOSPITAL DELIVERED BY CESAREAN SECTION
	V37.1 - Code overlap - (ICD9) OTHER MULTIPLE BIRTH (THREE OR MORE) UNSPECIFIED WHETHER MATES LIVEBORN OR STILLBORN BORN BEFORE ADMISSION TO HOSPITAL; (ICD10) Passenger in three-wheeled motor vehicle injured in collision with fixed or stationary object in nontraffic accident
	V37.2 - Code overlap - (ICD9) OTHER MULTIPLE BIRTH (THREE OR MORE) UNSPECIFIED WHETHER MATES LIVEBORN OR STILLBORN BORN OUTSIDE OF HOSPITAL; (ICD10) Person on outside of three-wheeled motor vehicle injured in collision with fixed or stationary object in nontraffic accident
	V39 - Code overlap - (ICD9) LIVEBORN UNSPECIFIED WHETHER SINGLE TWIN OR MULTIPLE; (ICD10) Occupant of three-wheeled motor vehicle injured in other and unspecified transport accidents
	V39.0 - Code overlap - (ICD9) LIVEBORN UNSPECIFIED WHETHER SINGLE TWIN OR MULTIPLE BORN IN HOSPITAL; (ICD10) Driver of three-wheeled motor vehicle injured in collision with other and unspecified motor vehicles in nontraffic accident
	V39.00 - Code overlap - (ICD9) LIVEBORN UNSPECIFIED WHETHER SINGLE TWIN OR MULTIPLE BORN IN HOSPITAL DELIVERED WITHOUT CESAREAN SECTION; (ICD10) Driver of three-wheeled motor vehicle injured in collision with unspecified motor vehicles in nontraffic accident
	V39.01 - (ICD9) LIVEBORN UNSPECIFIED WHETHER SINGLE TWIN OR MULTIPLE BORN IN HOSPITAL DELIVERED BY CESAREAN SECTION
	V39.1 - Code overlap - (ICD9) LIVEBORN UNSPECIFIED WHETHER SINGLE TWIN OR MULTIPLE BORN BEFORE ADMISSION TO HOSPITAL; (ICD10) Passenger in three-wheeled motor vehicle injured in collision with other and unspecified motor vehicles in nontraffic accident
	V39.2 - Code overlap - (ICD9) LIVEBORN UNSPECIFIED WHETHER SINGLE TWIN OR MULTIPLE BORN OUTSIDE HOSPITAL AND NOT HOSPITALIZED; (ICD10) Unspecified occupant of three-wheeled motor vehicle injured in collision with other and unspecified motor vehicles in nontraffic accident
	The occurrence of Outpatient with the following attributes:
	Diagnosis Code (Any Position) is any of: { "V30", "V30.0", "V30.00", "V30.01", "V30.1", "V30.2", "V30.2XXA", "V30.2XXD", "V30.2XXS", "V30.3", "V30.3XXA", "V30.3XXD", "V30.3XXS", "V30.4", "V30.4XXA", "V30.4XXD", "V30.4XXS", "V30.5", "V30.5XXA", "V30.5XXD", "V30.5XXS", "V30.6", "V30.6XXA", "V30.6XXD", "V30.6XXS", "V30.7", "V30.7XXA", "V30.7XXD", "V30.7XXS", "V30.9", "V30.9XXA", "V30.9XXD", "V30.9XX…
	V30 - Code overlap - (ICD9) SINGLE LIVEBORN; (ICD10) Occupant of three-wheeled motor vehicle injured in collision with pedestrian or animal
	V30.0 - Code overlap - (ICD9) SINGLE LIVEBORN BORN IN HOSPITAL; (ICD10) Driver of three-wheeled motor vehicle injured in collision with pedestrian or animal in nontraffic accident
	V30.00 - (ICD9) SINGLE LIVEBORN BORN IN HOSPITAL DELIVERED WITHOUT CESAREAN SECTION
	V30.01 - (ICD9) SINGLE LIVEBORN BORN IN HOSPITAL DELIVERED BY CESAREAN SECTION
	V30.1 - Code overlap - (ICD9) SINGLE LIVEBORN BORN BEFORE ADMISSION TO HOSPITAL; (ICD10) Passenger in three-wheeled motor vehicle injured in collision with pedestrian or animal in nontraffic accident
	V30.2 - Code overlap - (ICD9) SINGLE LIVEBORN BORN OUTSIDE HOSPITAL AND NOT HOSPITALIZED; (ICD10) Person on outside of three-wheeled motor vehicle injured in collision with pedestrian or animal in nontraffic accident
	V31 - Code overlap - (ICD9) TWIN BIRTH MATE LIVEBORN; (ICD10) Occupant of three-wheeled motor vehicle injured in collision with pedal cycle
	V31.0 - Code overlap - (ICD9) TWIN BIRTH MATE LIVEBORN BORN IN HOSPITAL; (ICD10) Driver of three-wheeled motor vehicle injured in collision with pedal cycle in nontraffic accident
	V31.00 - (ICD9) TWIN BIRTH MATE LIVEBORN BORN IN HOSPITAL DELIVERED WITHOUT CESAREAN SECTION
	V31.01 - (ICD9) TWIN BIRTH MATE LIVEBORN BORN IN HOSPITAL DELIVERED BY CESAREAN SECTION
	V31.1 - Code overlap - (ICD9) TWIN BIRTH MATE LIVEBORN BORN BEFORE ADMISSION TO HOSPITAL; (ICD10) Passenger in three-wheeled motor vehicle injured in collision with pedal cycle in nontraffic accident
	V31.2 - Code overlap - (ICD9) TWIN BIRTH MATE LIVEBORN BORN OUTSIDE HOSPITAL AND NOT HOSPITALIZED; (ICD10) Person on outside of three-wheeled motor vehicle injured in collision with pedal cycle in nontraffic accident
	V32 - Code overlap - (ICD9) TWIN BIRTH MATE STILLBORN; (ICD10) Occupant of three-wheeled motor vehicle injured in collision with two- or three-wheeled motor vehicle
	V32.0 - Code overlap - (ICD9) TWIN BIRTH MATE STILLBORN BORN IN HOSPITAL; (ICD10) Driver of three-wheeled motor vehicle injured in collision with two- or three-wheeled motor vehicle in nontraffic accident
	V32.00 - (ICD9) TWIN BIRTH MATE STILLBORN BORN IN HOSPITAL DELIVERED WITHOUT CESAREAN SECTION
	V32.01 - (ICD9) TWIN BIRTH MATE STILLBORN BORN IN HOSPITAL DELIVERED BY CESAREAN SECTION
	V32.1 - Code overlap - (ICD9) TWIN BIRTH MATE STILLBORN BORN BEFORE ADMISSION TO HOSPITAL; (ICD10) Passenger in three-wheeled motor vehicle injured in collision with two- or three-wheeled motor vehicle in nontraffic accident
	V32.2 - Code overlap - (ICD9) TWIN BIRTH MATE STILLBORN BORN OUTSIDE HOSPITAL AND NOT HOSPITALIZED; (ICD10) Person on outside of three-wheeled motor vehicle injured in collision with two- or three-wheeled motor vehicle in nontraffic accident
	V33 - Code overlap - (ICD9) TWIN BIRTH UNSPECIFIED WHETHER MATE LIVEBORN OR STILLBORN; (ICD10) Occupant of three-wheeled motor vehicle injured in collision with car, pick-up truck or van
	V33.0 - Code overlap - (ICD9) TWIN BIRTH UNSPECIFIED WHETHER MATE LIVEBORN OR STILLBORN BORN IN HOSPITAL; (ICD10) Driver of three-wheeled motor vehicle injured in collision with car, pick-up truck or van in nontraffic accident
	V33.00 - (ICD9) TWIN BIRTH UNSPECIFIED WHETHER MATE LIVEBORN OR STILLBORN BORN IN HOSPITAL DELIVERED WITHOUT CESAREAN SECTION
	V33.01 - (ICD9) TWIN BIRTH UNSPECIFIED WHETHER MATE LIVEBORN OR STILLBORN BORN IN HOSPITAL DELIVERED BY CESAREAN SECTION
	V33.1 - Code overlap - (ICD9) TWIN BIRTH UNSPECIFIED WHETHER MATE LIVEBORN OR STILLBORN BORN BEFORE ADMISSION TO HOSPITAL; (ICD10) Passenger in three-wheeled motor vehicle injured in collision with car, pick-up truck or van in nontraffic accident
	V33.2 - Code overlap - (ICD9) TWIN BIRTH UNSPECIFIED WHETHER MATE LIVEBORN OR STILLBORN BORN OUTSIDE HOSPITAL AND NOT HOSPITALIZED; (ICD10) Person on outside of three-wheeled motor vehicle injured in collision with car, pick-up truck or van in nontraffic accident
	V34 - Code overlap - (ICD9) OTHER MULTIPLE BIRTH (THREE OR MORE) MATES ALL LIVEBORN; (ICD10) Occupant of three-wheeled motor vehicle injured in collision with heavy transport vehicle or bus
	V34.0 - Code overlap - (ICD9) OTHER MULTIPLE BIRTH (THREE OR MORE) MATES ALL LIVEBORN BORN IN HOSPITAL; (ICD10) Driver of three-wheeled motor vehicle injured in collision with heavy transport vehicle or bus in nontraffic accident
	V34.00 - (ICD9) OTHER MULTIPLE BIRTH (THREE OR MORE) MATES ALL LIVEBORN BORN IN HOSPITAL DELIVERED WITHOUT CESAREAN SECTION
	V34.01 - (ICD9) OTHER MULTIPLE BIRTH (THREE OR MORE) MATES ALL LIVEBORN BORN IN HOSPITAL DELIVERED BY CESAREAN SECTION
	V34.1 - Code overlap - (ICD9) OTHER MULTIPLE BIRTH (THREE OR MORE) MATES ALL LIVEBORN BORN BEFORE ADMISSION TO HOSPITAL; (ICD10) Passenger in three-wheeled motor vehicle injured in collision with heavy transport vehicle or bus in nontraffic accident
	V35 - Code overlap - (ICD9) OTHER MULTIPLE BIRTH (THREE OR MORE) MATES ALL STILLBORN; (ICD10) Occupant of three-wheeled motor vehicle injured in collision with railway train or railway vehicle
	V35.0 - Code overlap - (ICD9) OTHER MULTIPLE BIRTH (THREE OR MORE) MATES ALL STILL BORN IN HOSPITAL; (ICD10) Driver of three-wheeled motor vehicle injured in collision with railway train or railway vehicle in nontraffic accident
	V35.00 - (ICD9) OTHER MULTIPLE BIRTH (THREE OR MORE) MATES ALL STILL BORN IN HOSPITAL DELIVERED WITHOUT CESAREAN SECTION
	V35.01 - (ICD9) OTHER MULTIPLE BIRTH (THREE OR MORE) MATES ALL STILL BORN IN HOSPITAL DELIVERED BY CESAREAN SECTION
	V35.1 - Code overlap - (ICD9) OTHER MULTIPLE BIRTH (THREE OR MORE) MATES ALL STILLBORN BORN BEFORE ADMISSION TO HOSPITAL; (ICD10) Passenger in three-wheeled motor vehicle injured in collision with railway train or railway vehicle in nontraffic accident
	V35.2 - Code overlap - (ICD9) OTHER MULTIPLE BIRTH (THREE OR MORE) MATES ALL STILLBORN BORN OUTSIDE OF HOSPITAL AND NOT HOSPITALIZED; (ICD10) Person on outside of three-wheeled motor vehicle injured in collision with railway train or railway vehicle in nontraffic accident
	V36 - Code overlap - (ICD9) OTHER MULTIPLE BIRTH (THREE OR MORE) MATES LIVEBORN AND STILLBORN; (ICD10) Occupant of three-wheeled motor vehicle injured in collision with other nonmotor vehicle
	V36.0 - Code overlap - (ICD9) OTHER MULTIPLE BIRTH (THREE OR MORE) MATES LIVEBORN AND STILLBORN BORN IN HOSPITAL; (ICD10) Driver of three-wheeled motor vehicle injured in collision with other nonmotor vehicle in nontraffic accident
	V36.00 - (ICD9) OTHER MULTIPLE BIRTH (THREE OR MORE) MATES LIVEBORN AND STILLBORN BORN IN HOSPITAL DELIVERED WITHOUT CESAREAN SECTION
	V36.01 - (ICD9) OTHER MULTIPLE BIRTH (THREE OR MORE) MATES LIVEBORN AND STILLBORN BORN IN HOSPITAL DELIVERED WITHOUT CESAREAN SECTION
	V36.1 - Code overlap - (ICD9) OTHER MULTIPLE BIRTH (THREE OR MORE) MATES LIVEBORN AND STILLBORN BORN BEFORE ADMISSION TO HOSPITAL; (ICD10) Passenger in three-wheeled motor vehicle injured in collision with other nonmotor vehicle in nontraffic accident
	V36.2 - Code overlap - (ICD9) OTHER MULTIPLE BIRTH (THREE OR MORE) MATES LIVEBORN AND STILLBORN BORN OUTSIDE HOSPITAL AND NOT HOSPITALIZED; (ICD10) Person on outside of three-wheeled motor vehicle injured in collision with other nonmotor vehicle in nontraffic accident
	V37 - Code overlap - (ICD9) OTHER MULTIPLE BIRTH (THREE OR MORE) UNSPECIFIED WHETHER MATES LIVEBORN OR STILLBORN; (ICD10) Occupant of three-wheeled motor vehicle injured in collision with fixed or stationary object
	V37.0 - Code overlap - (ICD9) OTHER MULTIPLE BIRTH (THREE OR MORE) UNSPECIFIED WHETHER MATES LIVEBORN OR STILLBORN BORN IN HOSPITAL; (ICD10) Driver of three-wheeled motor vehicle injured in collision with fixed or stationary object in nontraffic accident
	V37.00 - (ICD9) OTHER MULTIPLE BIRTH (THREE OR MORE) UNSPECIFIED WHETHER MATES LIVEBORN OR STILLBORN BORN IN HOSPITAL DELIVERED WITHOUT CESAREAN SECTION
	V37.01 - (ICD9) OTHER MULTIPLE BIRTH (THREE OR MORE) UNSPECIFIED WHETHER MATES LIVEBORN OR STILLBORN BORN IN HOSPITAL DELIVERED BY CESAREAN SECTION
	V37.1 - Code overlap - (ICD9) OTHER MULTIPLE BIRTH (THREE OR MORE) UNSPECIFIED WHETHER MATES LIVEBORN OR STILLBORN BORN BEFORE ADMISSION TO HOSPITAL; (ICD10) Passenger in three-wheeled motor vehicle injured in collision with fixed or stationary object in nontraffic accident
	V37.2 - Code overlap - (ICD9) OTHER MULTIPLE BIRTH (THREE OR MORE) UNSPECIFIED WHETHER MATES LIVEBORN OR STILLBORN BORN OUTSIDE OF HOSPITAL; (ICD10) Person on outside of three-wheeled motor vehicle injured in collision with fixed or stationary object in nontraffic accident
	V39 - Code overlap - (ICD9) LIVEBORN UNSPECIFIED WHETHER SINGLE TWIN OR MULTIPLE; (ICD10) Occupant of three-wheeled motor vehicle injured in other and unspecified transport accidents
	V39.0 - Code overlap - (ICD9) LIVEBORN UNSPECIFIED WHETHER SINGLE TWIN OR MULTIPLE BORN IN HOSPITAL; (ICD10) Driver of three-wheeled motor vehicle injured in collision with other and unspecified motor vehicles in nontraffic accident
	V39.00 - Code overlap - (ICD9) LIVEBORN UNSPECIFIED WHETHER SINGLE TWIN OR MULTIPLE BORN IN HOSPITAL DELIVERED WITHOUT CESAREAN SECTION; (ICD10) Driver of three-wheeled motor vehicle injured in collision with unspecified motor vehicles in nontraffic accident
	V39.01 - (ICD9) LIVEBORN UNSPECIFIED WHETHER SINGLE TWIN OR MULTIPLE BORN IN HOSPITAL DELIVERED BY CESAREAN SECTION
	V39.1 - Code overlap - (ICD9) LIVEBORN UNSPECIFIED WHETHER SINGLE TWIN OR MULTIPLE BORN BEFORE ADMISSION TO HOSPITAL; (ICD10) Passenger in three-wheeled motor vehicle injured in collision with other and unspecified motor vehicles in nontraffic accident
	V39.2 - Code overlap - (ICD9) LIVEBORN UNSPECIFIED WHETHER SINGLE TWIN OR MULTIPLE BORN OUTSIDE HOSPITAL AND NOT HOSPITALIZED; (ICD10) Unspecified occupant of three-wheeled motor vehicle injured in collision with other and unspecified motor vehicles in nontraffic accident
	Only events that occurred between Mar 01, 2010 and Sep 30, 2010 were included.
Live born for primary outcome cohort
This measure was defined as matching any of the following groups:
1. LIVE BIRTH JAN2006-FEB2010
	1.1. The occurrence of Live born Jan 2006 Feb 2010; and
	1.2. Enrollment occurring for at least 330 days, starting exactly 0 days after the start of 1.1.
The event of interest in this group is 1.1.
2. LIVE BIRTHS MAR2010-SEPT2010
	2.1. The occurrence of Live born March to Sept 2010; and
	2.2. The occurrence of Copy Dec 31, 2010, starting at least 0 days after the start of 2.1; and
	2.3. The occurrence of Enrollment, starting at least 0 days after the start of 2.1, and ending at least 0 days after the start of 2.2.
The event of interest in this group is 2.1.
Any outpatient claim
This event measure was defined as occurring when any of the following criteria were met:
	The occurrence of Outpatient
RV1 & RV5
This event measure was defined as occurring when any of the following criteria were met:
	The occurrence of Outpatient with the following attributes:
	Procedure Code (Any Position) is any of: { "90680", "90681" }
	90680 - (HCPCS) Rotavirus vaccine, pentavalent, 3 dose schedule, live, for oral use / Rotavirus vaccine, tetravalent, live, for oral use
	90681 - (HCPCS) Rotavirus vaccine, human, attenuated, 2 dose schedule, live, for oral use
	The occurrence of Inpatient with the following attributes:
	Procedure Code (Any Position) is any of: { "90680", "90681" }
	90680 - (HCPCS) Rotavirus vaccine, pentavalent, 3 dose schedule, live, for oral use / Rotavirus vaccine, tetravalent, live, for oral use
	90681 - (HCPCS) Rotavirus vaccine, human, attenuated, 2 dose schedule, live, for oral use
RV1 category
This measure categorizes RV1 count into the following categories:
	Not vaccinated: Up to 1.0 (exclusive). This is the referent category.
	One (Incomplete): From 1.0 (inclusive) to 2.0 (exclusive).
	Two (Complete): From 2.0 (inclusive) to 3.0 (exclusive).
	Three or more (Too many doses): From 3.0 (inclusive) to (any).
RV1 count
This measure counts the number of occurrences of RV1 over a time period of 365 days. All occurrences for each patient are counted.
RV1 non-occurrence
This measure identifies the days that the following event did not occur:
	RV1
	If an event is missing or undefined on a particular day: Assume that the event did not occur.
RV1
This event measure was defined as occurring when any of the following criteria were met:
	The occurrence of Outpatient with the following attributes:
	Procedure Code (Any Position) is any of: { "90681" }
	90681 - (HCPCS) Rotavirus vaccine, human, attenuated, 2 dose schedule, live, for oral use
	The occurrence of Inpatient with the following attributes:
	Procedure Code (Any Position) is any of: { "90681" }
	90681 - (HCPCS) Rotavirus vaccine, human, attenuated, 2 dose schedule, live, for oral use
RV1_Never without time window
This measure is true if RV1 never occurred.
RV1_minimum_time_interval
This measure was defined as:
1. New Definition
	1.1. The occurrence of RV1 ; and
	1.2. The occurrence of RV1_Never without time window , ending exactly one day before the start of 1.1; and
	1.3. The occurrence of RV1 , starting at least one day after the start of 1.1, and starting at most 27 days after the start of 1.1; and
	1.4. The occurrence of RV1 non-occurrence , starting exactly one day after the start of 1.1, and ending exactly one day before the start of 1.3.
The event of interest in this group is 1.3.
RV5 category
This measure categorizes RV5 count into the following categories:
	Not vaccinated: Up to 1.0 (exclusive). This is the referent category.
	One (incomplete): From 1.0 (inclusive) to 2.0 (exclusive).
	Two (incomplete): From 2.0 (inclusive) to 3.0 (exclusive).
	Three (complete): From 3.0 (inclusive) to 4.0 (exclusive).
	Four or more (too many doses): From 4.0 (inclusive) to (any).
RV5 count
This measure counts the number of occurrences of RV5 over a time period of 365 days. All occurrences for each patient are counted.
RV5 non-occurrence
This measure identifies the days that the following event did not occur:
	RV5
	If an event is missing or undefined on a particular day: Assume that the event did not occur.
RV5
This event measure was defined as occurring when any of the following criteria were met:
	The occurrence of Outpatient with the following attributes:
	Procedure Code (Any Position) is any of: { "90680" }
	90680 - (HCPCS) Rotavirus vaccine, pentavalent, 3 dose schedule, live, for oral use / Rotavirus vaccine, tetravalent, live, for oral use
	The occurrence of Inpatient with the following attributes:
	Procedure Code (Any Position) is any of: { "90680" }
	90680 - (HCPCS) Rotavirus vaccine, pentavalent, 3 dose schedule, live, for oral use / Rotavirus vaccine, tetravalent, live, for oral use
RV5_Never without time window
This measure is true if RV5 never occurred.
RV5_minimum_time_interval
This measure was defined as:
1. New Definition
	1.1. The occurrence of RV5 ; and
	1.2. The occurrence of RV5_Never without time window , ending exactly one day before the start of 1.1; and
	1.3. The occurrence of RV5 , starting at least one day after the start of 1.1, and starting at most 27 days after the start of 1.1; and
	1.4. The occurrence of RV5 non-occurrence , starting exactly one day after the start of 1.1, and ending exactly one day before the start of 1.1.
The event of interest in this group is 1.3.
State to exclude
This measure dichotomizes Geography/State to be true for the following values:
	Maine
	Massachusetts
	New Hampshire
	Rhode Island
	Vermont
	Wisconsin
	North Dakota
	Idaho
	New Mexico
	Wyoming
	Alaska
	Oregon
	Washington
