# Supplementary material for: Reproducibility of real-world evidence studies using clinical practice data to inform regulatory and coverage decisions
Source: Nat Commun. 2022 Aug 31;13:5126. doi: 10.1038/s41467-022-32310-3 (PMC9430007; doi:10.1038/s41467-022-32310-3)
Supplement: Supplementary file 7 — Supplementary Dataset 4 [file 41467_2022_32310_MOESM7_ESM.zip › Data S4 Study specific author contact files with details of implementation/REPEAT_018_final.xlsx]

## Sheet: Assumptions
Women who underwent laparoscopic or hysteroscopic sterilization between 2005-2012
Category	Assumptions
MEASURES	Algorithm used to define all the variables used in the replication of the study are given in the sheet names 'codes'
Exposure	We assumed no wash-out period to define incident exposure.
Outcomes	We assumed the outcome was defined as 2 pelvic pain diagnoses on separate days and 2 opioid prescriptions on separate days (in any order)
	We assumed Opioids was defined using a REPEAT standard measure
	We assumed any diagnosis position and any care setting to define pelvic pain diagnosis
Inclusion/Exclusion	We assumed 180 days up to and including cohort entry date to implement the exclusion - "childbirth" (The authors wanted to avoid any post-partum sterilization in the study. Because there is a possibility of having a c-section and sterilization on same day, we opted to include the cohort entry date in the assessment window)
Covariates	We assumed any diagnosis/procedure position and any care setting to define covariates
COHORT CREATION
ANALYSIS

## Sheet: Attrition table
	Less Excluded Patients	Remaining Patients
All patients in our database		185306593
Did not meet cohort entry criteria of having Hysteroscopic or Laparoscopic sterilization [measured between Jan1st 2005 - Dec 31st 2012]	-185068971	237622
Excluded due to insufficient medical enrollment [measured 180 days prior up to and including cohort entry date]	-44193	193429
Excluded due to prior occurrence of laparoscopic sterilization [measured 180 days prior up to 1 day prior to cohort entry date]	-4	193425
Excluded due to prior occurrence of hysteroscopic sterilization [measured 180 days prior up to 1 day prior to cohort entry date]	0	193425
Excluded because patient qualified in >1 exposure category	-1285	192140
Excluded due to insufficient pharmacy enrollment [measured 180 days prior up to and including cohort entry date]	-40930	151210
Excluded based on Child birth occurrence [measured 180 days prior up to and including cohort entry date]	-31549	119, 661
Excluded based on Age < 18 measured on cohort entry date	-67	119594
Excluded based on Age >= 50 measured on cohort entry date	-1437	118157
Excluded based on Endometrial ablation occurrence [measured on cohort entry date]	-24382	93775
Excluded based on Pelvic pain occurrence [measured 180 days prior up to 1 day prior to cohort entry date]	-17122	76653
Excluded based on Opioids occurrence [measured 180 days prior up to 14 days prior to cohort entry date]	-15421	61232
Final cohort		61232

## Sheet: Cohort as text
COHORT CREATION Cohort Entry Entry date: Between Jan 01, 2005 and Dec 31, 2012. If a patient has multiple possible qualifying cohort entry events, the patient enters the cohort on the first-occurring qualifying event before exclusions are applied. Enrollment Measure: Enrollment Prior Enrollment: 180 days Referent Exposure Group: New users of Laproscopic sterilization with a washout period of 180 …

## Sheet: Analysis as text
Primary Analysis Baseline covariate assessment In the primary analysis, the baseline covariates were assessed by default in the period beginning 180 days prior to the cohort entry date, and ending one day prior to the cohort entry date. Follow-up for Outcomes The primary analysis used a variable-length follow-up design. Follow-up began 14 days after the cohort entry date and was carried out until…

## Sheet: Table1
Original Study	Crude analysis		PS matched analysis			Replicated Study; * not used in PS matching	Crude analysis		PS matched analysis
	Laproscopic sterilization	Hysteroscopic sterilization	Laproscopic sterilization	Hysteroscopic sterilization			Laproscopic sterilization	Hysteroscopic sterilization	Laproscopic sterilization	Hysteroscopic sterilization
	44948	26927	25580	25580			37836	23396	20904	20904
Age						Age
18 - 24	2	1	1	1		18 - 24	1.9	0.7	0.8	0.8
25 - 29	10	6	7	7		25 - 29	9.9	6.3	6.9	6.9
30 - 34	23	20	21	20		30 - 34	22.6	19.7	20.2	20.7
35 - 39	32	33	34	33		35 - 39	32	32.9	33.7	33.2
40 - 44	25	29	28	29		40 - 44	25.3	29.2	28.4	28.3
45 - 49	8	11	9	10		45 - 49	8.3	11.3	10	10.2
Region*						Region*
Northeast	14	12	16	12		Northeast	16.5	14	19.2	14.2
North Central	23	29	23	29		North Central	22.5	28	22.5	27.9
South	47	42	44	42		South	44.6	41.5	42.1	41.1
West	15	15	15	15		West	15.1	15.1	14.6	15.5
Unknown	1	2	2	2		Unknown	1.3	1.4	1.5	1.4
Calendar year						Calendar year
2005	14	1	2	2		2005	12.5	1.3	1.5	1.5
2006	12	4	4	4		2006	11.8	3	3.3	3.3
2007	12	6	6	6		2007	12	5.5	6.3	6
2008	12	10	11	11		2008	12.7	10.7	11.8	11.7
2009	13	17	17	17		2009	14.3	18.4	18.7	19
2010	12	19	18	18		2010	13.1	20.5	20.2	20.3
2011	13	22	21	21		2011	12	20.8	19.5	19.6
2012	13	21	21	21		2012	11.7	19.8	18.6	18.7
Rx: Opitae fill between - 14days and + 14days	57	39	58	39		Rx: Opitae fill between - 14days and + 14days *	72.9	48.3	75	47.1
Excessive or frequent menstruation	5	8	6	6		Excessive or frequent menstruation	4.5	7.5	6	6.1
Absence of menstruation	5	3	4	3		Absence of menstruation*	4.5	3.1	4.2	3.2
Fibroids	2	2	3	2		Fibroids*	2.4	2	2.8	1.9
Ovarian cysts	4	2	4	2		Ovarian cysts*	3.6	2.1	4.1	2
PCOS	0	0	0	0		PCOS	0.4	0.4	0.4	0.4
Pelvic organ prolapse	1	1	1	1		Pelvic organ prolapse*	0.7	0.5	0.8	0.5
Obesity	3	3	3	3		Obesity	2.7	3.1	3.1	3
Diabetes Mellitus	3	3	3	3		Diabetes Mellitus	2.2	2.4	2.2	2.3
COPD	0	0	12	11		COPD	0.2	0.2	0.2	0.2
Ultrasound(nonobstetric)	10	12	12	11		Ultrasound(nonobstetric)*	10.5	11.6	11.5	11
Depot medroxyprogesterone acetate*	3	9	2	2		Depot medroxyprogesterone acetate*	2.4	8.8	2	9.1
Any inpatient stay	2	2	1	1		Any inpatient stay	1.8	1.5	1.5	1.5
Prior surgeries	1	1	0	0		Prior surgeries	0.4	0.3	0.3	0.3
	Mean (SD)	Mean (SD)	Mean (SD)	Mean (SD)			Mean (SD)	Mean (SD)	Mean (SD)	Mean (SD)
Number of outpatient visits	5.9 (5.39)	5.76 (5.65)	5.71 (4.96)	5.78 (5.63)		Number of outpatient visits	5.73 (5.25)	5.65 (5.57)	5.64 (4.78)	5.66 (5.64)
Number of prescription fills	3.89 (5.49)	4.26 (5.63)	4.03 (5.65)	4.08 (5.39)		Number of prescription fills	5.50 (6.17)	7.23 (6.73)	6.46 (6.76)	6.56 (6.15)

## Sheet: Outcomes
Original Study	Model	Hazard Ratio	p		Replicated Study	Model	Hazard Ratio	p
Opioid managed pelvic pain (at least 2 pelvic pain diagnosis on separate days PLUS at least 2 opioid prescription on separate days)	Unadjusted	0.97 (0.83, 1.14)	0.7224		Opioid managed pelvic pain (at least 2 pelvic pain diagnosis on separate days PLUS at least 2 opioid prescription on separate days)	Unadjusted	0.93 (0.87, 0.98)	0.01
	Propensity score matched	1.08 (0.90, 1.31)	0.4154			Propensity score matched	0.83 (0.77, 0.88)	<0.01
	Laproscopic sterilization	Hysteroscopic sterilization				Laproscopic sterilization	Hysteroscopic sterilization
Before matching Risk	0.0093	0.0088			Before matching Risk	0.078	0.072

## Sheet: codes
Opiods
This event measure was defined as occurring when any of the following criteria were met:
	The occurrence of Drug with the following attributes:
	Generic Name is any of: { "ACETAMINOPHEN WITH CODEINE PHOSPHATE", "AMMONIUM CHL/POTASSIUM GUAICO/CODEINE/DIPHEN/BROMODIPHENHYD", "AMMONIUM CHLORIDE/PHENYLEPHRINE HCL/CODEINE/CHLORPHENIRAMINE", "APOMORPHINE HCL", "ASPIRIN/CODEINE PHOSPHATE", "BROMPHENIRAMINE MALEATE/CODEINE PHOSPHATE", "BROMPHENIRAMINE MALEATE/PHENYLEPHRINE HCL/CODEINE PHOSPHATE", "BROMPHENIRAMINE MALEATE/PHENYLEPHRINE HCL/DIHYDRO…
	ACETAMINOPHEN WITH CODEINE PHOSPHATE
	AMMONIUM CHL/POTASSIUM GUAICO/CODEINE/DIPHEN/BROMODIPHENHYD
	AMMONIUM CHLORIDE/PHENYLEPHRINE HCL/CODEINE/CHLORPHENIRAMINE
	APOMORPHINE HCL
	ASPIRIN/CODEINE PHOSPHATE
	BROMPHENIRAMINE MALEATE/CODEINE PHOSPHATE
	BROMPHENIRAMINE MALEATE/PHENYLEPHRINE HCL/CODEINE PHOSPHATE
	BROMPHENIRAMINE MALEATE/PHENYLEPHRINE HCL/DIHYDROCODEINE BT
	BROMPHENIRAMINE MALEATE/PSEUDOEPHEDRINE HCL/CODEINE
	BROMPHENIRAMINE/PSEUDOEPHEDRINE HCL/DIHYDROCODEINE
	BUTALBITAL/ACETAMINOPHEN/CAFFEINE/CODEINE PHOSPHATE
	BUTORPHANOL TARTRATE
	CHLORCYCLIZINE HCL/CODEINE PHOSPHATE
	CHLORCYCLIZINE HCL/PHENYLEPHRINE HCL/CODEINE PHOSPHATE
	CHLORCYCLIZINE HCL/PSEUDOEPHEDRINE HCL/CODEINE PHOSPHATE
	CHLORPHENIRAMINE MALEATE/CODEINE PHOSPHATE
	CHLORPHENIRAMINE MALEATE/CODEINE PHOSPHATE/ACETAMINOPHEN
	CHLORPHENIRAMINE MALEATE/PHENYLEPHRINE HCL/CODEINE PHOSPHATE
	CHLORPHENIRAMINE MALEATE/PSEUDOEPHEDRINE HCL/CODEINE
	CODEINE PHOSPHATE
	CODEINE PHOSPHATE/BROMODIPHENHYDRAMINE HCL
	CODEINE PHOSPHATE/BUTALBITAL/ASPIRIN/CAFFEINE
	CODEINE PHOSPHATE/CARISOPRODOL/ASPIRIN
	CODEINE PHOSPHATE/PYRILAMINE MALEATE
	CODEINE POLISTIREX/CHLORPHENIRAMINE POLISTIREX
	CODEINE SULFATE
	CODEINE/ASPIRIN/SALICYLAMIDE/ACETAMINOPHEN/CAFFEINE
	CODEINE/CALCIUM IODIDE
	DEXBROMPHENIRAMINE MALEATE/PSEUDOEPHEDRINE HCL/CODEINE PHOS
	DEXCHLORPHENIRAMINE MALEATE/PHENYLEPHRINE HCL/CODEINE
	DIHYDROCODEINE BITARTRATE
	DIHYDROCODEINE BITARTRATE/ACETAMINOPHEN/CAFFEINE
	DIHYDROCODEINE BITARTRATE/ASPIRIN/CAFFEINE
	DIHYDROCODEINE BITARTRATE/GUAIFENESIN
	DIHYDROCODEINE/ASPIRIN/CAFFEINE
	DIPHENHYDRAMINE HCL/PHENYLEPHRINE HCL/CODEINE PHOSPHATE
	FENTANYL
	FENTANYL CITRATE
	FENTANYL CITRATE IN 0.9 % SODIUM CHLORIDE/PF
	FENTANYL CITRATE/BUPIVACAINE HCL IN 0.9 % SODIUM CHLORIDE/PF
	FENTANYL CITRATE/DEXTROSE 5%-WATER/PF
	FENTANYL CITRATE/DROPERIDOL
	FENTANYL CITRATE/PF
	FENTANYL CITRATE/ROPIVACAINE HCL/SODIUM CHLORIDE 0.9%/PF
	FENTANYL HCL
	GUAIFENESIN/CODEINE PHOSPHATE
	GUAIFENESIN/HYDROCODONE BITARTRATE
	GUAIFENESIN/HYDROCODONE BITARTRATE/BROMPHENIRAMINE
	GUAIFENESIN/PHENYLEPHRINE HCL/HYDROCODONE
	GUAIFENESIN/PHENYLEPHRINE HCL/PHENYLPROP/HYDROCODONE/PHENIR
	GUAIFENESIN/PHENYLPROPANOLAMINE HCL/CODEINE
	GUAIFENESIN/PHENYLPROPANOLAMINE HCL/HYDROCODONE/PYRIL/PHENIR
	GUAIFENESIN/PSEUDOEPHEDRINE HCL/DIHYDROCODEINE
	GUAIFENESIN/PSEUDOEPHEDRINE HCL/HYDROCODONE/CHLORPHENIRAMINE
	HYDROCODONE BITARTRATE
	HYDROCODONE BITARTRATE/ACETAMINOPHEN
	HYDROCODONE BITARTRATE/ACETAMINOPHEN/DIETARY SUPPLEMENT #11
	HYDROCODONE BITARTRATE/ASPIRIN
	HYDROCODONE BITARTRATE/CHLORPHENIRAMINE MALEATE
	HYDROCODONE BITARTRATE/HOMATROPINE
	HYDROCODONE BITARTRATE/HOMATROPINE METHYLBROMIDE
	HYDROCODONE BITARTRATE/PSEUDOEPHEDRINE HCL/GUAIFENESIN
	HYDROCODONE POLISTIREX/CHLORPHENIRAMINE POLISTIREX
	HYDROCODONE TANNATE/CHLORPHENIRAMINE TANNATE
	HYDROCODONE/IBUPROFEN
	HYDROMORPHONE HCL
	HYDROMORPHONE HCL IN 0.9 % SODIUM CHLORIDE
	HYDROMORPHONE HCL IN 0.9 % SODIUM CHLORIDE/PF
	HYDROMORPHONE HCL IN DEXTROSE 5 %-WATER/PF
	HYDROMORPHONE HCL/BUPIVACAINE HCL IN 0.9% SODIUM CHLORIDE/PF
	HYDROMORPHONE HCL/GUAIFENESIN
	HYDROMORPHONE HCL/PF
	IBUPROFEN/OXYCODONE HCL
	LEVORPHANOL TARTRATE
	MEPERIDINE HCL
	MEPERIDINE HCL IN 0.9 % SODIUM CHLORIDE
	MEPERIDINE HCL/ATROPINE SULFATE
	MEPERIDINE HCL/PF
	MEPERIDINE HCL/PROMETHAZINE HCL
	METHADONE HCL
	METHADONE HYDROCHLORIDE IN 0.9 % SODIUM CHLORIDE
	MORPHINE SULFATE
	MORPHINE SULFATE IN 0.9 % SODIUM CHLORIDE
	MORPHINE SULFATE IN 0.9 % SODIUM CHLORIDE/PF
	MORPHINE SULFATE IN SODIUM CHLORIDE, ISO-OSMOTIC/PF
	MORPHINE SULFATE LIPOSOMAL/PF
	MORPHINE SULFATE/DEXTROSE 5 % IN WATER
	MORPHINE SULFATE/DEXTROSE 5%-WATER/PF
	MORPHINE SULFATE/NALTREXONE HCL
	MORPHINE SULFATE/PF
	OXYCODONE HCL
	OXYCODONE HCL/ACETAMINOPHEN
	OXYCODONE HCL/ASPIRIN
	OXYCODONE HCL/OXYCODONE TEREPHTHALATE/ASPIRIN
	OXYCODONE/ASPIRIN
	OXYMORPHONE HCL
	PENTAZOCINE HCL/ACETAMINOPHEN
	PENTAZOCINE HCL/ASPIRIN
	PENTAZOCINE HCL/NALOXONE HCL
	PENTAZOCINE LACTATE
	PHENYLEPHRINE HCL/CODEINE PHOSPHATE
	PHENYLEPHRINE HCL/CODEINE PHOSPHATE/ACETAMINOPHEN/GUAIFEN
	PHENYLEPHRINE HCL/CODEINE PHOSPHATE/GUAIFENESIN
	PHENYLEPHRINE HCL/CODEINE PHOSPHATE/PHENIRAMINE/SODIUM CIT
	PHENYLEPHRINE HCL/CODEINE/ACETAMINOPHEN/CHLORPHENIRAMINE
	PHENYLEPHRINE HCL/CODEINE/CHLORPHENIRAMINE
	PHENYLEPHRINE HCL/CODEINE/CHLORPHENIRAMINE/POTASSIUM IODIDE
	PHENYLEPHRINE HCL/CODEINE/PYRILAMINE
	PHENYLEPHRINE HCL/DIHYDROCODEINE BITARTRATE
	PHENYLEPHRINE HCL/DIHYDROCODEINE BITARTRATE/CHLORPHENIRAMINE
	PHENYLEPHRINE HCL/DIHYDROCODEINE BITARTRATE/GUAIFENESIN
	PHENYLEPHRINE HCL/HYDROCODONE BITARTRATE
	PHENYLEPHRINE HCL/HYDROCODONE BITARTRATE/BROMPHENIRAMINE
	PHENYLEPHRINE HCL/HYDROCODONE BITARTRATE/CARBINOXAMINE
	PHENYLEPHRINE HCL/HYDROCODONE BITARTRATE/CHLORPHENIRAMINE
	PHENYLEPHRINE HCL/HYDROCODONE BITARTRATE/DEXBROMPHENIRAMINE
	PHENYLEPHRINE HCL/HYDROCODONE BITARTRATE/DEXCHLORPHENIRAMINE
	PHENYLEPHRINE HCL/HYDROCODONE BITARTRATE/DIPHENHYDRAMINE
	PHENYLEPHRINE HCL/HYDROCODONE BITARTRATE/PYRIL/CHLORPHENIR
	PHENYLEPHRINE HCL/HYDROCODONE BITARTRATE/PYRILAMINE
	PHENYLEPHRINE HCL/PPA HCL/DIHYDROCODEINE/CHLORPHENIRAMINE
	PHENYLEPHRINE TANNATE/HYDROCODONE TANNATE/DIPHENHYDRAMINE
	PHENYLEPHRINE/HYDROCODONE BIT/ACETAMINOPHEN/CHLORPHENIRAMINE
	PHENYLEPHRINE/HYDROCODONE/BROMPHENIRAMINE TANNATES
	PHENYLEPHRINE/HYDROCODONE/DEXCHLORPHENIRAMINE TANNATES
	PHENYLEPHRINE/PSEUDOEPHED/HYDROCODONE/PYRILAMINE/CHLORPHENIR
	PHENYLPROPANOLAMINE HCL/CODEINE/BROMPHENIRAMINE
	PHENYLPROPANOLAMINE HCL/HYDROCODONE BITARTRATE
	POTASSIUM GUAIACOLSULFONATE/HYDROCODONE BITARTRATE
	POTASSIUM GUAIACOLSULFONATE/PSEUDOEPHEDRINE HCL/HYDROCODONE
	PROMETHAZINE HCL/CODEINE
	PROMETHAZINE/PHENYLEPHRINE HCL/CODEINE
	PROPOXYPHENE HCL
	PROPOXYPHENE HCL/ACETAMINOPHEN
	PROPOXYPHENE HCL/ASPIRIN/CAFFEINE
	PROPOXYPHENE NAPSYLATE
	PROPOXYPHENE NAPSYLATE/ACETAMINOPHEN
	PSEUDOEPHEDRINE HCL/CODEINE PHOSPHATE
	PSEUDOEPHEDRINE HCL/CODEINE PHOSPHATE/ACETAMINOPHEN/GUAIFEN
	PSEUDOEPHEDRINE HCL/CODEINE PHOSPHATE/GUAIFENESIN
	PSEUDOEPHEDRINE HCL/CODEINE PHOSPHATE/TRIPROLIDINE
	PSEUDOEPHEDRINE HCL/CODEINE/CHLORPHENIRAMINE
	PSEUDOEPHEDRINE HCL/DIHYDROCODEINE BITARTRATE/CHLORPHENIR
	PSEUDOEPHEDRINE HCL/HYDROCODONE BITARTRATE
	PSEUDOEPHEDRINE HCL/HYDROCODONE BITARTRATE/BROMPHENIRAMINE
	PSEUDOEPHEDRINE HCL/HYDROCODONE BITARTRATE/CARBINOXAMINE
	PSEUDOEPHEDRINE HCL/HYDROCODONE BITARTRATE/CHLORPHENIRAMINE
	PSEUDOEPHEDRINE HCL/HYDROCODONE BITARTRATE/TRIPROLIDINE
	PSEUDOEPHEDRINE TANNATE/HYDROCODONE TANNATE
	PSEUDOEPHEDRINE/HYDROCODONE/BROMPHENIRAMINE TANNATES
	PSEUDOEPHEDRINE/HYDROCODONE/CHLORPHENIRAMINE TANNATES
	PYRILAMINE MALEATE/PHENYLEPHRINE HCL/CODEINE PHOSPHATE
	PYRILAMINE MALEATE/PHENYLEPHRINE HCL/DIHYDROCODEINE BT
	PYRILAMINE MALEATE/PSEUDOEPHEDRINE HCL/CODEINE PHOSPHATE
	TAPENTADOL HCL
	TRAMADOL HCL
	TRAMADOL HCL/ACETAMINOPHEN
	TRAMADOL HCL/DIETARY SUPPLEMENT,MISC. CB.11
Opiods (exclusion)
This event measure was defined as occurring when any of the following criteria were met:
	The occurrence of Drug with the following attributes:
	Generic Name is any of: { "ACETAMINOPHEN WITH CODEINE PHOSPHATE", "AMMONIUM CHL/POTASSIUM GUAICO/CODEINE/DIPHEN/BROMODIPHENHYD", "AMMONIUM CHLORIDE/PHENYLEPHRINE HCL/CODEINE/CHLORPHENIRAMINE", "APOMORPHINE HCL", "ASPIRIN/CODEINE PHOSPHATE", "BROMPHENIRAMINE MALEATE/CODEINE PHOSPHATE", "BROMPHENIRAMINE MALEATE/PHENYLEPHRINE HCL/CODEINE PHOSPHATE", "BROMPHENIRAMINE MALEATE/PHENYLEPHRINE HCL/DIHYDRO…
	ACETAMINOPHEN WITH CODEINE PHOSPHATE
	AMMONIUM CHL/POTASSIUM GUAICO/CODEINE/DIPHEN/BROMODIPHENHYD
	AMMONIUM CHLORIDE/PHENYLEPHRINE HCL/CODEINE/CHLORPHENIRAMINE
	APOMORPHINE HCL
	ASPIRIN/CODEINE PHOSPHATE
	BROMPHENIRAMINE MALEATE/CODEINE PHOSPHATE
	BROMPHENIRAMINE MALEATE/PHENYLEPHRINE HCL/CODEINE PHOSPHATE
	BROMPHENIRAMINE MALEATE/PHENYLEPHRINE HCL/DIHYDROCODEINE BT
	BROMPHENIRAMINE MALEATE/PSEUDOEPHEDRINE HCL/CODEINE
	BROMPHENIRAMINE/PSEUDOEPHEDRINE HCL/DIHYDROCODEINE
	BUTALBITAL/ACETAMINOPHEN/CAFFEINE/CODEINE PHOSPHATE
	BUTORPHANOL TARTRATE
	CHLORCYCLIZINE HCL/CODEINE PHOSPHATE
	CHLORCYCLIZINE HCL/PHENYLEPHRINE HCL/CODEINE PHOSPHATE
	CHLORCYCLIZINE HCL/PSEUDOEPHEDRINE HCL/CODEINE PHOSPHATE
	CHLORPHENIRAMINE MALEATE/CODEINE PHOSPHATE
	CHLORPHENIRAMINE MALEATE/CODEINE PHOSPHATE/ACETAMINOPHEN
	CHLORPHENIRAMINE MALEATE/PHENYLEPHRINE HCL/CODEINE PHOSPHATE
	CHLORPHENIRAMINE MALEATE/PSEUDOEPHEDRINE HCL/CODEINE
	CODEINE PHOSPHATE
	CODEINE PHOSPHATE/BROMODIPHENHYDRAMINE HCL
	CODEINE PHOSPHATE/BUTALBITAL/ASPIRIN/CAFFEINE
	CODEINE PHOSPHATE/CARISOPRODOL/ASPIRIN
	CODEINE PHOSPHATE/PYRILAMINE MALEATE
	CODEINE POLISTIREX/CHLORPHENIRAMINE POLISTIREX
	CODEINE SULFATE
	CODEINE/ASPIRIN/SALICYLAMIDE/ACETAMINOPHEN/CAFFEINE
	CODEINE/CALCIUM IODIDE
	DEXBROMPHENIRAMINE MALEATE/PSEUDOEPHEDRINE HCL/CODEINE PHOS
	DEXCHLORPHENIRAMINE MALEATE/PHENYLEPHRINE HCL/CODEINE
	DIHYDROCODEINE BITARTRATE
	DIHYDROCODEINE BITARTRATE/ACETAMINOPHEN/CAFFEINE
	DIHYDROCODEINE BITARTRATE/ASPIRIN/CAFFEINE
	DIHYDROCODEINE BITARTRATE/GUAIFENESIN
	DIHYDROCODEINE/ASPIRIN/CAFFEINE
	DIPHENHYDRAMINE HCL/PHENYLEPHRINE HCL/CODEINE PHOSPHATE
	FENTANYL
	FENTANYL CITRATE
	FENTANYL CITRATE IN 0.9 % SODIUM CHLORIDE/PF
	FENTANYL CITRATE/BUPIVACAINE HCL IN 0.9 % SODIUM CHLORIDE/PF
	FENTANYL CITRATE/DEXTROSE 5%-WATER/PF
	FENTANYL CITRATE/DROPERIDOL
	FENTANYL CITRATE/PF
	FENTANYL CITRATE/ROPIVACAINE HCL/SODIUM CHLORIDE 0.9%/PF
	FENTANYL HCL
	GUAIFENESIN/CODEINE PHOSPHATE
	GUAIFENESIN/HYDROCODONE BITARTRATE
	GUAIFENESIN/HYDROCODONE BITARTRATE/BROMPHENIRAMINE
	GUAIFENESIN/PHENYLEPHRINE HCL/HYDROCODONE
	GUAIFENESIN/PHENYLEPHRINE HCL/PHENYLPROP/HYDROCODONE/PHENIR
	GUAIFENESIN/PHENYLPROPANOLAMINE HCL/CODEINE
	GUAIFENESIN/PHENYLPROPANOLAMINE HCL/HYDROCODONE/PYRIL/PHENIR
	GUAIFENESIN/PSEUDOEPHEDRINE HCL/DIHYDROCODEINE
	GUAIFENESIN/PSEUDOEPHEDRINE HCL/HYDROCODONE/CHLORPHENIRAMINE
	HYDROCODONE BITARTRATE
	HYDROCODONE BITARTRATE/ACETAMINOPHEN
	HYDROCODONE BITARTRATE/ACETAMINOPHEN/DIETARY SUPPLEMENT #11
	HYDROCODONE BITARTRATE/ASPIRIN
	HYDROCODONE BITARTRATE/CHLORPHENIRAMINE MALEATE
	HYDROCODONE BITARTRATE/HOMATROPINE
	HYDROCODONE BITARTRATE/HOMATROPINE METHYLBROMIDE
	HYDROCODONE BITARTRATE/PSEUDOEPHEDRINE HCL/GUAIFENESIN
	HYDROCODONE POLISTIREX/CHLORPHENIRAMINE POLISTIREX
	HYDROCODONE TANNATE/CHLORPHENIRAMINE TANNATE
	HYDROCODONE/IBUPROFEN
	HYDROMORPHONE HCL
	HYDROMORPHONE HCL IN 0.9 % SODIUM CHLORIDE
	HYDROMORPHONE HCL IN 0.9 % SODIUM CHLORIDE/PF
	HYDROMORPHONE HCL IN DEXTROSE 5 %-WATER/PF
	HYDROMORPHONE HCL/BUPIVACAINE HCL IN 0.9% SODIUM CHLORIDE/PF
	HYDROMORPHONE HCL/GUAIFENESIN
	HYDROMORPHONE HCL/PF
	IBUPROFEN/OXYCODONE HCL
	LEVORPHANOL TARTRATE
	MEPERIDINE HCL
	MEPERIDINE HCL IN 0.9 % SODIUM CHLORIDE
	MEPERIDINE HCL/ATROPINE SULFATE
	MEPERIDINE HCL/PF
	MEPERIDINE HCL/PROMETHAZINE HCL
	METHADONE HCL
	METHADONE HYDROCHLORIDE IN 0.9 % SODIUM CHLORIDE
	MORPHINE SULFATE
	MORPHINE SULFATE IN 0.9 % SODIUM CHLORIDE
	MORPHINE SULFATE IN 0.9 % SODIUM CHLORIDE/PF
	MORPHINE SULFATE IN SODIUM CHLORIDE, ISO-OSMOTIC/PF
	MORPHINE SULFATE LIPOSOMAL/PF
	MORPHINE SULFATE/DEXTROSE 5 % IN WATER
	MORPHINE SULFATE/DEXTROSE 5%-WATER/PF
	MORPHINE SULFATE/NALTREXONE HCL
	MORPHINE SULFATE/PF
	OXYCODONE HCL
	OXYCODONE HCL/ACETAMINOPHEN
	OXYCODONE HCL/ASPIRIN
	OXYCODONE HCL/OXYCODONE TEREPHTHALATE/ASPIRIN
	OXYCODONE/ASPIRIN
	OXYMORPHONE HCL
	PENTAZOCINE HCL/ACETAMINOPHEN
	PENTAZOCINE HCL/ASPIRIN
	PENTAZOCINE HCL/NALOXONE HCL
	PENTAZOCINE LACTATE
	PHENYLEPHRINE HCL/CODEINE PHOSPHATE
	PHENYLEPHRINE HCL/CODEINE PHOSPHATE/ACETAMINOPHEN/GUAIFEN
	PHENYLEPHRINE HCL/CODEINE PHOSPHATE/GUAIFENESIN
	PHENYLEPHRINE HCL/CODEINE PHOSPHATE/PHENIRAMINE/SODIUM CIT
	PHENYLEPHRINE HCL/CODEINE/ACETAMINOPHEN/CHLORPHENIRAMINE
	PHENYLEPHRINE HCL/CODEINE/CHLORPHENIRAMINE
	PHENYLEPHRINE HCL/CODEINE/CHLORPHENIRAMINE/POTASSIUM IODIDE
	PHENYLEPHRINE HCL/CODEINE/PYRILAMINE
	PHENYLEPHRINE HCL/DIHYDROCODEINE BITARTRATE
	PHENYLEPHRINE HCL/DIHYDROCODEINE BITARTRATE/CHLORPHENIRAMINE
	PHENYLEPHRINE HCL/DIHYDROCODEINE BITARTRATE/GUAIFENESIN
	PHENYLEPHRINE HCL/HYDROCODONE BITARTRATE
	PHENYLEPHRINE HCL/HYDROCODONE BITARTRATE/BROMPHENIRAMINE
	PHENYLEPHRINE HCL/HYDROCODONE BITARTRATE/CARBINOXAMINE
	PHENYLEPHRINE HCL/HYDROCODONE BITARTRATE/CHLORPHENIRAMINE
	PHENYLEPHRINE HCL/HYDROCODONE BITARTRATE/DEXBROMPHENIRAMINE
	PHENYLEPHRINE HCL/HYDROCODONE BITARTRATE/DEXCHLORPHENIRAMINE
	PHENYLEPHRINE HCL/HYDROCODONE BITARTRATE/DIPHENHYDRAMINE
	PHENYLEPHRINE HCL/HYDROCODONE BITARTRATE/PYRIL/CHLORPHENIR
	PHENYLEPHRINE HCL/HYDROCODONE BITARTRATE/PYRILAMINE
	PHENYLEPHRINE HCL/PPA HCL/DIHYDROCODEINE/CHLORPHENIRAMINE
	PHENYLEPHRINE TANNATE/HYDROCODONE TANNATE/DIPHENHYDRAMINE
	PHENYLEPHRINE/HYDROCODONE BIT/ACETAMINOPHEN/CHLORPHENIRAMINE
	PHENYLEPHRINE/HYDROCODONE/BROMPHENIRAMINE TANNATES
	PHENYLEPHRINE/HYDROCODONE/DEXCHLORPHENIRAMINE TANNATES
	PHENYLEPHRINE/PSEUDOEPHED/HYDROCODONE/PYRILAMINE/CHLORPHENIR
	PHENYLPROPANOLAMINE HCL/CODEINE/BROMPHENIRAMINE
	PHENYLPROPANOLAMINE HCL/HYDROCODONE BITARTRATE
	POTASSIUM GUAIACOLSULFONATE/HYDROCODONE BITARTRATE
	POTASSIUM GUAIACOLSULFONATE/PSEUDOEPHEDRINE HCL/HYDROCODONE
	PROMETHAZINE HCL/CODEINE
	PROMETHAZINE/PHENYLEPHRINE HCL/CODEINE
	PROPOXYPHENE HCL
	PROPOXYPHENE HCL/ACETAMINOPHEN
	PROPOXYPHENE HCL/ASPIRIN/CAFFEINE
	PROPOXYPHENE NAPSYLATE
	PROPOXYPHENE NAPSYLATE/ACETAMINOPHEN
	PSEUDOEPHEDRINE HCL/CODEINE PHOSPHATE
	PSEUDOEPHEDRINE HCL/CODEINE PHOSPHATE/ACETAMINOPHEN/GUAIFEN
	PSEUDOEPHEDRINE HCL/CODEINE PHOSPHATE/GUAIFENESIN
	PSEUDOEPHEDRINE HCL/CODEINE PHOSPHATE/TRIPROLIDINE
	PSEUDOEPHEDRINE HCL/CODEINE/CHLORPHENIRAMINE
	PSEUDOEPHEDRINE HCL/DIHYDROCODEINE BITARTRATE/CHLORPHENIR
	PSEUDOEPHEDRINE HCL/HYDROCODONE BITARTRATE
	PSEUDOEPHEDRINE HCL/HYDROCODONE BITARTRATE/BROMPHENIRAMINE
	PSEUDOEPHEDRINE HCL/HYDROCODONE BITARTRATE/CARBINOXAMINE
	PSEUDOEPHEDRINE HCL/HYDROCODONE BITARTRATE/CHLORPHENIRAMINE
	PSEUDOEPHEDRINE HCL/HYDROCODONE BITARTRATE/TRIPROLIDINE
	PSEUDOEPHEDRINE TANNATE/HYDROCODONE TANNATE
	PSEUDOEPHEDRINE/HYDROCODONE/BROMPHENIRAMINE TANNATES
	PSEUDOEPHEDRINE/HYDROCODONE/CHLORPHENIRAMINE TANNATES
	PYRILAMINE MALEATE/PHENYLEPHRINE HCL/CODEINE PHOSPHATE
	PYRILAMINE MALEATE/PHENYLEPHRINE HCL/DIHYDROCODEINE BT
	PYRILAMINE MALEATE/PSEUDOEPHEDRINE HCL/CODEINE PHOSPHATE
	TAPENTADOL HCL
	TRAMADOL HCL
	TRAMADOL HCL/ACETAMINOPHEN
	TRAMADOL HCL/DIETARY SUPPLEMENT,MISC. CB.11
Absence of menstruation
This event measure was defined as occurring when any of the following criteria were met:
	The occurrence of Inpatient with the following attributes:
	Diagnosis Code (Any Position) is any of: { "626.0" }
	626.0 - (ICD9) ABSENCE OF MENSTRUATION
	The occurrence of Outpatient with the following attributes:
	Diagnosis Code (Any Position) is any of: { "626.0" }
	626.0 - (ICD9) ABSENCE OF MENSTRUATION
Age categorized
This measure categorizes Age into the following categories:
	< 18: Up to 18.0 (exclusive).
	18 - 24: From 18.0 (inclusive) to 25.0 (exclusive). This is the referent category.
	25 - 29: From 25.0 (inclusive) to 30.0 (exclusive).
	30 - 34: From 30.0 (inclusive) to 35.0 (exclusive).
	35 - 39: From 35.0 (inclusive) to 40.0 (exclusive).
	40 - 44: From 40.0 (inclusive) to 45.0 (exclusive).
	45 - 49: From 45.0 (inclusive) to 50.0 (exclusive).
	>= 50: From 50.0 (inclusive) to (any).
COPD
This event measure was defined as occurring when any of the following criteria were met:
	The occurrence of Inpatient with the following attributes:
	Diagnosis Code (Any Position) is any of: { "491", "491.0", "491.1", "491.2", "491.20", "491.21", "491.22", "491.8", "491.9", "492", "492.0", "492.8", "494", "494.0", "494.1", "496", "506.4" }
	491 - (ICD9) CHRONIC BRONCHITIS
	491.0 - (ICD9) SIMPLE CHRONIC BRONCHITIS
	491.1 - (ICD9) MUCOPURULENT CHRONIC BRONCHITIS
	491.2 - (ICD9) OBSTRUCTIVE CHRONIC BRONCHITIS
	491.20 - (ICD9) OBSTRUCTIVE CHRONIC BRONCHITIS WITHOUT EXACERBATION
	491.21 - (ICD9) OBSTRUCTIVE CHRONIC BRONCHITIS WITH (ACUTE) EXACERBATION
	491.22 - (ICD9) OBSTRUCTIVE CHRONIC BRONCHITIS WITH ACUTE BRONCHITIS
	491.8 - (ICD9) OTHER CHRONIC BRONCHITIS
	491.9 - (ICD9) UNSPECIFIED CHRONIC BRONCHITIS
	492 - (ICD9) EMPHYSEMA
	492.0 - (ICD9) EMPHYSEMATOUS BLEB
	492.8 - (ICD9) OTHER EMPHYSEMA
	494 - (ICD9) BRONCHIECTASIS
	494.0 - (ICD9) BRONCHIECTASIS WITHOUT ACUTE EXACERBATION
	494.1 - (ICD9) BRONCHIECTASIS WITH ACUTE EXACERBATION
	496 - (ICD9) CHRONIC AIRWAY OBSTRUCTION NOT ELSEWHERE CLASSIFIED
	506.4 - (ICD9) CHRONIC RESPIRATORY CONDITIONS DUE TO FUMES AND VAPORS
	The occurrence of Outpatient with the following attributes:
	Diagnosis Code (Any Position) is any of: { "491", "491.0", "491.1", "491.2", "491.20", "491.21", "491.22", "491.8", "491.9", "492", "492.0", "492.8", "494", "494.0", "494.1", "496", "506.4" }
	491 - (ICD9) CHRONIC BRONCHITIS
	491.0 - (ICD9) SIMPLE CHRONIC BRONCHITIS
	491.1 - (ICD9) MUCOPURULENT CHRONIC BRONCHITIS
	491.2 - (ICD9) OBSTRUCTIVE CHRONIC BRONCHITIS
	491.20 - (ICD9) OBSTRUCTIVE CHRONIC BRONCHITIS WITHOUT EXACERBATION
	491.21 - (ICD9) OBSTRUCTIVE CHRONIC BRONCHITIS WITH (ACUTE) EXACERBATION
	491.22 - (ICD9) OBSTRUCTIVE CHRONIC BRONCHITIS WITH ACUTE BRONCHITIS
	491.8 - (ICD9) OTHER CHRONIC BRONCHITIS
	491.9 - (ICD9) UNSPECIFIED CHRONIC BRONCHITIS
	492 - (ICD9) EMPHYSEMA
	492.0 - (ICD9) EMPHYSEMATOUS BLEB
	492.8 - (ICD9) OTHER EMPHYSEMA
	494 - (ICD9) BRONCHIECTASIS
	494.0 - (ICD9) BRONCHIECTASIS WITHOUT ACUTE EXACERBATION
	494.1 - (ICD9) BRONCHIECTASIS WITH ACUTE EXACERBATION
	496 - (ICD9) CHRONIC AIRWAY OBSTRUCTION NOT ELSEWHERE CLASSIFIED
	506.4 - (ICD9) CHRONIC RESPIRATORY CONDITIONS DUE TO FUMES AND VAPORS
Calendar year
This measure categorizes full period of time into the following categories:
	2005: beginning on Jan 01, 2005, and ending on Dec 31, 2005. This is the referent category.
	2006: beginning on Jan 01, 2006, and ending on Dec 31, 2006.
	2007: beginning on Jan 01, 2007, and ending on Dec 31, 2007.
	2008: beginning on Jan 01, 2008, and ending on Dec 31, 2008.
	2009: beginning on Jan 01, 2009, and ending on Dec 31, 2009.
	2010: beginning on Jan 01, 2010, and ending on Dec 31, 2010.
	2011: beginning on Jan 01, 2011, and ending on Dec 31, 2011.
	2012: beginning on Jan 01, 2012, and ending on Dec 31, 2012.
Child birth
This event measure was defined as occurring when any of the following criteria were met:
	The occurrence of Inpatient with the following attributes:
	Procedure Code (Any Position) is any of: { "59400", "59409", "59410", "59412", "59510", "59514", "59515", "59610", "59612", "59614", "59618", "59620", "59622", "74.0", "74.1", "74.2", "74.4", "74.9", "74.99" }
	59400 - (HCPCS) Routine obstetric care including antepartum care, vaginal delivery (with or without episiotomy, and/or forceps) and postpartum care
	59409 - (HCPCS) Vaginal delivery only (with or without episiotomy and/or forceps) / Vaginal delivery only (with or without episiotomy and/or forceps);
	59410 - (HCPCS) Vaginal delivery only (with or without episiotomy and/or forceps); including postpartum care
	59412 - (HCPCS) External cephalic version, with or without tocolysis / External cephalic version, with or without tocolysis (List in addition to code(s) for delivery)
	59510 - (HCPCS) Routine obstetric care including antepartum care, cesarean delivery, and postpartum care
	59514 - (HCPCS) Cesarean delivery only / Cesarean delivery only;
	59515 - (HCPCS) Cesarean delivery only; including postpartum care
	59610 - (HCPCS) Routine obstetric care including antepartum care, vaginal delivery (with or without episiotomy, and/or forceps) and postpartum care, after previous cesarean delivery
	59612 - (HCPCS) Vaginal delivery only, after previous cesarean delivery (with or without episiotomy and/or forceps) / Vaginal delivery only, after previous cesarean delivery (with or without episiotomy and/or forceps);
	59614 - (HCPCS) Vaginal delivery only, after previous cesarean delivery (with or without episiotomy and/or forceps); including postpartum care
	59618 - (HCPCS) Routine obstetric care including antepartum care, cesarean delivery, and postpartum care, following attempted vaginal delivery after previous cesarean delivery
	59620 - (HCPCS) Cesarean delivery only, following attempted vaginal delivery after previous cesarean delivery / Cesarean delivery only, following attempted vaginal delivery after previous cesarean delivery;
	59622 - (HCPCS) Cesarean delivery only, following attempted vaginal delivery after previous cesarean delivery; including postpartum care
	74.0 - (ICD9) CLASSICAL CESAREAN SECTION
	74.1 - (ICD9) LOW CERVICAL CESAREAN SECTION
	74.2 - (ICD9) EXTRAPERITONEAL CESAREAN SECTION
	74.4 - (ICD9) CESAREAN SECTION OF OTHER SPECIFIED TYPE
	74.9 - (ICD9) CESAREAN SECTION OF UNSPECIFIED TYPE
	74.99 - (ICD9) OTHER CESAREAN SECTION OF UNSPECIFIED TYPE
	The occurrence of Outpatient with the following attributes:
	Procedure Code (Any Position) is any of: { "59400", "59409", "59410", "59412", "59510", "59514", "59515", "59610", "59612", "59614", "59618", "59620", "59622", "74.0", "74.1", "74.2", "74.4", "74.9", "74.99" }
	59400 - (HCPCS) Routine obstetric care including antepartum care, vaginal delivery (with or without episiotomy, and/or forceps) and postpartum care
	59409 - (HCPCS) Vaginal delivery only (with or without episiotomy and/or forceps) / Vaginal delivery only (with or without episiotomy and/or forceps);
	59410 - (HCPCS) Vaginal delivery only (with or without episiotomy and/or forceps); including postpartum care
	59412 - (HCPCS) External cephalic version, with or without tocolysis / External cephalic version, with or without tocolysis (List in addition to code(s) for delivery)
	59510 - (HCPCS) Routine obstetric care including antepartum care, cesarean delivery, and postpartum care
	59514 - (HCPCS) Cesarean delivery only / Cesarean delivery only;
	59515 - (HCPCS) Cesarean delivery only; including postpartum care
	59610 - (HCPCS) Routine obstetric care including antepartum care, vaginal delivery (with or without episiotomy, and/or forceps) and postpartum care, after previous cesarean delivery
	59612 - (HCPCS) Vaginal delivery only, after previous cesarean delivery (with or without episiotomy and/or forceps) / Vaginal delivery only, after previous cesarean delivery (with or without episiotomy and/or forceps);
	59614 - (HCPCS) Vaginal delivery only, after previous cesarean delivery (with or without episiotomy and/or forceps); including postpartum care
	59618 - (HCPCS) Routine obstetric care including antepartum care, cesarean delivery, and postpartum care, following attempted vaginal delivery after previous cesarean delivery
	59620 - (HCPCS) Cesarean delivery only, following attempted vaginal delivery after previous cesarean delivery / Cesarean delivery only, following attempted vaginal delivery after previous cesarean delivery;
	59622 - (HCPCS) Cesarean delivery only, following attempted vaginal delivery after previous cesarean delivery; including postpartum care
	74.0 - (ICD9) CLASSICAL CESAREAN SECTION
	74.1 - (ICD9) LOW CERVICAL CESAREAN SECTION
	74.2 - (ICD9) EXTRAPERITONEAL CESAREAN SECTION
	74.4 - (ICD9) CESAREAN SECTION OF OTHER SPECIFIED TYPE
	74.9 - (ICD9) CESAREAN SECTION OF UNSPECIFIED TYPE
	74.99 - (ICD9) OTHER CESAREAN SECTION OF UNSPECIFIED TYPE
Depot medroxyprogesterone acetate
This event measure was defined as occurring when any of the following criteria were met:
	The occurrence of Inpatient with the following attributes:
	Procedure Code (Any Position) is any of: { "J1050", "J1051", "J1055", "J1056", "J9240" }
	J1050 - (HCPCS) Injection, medroxyprogesterone acetate, 1 mg / INJECTION, MEDROXYPROGESTERONE ACETATE, 100 MG
	J1051 - (HCPCS) INJECTION, MEDROXYPROGESTERONE ACETATE, 50 MG
	J1055 - (HCPCS) INJECTION, MEDROXYPROGESTERONE ACETATE FOR CONTRACEPTIVE USE, 150 MG
	J1056 - (HCPCS) INJECTION, MEDROXYPROGESTERONE ACETATE / ESTRADIOL CYPIONATE, 5MG / 25MG
	J9240
	The occurrence of Outpatient with the following attributes:
	Procedure Code (Any Position) is any of: { "J1050", "J1051", "J1055", "J1056", "J9240" }
	J1050 - (HCPCS) Injection, medroxyprogesterone acetate, 1 mg / INJECTION, MEDROXYPROGESTERONE ACETATE, 100 MG
	J1051 - (HCPCS) INJECTION, MEDROXYPROGESTERONE ACETATE, 50 MG
	J1055 - (HCPCS) INJECTION, MEDROXYPROGESTERONE ACETATE FOR CONTRACEPTIVE USE, 150 MG
	J1056 - (HCPCS) INJECTION, MEDROXYPROGESTERONE ACETATE / ESTRADIOL CYPIONATE, 5MG / 25MG
	J9240
Diabetes Mellitus
This event measure was defined as occurring when any of the following criteria were met:
	The occurrence of Inpatient with the following attributes:
	Diagnosis Code (Any Position) is any of: { "249", "249.0", "249.00", "249.01", "249.1", "249.10", "249.11", "249.2", "249.20", "249.21", "249.3", "249.30", "249.31", "249.4", "249.40", "249.41", "249.5", "249.50", "249.51", "249.6", "249.60", "249.61", "249.7", "249.70", "249.71", "249.8", "249.80", "249.81", "249.9", "249.90", "249.91", "250", "250.0", "250.00", "250.01", "250.02", "250.03", "25…
	249 - (ICD9) SECONDARY DIABETES MELLITUS
	249.0 - (ICD9) SECONDARY DIABETES MELLITUS WITHOUT MENTION OF COMPLICATION
	249.00 - (ICD9) SECONDARY DIABETES MELLITUS WITHOUT MENTION OF COMPLICATION NOT STATED AS UNCONTROLLED OR UNSPECIFIED
	249.01 - (ICD9) SECONDARY DIABETES MELLITUS WITHOUT MENTION OF COMPLICATION UNCONTROLLED
	249.1 - (ICD9) SECONDARY DIABETES MELLITUS WITH KETOACIDOSIS
	249.10 - (ICD9) SECONDARY DIABETES MELLITUS WITH KETOACIDOSIS NOT STATED AS UNCONTROLLED OR UNSPECIFIED
	249.11 - (ICD9) SECONDARY DIABETES MELLITUS WITH KETOACIDOSIS UNCONTROLLED
	249.2 - (ICD9) SECONDARY DIABETES MELLITUS WITH HYPEROSMOLARITY
	249.20 - (ICD9) SECONDARY DIABETES MELLITUS WITH HYPEROSMOLARITY NOT STATED AS UNCONTROLLED OR UNSPECIFIED
	249.21 - (ICD9) SECONDARY DIABETES MELLITUS WITH HYPEROSMOLARITY UNCONTROLLED
	249.3 - (ICD9) SECONDARY DIABETES MELLITUS WITH OTHER COMA
	249.30 - (ICD9) SECONDARY DIABETES MELLITUS WITH OTHER COMA NOT STATED AS UNCONTROLLED OR UNSPECIFIED
	249.31 - (ICD9) SECONDARY DIABETES MELLITUS WITH OTHER COMA UNCONTROLLED
	249.4 - (ICD9) SECONDARY DIABETES MELLITUS WITH OPHTHALMIC MANIFESTATION
	249.40 - (ICD9) SECONDARY DIABETES MELLITUS WITH RENAL MANIFESTATION NOT STATED AS UNCONTROLLED OR UNSPECIFIED
	249.41 - (ICD9) SECONDARY DIABETES MELLITUS WITH RENAL MANIFESTATION UNCONTROLLED
	249.5 - (ICD9) SECONDARY DIABETES MELLITUS WITH OPHTHALMIC MANIFESTATION
	249.50 - (ICD9) SECONDARY DIABETES MELLITUS WITH OPHTHALMIC MANIFESTATION NOT STATED AS UNCONTROLLED OR UNSPECIFIED
	249.51 - (ICD9) SECONDARY DIABETES MELLITUS WITH OPHTHALMIC MANIFESTATION UNCONTROLLED
	249.6 - (ICD9) SECONDARY DIABETES MELLITUS WITH NEUROLOGICAL MANIFESTATION
	249.60 - (ICD9) SECONDARY DIABETES MELLITUS WITH NEUROLOGICAL MANIFESTATION NOT STATED AS UNCONTROLLED OR UNSPECIFIED
	249.61 - (ICD9) SECONDARY DIABETES MELLITUS WITH NEUROLOGICAL MANIFESTATION UNCONTROLLED
	249.7 - (ICD9) SECONDARY DIABETES MELLITUS WITH PERIPHERAL CIRCULATORY MANIFESTATION
	249.70 - (ICD9) SECONDARY DIABETES MELLITUS WITH PERIPHERAL CIRCULATORY MANIFESTATION NOT STATED AS UNCONTROLLED OR UNSPECIFIED
	249.71 - (ICD9) SECONDARY DIABETES MELLITUS WITH PERIPHERAL CIRCULATORY MANIFESTATION UNCONTROLLED
	249.8 - (ICD9) SECONDARY DIABETES MELLITUS WITH OTHER SPECIFIED MANIFESTATION
	249.80 - (ICD9) SECONDARY DIABETES MELLITUS WITH OTHER SPECIFIED MANIFESTATION NOT STATED AS UNCONTROLLED OR UNSPECIFIED
	249.81 - (ICD9) SECONDARY DIABETES MELLITUS WITH OTHER SPECIFIED MANIFESTATION UNCONTROLLED
	249.9 - (ICD9) SECONDARY DIABETES MELLITUS WITH UNSPECIFIED COMPLICATION
	249.90 - (ICD9) SECONDARY DIABETES MELLITUS WITH UNSPECIFIED COMPLICATION NOT STATED AS UNCONTROLLED OR UNSPECIFIED
	249.91 - (ICD9) SECONDARY DIABETES MELLITUS WITH UNSPECIFIED COMPLICATION UNCONTROLLED
	250 - (ICD9) DIABETES MELLITUS
	250.0 - (ICD9) DIABETES MELLITUS WITHOUT MENTION OF COMPLICATION
	250.00 - (ICD9) DIABETES MELLITUS WITHOUT MENTION OF COMPLICATION TYPE II OR UNSPECIFIED TYPE NOT STATED AS UNCONTROLLED
	250.01 - (ICD9) DIABETES MELLITUS WITHOUT MENTION OF COMPLICATION TYPE I [JUVENILE TYPE] NOT STATED AS UNCONTROLLED
	250.02 - (ICD9) DIABETES MELLITUS WITHOUT MENTION OF COMPLICATION TYPE II OR UNSPECIFIED TYPE UNCONTROLLED
	250.03 - (ICD9) DIABETES MELLITUS WITHOUT MENTION OF COMPLICATION TYPE I [JUVENILE TYPE] UNCONTROLLED
	250.1 - (ICD9) DIABETES WITH KETOACIDOSIS
	250.10 - (ICD9) DIABETES WITH KETOACIDOSIS TYPE II OR UNSPECIFIED TYPE NOT STATED AS UNCONTROLLED
	250.11 - (ICD9) DIABETES WITH KETOACIDOSIS TYPE I [JUVENILE TYPE] NOT STATED AS UNCONTROLLED
	250.12 - (ICD9) DIABETES WITH KETOACIDOSIS TYPE II OR UNSPECIFIED TYPE UNCONTROLLED
	250.13 - (ICD9) DIABETES WITH KETOACIDOSIS TYPE I [JUVENILE TYPE] UNCONTROLLED
	250.2 - (ICD9) DIABETES WITH HYPEROSMOLARITY
	250.20 - (ICD9) DIABETES WITH HYPEROSMOLARITY TYPE II OR UNSPECIFIED TYPE NOT STATED AS UNCONTROLLED
	250.21 - (ICD9) DIABETES WITH HYPEROSMOLARITY TYPE I [JUVENILE TYPE] NOT STATED AS UNCONTROLLED
	250.22 - (ICD9) DIABETES WITH HYPEROSMOLARITY TYPE II OR UNSPECIFIED TYPE UNCONTROLLED
	250.23 - (ICD9) DIABETES WITH HYPEROSMOLARITY TYPE I [JUVENILE TYPE] UNCONTROLLED
	250.3 - (ICD9) DIABETES WITH OTHER COMA
	250.30 - (ICD9) DIABETES WITH OTHER COMA TYPE II OR UNSPECIFIED TYPE NOT STATED AS UNCONTROLLED
	250.31 - (ICD9) DIABETES WITH OTHER COMA TYPE I [JUVENILE TYPE] NOT STATED AS UNCONTROLLED
	250.32 - (ICD9) DIABETES WITH OTHER COMA TYPE II OR UNSPECIFIED TYPE UNCONTROLLED
	250.33 - (ICD9) DIABETES WITH OTHER COMA TYPE I [JUVENILE TYPE] UNCONTROLLED
	250.4 - (ICD9) DIABETES WITH RENAL MANIFESTATIONS
	250.40 - (ICD9) DIABETES WITH RENAL MANIFESTATIONS TYPE II OR UNSPECIFIED TYPE NOT STATED AS UNCONTROLLED
	250.41 - (ICD9) DIABETES WITH RENAL MANIFESTATIONS TYPE I [JUVENILE TYPE] NOT STATED AS UNCONTROLLED
	250.42 - (ICD9) DIABETES WITH RENAL MANIFESTATIONS TYPE II OR UNSPECIFIED TYPE UNCONTROLLED
	250.43 - (ICD9) DIABETES WITH RENAL MANIFESTATIONS TYPE I [JUVENILE TYPE] UNCONTROLLED
	250.5 - (ICD9) DIABETES WITH OPHTHALMIC MANIFESTATIONS
	250.50 - (ICD9) DIABETES WITH OPHTHALMIC MANIFESTATIONS TYPE II OR UNSPECIFIED TYPE NOT STATED AS UNCONTROLLED
	250.51 - (ICD9) DIABETES WITH OPHTHALMIC MANIFESTATIONS TYPE I [JUVENILE TYPE] NOT STATED AS UNCONTROLLED
	250.52 - (ICD9) DIABETES WITH OPHTHALMIC MANIFESTATIONS TYPE II OR UNSPECIFIED TYPE UNCONTROLLED
	250.53 - (ICD9) DIABETES WITH OPHTHALMIC MANIFESTATIONS TYPE I [JUVENILE TYPE] UNCONTROLLED
	250.6 - (ICD9) DIABETES WITH NEUROLOGICAL MANIFESTATIONS
	250.60 - (ICD9) DIABETES WITH NEUROLOGICAL MANIFESTATIONS TYPE II OR UNSPECIFIED TYPE NOT STATED AS UNCONTROLLED
	250.61 - (ICD9) DIABETES WITH NEUROLOGICAL MANIFESTATIONS TYPE I [JUVENILE TYPE] NOT STATED AS UNCONTROLLED
	250.62 - (ICD9) DIABETES WITH NEUROLOGICAL MANIFESTATIONS TYPE II OR UNSPECIFIED TYPE UNCONTROLLED
	250.63 - (ICD9) DIABETES WITH NEUROLOGICAL MANIFESTATIONS TYPE I [JUVENILE TYPE] UNCONTROLLED
	250.7 - (ICD9) DIABETES WITH PERIPHERAL CIRCULATORY DISORDERS
	250.70 - (ICD9) DIABETES WITH PERIPHERAL CIRCULATORY DISORDERS TYPE II OR UNSPECIFIED TYPE NOT STATED AS UNCONTROLLED
	250.71 - (ICD9) DIABETES WITH PERIPHERAL CIRCULATORY DISORDERS TYPE I [JUVENILE TYPE] NOT STATED AS UNCONTROLLED
	250.72 - (ICD9) DIABETES WITH PERIPHERAL CIRCULATORY DISORDERS TYPE II OR UNSPECIFIED TYPE UNCONTROLLED
	250.73 - (ICD9) DIABETES WITH PERIPHERAL CIRCULATORY DISORDERS TYPE I [JUVENILE TYPE] UNCONTROLLED
	250.8 - (ICD9) DIABETES WITH OTHER SPECIFIED MANIFESTATIONS
	250.80 - (ICD9) DIABETES WITH OTHER SPECIFIED MANIFESTATIONS TYPE II OR UNSPECIFIED TYPE NOT STATED AS UNCONTROLLED
	250.81 - (ICD9) DIABETES WITH OTHER SPECIFIED MANIFESTATIONS TYPE I [JUVENILE TYPE] NOT STATED AS UNCONTROLLED
	250.82 - (ICD9) DIABETES WITH OTHER SPECIFIED MANIFESTATIONS TYPE II OR UNSPECIFIED TYPE UNCONTROLLED
	250.83 - (ICD9) DIABETES WITH OTHER SPECIFIED MANIFESTATIONS TYPE I [JUVENILE TYPE] UNCONTROLLED
	250.9 - (ICD9) DIABETES WITH UNSPECIFIED COMPLICATION
	250.90 - (ICD9) DIABETES WITH UNSPECIFIED COMPLICATION TYPE II OR UNSPECIFIED TYPE NOT STATED AS UNCONTROLLED
	250.91 - (ICD9) DIABETES WITH UNSPECIFIED COMPLICATION TYPE I [JUVENILE TYPE] NOT STATED AS UNCONTROLLED
	250.92 - (ICD9) DIABETES WITH UNSPECIFIED COMPLICATION TYPE II OR UNSPECIFIED TYPE UNCONTROLLED
	250.93 - (ICD9) DIABETES WITH UNSPECIFIED COMPLICATION TYPE I [JUVENILE TYPE] UNCONTROLLED
	The occurrence of Outpatient with the following attributes:
	Diagnosis Code (Any Position) is any of: { "249", "249.0", "249.00", "249.01", "249.1", "249.10", "249.11", "249.2", "249.20", "249.21", "249.3", "249.30", "249.31", "249.4", "249.40", "249.41", "249.5", "249.50", "249.51", "249.6", "249.60", "249.61", "249.7", "249.70", "249.71", "249.8", "249.80", "249.81", "249.9", "249.90", "249.91", "250", "250.0", "250.00", "250.01", "250.02", "250.03", "25…
	249 - (ICD9) SECONDARY DIABETES MELLITUS
	249.0 - (ICD9) SECONDARY DIABETES MELLITUS WITHOUT MENTION OF COMPLICATION
	249.00 - (ICD9) SECONDARY DIABETES MELLITUS WITHOUT MENTION OF COMPLICATION NOT STATED AS UNCONTROLLED OR UNSPECIFIED
	249.01 - (ICD9) SECONDARY DIABETES MELLITUS WITHOUT MENTION OF COMPLICATION UNCONTROLLED
	249.1 - (ICD9) SECONDARY DIABETES MELLITUS WITH KETOACIDOSIS
	249.10 - (ICD9) SECONDARY DIABETES MELLITUS WITH KETOACIDOSIS NOT STATED AS UNCONTROLLED OR UNSPECIFIED
	249.11 - (ICD9) SECONDARY DIABETES MELLITUS WITH KETOACIDOSIS UNCONTROLLED
	249.2 - (ICD9) SECONDARY DIABETES MELLITUS WITH HYPEROSMOLARITY
	249.20 - (ICD9) SECONDARY DIABETES MELLITUS WITH HYPEROSMOLARITY NOT STATED AS UNCONTROLLED OR UNSPECIFIED
	249.21 - (ICD9) SECONDARY DIABETES MELLITUS WITH HYPEROSMOLARITY UNCONTROLLED
	249.3 - (ICD9) SECONDARY DIABETES MELLITUS WITH OTHER COMA
	249.30 - (ICD9) SECONDARY DIABETES MELLITUS WITH OTHER COMA NOT STATED AS UNCONTROLLED OR UNSPECIFIED
	249.31 - (ICD9) SECONDARY DIABETES MELLITUS WITH OTHER COMA UNCONTROLLED
	249.4 - (ICD9) SECONDARY DIABETES MELLITUS WITH OPHTHALMIC MANIFESTATION
	249.40 - (ICD9) SECONDARY DIABETES MELLITUS WITH RENAL MANIFESTATION NOT STATED AS UNCONTROLLED OR UNSPECIFIED
	249.41 - (ICD9) SECONDARY DIABETES MELLITUS WITH RENAL MANIFESTATION UNCONTROLLED
	249.5 - (ICD9) SECONDARY DIABETES MELLITUS WITH OPHTHALMIC MANIFESTATION
	249.50 - (ICD9) SECONDARY DIABETES MELLITUS WITH OPHTHALMIC MANIFESTATION NOT STATED AS UNCONTROLLED OR UNSPECIFIED
	249.51 - (ICD9) SECONDARY DIABETES MELLITUS WITH OPHTHALMIC MANIFESTATION UNCONTROLLED
	249.6 - (ICD9) SECONDARY DIABETES MELLITUS WITH NEUROLOGICAL MANIFESTATION
	249.60 - (ICD9) SECONDARY DIABETES MELLITUS WITH NEUROLOGICAL MANIFESTATION NOT STATED AS UNCONTROLLED OR UNSPECIFIED
	249.61 - (ICD9) SECONDARY DIABETES MELLITUS WITH NEUROLOGICAL MANIFESTATION UNCONTROLLED
	249.7 - (ICD9) SECONDARY DIABETES MELLITUS WITH PERIPHERAL CIRCULATORY MANIFESTATION
	249.70 - (ICD9) SECONDARY DIABETES MELLITUS WITH PERIPHERAL CIRCULATORY MANIFESTATION NOT STATED AS UNCONTROLLED OR UNSPECIFIED
	249.71 - (ICD9) SECONDARY DIABETES MELLITUS WITH PERIPHERAL CIRCULATORY MANIFESTATION UNCONTROLLED
	249.8 - (ICD9) SECONDARY DIABETES MELLITUS WITH OTHER SPECIFIED MANIFESTATION
	249.80 - (ICD9) SECONDARY DIABETES MELLITUS WITH OTHER SPECIFIED MANIFESTATION NOT STATED AS UNCONTROLLED OR UNSPECIFIED
	249.81 - (ICD9) SECONDARY DIABETES MELLITUS WITH OTHER SPECIFIED MANIFESTATION UNCONTROLLED
	249.9 - (ICD9) SECONDARY DIABETES MELLITUS WITH UNSPECIFIED COMPLICATION
	249.90 - (ICD9) SECONDARY DIABETES MELLITUS WITH UNSPECIFIED COMPLICATION NOT STATED AS UNCONTROLLED OR UNSPECIFIED
	249.91 - (ICD9) SECONDARY DIABETES MELLITUS WITH UNSPECIFIED COMPLICATION UNCONTROLLED
	250 - (ICD9) DIABETES MELLITUS
	250.0 - (ICD9) DIABETES MELLITUS WITHOUT MENTION OF COMPLICATION
	250.00 - (ICD9) DIABETES MELLITUS WITHOUT MENTION OF COMPLICATION TYPE II OR UNSPECIFIED TYPE NOT STATED AS UNCONTROLLED
	250.01 - (ICD9) DIABETES MELLITUS WITHOUT MENTION OF COMPLICATION TYPE I [JUVENILE TYPE] NOT STATED AS UNCONTROLLED
	250.02 - (ICD9) DIABETES MELLITUS WITHOUT MENTION OF COMPLICATION TYPE II OR UNSPECIFIED TYPE UNCONTROLLED
	250.03 - (ICD9) DIABETES MELLITUS WITHOUT MENTION OF COMPLICATION TYPE I [JUVENILE TYPE] UNCONTROLLED
	250.1 - (ICD9) DIABETES WITH KETOACIDOSIS
	250.10 - (ICD9) DIABETES WITH KETOACIDOSIS TYPE II OR UNSPECIFIED TYPE NOT STATED AS UNCONTROLLED
	250.11 - (ICD9) DIABETES WITH KETOACIDOSIS TYPE I [JUVENILE TYPE] NOT STATED AS UNCONTROLLED
	250.12 - (ICD9) DIABETES WITH KETOACIDOSIS TYPE II OR UNSPECIFIED TYPE UNCONTROLLED
	250.13 - (ICD9) DIABETES WITH KETOACIDOSIS TYPE I [JUVENILE TYPE] UNCONTROLLED
	250.2 - (ICD9) DIABETES WITH HYPEROSMOLARITY
	250.20 - (ICD9) DIABETES WITH HYPEROSMOLARITY TYPE II OR UNSPECIFIED TYPE NOT STATED AS UNCONTROLLED
	250.21 - (ICD9) DIABETES WITH HYPEROSMOLARITY TYPE I [JUVENILE TYPE] NOT STATED AS UNCONTROLLED
	250.22 - (ICD9) DIABETES WITH HYPEROSMOLARITY TYPE II OR UNSPECIFIED TYPE UNCONTROLLED
	250.23 - (ICD9) DIABETES WITH HYPEROSMOLARITY TYPE I [JUVENILE TYPE] UNCONTROLLED
	250.3 - (ICD9) DIABETES WITH OTHER COMA
	250.30 - (ICD9) DIABETES WITH OTHER COMA TYPE II OR UNSPECIFIED TYPE NOT STATED AS UNCONTROLLED
	250.31 - (ICD9) DIABETES WITH OTHER COMA TYPE I [JUVENILE TYPE] NOT STATED AS UNCONTROLLED
	250.32 - (ICD9) DIABETES WITH OTHER COMA TYPE II OR UNSPECIFIED TYPE UNCONTROLLED
	250.33 - (ICD9) DIABETES WITH OTHER COMA TYPE I [JUVENILE TYPE] UNCONTROLLED
	250.4 - (ICD9) DIABETES WITH RENAL MANIFESTATIONS
	250.40 - (ICD9) DIABETES WITH RENAL MANIFESTATIONS TYPE II OR UNSPECIFIED TYPE NOT STATED AS UNCONTROLLED
	250.41 - (ICD9) DIABETES WITH RENAL MANIFESTATIONS TYPE I [JUVENILE TYPE] NOT STATED AS UNCONTROLLED
	250.42 - (ICD9) DIABETES WITH RENAL MANIFESTATIONS TYPE II OR UNSPECIFIED TYPE UNCONTROLLED
	250.43 - (ICD9) DIABETES WITH RENAL MANIFESTATIONS TYPE I [JUVENILE TYPE] UNCONTROLLED
	250.5 - (ICD9) DIABETES WITH OPHTHALMIC MANIFESTATIONS
	250.50 - (ICD9) DIABETES WITH OPHTHALMIC MANIFESTATIONS TYPE II OR UNSPECIFIED TYPE NOT STATED AS UNCONTROLLED
	250.51 - (ICD9) DIABETES WITH OPHTHALMIC MANIFESTATIONS TYPE I [JUVENILE TYPE] NOT STATED AS UNCONTROLLED
	250.52 - (ICD9) DIABETES WITH OPHTHALMIC MANIFESTATIONS TYPE II OR UNSPECIFIED TYPE UNCONTROLLED
	250.53 - (ICD9) DIABETES WITH OPHTHALMIC MANIFESTATIONS TYPE I [JUVENILE TYPE] UNCONTROLLED
	250.6 - (ICD9) DIABETES WITH NEUROLOGICAL MANIFESTATIONS
	250.60 - (ICD9) DIABETES WITH NEUROLOGICAL MANIFESTATIONS TYPE II OR UNSPECIFIED TYPE NOT STATED AS UNCONTROLLED
	250.61 - (ICD9) DIABETES WITH NEUROLOGICAL MANIFESTATIONS TYPE I [JUVENILE TYPE] NOT STATED AS UNCONTROLLED
	250.62 - (ICD9) DIABETES WITH NEUROLOGICAL MANIFESTATIONS TYPE II OR UNSPECIFIED TYPE UNCONTROLLED
	250.63 - (ICD9) DIABETES WITH NEUROLOGICAL MANIFESTATIONS TYPE I [JUVENILE TYPE] UNCONTROLLED
	250.7 - (ICD9) DIABETES WITH PERIPHERAL CIRCULATORY DISORDERS
	250.70 - (ICD9) DIABETES WITH PERIPHERAL CIRCULATORY DISORDERS TYPE II OR UNSPECIFIED TYPE NOT STATED AS UNCONTROLLED
	250.71 - (ICD9) DIABETES WITH PERIPHERAL CIRCULATORY DISORDERS TYPE I [JUVENILE TYPE] NOT STATED AS UNCONTROLLED
	250.72 - (ICD9) DIABETES WITH PERIPHERAL CIRCULATORY DISORDERS TYPE II OR UNSPECIFIED TYPE UNCONTROLLED
	250.73 - (ICD9) DIABETES WITH PERIPHERAL CIRCULATORY DISORDERS TYPE I [JUVENILE TYPE] UNCONTROLLED
	250.8 - (ICD9) DIABETES WITH OTHER SPECIFIED MANIFESTATIONS
	250.80 - (ICD9) DIABETES WITH OTHER SPECIFIED MANIFESTATIONS TYPE II OR UNSPECIFIED TYPE NOT STATED AS UNCONTROLLED
	250.81 - (ICD9) DIABETES WITH OTHER SPECIFIED MANIFESTATIONS TYPE I [JUVENILE TYPE] NOT STATED AS UNCONTROLLED
	250.82 - (ICD9) DIABETES WITH OTHER SPECIFIED MANIFESTATIONS TYPE II OR UNSPECIFIED TYPE UNCONTROLLED
	250.83 - (ICD9) DIABETES WITH OTHER SPECIFIED MANIFESTATIONS TYPE I [JUVENILE TYPE] UNCONTROLLED
	250.9 - (ICD9) DIABETES WITH UNSPECIFIED COMPLICATION
	250.90 - (ICD9) DIABETES WITH UNSPECIFIED COMPLICATION TYPE II OR UNSPECIFIED TYPE NOT STATED AS UNCONTROLLED
	250.91 - (ICD9) DIABETES WITH UNSPECIFIED COMPLICATION TYPE I [JUVENILE TYPE] NOT STATED AS UNCONTROLLED
	250.92 - (ICD9) DIABETES WITH UNSPECIFIED COMPLICATION TYPE II OR UNSPECIFIED TYPE UNCONTROLLED
	250.93 - (ICD9) DIABETES WITH UNSPECIFIED COMPLICATION TYPE I [JUVENILE TYPE] UNCONTROLLED
Endometrial ablation
This event measure was defined as occurring when any of the following criteria were met:
	The occurrence of Inpatient with the following attributes:
	Procedure Code (Any Position) is any of: { "56356", "58353", "58563", "68.23" }
	56356 - (HCPCS) Descriptor not available
	58353 - (HCPCS) Endometrial ablation, thermal, without hysteroscopic guidance
	58563 - (HCPCS) Hysteroscopy, surgical; with endometrial ablation (any method) / Hysteroscopy, surgical; with endometrial ablation (eg, endometrial resection, electrosurgical ablation, thermoablation)
	68.23 - (ICD9) ENDOMETRIAL ABLATION
	The occurrence of Outpatient with the following attributes:
	Procedure Code (Any Position) is any of: { "56356", "58353", "58563", "68.23" }
	56356 - (HCPCS) Descriptor not available
	58353 - (HCPCS) Endometrial ablation, thermal, without hysteroscopic guidance
	58563 - (HCPCS) Hysteroscopy, surgical; with endometrial ablation (any method) / Hysteroscopy, surgical; with endometrial ablation (eg, endometrial resection, electrosurgical ablation, thermoablation)
	68.23 - (ICD9) ENDOMETRIAL ABLATION
Excessive or frequent menstruation
This event measure was defined as occurring when any of the following criteria were met:
	The occurrence of Inpatient with the following attributes:
	Diagnosis Code (Any Position) is any of: { "626.2" }
	626.2 - (ICD9) EXCESSIVE OR FREQUENT MENSTRUATION
	The occurrence of Outpatient with the following attributes:
	Diagnosis Code (Any Position) is any of: { "626.2" }
	626.2 - (ICD9) EXCESSIVE OR FREQUENT MENSTRUATION
Fibroids
This event measure was defined as occurring when any of the following criteria were met:
	The occurrence of Inpatient with the following attributes:
	Diagnosis Code (Any Position) is any of: { "218.9" }
	218.9 - (ICD9) LEIOMYOMA OF UTERUS UNSPECIFIED
	The occurrence of Outpatient with the following attributes:
	Diagnosis Code (Any Position) is any of: { "218.9" }
	218.9 - (ICD9) LEIOMYOMA OF UTERUS UNSPECIFIED
Hysteroscopic sterilization
This event measure was defined as occurring when any of the following criteria were met:
	The occurrence of Inpatient with the following attributes:
	Procedure Code (Any Position) is any of: { "58565" }
	58565 - (HCPCS) Hysteroscopy, surgical; with bilateral fallopian tube cannulation to induce occlusion by placement of permanent implants
	The occurrence of Outpatient with the following attributes:
	Procedure Code (Any Position) is any of: { "58565" }
	58565 - (HCPCS) Hysteroscopy, surgical; with bilateral fallopian tube cannulation to induce occlusion by placement of permanent implants
Laproscopic sterilization
CPT 58670, 58671
This event measure was defined as occurring when any of the following criteria were met:
	The occurrence of Inpatient with the following attributes:
	Procedure Code (Any Position) is any of: { "58670", "58671" }
	58670 - (HCPCS) Laparoscopy, surgical; with fulguration of oviducts (with or without transection)
	58671 - (HCPCS) Laparoscopy, surgical; with occlusion of oviducts by device (eg, band, clip, or Falope ring)
	The occurrence of Outpatient with the following attributes:
	Procedure Code (Any Position) is any of: { "58670", "58671" }
	58670 - (HCPCS) Laparoscopy, surgical; with fulguration of oviducts (with or without transection)
	58671 - (HCPCS) Laparoscopy, surgical; with occlusion of oviducts by device (eg, band, clip, or Falope ring)
Number of outpatient visits
This measure counts the number of occurrences of Outpatient visits over a time period of 180 days. Occurrences starting on different days for each patient are counted.
Number of prescription fills
This measure counts the number of occurrences of Prescription fills over a time period of 180 days. All occurrences for each patient are counted.
Obesity
This event measure was defined as occurring when any of the following criteria were met:
	The occurrence of Inpatient with the following attributes:
	Diagnosis Code (Any Position) is any of: { "278", "278.0", "278.00", "278.01", "278.02", "278.03", "278.1", "278.2", "278.3", "278.4", "278.8" }
	278 - (ICD9) OVERWEIGHT, OBESITY AND OTHER HYPERALIMENTATION
	278.0 - (ICD9) OVERWEIGHT AND OBESITY
	278.00 - (ICD9) OBESITY UNSPECIFIED
	278.01 - (ICD9) MORBID OBESITY
	278.02 - (ICD9) OVERWEIGHT
	278.03 - (ICD9) OBESITY HYPOVENTILATION SYNDROME
	278.1 - (ICD9) LOCALIZED ADIPOSITY
	278.2 - (ICD9) HYPERVITAMINOSIS A
	278.3 - (ICD9) HYPERCAROTINEMIA
	278.4 - (ICD9) HYPERVITAMINOSIS D
	278.8 - (ICD9) OTHER HYPERALIMENTATION
	The occurrence of Outpatient with the following attributes:
	Diagnosis Code (Any Position) is any of: { "278", "278.0", "278.00", "278.01", "278.02", "278.03", "278.1", "278.2", "278.3", "278.4", "278.8" }
	278 - (ICD9) OVERWEIGHT, OBESITY AND OTHER HYPERALIMENTATION
	278.0 - (ICD9) OVERWEIGHT AND OBESITY
	278.00 - (ICD9) OBESITY UNSPECIFIED
	278.01 - (ICD9) MORBID OBESITY
	278.02 - (ICD9) OVERWEIGHT
	278.03 - (ICD9) OBESITY HYPOVENTILATION SYNDROME
	278.1 - (ICD9) LOCALIZED ADIPOSITY
	278.2 - (ICD9) HYPERVITAMINOSIS A
	278.3 - (ICD9) HYPERCAROTINEMIA
	278.4 - (ICD9) HYPERVITAMINOSIS D
	278.8 - (ICD9) OTHER HYPERALIMENTATION
Opioid prescription
This measure finds Opiods events which are preceded by Opiods within a window of 9999 days. In order to qualify, Opiods must start within this window, and can end at any time.
Outpatient visits
This event measure was defined as occurring when any of the following criteria were met:
	The occurrence of Outpatient
Ovarian cysts
This event measure was defined as occurring when any of the following criteria were met:
	The occurrence of Inpatient with the following attributes:
	Diagnosis Code (Any Position) is any of: { "620.0", "620.1", "620.2" }
	620.0 - (ICD9) FOLLICULAR CYST OF OVARY
	620.1 - (ICD9) CORPUS LUTEUM CYST OR HEMATOMA
	620.2 - (ICD9) OTHER AND UNSPECIFIED OVARIAN CYST
	The occurrence of Outpatient with the following attributes:
	Diagnosis Code (Any Position) is any of: { "620.0", "620.1", "620.2" }
	620.0 - (ICD9) FOLLICULAR CYST OF OVARY
	620.1 - (ICD9) CORPUS LUTEUM CYST OR HEMATOMA
	620.2 - (ICD9) OTHER AND UNSPECIFIED OVARIAN CYST
PCOS
This event measure was defined as occurring when any of the following criteria were met:
	The occurrence of Inpatient with the following attributes:
	Diagnosis Code (Any Position) is any of: { "256.4" }
	256.4 - (ICD9) POLYCYSTIC OVARIES
	The occurrence of Outpatient with the following attributes:
	Diagnosis Code (Any Position) is any of: { "256.4" }
	256.4 - (ICD9) POLYCYSTIC OVARIES
Pelvic organ prolapse
This event measure was defined as occurring when any of the following criteria were met:
	The occurrence of Inpatient with the following attributes:
	Diagnosis Code (Any Position) is any of: { "618", "618.0", "618.00", "618.01", "618.02", "618.03", "618.04", "618.05", "618.09", "618.1", "618.2", "618.3", "618.4", "618.5", "618.6", "618.7", "618.8", "618.81", "618.82", "618.83", "618.84", "618.89", "618.9" }
	618 - (ICD9) GENITAL PROLAPSE
	618.0 - (ICD9) PROLAPSE OF VAGINAL WALLS WITHOUT MENTION OF UTERINE PROLAPSE
	618.00 - (ICD9) UNSPECIFIED PROLAPSE OF VAGINAL WALLS
	618.01 - (ICD9) CYSTOCELE MIDLINE
	618.02 - (ICD9) CYSTOCELE LATERAL
	618.03 - (ICD9) URETHROCELE
	618.04 - (ICD9) RECTOCELE
	618.05 - (ICD9) PERINEOCELE
	618.09 - (ICD9) OTHER PROLAPSE OF VAGINAL WALLS WITHOUT MENTION OF UTERINE PROLAPSE
	618.1 - (ICD9) UTERINE PROLAPSE WITHOUT VAGINAL WALL PROLAPSE
	618.2 - (ICD9) UTEROVAGINAL PROLAPSE INCOMPLETE
	618.3 - (ICD9) UTEROVAGINAL PROLAPSE COMPLETE
	618.4 - (ICD9) UTEROVAGINAL PROLAPSE UNSPECIFIED
	618.5 - (ICD9) PROLAPSE OF VAGINAL VAULT AFTER HYSTERECTOMY
	618.6 - (ICD9) VAGINAL ENTEROCELE CONGENITAL OR ACQUIRED
	618.7 - (ICD9) OLD LACERATION OF MUSCLES OF PELVIC FLOOR
	618.8 - (ICD9) OTHER SPECIFIED GENITAL PROLAPSE
	618.81 - (ICD9) INCOMPETENCE OR WEAKENING OF PUBOCERVICAL TISSUE
	618.82 - (ICD9) INCOMPETENCE OR WEAKENING OF RECTOCERVICAL TISSUE
	618.83 - (ICD9) PELVIC MUSCLE WASTING
	618.84 - (ICD9) CERIVAL STUMP PROLAPSE
	618.89 - (ICD9) OTHER SPECIFIED GENITAL PROLAPSE
	618.9 - (ICD9) UNSPECIFIED GENITAL PROLAPSE
	The occurrence of Outpatient with the following attributes:
	Diagnosis Code (Any Position) is any of: { "618", "618.0", "618.00", "618.01", "618.02", "618.03", "618.04", "618.05", "618.09", "618.1", "618.2", "618.3", "618.4", "618.5", "618.6", "618.7", "618.8", "618.81", "618.82", "618.83", "618.84", "618.89", "618.9" }
	618 - (ICD9) GENITAL PROLAPSE
	618.0 - (ICD9) PROLAPSE OF VAGINAL WALLS WITHOUT MENTION OF UTERINE PROLAPSE
	618.00 - (ICD9) UNSPECIFIED PROLAPSE OF VAGINAL WALLS
	618.01 - (ICD9) CYSTOCELE MIDLINE
	618.02 - (ICD9) CYSTOCELE LATERAL
	618.03 - (ICD9) URETHROCELE
	618.04 - (ICD9) RECTOCELE
	618.05 - (ICD9) PERINEOCELE
	618.09 - (ICD9) OTHER PROLAPSE OF VAGINAL WALLS WITHOUT MENTION OF UTERINE PROLAPSE
	618.1 - (ICD9) UTERINE PROLAPSE WITHOUT VAGINAL WALL PROLAPSE
	618.2 - (ICD9) UTEROVAGINAL PROLAPSE INCOMPLETE
	618.3 - (ICD9) UTEROVAGINAL PROLAPSE COMPLETE
	618.4 - (ICD9) UTEROVAGINAL PROLAPSE UNSPECIFIED
	618.5 - (ICD9) PROLAPSE OF VAGINAL VAULT AFTER HYSTERECTOMY
	618.6 - (ICD9) VAGINAL ENTEROCELE CONGENITAL OR ACQUIRED
	618.7 - (ICD9) OLD LACERATION OF MUSCLES OF PELVIC FLOOR
	618.8 - (ICD9) OTHER SPECIFIED GENITAL PROLAPSE
	618.81 - (ICD9) INCOMPETENCE OR WEAKENING OF PUBOCERVICAL TISSUE
	618.82 - (ICD9) INCOMPETENCE OR WEAKENING OF RECTOCERVICAL TISSUE
	618.83 - (ICD9) PELVIC MUSCLE WASTING
	618.84 - (ICD9) CERIVAL STUMP PROLAPSE
	618.89 - (ICD9) OTHER SPECIFIED GENITAL PROLAPSE
	618.9 - (ICD9) UNSPECIFIED GENITAL PROLAPSE
Pelvic pain & Opioid
This measure was defined as matching any of the following groups:
1. New Definition
	1.1. The occurrence of Opioid prescription; and
	1.2. The occurrence of Pelvic pain for outcome, starting at least 0 days after the start of 1.1.
The event of interest in this group is 1.2.
2. New Definition
	2.1. The occurrence of Pelvic pain for outcome; and
	2.2. The occurrence of Opioid prescription, starting at least 0 days after the start of 2.1.
The event of interest in this group is 2.2.
Pelvic pain exclusion
This event measure was defined as occurring when any of the following criteria were met:
	The occurrence of Inpatient with the following attributes:
	Diagnosis Code (Any Position) is any of: { "625.3", "625.8", "625.9", "789.00", "789.01", "789.02", "789.03", "789.04", "789.05", "789.06", "789.07", "789.09" }
	625.3 - (ICD9) DYSMENORRHEA
	625.8 - (ICD9) OTHER SPECIFIED SYMPTOMS ASSOCIATED WITH FEMALE GENITAL ORGANS
	625.9 - (ICD9) UNSPECIFIED SYMPTOM ASSOCIATED WITH FEMALE GENITAL ORGANS
	789.00 - (ICD9) ABDOMINAL PAIN UNSPECIFIED SITE
	789.01 - (ICD9) ABDOMINAL PAIN RIGHT UPPER QUADRANT
	789.02 - (ICD9) ABDOMINAL PAIN LEFT UPPER QUADRANT
	789.03 - (ICD9) ABDOMINAL PAIN RIGHT LOWER QUADRANT
	789.04 - (ICD9) ABDOMINAL PAIN LEFT LOWER QUADRANT
	789.05 - (ICD9) ABDOMINAL PAIN PERIUMBILIC
	789.06 - (ICD9) ABDOMINAL PAIN EPIGASTRIC
	789.07 - (ICD9) ABDOMINAL PAIN GENERALIZED
	789.09 - (ICD9) ABDOMINAL PAIN OTHER SPECIFIED SITE
	The occurrence of Outpatient with the following attributes:
	Diagnosis Code (Any Position) is any of: { "625.3", "625.8", "625.9", "789.00", "789.01", "789.02", "789.03", "789.04", "789.05", "789.06", "789.07", "789.09" }
	625.3 - (ICD9) DYSMENORRHEA
	625.8 - (ICD9) OTHER SPECIFIED SYMPTOMS ASSOCIATED WITH FEMALE GENITAL ORGANS
	625.9 - (ICD9) UNSPECIFIED SYMPTOM ASSOCIATED WITH FEMALE GENITAL ORGANS
	789.00 - (ICD9) ABDOMINAL PAIN UNSPECIFIED SITE
	789.01 - (ICD9) ABDOMINAL PAIN RIGHT UPPER QUADRANT
	789.02 - (ICD9) ABDOMINAL PAIN LEFT UPPER QUADRANT
	789.03 - (ICD9) ABDOMINAL PAIN RIGHT LOWER QUADRANT
	789.04 - (ICD9) ABDOMINAL PAIN LEFT LOWER QUADRANT
	789.05 - (ICD9) ABDOMINAL PAIN PERIUMBILIC
	789.06 - (ICD9) ABDOMINAL PAIN EPIGASTRIC
	789.07 - (ICD9) ABDOMINAL PAIN GENERALIZED
	789.09 - (ICD9) ABDOMINAL PAIN OTHER SPECIFIED SITE
Pelvic pain for outcome
This measure finds Pelvic pain instance events which are preceded by Pelvic pain instance within a window of 9999 days. In order to qualify, Pelvic pain instance must start within this window, and can end at any time.
Pelvic pain instance
This event measure was defined as occurring when any of the following criteria were met:
	The occurrence of Inpatient with the following attributes:
	Diagnosis Code (Any Position) is any of: { "625.3", "625.8", "625.9", "789.00", "789.01", "789.02", "789.03", "789.04", "789.05", "789.06", "789.07", "789.09" }
	625.3 - (ICD9) DYSMENORRHEA
	625.8 - (ICD9) OTHER SPECIFIED SYMPTOMS ASSOCIATED WITH FEMALE GENITAL ORGANS
	625.9 - (ICD9) UNSPECIFIED SYMPTOM ASSOCIATED WITH FEMALE GENITAL ORGANS
	789.00 - (ICD9) ABDOMINAL PAIN UNSPECIFIED SITE
	789.01 - (ICD9) ABDOMINAL PAIN RIGHT UPPER QUADRANT
	789.02 - (ICD9) ABDOMINAL PAIN LEFT UPPER QUADRANT
	789.03 - (ICD9) ABDOMINAL PAIN RIGHT LOWER QUADRANT
	789.04 - (ICD9) ABDOMINAL PAIN LEFT LOWER QUADRANT
	789.05 - (ICD9) ABDOMINAL PAIN PERIUMBILIC
	789.06 - (ICD9) ABDOMINAL PAIN EPIGASTRIC
	789.07 - (ICD9) ABDOMINAL PAIN GENERALIZED
	789.09 - (ICD9) ABDOMINAL PAIN OTHER SPECIFIED SITE
	The occurrence of Outpatient with the following attributes:
	Diagnosis Code (Any Position) is any of: { "625.3", "625.8", "625.9", "789.00", "789.01", "789.02", "789.03", "789.04", "789.05", "789.06", "789.07", "789.09" }
	625.3 - (ICD9) DYSMENORRHEA
	625.8 - (ICD9) OTHER SPECIFIED SYMPTOMS ASSOCIATED WITH FEMALE GENITAL ORGANS
	625.9 - (ICD9) UNSPECIFIED SYMPTOM ASSOCIATED WITH FEMALE GENITAL ORGANS
	789.00 - (ICD9) ABDOMINAL PAIN UNSPECIFIED SITE
	789.01 - (ICD9) ABDOMINAL PAIN RIGHT UPPER QUADRANT
	789.02 - (ICD9) ABDOMINAL PAIN LEFT UPPER QUADRANT
	789.03 - (ICD9) ABDOMINAL PAIN RIGHT LOWER QUADRANT
	789.04 - (ICD9) ABDOMINAL PAIN LEFT LOWER QUADRANT
	789.05 - (ICD9) ABDOMINAL PAIN PERIUMBILIC
	789.06 - (ICD9) ABDOMINAL PAIN EPIGASTRIC
	789.07 - (ICD9) ABDOMINAL PAIN GENERALIZED
	789.09 - (ICD9) ABDOMINAL PAIN OTHER SPECIFIED SITE
Prescription fills
This event measure was defined as occurring when any of the following criteria were met:
	The occurrence of Drug
Prior surgeries
This event measure was defined as occurring when any of the following criteria were met:
	The occurrence of Inpatient with the following attributes:
	Procedure Code (Any Position) is any of: { "00120", "00142", "00145", "00160", "00162", "00174", "00176", "00190", "00192", "00210", "00211", "00216", "00218", "00222", "00350", "00352", "00402", "00404", "00406", "00450", "00452", "00474", "00500", "00540", "00546", "00548", "00560", "00561", "00562", "00563", "00600", "00620", "00630", "00670", "00700", "00730", "00790", "00797", "00800", "0082…
	00120 - (HCPCS) Anesthesia for procedures on external, middle, and inner ear including biopsy; not otherwise specified
	00142 - (HCPCS) Anesthesia for procedures on eye; lens surgery
	00145 - (HCPCS) Anesthesia for procedures on eye; vitrectomy / Anesthesia for procedures on eye; vitreoretinal surgery
	00160 - (HCPCS) Anesthesia for procedures on nose and accessory sinuses; not otherwise specified
	00162 - (HCPCS) Anesthesia for procedures on nose and accessory sinuses; radical surgery
	00174 - (HCPCS) Anesthesia for intraoral procedures, including biopsy; excision of retropharyngeal tumor
	00176 - (HCPCS) Anesthesia for intraoral procedures, including biopsy; radical surgery
	00190 - (HCPCS) Anesthesia for procedures on facial bones or skull; not otherwise specified / Anesthesia for procedures on facial bones; not otherwise specified
	00192 - (HCPCS) Anesthesia for procedures on facial bones or skull; radical surgery (including prognathism) / Anesthesia for procedures on facial bones; radical surgery (including prognathism)
	00210 - (HCPCS) Anesthesia for intracranial procedures; not otherwise specified
	00211 - (HCPCS) Anesthesia for intracranial procedures; craniotomy or craniectomy for evacuation of hematoma
	00216 - (HCPCS) Anesthesia for intracranial procedures; vascular procedures
	00218 - (HCPCS) Anesthesia for intracranial procedures; procedures in sitting position
	00222 - (HCPCS) Anesthesia for intracranial procedures; electrocoagulation of intracranial nerve
	00350 - (HCPCS) Anesthesia for procedures on major vessels of neck; not otherwise specified
	00352 - (HCPCS) Anesthesia for procedures on major vessels of neck; simple ligation
	00402 - (HCPCS) Anesthesia for procedures on the integumentary system on the extremities, anterior trunk and perineum; reconstructive procedures on breast (eg, reduction or augmentation mammoplasty, muscle flaps)
	00404 - (HCPCS) Anesthesia for procedures on the integumentary system on the extremities, anterior trunk and perineum; radical or modified radical procedures on breast
	00406 - (HCPCS) Anesthesia for procedures on the integumentary system on the extremities, anterior trunk and perineum; radical or modified radical procedures on breast with internal mammary node dissection
	00450 - (HCPCS) Anesthesia for procedures on clavicle and scapula; not otherwise specified
	00452 - (HCPCS) Anesthesia for procedures on clavicle and scapula; radical surgery
	00474 - (HCPCS) Anesthesia for partial rib resection; radical procedures (eg, pectus excavatum)
	00500 - (HCPCS) Anesthesia for all procedures on esophagus
	00540 - (HCPCS) Anesthesia for thoracotomy procedures involving lungs, pleura, diaphragm, and mediastinum (including surgical thoracoscopy); not otherwise specified
	00546 - (HCPCS) Anesthesia for thoracotomy procedures involving lungs, pleura, diaphragm, and mediastinum (including surgical thoracoscopy); pulmonary resection with thoracoplasty
	00548 - (HCPCS) Anesthesia for thoracotomy procedures involving lungs, pleura, diaphragm, and mediastinum (including surgical thoracoscopy); intrathoracic procedures on the trachea and bronchi
	00560 - (HCPCS) Anesthesia for procedures on heart, pericardial sac, and great vessels of chest; without pump oxygenator / Anesthesia for procedures on heart, pericardium, and great vessels of chest; without pump oxygenator
	00561 - (HCPCS) Anesthesia for procedures on heart, pericardial sac, and great vessels of chest; with pump oxygenator, under one year of age / Anesthesia for procedures on heart, pericardial sac, and great vessels of chest; with pump oxygenator, younger than 1 year of age / Anesthesia for procedures on heart, pericardial sac, and great vessels of chest; with pump oxygenator, younger than one year…
	00562 - (HCPCS) Anesthesia for procedures on heart, pericardial sac, and great vessels of chest; with pump oxygenator / Anesthesia for procedures on heart, pericardial sac, and great vessels of chest; with pump oxygenator, age 1 year or older, for all non-coronary bypass procedures (eg, valve procedures) or for re-operation for coronary bypass more than 1 month after original operation / Anesthes…
	00563 - (HCPCS) Anesthesia for procedures on heart, pericardial sac, and great vessels of chest; with pump oxygenator with hypothermic circulatory arrest / Anesthesia for procedures on heart, pericardium, and great vessels of chest; with pump oxygenator with hypothermic circulatory arrest
	00600 - (HCPCS) Anesthesia for procedures on cervical spine and cord; not otherwise specified
	00620 - (HCPCS) Anesthesia for procedures on thoracic spine and cord, not otherwise specified / Anesthesia for procedures on thoracic spine and cord; not otherwise specified
	00630 - (HCPCS) Anesthesia for procedures in lumbar region; not otherwise specified
	00670 - (HCPCS) Anesthesia for extensive spine and spinal cord procedures (eg, Harrington rod technique) / Anesthesia for extensive spine and spinal cord procedures (eg, spinal instrumentation or vascular procedures)
	00700 - (HCPCS) Anesthesia for procedures on upper anterior abdominal wall; not otherwise specified
	00730 - (HCPCS) Anesthesia for procedures on upper posterior abdominal wall
	00790 - (HCPCS) Anesthesia for intraperitoneal procedures in upper abdomen including laparoscopy; not otherwise specified
	00797 - (HCPCS) Anesthesia for intraperitoneal procedures in upper abdomen including laparoscopy; gastric restrictive procedure for morbid obesity
	00800 - (HCPCS) Anesthesia for procedures on lower anterior abdominal wall; not otherwise specified
	00820 - (HCPCS) Anesthesia for procedures on lower posterior abdominal wall
	00840 - (HCPCS) Anesthesia for intraperitoneal procedures in lower abdomen including laparoscopy; not otherwise specified
	00844 - (HCPCS) Anesthesia for intraperitoneal procedures in lower abdomen including laparoscopy; abdominoperineal resection
	00848 - (HCPCS) Anesthesia for intraperitoneal procedures in lower abdomen including laparoscopy; pelvic exenteration
	00860 - (HCPCS) Anesthesia for extraperitoneal procedures in lower abdomen, including urinary tract; not otherwise specified
	00862 - (HCPCS) Anesthesia for extraperitoneal procedures in lower abdomen, including urinary tract; renal procedures, including upper 1/3 of ureter, or donor nephrectomy / Anesthesia for extraperitoneal procedures in lower abdomen, including urinary tract; renal procedures, including upper one-third of ureter, or donor nephrectomy
	00870 - (HCPCS) Anesthesia for extraperitoneal procedures in lower abdomen, including urinary tract; cystolithotomy
	00904 - (HCPCS) Anesthesia for procedures on perineal integumentary system (including biopsy of male genital system); radical perineal procedure / Anesthesia for; radical perineal procedure
	00910 - (HCPCS) Anesthesia for transurethral procedures (including urethrocystoscopy); not otherwise specified
	00912 - (HCPCS) Anesthesia for transurethral procedures (including urethrocystoscopy); transurethral resection of bladder tumor(s)
	00920 - (HCPCS) Anesthesia for procedures on male external genitalia; not otherwise specified / Anesthesia for procedures on male genitalia (including open urethral procedures); not otherwise specified
	00922 - (HCPCS) Anesthesia for procedures on male external genitalia; seminal vesicles / Anesthesia for procedures on male genitalia (including open urethral procedures); seminal vesicles
	00942 - (HCPCS) Anesthesia for vaginal procedures (including biopsy of labia, vagina, cervix or endometrium); colpotomy, colpectomy, colporrhaphy / Anesthesia for vaginal procedures (including biopsy of labia, vagina, cervix or endometrium); colpotomy, colpectomy, colporrhaphy, and open urethral procedures / Anesthesia for vaginal procedures (including biopsy of labia, vagina, cervix or endometri…
	01120 - (HCPCS) Anesthesia for procedures on bony pelvis
	01150 - (HCPCS) Anesthesia for radical procedures for tumor of pelvis, except hindquarter amputation
	01170 - (HCPCS) Anesthesia for open procedures involving symphysis pubis or sacroiliac joint
	01210 - (HCPCS) Anesthesia for open procedures involving hip joint; not otherwise specified
	01230 - (HCPCS) Anesthesia for open procedures involving upper 2/3 of femur; not otherwise specified / Anesthesia for open procedures involving upper two-thirds of femur; not otherwise specified
	01234 - (HCPCS) Anesthesia for open procedures involving upper 2/3 of femur; radical resection / Anesthesia for open procedures involving upper two-thirds of femur; radical resection
	01250 - (HCPCS) Anesthesia for all procedures on nerves, muscles, tendons, fascia, and bursae of upper leg
	01260 - (HCPCS) Anesthesia for all procedures involving veins of upper leg, including exploration
	01270 - (HCPCS) Anesthesia for procedures involving arteries of upper leg, including bypass graft; not otherwise specified
	01272 - (HCPCS) Anesthesia for procedures involving arteries of upper leg, including bypass graft; femoral artery ligation
	01320 - (HCPCS) Anesthesia for all procedures on nerves, muscles, tendons, fascia, and bursae of knee and/or popliteal area
	01360 - (HCPCS) Anesthesia for all open procedures on lower 1/3 of femur / Anesthesia for all open procedures on lower one-third of femur
	01392 - (HCPCS) Anesthesia for all open procedures on upper ends of tibia, fibula, and/or patella
	01400 - (HCPCS) Anesthesia for open or surgical arthroscopic procedures on knee joint; not otherwise specified / Anesthesia for open procedures on knee joint; not otherwise specified
	01402 - (HCPCS) Anesthesia for open or surgical arthroscopic procedures on knee joint; total knee arthroplasty / Anesthesia for open procedures on knee joint; total knee arthroplasty / Anesthesia for open procedures on knee joint; total knee replacement
	01404 - (HCPCS) Anesthesia for open or surgical arthroscopic procedures on knee joint; disarticulation at knee / Anesthesia for open procedures on knee joint; disarticulation at knee
	01430 - (HCPCS) Anesthesia for procedures on veins of knee and popliteal area; not otherwise specified
	01432 - (HCPCS) Anesthesia for procedures on veins of knee and popliteal area; arteriovenous fistula
	01440 - (HCPCS) Anesthesia for procedures on arteries of knee and popliteal area; not otherwise specified
	01442 - (HCPCS) Anesthesia for procedures on arteries of knee and popliteal area; popliteal thromboendarterectomy, with or without patch graft
	01470 - (HCPCS) Anesthesia for procedures on nerves, muscles, tendons, and fascia of lower leg, ankle, and foot; not otherwise specified
	01472 - (HCPCS) Anesthesia for procedures on nerves, muscles, tendons, and fascia of lower leg, ankle, and foot; repair of ruptured Achilles tendon, with or without graft
	01474 - (HCPCS) Anesthesia for procedures on nerves, muscles, tendons, and fascia of lower leg, ankle, and foot; gastrocnemius recession (eg, Strayer procedure)
	01480 - (HCPCS) Anesthesia for open procedures on bones of lower leg, ankle, and foot; not otherwise specified
	01482 - (HCPCS) Anesthesia for open procedures on bones of lower leg, ankle, and foot; radical resection / Anesthesia for open procedures on bones of lower leg, ankle, and foot; radical resection (including below knee amputation)
	01500 - (HCPCS) Anesthesia for procedures on arteries of lower leg, including bypass graft; not otherwise specified
	01520 - (HCPCS) Anesthesia for procedures on veins of lower leg; not otherwise specified
	01522 - (HCPCS) Anesthesia for procedures on veins of lower leg; venous thrombectomy, direct or with catheter
	01610 - (HCPCS) Anesthesia for all procedures on nerves, muscles, tendons, fascia, and bursae of shoulder and axilla
	01630 - (HCPCS) Anesthesia for open or surgical arthroscopic procedures on humeral head and neck, sternoclavicular joint, acromioclavicular joint, and shoulder joint; not otherwise specified / Anesthesia for open procedures on humeral head and neck, sternoclavicular joint, acromioclavicular joint, and shoulder joint; not otherwise specified
	01632 - (HCPCS) Anesthesia for open or surgical arthroscopic procedures on humeral head and neck, sternoclavicular joint, acromioclavicular joint, and shoulder joint; radical resection / Anesthesia for open procedures on humeral head and neck, sternoclavicular joint, acromioclavicular joint, and shoulder joint; radical resection
	01650 - (HCPCS) Anesthesia for procedures on arteries of shoulder and axilla; not otherwise specified
	01652 - (HCPCS) Anesthesia for procedures on arteries of shoulder and axilla; axillary-brachial aneurysm
	01654 - (HCPCS) Anesthesia for procedures on arteries of shoulder and axilla; bypass graft
	01656 - (HCPCS) Anesthesia for procedures on arteries of shoulder and axilla; axillary-femoral bypass graft
	01670 - (HCPCS) Anesthesia for all procedures on veins of shoulder and axilla
	01710 - (HCPCS) Anesthesia for procedures on nerves, muscles, tendons, fascia, and bursae of upper arm and elbow; not otherwise specified
	01712 - (HCPCS) Anesthesia for procedures on nerves, muscles, tendons, fascia, and bursae of upper arm and elbow; tenotomy, elbow to shoulder, open
	01714 - (HCPCS) Anesthesia for procedures on nerves, muscles, tendons, fascia, and bursae of upper arm and elbow; tenoplasty, elbow to shoulder
	01740 - (HCPCS) Anesthesia for open or surgical arthroscopic procedures of the elbow; not otherwise specified / Anesthesia for open procedures on humerus and elbow; not otherwise specified
	01742 - (HCPCS) Anesthesia for open or surgical arthroscopic procedures of the elbow; osteotomy of humerus / Anesthesia for open procedures on humerus and elbow; osteotomy of humerus
	01756 - (HCPCS) Anesthesia for open or surgical arthroscopic procedures of the elbow; radical procedures / Anesthesia for open procedures on humerus and elbow; radical procedures
	01758 - (HCPCS) Anesthesia for open or surgical arthroscopic procedures of the elbow; excision of cyst or tumor of humerus / Anesthesia for open procedures on humerus and elbow; excision of cyst or tumor of humerus
	01760 - (HCPCS) Anesthesia for open or surgical arthroscopic procedures of the elbow; total elbow replacement / Anesthesia for open procedures on humerus and elbow; total elbow replacement
	01770 - (HCPCS) Anesthesia for procedures on arteries of upper arm and elbow; not otherwise specified
	01780 - (HCPCS) Anesthesia for procedures on veins of upper arm and elbow; not otherwise specified
	01810 - (HCPCS) Anesthesia for all procedures on nerves, muscles, tendons, fascia, and bursae of forearm, wrist, and hand
	01830 - (HCPCS) Anesthesia for open or surgical arthroscopic/endoscopic procedures on distal radius, distal ulna, wrist, or hand joints; not otherwise specified / Anesthesia for open procedures on radius, ulna, wrist, or hand bones; not otherwise specified
	01840 - (HCPCS) Anesthesia for procedures on arteries of forearm, wrist, and hand; not otherwise specified
	01844 - (HCPCS) Anesthesia for vascular shunt, or shunt revision, any type (eg, dialysis)
	01850 - (HCPCS) Anesthesia for procedures on veins of forearm, wrist, and hand; not otherwise specified
	The occurrence of Outpatient with the following attributes:
	Procedure Code (Any Position) is any of: { "00120", "00142", "00145", "00160", "00162", "00174", "00176", "00190", "00192", "00210", "00211", "00216", "00218", "00222", "00350", "00352", "00402", "00404", "00406", "00450", "00452", "00474", "00500", "00540", "00546", "00548", "00560", "00561", "00562", "00563", "00600", "00620", "00630", "00670", "00700", "00730", "00790", "00797", "00800", "0082…
	00120 - (HCPCS) Anesthesia for procedures on external, middle, and inner ear including biopsy; not otherwise specified
	00142 - (HCPCS) Anesthesia for procedures on eye; lens surgery
	00145 - (HCPCS) Anesthesia for procedures on eye; vitrectomy / Anesthesia for procedures on eye; vitreoretinal surgery
	00160 - (HCPCS) Anesthesia for procedures on nose and accessory sinuses; not otherwise specified
	00162 - (HCPCS) Anesthesia for procedures on nose and accessory sinuses; radical surgery
	00174 - (HCPCS) Anesthesia for intraoral procedures, including biopsy; excision of retropharyngeal tumor
	00176 - (HCPCS) Anesthesia for intraoral procedures, including biopsy; radical surgery
	00190 - (HCPCS) Anesthesia for procedures on facial bones or skull; not otherwise specified / Anesthesia for procedures on facial bones; not otherwise specified
	00192 - (HCPCS) Anesthesia for procedures on facial bones or skull; radical surgery (including prognathism) / Anesthesia for procedures on facial bones; radical surgery (including prognathism)
	00210 - (HCPCS) Anesthesia for intracranial procedures; not otherwise specified
	00211 - (HCPCS) Anesthesia for intracranial procedures; craniotomy or craniectomy for evacuation of hematoma
	00216 - (HCPCS) Anesthesia for intracranial procedures; vascular procedures
	00218 - (HCPCS) Anesthesia for intracranial procedures; procedures in sitting position
	00222 - (HCPCS) Anesthesia for intracranial procedures; electrocoagulation of intracranial nerve
	00350 - (HCPCS) Anesthesia for procedures on major vessels of neck; not otherwise specified
	00352 - (HCPCS) Anesthesia for procedures on major vessels of neck; simple ligation
	00402 - (HCPCS) Anesthesia for procedures on the integumentary system on the extremities, anterior trunk and perineum; reconstructive procedures on breast (eg, reduction or augmentation mammoplasty, muscle flaps)
	00404 - (HCPCS) Anesthesia for procedures on the integumentary system on the extremities, anterior trunk and perineum; radical or modified radical procedures on breast
	00406 - (HCPCS) Anesthesia for procedures on the integumentary system on the extremities, anterior trunk and perineum; radical or modified radical procedures on breast with internal mammary node dissection
	00450 - (HCPCS) Anesthesia for procedures on clavicle and scapula; not otherwise specified
	00452 - (HCPCS) Anesthesia for procedures on clavicle and scapula; radical surgery
	00474 - (HCPCS) Anesthesia for partial rib resection; radical procedures (eg, pectus excavatum)
	00500 - (HCPCS) Anesthesia for all procedures on esophagus
	00540 - (HCPCS) Anesthesia for thoracotomy procedures involving lungs, pleura, diaphragm, and mediastinum (including surgical thoracoscopy); not otherwise specified
	00546 - (HCPCS) Anesthesia for thoracotomy procedures involving lungs, pleura, diaphragm, and mediastinum (including surgical thoracoscopy); pulmonary resection with thoracoplasty
	00548 - (HCPCS) Anesthesia for thoracotomy procedures involving lungs, pleura, diaphragm, and mediastinum (including surgical thoracoscopy); intrathoracic procedures on the trachea and bronchi
	00560 - (HCPCS) Anesthesia for procedures on heart, pericardial sac, and great vessels of chest; without pump oxygenator / Anesthesia for procedures on heart, pericardium, and great vessels of chest; without pump oxygenator
	00561 - (HCPCS) Anesthesia for procedures on heart, pericardial sac, and great vessels of chest; with pump oxygenator, under one year of age / Anesthesia for procedures on heart, pericardial sac, and great vessels of chest; with pump oxygenator, younger than 1 year of age / Anesthesia for procedures on heart, pericardial sac, and great vessels of chest; with pump oxygenator, younger than one year…
	00562 - (HCPCS) Anesthesia for procedures on heart, pericardial sac, and great vessels of chest; with pump oxygenator / Anesthesia for procedures on heart, pericardial sac, and great vessels of chest; with pump oxygenator, age 1 year or older, for all non-coronary bypass procedures (eg, valve procedures) or for re-operation for coronary bypass more than 1 month after original operation / Anesthes…
	00563 - (HCPCS) Anesthesia for procedures on heart, pericardial sac, and great vessels of chest; with pump oxygenator with hypothermic circulatory arrest / Anesthesia for procedures on heart, pericardium, and great vessels of chest; with pump oxygenator with hypothermic circulatory arrest
	00600 - (HCPCS) Anesthesia for procedures on cervical spine and cord; not otherwise specified
	00620 - (HCPCS) Anesthesia for procedures on thoracic spine and cord, not otherwise specified / Anesthesia for procedures on thoracic spine and cord; not otherwise specified
	00630 - (HCPCS) Anesthesia for procedures in lumbar region; not otherwise specified
	00670 - (HCPCS) Anesthesia for extensive spine and spinal cord procedures (eg, Harrington rod technique) / Anesthesia for extensive spine and spinal cord procedures (eg, spinal instrumentation or vascular procedures)
	00700 - (HCPCS) Anesthesia for procedures on upper anterior abdominal wall; not otherwise specified
	00730 - (HCPCS) Anesthesia for procedures on upper posterior abdominal wall
	00790 - (HCPCS) Anesthesia for intraperitoneal procedures in upper abdomen including laparoscopy; not otherwise specified
	00797 - (HCPCS) Anesthesia for intraperitoneal procedures in upper abdomen including laparoscopy; gastric restrictive procedure for morbid obesity
	00800 - (HCPCS) Anesthesia for procedures on lower anterior abdominal wall; not otherwise specified
	00820 - (HCPCS) Anesthesia for procedures on lower posterior abdominal wall
	00840 - (HCPCS) Anesthesia for intraperitoneal procedures in lower abdomen including laparoscopy; not otherwise specified
	00844 - (HCPCS) Anesthesia for intraperitoneal procedures in lower abdomen including laparoscopy; abdominoperineal resection
	00848 - (HCPCS) Anesthesia for intraperitoneal procedures in lower abdomen including laparoscopy; pelvic exenteration
	00860 - (HCPCS) Anesthesia for extraperitoneal procedures in lower abdomen, including urinary tract; not otherwise specified
	00862 - (HCPCS) Anesthesia for extraperitoneal procedures in lower abdomen, including urinary tract; renal procedures, including upper 1/3 of ureter, or donor nephrectomy / Anesthesia for extraperitoneal procedures in lower abdomen, including urinary tract; renal procedures, including upper one-third of ureter, or donor nephrectomy
	00870 - (HCPCS) Anesthesia for extraperitoneal procedures in lower abdomen, including urinary tract; cystolithotomy
	00904 - (HCPCS) Anesthesia for procedures on perineal integumentary system (including biopsy of male genital system); radical perineal procedure / Anesthesia for; radical perineal procedure
	00910 - (HCPCS) Anesthesia for transurethral procedures (including urethrocystoscopy); not otherwise specified
	00912 - (HCPCS) Anesthesia for transurethral procedures (including urethrocystoscopy); transurethral resection of bladder tumor(s)
	00920 - (HCPCS) Anesthesia for procedures on male external genitalia; not otherwise specified / Anesthesia for procedures on male genitalia (including open urethral procedures); not otherwise specified
	00922 - (HCPCS) Anesthesia for procedures on male external genitalia; seminal vesicles / Anesthesia for procedures on male genitalia (including open urethral procedures); seminal vesicles
	00942 - (HCPCS) Anesthesia for vaginal procedures (including biopsy of labia, vagina, cervix or endometrium); colpotomy, colpectomy, colporrhaphy / Anesthesia for vaginal procedures (including biopsy of labia, vagina, cervix or endometrium); colpotomy, colpectomy, colporrhaphy, and open urethral procedures / Anesthesia for vaginal procedures (including biopsy of labia, vagina, cervix or endometri…
	01120 - (HCPCS) Anesthesia for procedures on bony pelvis
	01150 - (HCPCS) Anesthesia for radical procedures for tumor of pelvis, except hindquarter amputation
	01170 - (HCPCS) Anesthesia for open procedures involving symphysis pubis or sacroiliac joint
	01210 - (HCPCS) Anesthesia for open procedures involving hip joint; not otherwise specified
	01230 - (HCPCS) Anesthesia for open procedures involving upper 2/3 of femur; not otherwise specified / Anesthesia for open procedures involving upper two-thirds of femur; not otherwise specified
	01234 - (HCPCS) Anesthesia for open procedures involving upper 2/3 of femur; radical resection / Anesthesia for open procedures involving upper two-thirds of femur; radical resection
	01250 - (HCPCS) Anesthesia for all procedures on nerves, muscles, tendons, fascia, and bursae of upper leg
	01260 - (HCPCS) Anesthesia for all procedures involving veins of upper leg, including exploration
	01270 - (HCPCS) Anesthesia for procedures involving arteries of upper leg, including bypass graft; not otherwise specified
	01272 - (HCPCS) Anesthesia for procedures involving arteries of upper leg, including bypass graft; femoral artery ligation
	01320 - (HCPCS) Anesthesia for all procedures on nerves, muscles, tendons, fascia, and bursae of knee and/or popliteal area
	01360 - (HCPCS) Anesthesia for all open procedures on lower 1/3 of femur / Anesthesia for all open procedures on lower one-third of femur
	01392 - (HCPCS) Anesthesia for all open procedures on upper ends of tibia, fibula, and/or patella
	01400 - (HCPCS) Anesthesia for open or surgical arthroscopic procedures on knee joint; not otherwise specified / Anesthesia for open procedures on knee joint; not otherwise specified
	01402 - (HCPCS) Anesthesia for open or surgical arthroscopic procedures on knee joint; total knee arthroplasty / Anesthesia for open procedures on knee joint; total knee arthroplasty / Anesthesia for open procedures on knee joint; total knee replacement
	01404 - (HCPCS) Anesthesia for open or surgical arthroscopic procedures on knee joint; disarticulation at knee / Anesthesia for open procedures on knee joint; disarticulation at knee
	01430 - (HCPCS) Anesthesia for procedures on veins of knee and popliteal area; not otherwise specified
	01432 - (HCPCS) Anesthesia for procedures on veins of knee and popliteal area; arteriovenous fistula
	01440 - (HCPCS) Anesthesia for procedures on arteries of knee and popliteal area; not otherwise specified
	01442 - (HCPCS) Anesthesia for procedures on arteries of knee and popliteal area; popliteal thromboendarterectomy, with or without patch graft
	01470 - (HCPCS) Anesthesia for procedures on nerves, muscles, tendons, and fascia of lower leg, ankle, and foot; not otherwise specified
	01472 - (HCPCS) Anesthesia for procedures on nerves, muscles, tendons, and fascia of lower leg, ankle, and foot; repair of ruptured Achilles tendon, with or without graft
	01474 - (HCPCS) Anesthesia for procedures on nerves, muscles, tendons, and fascia of lower leg, ankle, and foot; gastrocnemius recession (eg, Strayer procedure)
	01480 - (HCPCS) Anesthesia for open procedures on bones of lower leg, ankle, and foot; not otherwise specified
	01482 - (HCPCS) Anesthesia for open procedures on bones of lower leg, ankle, and foot; radical resection / Anesthesia for open procedures on bones of lower leg, ankle, and foot; radical resection (including below knee amputation)
	01500 - (HCPCS) Anesthesia for procedures on arteries of lower leg, including bypass graft; not otherwise specified
	01520 - (HCPCS) Anesthesia for procedures on veins of lower leg; not otherwise specified
	01522 - (HCPCS) Anesthesia for procedures on veins of lower leg; venous thrombectomy, direct or with catheter
	01610 - (HCPCS) Anesthesia for all procedures on nerves, muscles, tendons, fascia, and bursae of shoulder and axilla
	01630 - (HCPCS) Anesthesia for open or surgical arthroscopic procedures on humeral head and neck, sternoclavicular joint, acromioclavicular joint, and shoulder joint; not otherwise specified / Anesthesia for open procedures on humeral head and neck, sternoclavicular joint, acromioclavicular joint, and shoulder joint; not otherwise specified
	01632 - (HCPCS) Anesthesia for open or surgical arthroscopic procedures on humeral head and neck, sternoclavicular joint, acromioclavicular joint, and shoulder joint; radical resection / Anesthesia for open procedures on humeral head and neck, sternoclavicular joint, acromioclavicular joint, and shoulder joint; radical resection
	01650 - (HCPCS) Anesthesia for procedures on arteries of shoulder and axilla; not otherwise specified
	01652 - (HCPCS) Anesthesia for procedures on arteries of shoulder and axilla; axillary-brachial aneurysm
	01654 - (HCPCS) Anesthesia for procedures on arteries of shoulder and axilla; bypass graft
	01656 - (HCPCS) Anesthesia for procedures on arteries of shoulder and axilla; axillary-femoral bypass graft
	01670 - (HCPCS) Anesthesia for all procedures on veins of shoulder and axilla
	01710 - (HCPCS) Anesthesia for procedures on nerves, muscles, tendons, fascia, and bursae of upper arm and elbow; not otherwise specified
	01712 - (HCPCS) Anesthesia for procedures on nerves, muscles, tendons, fascia, and bursae of upper arm and elbow; tenotomy, elbow to shoulder, open
	01714 - (HCPCS) Anesthesia for procedures on nerves, muscles, tendons, fascia, and bursae of upper arm and elbow; tenoplasty, elbow to shoulder
	01740 - (HCPCS) Anesthesia for open or surgical arthroscopic procedures of the elbow; not otherwise specified / Anesthesia for open procedures on humerus and elbow; not otherwise specified
	01742 - (HCPCS) Anesthesia for open or surgical arthroscopic procedures of the elbow; osteotomy of humerus / Anesthesia for open procedures on humerus and elbow; osteotomy of humerus
	01756 - (HCPCS) Anesthesia for open or surgical arthroscopic procedures of the elbow; radical procedures / Anesthesia for open procedures on humerus and elbow; radical procedures
	01758 - (HCPCS) Anesthesia for open or surgical arthroscopic procedures of the elbow; excision of cyst or tumor of humerus / Anesthesia for open procedures on humerus and elbow; excision of cyst or tumor of humerus
	01760 - (HCPCS) Anesthesia for open or surgical arthroscopic procedures of the elbow; total elbow replacement / Anesthesia for open procedures on humerus and elbow; total elbow replacement
	01770 - (HCPCS) Anesthesia for procedures on arteries of upper arm and elbow; not otherwise specified
	01780 - (HCPCS) Anesthesia for procedures on veins of upper arm and elbow; not otherwise specified
	01810 - (HCPCS) Anesthesia for all procedures on nerves, muscles, tendons, fascia, and bursae of forearm, wrist, and hand
	01830 - (HCPCS) Anesthesia for open or surgical arthroscopic/endoscopic procedures on distal radius, distal ulna, wrist, or hand joints; not otherwise specified / Anesthesia for open procedures on radius, ulna, wrist, or hand bones; not otherwise specified
	01840 - (HCPCS) Anesthesia for procedures on arteries of forearm, wrist, and hand; not otherwise specified
	01844 - (HCPCS) Anesthesia for vascular shunt, or shunt revision, any type (eg, dialysis)
	01850 - (HCPCS) Anesthesia for procedures on veins of forearm, wrist, and hand; not otherwise specified
Ultrasound(nonobstetric)
This event measure was defined as occurring when any of the following criteria were met:
	The occurrence of Inpatient with the following attributes:
	Procedure Code (Any Position) is any of: { "43259", "45341", "76700", "76705", "76770", "76775", "76830", "76856", "76857", "88.75", "88.76", "88.78", "93975", "G0389" }
	43259 - (HCPCS) Esophagogastroduodenoscopy, flexible, transoral; with endoscopic ultrasound examination, including the esophagus, stomach, and either the duodenum or a surgically altered stomach where the jejunum is examined distal to the anastomosis / Upper gastrointestinal endoscopy including esophagus, stomach, and either the duodenum and/or jejunum as appropriate; with endoscopic ultrasound e…
	45341 - (HCPCS) Sigmoidoscopy, flexible; with endoscopic ultrasound examination
	76700 - (HCPCS) Echography, abdominal, B-scan and/or real time with image documentation; complete / Ultrasound, abdominal, B-scan and/or real time with image documentation; complete / Ultrasound, abdominal, real time with image documentation; complete
	76705 - (HCPCS) Echography, abdominal, B-scan and/or real time with image documentation; limited (eg, single organ, quadrant, follow-up) / Ultrasound, abdominal, B-scan and/or real time with image documentation; limited (eg, single organ, quadrant, follow-up) / Ultrasound, abdominal, real time with image documentation; limited (eg, single organ, quadrant, follow-up)
	76770 - (HCPCS) Echography, retroperitoneal (eg, renal, aorta, nodes), B-scan and/or real time with image documentation; complete / Ultrasound, retroperitoneal (eg, renal, aorta, nodes), B-scan and/or real time with image documentation; complete / Ultrasound, retroperitoneal (eg, renal, aorta, nodes), real time with image documentation; complete
	76775 - (HCPCS) Echography, retroperitoneal (eg, renal, aorta, nodes), B-scan and/or real time with image documentation; limited / Ultrasound, retroperitoneal (eg, renal, aorta, nodes), B-scan and/or real time with image documentation; limited / Ultrasound, retroperitoneal (eg, renal, aorta, nodes), real time with image documentation; limited
	76830 - (HCPCS) Echography, transvaginal / Ultrasound, transvaginal
	76856 - (HCPCS) Echography, pelvic (nonobstetric), B-scan and/or real time with image documentation; complete / Ultrasound, pelvic (nonobstetric), B-scan and/or real time with image documentation; complete / Ultrasound, pelvic (nonobstetric), real time with image documentation; complete
	76857 - (HCPCS) Echography, pelvic (nonobstetric), B-scan and/or real time with image documentation; limited or follow-up (eg, for follicles) / Ultrasound, pelvic (nonobstetric), B-scan and/or real time with image documentation; limited or follow-up (eg, for follicles) / Ultrasound, pelvic (nonobstetric), real time with image documentation; limited or follow-up (eg, for follicles)
	88.75 - (ICD9) DIAGNOSTIC ULTRASOUND OF URINARY SYSTEM
	88.76 - (ICD9) DIAGNOSTIC ULTRASOUND OF ABDOMEN AND RETROPERITONEUM
	88.78 - (ICD9) DIAGNOSTIC ULTRASOUND OF GRAVID UTERUS
	93975 - (HCPCS) Duplex scan of arterial inflow and venous outflow of abdominal, pelvic, scrotal contents and/or retroperitoneal organs; complete study
	G0389 - (HCPCS) ULTRASOUND B-SCAN AND/OR REAL TIME WITH IMAGE DOCUMENTATION; FOR ABDOMINAL AORTIC ANEURYSM (AAA) SCREENING
	The occurrence of Outpatient with the following attributes:
	Procedure Code (Any Position) is any of: { "43259", "45341", "76700", "76705", "76770", "76775", "76830", "76856", "76857", "88.75", "88.76", "88.78", "93975", "G0389" }
	43259 - (HCPCS) Esophagogastroduodenoscopy, flexible, transoral; with endoscopic ultrasound examination, including the esophagus, stomach, and either the duodenum or a surgically altered stomach where the jejunum is examined distal to the anastomosis / Upper gastrointestinal endoscopy including esophagus, stomach, and either the duodenum and/or jejunum as appropriate; with endoscopic ultrasound e…
	45341 - (HCPCS) Sigmoidoscopy, flexible; with endoscopic ultrasound examination
	76700 - (HCPCS) Echography, abdominal, B-scan and/or real time with image documentation; complete / Ultrasound, abdominal, B-scan and/or real time with image documentation; complete / Ultrasound, abdominal, real time with image documentation; complete
	76705 - (HCPCS) Echography, abdominal, B-scan and/or real time with image documentation; limited (eg, single organ, quadrant, follow-up) / Ultrasound, abdominal, B-scan and/or real time with image documentation; limited (eg, single organ, quadrant, follow-up) / Ultrasound, abdominal, real time with image documentation; limited (eg, single organ, quadrant, follow-up)
	76770 - (HCPCS) Echography, retroperitoneal (eg, renal, aorta, nodes), B-scan and/or real time with image documentation; complete / Ultrasound, retroperitoneal (eg, renal, aorta, nodes), B-scan and/or real time with image documentation; complete / Ultrasound, retroperitoneal (eg, renal, aorta, nodes), real time with image documentation; complete
	76775 - (HCPCS) Echography, retroperitoneal (eg, renal, aorta, nodes), B-scan and/or real time with image documentation; limited / Ultrasound, retroperitoneal (eg, renal, aorta, nodes), B-scan and/or real time with image documentation; limited / Ultrasound, retroperitoneal (eg, renal, aorta, nodes), real time with image documentation; limited
	76830 - (HCPCS) Echography, transvaginal / Ultrasound, transvaginal
	76856 - (HCPCS) Echography, pelvic (nonobstetric), B-scan and/or real time with image documentation; complete / Ultrasound, pelvic (nonobstetric), B-scan and/or real time with image documentation; complete / Ultrasound, pelvic (nonobstetric), real time with image documentation; complete
	76857 - (HCPCS) Echography, pelvic (nonobstetric), B-scan and/or real time with image documentation; limited or follow-up (eg, for follicles) / Ultrasound, pelvic (nonobstetric), B-scan and/or real time with image documentation; limited or follow-up (eg, for follicles) / Ultrasound, pelvic (nonobstetric), real time with image documentation; limited or follow-up (eg, for follicles)
	88.75 - (ICD9) DIAGNOSTIC ULTRASOUND OF URINARY SYSTEM
	88.76 - (ICD9) DIAGNOSTIC ULTRASOUND OF ABDOMEN AND RETROPERITONEUM
	88.78 - (ICD9) DIAGNOSTIC ULTRASOUND OF GRAVID UTERUS
	93975 - (HCPCS) Duplex scan of arterial inflow and venous outflow of abdominal, pelvic, scrotal contents and/or retroperitoneal organs; complete study
	G0389 - (HCPCS) ULTRASOUND B-SCAN AND/OR REAL TIME WITH IMAGE DOCUMENTATION; FOR ABDOMINAL AORTIC ANEURYSM (AAA) SCREENING
