# Supplementary material for: Reproducibility of real-world evidence studies using clinical practice data to inform regulatory and coverage decisions
Source: Nat Commun. 2022 Aug 31;13:5126. doi: 10.1038/s41467-022-32310-3 (PMC9430007; doi:10.1038/s41467-022-32310-3)
Supplement: Supplementary file 7 — Supplementary Dataset 4 [file 41467_2022_32310_MOESM7_ESM.zip › Data S4 Study specific author contact files with details of implementation/REPEAT_019_final.xlsx]

## Sheet: Assumptions
COPD patients 40 years and older with combo bronchodilator prescriptions
Category	Assumptions
MEASURES	Algorithm used to define all the variables used in the replication of the study are given in the worksheet named 'codes'
Inclusion/Exclusion	We assumed that the study medication referred to in the exclusion "patients who had a fill for the study medication within 30 days prior to the index date" meant only LAMA in the LAMA/LABA group and only ICS in the LABA/ICS group
	We assumed patients with zero days supply of drugs were excluded from the cohort
Covariates	We assumed that the Depression, Obesity, Anticoagulants, Antiplatelets, ACE inhibitors, Beta blockers, Calcium channel blockers were defined based on the REPEAT standard measures.
	The codes assumed to define Pulmonologist, Arrhythmias, Dyslipidemia, 5HTI agonists, Hemorrheologic agents, Other cardiac drugs, Alpha beta blockers, Cardiac glycosides, Antihyperlipidemic drugs, Hypotensive drugs and Phosphodiesterase indicators are given in the worksheet named 'codes'
	We assumed MD visit was defined using the variable 'STDPROV' - code 240 and Pulmonologist was defined using the code 295
	We assumed that the covariate assessment period was days -180 to -1 before the index date.
ANALYSIS PLAN
	We assumed that the authors used a nearest neighbor matching algorithm and implemented using the Pharmacoepi Toolbox macro (http://www.drugepi.org/dope-downloads/#Pharmacoepidemiology%20Toolbox)

## Sheet: Attrition table
COPD patients 40 years and older with combo bronchodilator prescriptions
	Less Excluded Patients	Remaining Patients
All patients		185306593
Did not meet cohort entry criteria (LAMA/LABA or ICS/LABA between Jan 2004 - Dec 2014)	-181748107	3558486
Excluded due to insufficient medical enrollment [measured 180 days before up to and including CED]	-1302713	2255773
Excluded because patient qualified in >1 exposure category	-1841	2253932
Excluded based on >=40 Age measured on CED	-737771	1516161
Excluded based on if patients did not have COPD [measured 180 days before up to and including CED]	-1133954	382207
Excluded based on if patients had Asthma [measured 180 days before up to 1 day prior to CED]	-78470	303737
Excluded due to insufficient pharmacy enrollment [measured 180 days before up to and including CED]	-7907	295830
Excluded based on occurrence of LAMA prescription [measured 30 days before up to 1 day prior to CED]	-34037	261793
Excluded based on occurrence of ICS prescription [measured 30 days before up to 1 day prior to CED]	-28637	233156
Excluded based on zero days supply of drugs	-32227	200929
Final cohort		200929

## Sheet: Cohort as text
COHORT CREATION Cohort Entry Entry date: Between Jan 01, 2004 and Dec 31, 2014. If a patient has multiple possible qualifying cohort entry events, the patient enters the cohort on the first-occurring qualifying event before exclusions are applied. Enrollment Measure: Enrollment Prior Enrollment: 180 days Referent Exposure Group: All users of LABA/ICS. For the purposes of identifying potential qua…

## Sheet: Analysis as text
ANALYSIS PLAN Baseline covariate assessment In the primary analysis, the baseline covariates were assessed by default in the period beginning 180 days prior to the cohort entry date, and ending one day prior to the cohort entry date. Follow-up for Outcomes The primary analysis used a variable-length follow-up design. Follow-up began one day after the cohort entry date and was carried out until on…

## Sheet: Table 1
	Original Study					Replicated Study
	Prematch		Postmatch			Prematch		Postmatch
	LABA/ICS	LABA/LAMA	LABA/LAMA	LABA/ICS		LABA/ICS	LABA/LAMA	LABA/LAMA	LABA/ICS
Variable	N/Mean	N/Mean	N/Mean	N/Mean		N/Mean	N/Mean	N/Mean	N/Mean
Cohort size	3859	804850	3844	15234		2931	197775	2924	11696
Sex, %
Male	54.4	40	54.54	54.54		54.9	49.86	54.86	55.34
Female	45.6	60	45.6	45.6		45.1	50.14	45.14	44.66
Age ≥ 65 years, %	29.1	59	58.9	59.8		59.74	50.6	59.64	59.05
Region, %
Northeast	29.1	59	58.9	59.8		13.99	15.2	14.02	13.41
North Central	29.1	59	58.9	59.8		32.89	33.81	32.87	32.06
South	41	36.5	40.9	40.6		39.95	35.27	39.91	41.5
West	11	18.8	11	11.6		11.84	14.6	11.87	11.78
Unknown	0.9	1.3	0.9	0.9		1.33	1.13	1.33	1.25
Year of index, %
2004	11.7	14.6	11.8	20.9		15.05	17.09	15.05	14.61
2005	16.6	9.2	16.7	10.5		16.17	8.97	16.18	16.01
2006	12.6	5.4	12.7	6.5		12.49	5.26	12.41	12.57
2007	9.2	6.1	9.2	7.3		9.01	6.08	9.03	8.88
2008	9.4	9.6	9.4	8.3		9.08	8.14	9.1	9.7
2009	6.9	10.2	7	8.4		4.88	9.37	4.89	4.78
2010	4.4	9.4	4.5	7.7		4.88	9.37	4.89	4.78
2011	3.5	9.9	3.5	8.3		3.72	9.84	3.73	3.93
2012	3.2	9.7	3.2	7.1		3.89	10.01	3.9	3.63
2013	2.3	8.6	2.3	7.4		2.83	8.01	2.84	3.07
2014	20.1	7.4	19.8	7.8		16.51	7.23	16.48	16.87
Baseline comorbidities, %
Congestive heart failure	13.7	5.7	13.7	14.5		15.83	14.12	15.87	15.19
Cerebrovascular event	9.3	4.5	9.2	9.4		4.23	3.83	4.24	3.82
Hypertension	41.5	34.3	41	41.6		42.61	43.19	42.68	41.42
Pneumonia	14.5	8.8	14.5	15.3		16.44	16.41	16.45	16.12
Diabetes	20.8	17.6	20.6	21.3		19.62	20.75	19.66	19.7
Mental health disorder (excluding depression)	18.6	14.3	18.4	18		0.96	0.95	0.96	0.91
Depression	6.4	7	6.4	6.1		7.54	8.12	7.56	7.06
Heart disease	21	9.9	20.8	20.9		12.32	10.27	12.28	11.67
Obesity	3.3	3.7	3.2	2.9		3.58	4.19	3.59	3.61
Respiratory failure	9.4	2.9	0.1	0		11.67	8.65	11.63	11.16
Myocardial Infarction	1.9	0.9	1.9	1.9		2.9	2.51	2.91	2.8
Arrhythmias	21	11.1	20.7	21		18.18	16	18.19	17.39
Atherosclerosis	23.8	11.5	23.6	23.8		29.51	25.84	29.48	28.41
Dyslipidemia	10.9	6.9	10.9	11.2		26.82	28.05	26.85	26.39
Coagulation and hemorrhagic disorders	2.1	1.4	2	2.2		2.46	2.46	2.46	2.09
Baseline medication utilization, %
5 HT1 agonist	0.7	2.1	0.7	0.8		0.55	0.88	0.55	0.56
Anticoagulants	11.7	5.5	11.5	11.8		10.37	8.73	10.4	9.92
Hemorrheologic agents	0.5	0.2	0.5	0.5		0.68	0.46	0.68	0.73
Antiplatelet agents	12.7	6.2	12.7	12.9		13.72	11.16	13.71	13.03
Other cardiac drugs	17.8	15.6	17.7	18.4		45.34	42.33	45.38	44.92
ACE inhibitors	25.8	20	25.7	26.1		24.33	25.32	24.38	24.15
Cardiac glycosides	6.4	2.5	6.4	6.8		5.46	4.77	5.47	5.02
α-β–Blockers	0.4	0.3	0.4	0.4		32.17	30.73	32.22	31.56
β-Blockers	33.4	22.6	33	33.5		7.1	6.18	7.08	6.93
Calcium channel blockers	25.9	17.2	25.6	26.1		26.1	23.32	26.09	25.44
Antihyperlipidemic drugs	46.9	36.4	46.4	47.3		41.59	39.97	41.62	40.71
Hypotensive agents	6.5	4.3	6.4	6.9		72.64	68.82	72.64	71.67
Vasodilating agents	10.2	5	10.2	10.6		54.66	51.63	54.69	53.75
Phosphodiesterase inhibitors	1.2	1.5	1.2	1.1		11.67	8.26	11.63	11.06
Baseline proxies of COPD disease severity, %
Pulmonologist claim	40.5	11.1	40.2	40.3		47.08	24.57	46.96	46.81
Rescue inhaler month’s supply (mean [SD])	1.5 (2)	0.8 (1.4)	1.5 (2)	1.6 (1.0)		0.01 (0.01)	0.01 (0.01)	0.01 (0.01)	0.01 (0.01)
Classes of COPD medications (mean [SD])	2.7 (1)	2.6 (0.7)	2.7 (1)	2.8 (0.6)		3.46 (2.5)	3.23 (2.52)	3.47 (2.5)	3.39 (2.54)
Hospitalization for COPD	5.4	1.8	5.4	5.9		25.55	21.68	25.51	24.79
ED visit for COPD	3.6	1.4	3.6	3.6		22.76	20.5	22.71	22.37
MD visit for COPD	58.6	17.6	58.5	58		25.96	25.9	25.99	25.86
Baseline cardiovascular and cerebrovascular events, %
Acute coronary syndrome hospitalization	1.1	0.4	1	1.1		4.03	3.03	4.04	3.84
Heart failure hospitalization	0.3	0.1	0.3	0.3		1.94	1.76	1.95	1.92
Cardiac dysrhythmia hospitalization	3	1.3	3	3.2		13.78	12.29	13.82	13.09
Stroke hospitalization	0.4	0.2	0.4	0.5		1.74	1.13	1.74	1.61
Transient ischemic attack hospitalization	0.1	0.1	0.1	0.1		0.78	0.61	0.79	0.63

## Sheet: Results
Original Study
Model	HR (95% CI)
PS matching: cardiovascular events: LABA/LAMA vs LABA/ICS	0.794 (0.623, 0.997)
Replicated Study
Model	HR (95% CI)
PS matching: cardiovascular events: LABA/LAMA vs LABA/ICS	1.01 (0.95, 1.07)

## Sheet: Code List
ICS
taken from https://www.webmd.com/asthma/inhaled-corticosteroids-for-long-term-control-of-asthma and http://www.lung.org/local-content/wisconsin/documents/asthma-101-english.pdf
This event measure was defined as occurring when any of the following criteria were met:
	The occurrence of Drug with the following attributes:
	Generic Name is any of: { "BUDESONIDE", "BECLOMETHASONE DIPROPIONATE", "FLUNISOLIDE", "FLUTICASONE FUROATE", "FLUTICASONE PROPIONATE", "MOMETASONE FUROATE", "TRIAMCINOLONE ACETONIDE", "CICLESONIDE" }
	BUDESONIDE
	BECLOMETHASONE DIPROPIONATE
	FLUNISOLIDE
	FLUTICASONE FUROATE
	FLUTICASONE PROPIONATE
	MOMETASONE FUROATE
	TRIAMCINOLONE ACETONIDE
	CICLESONIDE
	The occurrence of Drug with the following attributes:
	Brand Name is any of: { "PULMICORT", "PULMICORT FLEXHALER", "QVAR", "QVAR REDIHALER", "AEROBID", "AEROBID-M", "AEROSPAN", "FLOVENT", "FLOVENT DISKUS", "FLOVENT HFA", "FLOVENT ROTADISK", "ASMANEX", "ASMANEX HFA", "AZMACORT", "ALVESCO" }
	PULMICORT
	PULMICORT FLEXHALER
	QVAR
	QVAR REDIHALER
	AEROBID
	AEROBID-M
	AEROSPAN
	FLOVENT
	FLOVENT DISKUS
	FLOVENT HFA
	FLOVENT ROTADISK
	ASMANEX
	ASMANEX HFA
	AZMACORT
	ALVESCO
LABA
taken from https://www.nationaljewish.org/treatment-programs/medications/copd/bronchodilators
This event measure was defined as occurring when any of the following criteria were met:
	The occurrence of Drug with the following attributes:
	Generic Name is any of: { "FORMOTEROL FUMARATE", "SALMETEROL XINAFOATE", "INDACATEROL MALEATE", "OLODATEROL HCL", "ARFORMOTEROL TARTRATE" }
	FORMOTEROL FUMARATE
	SALMETEROL XINAFOATE
	INDACATEROL MALEATE
	OLODATEROL HCL
	ARFORMOTEROL TARTRATE
	The occurrence of Drug with the following attributes:
	Brand Name is any of: { "ARCAPTA NEOHALER", "BROVANA", "PERFOROMIST", "SEREVENT", "SEREVENT DISKUS", "STRIVERDI RESPIMAT" }
	ARCAPTA NEOHALER
	BROVANA
	PERFOROMIST
	SEREVENT
	SEREVENT DISKUS
	STRIVERDI RESPIMAT
LABA/ICS
taken from https://www.nationaljewish.org/treatment-programs/medications/copd/bronchodilators and http://www.lung.org/local-content/wisconsin/documents/asthma-101-english.pdf
This event measure was defined as occurring when any of the following criteria were met:
	The occurrence of Drug with the following attributes:
	Generic Name is any of: { "FLUTICASONE PROPIONATE/SALMETEROL XINAFOATE", "FLUTICASONE FUROATE/VILANTEROL TRIFENATATE", "BUDESONIDE/FORMOTEROL FUMARATE", "MOMETASONE FUROATE/FORMOTEROL FUMARATE" }
	FLUTICASONE PROPIONATE/SALMETEROL XINAFOATE
	FLUTICASONE FUROATE/VILANTEROL TRIFENATATE
	BUDESONIDE/FORMOTEROL FUMARATE
	MOMETASONE FUROATE/FORMOTEROL FUMARATE
	The occurrence of Drug with the following attributes:
	Brand Name is any of: { "ADVAIR DISKUS", "ADVAIR HFA", "BREO ELLIPTA", "SYMBICORT", "DULERA" }
	ADVAIR DISKUS
	ADVAIR HFA
	BREO ELLIPTA
	SYMBICORT
	DULERA
LABA/LAMA
taken from https://www.nationaljewish.org/treatment-programs/medications/copd/bronchodilators
This event measure was defined as occurring when any of the following criteria were met:
	The occurrence of Drug with the following attributes:
	Generic Name is any of: { "UMECLIDINIUM BROMIDE/VILANTEROL TRIFENATATE", "TIOTROPIUM BROMIDE/OLODATEROL HCL", "INDACATEROL MALEATE/GLYCOPYRROLATE", "GLYCOPYRROLATE/FORMOTEROL FUMARATE" }
	UMECLIDINIUM BROMIDE/VILANTEROL TRIFENATATE
	TIOTROPIUM BROMIDE/OLODATEROL HCL
	INDACATEROL MALEATE/GLYCOPYRROLATE
	GLYCOPYRROLATE/FORMOTEROL FUMARATE
	The occurrence of Drug with the following attributes:
	Brand Name is any of: { "ANORO ELLIPTA", "STIOLTO RESPIMAT", "UTIBRON NEOHALER", "BEVESPI AEROSPHERE" }
	ANORO ELLIPTA
	STIOLTO RESPIMAT
	UTIBRON NEOHALER
	BEVESPI AEROSPHERE
LAMA
taken from https://www.nationaljewish.org/treatment-programs/medications/copd/bronchodilators
This event measure was defined as occurring when any of the following criteria were met:
	The occurrence of Drug with the following attributes:
	Generic Name is any of: { "ACLIDINIUM BROMIDE", "GLYCOPYRROLATE", "TIOTROPIUM BROMIDE", "UMECLIDINIUM BROMIDE" }
	ACLIDINIUM BROMIDE
	GLYCOPYRROLATE
	TIOTROPIUM BROMIDE
	UMECLIDINIUM BROMIDE
	The occurrence of Drug with the following attributes:
	Brand Name is any of: { "INCRUSE ELLIPTA", "SPIRIVA", "SPIRIVA RESPIMAT", "TUDORZA PRESSAIR", "SEEBRI NEOHALER" }
	INCRUSE ELLIPTA
	SPIRIVA
	SPIRIVA RESPIMAT
	TUDORZA PRESSAIR
	SEEBRI NEOHALER
Rescue inhaler days supply
This measure combines the values from the following attributes:
	Days Supply of Drug in Rescue inhaler month's supply
If multiple events exist on a single day, the value is measured as sum of values.
Rescue inhaler months supply
This measure computes a score by summing over the following components:
	For the measure Rescue inhaler days supply
	Use the value of the measure as the score multiplied by weight 0.0333333
	If the value is missing, set the score to 0.0
Risk score for COPD med classes
This measure computes a score by summing over the following components:
	If the event 5HT I Agonists
	Occurs within 180 days, set the score to 1.0
	Otherwise, set the score to 0.0
	If the event Hemorrheologic Agents
	Occurs within 180 days, set the score to 1.0
	Otherwise, set the score to 0.0
	If the event Other cardiac drugs
	Occurs within 180 days, set the score to 1.0
	Otherwise, set the score to 0.0
	If the event Cardiac glycosides
	Occurs within 180 days, set the score to 1.0
	Otherwise, set the score to 0.0
	If the event Alpha beta blockers
	Occurs within 180 days, set the score to 1.0
	Otherwise, set the score to 0.0
	If the event Antihyperlipidemic Drugs
	Occurs within 180 days, set the score to 1.0
	Otherwise, set the score to 0.0
	If the event Hypotensive drugs
	Occurs within 180 days, set the score to 1.0
	Otherwise, set the score to 0.0
	If the event Vasodilating agents
	Occurs within 180 days, set the score to 1.0
	Otherwise, set the score to 0.0
	If the event Phosphodiesterase indicators
	Occurs within 180 days, set the score to 1.0
	Otherwise, set the score to 0.0
	If the event Anticoagulants
	Occurs within 180 days, set the score to 1.0
	Otherwise, set the score to 0.0
	If the event Antiplatelet
	Occurs within 180 days, set the score to 1.0
	Otherwise, set the score to 0.0
	If the event ACE inhibitor
	Occurs within 180 days, set the score to 1.0
	Otherwise, set the score to 0.0
	If the event Beta blockers
	Occurs within 180 days, set the score to 1.0
	Otherwise, set the score to 0.0
	If the event Calcium channel blockers
	Occurs within 180 days, set the score to 1.0
	Otherwise, set the score to 0.0
ACE inhibitor
This event measure was defined as occurring when any of the following criteria were met:
	The occurrence of Drug with the following attributes:
	Generic Name is any of: { "BENAZEPRIL HCL", "BENAZEPRIL HCL/HYDROCHLOROTHIAZIDE", "CAPTOPRIL", "CAPTOPRIL/HYDROCHLOROTHIAZIDE", "ENALAPRIL MALEATE", "ENALAPRIL MALEATE/DILTIAZEM MALATE", "ENALAPRIL MALEATE/FELODIPINE", "ENALAPRIL MALEATE/HYDROCHLOROTHIAZIDE", "ENALAPRILAT DIHYDRATE", "FOSINOPRIL SODIUM", "FOSINOPRIL SODIUM/HYDROCHLOROTHIAZIDE", "LISINOPRIL", "LISINOPRIL/DIETARY SUPPLEMENT,COMB.10…
	BENAZEPRIL HCL
	BENAZEPRIL HCL/HYDROCHLOROTHIAZIDE
	CAPTOPRIL
	CAPTOPRIL/HYDROCHLOROTHIAZIDE
	ENALAPRIL MALEATE
	ENALAPRIL MALEATE/DILTIAZEM MALATE
	ENALAPRIL MALEATE/FELODIPINE
	ENALAPRIL MALEATE/HYDROCHLOROTHIAZIDE
	ENALAPRILAT DIHYDRATE
	FOSINOPRIL SODIUM
	FOSINOPRIL SODIUM/HYDROCHLOROTHIAZIDE
	LISINOPRIL
	LISINOPRIL/DIETARY SUPPLEMENT,COMB.10
	LISINOPRIL/HYDROCHLOROTHIAZIDE
	MOEXIPRIL HCL
	MOEXIPRIL HCL/HYDROCHLOROTHIAZIDE
	PERINDOPRIL ARGININE/AMLODIPINE BESYLATE
	PERINDOPRIL ERBUMINE
	QUINAPRIL HCL
	QUINAPRIL HCL/HYDROCHLOROTHIAZIDE
	RAMIPRIL
	TRANDOLAPRIL
	TRANDOLAPRIL/VERAPAMIL HCL
Depression
This event measure was defined as occurring when any of the following criteria were met:
	The occurrence of Inpatient with the following attributes:
	Diagnosis Code (Any Position) is any of: { "293.83", "309.28", "298.0", "298.00", "298.01", "298.02", "298.03", "298.04", "298.05", "298.06", "298.07", "298.09", "300.4", "300.4-", "300.4--", "300.4---", "300.40", "300.41", "300.42", "300.43", "300.44", "300.45", "300.46", "300.47", "300.48", "300.49", "300.4U", "300.4X", "300.4Y", "309.0", "309.00", "309.01", "309.02", "309.03", "309.04", "309.0…
	293.83 - (ICD9) MOOD DISORDER WITH HALLUCINATIONS IN CONDITIONS CLASSIFIED ELSEWHERE
	309.28 - (ICD9) ADJUSTMENT DISORDER WITH MIXED ANXIETY AND DEPRESSED MOOD
	298.0 - (ICD9) DEPRESSIVE TYPE PSYCHOSIS
	298.00
	298.01
	298.02
	298.03
	298.04
	298.05
	298.06
	298.07
	298.09
	300.4 - (ICD9) DYSTHYMIC DISORDER
	300.4-
	300.4--
	300.4---
	300.40
	300.41
	300.42
	300.43
	300.44
	300.45
	300.46
	300.47
	300.48
	300.49
	300.4U
	300.4X
	300.4Y
	309.0 - (ICD9) ADJUSTMENT DISORDER WITH DEPRESSED MOOD
	309.00
	309.01
	309.02
	309.03
	309.04
	309.05
	309.06
	309.07
	309.08
	309.09
	309.1 - (ICD9) ADJUSTMENT REACTION WITH PROLONGED DEPRESSIVE REACTION
	309.10
	309.11
	309.12
	309.13
	309.14
	309.16
	309.17
	309.18
	309.19
	311 - (ICD9) DEPRESSIVE DISORDER NOT ELSEWHERE CLASSIFIED
	311.0
	311.1
	311.2
	311.3
	311.5
	311.9
	311.--
	311.---
	311.----
	311.0
	311.00
	311.01
	311.02
	311.03
	311.04
	311.05
	311.06
	311.08
	311.09
	311.1
	311.10
	311.11
	311.12
	311.13
	311.14
	311.18
	311.2
	311.20
	311.21
	311.22
	311.23
	311.24
	311.28
	311.29
	311.3
	311.30
	311.31
	311.32
	311.33
	311.34
	311.35
	311.37
	311.38
	311.39
	311.4
	311.40
	311.41
	311.42
	311.44
	311.46
	311.47
	311.5
	311.50
	311.51
	311.52
	311.53
	311.59
	311.6
	311.60
	311.61
	311.66
	311.67
	311.69
	311.7
	311.70
	311.71
	311.72
	311.78
	311.79
	311.8
	311.80
	311.81
	311.82
	311.83
	311.84
	311.89
	311.9
	311.90
	311.91
	311.98
	311.C
	311.D
	311.N
	311.U
	311.UV
	311.X
	311.XX
	311.XY
	311.Y
	The occurrence of Inpatient Service with the following attributes:
	Diagnosis Code (Any Position) is any of: { "293.83", "309.28", "296.2", "296.20", "296.21", "296.22", "296.23", "296.24", "296.25", "296.26", "296.27", "296.28", "296.29", "296.2X", "296.3", "296.30", "296.31", "296.31--", "296.32", "296.33", "296.34", "296.35", "296.36", "296.37", "296.38", "296.39", "296.3A", "296.3X", "298.0", "298.00", "298.01", "298.02", "298.03", "298.04", "298.05", "298.06…
	293.83 - (ICD9) MOOD DISORDER WITH HALLUCINATIONS IN CONDITIONS CLASSIFIED ELSEWHERE
	309.28 - (ICD9) ADJUSTMENT DISORDER WITH MIXED ANXIETY AND DEPRESSED MOOD
	296.2 - (ICD9) MAJOR DEPRESSIVE DISORDER SINGLE EPISODE
	296.20 - (ICD9) MAJOR DEPRESSIVE AFFECTIVE DISORDER SINGLE EPISODE UNSPECIFIED DEGREE
	296.21 - (ICD9) MAJOR DEPRESSIVE AFFECTIVE DISORDER SINGLE EPISODE MILD DEGREE
	296.22 - (ICD9) MAJOR DEPRESSIVE AFFECTIVE DISORDER SINGLE EPISODE MODERATE DEGREE
	296.23 - (ICD9) MAJOR DEPRESSIVE AFFECTIVE DISORDER SINGLE EPISODE SEVERE DEGREE WITHOUT PSYCHOTIC BEHAVIOR
	296.24 - (ICD9) MAJOR DEPRESSIVE AFFECTIVE DISORDER SINGLE EPISODE SEVERE DEGREE SPECIFIED AS WITH PSYCHOTIC BEHAVIOR
	296.25 - (ICD9) MAJOR DEPRESSIVE AFFECTIVE DISORDER SINGLE EPISODE IN PARTIAL OR UNSPECIFIED REMISSION
	296.26 - (ICD9) MAJOR DEPRESSIVE AFFECTIVE DISORDER SINGLE EPISODE IN FULL REMISSION
	296.27
	296.28
	296.29
	296.2X
	296.3 - (ICD9) MAJOR DEPRESSIVE DISORDER RECURRENT EPISODE
	296.30 - (ICD9) MAJOR DEPRESSIVE AFFECTIVE DISORDER RECURRENT EPISODE UNSPECIFIED DEGREE
	296.31 - (ICD9) MAJOR DEPRESSIVE AFFECTIVE DISORDER RECURRENT EPISODE MILD DEGREE
	296.31--
	296.32 - (ICD9) MAJOR DEPRESSIVE AFFECTIVE DISORDER RECURRENT EPISODE MODERATE DEGREE
	296.33 - (ICD9) MAJOR DEPRESSIVE AFFECTIVE DISORDER RECURRENT EPISODE SEVERE DEGREE WITHOUT PSYCHOTIC BEHAVIOR
	296.34 - (ICD9) MAJOR DEPRESSIVE AFFECTIVE DISORDER RECURRENT EPISODE SEVERE DEGREE SPECIFIED AS WITH PSYCHOTIC BEHAVIOR
	296.35 - (ICD9) MAJOR DEPRESSIVE AFFECTIVE DISORDER RECURRENT EPISODE IN PARTIAL OR UNSPECIFIED REMISSION
	296.36 - (ICD9) MAJOR DEPRESSIVE AFFECTIVE DISORDER RECURRENT EPISODE IN FULL REMISSION
	296.37
	296.38
	296.39
	296.3A
	296.3X
	298.0 - (ICD9) DEPRESSIVE TYPE PSYCHOSIS
	298.00
	298.01
	298.02
	298.03
	298.04
	298.05
	298.06
	298.07
	298.09
	300.4 - (ICD9) DYSTHYMIC DISORDER
	300.4-
	300.4--
	300.4---
	300.40
	300.41
	300.42
	300.43
	300.44
	300.45
	300.46
	300.47
	300.48
	300.49
	300.4U
	300.4X
	300.4Y
	309.0 - (ICD9) ADJUSTMENT DISORDER WITH DEPRESSED MOOD
	309.00
	309.01
	309.02
	309.03
	309.04
	309.05
	309.06
	309.07
	309.08
	309.09
	309.1 - (ICD9) ADJUSTMENT REACTION WITH PROLONGED DEPRESSIVE REACTION
	309.10
	309.11
	309.12
	309.13
	309.14
	309.16
	309.17
	309.18
	309.19
	311 - (ICD9) DEPRESSIVE DISORDER NOT ELSEWHERE CLASSIFIED
	311.0
	311.1
	311.2
	311.3
	311.5
	311.9
	311.--
	311.---
	311.----
	311.0
	311.00
	311.01
	311.02
	311.03
	311.04
	311.05
	311.06
	311.08
	311.09
	311.1
	311.10
	311.11
	311.12
	311.13
	311.14
	311.18
	311.2
	311.20
	311.21
	311.22
	311.23
	311.24
	311.28
	311.29
	311.3
	311.30
	311.31
	311.32
	311.33
	311.34
	311.35
	311.37
	311.38
	311.39
	311.4
	311.40
	311.41
	311.42
	311.44
	311.46
	311.47
	311.5
	311.50
	311.51
	311.52
	311.53
	311.59
	311.6
	311.60
	311.61
	311.66
	311.67
	311.69
	311.7
	311.70
	311.71
	311.72
	311.78
	311.79
	311.8
	311.80
	311.81
	311.82
	311.83
	311.84
	311.89
	311.9
	311.90
	311.91
	311.98
	311.C
	311.D
	311.N
	311.U
	311.UV
	311.X
	311.XX
	311.XY
	311.Y
	The occurrence of Outpatient with the following attributes:
	Diagnosis Code (Any Position) is any of: { "293.83", "309.28", "296.2", "296.20", "296.21", "296.22", "296.23", "296.24", "296.25", "296.26", "296.27", "296.28", "296.29", "296.2X", "296.3", "296.30", "296.31", "296.31--", "296.32", "296.33", "296.34", "296.35", "296.36", "296.37", "296.38", "296.39", "296.3A", "296.3X", "298.0", "298.00", "298.01", "298.02", "298.03", "298.04", "298.05", "298.06…
	293.83 - (ICD9) MOOD DISORDER WITH HALLUCINATIONS IN CONDITIONS CLASSIFIED ELSEWHERE
	309.28 - (ICD9) ADJUSTMENT DISORDER WITH MIXED ANXIETY AND DEPRESSED MOOD
	296.2 - (ICD9) MAJOR DEPRESSIVE DISORDER SINGLE EPISODE
	296.20 - (ICD9) MAJOR DEPRESSIVE AFFECTIVE DISORDER SINGLE EPISODE UNSPECIFIED DEGREE
	296.21 - (ICD9) MAJOR DEPRESSIVE AFFECTIVE DISORDER SINGLE EPISODE MILD DEGREE
	296.22 - (ICD9) MAJOR DEPRESSIVE AFFECTIVE DISORDER SINGLE EPISODE MODERATE DEGREE
	296.23 - (ICD9) MAJOR DEPRESSIVE AFFECTIVE DISORDER SINGLE EPISODE SEVERE DEGREE WITHOUT PSYCHOTIC BEHAVIOR
	296.24 - (ICD9) MAJOR DEPRESSIVE AFFECTIVE DISORDER SINGLE EPISODE SEVERE DEGREE SPECIFIED AS WITH PSYCHOTIC BEHAVIOR
	296.25 - (ICD9) MAJOR DEPRESSIVE AFFECTIVE DISORDER SINGLE EPISODE IN PARTIAL OR UNSPECIFIED REMISSION
	296.26 - (ICD9) MAJOR DEPRESSIVE AFFECTIVE DISORDER SINGLE EPISODE IN FULL REMISSION
	296.27
	296.28
	296.29
	296.2X
	296.3 - (ICD9) MAJOR DEPRESSIVE DISORDER RECURRENT EPISODE
	296.30 - (ICD9) MAJOR DEPRESSIVE AFFECTIVE DISORDER RECURRENT EPISODE UNSPECIFIED DEGREE
	296.31 - (ICD9) MAJOR DEPRESSIVE AFFECTIVE DISORDER RECURRENT EPISODE MILD DEGREE
	296.31--
	296.32 - (ICD9) MAJOR DEPRESSIVE AFFECTIVE DISORDER RECURRENT EPISODE MODERATE DEGREE
	296.33 - (ICD9) MAJOR DEPRESSIVE AFFECTIVE DISORDER RECURRENT EPISODE SEVERE DEGREE WITHOUT PSYCHOTIC BEHAVIOR
	296.34 - (ICD9) MAJOR DEPRESSIVE AFFECTIVE DISORDER RECURRENT EPISODE SEVERE DEGREE SPECIFIED AS WITH PSYCHOTIC BEHAVIOR
	296.35 - (ICD9) MAJOR DEPRESSIVE AFFECTIVE DISORDER RECURRENT EPISODE IN PARTIAL OR UNSPECIFIED REMISSION
	296.36 - (ICD9) MAJOR DEPRESSIVE AFFECTIVE DISORDER RECURRENT EPISODE IN FULL REMISSION
	296.37
	296.38
	296.39
	296.3A
	296.3X
	298.0 - (ICD9) DEPRESSIVE TYPE PSYCHOSIS
	298.00
	298.01
	298.02
	298.03
	298.04
	298.05
	298.06
	298.07
	298.09
	300.4 - (ICD9) DYSTHYMIC DISORDER
	300.4-
	300.4--
	300.4---
	300.40
	300.41
	300.42
	300.43
	300.44
	300.45
	300.46
	300.47
	300.48
	300.49
	300.4U
	300.4X
	300.4Y
	309.0 - (ICD9) ADJUSTMENT DISORDER WITH DEPRESSED MOOD
	309.00
	309.01
	309.02
	309.03
	309.04
	309.05
	309.06
	309.07
	309.08
	309.09
	309.1 - (ICD9) ADJUSTMENT REACTION WITH PROLONGED DEPRESSIVE REACTION
	309.10
	309.11
	309.12
	309.13
	309.14
	309.16
	309.17
	309.18
	309.19
	311 - (ICD9) DEPRESSIVE DISORDER NOT ELSEWHERE CLASSIFIED
	311.--
	311.---
	311.----
	311.0
	311.00
	311.01
	311.02
	311.03
	311.04
	311.05
	311.06
	311.08
	311.09
	311.1
	311.10
	311.11
	311.12
	311.13
	311.14
	311.18
	311.2
	311.20
	311.21
	311.22
	311.23
	311.24
	311.28
	311.29
	311.3
	311.30
	311.31
	311.32
	311.33
	311.34
	311.35
	311.37
	311.38
	311.39
	311.4
	311.40
	311.41
	311.42
	311.44
	311.46
	311.47
	311.5
	311.50
	311.51
	311.52
	311.53
	311.59
	311.6
	311.60
	311.61
	311.66
	311.67
	311.69
	311.7
	311.70
	311.71
	311.72
	311.78
	311.79
	311.8
	311.80
	311.81
	311.82
	311.83
	311.84
	311.89
	311.9
	311.90
	311.91
	311.98
	311.C
	311.D
	311.N
	311.U
	311.UV
	311.X
	311.XX
	311.XY
	311.Y
Obesity
This event measure was defined as occurring when any of the following criteria were met:
	The occurrence of Inpatient with the following attributes:
	Diagnosis Code (Any Position) is any of: { "278.00", "278.01", "539.0", "539.00", "539.01", "539.04", "539.06", "539.07", "539.08", "539.09", "539.1", "539.10", "539.11", "539.19", "539.2", "539.20", "539.21", "539.3", "539.4", "539.40", "539.42", "539.5", "539.50", "539.6", "539.7", "539.70", "539.71", "539.72", "539.8", "539.80", "539.81", "539.84", "539.88", "539.89", "539.9", "539.90", "539.9…
	278.00 - (ICD9) OBESITY UNSPECIFIED
	278.01 - (ICD9) MORBID OBESITY
	539.0 - (ICD9) COMPLICATIONS OF GASTRIC BAND PROCEDURE
	539.00
	539.01 - (ICD9) INFECTION DUE TO GASTRIC BAND PROCEDURE
	539.04
	539.06
	539.07
	539.08
	539.09 - (ICD9) OTHER COMPLICATIONS OF GASTRIC BAND PROCEDURE
	539.1
	539.10
	539.11
	539.19
	539.2
	539.20
	539.21
	539.3
	539.4
	539.40
	539.42
	539.5
	539.50
	539.6
	539.7
	539.70
	539.71
	539.72
	539.8 - (ICD9) COMPLICATIONS OF OTHER BARIATRIC PROCEDURES
	539.80
	539.81 - (ICD9) INFECTION DUE TO OTHER BARIATRIC PROCEDURE
	539.84
	539.88
	539.89 - (ICD9) OTHER COMPLICATIONS OF OTHER BARIATRIC PROCEDURES
	539.9
	539.90
	539.99
	649.1 - (ICD9) OBESITY COMPLICATING PREGNANCY CHILDBIRTH OR THE PUERPERIUM
	649.10 - (ICD9) OBESITY COMPLICATING PREGNANCY CHILDBIRTH OR THE PUERPERIUM UNSPECIFIED AS TO EPISODE OF CARE OR NOT APPLICABLE
	649.11 - (ICD9) OBESITY COMPLICATING PREGNANCY CHILDBIRTH OR THE PUERPERIUM DELIVERED WITH OR WITHOUT MENTION OF ANTEPARTUM CONDITION
	649.12 - (ICD9) OBESITY COMPLICATING PREGNANCY CHILDBIRTH OR THE PUERPERIUM DELIVERED WITH MENTION OF POSTPARTUM COMPLICATION
	649.13 - (ICD9) OBESITY COMPLICATING PREGNANCY CHILDBIRTH OR THE PUERPERIUM ANTEPARTUM CONDITION OR COMPLICATION
	649.14 - (ICD9) OBESITY COMPLICATING PREGNANCY CHILDBIRTH OR THE PUERPERIUM POSTPARTUM CONDITION OR COMPLICATION
	649.2 - (ICD9) BARIATRIC SURGERY STATUS COMPLICATING PREGNANCY CHILDBIRTH OR THE PUERPERIUM
	649.20 - (ICD9) BARIATRIC SURGERY STATUS COMPLICATING PREGNANCY CHILDBIRTH OR THE PUERPERIUM UNSPECIFIED EPISODE OF CARE OR NOT APPLICABLE
	649.21 - (ICD9) BARIATRIC SURGERY STATUS COMPLICATING PREGNANCY CHILDBIRTH OR THE PUERPERIUM DELIVERED WITH OR WITHOUT MENTION OF ANTEPARTUM CONDITION
	649.22 - (ICD9) BARIATRIC SURGERY STATUS COMPLICATING PREGNANCY CHILDBIRTH OR THE PUERPERIUM DELIVERED WITH MENTION OF POSTPARTUM COMPLICATION
	649.23 - (ICD9) BARIATRIC SURGERY STATUS COMPLICATING PREGNANCY CHILDBIRTH OR THE PUERPERIUM ANTEPARTUM CONDITION OR COMPLICATION
	649.24 - (ICD9) BARIATRIC SURGERY STATUS COMPLICATING PREGNANCY CHILDBIRTH OR THE PUERPERIUM POSTPARTUM CONDITION OR COMPLICATION
	V85.3 - Code overlap - (ICD9) BODY MASS INDEX 30-39 ADULT; (ICD10) Unspecified occupant of special construction vehicle injured in traffic accident
	V85.30 - (ICD9) BODY MASS INDEX BETWEEN 30.0-30.9 ADULT
	V85.30E
	V85.31 - (ICD9) BODY MASS INDEX BETWEEN 31.0-31.9 ADULT
	V85.31-
	V85.31--
	V85.32 - (ICD9) BODY MASS INDEX BETWEEN 32.0-32.9 ADULT
	V85.33 - (ICD9) BODY MASS INDEX BETWEEN 33.0-33.9 ADULT
	V85.34 - (ICD9) BODY MASS INDEX BETWEEN 34.0-34.9 ADULT
	V85.341
	V85.35 - (ICD9) BODY MASS INDEX BETWEEN 35.0-35.9 ADULT
	V85.36 - (ICD9) BODY MASS INDEX BETWEEN 36.0-36.9 ADULT
	V85.37 - (ICD9) BODY MASS INDEX BETWEEN 37.0-37.9 ADULT
	V85.38 - (ICD9) BODY MASS INDEX BETWEEN 38.0-38.9 ADULT
	V85.39 - (ICD9) BODY MASS INDEX BETWEEN 39.0-39.9 ADULT
	V85.3XXA - (ICD10) Unspecified occupant of special construction vehicle injured in traffic accident, initial encounter
	V85.3XXD - (ICD10) Unspecified occupant of special construction vehicle injured in traffic accident, subsequent encounter
	V85.3XXS - (ICD10) Unspecified occupant of special construction vehicle injured in traffic accident, sequela
	V85.4 - Code overlap - (ICD9) BODY MASS INDEX 40 AND OVER ADULT; (ICD10) Person injured while boarding or alighting from special construction vehicle
	V85.40
	V85.41 - (ICD9) BODY MASS INDEX 40.0-44.9 ADULT
	V85.4110
	V85.42 - (ICD9) BODY MASS INDEX 45.0-49.9 ADULT
	V85.42--
	V85.421
	V85.422
	V85.43 - (ICD9) BODY MASS INDEX 50.0-59.9 ADULT
	V85.44 - (ICD9) BODY MASS INDEX 60.0-69.9 ADULT
	V85.45 - (ICD9) BODY MASS INDEX 70 AND OVER ADULT
	V85.46
	V85.47
	V85.48
	V85.49
	V85.4XXA - (ICD10) Person injured while boarding or alighting from special construction vehicle, initial encounter
	V85.4XXD - (ICD10) Person injured while boarding or alighting from special construction vehicle, subsequent encounter
	V85.4XXS - (ICD10) Person injured while boarding or alighting from special construction vehicle, sequela
	The occurrence of Outpatient with the following attributes:
	Diagnosis Code (Any Position) is any of: { "278.00", "278.01", "539.0", "539.00", "539.01", "539.04", "539.06", "539.07", "539.08", "539.09", "539.1", "539.10", "539.11", "539.19", "539.2", "539.20", "539.21", "539.3", "539.4", "539.40", "539.42", "539.5", "539.50", "539.6", "539.7", "539.70", "539.71", "539.72", "539.8", "539.80", "539.81", "539.84", "539.88", "539.89", "539.9", "539.90", "539.9…
	278.00 - (ICD9) OBESITY UNSPECIFIED
	278.01 - (ICD9) MORBID OBESITY
	539.0 - (ICD9) COMPLICATIONS OF GASTRIC BAND PROCEDURE
	539.00
	539.01 - (ICD9) INFECTION DUE TO GASTRIC BAND PROCEDURE
	539.04
	539.06
	539.07
	539.08
	539.09 - (ICD9) OTHER COMPLICATIONS OF GASTRIC BAND PROCEDURE
	539.1
	539.10
	539.11
	539.19
	539.2
	539.20
	539.21
	539.3
	539.4
	539.40
	539.42
	539.5
	539.50
	539.6
	539.7
	539.70
	539.71
	539.72
	539.8 - (ICD9) COMPLICATIONS OF OTHER BARIATRIC PROCEDURES
	539.80
	539.81 - (ICD9) INFECTION DUE TO OTHER BARIATRIC PROCEDURE
	539.84
	539.88
	539.89 - (ICD9) OTHER COMPLICATIONS OF OTHER BARIATRIC PROCEDURES
	539.9
	539.90
	539.99
	649.1 - (ICD9) OBESITY COMPLICATING PREGNANCY CHILDBIRTH OR THE PUERPERIUM
	649.10 - (ICD9) OBESITY COMPLICATING PREGNANCY CHILDBIRTH OR THE PUERPERIUM UNSPECIFIED AS TO EPISODE OF CARE OR NOT APPLICABLE
	649.11 - (ICD9) OBESITY COMPLICATING PREGNANCY CHILDBIRTH OR THE PUERPERIUM DELIVERED WITH OR WITHOUT MENTION OF ANTEPARTUM CONDITION
	649.12 - (ICD9) OBESITY COMPLICATING PREGNANCY CHILDBIRTH OR THE PUERPERIUM DELIVERED WITH MENTION OF POSTPARTUM COMPLICATION
	649.13 - (ICD9) OBESITY COMPLICATING PREGNANCY CHILDBIRTH OR THE PUERPERIUM ANTEPARTUM CONDITION OR COMPLICATION
	649.14 - (ICD9) OBESITY COMPLICATING PREGNANCY CHILDBIRTH OR THE PUERPERIUM POSTPARTUM CONDITION OR COMPLICATION
	649.2 - (ICD9) BARIATRIC SURGERY STATUS COMPLICATING PREGNANCY CHILDBIRTH OR THE PUERPERIUM
	649.20 - (ICD9) BARIATRIC SURGERY STATUS COMPLICATING PREGNANCY CHILDBIRTH OR THE PUERPERIUM UNSPECIFIED EPISODE OF CARE OR NOT APPLICABLE
	649.21 - (ICD9) BARIATRIC SURGERY STATUS COMPLICATING PREGNANCY CHILDBIRTH OR THE PUERPERIUM DELIVERED WITH OR WITHOUT MENTION OF ANTEPARTUM CONDITION
	649.22 - (ICD9) BARIATRIC SURGERY STATUS COMPLICATING PREGNANCY CHILDBIRTH OR THE PUERPERIUM DELIVERED WITH MENTION OF POSTPARTUM COMPLICATION
	649.23 - (ICD9) BARIATRIC SURGERY STATUS COMPLICATING PREGNANCY CHILDBIRTH OR THE PUERPERIUM ANTEPARTUM CONDITION OR COMPLICATION
	649.24 - (ICD9) BARIATRIC SURGERY STATUS COMPLICATING PREGNANCY CHILDBIRTH OR THE PUERPERIUM POSTPARTUM CONDITION OR COMPLICATION
	V85.3 - Code overlap - (ICD9) BODY MASS INDEX 30-39 ADULT; (ICD10) Unspecified occupant of special construction vehicle injured in traffic accident
	V85.30 - (ICD9) BODY MASS INDEX BETWEEN 30.0-30.9 ADULT
	V85.30E
	V85.31 - (ICD9) BODY MASS INDEX BETWEEN 31.0-31.9 ADULT
	V85.31-
	V85.31--
	V85.32 - (ICD9) BODY MASS INDEX BETWEEN 32.0-32.9 ADULT
	V85.33 - (ICD9) BODY MASS INDEX BETWEEN 33.0-33.9 ADULT
	V85.34 - (ICD9) BODY MASS INDEX BETWEEN 34.0-34.9 ADULT
	V85.341
	V85.35 - (ICD9) BODY MASS INDEX BETWEEN 35.0-35.9 ADULT
	V85.36 - (ICD9) BODY MASS INDEX BETWEEN 36.0-36.9 ADULT
	V85.37 - (ICD9) BODY MASS INDEX BETWEEN 37.0-37.9 ADULT
	V85.38 - (ICD9) BODY MASS INDEX BETWEEN 38.0-38.9 ADULT
	V85.39 - (ICD9) BODY MASS INDEX BETWEEN 39.0-39.9 ADULT
	V85.3XXA - (ICD10) Unspecified occupant of special construction vehicle injured in traffic accident, initial encounter
	V85.3XXD - (ICD10) Unspecified occupant of special construction vehicle injured in traffic accident, subsequent encounter
	V85.3XXS - (ICD10) Unspecified occupant of special construction vehicle injured in traffic accident, sequela
	V85.4 - Code overlap - (ICD9) BODY MASS INDEX 40 AND OVER ADULT; (ICD10) Person injured while boarding or alighting from special construction vehicle
	V85.40
	V85.41 - (ICD9) BODY MASS INDEX 40.0-44.9 ADULT
	V85.4110
	V85.42 - (ICD9) BODY MASS INDEX 45.0-49.9 ADULT
	V85.42--
	V85.421
	V85.422
	V85.43 - (ICD9) BODY MASS INDEX 50.0-59.9 ADULT
	V85.44 - (ICD9) BODY MASS INDEX 60.0-69.9 ADULT
	V85.45 - (ICD9) BODY MASS INDEX 70 AND OVER ADULT
	V85.46
	V85.47
	V85.48
	V85.49
	V85.4XXA - (ICD10) Person injured while boarding or alighting from special construction vehicle, initial encounter
	V85.4XXD - (ICD10) Person injured while boarding or alighting from special construction vehicle, subsequent encounter
	V85.4XXS - (ICD10) Person injured while boarding or alighting from special construction vehicle, sequela
	The occurrence of Inpatient with the following attributes:
	Procedure Code (Any Position) is any of: { "43.82", "43.89", "44.31", "44.38", "44.39", "44.68", "44.69", "44.95", "45.51", "45.91" }
	43.82 - (ICD9) LAPAROSCOPIC VERTICAL (SLEEVE) GASTRECTOMY
	43.89 - (ICD9) OPEN AND OTHER PARTIAL GASTRECTOMY
	44.31 - (ICD9) HIGH GASTRIC BYPASS
	44.38 - (ICD9) LAPAROSCOPIC GASTROENTEROSTOMY
	44.39 - (ICD9) OTHER GASTROENTEROSTOMY WITHOUT GASTRECTOMY
	44.68 - (ICD9) LAPAROSCOPIC GASTROPLASTY
	44.69 - (ICD9) OTHER REPAIR OF STOMACH
	44.95 - (ICD9) LAPAROSCOPIC GASTRIC RESTRICTIVE PROCEDURE
	45.51 - (ICD9) ISOLATION OF SEGMENT OF SMALL INTESTINE
	45.91 - (ICD9) SMALL-TO-SMALL INTESTINAL ANASTOMOSIS
	The occurrence of Outpatient with the following attributes:
	Procedure Code (Any Position) is any of: { "43.82", "43.89", "44.31", "44.38", "44.39", "44.68", "44.69", "44.95", "45.51", "45.91" }
	43.82 - (ICD9) LAPAROSCOPIC VERTICAL (SLEEVE) GASTRECTOMY
	43.89 - (ICD9) OPEN AND OTHER PARTIAL GASTRECTOMY
	44.31 - (ICD9) HIGH GASTRIC BYPASS
	44.38 - (ICD9) LAPAROSCOPIC GASTROENTEROSTOMY
	44.39 - (ICD9) OTHER GASTROENTEROSTOMY WITHOUT GASTRECTOMY
	44.68 - (ICD9) LAPAROSCOPIC GASTROPLASTY
	44.69 - (ICD9) OTHER REPAIR OF STOMACH
	44.95 - (ICD9) LAPAROSCOPIC GASTRIC RESTRICTIVE PROCEDURE
	45.51 - (ICD9) ISOLATION OF SEGMENT OF SMALL INTESTINE
	45.91 - (ICD9) SMALL-TO-SMALL INTESTINAL ANASTOMOSIS
	The occurrence of Inpatient with the following attributes:
	Procedure Code (Any Position) is any of: { "43644", "43645", "43659", "43770", "43842", "43843", "43844", "43845", "43846", "43847", "43999", "S2082" }
	43644 - (HCPCS) Laparoscopy, surgical, gastric restrictive procedure; with gastric bypass and Roux-en-Y gastroenterostomy (roux limb 150 cm or less)
	43645 - (HCPCS) Laparoscopy, surgical, gastric restrictive procedure; with gastric bypass and small intestine reconstruction to limit absorption
	43659 - (HCPCS) Unlisted laparoscopy procedure, stomach
	43770 - (HCPCS) Laparoscopy, surgical, gastric restrictive procedure; placement of adjustable gastric band (gastric band and subcutaneous port components) / Laparoscopy, surgical, gastric restrictive procedure; placement of adjustable gastric restrictive device (eg, gastric band and subcutaneous port components)
	43842 - (HCPCS) Gastric restrictive procedure, without gastric bypass, for morbid obesity; vertical-banded gastroplasty
	43843 - (HCPCS) Gastric restrictive procedure, without gastric bypass, for morbid obesity; other than vertical-banded gastroplasty
	43844
	43845 - (HCPCS) Gastric restrictive procedure with partial gastrectomy, pylorus-preserving duodenoileostomy and ileoileostomy (50 to 100 cm common channel) to limit absorption (biliopancreatic diversion with duodenal switch)
	43846 - (HCPCS) Gastric restrictive procedure, with gastric bypass for morbid obesity; with short limb (150 cm or less) Roux-en-Y gastroenterostomy / Gastric restrictive procedure, with gastric bypass for morbid obesity; with short limb (less than 100 cm) Roux-en-Y gastro enterostomy / Gastric restrictive procedure, with gastric bypass for morbid obesity; with short limb (less than 100 cm) Roux-e…
	43847 - (HCPCS) Gastric restrictive procedure, with gastric bypass for morbid obesity; with small bowel reconstruction to limit absorption / Gastric restrictive procedure, with gastric bypass for morbid obesity; with small intestine reconstruction to limit absorption
	43999 - (HCPCS) Unlisted procedure, stomach
	S2082 - (HCPCS) LAPAROSCOPY, SURGICAL; GASTRIC RESTRICTIVE PROCEDURE, ADJUSTABLE GASTRIC BAND (INCLUDES PLACEMENT OF SUBCUTANEOUS PORT)
	The occurrence of Outpatient with the following attributes:
	Procedure Code (Any Position) is any of: { "43644", "43645", "43659", "43770", "43842", "43843", "43844", "43845", "43846", "43847", "43999", "S2082" }
	43644 - (HCPCS) Laparoscopy, surgical, gastric restrictive procedure; with gastric bypass and Roux-en-Y gastroenterostomy (roux limb 150 cm or less)
	43645 - (HCPCS) Laparoscopy, surgical, gastric restrictive procedure; with gastric bypass and small intestine reconstruction to limit absorption
	43659 - (HCPCS) Unlisted laparoscopy procedure, stomach
	43770 - (HCPCS) Laparoscopy, surgical, gastric restrictive procedure; placement of adjustable gastric band (gastric band and subcutaneous port components) / Laparoscopy, surgical, gastric restrictive procedure; placement of adjustable gastric restrictive device (eg, gastric band and subcutaneous port components)
	43842 - (HCPCS) Gastric restrictive procedure, without gastric bypass, for morbid obesity; vertical-banded gastroplasty
	43843 - (HCPCS) Gastric restrictive procedure, without gastric bypass, for morbid obesity; other than vertical-banded gastroplasty
	43844
	43845 - (HCPCS) Gastric restrictive procedure with partial gastrectomy, pylorus-preserving duodenoileostomy and ileoileostomy (50 to 100 cm common channel) to limit absorption (biliopancreatic diversion with duodenal switch)
	43846 - (HCPCS) Gastric restrictive procedure, with gastric bypass for morbid obesity; with short limb (150 cm or less) Roux-en-Y gastroenterostomy / Gastric restrictive procedure, with gastric bypass for morbid obesity; with short limb (less than 100 cm) Roux-en-Y gastro enterostomy / Gastric restrictive procedure, with gastric bypass for morbid obesity; with short limb (less than 100 cm) Roux-e…
	43847 - (HCPCS) Gastric restrictive procedure, with gastric bypass for morbid obesity; with small bowel reconstruction to limit absorption / Gastric restrictive procedure, with gastric bypass for morbid obesity; with small intestine reconstruction to limit absorption
	43999 - (HCPCS) Unlisted procedure, stomach
	S2082 - (HCPCS) LAPAROSCOPY, SURGICAL; GASTRIC RESTRICTIVE PROCEDURE, ADJUSTABLE GASTRIC BAND (INCLUDES PLACEMENT OF SUBCUTANEOUS PORT)
	The occurrence of Drug with the following attributes:
	Generic Name is any of: { "BENZPHETAMINE HCL", "DEXFENFLURAMINE HCL", "DIETHYLPROPION HCL", "FENFLURAMINE HCL", "LORCASERIN HCL", "MEPHENTERMINE SULFATE", "NALTREXONE HCL/BUPROPION HCL", "ORLISTAT", "PHENDIMETRAZINE TARTRATE", "PHENTERMINE HCL", "PHENTERMINE HCL/TOPIRAMATE", "PHENTERMINE RESIN", "SIBUTRAMINE HCL M-HYDRATE" }
	BENZPHETAMINE HCL
	DEXFENFLURAMINE HCL
	DIETHYLPROPION HCL
	FENFLURAMINE HCL
	LORCASERIN HCL
	MEPHENTERMINE SULFATE
	NALTREXONE HCL/BUPROPION HCL
	ORLISTAT
	PHENDIMETRAZINE TARTRATE
	PHENTERMINE HCL
	PHENTERMINE HCL/TOPIRAMATE
	PHENTERMINE RESIN
	SIBUTRAMINE HCL M-HYDRATE
ED point of service
This event measure was defined as occurring when any of the following criteria were met:
	The occurrence of Inpatient with the following attributes:
	Service Sub-Category is any of: { "10120", "10220", "10320", "10420", "10520", "12220", "20120", "20220", "21120", "21220", "22120", "22320", "30120", "30220", "30320", "30420", "30520", "30620", "31120", "31220", "31320", "31420", "31520", "31620" }
	10120
	10220
	10320
	10420
	10520
	12220
	20120
	20220
	21120
	21220
	22120
	22320
	30120
	30220
	30320
	30420
	30520
	30620
	31120
	31220
	31320
	31420
	31520
	31620
	The occurrence of Outpatient with the following attributes:
	Service Sub-Category is any of: { "10120", "10220", "10320", "10420", "10520", "12220", "20120", "20220", "21120", "21220", "22120", "22320", "30120", "30220", "30320", "30420", "30520", "30620", "31120", "31220", "31320", "31420", "31520", "31620" }
	10120
	10220
	10320
	10420
	10520
	12220
	20120
	20220
	21120
	21220
	22120
	22320
	30120
	30220
	30320
	30420
	30520
	30620
	31120
	31220
	31320
	31420
	31520
	31620
	The occurrence of Outpatient with the following attributes:
	Place of Service is any of:
	Ambulance (air or water)
	Ambulance (land)
	Emergency Room - Hospital
Beta blockers
This event measure was defined as occurring when any of the following criteria were met:
	The occurrence of Drug with the following attributes:
	Generic Name is any of: { "ACEBUTOLOL HCL", "ATENOLOL", "ATENOLOL/CHLORTHALIDONE", "BETAXOLOL HCL", "BISOPROLOL FUMARATE", "BISOPROLOL FUMARATE/HYDROCHLOROTHIAZIDE", "BRIMONIDINE TARTRATE/TIMOLOL MALEATE", "CARTEOLOL HCL", "CARVEDILOL", "CARVEDILOL PHOSPHATE", "DORZOLAMIDE HCL/TIMOLOL MALEATE", "DORZOLAMIDE HCL/TIMOLOL MALEATE/PF", "ESMOLOL HCL", "LABETALOL HCL", "METOPROLOL SUCCINATE", "METOPROL…
	ACEBUTOLOL HCL
	ATENOLOL
	ATENOLOL/CHLORTHALIDONE
	BETAXOLOL HCL
	BISOPROLOL FUMARATE
	BISOPROLOL FUMARATE/HYDROCHLOROTHIAZIDE
	BRIMONIDINE TARTRATE/TIMOLOL MALEATE
	CARTEOLOL HCL
	CARVEDILOL
	CARVEDILOL PHOSPHATE
	DORZOLAMIDE HCL/TIMOLOL MALEATE
	DORZOLAMIDE HCL/TIMOLOL MALEATE/PF
	ESMOLOL HCL
	LABETALOL HCL
	METOPROLOL SUCCINATE
	METOPROLOL SUCCINATE/HYDROCHLOROTHIAZIDE
	METOPROLOL TARTRATE
	METOPROLOL TARTRATE/HYDROCHLOROTHIAZIDE
	NEBIVOLOL HCL
	SOTALOL HCL
	TIMOLOL
	TIMOLOL MALEATE
	TIMOLOL MALEATE/HYDROCHLOROTHIAZIDE
	TIMOLOL MALEATE/PF
Calcium channel blockers
This event measure was defined as occurring when any of the following criteria were met:
	The occurrence of Drug with the following attributes:
	Generic Name is any of: { "ALISKIREN HEMIFUMARATE/AMLODIPINE BESYLATE", "ALISKIREN HEMIFUMARATE/AMLODIPINE/HYDROCHLOROTHIAZIDE", "AMLODIPINE BESYLATE", "AMLODIPINE BESYLATE/ATORVASTATIN CALCIUM", "AMLODIPINE BESYLATE/BENAZEPRIL HCL", "AMLODIPINE BESYLATE/OLMESARTAN MEDOXOMIL", "AMLODIPINE BESYLATE/VALSARTAN", "AMLODIPINE BESYLATE/VALSARTAN/HYDROCHLOROTHIAZIDE", "BEPRIDIL HCL", "CLEVIDIPINE BUTYRA…
	ALISKIREN HEMIFUMARATE/AMLODIPINE BESYLATE
	ALISKIREN HEMIFUMARATE/AMLODIPINE/HYDROCHLOROTHIAZIDE
	AMLODIPINE BESYLATE
	AMLODIPINE BESYLATE/ATORVASTATIN CALCIUM
	AMLODIPINE BESYLATE/BENAZEPRIL HCL
	AMLODIPINE BESYLATE/OLMESARTAN MEDOXOMIL
	AMLODIPINE BESYLATE/VALSARTAN
	AMLODIPINE BESYLATE/VALSARTAN/HYDROCHLOROTHIAZIDE
	BEPRIDIL HCL
	CLEVIDIPINE BUTYRATE
	DILTIAZEM HCL
	DILTIAZEM HCL IN 0.9 % SODIUM CHLORIDE
	DILTIAZEM HCL/DEXTROSE 5 % IN WATER
	DILTIAZEM MALATE
	ENALAPRIL MALEATE/FELODIPINE
	FELODIPINE
	ISRADIPINE
	MIBEFRADIL DI-HCL
	NICARDIPINE HCL
	NICARDIPINE IN DEXTROSE 5 %-WATER
	NIFEDIPINE
	NIMODIPINE
	NISOLDIPINE
	OLMESARTAN MEDOXOMIL/AMLODIPINE BESYLATE/HYDROCHLOROTHIAZIDE
	TELMISARTAN/AMLODIPINE BESYLATE
	TRANDOLAPRIL/VERAPAMIL HCL
	VERAPAMIL HCL
Antihyperlipidemic Drugs
This event measure was defined as occurring when any of the following criteria were met:
	The occurrence of Drug with the following attributes:
	Generic Name is any of: { "AMLODIPINE BESYLATE/ATORVASTATIN CALCIUM", "ASPIRIN (CALCIUM CARB & MAGNESIUM BUFFERS)/PRAVASTATIN", "ATORVASTATIN CALCIUM", "CHOLESTYRAMINE", "CHOLESTYRAMINE (WITH SUGAR)", "CHOLESTYRAMINE/ASPARTAME", "COLESEVELAM HCL", "COLESTIPOL HCL", "EZETIMIBE", "EZETIMIBE/ATORVASTATIN CALCIUM", "EZETIMIBE/SIMVASTATIN", "FLUVASTATIN SODIUM", "LOVASTATIN", "NIACIN/LOVASTATIN", "NIA…
	AMLODIPINE BESYLATE/ATORVASTATIN CALCIUM
	ASPIRIN (CALCIUM CARB & MAGNESIUM BUFFERS)/PRAVASTATIN
	ATORVASTATIN CALCIUM
	CHOLESTYRAMINE
	CHOLESTYRAMINE (WITH SUGAR)
	CHOLESTYRAMINE/ASPARTAME
	COLESEVELAM HCL
	COLESTIPOL HCL
	EZETIMIBE
	EZETIMIBE/ATORVASTATIN CALCIUM
	EZETIMIBE/SIMVASTATIN
	FLUVASTATIN SODIUM
	LOVASTATIN
	NIACIN/LOVASTATIN
	NIACIN/SIMVASTATIN
	PITAVASTATIN CALCIUM
	PRAVASTATIN SODIUM
	SIMVASTATIN
	SITAGLIPTIN PHOSPHATE/SIMVASTATIN
	ARGININE/NIACIN/YOHIMBE BARK/GINSENG/GNK/DAMIANA/SCHISANDRA
	BETA-CAROTENE(A) W-C & E/NIACINAMIDE/VIT B2/LUT/MIN/GLU-ONE
	C/NIACINAMIDE/CR POLYNICOTINAT/OAT/PHYTOSTEROL/GUGGULSTERONE
	CAFFEINE/NIACIN/PYRIDOXINE/HERBAL COMPLEX NO. 133
	CERAMIDES 1,3,6-11/NIACINAMIDE
	CERAMIDES 1,3,6-11/NIACINAMIDE/HYALURONIC ACID
	FENOFIBRATE
	FENOFIBRATE NANOCRYSTALLIZED
	FENOFIBRATE,MICRONIZED
	FOLIC ACID/NIACINAMIDE/CUPRIC OXIDE/ZINC OXIDE
	FOLIC ACID/NIACINAMIDE/ZINC
	GEMFIBROZIL
	INOSITOL NIACINATE
	INOSITOL/CHOLINE BITARTRATE/VIT B COMP/NIACINAMIDE/PANTOT AC
	IRON FUMARATE & POLYSAC COMP/FOLIC ACID/VITAMIN C/NIACIN
	IRON FUMARATE & POLYSAC COMP/VITAMIN C/NIACIN
	IRON PYROPHOSPHATE/CYANOCOBALAMIN/FA/NIACIN/PYRIDOXINE HCL
	LECITHIN/SITOSTEROLS/NIACIN/BETAINE/CHITOSAN
	LEVOMEFOLATE CA/NIACINAMIDE/COPPER/ZINC/SELENIUM/CHROMIUM
	LYSINE HCL/NIACINAMIDE/THIAMINE
	MELATONIN/TRYPTOPHAN/VALERIAN/CHAMOMILE/NIACIN/INOSITOL/B6
	METHYLTETRAHYDROFOLATE GLUCOSAMINE/NIACINAMIDE/CUPRIC &ZN OX
	NIACIN
	NIACIN (INOSITOL NIACINATE)
	NIACIN NO.1/FA/B12/IRON/A-CYST ZN/CHROM POLY/INOS NIAC/A-CYS
	NIACIN/CAPSAICIN/YOHIMBE BARK/GINSENG/GNK BI EX/DAMIANA/OATS
	NIACIN/POLICOS/GUGULSTR/PLANT STEROL COMPLEX/CAYENNE/GARLIC
	NIACINAMIDE
	NIACINAMIDE ASCORBATE
	NIACINAMIDE/AZELAIC AC/QUERCET/TURMER/FA/B6/ZINC OX/COPPER
	NIACINAMIDE/AZELAIC ACID/ZINC OXIDE/VIT B6/COPPER/FA
	NIACINAMIDE/RIBOFLAVIN/BETA-CAROTENE(A) W-C & E/MINERALS
	NIACINAMIDE/VIT B6/VIT C/FA/COPPER/MG CIT/ZN GLUC/ALIP ACID
	PECTIN/INOSITOL/BIOFLAVONOIDS/NIACIN/SOYBEAN
	POLICOSANOL/INOSITOL NIACINATE/GARLIC
	THIAMINE HCL/RIBOFLAVIN/NIACINAMIDE/CYANOCOBALAMIN/PROTEASE
	THIAMINE HCL/RIBOFLAVIN/NIACINAMIDE/DEXPANTHENOL/PYRIDOXINE
	THIAMINE M.NIT/RIBOFLAVIN/NIACIN/CA PANTOTHENATE/B6/B12/C/FA
	THIAMINE/RIBOFLAVIN/NIACIN/CA PANTOTHENATE/B6/B12/VIT C/FA
	THIAMINE/RIBOFLAVIN/NIACIN/CA PANTOTHENATE/VIT B6/B12/IRON
	THIAMINE/RIBOFLAVIN/NIACIN/PANT ACID/B6/IRON/METHION/CHOLINE
	VIT B2/NIACINAMIDE/PYRIDOXINE HCL/CYANOCOBALAMIN/D-PANTHENOL
	VIT C/PYRIDOXINE HCL/NIACIN/FA/VIT B12/HERBAL COMPLEX NO.192
	VITAMIN B COMPLEX NO.12/NIACINAMIDE
	VITAMIN B COMPLEX/NIACINAMIDE/CYANOCOBALAMIN/CHOLINE BIT
	VITAMIN B COMPLEX/NIACINAMIDE/PANTOTHENIC ACID/HERBAL DRUGS
Cardiac glycosides
This event measure was defined as occurring when any of the following criteria were met:
	The occurrence of Drug with the following attributes:
	Generic Name is any of: { "DIGITOXIN", "DIGOXIN", "DIGOXIN IMMUNE FAB" }
	DIGITOXIN
	DIGOXIN
	DIGOXIN IMMUNE FAB
5HT I Agonists
This event measure was defined as occurring when any of the following criteria were met:
	The occurrence of Drug with the following attributes:
	Generic Name is any of: { "SUMATRIPTAN", "ZOLMITRIPTAN", "ALMOTRIPTAN MALATE", "ELETRIPTAN HBR", "FROVATRIPTAN SUCCINATE", "NARATRIPTAN HCL", "RIZATRIPTAN BENZOATE", "SUMATRIPTAN SUCCINATE", "SUMATRIPTAN SUCCINATE/NAPROXEN SODIUM" }
	SUMATRIPTAN
	ZOLMITRIPTAN
	ALMOTRIPTAN MALATE
	ELETRIPTAN HBR
	FROVATRIPTAN SUCCINATE
	NARATRIPTAN HCL
	RIZATRIPTAN BENZOATE
	SUMATRIPTAN SUCCINATE
	SUMATRIPTAN SUCCINATE/NAPROXEN SODIUM
Acute Coronary Syndrome
This event measure was defined as occurring when any of the following criteria were met:
	The occurrence of Inpatient with the following attributes:
	Diagnosis Code (Any Position) is any of: { "410", "410.0", "410.00", "410.01", "410.02", "410.1", "410.10", "410.11", "410.12", "410.2", "410.20", "410.21", "410.22", "410.3", "410.30", "410.31", "410.32", "410.4", "410.40", "410.41", "410.42", "410.5", "410.50", "410.51", "410.52", "410.6", "410.60", "410.61", "410.62", "410.7", "410.70", "410.71", "410.72", "410.8", "410.80", "410.81", "410.82"…
	410 - (ICD9) ACUTE MYOCARDIAL INFARCTION
	410.0 - (ICD9) ACUTE MYOCARDIAL INFARCTION OF ANTEROLATERAL WALL
	410.00 - (ICD9) ACUTE MYOCARDIAL INFARCTION OF ANTEROLATERAL WALL EPISODE OF CARE UNSPECIFIED
	410.01 - (ICD9) ACUTE MYOCARDIAL INFARCTION OF ANTEROLATERAL WALL INITIAL EPISODE OF CARE
	410.02 - (ICD9) ACUTE MYOCARDIAL INFARCTION OF ANTEROLATERAL WALL SUBSEQUENT EPISODE OF CARE
	410.1 - (ICD9) ACUTE MYOCARDIAL INFARCTION OF OTHER ANTERIOR WALL
	410.10 - (ICD9) ACUTE MYOCARDIAL INFARCTION OF OTHER ANTERIOR WALL EPISODE OF CARE UNSPECIFIED
	410.11 - (ICD9) ACUTE MYOCARDIAL INFARCTION OF OTHER ANTERIOR WALL INITIAL EPISODE OF CARE
	410.12 - (ICD9) ACUTE MYOCARDIAL INFARCTION OF OTHER ANTERIOR WALL SUBSEQUENT EPISODE OF CARE
	410.2 - (ICD9) ACUTE MYOCARDIAL INFARCTION OF INFEROLATERAL WALL
	410.20 - (ICD9) ACUTE MYOCARDIAL INFARCTION OF INFEROLATERAL WALL EPISODE OF CARE UNSPECIFIED
	410.21 - (ICD9) ACUTE MYOCARDIAL INFARCTION OF INFEROLATERAL WALL INITIAL EPISODE OF CARE
	410.22 - (ICD9) ACUTE MYOCARDIAL INFARCTION OF INFEROLATERAL WALL SUBSEQUENT EPISODE OF CARE
	410.3 - (ICD9) ACUTE MYOCARDIAL INFARCTION OF INFEROPOSTERIOR WALL
	410.30 - (ICD9) ACUTE MYOCARDIAL INFARCTION OF INFEROPOSTERIOR WALL EPISODE OF CARE UNSPECIFIED
	410.31 - (ICD9) ACUTE MYOCARDIAL INFARCTION OF INFEROPOSTERIOR WALL INITIAL EPISODE OF CARE
	410.32 - (ICD9) ACUTE MYOCARDIAL INFARCTION OF INFEROPOSTERIOR WALL SUBSEQUENT EPISODE OF CARE
	410.4 - (ICD9) ACUTE MYOCARDIAL INFARCTION OF OTHER INFERIOR WALL
	410.40 - (ICD9) ACUTE MYOCARDIAL INFARCTION OF OTHER INFERIOR WALL EPISODE OF CARE UNSPECIFIED
	410.41 - (ICD9) ACUTE MYOCARDIAL INFARCTION OF OTHER INFERIOR WALL INITIAL EPISODE OF CARE
	410.42 - (ICD9) ACUTE MYOCARDIAL INFARCTION OF OTHER INFERIOR WALL SUBSEQUENT EPISODE OF CARE
	410.5 - (ICD9) ACUTE MYOCARDIAL INFARCTION OF OTHER LATERAL WALL
	410.50 - (ICD9) ACUTE MYOCARDIAL INFARCTION OF OTHER LATERAL WALL EPISODE OF CARE UNSPECIFIED
	410.51 - (ICD9) ACUTE MYOCARDIAL INFARCTION OF OTHER LATERAL WALL INITIAL EPISODE OF CARE
	410.52 - (ICD9) ACUTE MYOCARDIAL INFARCTION OF OTHER LATERAL WALL SUBSEQUENT EPISODE OF CARE
	410.6 - (ICD9) TRUE POSTERIOR WALL INFARCTION
	410.60 - (ICD9) TRUE POSTERIOR WALL INFARCTION EPISODE OF CARE UNSPECIFIED
	410.61 - (ICD9) TRUE POSTERIOR WALL INFARCTION INITIAL EPISODE OF CARE
	410.62 - (ICD9) TRUE POSTERIOR WALL INFARCTION SUBSEQUENT EPISODE OF CARE
	410.7 - (ICD9) SUBENDOCARDIAL INFARCTION
	410.70 - (ICD9) SUBENDOCARDIAL INFARCTION EPISODE OF CARE UNSPECIFIED
	410.71 - (ICD9) SUBENDOCARDIAL INFARCTION INITIAL EPISODE OF CARE
	410.72 - (ICD9) SUBENDOCARDIAL INFARCTION SUBSEQUENT EPISODE OF CARE
	410.8 - (ICD9) ACUTE MYOCARDIAL INFARCTION OF OTHER SPECIFIED SITES
	410.80 - (ICD9) ACUTE MYOCARDIAL INFARCTION OF OTHER SPECIFIED SITES EPISODE OF CARE UNSPECIFIED
	410.81 - (ICD9) ACUTE MYOCARDIAL INFARCTION OF OTHER SPECIFIED SITES INITIAL EPISODE OF CARE
	410.82 - (ICD9) ACUTE MYOCARDIAL INFARCTION OF OTHER SPECIFIED SITES SUBSEQUENT EPISODE OF CARE
	410.9 - (ICD9) ACUTE MYOCARDIAL INFARCTION OF UNSPECIFIED SITE
	410.90 - (ICD9) ACUTE MYOCARDIAL INFARCTION OF UNSPECIFIED SITE EPISODE OF CARE UNSPECIFIED
	410.91 - (ICD9) ACUTE MYOCARDIAL INFARCTION OF UNSPECIFIED SITE INITIAL EPISODE OF CARE
	410.92 - (ICD9) ACUTE MYOCARDIAL INFARCTION OF UNSPECIFIED SITE SUBSEQUENT EPISODE OF CARE
	411 - (ICD9) OTHER ACUTE AND SUBACUTE FORMS OF ISCHEMIC HEART DISEASE
	411.0 - (ICD9) POSTMYOCARDIAL INFARCTION SYNDROME
	411.1 - (ICD9) INTERMEDIATE CORONARY SYNDROME
	411.8 - (ICD9) OTHER ACUTE AND SUBACUTE FORMS OF ISCHEMIC HEART DISEASE
	411.81 - (ICD9) ACUTE CORONARY OCCLUSION WITHOUT MYOCARDIAL INFARCTION
	411.89 - (ICD9) OTHER ACUTE AND SUBACUTE FORMS OF ISCHEMIC HEART DISEASE OTHER
	The occurrence of Outpatient with the following attributes:
	Diagnosis Code (Any Position) is any of: { "410", "410.0", "410.00", "410.01", "410.02", "410.1", "410.10", "410.11", "410.12", "410.2", "410.20", "410.21", "410.22", "410.3", "410.30", "410.31", "410.32", "410.4", "410.40", "410.41", "410.42", "410.5", "410.50", "410.51", "410.52", "410.6", "410.60", "410.61", "410.62", "410.7", "410.70", "410.71", "410.72", "410.8", "410.80", "410.81", "410.82"…
	410 - (ICD9) ACUTE MYOCARDIAL INFARCTION
	410.0 - (ICD9) ACUTE MYOCARDIAL INFARCTION OF ANTEROLATERAL WALL
	410.00 - (ICD9) ACUTE MYOCARDIAL INFARCTION OF ANTEROLATERAL WALL EPISODE OF CARE UNSPECIFIED
	410.01 - (ICD9) ACUTE MYOCARDIAL INFARCTION OF ANTEROLATERAL WALL INITIAL EPISODE OF CARE
	410.02 - (ICD9) ACUTE MYOCARDIAL INFARCTION OF ANTEROLATERAL WALL SUBSEQUENT EPISODE OF CARE
	410.1 - (ICD9) ACUTE MYOCARDIAL INFARCTION OF OTHER ANTERIOR WALL
	410.10 - (ICD9) ACUTE MYOCARDIAL INFARCTION OF OTHER ANTERIOR WALL EPISODE OF CARE UNSPECIFIED
	410.11 - (ICD9) ACUTE MYOCARDIAL INFARCTION OF OTHER ANTERIOR WALL INITIAL EPISODE OF CARE
	410.12 - (ICD9) ACUTE MYOCARDIAL INFARCTION OF OTHER ANTERIOR WALL SUBSEQUENT EPISODE OF CARE
	410.2 - (ICD9) ACUTE MYOCARDIAL INFARCTION OF INFEROLATERAL WALL
	410.20 - (ICD9) ACUTE MYOCARDIAL INFARCTION OF INFEROLATERAL WALL EPISODE OF CARE UNSPECIFIED
	410.21 - (ICD9) ACUTE MYOCARDIAL INFARCTION OF INFEROLATERAL WALL INITIAL EPISODE OF CARE
	410.22 - (ICD9) ACUTE MYOCARDIAL INFARCTION OF INFEROLATERAL WALL SUBSEQUENT EPISODE OF CARE
	410.3 - (ICD9) ACUTE MYOCARDIAL INFARCTION OF INFEROPOSTERIOR WALL
	410.30 - (ICD9) ACUTE MYOCARDIAL INFARCTION OF INFEROPOSTERIOR WALL EPISODE OF CARE UNSPECIFIED
	410.31 - (ICD9) ACUTE MYOCARDIAL INFARCTION OF INFEROPOSTERIOR WALL INITIAL EPISODE OF CARE
	410.32 - (ICD9) ACUTE MYOCARDIAL INFARCTION OF INFEROPOSTERIOR WALL SUBSEQUENT EPISODE OF CARE
	410.4 - (ICD9) ACUTE MYOCARDIAL INFARCTION OF OTHER INFERIOR WALL
	410.40 - (ICD9) ACUTE MYOCARDIAL INFARCTION OF OTHER INFERIOR WALL EPISODE OF CARE UNSPECIFIED
	410.41 - (ICD9) ACUTE MYOCARDIAL INFARCTION OF OTHER INFERIOR WALL INITIAL EPISODE OF CARE
	410.42 - (ICD9) ACUTE MYOCARDIAL INFARCTION OF OTHER INFERIOR WALL SUBSEQUENT EPISODE OF CARE
	410.5 - (ICD9) ACUTE MYOCARDIAL INFARCTION OF OTHER LATERAL WALL
	410.50 - (ICD9) ACUTE MYOCARDIAL INFARCTION OF OTHER LATERAL WALL EPISODE OF CARE UNSPECIFIED
	410.51 - (ICD9) ACUTE MYOCARDIAL INFARCTION OF OTHER LATERAL WALL INITIAL EPISODE OF CARE
	410.52 - (ICD9) ACUTE MYOCARDIAL INFARCTION OF OTHER LATERAL WALL SUBSEQUENT EPISODE OF CARE
	410.6 - (ICD9) TRUE POSTERIOR WALL INFARCTION
	410.60 - (ICD9) TRUE POSTERIOR WALL INFARCTION EPISODE OF CARE UNSPECIFIED
	410.61 - (ICD9) TRUE POSTERIOR WALL INFARCTION INITIAL EPISODE OF CARE
	410.62 - (ICD9) TRUE POSTERIOR WALL INFARCTION SUBSEQUENT EPISODE OF CARE
	410.7 - (ICD9) SUBENDOCARDIAL INFARCTION
	410.70 - (ICD9) SUBENDOCARDIAL INFARCTION EPISODE OF CARE UNSPECIFIED
	410.71 - (ICD9) SUBENDOCARDIAL INFARCTION INITIAL EPISODE OF CARE
	410.72 - (ICD9) SUBENDOCARDIAL INFARCTION SUBSEQUENT EPISODE OF CARE
	410.8 - (ICD9) ACUTE MYOCARDIAL INFARCTION OF OTHER SPECIFIED SITES
	410.80 - (ICD9) ACUTE MYOCARDIAL INFARCTION OF OTHER SPECIFIED SITES EPISODE OF CARE UNSPECIFIED
	410.81 - (ICD9) ACUTE MYOCARDIAL INFARCTION OF OTHER SPECIFIED SITES INITIAL EPISODE OF CARE
	410.82 - (ICD9) ACUTE MYOCARDIAL INFARCTION OF OTHER SPECIFIED SITES SUBSEQUENT EPISODE OF CARE
	410.9 - (ICD9) ACUTE MYOCARDIAL INFARCTION OF UNSPECIFIED SITE
	410.90 - (ICD9) ACUTE MYOCARDIAL INFARCTION OF UNSPECIFIED SITE EPISODE OF CARE UNSPECIFIED
	410.91 - (ICD9) ACUTE MYOCARDIAL INFARCTION OF UNSPECIFIED SITE INITIAL EPISODE OF CARE
	410.92 - (ICD9) ACUTE MYOCARDIAL INFARCTION OF UNSPECIFIED SITE SUBSEQUENT EPISODE OF CARE
	411 - (ICD9) OTHER ACUTE AND SUBACUTE FORMS OF ISCHEMIC HEART DISEASE
	411.0 - (ICD9) POSTMYOCARDIAL INFARCTION SYNDROME
	411.1 - (ICD9) INTERMEDIATE CORONARY SYNDROME
	411.8 - (ICD9) OTHER ACUTE AND SUBACUTE FORMS OF ISCHEMIC HEART DISEASE
	411.81 - (ICD9) ACUTE CORONARY OCCLUSION WITHOUT MYOCARDIAL INFARCTION
	411.89 - (ICD9) OTHER ACUTE AND SUBACUTE FORMS OF ISCHEMIC HEART DISEASE OTHER
Acute Coronary Syndrome Hospitalization
This event measure was defined as occurring when any of the following criteria were met:
	The occurrence of Inpatient with the following attributes:
	Diagnosis Code (Any Position) is any of: { "410", "410.0", "410.00", "410.01", "410.02", "410.1", "410.10", "410.11", "410.12", "410.2", "410.20", "410.21", "410.22", "410.3", "410.30", "410.31", "410.32", "410.4", "410.40", "410.41", "410.42", "410.5", "410.50", "410.51", "410.52", "410.6", "410.60", "410.61", "410.62", "410.7", "410.70", "410.71", "410.72", "410.8", "410.80", "410.81", "410.82"…
	410 - (ICD9) ACUTE MYOCARDIAL INFARCTION
	410.0 - (ICD9) ACUTE MYOCARDIAL INFARCTION OF ANTEROLATERAL WALL
	410.00 - (ICD9) ACUTE MYOCARDIAL INFARCTION OF ANTEROLATERAL WALL EPISODE OF CARE UNSPECIFIED
	410.01 - (ICD9) ACUTE MYOCARDIAL INFARCTION OF ANTEROLATERAL WALL INITIAL EPISODE OF CARE
	410.02 - (ICD9) ACUTE MYOCARDIAL INFARCTION OF ANTEROLATERAL WALL SUBSEQUENT EPISODE OF CARE
	410.1 - (ICD9) ACUTE MYOCARDIAL INFARCTION OF OTHER ANTERIOR WALL
	410.10 - (ICD9) ACUTE MYOCARDIAL INFARCTION OF OTHER ANTERIOR WALL EPISODE OF CARE UNSPECIFIED
	410.11 - (ICD9) ACUTE MYOCARDIAL INFARCTION OF OTHER ANTERIOR WALL INITIAL EPISODE OF CARE
	410.12 - (ICD9) ACUTE MYOCARDIAL INFARCTION OF OTHER ANTERIOR WALL SUBSEQUENT EPISODE OF CARE
	410.2 - (ICD9) ACUTE MYOCARDIAL INFARCTION OF INFEROLATERAL WALL
	410.20 - (ICD9) ACUTE MYOCARDIAL INFARCTION OF INFEROLATERAL WALL EPISODE OF CARE UNSPECIFIED
	410.21 - (ICD9) ACUTE MYOCARDIAL INFARCTION OF INFEROLATERAL WALL INITIAL EPISODE OF CARE
	410.22 - (ICD9) ACUTE MYOCARDIAL INFARCTION OF INFEROLATERAL WALL SUBSEQUENT EPISODE OF CARE
	410.3 - (ICD9) ACUTE MYOCARDIAL INFARCTION OF INFEROPOSTERIOR WALL
	410.30 - (ICD9) ACUTE MYOCARDIAL INFARCTION OF INFEROPOSTERIOR WALL EPISODE OF CARE UNSPECIFIED
	410.31 - (ICD9) ACUTE MYOCARDIAL INFARCTION OF INFEROPOSTERIOR WALL INITIAL EPISODE OF CARE
	410.32 - (ICD9) ACUTE MYOCARDIAL INFARCTION OF INFEROPOSTERIOR WALL SUBSEQUENT EPISODE OF CARE
	410.4 - (ICD9) ACUTE MYOCARDIAL INFARCTION OF OTHER INFERIOR WALL
	410.40 - (ICD9) ACUTE MYOCARDIAL INFARCTION OF OTHER INFERIOR WALL EPISODE OF CARE UNSPECIFIED
	410.41 - (ICD9) ACUTE MYOCARDIAL INFARCTION OF OTHER INFERIOR WALL INITIAL EPISODE OF CARE
	410.42 - (ICD9) ACUTE MYOCARDIAL INFARCTION OF OTHER INFERIOR WALL SUBSEQUENT EPISODE OF CARE
	410.5 - (ICD9) ACUTE MYOCARDIAL INFARCTION OF OTHER LATERAL WALL
	410.50 - (ICD9) ACUTE MYOCARDIAL INFARCTION OF OTHER LATERAL WALL EPISODE OF CARE UNSPECIFIED
	410.51 - (ICD9) ACUTE MYOCARDIAL INFARCTION OF OTHER LATERAL WALL INITIAL EPISODE OF CARE
	410.52 - (ICD9) ACUTE MYOCARDIAL INFARCTION OF OTHER LATERAL WALL SUBSEQUENT EPISODE OF CARE
	410.6 - (ICD9) TRUE POSTERIOR WALL INFARCTION
	410.60 - (ICD9) TRUE POSTERIOR WALL INFARCTION EPISODE OF CARE UNSPECIFIED
	410.61 - (ICD9) TRUE POSTERIOR WALL INFARCTION INITIAL EPISODE OF CARE
	410.62 - (ICD9) TRUE POSTERIOR WALL INFARCTION SUBSEQUENT EPISODE OF CARE
	410.7 - (ICD9) SUBENDOCARDIAL INFARCTION
	410.70 - (ICD9) SUBENDOCARDIAL INFARCTION EPISODE OF CARE UNSPECIFIED
	410.71 - (ICD9) SUBENDOCARDIAL INFARCTION INITIAL EPISODE OF CARE
	410.72 - (ICD9) SUBENDOCARDIAL INFARCTION SUBSEQUENT EPISODE OF CARE
	410.8 - (ICD9) ACUTE MYOCARDIAL INFARCTION OF OTHER SPECIFIED SITES
	410.80 - (ICD9) ACUTE MYOCARDIAL INFARCTION OF OTHER SPECIFIED SITES EPISODE OF CARE UNSPECIFIED
	410.81 - (ICD9) ACUTE MYOCARDIAL INFARCTION OF OTHER SPECIFIED SITES INITIAL EPISODE OF CARE
	410.82 - (ICD9) ACUTE MYOCARDIAL INFARCTION OF OTHER SPECIFIED SITES SUBSEQUENT EPISODE OF CARE
	410.9 - (ICD9) ACUTE MYOCARDIAL INFARCTION OF UNSPECIFIED SITE
	410.90 - (ICD9) ACUTE MYOCARDIAL INFARCTION OF UNSPECIFIED SITE EPISODE OF CARE UNSPECIFIED
	410.91 - (ICD9) ACUTE MYOCARDIAL INFARCTION OF UNSPECIFIED SITE INITIAL EPISODE OF CARE
	410.92 - (ICD9) ACUTE MYOCARDIAL INFARCTION OF UNSPECIFIED SITE SUBSEQUENT EPISODE OF CARE
	411 - (ICD9) OTHER ACUTE AND SUBACUTE FORMS OF ISCHEMIC HEART DISEASE
	411.0 - (ICD9) POSTMYOCARDIAL INFARCTION SYNDROME
	411.1 - (ICD9) INTERMEDIATE CORONARY SYNDROME
	411.8 - (ICD9) OTHER ACUTE AND SUBACUTE FORMS OF ISCHEMIC HEART DISEASE
	411.81 - (ICD9) ACUTE CORONARY OCCLUSION WITHOUT MYOCARDIAL INFARCTION
	411.89 - (ICD9) OTHER ACUTE AND SUBACUTE FORMS OF ISCHEMIC HEART DISEASE OTHER
Alpha beta blockers
This event measure was defined as occurring when any of the following criteria were met:
	The occurrence of Drug with the following attributes:
	Generic Name is any of: { "CARVEDILOL", "CARVEDILOL PHOSPHATE", "LABETALOL HCL" }
	CARVEDILOL
	CARVEDILOL PHOSPHATE
	LABETALOL HCL
Arrhythmias
This event measure was defined as occurring when any of the following criteria were met:
	The occurrence of Inpatient with the following attributes:
	Diagnosis Code (Any Position) is any of: { "427", "427.0", "427.1", "427.2", "427.3", "427.31", "427.32", "427.4", "427.41", "427.42", "427.5", "427.6", "427.60", "427.61", "427.69", "427.8", "427.81", "427.89", "427.9" }
	427 - (ICD9) CARDIAC DYSRHYTHMIAS
	427.0 - (ICD9) PAROXYSMAL SUPRAVENTRICULAR TACHYCARDIA
	427.1 - (ICD9) PAROXYSMAL VENTRICULAR TACHYCARDIA
	427.2 - (ICD9) PAROXYSMAL TACHYCARDIA UNSPECIFIED
	427.3 - (ICD9) ATRIAL FIBRILLATION AND FLUTTER
	427.31 - (ICD9) ATRIAL FIBRILLATION
	427.32 - (ICD9) ATRIAL FLUTTER
	427.4 - (ICD9) VENTRICULAR FIBRILLATION AND FLUTTER
	427.41 - (ICD9) VENTRICULAR FIBRILLATION
	427.42 - (ICD9) VENTRICULAR FLUTTER
	427.5 - (ICD9) CARDIAC ARREST
	427.6 - (ICD9) PREMATURE BEATS
	427.60 - (ICD9) PREMATURE BEATS UNSPECIFIED
	427.61 - (ICD9) SUPRAVENTRICULAR PREMATURE BEATS
	427.69 - (ICD9) OTHER PREMATURE BEATS
	427.8 - (ICD9) OTHER SPECIFIED CARDIAC DYSRHYTHMIAS
	427.81 - (ICD9) SINOATRIAL NODE DYSFUNCTION
	427.89 - (ICD9) OTHER SPECIFIED CARDIAC DYSRHYTHMIAS
	427.9 - (ICD9) CARDIAC DYSRHYTHMIA UNSPECIFIED
	The occurrence of Outpatient with the following attributes:
	Diagnosis Code (Any Position) is any of: { "427", "427.0", "427.1", "427.2", "427.3", "427.31", "427.32", "427.4", "427.41", "427.42", "427.5", "427.6", "427.60", "427.61", "427.69", "427.8", "427.81", "427.89", "427.9" }
	427 - (ICD9) CARDIAC DYSRHYTHMIAS
	427.0 - (ICD9) PAROXYSMAL SUPRAVENTRICULAR TACHYCARDIA
	427.1 - (ICD9) PAROXYSMAL VENTRICULAR TACHYCARDIA
	427.2 - (ICD9) PAROXYSMAL TACHYCARDIA UNSPECIFIED
	427.3 - (ICD9) ATRIAL FIBRILLATION AND FLUTTER
	427.31 - (ICD9) ATRIAL FIBRILLATION
	427.32 - (ICD9) ATRIAL FLUTTER
	427.4 - (ICD9) VENTRICULAR FIBRILLATION AND FLUTTER
	427.41 - (ICD9) VENTRICULAR FIBRILLATION
	427.42 - (ICD9) VENTRICULAR FLUTTER
	427.5 - (ICD9) CARDIAC ARREST
	427.6 - (ICD9) PREMATURE BEATS
	427.60 - (ICD9) PREMATURE BEATS UNSPECIFIED
	427.61 - (ICD9) SUPRAVENTRICULAR PREMATURE BEATS
	427.69 - (ICD9) OTHER PREMATURE BEATS
	427.8 - (ICD9) OTHER SPECIFIED CARDIAC DYSRHYTHMIAS
	427.81 - (ICD9) SINOATRIAL NODE DYSFUNCTION
	427.89 - (ICD9) OTHER SPECIFIED CARDIAC DYSRHYTHMIAS
	427.9 - (ICD9) CARDIAC DYSRHYTHMIA UNSPECIFIED
Atherosclerosis
https://www.hcup-us.ahrq.gov/toolssoftware/ccs/AppendixASingleDX.txt
This event measure was defined as occurring when any of the following criteria were met:
	The occurrence of Inpatient with the following attributes:
	Diagnosis Code (Any Position) is any of: { "411.0", "411.1", "411.8", "411.81", "411.89", "412", "413.0", "413.1", "413.9", "414.0", "414.00", "414.01", "414.06", "414.2", "414.3", "414.4", "414.8", "414.9", "440.0", "440.1", "440.2", "440.20", "440.21", "440.22", "440.23", "440.29", "440.4", "440.8", "440.9", "443.9", "557.0", "557.1", "557.9", "V45.81", "V45.82" }
	411.0 - (ICD9) POSTMYOCARDIAL INFARCTION SYNDROME
	411.1 - (ICD9) INTERMEDIATE CORONARY SYNDROME
	411.8 - (ICD9) OTHER ACUTE AND SUBACUTE FORMS OF ISCHEMIC HEART DISEASE
	411.81 - (ICD9) ACUTE CORONARY OCCLUSION WITHOUT MYOCARDIAL INFARCTION
	411.89 - (ICD9) OTHER ACUTE AND SUBACUTE FORMS OF ISCHEMIC HEART DISEASE OTHER
	412 - (ICD9) OLD MYOCARDIAL INFARCTION
	413.0 - (ICD9) ANGINA DECUBITUS
	413.1 - (ICD9) PRINZMETAL ANGINA
	413.9 - (ICD9) OTHER AND UNSPECIFIED ANGINA PECTORIS
	414.0 - (ICD9) CORONARY ATHEROSCLEROSIS
	414.00 - (ICD9) CORONARY ATHEROSCLEROSIS OF UNSPECIFIED TYPE OF VESSEL NATIVE OR GRAFT
	414.01 - (ICD9) CORONARY ATHEROSCLEROSIS OF NATIVE CORONARY ARTERY
	414.06 - (ICD9) CORONARY ATHEROSCLEROSIS OF NATIVE CORONARY ARTERY OF TRANSPLANTED HEART
	414.2 - (ICD9) CHRONIC TOTAL OCCLUSION OF CORONARY ARTERY
	414.3 - (ICD9) CORONARY ATHEROSCLEROSIS DUE TO LIPID RICH PLAQUE
	414.4 - (ICD9) CORONARY ATHEROSCLEROSIS DUE TO CALCIFIED CORONARY LESION
	414.8 - (ICD9) OTHER SPECIFIED FORMS OF CHRONIC ISCHEMIC HEART DISEASE
	414.9 - (ICD9) CHRONIC ISCHEMIC HEART DISEASE UNSPECIFIED
	440.0 - (ICD9) ATHEROSCLEROSIS OF AORTA
	440.1 - (ICD9) ATHEROSCLEROSIS OF RENAL ARTERY
	440.2 - (ICD9) ATHEROSCLEROSIS OF NATIVE ARTERIES OF THE EXTREMITIES
	440.20 - (ICD9) ATHEROSCLEROSIS OF NATIVE ARTERIES OF THE EXTREMITIES UNSPECIFIED
	440.21 - (ICD9) ATHEROSCLEROSIS OF NATIVE ARTERIES OF THE EXTREMITIES WITH INTERMITTENT CLAUDICATION
	440.22 - (ICD9) ATHEROSCLEROSIS OF NATIVE ARTERIES OF THE EXTREMITIES WITH REST PAIN
	440.23 - (ICD9) ATHEROSCLEROSIS OF NATIVE ARTERIES OF THE EXTREMITIES WITH ULCERATION
	440.29 - (ICD9) OTHER ATHEROSCLEROSIS OF NATIVE ARTERIES OF THE EXTREMITIES
	440.4 - (ICD9) CHRONIC TOTAL OCCLUSION OF ARTERY OF THE EXTREMITIES
	440.8 - (ICD9) ATHEROSCLEROSIS OF OTHER SPECIFIED ARTERIES
	440.9 - (ICD9) GENERALIZED AND UNSPECIFIED ATHEROSCLEROSIS
	443.9 - (ICD9) PERIPHERAL VASCULAR DISEASE UNSPECIFIED
	557.0 - (ICD9) ACUTE VASCULAR INSUFFICIENCY OF INTESTINE
	557.1 - (ICD9) CHRONIC VASCULAR INSUFFICIENCY OF INTESTINE
	557.9 - (ICD9) UNSPECIFIED VASCULAR INSUFFICIENCY OF INTESTINE
	V45.81 - (ICD9) POSTSURGICAL AORTOCORONARY BYPASS STATUS
	V45.82 - (ICD9) PERCUTANEOUS TRANSLUMINAL CORONARY ANGIOPLASTY STATUS
	The occurrence of Outpatient with the following attributes:
	Diagnosis Code (Any Position) is any of: { "411.0", "411.1", "411.8", "411.81", "411.89", "412", "413.0", "413.1", "413.9", "414.0", "414.00", "414.01", "414.06", "414.2", "414.3", "414.4", "414.8", "414.9", "440.0", "440.1", "440.2", "440.20", "440.21", "440.22", "440.23", "440.29", "440.4", "440.8", "440.9", "443.9", "557.0", "557.1", "557.9", "V45.81", "V45.82" }
	411.0 - (ICD9) POSTMYOCARDIAL INFARCTION SYNDROME
	411.1 - (ICD9) INTERMEDIATE CORONARY SYNDROME
	411.8 - (ICD9) OTHER ACUTE AND SUBACUTE FORMS OF ISCHEMIC HEART DISEASE
	411.81 - (ICD9) ACUTE CORONARY OCCLUSION WITHOUT MYOCARDIAL INFARCTION
	411.89 - (ICD9) OTHER ACUTE AND SUBACUTE FORMS OF ISCHEMIC HEART DISEASE OTHER
	412 - (ICD9) OLD MYOCARDIAL INFARCTION
	413.0 - (ICD9) ANGINA DECUBITUS
	413.1 - (ICD9) PRINZMETAL ANGINA
	413.9 - (ICD9) OTHER AND UNSPECIFIED ANGINA PECTORIS
	414.0 - (ICD9) CORONARY ATHEROSCLEROSIS
	414.00 - (ICD9) CORONARY ATHEROSCLEROSIS OF UNSPECIFIED TYPE OF VESSEL NATIVE OR GRAFT
	414.01 - (ICD9) CORONARY ATHEROSCLEROSIS OF NATIVE CORONARY ARTERY
	414.06 - (ICD9) CORONARY ATHEROSCLEROSIS OF NATIVE CORONARY ARTERY OF TRANSPLANTED HEART
	414.2 - (ICD9) CHRONIC TOTAL OCCLUSION OF CORONARY ARTERY
	414.3 - (ICD9) CORONARY ATHEROSCLEROSIS DUE TO LIPID RICH PLAQUE
	414.4 - (ICD9) CORONARY ATHEROSCLEROSIS DUE TO CALCIFIED CORONARY LESION
	414.8 - (ICD9) OTHER SPECIFIED FORMS OF CHRONIC ISCHEMIC HEART DISEASE
	414.9 - (ICD9) CHRONIC ISCHEMIC HEART DISEASE UNSPECIFIED
	440.0 - (ICD9) ATHEROSCLEROSIS OF AORTA
	440.1 - (ICD9) ATHEROSCLEROSIS OF RENAL ARTERY
	440.2 - (ICD9) ATHEROSCLEROSIS OF NATIVE ARTERIES OF THE EXTREMITIES
	440.20 - (ICD9) ATHEROSCLEROSIS OF NATIVE ARTERIES OF THE EXTREMITIES UNSPECIFIED
	440.21 - (ICD9) ATHEROSCLEROSIS OF NATIVE ARTERIES OF THE EXTREMITIES WITH INTERMITTENT CLAUDICATION
	440.22 - (ICD9) ATHEROSCLEROSIS OF NATIVE ARTERIES OF THE EXTREMITIES WITH REST PAIN
	440.23 - (ICD9) ATHEROSCLEROSIS OF NATIVE ARTERIES OF THE EXTREMITIES WITH ULCERATION
	440.29 - (ICD9) OTHER ATHEROSCLEROSIS OF NATIVE ARTERIES OF THE EXTREMITIES
	440.4 - (ICD9) CHRONIC TOTAL OCCLUSION OF ARTERY OF THE EXTREMITIES
	440.8 - (ICD9) ATHEROSCLEROSIS OF OTHER SPECIFIED ARTERIES
	440.9 - (ICD9) GENERALIZED AND UNSPECIFIED ATHEROSCLEROSIS
	443.9 - (ICD9) PERIPHERAL VASCULAR DISEASE UNSPECIFIED
	557.0 - (ICD9) ACUTE VASCULAR INSUFFICIENCY OF INTESTINE
	557.1 - (ICD9) CHRONIC VASCULAR INSUFFICIENCY OF INTESTINE
	557.9 - (ICD9) UNSPECIFIED VASCULAR INSUFFICIENCY OF INTESTINE
	V45.81 - (ICD9) POSTSURGICAL AORTOCORONARY BYPASS STATUS
	V45.82 - (ICD9) PERCUTANEOUS TRANSLUMINAL CORONARY ANGIOPLASTY STATUS
Cardiac Dysrhythmia
This event measure was defined as occurring when any of the following criteria were met:
	The occurrence of Inpatient with the following attributes:
	Diagnosis Code (Any Position) is any of: { "427", "427.0", "427.1", "427.2", "427.3", "427.31", "427.32", "427.4", "427.41", "427.42", "427.5", "427.6", "427.60", "427.61", "427.69", "427.8", "427.81", "427.89", "427.9", "428", "428.0", "428.1", "428.2", "428.20", "428.21", "428.22", "428.23", "428.3", "428.30", "428.31", "428.32", "428.33", "428.4", "428.40", "428.41", "428.42", "428.43", "428.9…
	427 - (ICD9) CARDIAC DYSRHYTHMIAS
	427.0 - (ICD9) PAROXYSMAL SUPRAVENTRICULAR TACHYCARDIA
	427.1 - (ICD9) PAROXYSMAL VENTRICULAR TACHYCARDIA
	427.2 - (ICD9) PAROXYSMAL TACHYCARDIA UNSPECIFIED
	427.3 - (ICD9) ATRIAL FIBRILLATION AND FLUTTER
	427.31 - (ICD9) ATRIAL FIBRILLATION
	427.32 - (ICD9) ATRIAL FLUTTER
	427.4 - (ICD9) VENTRICULAR FIBRILLATION AND FLUTTER
	427.41 - (ICD9) VENTRICULAR FIBRILLATION
	427.42 - (ICD9) VENTRICULAR FLUTTER
	427.5 - (ICD9) CARDIAC ARREST
	427.6 - (ICD9) PREMATURE BEATS
	427.60 - (ICD9) PREMATURE BEATS UNSPECIFIED
	427.61 - (ICD9) SUPRAVENTRICULAR PREMATURE BEATS
	427.69 - (ICD9) OTHER PREMATURE BEATS
	427.8 - (ICD9) OTHER SPECIFIED CARDIAC DYSRHYTHMIAS
	427.81 - (ICD9) SINOATRIAL NODE DYSFUNCTION
	427.89 - (ICD9) OTHER SPECIFIED CARDIAC DYSRHYTHMIAS
	427.9 - (ICD9) CARDIAC DYSRHYTHMIA UNSPECIFIED
	428 - (ICD9) HEART FAILURE
	428.0 - (ICD9) CONGESTIVE HEART FAILURE UNSPECIFIED
	428.1 - (ICD9) LEFT HEART FAILURE
	428.2 - (ICD9) SYSTOLIC HEART FAILURE
	428.20 - (ICD9) UNSPECIFIED SYSTOLIC HEART FAILURE
	428.21 - (ICD9) ACUTE SYSTOLIC HEART FAILURE
	428.22 - (ICD9) CHRONIC SYSTOLIC HEART FAILURE
	428.23 - (ICD9) ACUTE ON CHRONIC SYSTOLIC HEART FAILURE
	428.3 - (ICD9) DIASTOLIC HEART FAILURE
	428.30 - (ICD9) UNSPECIFIED DIASTOLIC HEART FAILURE
	428.31 - (ICD9) ACUTE DIASTOLIC HEART FAILURE
	428.32 - (ICD9) CHRONIC DIASTOLIC HEART FAILURE
	428.33 - (ICD9) ACUTE ON CHRONIC DIASTOLIC HEART FAILURE
	428.4 - (ICD9) COMBINED SYSTOLIC AND DIASTOLIC HEART FAILURE
	428.40 - (ICD9) UNSPECIFIED COMBINED SYSTOLIC AND DIASTOLIC HEART FAILURE
	428.41 - (ICD9) ACUTE COMBINED SYSTOLIC AND DIASTOLIC HEART FAILURE
	428.42 - (ICD9) CHRONIC COMBINED SYSTOLIC AND DIASTOLIC HEART FAILURE
	428.43 - (ICD9) ACUTE ON CHRONIC COMBINED SYSTOLIC AND DIASTOLIC HEART FAILURE
	428.9 - (ICD9) HEART FAILURE UNSPECIFIED
	785.0 - (ICD9) TACHYCARDIA UNSPECIFIED
	The occurrence of Outpatient with the following attributes:
	Diagnosis Code (Any Position) is any of: { "427", "427.0", "427.1", "427.2", "427.3", "427.31", "427.32", "427.4", "427.41", "427.42", "427.5", "427.6", "427.60", "427.61", "427.69", "427.8", "427.81", "427.89", "427.9", "428", "428.0", "428.1", "428.2", "428.20", "428.21", "428.22", "428.23", "428.3", "428.30", "428.31", "428.32", "428.33", "428.4", "428.40", "428.41", "428.42", "428.43", "428.9…
	427 - (ICD9) CARDIAC DYSRHYTHMIAS
	427.0 - (ICD9) PAROXYSMAL SUPRAVENTRICULAR TACHYCARDIA
	427.1 - (ICD9) PAROXYSMAL VENTRICULAR TACHYCARDIA
	427.2 - (ICD9) PAROXYSMAL TACHYCARDIA UNSPECIFIED
	427.3 - (ICD9) ATRIAL FIBRILLATION AND FLUTTER
	427.31 - (ICD9) ATRIAL FIBRILLATION
	427.32 - (ICD9) ATRIAL FLUTTER
	427.4 - (ICD9) VENTRICULAR FIBRILLATION AND FLUTTER
	427.41 - (ICD9) VENTRICULAR FIBRILLATION
	427.42 - (ICD9) VENTRICULAR FLUTTER
	427.5 - (ICD9) CARDIAC ARREST
	427.6 - (ICD9) PREMATURE BEATS
	427.60 - (ICD9) PREMATURE BEATS UNSPECIFIED
	427.61 - (ICD9) SUPRAVENTRICULAR PREMATURE BEATS
	427.69 - (ICD9) OTHER PREMATURE BEATS
	427.8 - (ICD9) OTHER SPECIFIED CARDIAC DYSRHYTHMIAS
	427.81 - (ICD9) SINOATRIAL NODE DYSFUNCTION
	427.89 - (ICD9) OTHER SPECIFIED CARDIAC DYSRHYTHMIAS
	427.9 - (ICD9) CARDIAC DYSRHYTHMIA UNSPECIFIED
	428 - (ICD9) HEART FAILURE
	428.0 - (ICD9) CONGESTIVE HEART FAILURE UNSPECIFIED
	428.1 - (ICD9) LEFT HEART FAILURE
	428.2 - (ICD9) SYSTOLIC HEART FAILURE
	428.20 - (ICD9) UNSPECIFIED SYSTOLIC HEART FAILURE
	428.21 - (ICD9) ACUTE SYSTOLIC HEART FAILURE
	428.22 - (ICD9) CHRONIC SYSTOLIC HEART FAILURE
	428.23 - (ICD9) ACUTE ON CHRONIC SYSTOLIC HEART FAILURE
	428.3 - (ICD9) DIASTOLIC HEART FAILURE
	428.30 - (ICD9) UNSPECIFIED DIASTOLIC HEART FAILURE
	428.31 - (ICD9) ACUTE DIASTOLIC HEART FAILURE
	428.32 - (ICD9) CHRONIC DIASTOLIC HEART FAILURE
	428.33 - (ICD9) ACUTE ON CHRONIC DIASTOLIC HEART FAILURE
	428.4 - (ICD9) COMBINED SYSTOLIC AND DIASTOLIC HEART FAILURE
	428.40 - (ICD9) UNSPECIFIED COMBINED SYSTOLIC AND DIASTOLIC HEART FAILURE
	428.41 - (ICD9) ACUTE COMBINED SYSTOLIC AND DIASTOLIC HEART FAILURE
	428.42 - (ICD9) CHRONIC COMBINED SYSTOLIC AND DIASTOLIC HEART FAILURE
	428.43 - (ICD9) ACUTE ON CHRONIC COMBINED SYSTOLIC AND DIASTOLIC HEART FAILURE
	428.9 - (ICD9) HEART FAILURE UNSPECIFIED
	785.0 - (ICD9) TACHYCARDIA UNSPECIFIED
Cardiac Dysrhythmia hospitalization
This event measure was defined as occurring when any of the following criteria were met:
	The occurrence of Inpatient with the following attributes:
	Diagnosis Code (Any Position) is any of: { "427", "427.0", "427.1", "427.2", "427.3", "427.31", "427.32", "427.4", "427.41", "427.42", "427.5", "427.6", "427.60", "427.61", "427.69", "427.8", "427.81", "427.89", "427.9", "428", "428.0", "428.1", "428.2", "428.20", "428.21", "428.22", "428.23", "428.3", "428.30", "428.31", "428.32", "428.33", "428.4", "428.40", "428.41", "428.42", "428.43", "428.9…
	427 - (ICD9) CARDIAC DYSRHYTHMIAS
	427.0 - (ICD9) PAROXYSMAL SUPRAVENTRICULAR TACHYCARDIA
	427.1 - (ICD9) PAROXYSMAL VENTRICULAR TACHYCARDIA
	427.2 - (ICD9) PAROXYSMAL TACHYCARDIA UNSPECIFIED
	427.3 - (ICD9) ATRIAL FIBRILLATION AND FLUTTER
	427.31 - (ICD9) ATRIAL FIBRILLATION
	427.32 - (ICD9) ATRIAL FLUTTER
	427.4 - (ICD9) VENTRICULAR FIBRILLATION AND FLUTTER
	427.41 - (ICD9) VENTRICULAR FIBRILLATION
	427.42 - (ICD9) VENTRICULAR FLUTTER
	427.5 - (ICD9) CARDIAC ARREST
	427.6 - (ICD9) PREMATURE BEATS
	427.60 - (ICD9) PREMATURE BEATS UNSPECIFIED
	427.61 - (ICD9) SUPRAVENTRICULAR PREMATURE BEATS
	427.69 - (ICD9) OTHER PREMATURE BEATS
	427.8 - (ICD9) OTHER SPECIFIED CARDIAC DYSRHYTHMIAS
	427.81 - (ICD9) SINOATRIAL NODE DYSFUNCTION
	427.89 - (ICD9) OTHER SPECIFIED CARDIAC DYSRHYTHMIAS
	427.9 - (ICD9) CARDIAC DYSRHYTHMIA UNSPECIFIED
	428 - (ICD9) HEART FAILURE
	428.0 - (ICD9) CONGESTIVE HEART FAILURE UNSPECIFIED
	428.1 - (ICD9) LEFT HEART FAILURE
	428.2 - (ICD9) SYSTOLIC HEART FAILURE
	428.20 - (ICD9) UNSPECIFIED SYSTOLIC HEART FAILURE
	428.21 - (ICD9) ACUTE SYSTOLIC HEART FAILURE
	428.22 - (ICD9) CHRONIC SYSTOLIC HEART FAILURE
	428.23 - (ICD9) ACUTE ON CHRONIC SYSTOLIC HEART FAILURE
	428.3 - (ICD9) DIASTOLIC HEART FAILURE
	428.30 - (ICD9) UNSPECIFIED DIASTOLIC HEART FAILURE
	428.31 - (ICD9) ACUTE DIASTOLIC HEART FAILURE
	428.32 - (ICD9) CHRONIC DIASTOLIC HEART FAILURE
	428.33 - (ICD9) ACUTE ON CHRONIC DIASTOLIC HEART FAILURE
	428.4 - (ICD9) COMBINED SYSTOLIC AND DIASTOLIC HEART FAILURE
	428.40 - (ICD9) UNSPECIFIED COMBINED SYSTOLIC AND DIASTOLIC HEART FAILURE
	428.41 - (ICD9) ACUTE COMBINED SYSTOLIC AND DIASTOLIC HEART FAILURE
	428.42 - (ICD9) CHRONIC COMBINED SYSTOLIC AND DIASTOLIC HEART FAILURE
	428.43 - (ICD9) ACUTE ON CHRONIC COMBINED SYSTOLIC AND DIASTOLIC HEART FAILURE
	428.9 - (ICD9) HEART FAILURE UNSPECIFIED
	785.0 - (ICD9) TACHYCARDIA UNSPECIFIED
Coagulation and hemorrhagic disorders
https://www.hcup-us.ahrq.gov/toolssoftware/ccs/AppendixASingleDX.txt
This event measure was defined as occurring when any of the following criteria were met:
	The occurrence of Inpatient with the following attributes:
	Diagnosis Code (Any Position) is any of: { "286.0", "286.1", "286.2", "286.3", "286.4", "286.5", "286.52", "286.53", "286.59", "286.6", "286.7", "286.9", "287.0", "287.1", "287.2", "287.3", "287.30", "287.31", "287.32", "287.33", "287.39", "287.4", "287.49", "287.5", "287.8", "287.9", "289.81", "289.82", "289.84", "782.7" }
	286.0 - (ICD9) CONGENITAL FACTOR VIII DISORDER
	286.1 - (ICD9) CONGENITAL FACTOR IX DISORDER
	286.2 - (ICD9) CONGENITAL FACTOR XI DEFICIENCY
	286.3 - (ICD9) CONGENITAL DEFICIENCY OF OTHER CLOTTING FACTORS
	286.4 - (ICD9) VON WILLEBRAND'S DISEASE
	286.5 - (ICD9) HEMORRHAGIC DISORDER DUE TO INTRINSIC CIRCULATING ANTICOAGULANTS, ANTIBODIES OR INHIBITORS
	286.52 - (ICD9) ACQUIRED HEMOPHILIA
	286.53 - (ICD9) ANTIPHOSPHOLIPID ANTIBODY WITH HEMORRHAGIC DISORDER
	286.59 - (ICD9) OTHER HEMORRHAGIC DISORDER DUE TO INTRINSIC CIRCULATING ANTICOAGULANTS, ANTIBODIES OR INHIBITORS
	286.6 - (ICD9) DEFIBRINATION SYNDROME
	286.7 - (ICD9) ACQUIRED COAGULATION FACTOR DEFICIENCY
	286.9 - (ICD9) OTHER AND UNSPECIFIED COAGULATION DEFECTS
	287.0 - (ICD9) ALLERGIC PURPURA
	287.1 - (ICD9) QUALITATIVE PLATELET DEFECTS
	287.2 - (ICD9) OTHER NONTHROMBOCYTOPENIC PURPURAS
	287.3 - (ICD9) PRIMARY THROMBOCYTOPENIA
	287.30 - (ICD9) PRIMARY THROMBOCYTOPENIA UNSPECIFIED
	287.31 - (ICD9) IMMUNE THROMBOCYTOPENIC PURPURA
	287.32 - (ICD9) EVANS SYNDROME
	287.33 - (ICD9) CONGENITAL AND HEREDITARY THROMBOCYTOPENIC PURPURA
	287.39 - (ICD9) OTHER PRIMARY THROMBOCYTOPENIA
	287.4 - (ICD9) SECONDARY THROMBOCYTOPENIA
	287.49 - (ICD9) OTHER SECONDARY THROMBOCYTOPENIA
	287.5 - (ICD9) THROMBOCYTOPENIA UNSPECIFIED
	287.8 - (ICD9) OTHER SPECIFIED HEMORRHAGIC CONDITIONS
	287.9 - (ICD9) UNSPECIFIED HEMORRHAGIC CONDITIONS
	289.81 - (ICD9) PRIMARY HYPERCOAGULABLE STATE
	289.82 - (ICD9) SECONDARY HYPERCOAGULABLE STATE
	289.84 - (ICD9) HEPARIN-INDUCED THROMBOCYTOPENIA (HIT)
	782.7 - (ICD9) SPONTANEOUS ECCHYMOSES
	The occurrence of Outpatient with the following attributes:
	Diagnosis Code (Any Position) is any of: { "286.0", "286.1", "286.2", "286.3", "286.4", "286.5", "286.52", "286.53", "286.59", "286.6", "286.7", "286.9", "287.0", "287.1", "287.2", "287.3", "287.30", "287.31", "287.32", "287.33", "287.39", "287.4", "287.49", "287.5", "287.8", "287.9", "289.81", "289.82", "289.84", "782.7" }
	286.0 - (ICD9) CONGENITAL FACTOR VIII DISORDER
	286.1 - (ICD9) CONGENITAL FACTOR IX DISORDER
	286.2 - (ICD9) CONGENITAL FACTOR XI DEFICIENCY
	286.3 - (ICD9) CONGENITAL DEFICIENCY OF OTHER CLOTTING FACTORS
	286.4 - (ICD9) VON WILLEBRAND'S DISEASE
	286.5 - (ICD9) HEMORRHAGIC DISORDER DUE TO INTRINSIC CIRCULATING ANTICOAGULANTS, ANTIBODIES OR INHIBITORS
	286.52 - (ICD9) ACQUIRED HEMOPHILIA
	286.53 - (ICD9) ANTIPHOSPHOLIPID ANTIBODY WITH HEMORRHAGIC DISORDER
	286.59 - (ICD9) OTHER HEMORRHAGIC DISORDER DUE TO INTRINSIC CIRCULATING ANTICOAGULANTS, ANTIBODIES OR INHIBITORS
	286.6 - (ICD9) DEFIBRINATION SYNDROME
	286.7 - (ICD9) ACQUIRED COAGULATION FACTOR DEFICIENCY
	286.9 - (ICD9) OTHER AND UNSPECIFIED COAGULATION DEFECTS
	287.0 - (ICD9) ALLERGIC PURPURA
	287.1 - (ICD9) QUALITATIVE PLATELET DEFECTS
	287.2 - (ICD9) OTHER NONTHROMBOCYTOPENIC PURPURAS
	287.3 - (ICD9) PRIMARY THROMBOCYTOPENIA
	287.30 - (ICD9) PRIMARY THROMBOCYTOPENIA UNSPECIFIED
	287.31 - (ICD9) IMMUNE THROMBOCYTOPENIC PURPURA
	287.32 - (ICD9) EVANS SYNDROME
	287.33 - (ICD9) CONGENITAL AND HEREDITARY THROMBOCYTOPENIC PURPURA
	287.39 - (ICD9) OTHER PRIMARY THROMBOCYTOPENIA
	287.4 - (ICD9) SECONDARY THROMBOCYTOPENIA
	287.49 - (ICD9) OTHER SECONDARY THROMBOCYTOPENIA
	287.5 - (ICD9) THROMBOCYTOPENIA UNSPECIFIED
	287.8 - (ICD9) OTHER SPECIFIED HEMORRHAGIC CONDITIONS
	287.9 - (ICD9) UNSPECIFIED HEMORRHAGIC CONDITIONS
	289.81 - (ICD9) PRIMARY HYPERCOAGULABLE STATE
	289.82 - (ICD9) SECONDARY HYPERCOAGULABLE STATE
	289.84 - (ICD9) HEPARIN-INDUCED THROMBOCYTOPENIA (HIT)
	782.7 - (ICD9) SPONTANEOUS ECCHYMOSES
Congestive Heart Failure
This event measure was defined as occurring when any of the following criteria were met:
	The occurrence of Inpatient with the following attributes:
	Diagnosis Code (Any Position) is any of: { "398.91", "428.0", "428.1", "428.2", "428.20", "428.22", "428.23", "428.30", "428.31", "428.32", "428.33", "428.40", "428.41", "428.42", "428.43", "428.9" }
	398.91 - (ICD9) RHEUMATIC HEART FAILURE (CONGESTIVE)
	428.0 - (ICD9) CONGESTIVE HEART FAILURE UNSPECIFIED
	428.1 - (ICD9) LEFT HEART FAILURE
	428.2 - (ICD9) SYSTOLIC HEART FAILURE
	428.20 - (ICD9) UNSPECIFIED SYSTOLIC HEART FAILURE
	428.22 - (ICD9) CHRONIC SYSTOLIC HEART FAILURE
	428.23 - (ICD9) ACUTE ON CHRONIC SYSTOLIC HEART FAILURE
	428.30 - (ICD9) UNSPECIFIED DIASTOLIC HEART FAILURE
	428.31 - (ICD9) ACUTE DIASTOLIC HEART FAILURE
	428.32 - (ICD9) CHRONIC DIASTOLIC HEART FAILURE
	428.33 - (ICD9) ACUTE ON CHRONIC DIASTOLIC HEART FAILURE
	428.40 - (ICD9) UNSPECIFIED COMBINED SYSTOLIC AND DIASTOLIC HEART FAILURE
	428.41 - (ICD9) ACUTE COMBINED SYSTOLIC AND DIASTOLIC HEART FAILURE
	428.42 - (ICD9) CHRONIC COMBINED SYSTOLIC AND DIASTOLIC HEART FAILURE
	428.43 - (ICD9) ACUTE ON CHRONIC COMBINED SYSTOLIC AND DIASTOLIC HEART FAILURE
	428.9 - (ICD9) HEART FAILURE UNSPECIFIED
	The occurrence of Outpatient with the following attributes:
	Diagnosis Code (Any Position) is any of: { "398.91", "428.0", "428.1", "428.2", "428.20", "428.22", "428.23", "428.30", "428.31", "428.32", "428.33", "428.40", "428.41", "428.42", "428.43", "428.9" }
	398.91 - (ICD9) RHEUMATIC HEART FAILURE (CONGESTIVE)
	428.0 - (ICD9) CONGESTIVE HEART FAILURE UNSPECIFIED
	428.1 - (ICD9) LEFT HEART FAILURE
	428.2 - (ICD9) SYSTOLIC HEART FAILURE
	428.20 - (ICD9) UNSPECIFIED SYSTOLIC HEART FAILURE
	428.22 - (ICD9) CHRONIC SYSTOLIC HEART FAILURE
	428.23 - (ICD9) ACUTE ON CHRONIC SYSTOLIC HEART FAILURE
	428.30 - (ICD9) UNSPECIFIED DIASTOLIC HEART FAILURE
	428.31 - (ICD9) ACUTE DIASTOLIC HEART FAILURE
	428.32 - (ICD9) CHRONIC DIASTOLIC HEART FAILURE
	428.33 - (ICD9) ACUTE ON CHRONIC DIASTOLIC HEART FAILURE
	428.40 - (ICD9) UNSPECIFIED COMBINED SYSTOLIC AND DIASTOLIC HEART FAILURE
	428.41 - (ICD9) ACUTE COMBINED SYSTOLIC AND DIASTOLIC HEART FAILURE
	428.42 - (ICD9) CHRONIC COMBINED SYSTOLIC AND DIASTOLIC HEART FAILURE
	428.43 - (ICD9) ACUTE ON CHRONIC COMBINED SYSTOLIC AND DIASTOLIC HEART FAILURE
	428.9 - (ICD9) HEART FAILURE UNSPECIFIED
Dyslipidemia
This event measure was defined as occurring when any of the following criteria were met:
	The occurrence of Inpatient with the following attributes:
	Diagnosis Code (Any Position) is any of: { "272", "272.0", "272.1", "272.2", "272.3", "272.4", "272.5", "272.6", "272.7", "272.8", "272.9" }
	272 - (ICD9) DISORDERS OF LIPOID METABOLISM
	272.0 - (ICD9) PURE HYPERCHOLESTEROLEMIA
	272.1 - (ICD9) PURE HYPERGLYCERIDEMIA
	272.2 - (ICD9) MIXED HYPERLIPIDEMIA
	272.3 - (ICD9) HYPERCHYLOMICRONEMIA
	272.4 - (ICD9) OTHER AND UNSPECIFIED HYPERLIPIDEMIA
	272.5 - (ICD9) LIPOPROTEIN DEFICIENCIES
	272.6 - (ICD9) LIPODYSTROPHY
	272.7 - (ICD9) LIPIDOSES
	272.8 - (ICD9) OTHER DISORDERS OF LIPOID METABOLISM
	272.9 - (ICD9) UNSPECIFIED DISORDER OF LIPOID METABOLISM
	The occurrence of Outpatient with the following attributes:
	Diagnosis Code (Any Position) is any of: { "272", "272.0", "272.1", "272.2", "272.3", "272.4", "272.5", "272.6", "272.7", "272.8", "272.9" }
	272 - (ICD9) DISORDERS OF LIPOID METABOLISM
	272.0 - (ICD9) PURE HYPERCHOLESTEROLEMIA
	272.1 - (ICD9) PURE HYPERGLYCERIDEMIA
	272.2 - (ICD9) MIXED HYPERLIPIDEMIA
	272.3 - (ICD9) HYPERCHYLOMICRONEMIA
	272.4 - (ICD9) OTHER AND UNSPECIFIED HYPERLIPIDEMIA
	272.5 - (ICD9) LIPOPROTEIN DEFICIENCIES
	272.6 - (ICD9) LIPODYSTROPHY
	272.7 - (ICD9) LIPIDOSES
	272.8 - (ICD9) OTHER DISORDERS OF LIPOID METABOLISM
	272.9 - (ICD9) UNSPECIFIED DISORDER OF LIPOID METABOLISM
Heart failure
This event measure was defined as occurring when any of the following criteria were met:
	The occurrence of Inpatient with the following attributes:
	Diagnosis Code (Any Position) is any of: { "402.01", "402.11", "402.91", "404.01", "404.03", "404.11", "404.13", "404.9", "404.91", "425.0", "425.1", "425.11", "425.18", "425.2", "425.3", "425.4", "425.7", "425.8", "425.9" }
	402.01 - (ICD9) MALIGNANT HYPERTENSIVE HEART DISEASE WITH HEART FAILURE
	402.11 - (ICD9) BENIGN HYPERTENSIVE HEART DISEASE WITH HEART FAILURE
	402.91 - (ICD9) UNSPECIFIED HYPERTENSIVE HEART DISEASE WITH HEART FAILURE
	404.01 - (ICD9) HYPERTENSIVE HEART AND CHRONIC KIDNEY DISEASE MALIGNANT WITH HEART FAILURE WITH CHRONIC KIDNEY DISEASE STAGE I THROUGH STAGE IV OR UNSPECIFIED
	404.03 - (ICD9) HYPERTENSIVE HEART AND CHRONIC KIDNEY DISEASE MALIGNANT WITH HEART FAILURE WITH CHRONIC KIDNEY DISEASE STAGE V OR END STAGE RENAL DISEASE
	404.11 - (ICD9) HYPERTENSIVE HEART AND CHRONIC KIDNEY DISEASE BENIGN WITH HEART FAILURE WITH CHRONIC KIDNEY DISEASE STAGE I THROUGH STAGE IV OR UNSPECIFIED
	404.13 - (ICD9) HYPERTENSIVE HEART AND CHRONIC KIDNEY DISEASE BENIGN WITH HEART FAILURE WITH CHRONIC KIDNEY DISEASE STAGE V OR END STAGE RENAL DISEASE
	404.9 - (ICD9) UNSPECIFIED HYPERTENSIVE HEART AND KIDNEY DISEASE
	404.91 - (ICD9) HYPERTENSIVE HEART AND CHRONIC KIDNEY DISEASE UNSPECIFIED WITH HEART FAILURE WITH CHRONIC KIDNEY DISEASE STAGE I THROUGH STAGE IV OR UNSPECIFIED
	425.0 - (ICD9) ENDOMYOCARDIAL FIBROSIS
	425.1 - (ICD9) HYPERTROPHIC CARDIOMYOPATHY
	425.11 - (ICD9) HYPERTROPHIC OBSTRUCTIVE CARDIOMYOPATHY
	425.18 - (ICD9) OTHER HYPERTROPHIC CARDIOMYOPATHY
	425.2 - (ICD9) OBSCURE CARDIOMYOPATHY OF AFRICA
	425.3 - (ICD9) ENDOCARDIAL FIBROELASTOSIS
	425.4 - (ICD9) OTHER PRIMARY CARDIOMYOPATHIES
	425.7 - (ICD9) NUTRITIONAL AND METABOLIC CARDIOMYOPATHY
	425.8 - (ICD9) CARDIOMYOPATHY IN OTHER DISEASES CLASSIFIED ELSEWHERE
	425.9 - (ICD9) SECONDARY CARDIOMYOPATHY UNSPECIFIED
	The occurrence of Outpatient with the following attributes:
	Diagnosis Code (Any Position) is any of: { "402.01", "402.11", "402.91", "404.01", "404.03", "404.11", "404.13", "404.9", "404.91", "425.0", "425.1", "425.11", "425.18", "425.2", "425.3", "425.4", "425.7", "425.8", "425.9" }
	402.01 - (ICD9) MALIGNANT HYPERTENSIVE HEART DISEASE WITH HEART FAILURE
	402.11 - (ICD9) BENIGN HYPERTENSIVE HEART DISEASE WITH HEART FAILURE
	402.91 - (ICD9) UNSPECIFIED HYPERTENSIVE HEART DISEASE WITH HEART FAILURE
	404.01 - (ICD9) HYPERTENSIVE HEART AND CHRONIC KIDNEY DISEASE MALIGNANT WITH HEART FAILURE WITH CHRONIC KIDNEY DISEASE STAGE I THROUGH STAGE IV OR UNSPECIFIED
	404.03 - (ICD9) HYPERTENSIVE HEART AND CHRONIC KIDNEY DISEASE MALIGNANT WITH HEART FAILURE WITH CHRONIC KIDNEY DISEASE STAGE V OR END STAGE RENAL DISEASE
	404.11 - (ICD9) HYPERTENSIVE HEART AND CHRONIC KIDNEY DISEASE BENIGN WITH HEART FAILURE WITH CHRONIC KIDNEY DISEASE STAGE I THROUGH STAGE IV OR UNSPECIFIED
	404.13 - (ICD9) HYPERTENSIVE HEART AND CHRONIC KIDNEY DISEASE BENIGN WITH HEART FAILURE WITH CHRONIC KIDNEY DISEASE STAGE V OR END STAGE RENAL DISEASE
	404.9 - (ICD9) UNSPECIFIED HYPERTENSIVE HEART AND KIDNEY DISEASE
	404.91 - (ICD9) HYPERTENSIVE HEART AND CHRONIC KIDNEY DISEASE UNSPECIFIED WITH HEART FAILURE WITH CHRONIC KIDNEY DISEASE STAGE I THROUGH STAGE IV OR UNSPECIFIED
	425.0 - (ICD9) ENDOMYOCARDIAL FIBROSIS
	425.1 - (ICD9) HYPERTROPHIC CARDIOMYOPATHY
	425.11 - (ICD9) HYPERTROPHIC OBSTRUCTIVE CARDIOMYOPATHY
	425.18 - (ICD9) OTHER HYPERTROPHIC CARDIOMYOPATHY
	425.2 - (ICD9) OBSCURE CARDIOMYOPATHY OF AFRICA
	425.3 - (ICD9) ENDOCARDIAL FIBROELASTOSIS
	425.4 - (ICD9) OTHER PRIMARY CARDIOMYOPATHIES
	425.7 - (ICD9) NUTRITIONAL AND METABOLIC CARDIOMYOPATHY
	425.8 - (ICD9) CARDIOMYOPATHY IN OTHER DISEASES CLASSIFIED ELSEWHERE
	425.9 - (ICD9) SECONDARY CARDIOMYOPATHY UNSPECIFIED
Heart failure hospitalization
This event measure was defined as occurring when any of the following criteria were met:
	The occurrence of Inpatient with the following attributes:
	Diagnosis Code (Any Position) is any of: { "402.01", "402.11", "402.91", "404.01", "404.03", "404.11", "404.13", "404.9", "404.91", "425.0", "425.1", "425.11", "425.18", "425.2", "425.3", "425.4", "425.7", "425.8", "425.9" }
	402.01 - (ICD9) MALIGNANT HYPERTENSIVE HEART DISEASE WITH HEART FAILURE
	402.11 - (ICD9) BENIGN HYPERTENSIVE HEART DISEASE WITH HEART FAILURE
	402.91 - (ICD9) UNSPECIFIED HYPERTENSIVE HEART DISEASE WITH HEART FAILURE
	404.01 - (ICD9) HYPERTENSIVE HEART AND CHRONIC KIDNEY DISEASE MALIGNANT WITH HEART FAILURE WITH CHRONIC KIDNEY DISEASE STAGE I THROUGH STAGE IV OR UNSPECIFIED
	404.03 - (ICD9) HYPERTENSIVE HEART AND CHRONIC KIDNEY DISEASE MALIGNANT WITH HEART FAILURE WITH CHRONIC KIDNEY DISEASE STAGE V OR END STAGE RENAL DISEASE
	404.11 - (ICD9) HYPERTENSIVE HEART AND CHRONIC KIDNEY DISEASE BENIGN WITH HEART FAILURE WITH CHRONIC KIDNEY DISEASE STAGE I THROUGH STAGE IV OR UNSPECIFIED
	404.13 - (ICD9) HYPERTENSIVE HEART AND CHRONIC KIDNEY DISEASE BENIGN WITH HEART FAILURE WITH CHRONIC KIDNEY DISEASE STAGE V OR END STAGE RENAL DISEASE
	404.9 - (ICD9) UNSPECIFIED HYPERTENSIVE HEART AND KIDNEY DISEASE
	404.91 - (ICD9) HYPERTENSIVE HEART AND CHRONIC KIDNEY DISEASE UNSPECIFIED WITH HEART FAILURE WITH CHRONIC KIDNEY DISEASE STAGE I THROUGH STAGE IV OR UNSPECIFIED
	425.0 - (ICD9) ENDOMYOCARDIAL FIBROSIS
	425.1 - (ICD9) HYPERTROPHIC CARDIOMYOPATHY
	425.11 - (ICD9) HYPERTROPHIC OBSTRUCTIVE CARDIOMYOPATHY
	425.18 - (ICD9) OTHER HYPERTROPHIC CARDIOMYOPATHY
	425.2 - (ICD9) OBSCURE CARDIOMYOPATHY OF AFRICA
	425.3 - (ICD9) ENDOCARDIAL FIBROELASTOSIS
	425.4 - (ICD9) OTHER PRIMARY CARDIOMYOPATHIES
	425.7 - (ICD9) NUTRITIONAL AND METABOLIC CARDIOMYOPATHY
	425.8 - (ICD9) CARDIOMYOPATHY IN OTHER DISEASES CLASSIFIED ELSEWHERE
	425.9 - (ICD9) SECONDARY CARDIOMYOPATHY UNSPECIFIED
Hemorrheologic Agents
This event measure was defined as occurring when any of the following criteria were met:
	The occurrence of Drug with the following attributes:
	Generic Name is any of: { "PENTOXIFYLLINE" }
	PENTOXIFYLLINE
	The occurrence of Drug with the following attributes:
	Brand Name is any of: { "TRENTAL" }
	TRENTAL
Hypotensive drugs
This event measure was defined as occurring when any of the following criteria were met:
	The occurrence of Drug with the following attributes:
	Generic Name is any of: { "ACEBUTOLOL HCL", "ALDESLEUKIN", "ALISKIREN HEMIFUMARATE", "ALISKIREN HEMIFUMARATE/AMLODIPINE BESYLATE", "ALISKIREN HEMIFUMARATE/AMLODIPINE/HYDROCHLOROTHIAZIDE", "ALISKIREN HEMIFUMARATE/HYDROCHLOROTHIAZIDE", "ALISKIREN/VALSARTAN", "ALITRETINOIN", "AMIFOSTINE CRYSTALLINE", "AMILORIDE HCL", "AMILORIDE HCL/HYDROCHLOROTHIAZIDE", "AMIODARONE HCL", "AMIODARONE HCL/DEXTROSE 5 %…
	ACEBUTOLOL HCL
	ALDESLEUKIN
	ALISKIREN HEMIFUMARATE
	ALISKIREN HEMIFUMARATE/AMLODIPINE BESYLATE
	ALISKIREN HEMIFUMARATE/AMLODIPINE/HYDROCHLOROTHIAZIDE
	ALISKIREN HEMIFUMARATE/HYDROCHLOROTHIAZIDE
	ALISKIREN/VALSARTAN
	ALITRETINOIN
	AMIFOSTINE CRYSTALLINE
	AMILORIDE HCL
	AMILORIDE HCL/HYDROCHLOROTHIAZIDE
	AMIODARONE HCL
	AMIODARONE HCL/DEXTROSE 5 % IN WATER
	AMIODARONE IN DEXTROSE, ISO-OSMOTIC
	AMLODIPINE BESYLATE
	AMLODIPINE BESYLATE/ATORVASTATIN CALCIUM
	AMLODIPINE BESYLATE/BENAZEPRIL HCL
	AMLODIPINE BESYLATE/OLMESARTAN MEDOXOMIL
	AMLODIPINE BESYLATE/VALSARTAN
	AMLODIPINE BESYLATE/VALSARTAN/HYDROCHLOROTHIAZIDE
	AMPHOTERICIN B
	AMPHOTERICIN B CHOLESTERYL SUL
	AMPHOTERICIN B LIPID COMPLEX
	AMPHOTERICIN B LIPOSOME
	AMYL NITRITE
	APOMORPHINE HCL
	APRACLONIDINE HCL
	ARSENIC TRIOXIDE
	ASPIRIN/DIPYRIDAMOLE
	ATENOLOL
	ATENOLOL/CHLORTHALIDONE
	AZILSARTAN MEDOXOMIL
	AZILSARTAN MEDOXOMIL/CHLORTHALIDONE
	BENAZEPRIL HCL
	BENAZEPRIL HCL/HYDROCHLOROTHIAZIDE
	BENDROFLUMETHIAZIDE
	BEPRIDIL HCL
	BETAXOLOL HCL
	BISOPROLOL FUMARATE
	BISOPROLOL FUMARATE/HYDROCHLOROTHIAZIDE
	BORTEZOMIB
	BRETYLIUM TOSYLATE
	BRETYLIUM TOSYLATE/DEXTROSE 5 % IN WATER
	BRIMONIDINE TARTRATE
	BRIMONIDINE TARTRATE/TIMOLOL MALEATE
	BRINZOLAMIDE/BRIMONIDINE TARTRATE
	BROMOCRIPTINE MESYLATE
	BUMETANIDE
	BUPIVACAINE HCL
	BUPIVACAINE HCL IN 0.9 % SODIUM CHLORIDE/PF
	BUPIVACAINE HCL/DEXTROSE-WATER/PF
	BUPIVACAINE HCL/EPINEPHRINE
	BUPIVACAINE HCL/EPINEPHRINE BITARTRATE
	BUPIVACAINE HCL/EPINEPHRINE/PF
	BUPIVACAINE HCL/LIDOCAINE HCL
	BUPIVACAINE HCL/PF
	BUPIVACAINE LIPOSOME/PF
	CANAGLIFLOZIN
	CANAGLIFLOZIN/METFORMIN HCL
	CANDESARTAN CILEXETIL
	CANDESARTAN CILEXETIL/HYDROCHLOROTHIAZIDE
	CAPTOPRIL
	CAPTOPRIL/HYDROCHLOROTHIAZIDE
	CARBIDOPA/LEVODOPA
	CARBIDOPA/LEVODOPA/ENTACAPONE
	CARTEOLOL HCL
	CARVEDILOL
	CARVEDILOL PHOSPHATE
	CELLULOSE/SILICA GEL/MANNITOL/MAGNESIUM STEARATE
	CHLOROTHIAZIDE
	CHLOROTHIAZIDE SODIUM
	CHLORPROMAZINE HCL
	CHLORTHALIDONE
	CLEVIDIPINE BUTYRATE
	CLINDAMYCIN PHOSPHATE/TRETINOIN
	CLOFARABINE
	CLOMIPRAMINE HCL
	CLONIDINE
	CLONIDINE HCL
	CLONIDINE HCL/CHLORTHALIDONE
	CLONIDINE HCL/PF
	CLOZAPINE
	CONIVAPTAN HCL
	CONIVAPTAN HCL/DEXTROSE 5 % IN WATER
	DAPAGLIFLOZIN PROPANEDIOL
	DAPAGLIFLOZIN PROPANEDIOL/METFORMIN HCL
	DESERPIDINE/HYDROCHLOROTHIAZIDE
	DESERPIDINE/METHYCLOTHIAZIDE
	DESFLURANE
	DEXMEDETOMIDINE HCL
	DEXMEDETOMIDINE HCL IN 0.9 % SODIUM CHLORIDE
	DILTIAZEM HCL
	DILTIAZEM HCL IN 0.9 % SODIUM CHLORIDE
	DILTIAZEM HCL/DEXTROSE 5 % IN WATER
	DILTIAZEM MALATE
	DINUTUXIMAB
	DIPYRIDAMOLE
	DORZOLAMIDE HCL/TIMOLOL MALEATE
	DORZOLAMIDE HCL/TIMOLOL MALEATE/PF
	DOXAZOSIN MESYLATE
	DUTASTERIDE/TAMSULOSIN HCL
	EMPAGLIFLOZIN
	EMPAGLIFLOZIN/LINAGLIPTIN
	ENALAPRIL MALEATE
	ENALAPRIL MALEATE/DILTIAZEM MALATE
	ENALAPRIL MALEATE/FELODIPINE
	ENALAPRIL MALEATE/HYDROCHLOROTHIAZIDE
	ENALAPRILAT DIHYDRATE
	EPLERENONE
	EPOPROSTENOL SODIUM (ARGININE)
	EPOPROSTENOL SODIUM (GLYCINE)
	EPROSARTAN MESYLATE
	EPROSARTAN MESYLATE/HYDROCHLOROTHIAZIDE
	ESMOLOL HCL
	ESMOLOL HCL IN SODIUM CHLORIDE, ISO-OSMOTIC
	FELODIPINE
	FENOLDOPAM MESYLATE
	FENTANYL CITRATE/BUPIVACAINE HCL IN 0.9 % SODIUM CHLORIDE/PF
	FENTANYL CITRATE/ROPIVACAINE HCL/SODIUM CHLORIDE 0.9%/PF
	FLUOCINOLONE ACETONIDE/TRETINOIN/HYDROQUINONE
	FOSINOPRIL SODIUM
	FOSINOPRIL SODIUM/HYDROCHLOROTHIAZIDE
	FOSPROPOFOL DISODIUM
	FUROSEMIDE
	FUROSEMIDE IN 0.9 % SODIUM CHLORIDE
	GUANETHIDINE SULFATE/HYDROCHLOROTHIAZIDE
	GUANFACINE HCL
	HALOTHANE
	HYDRALAZINE HCL
	HYDRALAZINE HCL/HYDROCHLOROTHIAZIDE
	HYDRALAZINE HCL/RESERPINE/HYDROCHLOROTHIAZIDE
	HYDROCHLOROTHIAZIDE
	HYDROFLUMETHIAZIDE
	HYDROMORPHONE HCL/BUPIVACAINE HCL IN 0.9% SODIUM CHLORIDE/PF
	ILOPROST TROMETHAMINE
	IMIPRAMINE HCL
	IMIPRAMINE PAMOATE
	INDAPAMIDE
	IRBESARTAN
	IRBESARTAN/HYDROCHLOROTHIAZIDE
	ISOCARBOXAZID
	ISOFLURANE
	ISOSORBIDE DINITRATE
	ISOSORBIDE DINITRATE/HYDRALAZINE HCL
	ISOSORBIDE MONONITRATE
	ISOTRETINOIN
	ISOXSUPRINE HCL
	ISRADIPINE
	LABETALOL HCL
	LEVOBUNOLOL HCL
	LEVOBUPIVACAINE HCL/PF
	LEVODOPA
	LISINOPRIL
	LISINOPRIL/DIETARY SUPPLEMENT,COMB.10
	LISINOPRIL/HYDROCHLOROTHIAZIDE
	LOSARTAN POTASSIUM
	LOSARTAN POTASSIUM/HYDROCHLOROTHIAZIDE
	MANNITOL
	MANNITOL/SORBITOL
	MANNITOL/SORBITOL SOLUTION
	MECAMYLAMINE HCL
	METHAZOLAMIDE
	METHYCLOTHIAZIDE
	METHYLDOPA
	METHYLDOPA/CHLOROTHIAZIDE
	METHYLDOPA/HYDROCHLOROTHIAZIDE
	METHYLDOPATE HCL
	METHYLPREDNISOLONE ACETATE/BUPIVACAINE HCL
	METIPRANOLOL
	METOLAZONE
	METOPROLOL SUCCINATE
	METOPROLOL SUCCINATE/HYDROCHLOROTHIAZIDE
	METOPROLOL TARTRATE
	METOPROLOL TARTRATE/DIETARY SUPPLEMENT,COMB.10
	METOPROLOL TARTRATE/HYDROCHLOROTHIAZIDE
	MINOXIDIL
	MOEXIPRIL HCL
	MOEXIPRIL HCL/HYDROCHLOROTHIAZIDE
	MORPHINE SULFATE
	MORPHINE SULFATE IN 0.9 % SODIUM CHLORIDE
	MORPHINE SULFATE IN 0.9 % SODIUM CHLORIDE/PF
	MORPHINE SULFATE IN SODIUM CHLORIDE, ISO-OSMOTIC/PF
	MORPHINE SULFATE LIPOSOMAL/PF
	MORPHINE SULFATE/DEXTROSE 5 % IN WATER
	MORPHINE SULFATE/DEXTROSE 5%-WATER/PF
	MORPHINE SULFATE/NALTREXONE HCL
	MORPHINE SULFATE/PF
	NABILONE
	NADOLOL
	NADOLOL/BENDROFLUMETHIAZIDE
	NEBIVOLOL HCL
	NESIRITIDE
	NICARDIPINE HCL
	NICARDIPINE IN DEXTROSE 5 %-WATER
	NICARDIPINE IN DEXTROSE, ISO-OSMOTIC
	NICARDIPINE IN SODIUM CHLORIDE, ISO-OSMOTIC
	NIFEDIPINE
	NIMODIPINE
	NISOLDIPINE
	NITRIC OXIDE
	NITROGLYCERIN
	NITROGLYCERIN/DEXTROSE 5 % IN WATER
	NITROPRUSSIDE SODIUM
	OBINUTUZUMAB
	OLMESARTAN MEDOXOMIL
	OLMESARTAN MEDOXOMIL/AMLODIPINE BESYLATE/HYDROCHLOROTHIAZIDE
	OLMESARTAN MEDOXOMIL/HYDROCHLOROTHIAZIDE
	PACLITAXEL
	PACLITAXEL PROTEIN-BOUND
	PAPAVERINE HCL
	PEG 3350/MANNITOL/SODIUM BICARBONATE/CITRIC ACID/SUCROSE
	PENBUTOLOL SULFATE
	PERINDOPRIL ARGININE/AMLODIPINE BESYLATE
	PERINDOPRIL ERBUMINE
	PHENELZINE SULFATE
	PHENOXYBENZAMINE HCL
	PHENTOLAMINE MESYLATE
	PINDOLOL
	POLY-L-LACTIC ACID/CARBOXYMETHYLCELLULOSE SODIUM/MANNITOL
	PRAMIPEXOLE DI-HCL
	PRAZOSIN HCL
	PRAZOSIN HCL/POLYTHIAZIDE
	PROPOFOL
	PROPOFOL/PF
	PROPRANOLOL HCL
	PROPRANOLOL HCL/HYDROCHLOROTHIAZIDE
	QUETIAPINE FUMARATE
	QUINAPRIL HCL
	QUINAPRIL HCL/HYDROCHLOROTHIAZIDE
	RAMIPRIL
	RASAGILINE MESYLATE
	RAUWOLFIA SERPENTINA/BENDROFLUMETHIAZIDE
	REMIFENTANIL HCL
	REMIFENTANIL HCL IN 0.9 % SODIUM CHLORIDE/PF
	RESERPINE
	RESERPINE/CHLOROTHIAZIDE
	RESERPINE/HYDROCHLOROTHIAZIDE
	RESERPINE/HYDROFLUMETHIAZIDE
	RESERPINE/METHYCLOTHIAZIDE
	RESERPINE/POLYTHIAZIDE
	RIOCIGUAT
	ROPINIROLE HCL
	ROPIVACAINE HCL
	ROPIVACAINE HCL IN 0.9 % SODIUM CHLORIDE/PF
	ROPIVACAINE HCL/PF
	ROTIGOTINE
	SACUBITRIL/VALSARTAN
	SELEGILINE
	SELEGILINE HCL
	SEVOFLURANE
	SODIUM NITRITE
	SODIUM NITRITE/SODIUM THIOSULFATE
	SODIUM NITRITE/SODIUM THIOSULFATE/AMYL NITRITE
	SOTALOL HCL
	SPIRONOLACTONE
	SPIRONOLACTONE, MICRONIZED
	SPIRONOLACTONE/HYDROCHLOROTHIAZIDE
	STREPTOKINASE
	SUFENTANIL CITRATE
	SUFENTANIL CITRATE/BUPIVACAINE HCL/0.9 % SODIUM CHLORIDE/PF
	SUFENTANIL CITRATE/PF
	TAMSULOSIN HCL
	TELMISARTAN
	TELMISARTAN/AMLODIPINE BESYLATE
	TELMISARTAN/HYDROCHLOROTHIAZIDE
	TERAZOSIN HCL
	THALIDOMIDE
	THIORIDAZINE HCL
	TIMOLOL
	TIMOLOL MALEATE
	TIMOLOL MALEATE/HYDROCHLOROTHIAZIDE
	TIMOLOL MALEATE/PF
	TIZANIDINE HCL
	TIZANIDINE HCL/IRRITANTS COUNTER-IRRITANTS COMBINATION NO.2
	TOLAZOLINE HCL
	TOLCAPONE
	TRANDOLAPRIL
	TRANDOLAPRIL/VERAPAMIL HCL
	TRANYLCYPROMINE SULFATE
	TRETINOIN
	TRETINOIN MICROSPHERES
	TRETINOIN/EMOLLIENT BASE
	TRETINOIN/EMOLLIENT COMBINATION NO. 9/SKIN CLN1
[truncated: 1,334 more rows]
