# Supplementary material for: Reproducibility of real-world evidence studies using clinical practice data to inform regulatory and coverage decisions
Source: Nat Commun. 2022 Aug 31;13:5126. doi: 10.1038/s41467-022-32310-3 (PMC9430007; doi:10.1038/s41467-022-32310-3)
Supplement: Supplementary file 7 — Supplementary Dataset 4 [file 41467_2022_32310_MOESM7_ESM.zip › Data S4 Study specific author contact files with details of implementation/REPEAT_022_final.xlsx]

## Sheet: Assumptions
Category	Assumptions
MEASURES	The algorithm used to define all the variables in the replication of the study are provided in the sheet named 'codes'
Exposure	We assumed 90 days wash out to define incident drug exposure [Rationale for choosing 90 days: 90 days prior enrollment to cohort entry was required].
Outcomes	We assumed any diagnosis position for outcomes because the manuscript mentions using the primary diagnosis position as a sensitivity analysis.
	We assumed 90 days wash out to define incident outcomes [Rationale for choosing 90 days: 90 days prior enrollment to cohort entry was required]
Covariates	We assumed any diagnosis position and any care setting to define all covariates
	We assumed the codes and weights to define CHA2DS2 based on paper "Anticoagulant use for the prevention of stroke in patients with atrial fibrillation: findings from a multi-payer analysis: Kathleen Lang et al"
	We assumed HAS-BLED was defined based on paper "A Novel User-Friendly Score (HAS-BLED) To Assess 1-Year Risk of Major Bleeding in Patients with Atrial Fibrillation: The Euro Heart Survey: Pisters R, Lane DA, Nieuwlaat R, et al"
	We assumed Other antiplatelet, Other type I and type III antiarrhythmics, Other calcium channel blockers, Lipid lowering medication, Diuretics (Loop + other diuretics) and ARBs were defined based on REPEAT standard measures
	We assumed that Proton pump inhibitors was defined based on generic name of the following drugs: omeprazole, esomeprazole, lansoprazole, rabeprazole, pantoprazole, dexlansoprazole.
	We assumed that Antituberculosis agent was defined using the generic names of the following list of drugs: Rifampicin, Isoniazid, Pyrazinamide, Ethambutol, Ethionamide to define.
COHORT CREATION
ANALYSIS PLAN
	We assumed age and gender is measured on the date of cohort entry and all other covariates are measured between 90 days before to 1 day before cohort entry

## Sheet: Attrition table
Patient with Non-valvular diagnosis between Jan 1st 2007 to December 31st 2014and Warfarin or Dabigatran prescription between Nov 4th 2011 to Sept 30th 2014
	Less Excluded Patients	Remaining Patients
All patients in our database		185306593
Patients with Dabigatran or Warfarin prescription between Nov 4th 2011 - Sept 30th 2014 Date of prescription is cohort entry date (CED)	-184500439	806154
Excluded due to insufficient medical enrollment [assessed between 90 days prior up to and including CED]	-104801	701353
Excluded due to prior use of referent [wash-out of 90 days for Warfarin]	-196756	504597
Excluded due to prior use of exposure [wash-out of 90 days for Dabigatran]	-28682	475915
Excluded because patient qualified in >1 exposure category	-43	475872
Excluded due to insufficient pharmacy enrollment [assessed between 90 days prior up to and including CED]	-6717	469155
Excluded based on occurrence of Rivaroxaban [assessed between 90 days prior up to and including CED]	-4528	464627
Excluded based on occurrence of Apixaban [assessed between 90 days prior up to and including CED]	-395	464232
Excluded based on non-occurrence of AF [assessed between from Jan 1st 2007 up to 1 day prior to CED]	-283206	181026
Excluded based on occurrence of Mitral inpatient [assessed between Jan 1st 2007 up to 1 day prior to CED]	-22048	158978
Excluded based on occurrence of Liver injury [assessed between 90 days prior up to 1 day prior to CED]	-892	158086
Final cohort		158086

## Sheet: Cohort as text
COHORT CREATION Cohort Entry Entry date: Between Nov 04, 2011 and Sep 30, 2014. If a patient has multiple possible qualifying cohort entry events, the patient enters the cohort on the first-occurring qualifying event before exclusions are applied. Enrollment Measure: Enrollment Prior Enrollment: 90 days Referent Group: New users of Warfarin with a washout period of 90 days. For the purposes of id…

## Sheet: Analysis as text
Statistical Analysis Baseline covariate assessment In the primary analysis, the baseline covariates were assessed by default in the period beginning 90 days prior to the cohort entry date, and ending one day prior to the cohort entry date. Follow-up for Outcomes The primary analysis used a variable-length follow-up design. Follow-up began on the cohort entry date and was carried out until one of …

## Sheet: Table 1
	ORIGINAL STUDY			REPLICATED STUDY
	Warfarin	Dabigatran		Warfarin	Dabigatran
Cohort size	56879	17286		128009	30077
Variable
Age; mean (SD)	71.4 (12.6)	67.2 (12.4)		72.96 (11.73)	68.08 (12.13)
Female; n (%)	0.408	0.349		0.403	0.356
CHA2DS2VASc score; mean (SD)	3.6 (2.0)	2.9 (1.9)		3.18 (1.81)	2.57 (1.73)
HAS BLED score; mean (SD)	2.1 (1.2)	1.7 (1.1)		1.42 (0.85)	1.22 (0.83)
Heart failure; n (%)	0.337	0.241		0.221	0.18
Hypertension; n (%)	0.75	0.727		0.483	0.507
Diabetes; n (%)	0.335	0.286		0.248	0.218
Ischemic Stroke; n (%)	0.242	0.18		0.116	0.096
MI; n (%)	0.122	0.077		0.052	0.042
Peripheral artery disease; n (%)	0.034	0.018		0.074	0.048
Kidney disease; n (%)	0.166	0.071		0.096	0.045
Liver disease; n (%)	0.054	0.046		0.016	0.014

## Sheet: Outcomes
Outcome: Liver injury
Original STUDY
Incidence rate Dabigatran	4
Incidence rate Warfarin	9
Adjusted HR, 95% CI	0.57 (0.46, 0.71)
REPLICATED STUDY
Incidence rate Dabigatran	6.38
Incidence rate Warfarin	9.39
Adjusted HR, 95% CI	0.79 (0.70, 0.88)

## Sheet: Codes
CHA2DS2 VASc score
This measure computes a score by summing over the following components:
	If the event COMPONENT, CHA2DS2 VASc, Occurrence of congestive heart failure
	Occurs within , set the score to 1.0
	Otherwise, set the score to 0.0
	If the event COMPONENT, CHA2DS2 VASc, Occurrence of hypertension
	Occurs within , set the score to 1.0
	Otherwise, set the score to 0.0
	If the value of COMPONENT, CHA2DS2 VASc, Age categories is
	< 65, set the score to 0.0
	65 - 74, set the score to 1.0
	>= 75, set the score to 2.0
	Missing, set the score to 0.0
	If the event COMPONENT, CHA2DS2 VASc, Occurrence of diabetes
	Occurs within , set the score to 1.0
	Otherwise, set the score to 0.0
	If the event COMPONENT, CHA2DS2 VASc, Occurrence of stroke, TIA, or thromboembolism
	Occurs within , set the score to 2.0
	Otherwise, set the score to 0.0
	If the event COMPONENT, CHA2DS2 VASc, Occurrence of vascular disease
	Occurs within , set the score to 1.0
	Otherwise, set the score to 0.0
	If the value of COMPONENT, CHA2DS2 VASc, Female sex is
	True, set the score to 1.0
	False, set the score to 0.0
	Missing, set the score to 0.0
COMPONENT, CHA2DS2 VASc, Occurrence of congestive heart failure
This event measure was defined as occurring when any of the following criteria were met:
	The occurrence of Inpatient with the following attributes:
	Diagnosis Code (Any Position) is any of: { "429.9", "428", "428.0", "428.1", "428.2", "428.20", "428.21", "428.22", "428.23", "428.3", "428.30", "428.31", "428.32", "428.33", "428.4", "428.40", "428.41", "428.42", "428.43", "428.9" }
	429.9 - HEART DISEASE UNSPECIFIED
	428 - HEART FAILURE
	428.0 - CONGESTIVE HEART FAILURE UNSPECIFIED
	428.1 - LEFT HEART FAILURE
	428.2 - SYSTOLIC HEART FAILURE
	428.20 - UNSPECIFIED SYSTOLIC HEART FAILURE
	428.21 - ACUTE SYSTOLIC HEART FAILURE
	428.22 - CHRONIC SYSTOLIC HEART FAILURE
	428.23 - ACUTE ON CHRONIC SYSTOLIC HEART FAILURE
	428.3 - DIASTOLIC HEART FAILURE
	428.30 - UNSPECIFIED DIASTOLIC HEART FAILURE
	428.31 - ACUTE DIASTOLIC HEART FAILURE
	428.32 - CHRONIC DIASTOLIC HEART FAILURE
	428.33 - ACUTE ON CHRONIC DIASTOLIC HEART FAILURE
	428.4 - COMBINED SYSTOLIC AND DIASTOLIC HEART FAILURE
	428.40 - UNSPECIFIED COMBINED SYSTOLIC AND DIASTOLIC HEART FAILURE
	428.41 - ACUTE COMBINED SYSTOLIC AND DIASTOLIC HEART FAILURE
	428.42 - CHRONIC COMBINED SYSTOLIC AND DIASTOLIC HEART FAILURE
	428.43 - ACUTE ON CHRONIC COMBINED SYSTOLIC AND DIASTOLIC HEART FAILURE
	428.9 - HEART FAILURE UNSPECIFIED
	The occurrence of Outpatient with the following attributes:
	Diagnosis Code (Any Position) is any of: { "429.9", "428", "428.0", "428.1", "428.2", "428.20", "428.21", "428.22", "428.23", "428.3", "428.30", "428.31", "428.32", "428.33", "428.4", "428.40", "428.41", "428.42", "428.43", "428.9" }
	429.9 - HEART DISEASE UNSPECIFIED
	428 - HEART FAILURE
	428.0 - CONGESTIVE HEART FAILURE UNSPECIFIED
	428.1 - LEFT HEART FAILURE
	428.2 - SYSTOLIC HEART FAILURE
	428.20 - UNSPECIFIED SYSTOLIC HEART FAILURE
	428.21 - ACUTE SYSTOLIC HEART FAILURE
	428.22 - CHRONIC SYSTOLIC HEART FAILURE
	428.23 - ACUTE ON CHRONIC SYSTOLIC HEART FAILURE
	428.3 - DIASTOLIC HEART FAILURE
	428.30 - UNSPECIFIED DIASTOLIC HEART FAILURE
	428.31 - ACUTE DIASTOLIC HEART FAILURE
	428.32 - CHRONIC DIASTOLIC HEART FAILURE
	428.33 - ACUTE ON CHRONIC DIASTOLIC HEART FAILURE
	428.4 - COMBINED SYSTOLIC AND DIASTOLIC HEART FAILURE
	428.40 - UNSPECIFIED COMBINED SYSTOLIC AND DIASTOLIC HEART FAILURE
	428.41 - ACUTE COMBINED SYSTOLIC AND DIASTOLIC HEART FAILURE
	428.42 - CHRONIC COMBINED SYSTOLIC AND DIASTOLIC HEART FAILURE
	428.43 - ACUTE ON CHRONIC COMBINED SYSTOLIC AND DIASTOLIC HEART FAILURE
	428.9 - HEART FAILURE UNSPECIFIED
COMPONENT, CHA2DS2 VASc, Occurrence of diabetes
This event measure was defined as occurring when any of the following criteria were met:
	The occurrence of Inpatient with the following attributes:
	Diagnosis Code (Any Position) is any of: { "249", "249.0", "249.00", "249.01", "249.1", "249.10", "249.11", "249.2", "249.20", "249.21", "249.3", "249.30", "249.31", "249.4", "249.40", "249.41", "249.5", "249.50", "249.51", "249.6", "249.60", "249.61", "249.7", "249.70", "249.71", "249.8", "249.80", "249.81", "249.9", "249.90", "249.91", "250", "250.0", "250.00", "250.01", "250.02", "250.03", "25…
	249 - SECONDARY DIABETES MELLITUS
	249.0 - SECONDARY DIABETES MELLITUS WITHOUT MENTION OF COMPLICATION
	249.00 - SECONDARY DIABETES MELLITUS WITHOUT MENTION OF COMPLICATION NOT STATED AS UNCONTROLLED OR UNSPECIFIED
	249.01 - SECONDARY DIABETES MELLITUS WITHOUT MENTION OF COMPLICATION UNCONTROLLED
	249.1 - SECONDARY DIABETES MELLITUS WITH KETOACIDOSIS
	249.10 - SECONDARY DIABETES MELLITUS WITH KETOACIDOSIS NOT STATED AS UNCONTROLLED OR UNSPECIFIED
	249.11 - SECONDARY DIABETES MELLITUS WITH KETOACIDOSIS UNCONTROLLED
	249.2 - SECONDARY DIABETES MELLITUS WITH HYPEROSMOLARITY
	249.20 - SECONDARY DIABETES MELLITUS WITH HYPEROSMOLARITY NOT STATED AS UNCONTROLLED OR UNSPECIFIED
	249.21 - SECONDARY DIABETES MELLITUS WITH HYPEROSMOLARITY UNCONTROLLED
	249.3 - SECONDARY DIABETES MELLITUS WITH OTHER COMA
	249.30 - SECONDARY DIABETES MELLITUS WITH OTHER COMA NOT STATED AS UNCONTROLLED OR UNSPECIFIED
	249.31 - SECONDARY DIABETES MELLITUS WITH OTHER COMA UNCONTROLLED
	249.4 - SECONDARY DIABETES MELLITUS WITH OPHTHALMIC MANIFESTATION
	249.40 - SECONDARY DIABETES MELLITUS WITH RENAL MANIFESTATION NOT STATED AS UNCONTROLLED OR UNSPECIFIED
	249.41 - SECONDARY DIABETES MELLITUS WITH RENAL MANIFESTATION UNCONTROLLED
	249.5 - SECONDARY DIABETES MELLITUS WITH OPHTHALMIC MANIFESTATION
	249.50 - SECONDARY DIABETES MELLITUS WITH OPHTHALMIC MANIFESTATION NOT STATED AS UNCONTROLLED OR UNSPECIFIED
	249.51 - SECONDARY DIABETES MELLITUS WITH OPHTHALMIC MANIFESTATION UNCONTROLLED
	249.6 - SECONDARY DIABETES MELLITUS WITH NEUROLOGICAL MANIFESTATION
	249.60 - SECONDARY DIABETES MELLITUS WITH NEUROLOGICAL MANIFESTATION NOT STATED AS UNCONTROLLED OR UNSPECIFIED
	249.61 - SECONDARY DIABETES MELLITUS WITH NEUROLOGICAL MANIFESTATION UNCONTROLLED
	249.7 - SECONDARY DIABETES MELLITUS WITH PERIPHERAL CIRCULATORY MANIFESTATION
	249.70 - SECONDARY DIABETES MELLITUS WITH PERIPHERAL CIRCULATORY MANIFESTATION NOT STATED AS UNCONTROLLED OR UNSPECIFIED
	249.71 - SECONDARY DIABETES MELLITUS WITH PERIPHERAL CIRCULATORY MANIFESTATION UNCONTROLLED
	249.8 - SECONDARY DIABETES MELLITUS WITH OTHER SPECIFIED MANIFESTATION
	249.80 - SECONDARY DIABETES MELLITUS WITH OTHER SPECIFIED MANIFESTATION NOT STATED AS UNCONTROLLED OR UNSPECIFIED
	249.81 - SECONDARY DIABETES MELLITUS WITH OTHER SPECIFIED MANIFESTATION UNCONTROLLED
	249.9 - SECONDARY DIABETES MELLITUS WITH UNSPECIFIED COMPLICATION
	249.90 - SECONDARY DIABETES MELLITUS WITH UNSPECIFIED COMPLICATION NOT STATED AS UNCONTROLLED OR UNSPECIFIED
	249.91 - SECONDARY DIABETES MELLITUS WITH UNSPECIFIED COMPLICATION UNCONTROLLED
	250 - DIABETES MELLITUS
	250.0 - DIABETES MELLITUS WITHOUT MENTION OF COMPLICATION
	250.00 - DIABETES MELLITUS WITHOUT MENTION OF COMPLICATION TYPE II OR UNSPECIFIED TYPE NOT STATED AS UNCONTROLLED
	250.01 - DIABETES MELLITUS WITHOUT MENTION OF COMPLICATION TYPE I [JUVENILE TYPE] NOT STATED AS UNCONTROLLED
	250.02 - DIABETES MELLITUS WITHOUT MENTION OF COMPLICATION TYPE II OR UNSPECIFIED TYPE UNCONTROLLED
	250.03 - DIABETES MELLITUS WITHOUT MENTION OF COMPLICATION TYPE I [JUVENILE TYPE] UNCONTROLLED
	250.1 - DIABETES WITH KETOACIDOSIS
	250.10 - DIABETES WITH KETOACIDOSIS TYPE II OR UNSPECIFIED TYPE NOT STATED AS UNCONTROLLED
	250.11 - DIABETES WITH KETOACIDOSIS TYPE I [JUVENILE TYPE] NOT STATED AS UNCONTROLLED
	250.12 - DIABETES WITH KETOACIDOSIS TYPE II OR UNSPECIFIED TYPE UNCONTROLLED
	250.13 - DIABETES WITH KETOACIDOSIS TYPE I [JUVENILE TYPE] UNCONTROLLED
	250.2 - DIABETES WITH HYPEROSMOLARITY
	250.20 - DIABETES WITH HYPEROSMOLARITY TYPE II OR UNSPECIFIED TYPE NOT STATED AS UNCONTROLLED
	250.21 - DIABETES WITH HYPEROSMOLARITY TYPE I [JUVENILE TYPE] NOT STATED AS UNCONTROLLED
	250.22 - DIABETES WITH HYPEROSMOLARITY TYPE II OR UNSPECIFIED TYPE UNCONTROLLED
	250.23 - DIABETES WITH HYPEROSMOLARITY TYPE I [JUVENILE TYPE] UNCONTROLLED
	250.3 - DIABETES WITH OTHER COMA
	250.30 - DIABETES WITH OTHER COMA TYPE II OR UNSPECIFIED TYPE NOT STATED AS UNCONTROLLED
	250.31 - DIABETES WITH OTHER COMA TYPE I [JUVENILE TYPE] NOT STATED AS UNCONTROLLED
	250.32 - DIABETES WITH OTHER COMA TYPE II OR UNSPECIFIED TYPE UNCONTROLLED
	250.33 - DIABETES WITH OTHER COMA TYPE I [JUVENILE TYPE] UNCONTROLLED
	250.4 - DIABETES WITH RENAL MANIFESTATIONS
	250.40 - DIABETES WITH RENAL MANIFESTATIONS TYPE II OR UNSPECIFIED TYPE NOT STATED AS UNCONTROLLED
	250.41 - DIABETES WITH RENAL MANIFESTATIONS TYPE I [JUVENILE TYPE] NOT STATED AS UNCONTROLLED
	250.42 - DIABETES WITH RENAL MANIFESTATIONS TYPE II OR UNSPECIFIED TYPE UNCONTROLLED
	250.43 - DIABETES WITH RENAL MANIFESTATIONS TYPE I [JUVENILE TYPE] UNCONTROLLED
	250.5 - DIABETES WITH OPHTHALMIC MANIFESTATIONS
	250.50 - DIABETES WITH OPHTHALMIC MANIFESTATIONS TYPE II OR UNSPECIFIED TYPE NOT STATED AS UNCONTROLLED
	250.51 - DIABETES WITH OPHTHALMIC MANIFESTATIONS TYPE I [JUVENILE TYPE] NOT STATED AS UNCONTROLLED
	250.52 - DIABETES WITH OPHTHALMIC MANIFESTATIONS TYPE II OR UNSPECIFIED TYPE UNCONTROLLED
	250.53 - DIABETES WITH OPHTHALMIC MANIFESTATIONS TYPE I [JUVENILE TYPE] UNCONTROLLED
	250.6 - DIABETES WITH NEUROLOGICAL MANIFESTATIONS
	250.60 - DIABETES WITH NEUROLOGICAL MANIFESTATIONS TYPE II OR UNSPECIFIED TYPE NOT STATED AS UNCONTROLLED
	250.61 - DIABETES WITH NEUROLOGICAL MANIFESTATIONS TYPE I [JUVENILE TYPE] NOT STATED AS UNCONTROLLED
	250.62 - DIABETES WITH NEUROLOGICAL MANIFESTATIONS TYPE II OR UNSPECIFIED TYPE UNCONTROLLED
	250.63 - DIABETES WITH NEUROLOGICAL MANIFESTATIONS TYPE I [JUVENILE TYPE] UNCONTROLLED
	250.7 - DIABETES WITH PERIPHERAL CIRCULATORY DISORDERS
	250.70 - DIABETES WITH PERIPHERAL CIRCULATORY DISORDERS TYPE II OR UNSPECIFIED TYPE NOT STATED AS UNCONTROLLED
	250.71 - DIABETES WITH PERIPHERAL CIRCULATORY DISORDERS TYPE I [JUVENILE TYPE] NOT STATED AS UNCONTROLLED
	250.72 - DIABETES WITH PERIPHERAL CIRCULATORY DISORDERS TYPE II OR UNSPECIFIED TYPE UNCONTROLLED
	250.73 - DIABETES WITH PERIPHERAL CIRCULATORY DISORDERS TYPE I [JUVENILE TYPE] UNCONTROLLED
	250.8 - DIABETES WITH OTHER SPECIFIED MANIFESTATIONS
	250.80 - DIABETES WITH OTHER SPECIFIED MANIFESTATIONS TYPE II OR UNSPECIFIED TYPE NOT STATED AS UNCONTROLLED
	250.81 - DIABETES WITH OTHER SPECIFIED MANIFESTATIONS TYPE I [JUVENILE TYPE] NOT STATED AS UNCONTROLLED
	250.82 - DIABETES WITH OTHER SPECIFIED MANIFESTATIONS TYPE II OR UNSPECIFIED TYPE UNCONTROLLED
	250.83 - DIABETES WITH OTHER SPECIFIED MANIFESTATIONS TYPE I [JUVENILE TYPE] UNCONTROLLED
	250.9 - DIABETES WITH UNSPECIFIED COMPLICATION
	250.90 - DIABETES WITH UNSPECIFIED COMPLICATION TYPE II OR UNSPECIFIED TYPE NOT STATED AS UNCONTROLLED
	250.91 - DIABETES WITH UNSPECIFIED COMPLICATION TYPE I [JUVENILE TYPE] NOT STATED AS UNCONTROLLED
	250.92 - DIABETES WITH UNSPECIFIED COMPLICATION TYPE II OR UNSPECIFIED TYPE UNCONTROLLED
	250.93 - DIABETES WITH UNSPECIFIED COMPLICATION TYPE I [JUVENILE TYPE] UNCONTROLLED
	The occurrence of Outpatient with the following attributes:
	Diagnosis Code (Any Position) is any of: { "250", "250.0", "250.00", "250.01", "250.02", "250.03", "250.1", "250.10", "250.11", "250.12", "250.13", "250.2", "250.20", "250.21", "250.22", "250.23", "250.3", "250.30", "250.31", "250.32", "250.33", "250.4", "250.40", "250.41", "250.42", "250.43", "250.5", "250.50", "250.51", "250.52", "250.53", "250.6", "250.60", "250.61", "250.62", "250.63", "250.7…
	250 - DIABETES MELLITUS
	250.0 - DIABETES MELLITUS WITHOUT MENTION OF COMPLICATION
	250.00 - DIABETES MELLITUS WITHOUT MENTION OF COMPLICATION TYPE II OR UNSPECIFIED TYPE NOT STATED AS UNCONTROLLED
	250.01 - DIABETES MELLITUS WITHOUT MENTION OF COMPLICATION TYPE I [JUVENILE TYPE] NOT STATED AS UNCONTROLLED
	250.02 - DIABETES MELLITUS WITHOUT MENTION OF COMPLICATION TYPE II OR UNSPECIFIED TYPE UNCONTROLLED
	250.03 - DIABETES MELLITUS WITHOUT MENTION OF COMPLICATION TYPE I [JUVENILE TYPE] UNCONTROLLED
	250.1 - DIABETES WITH KETOACIDOSIS
	250.10 - DIABETES WITH KETOACIDOSIS TYPE II OR UNSPECIFIED TYPE NOT STATED AS UNCONTROLLED
	250.11 - DIABETES WITH KETOACIDOSIS TYPE I [JUVENILE TYPE] NOT STATED AS UNCONTROLLED
	250.12 - DIABETES WITH KETOACIDOSIS TYPE II OR UNSPECIFIED TYPE UNCONTROLLED
	250.13 - DIABETES WITH KETOACIDOSIS TYPE I [JUVENILE TYPE] UNCONTROLLED
	250.2 - DIABETES WITH HYPEROSMOLARITY
	250.20 - DIABETES WITH HYPEROSMOLARITY TYPE II OR UNSPECIFIED TYPE NOT STATED AS UNCONTROLLED
	250.21 - DIABETES WITH HYPEROSMOLARITY TYPE I [JUVENILE TYPE] NOT STATED AS UNCONTROLLED
	250.22 - DIABETES WITH HYPEROSMOLARITY TYPE II OR UNSPECIFIED TYPE UNCONTROLLED
	250.23 - DIABETES WITH HYPEROSMOLARITY TYPE I [JUVENILE TYPE] UNCONTROLLED
	250.3 - DIABETES WITH OTHER COMA
	250.30 - DIABETES WITH OTHER COMA TYPE II OR UNSPECIFIED TYPE NOT STATED AS UNCONTROLLED
	250.31 - DIABETES WITH OTHER COMA TYPE I [JUVENILE TYPE] NOT STATED AS UNCONTROLLED
	250.32 - DIABETES WITH OTHER COMA TYPE II OR UNSPECIFIED TYPE UNCONTROLLED
	250.33 - DIABETES WITH OTHER COMA TYPE I [JUVENILE TYPE] UNCONTROLLED
	250.4 - DIABETES WITH RENAL MANIFESTATIONS
	250.40 - DIABETES WITH RENAL MANIFESTATIONS TYPE II OR UNSPECIFIED TYPE NOT STATED AS UNCONTROLLED
	250.41 - DIABETES WITH RENAL MANIFESTATIONS TYPE I [JUVENILE TYPE] NOT STATED AS UNCONTROLLED
	250.42 - DIABETES WITH RENAL MANIFESTATIONS TYPE II OR UNSPECIFIED TYPE UNCONTROLLED
	250.43 - DIABETES WITH RENAL MANIFESTATIONS TYPE I [JUVENILE TYPE] UNCONTROLLED
	250.5 - DIABETES WITH OPHTHALMIC MANIFESTATIONS
	250.50 - DIABETES WITH OPHTHALMIC MANIFESTATIONS TYPE II OR UNSPECIFIED TYPE NOT STATED AS UNCONTROLLED
	250.51 - DIABETES WITH OPHTHALMIC MANIFESTATIONS TYPE I [JUVENILE TYPE] NOT STATED AS UNCONTROLLED
	250.52 - DIABETES WITH OPHTHALMIC MANIFESTATIONS TYPE II OR UNSPECIFIED TYPE UNCONTROLLED
	250.53 - DIABETES WITH OPHTHALMIC MANIFESTATIONS TYPE I [JUVENILE TYPE] UNCONTROLLED
	250.6 - DIABETES WITH NEUROLOGICAL MANIFESTATIONS
	250.60 - DIABETES WITH NEUROLOGICAL MANIFESTATIONS TYPE II OR UNSPECIFIED TYPE NOT STATED AS UNCONTROLLED
	250.61 - DIABETES WITH NEUROLOGICAL MANIFESTATIONS TYPE I [JUVENILE TYPE] NOT STATED AS UNCONTROLLED
	250.62 - DIABETES WITH NEUROLOGICAL MANIFESTATIONS TYPE II OR UNSPECIFIED TYPE UNCONTROLLED
	250.63 - DIABETES WITH NEUROLOGICAL MANIFESTATIONS TYPE I [JUVENILE TYPE] UNCONTROLLED
	250.7 - DIABETES WITH PERIPHERAL CIRCULATORY DISORDERS
	250.70 - DIABETES WITH PERIPHERAL CIRCULATORY DISORDERS TYPE II OR UNSPECIFIED TYPE NOT STATED AS UNCONTROLLED
	250.71 - DIABETES WITH PERIPHERAL CIRCULATORY DISORDERS TYPE I [JUVENILE TYPE] NOT STATED AS UNCONTROLLED
	250.72 - DIABETES WITH PERIPHERAL CIRCULATORY DISORDERS TYPE II OR UNSPECIFIED TYPE UNCONTROLLED
	250.73 - DIABETES WITH PERIPHERAL CIRCULATORY DISORDERS TYPE I [JUVENILE TYPE] UNCONTROLLED
	250.8 - DIABETES WITH OTHER SPECIFIED MANIFESTATIONS
	250.80 - DIABETES WITH OTHER SPECIFIED MANIFESTATIONS TYPE II OR UNSPECIFIED TYPE NOT STATED AS UNCONTROLLED
	250.81 - DIABETES WITH OTHER SPECIFIED MANIFESTATIONS TYPE I [JUVENILE TYPE] NOT STATED AS UNCONTROLLED
	250.82 - DIABETES WITH OTHER SPECIFIED MANIFESTATIONS TYPE II OR UNSPECIFIED TYPE UNCONTROLLED
	250.83 - DIABETES WITH OTHER SPECIFIED MANIFESTATIONS TYPE I [JUVENILE TYPE] UNCONTROLLED
	250.9 - DIABETES WITH UNSPECIFIED COMPLICATION
	250.90 - DIABETES WITH UNSPECIFIED COMPLICATION TYPE II OR UNSPECIFIED TYPE NOT STATED AS UNCONTROLLED
	250.91 - DIABETES WITH UNSPECIFIED COMPLICATION TYPE I [JUVENILE TYPE] NOT STATED AS UNCONTROLLED
	250.92 - DIABETES WITH UNSPECIFIED COMPLICATION TYPE II OR UNSPECIFIED TYPE UNCONTROLLED
	250.93 - DIABETES WITH UNSPECIFIED COMPLICATION TYPE I [JUVENILE TYPE] UNCONTROLLED
	249 - SECONDARY DIABETES MELLITUS
	249.0 - SECONDARY DIABETES MELLITUS WITHOUT MENTION OF COMPLICATION
	249.00 - SECONDARY DIABETES MELLITUS WITHOUT MENTION OF COMPLICATION NOT STATED AS UNCONTROLLED OR UNSPECIFIED
	249.01 - SECONDARY DIABETES MELLITUS WITHOUT MENTION OF COMPLICATION UNCONTROLLED
	249.1 - SECONDARY DIABETES MELLITUS WITH KETOACIDOSIS
	249.10 - SECONDARY DIABETES MELLITUS WITH KETOACIDOSIS NOT STATED AS UNCONTROLLED OR UNSPECIFIED
	249.11 - SECONDARY DIABETES MELLITUS WITH KETOACIDOSIS UNCONTROLLED
	249.2 - SECONDARY DIABETES MELLITUS WITH HYPEROSMOLARITY
	249.20 - SECONDARY DIABETES MELLITUS WITH HYPEROSMOLARITY NOT STATED AS UNCONTROLLED OR UNSPECIFIED
	249.21 - SECONDARY DIABETES MELLITUS WITH HYPEROSMOLARITY UNCONTROLLED
	249.3 - SECONDARY DIABETES MELLITUS WITH OTHER COMA
	249.30 - SECONDARY DIABETES MELLITUS WITH OTHER COMA NOT STATED AS UNCONTROLLED OR UNSPECIFIED
	249.31 - SECONDARY DIABETES MELLITUS WITH OTHER COMA UNCONTROLLED
	249.4 - SECONDARY DIABETES MELLITUS WITH OPHTHALMIC MANIFESTATION
	249.40 - SECONDARY DIABETES MELLITUS WITH RENAL MANIFESTATION NOT STATED AS UNCONTROLLED OR UNSPECIFIED
	249.41 - SECONDARY DIABETES MELLITUS WITH RENAL MANIFESTATION UNCONTROLLED
	249.5 - SECONDARY DIABETES MELLITUS WITH OPHTHALMIC MANIFESTATION
	249.50 - SECONDARY DIABETES MELLITUS WITH OPHTHALMIC MANIFESTATION NOT STATED AS UNCONTROLLED OR UNSPECIFIED
	249.51 - SECONDARY DIABETES MELLITUS WITH OPHTHALMIC MANIFESTATION UNCONTROLLED
	249.6 - SECONDARY DIABETES MELLITUS WITH NEUROLOGICAL MANIFESTATION
	249.60 - SECONDARY DIABETES MELLITUS WITH NEUROLOGICAL MANIFESTATION NOT STATED AS UNCONTROLLED OR UNSPECIFIED
	249.61 - SECONDARY DIABETES MELLITUS WITH NEUROLOGICAL MANIFESTATION UNCONTROLLED
	249.7 - SECONDARY DIABETES MELLITUS WITH PERIPHERAL CIRCULATORY MANIFESTATION
	249.70 - SECONDARY DIABETES MELLITUS WITH PERIPHERAL CIRCULATORY MANIFESTATION NOT STATED AS UNCONTROLLED OR UNSPECIFIED
	249.71 - SECONDARY DIABETES MELLITUS WITH PERIPHERAL CIRCULATORY MANIFESTATION UNCONTROLLED
	249.8 - SECONDARY DIABETES MELLITUS WITH OTHER SPECIFIED MANIFESTATION
	249.80 - SECONDARY DIABETES MELLITUS WITH OTHER SPECIFIED MANIFESTATION NOT STATED AS UNCONTROLLED OR UNSPECIFIED
	249.81 - SECONDARY DIABETES MELLITUS WITH OTHER SPECIFIED MANIFESTATION UNCONTROLLED
	249.9 - SECONDARY DIABETES MELLITUS WITH UNSPECIFIED COMPLICATION
	249.90 - SECONDARY DIABETES MELLITUS WITH UNSPECIFIED COMPLICATION NOT STATED AS UNCONTROLLED OR UNSPECIFIED
	249.91 - SECONDARY DIABETES MELLITUS WITH UNSPECIFIED COMPLICATION UNCONTROLLED
COMPONENT, CHA2DS2 VASc, Occurrence of hypertension
This event measure was defined as occurring when any of the following criteria were met:
	The occurrence of Inpatient with the following attributes:
	Diagnosis Code (Any Position) is any of: { "401", "401.0", "401.1", "401.9", "405", "405.0", "405.01", "405.09", "405.1", "405.11", "405.19", "405.9", "405.91", "405.99" }
	401 - ESSENTIAL HYPERTENSION
	401.0 - MALIGNANT ESSENTIAL HYPERTENSION
	401.1 - BENIGN ESSENTIAL HYPERTENSION
	401.9 - UNSPECIFIED ESSENTIAL HYPERTENSION
	405 - SECONDARY HYPERTENSION
	405.0 - MALIGNANT SECONDARY HYPERTENSION
	405.01 - MALIGNANT RENOVASCULAR HYPERTENSION
	405.09 - OTHER MALIGNANT SECONDARY HYPERTENSION
	405.1 - BENIGN SECONDARY HYPERTENSION
	405.11 - BENIGN RENOVASCULAR HYPERTENSION
	405.19 - OTHER BENIGN SECONDARY HYPERTENSION
	405.9 - UNSPECIFIED SECONDARY HYPERTENSION
	405.91 - UNSPECIFIED RENOVASCULAR HYPERTENSION
	405.99 - OTHER UNSPECIFIED SECONDARY HYPERTENSION
	The occurrence of Outpatient with the following attributes:
	Diagnosis Code (Any Position) is any of: { "401", "401.0", "401.1", "401.9", "405", "405.0", "405.01", "405.09", "405.1", "405.11", "405.19", "405.9", "405.91", "405.99" }
	401 - ESSENTIAL HYPERTENSION
	401.0 - MALIGNANT ESSENTIAL HYPERTENSION
	401.1 - BENIGN ESSENTIAL HYPERTENSION
	401.9 - UNSPECIFIED ESSENTIAL HYPERTENSION
	405 - SECONDARY HYPERTENSION
	405.0 - MALIGNANT SECONDARY HYPERTENSION
	405.01 - MALIGNANT RENOVASCULAR HYPERTENSION
	405.09 - OTHER MALIGNANT SECONDARY HYPERTENSION
	405.1 - BENIGN SECONDARY HYPERTENSION
	405.11 - BENIGN RENOVASCULAR HYPERTENSION
	405.19 - OTHER BENIGN SECONDARY HYPERTENSION
	405.9 - UNSPECIFIED SECONDARY HYPERTENSION
	405.91 - UNSPECIFIED RENOVASCULAR HYPERTENSION
	405.99 - OTHER UNSPECIFIED SECONDARY HYPERTENSION
COMPONENT, CHA2DS2 VASc, Occurrence of stroke, TIA, or thromboembolism
This event measure was defined as occurring when any of the following criteria were met:
	The occurrence of Inpatient with the following attributes:
	Diagnosis Code (Any Position) is any of: { "430", "431", "433.01", "433.11", "433.21", "433.31", "433.81", "433.91", "434.01", "434.11", "434.91", "437.1", "437.3", "997.02", "432", "432.0", "432.1", "432.9", "433", "433.0", "433.00", "433.1", "433.10", "433.2", "433.20", "433.3", "433.30", "433.8", "433.80", "433.9", "433.90", "435", "435.0", "435.1", "435.2", "435.3", "435.8", "435.9", "451.2",…
	430 - SUBARACHNOID HEMORRHAGE
	431 - INTRACEREBRAL HEMORRHAGE
	433.01 - OCCLUSION AND STENOSIS OF BASILAR ARTERY WITH CEREBRAL INFARCTION
	433.11 - OCCLUSION AND STENOSIS OF CAROTID ARTERY WITH CEREBRAL INFARCTION
	433.21 - OCCLUSION AND STENOSIS OF VERTEBRAL ARTERY WITH CEREBRAL INFARCTION
	433.31 - OCCLUSION AND STENOSIS OF MULTIPLE AND BILATERAL PRECEREBRAL ARTERIES WITH CEREBRAL INFARCTION
	433.81 - OCCLUSION AND STENOSIS OF OTHER SPECIFIED PRECEREBRAL ARTERY WITH CEREBRAL INFARCTION
	433.91 - OCCLUSION AND STENOSIS OF UNSPECIFIED PRECEREBRAL ARTERY WITH CEREBRAL INFARCTION
	434.01 - CEREBRAL THROMBOSIS WITH CEREBRAL INFARCTION
	434.11 - CEREBRAL EMBOLISM WITH CEREBRAL INFARCTION
	434.91 - CEREBRAL ARTERY OCCLUSION UNSPECIFIED WITH CEREBRAL INFARCTION
	437.1 - OTHER GENERALIZED ISCHEMIC CEREBROVASCULAR DISEASE
	437.3 - CEREBRAL ANEURYSM NONRUPTURED
	997.02 - IATROGENIC CEREBROVASCULAR INFARCTION OR HEMORRHAGE
	432 - OTHER AND UNSPECIFIED INTRACRANIAL HEMORRHAGE
	432.0 - NONTRAUMATIC EXTRADURAL HEMORRHAGE
	432.1 - SUBDURAL HEMORRHAGE
	432.9 - UNSPECIFIED INTRACRANIAL HEMORRHAGE
	433 - OCCLUSION AND STENOSIS OF PRECEREBRAL ARTERIES
	433.0 - OCCLUSION AND STENOSIS OF BASILAR ARTERY
	433.00 - OCCLUSION AND STENOSIS OF BASILAR ARTERY WITHOUT CEREBRAL INFARCTION
	433.1 - OCCLUSION AND STENOSIS OF CAROTID ARTERY
	433.10 - OCCLUSION AND STENOSIS OF CAROTID ARTERY WITHOUT CEREBRAL INFARCTION
	433.2 - OCCLUSION AND STENOSIS OF VERTEBRAL ARTERY
	433.20 - OCCLUSION AND STENOSIS OF VERTEBRAL ARTERY WITHOUT CEREBRAL INFARCTION
	433.3 - OCCLUSION AND STENOSIS OF MULTIPLE AND BILATERAL PRECEREBRAL ARTERIES
	433.30 - OCCLUSION AND STENOSIS OF MULTIPLE AND BILATERAL PRECEREBRAL ARTERIES WITHOUT CEREBRAL INFARCTION
	433.8 - OCCLUSION AND STENOSIS OF OTHER SPECIFIED PRECEREBRAL ARTERY
	433.80 - OCCLUSION AND STENOSIS OF OTHER SPECIFIED PRECEREBRAL ARTERY WITHOUT CEREBRAL INFARCTION
	433.9 - OCCLUSION AND STENOSIS OF UNSPECIFIED PRECEREBRAL ARTERY
	433.90 - OCCLUSION AND STENOSIS OF UNSPECIFIED PRECEREBRAL ARTERY WITHOUT CEREBRAL INFARCTION
	435 - TRANSIENT CEREBRAL ISCHEMIA
	435.0 - BASILAR ARTERY SYNDROME
	435.1 - VERTEBRAL ARTERY SYNDROME
	435.2 - SUBCLAVIAN STEAL SYNDROME
	435.3 - VERTEBROBASILAR ARTERY SYNDROME
	435.8 - OTHER SPECIFIED TRANSIENT CEREBRAL ISCHEMIAS
	435.9 - UNSPECIFIED TRANSIENT CEREBRAL ISCHEMIA
	451.2 - PHLEBITIS AND THROMBOPHLEBITIS OF LOWER EXTREMITIES UNSPECIFIED
	451.1 - PHLEBITIS AND THROMBOPHLEBITIS OF DEEP VEINS OF LOWER EXTREMITIES
	451.11 - PHLEBITIS AND THROMBOPHLEBITIS OF FEMORAL VEIN (DEEP) (SUPERFICIAL)
	451.19 - PHLEBITIS AND THROMBOPHLEBITIS OF OTHER
	453.4 - ACUTE VENOUS EMBOLISM AND THROMBOSIS OF DEEP VESSELS OF LOWER EXTREMITY
	453.40 - ACUTE VENOUS EMBOLISM AND THROMBOSIS OF UNSPECIFIED DEEP VESSELS OF LOWER EXTREMITY
	453.41 - ACUTE VENOUS EMBOLISM AND THROMBOSIS OF DEEP VESSELS OF PROXIMAL LOWER EXTREMITY
	453.42 - ACUTE VENOUS EMBOLISM AND THROMBOSIS OF DEEP VESSELS OF DISTAL LOWER EXTREMITY
	453.5 - CHRONIC VENOUS EMBOLISM AND THROMBOSIS OF DEEP VESSELS OF LOWER EXTREMITY
	453.50 - CHRONIC VENOUS EMBOLISM AND THROMBOSIS OF UNSPECIFIED DEEP VESSELS OF LOWER EXTREMITY
	453.51 - CHRONIC VENOUS EMBOLISM AND THROMBOSIS OF DEEP VESSELS OF PROXIMAL LOWER EXTREMITY
	453.52 - CHRONIC VENOUS EMBOLISM AND THROMBOSIS OF DEEP VESSELS OF DISTAL LOWER EXTREMITY
	453.8 - ACUTE VENOUS EMBOLISM AND THROMBOSIS OF OTHER SPECIFIED VEINS
	453.81 - ACUTE VENOUS EMBOLISM AND THROMBOSIS OF SUPERFICIAL VEINS OF UPPER EXTREMITY
	453.82 - ACUTE VENOUS EMBOLISM AND THROMBOSIS OF DEEP VEINS OF UPPER EXTREMITY
	453.83 - ACUTE VENOUS EMBOLISM AND THROMBOSIS OF UPPER EXTREMITY UNSPECIFIED
	453.84 - ACUTE VENOUS EMBOLISM AND THROMBOSIS OF AXILLARY VEINS
	453.85 - ACUTE VENOUS EMBOLISM AND THROMBOSIS OF SUBCLAVIAN VEINS
	453.86 - ACUTE VENOUS EMBOLISM AND THROMBOSIS OF INTERNAL JUGULAR VEINS
	453.87 - ACUTE VENOUS EMBOLISM AND THROMBOSIS OF OTHER THORACIC VEINS
	453.89 - ACUTE VENOUS EMBOLISM AND THROMBOSIS OF OTHER SPECIFIED VEINS
	453.9 - EMBOLISM AND THROMBOSIS OF UNSPECIFIED SITE
	415.1 - PULMONARY EMBOLISM AND INFARCTION
	415.11 - IATROGENIC PULMONARY EMBOLISM AND INFARCTION
	415.12 - SEPTIC PULMONARY EMBOLISM
	415.13 - SADDLE EMBOLUS OF PULMONARY ARTERY
	415.19 - OTHER PULMONARY EMBOLISM AND INFARCTION
	634.60 - SPONTANEOUS ABORTION UNSPECIFIED COMPLICATED BY EMBOLISM
	634.61 - SPONTANEOUS ABORTION INCOMPLETE COMPLICATED BY EMBOLISM
	634.62 - SPONTANEOUS ABORTION COMPLETE COMPLICATED BY EMBOLISM
	635.60 - LEGALLY INDUCED ABORTION UNSPECIFIED COMPLICATED BY EMBOLISM
	635.61 - LEGALLY INDUCED ABORTION INCOMPLETE COMPLICATED BY EMBOLISM
	635.62 - LEGALLY INDUCED ABORTION COMPLETE COMPLICATED BY EMBOLISM
	636.60 - ILLEGAL ABORTION UNSPECIFIED COMPLICATED BY EMBOLISM
	636.61 - ILLEGAL ABORTION INCOMPLETE COMPLICATED BY EMBOLISM
	636.62 - ILLEGAL ABORTION COMPLETE COMPLICATED BY EMBOLISM
	637.60 - LEGALLY UNSPECIFIED TYPE OF ABORTION UNSPECIFIED COMPLICATED BY EMBOLISM
	637.61 - LEGALLY UNSPECIFIED ABORTION INCOMPLETE COMPLICATED BY EMBOLISM
	637.62 - LEGALLY UNSPECIFIED ABORTION COMPLETE COMPLICATED BY EMBOLISM
	638.6 - FAILED ATTEMPTED ABORTION COMPLICATED BY EMBOLISM
	639.6 - EMBOLISM FOLLOWING ABORTION OR ECTOPIC AND MOLAR PREGNANCIES
	673.20 - OBSTETRICAL BLOOD-CLOT EMBOLISM UNSPECIFIED AS TO EPISODE OF CARE
	673.21 - OBSTETRICAL BLOOD-CLOT EMBOLISM WITH DELIVERY WITH OR WITHOUT ANTEPARTUM CONDITION
	673.22 - OBSTETRICAL BLOOD-CLOT EMBOLISM WITH POSTPARTUM COMPLICATION
	673.23 - OBSTETRICAL BLOOD-CLOT EMBOLISM ANTEPARTUM
	673.24 - OBSTETRICAL BLOOD-CLOT EMBOLISM POSTPARTUM
	673.80 - OTHER OBSTETRICAL PULMONARY EMBOLISM UNSPECIFIED AS TO EPISODE OF CARE
	673.81 - OTHER OBSTETRICAL PULMONARY EMBOLISM WITH DELIVERY WITH OR WITHOUT ANTEPARTUM CONDITION
	673.82 - OTHER OBSTETRICAL PULMONARY EMBOLISM WITH DELIVERY WITH POSTPARTUM COMPLICATION
	673.83 - OTHER OBSTETRICAL PULMONARY EMBOLISM ANTEPARTUM
	673.84 - OTHER OBSTETRICAL PULMONARY EMBOLISM POSTPARTUM
	The occurrence of Outpatient with the following attributes:
	Diagnosis Code (Any Position) is any of: { "430", "431", "433.01", "433.11", "433.21", "433.31", "433.81", "433.91", "434.01", "434.11", "434.91", "437.1", "437.3", "997.02", "432", "432.0", "432.1", "432.9", "433", "433.0", "433.00", "433.1", "433.10", "433.2", "433.20", "433.3", "433.30", "433.8", "433.80", "433.9", "433.90", "435", "435.0", "435.1", "435.2", "435.3", "435.8", "435.9", "451.2",…
	430 - SUBARACHNOID HEMORRHAGE
	431 - INTRACEREBRAL HEMORRHAGE
	433.01 - OCCLUSION AND STENOSIS OF BASILAR ARTERY WITH CEREBRAL INFARCTION
	433.11 - OCCLUSION AND STENOSIS OF CAROTID ARTERY WITH CEREBRAL INFARCTION
	433.21 - OCCLUSION AND STENOSIS OF VERTEBRAL ARTERY WITH CEREBRAL INFARCTION
	433.31 - OCCLUSION AND STENOSIS OF MULTIPLE AND BILATERAL PRECEREBRAL ARTERIES WITH CEREBRAL INFARCTION
	433.81 - OCCLUSION AND STENOSIS OF OTHER SPECIFIED PRECEREBRAL ARTERY WITH CEREBRAL INFARCTION
	433.91 - OCCLUSION AND STENOSIS OF UNSPECIFIED PRECEREBRAL ARTERY WITH CEREBRAL INFARCTION
	434.01 - CEREBRAL THROMBOSIS WITH CEREBRAL INFARCTION
	434.11 - CEREBRAL EMBOLISM WITH CEREBRAL INFARCTION
	434.91 - CEREBRAL ARTERY OCCLUSION UNSPECIFIED WITH CEREBRAL INFARCTION
	437.1 - OTHER GENERALIZED ISCHEMIC CEREBROVASCULAR DISEASE
	437.3 - CEREBRAL ANEURYSM NONRUPTURED
	997.02 - IATROGENIC CEREBROVASCULAR INFARCTION OR HEMORRHAGE
	432 - OTHER AND UNSPECIFIED INTRACRANIAL HEMORRHAGE
	432.0 - NONTRAUMATIC EXTRADURAL HEMORRHAGE
	432.1 - SUBDURAL HEMORRHAGE
	432.9 - UNSPECIFIED INTRACRANIAL HEMORRHAGE
	433 - OCCLUSION AND STENOSIS OF PRECEREBRAL ARTERIES
	433.0 - OCCLUSION AND STENOSIS OF BASILAR ARTERY
	433.00 - OCCLUSION AND STENOSIS OF BASILAR ARTERY WITHOUT CEREBRAL INFARCTION
	433.1 - OCCLUSION AND STENOSIS OF CAROTID ARTERY
	433.10 - OCCLUSION AND STENOSIS OF CAROTID ARTERY WITHOUT CEREBRAL INFARCTION
	433.2 - OCCLUSION AND STENOSIS OF VERTEBRAL ARTERY
	433.20 - OCCLUSION AND STENOSIS OF VERTEBRAL ARTERY WITHOUT CEREBRAL INFARCTION
	433.3 - OCCLUSION AND STENOSIS OF MULTIPLE AND BILATERAL PRECEREBRAL ARTERIES
	433.30 - OCCLUSION AND STENOSIS OF MULTIPLE AND BILATERAL PRECEREBRAL ARTERIES WITHOUT CEREBRAL INFARCTION
	433.8 - OCCLUSION AND STENOSIS OF OTHER SPECIFIED PRECEREBRAL ARTERY
	433.80 - OCCLUSION AND STENOSIS OF OTHER SPECIFIED PRECEREBRAL ARTERY WITHOUT CEREBRAL INFARCTION
	433.9 - OCCLUSION AND STENOSIS OF UNSPECIFIED PRECEREBRAL ARTERY
	433.90 - OCCLUSION AND STENOSIS OF UNSPECIFIED PRECEREBRAL ARTERY WITHOUT CEREBRAL INFARCTION
	435 - TRANSIENT CEREBRAL ISCHEMIA
	435.0 - BASILAR ARTERY SYNDROME
	435.1 - VERTEBRAL ARTERY SYNDROME
	435.2 - SUBCLAVIAN STEAL SYNDROME
	435.3 - VERTEBROBASILAR ARTERY SYNDROME
	435.8 - OTHER SPECIFIED TRANSIENT CEREBRAL ISCHEMIAS
	435.9 - UNSPECIFIED TRANSIENT CEREBRAL ISCHEMIA
	451.2 - PHLEBITIS AND THROMBOPHLEBITIS OF LOWER EXTREMITIES UNSPECIFIED
	634.60 - SPONTANEOUS ABORTION UNSPECIFIED COMPLICATED BY EMBOLISM
	634.61 - SPONTANEOUS ABORTION INCOMPLETE COMPLICATED BY EMBOLISM
	634.62 - SPONTANEOUS ABORTION COMPLETE COMPLICATED BY EMBOLISM
	635.60 - LEGALLY INDUCED ABORTION UNSPECIFIED COMPLICATED BY EMBOLISM
	635.61 - LEGALLY INDUCED ABORTION INCOMPLETE COMPLICATED BY EMBOLISM
	635.62 - LEGALLY INDUCED ABORTION COMPLETE COMPLICATED BY EMBOLISM
	636.60 - ILLEGAL ABORTION UNSPECIFIED COMPLICATED BY EMBOLISM
	636.61 - ILLEGAL ABORTION INCOMPLETE COMPLICATED BY EMBOLISM
	636.62 - ILLEGAL ABORTION COMPLETE COMPLICATED BY EMBOLISM
	637.60 - LEGALLY UNSPECIFIED TYPE OF ABORTION UNSPECIFIED COMPLICATED BY EMBOLISM
	637.61 - LEGALLY UNSPECIFIED ABORTION INCOMPLETE COMPLICATED BY EMBOLISM
	637.62 - LEGALLY UNSPECIFIED ABORTION COMPLETE COMPLICATED BY EMBOLISM
	638.6 - FAILED ATTEMPTED ABORTION COMPLICATED BY EMBOLISM
	639.6 - EMBOLISM FOLLOWING ABORTION OR ECTOPIC AND MOLAR PREGNANCIES
	673.20 - OBSTETRICAL BLOOD-CLOT EMBOLISM UNSPECIFIED AS TO EPISODE OF CARE
	673.21 - OBSTETRICAL BLOOD-CLOT EMBOLISM WITH DELIVERY WITH OR WITHOUT ANTEPARTUM CONDITION
	673.22 - OBSTETRICAL BLOOD-CLOT EMBOLISM WITH POSTPARTUM COMPLICATION
	673.23 - OBSTETRICAL BLOOD-CLOT EMBOLISM ANTEPARTUM
	673.24 - OBSTETRICAL BLOOD-CLOT EMBOLISM POSTPARTUM
	673.80 - OTHER OBSTETRICAL PULMONARY EMBOLISM UNSPECIFIED AS TO EPISODE OF CARE
	673.81 - OTHER OBSTETRICAL PULMONARY EMBOLISM WITH DELIVERY WITH OR WITHOUT ANTEPARTUM CONDITION
	673.82 - OTHER OBSTETRICAL PULMONARY EMBOLISM WITH DELIVERY WITH POSTPARTUM COMPLICATION
	673.83 - OTHER OBSTETRICAL PULMONARY EMBOLISM ANTEPARTUM
	673.84 - OTHER OBSTETRICAL PULMONARY EMBOLISM POSTPARTUM
	415.1 - PULMONARY EMBOLISM AND INFARCTION
	415.11 - IATROGENIC PULMONARY EMBOLISM AND INFARCTION
	415.12 - SEPTIC PULMONARY EMBOLISM
	415.13 - SADDLE EMBOLUS OF PULMONARY ARTERY
	415.19 - OTHER PULMONARY EMBOLISM AND INFARCTION
	451.1 - PHLEBITIS AND THROMBOPHLEBITIS OF DEEP VEINS OF LOWER EXTREMITIES
	451.11 - PHLEBITIS AND THROMBOPHLEBITIS OF FEMORAL VEIN (DEEP) (SUPERFICIAL)
	451.19 - PHLEBITIS AND THROMBOPHLEBITIS OF OTHER
	453.4 - ACUTE VENOUS EMBOLISM AND THROMBOSIS OF DEEP VESSELS OF LOWER EXTREMITY
	453.40 - ACUTE VENOUS EMBOLISM AND THROMBOSIS OF UNSPECIFIED DEEP VESSELS OF LOWER EXTREMITY
	453.41 - ACUTE VENOUS EMBOLISM AND THROMBOSIS OF DEEP VESSELS OF PROXIMAL LOWER EXTREMITY
	453.42 - ACUTE VENOUS EMBOLISM AND THROMBOSIS OF DEEP VESSELS OF DISTAL LOWER EXTREMITY
	453.5 - CHRONIC VENOUS EMBOLISM AND THROMBOSIS OF DEEP VESSELS OF LOWER EXTREMITY
	453.50 - CHRONIC VENOUS EMBOLISM AND THROMBOSIS OF UNSPECIFIED DEEP VESSELS OF LOWER EXTREMITY
	453.51 - CHRONIC VENOUS EMBOLISM AND THROMBOSIS OF DEEP VESSELS OF PROXIMAL LOWER EXTREMITY
	453.52 - CHRONIC VENOUS EMBOLISM AND THROMBOSIS OF DEEP VESSELS OF DISTAL LOWER EXTREMITY
	453.8 - ACUTE VENOUS EMBOLISM AND THROMBOSIS OF OTHER SPECIFIED VEINS
	453.81 - ACUTE VENOUS EMBOLISM AND THROMBOSIS OF SUPERFICIAL VEINS OF UPPER EXTREMITY
	453.82 - ACUTE VENOUS EMBOLISM AND THROMBOSIS OF DEEP VEINS OF UPPER EXTREMITY
	453.83 - ACUTE VENOUS EMBOLISM AND THROMBOSIS OF UPPER EXTREMITY UNSPECIFIED
	453.84 - ACUTE VENOUS EMBOLISM AND THROMBOSIS OF AXILLARY VEINS
	453.85 - ACUTE VENOUS EMBOLISM AND THROMBOSIS OF SUBCLAVIAN VEINS
	453.86 - ACUTE VENOUS EMBOLISM AND THROMBOSIS OF INTERNAL JUGULAR VEINS
	453.87 - ACUTE VENOUS EMBOLISM AND THROMBOSIS OF OTHER THORACIC VEINS
	453.89 - ACUTE VENOUS EMBOLISM AND THROMBOSIS OF OTHER SPECIFIED VEINS
	453.9 - EMBOLISM AND THROMBOSIS OF UNSPECIFIED SITE
COMPONENT, CHA2DS2 VASc, Occurrence of vascular disease
This event measure was defined as occurring when any of the following criteria were met:
	The occurrence of Inpatient with the following attributes:
	Diagnosis Code (Any Position) is any of: { "443.9", "443.81", "250.7", "250.70", "250.71", "250.72", "250.73", "410", "410.0", "410.00", "410.01", "410.02", "410.1", "410.10", "410.11", "410.12", "410.2", "410.20", "410.21", "410.22", "410.3", "410.30", "410.31", "410.32", "410.4", "410.40", "410.41", "410.42", "410.5", "410.50", "410.51", "410.52", "410.6", "410.60", "410.61", "410.62", "410.7",…
	443.9 - PERIPHERAL VASCULAR DISEASE UNSPECIFIED
	443.81 - PERIPHERAL ANGIOPATHY IN DISEASES CLASSIFIED ELSEWHERE
	250.7 - DIABETES WITH PERIPHERAL CIRCULATORY DISORDERS
	250.70 - DIABETES WITH PERIPHERAL CIRCULATORY DISORDERS TYPE II OR UNSPECIFIED TYPE NOT STATED AS UNCONTROLLED
	250.71 - DIABETES WITH PERIPHERAL CIRCULATORY DISORDERS TYPE I [JUVENILE TYPE] NOT STATED AS UNCONTROLLED
	250.72 - DIABETES WITH PERIPHERAL CIRCULATORY DISORDERS TYPE II OR UNSPECIFIED TYPE UNCONTROLLED
	250.73 - DIABETES WITH PERIPHERAL CIRCULATORY DISORDERS TYPE I [JUVENILE TYPE] UNCONTROLLED
	410 - ACUTE MYOCARDIAL INFARCTION
	410.0 - ACUTE MYOCARDIAL INFARCTION OF ANTEROLATERAL WALL
	410.00 - ACUTE MYOCARDIAL INFARCTION OF ANTEROLATERAL WALL EPISODE OF CARE UNSPECIFIED
	410.01 - ACUTE MYOCARDIAL INFARCTION OF ANTEROLATERAL WALL INITIAL EPISODE OF CARE
	410.02 - ACUTE MYOCARDIAL INFARCTION OF ANTEROLATERAL WALL SUBSEQUENT EPISODE OF CARE
	410.1 - ACUTE MYOCARDIAL INFARCTION OF OTHER ANTERIOR WALL
	410.10 - ACUTE MYOCARDIAL INFARCTION OF OTHER ANTERIOR WALL EPISODE OF CARE UNSPECIFIED
	410.11 - ACUTE MYOCARDIAL INFARCTION OF OTHER ANTERIOR WALL INITIAL EPISODE OF CARE
	410.12 - ACUTE MYOCARDIAL INFARCTION OF OTHER ANTERIOR WALL SUBSEQUENT EPISODE OF CARE
	410.2 - ACUTE MYOCARDIAL INFARCTION OF INFEROLATERAL WALL
	410.20 - ACUTE MYOCARDIAL INFARCTION OF INFEROLATERAL WALL EPISODE OF CARE UNSPECIFIED
	410.21 - ACUTE MYOCARDIAL INFARCTION OF INFEROLATERAL WALL INITIAL EPISODE OF CARE
	410.22 - ACUTE MYOCARDIAL INFARCTION OF INFEROLATERAL WALL SUBSEQUENT EPISODE OF CARE
	410.3 - ACUTE MYOCARDIAL INFARCTION OF INFEROPOSTERIOR WALL
	410.30 - ACUTE MYOCARDIAL INFARCTION OF INFEROPOSTERIOR WALL EPISODE OF CARE UNSPECIFIED
	410.31 - ACUTE MYOCARDIAL INFARCTION OF INFEROPOSTERIOR WALL INITIAL EPISODE OF CARE
	410.32 - ACUTE MYOCARDIAL INFARCTION OF INFEROPOSTERIOR WALL SUBSEQUENT EPISODE OF CARE
	410.4 - ACUTE MYOCARDIAL INFARCTION OF OTHER INFERIOR WALL
	410.40 - ACUTE MYOCARDIAL INFARCTION OF OTHER INFERIOR WALL EPISODE OF CARE UNSPECIFIED
	410.41 - ACUTE MYOCARDIAL INFARCTION OF OTHER INFERIOR WALL INITIAL EPISODE OF CARE
	410.42 - ACUTE MYOCARDIAL INFARCTION OF OTHER INFERIOR WALL SUBSEQUENT EPISODE OF CARE
	410.5 - ACUTE MYOCARDIAL INFARCTION OF OTHER LATERAL WALL
	410.50 - ACUTE MYOCARDIAL INFARCTION OF OTHER LATERAL WALL EPISODE OF CARE UNSPECIFIED
	410.51 - ACUTE MYOCARDIAL INFARCTION OF OTHER LATERAL WALL INITIAL EPISODE OF CARE
	410.52 - ACUTE MYOCARDIAL INFARCTION OF OTHER LATERAL WALL SUBSEQUENT EPISODE OF CARE
	410.6 - TRUE POSTERIOR WALL INFARCTION
	410.60 - TRUE POSTERIOR WALL INFARCTION EPISODE OF CARE UNSPECIFIED
	410.61 - TRUE POSTERIOR WALL INFARCTION INITIAL EPISODE OF CARE
	410.62 - TRUE POSTERIOR WALL INFARCTION SUBSEQUENT EPISODE OF CARE
	410.7 - SUBENDOCARDIAL INFARCTION
	410.70 - SUBENDOCARDIAL INFARCTION EPISODE OF CARE UNSPECIFIED
	410.71 - SUBENDOCARDIAL INFARCTION INITIAL EPISODE OF CARE
	410.72 - SUBENDOCARDIAL INFARCTION SUBSEQUENT EPISODE OF CARE
	410.8 - ACUTE MYOCARDIAL INFARCTION OF OTHER SPECIFIED SITES
	410.80 - ACUTE MYOCARDIAL INFARCTION OF OTHER SPECIFIED SITES EPISODE OF CARE UNSPECIFIED
	410.81 - ACUTE MYOCARDIAL INFARCTION OF OTHER SPECIFIED SITES INITIAL EPISODE OF CARE
	410.82 - ACUTE MYOCARDIAL INFARCTION OF OTHER SPECIFIED SITES SUBSEQUENT EPISODE OF CARE
	410.9 - ACUTE MYOCARDIAL INFARCTION OF UNSPECIFIED SITE
	410.90 - ACUTE MYOCARDIAL INFARCTION OF UNSPECIFIED SITE EPISODE OF CARE UNSPECIFIED
	410.91 - ACUTE MYOCARDIAL INFARCTION OF UNSPECIFIED SITE INITIAL EPISODE OF CARE
	410.92 - ACUTE MYOCARDIAL INFARCTION OF UNSPECIFIED SITE SUBSEQUENT EPISODE OF CARE
	412 - OLD MYOCARDIAL INFARCTION
	440.0 - ATHEROSCLEROSIS OF AORTA
	414 - OTHER FORMS OF CHRONIC ISCHEMIC HEART DISEASE
	414.0 - CORONARY ATHEROSCLEROSIS
	414.00 - CORONARY ATHEROSCLEROSIS OF UNSPECIFIED TYPE OF VESSEL NATIVE OR GRAFT
	414.01 - CORONARY ATHEROSCLEROSIS OF NATIVE CORONARY ARTERY
	414.02 - CORONARY ATHEROSCLEROSIS OF AUTOLOGOUS VEIN BYPASS GRAFT
	414.03 - CORONARY ATHEROSCLEROSIS OF NONAUTOLOGOUS BIOLOGICAL BYPASS GRAFT
	414.04 - CORONARY ATHEROSCLEROSIS OF ARTERY BYPASS GRAFT
	414.05 - CORONARY ATHEROSCLEROSIS OF UNSPECIFIED BYPASS GRAFT
	414.06 - CORONARY ATHEROSCLEROSIS OF NATIVE CORONARY ARTERY OF TRANSPLANTED HEART
	414.07 - CORONARY ATHEROSCLEROSIS OF BYPASS GRAFT (ARTERY) (VEIN) OF TRANSPLANTED HEART
	414.1 - ANEURYSM AND DISSECTION OF HEART
	414.10 - ANEURYSM OF HEART (WALL)
	414.11 - ANEURYSM OF CORONARY VESSELS
	414.12 - DISSECTION OF CORONARY ARTERY
	414.19 - OTHER ANEURYSM OF HEART
	414.2 - CHRONIC TOTAL OCCLUSION OF CORONARY ARTERY
	414.3 - CORONARY ATHEROSCLEROSIS DUE TO LIPID RICH PLAQUE
	414.4 - CORONARY ATHEROSCLEROSIS DUE TO CALCIFIED CORONARY LESION
	414.8 - OTHER SPECIFIED FORMS OF CHRONIC ISCHEMIC HEART DISEASE
	414.9 - CHRONIC ISCHEMIC HEART DISEASE UNSPECIFIED
	The occurrence of Outpatient with the following attributes:
	Diagnosis Code (Any Position) is any of: { "250.7", "250.70", "250.71", "250.72", "250.73", "443.81", "443.9", "410", "410.0", "410.00", "410.01", "410.02", "410.1", "410.10", "410.11", "410.12", "410.2", "410.20", "410.21", "410.22", "410.3", "410.30", "410.31", "410.32", "410.4", "410.40", "410.41", "410.42", "410.5", "410.50", "410.51", "410.52", "410.6", "410.60", "410.61", "410.62", "410.7",…
	250.7 - DIABETES WITH PERIPHERAL CIRCULATORY DISORDERS
	250.70 - DIABETES WITH PERIPHERAL CIRCULATORY DISORDERS TYPE II OR UNSPECIFIED TYPE NOT STATED AS UNCONTROLLED
	250.71 - DIABETES WITH PERIPHERAL CIRCULATORY DISORDERS TYPE I [JUVENILE TYPE] NOT STATED AS UNCONTROLLED
	250.72 - DIABETES WITH PERIPHERAL CIRCULATORY DISORDERS TYPE II OR UNSPECIFIED TYPE UNCONTROLLED
	250.73 - DIABETES WITH PERIPHERAL CIRCULATORY DISORDERS TYPE I [JUVENILE TYPE] UNCONTROLLED
	443.81 - PERIPHERAL ANGIOPATHY IN DISEASES CLASSIFIED ELSEWHERE
	443.9 - PERIPHERAL VASCULAR DISEASE UNSPECIFIED
	410 - ACUTE MYOCARDIAL INFARCTION
	410.0 - ACUTE MYOCARDIAL INFARCTION OF ANTEROLATERAL WALL
	410.00 - ACUTE MYOCARDIAL INFARCTION OF ANTEROLATERAL WALL EPISODE OF CARE UNSPECIFIED
	410.01 - ACUTE MYOCARDIAL INFARCTION OF ANTEROLATERAL WALL INITIAL EPISODE OF CARE
	410.02 - ACUTE MYOCARDIAL INFARCTION OF ANTEROLATERAL WALL SUBSEQUENT EPISODE OF CARE
	410.1 - ACUTE MYOCARDIAL INFARCTION OF OTHER ANTERIOR WALL
	410.10 - ACUTE MYOCARDIAL INFARCTION OF OTHER ANTERIOR WALL EPISODE OF CARE UNSPECIFIED
	410.11 - ACUTE MYOCARDIAL INFARCTION OF OTHER ANTERIOR WALL INITIAL EPISODE OF CARE
	410.12 - ACUTE MYOCARDIAL INFARCTION OF OTHER ANTERIOR WALL SUBSEQUENT EPISODE OF CARE
	410.2 - ACUTE MYOCARDIAL INFARCTION OF INFEROLATERAL WALL
	410.20 - ACUTE MYOCARDIAL INFARCTION OF INFEROLATERAL WALL EPISODE OF CARE UNSPECIFIED
	410.21 - ACUTE MYOCARDIAL INFARCTION OF INFEROLATERAL WALL INITIAL EPISODE OF CARE
	410.22 - ACUTE MYOCARDIAL INFARCTION OF INFEROLATERAL WALL SUBSEQUENT EPISODE OF CARE
	410.3 - ACUTE MYOCARDIAL INFARCTION OF INFEROPOSTERIOR WALL
	410.30 - ACUTE MYOCARDIAL INFARCTION OF INFEROPOSTERIOR WALL EPISODE OF CARE UNSPECIFIED
	410.31 - ACUTE MYOCARDIAL INFARCTION OF INFEROPOSTERIOR WALL INITIAL EPISODE OF CARE
	410.32 - ACUTE MYOCARDIAL INFARCTION OF INFEROPOSTERIOR WALL SUBSEQUENT EPISODE OF CARE
	410.4 - ACUTE MYOCARDIAL INFARCTION OF OTHER INFERIOR WALL
	410.40 - ACUTE MYOCARDIAL INFARCTION OF OTHER INFERIOR WALL EPISODE OF CARE UNSPECIFIED
	410.41 - ACUTE MYOCARDIAL INFARCTION OF OTHER INFERIOR WALL INITIAL EPISODE OF CARE
	410.42 - ACUTE MYOCARDIAL INFARCTION OF OTHER INFERIOR WALL SUBSEQUENT EPISODE OF CARE
	410.5 - ACUTE MYOCARDIAL INFARCTION OF OTHER LATERAL WALL
	410.50 - ACUTE MYOCARDIAL INFARCTION OF OTHER LATERAL WALL EPISODE OF CARE UNSPECIFIED
	410.51 - ACUTE MYOCARDIAL INFARCTION OF OTHER LATERAL WALL INITIAL EPISODE OF CARE
	410.52 - ACUTE MYOCARDIAL INFARCTION OF OTHER LATERAL WALL SUBSEQUENT EPISODE OF CARE
	410.6 - TRUE POSTERIOR WALL INFARCTION
	410.60 - TRUE POSTERIOR WALL INFARCTION EPISODE OF CARE UNSPECIFIED
	410.61 - TRUE POSTERIOR WALL INFARCTION INITIAL EPISODE OF CARE
	410.62 - TRUE POSTERIOR WALL INFARCTION SUBSEQUENT EPISODE OF CARE
	410.7 - SUBENDOCARDIAL INFARCTION
	410.70 - SUBENDOCARDIAL INFARCTION EPISODE OF CARE UNSPECIFIED
	410.71 - SUBENDOCARDIAL INFARCTION INITIAL EPISODE OF CARE
	410.72 - SUBENDOCARDIAL INFARCTION SUBSEQUENT EPISODE OF CARE
	410.8 - ACUTE MYOCARDIAL INFARCTION OF OTHER SPECIFIED SITES
	410.80 - ACUTE MYOCARDIAL INFARCTION OF OTHER SPECIFIED SITES EPISODE OF CARE UNSPECIFIED
	410.81 - ACUTE MYOCARDIAL INFARCTION OF OTHER SPECIFIED SITES INITIAL EPISODE OF CARE
	410.82 - ACUTE MYOCARDIAL INFARCTION OF OTHER SPECIFIED SITES SUBSEQUENT EPISODE OF CARE
	410.9 - ACUTE MYOCARDIAL INFARCTION OF UNSPECIFIED SITE
	410.90 - ACUTE MYOCARDIAL INFARCTION OF UNSPECIFIED SITE EPISODE OF CARE UNSPECIFIED
	410.91 - ACUTE MYOCARDIAL INFARCTION OF UNSPECIFIED SITE INITIAL EPISODE OF CARE
	410.92 - ACUTE MYOCARDIAL INFARCTION OF UNSPECIFIED SITE SUBSEQUENT EPISODE OF CARE
	412 - OLD MYOCARDIAL INFARCTION
	440.0 - ATHEROSCLEROSIS OF AORTA
	414 - OTHER FORMS OF CHRONIC ISCHEMIC HEART DISEASE
	414.0 - CORONARY ATHEROSCLEROSIS
	414.00 - CORONARY ATHEROSCLEROSIS OF UNSPECIFIED TYPE OF VESSEL NATIVE OR GRAFT
	414.01 - CORONARY ATHEROSCLEROSIS OF NATIVE CORONARY ARTERY
	414.02 - CORONARY ATHEROSCLEROSIS OF AUTOLOGOUS VEIN BYPASS GRAFT
	414.03 - CORONARY ATHEROSCLEROSIS OF NONAUTOLOGOUS BIOLOGICAL BYPASS GRAFT
	414.04 - CORONARY ATHEROSCLEROSIS OF ARTERY BYPASS GRAFT
	414.05 - CORONARY ATHEROSCLEROSIS OF UNSPECIFIED BYPASS GRAFT
	414.06 - CORONARY ATHEROSCLEROSIS OF NATIVE CORONARY ARTERY OF TRANSPLANTED HEART
	414.07 - CORONARY ATHEROSCLEROSIS OF BYPASS GRAFT (ARTERY) (VEIN) OF TRANSPLANTED HEART
	414.1 - ANEURYSM AND DISSECTION OF HEART
	414.10 - ANEURYSM OF HEART (WALL)
	414.11 - ANEURYSM OF CORONARY VESSELS
	414.12 - DISSECTION OF CORONARY ARTERY
	414.19 - OTHER ANEURYSM OF HEART
	414.2 - CHRONIC TOTAL OCCLUSION OF CORONARY ARTERY
	414.3 - CORONARY ATHEROSCLEROSIS DUE TO LIPID RICH PLAQUE
	414.4 - CORONARY ATHEROSCLEROSIS DUE TO CALCIFIED CORONARY LESION
	414.8 - OTHER SPECIFIED FORMS OF CHRONIC ISCHEMIC HEART DISEASE
	414.9 - CHRONIC ISCHEMIC HEART DISEASE UNSPECIFIED
COMPONENT, HAS BLED, Age greater than or equal to 65
This measure categorizes Age into the following categories:
	< 65: Up to 65.0 (exclusive). This is the referent category.
	>= 65: From 65.0 (inclusive) to (any).
COMPONENT, HAS BLED, Occurrence of abnormal liver function
This event measure was defined as occurring when any of the following criteria were met:
	The occurrence of Inpatient with the following attributes:
	Diagnosis Code (Any Position) is any of: { "794.8" }
	794.8 - NONSPECIFIC ABNORMAL RESULTS OF FUNCTION STUDY OF LIVER
	The occurrence of Outpatient with the following attributes:
	Diagnosis Code (Any Position) is any of: { "794.8" }
	794.8 - NONSPECIFIC ABNORMAL RESULTS OF FUNCTION STUDY OF LIVER
COMPONENT, HAS BLED, Occurrence of abnormal renal function
This event measure was defined as occurring when any of the following criteria were met:
	The occurrence of Inpatient with the following attributes:
	Diagnosis Code (Any Position) is any of: { "794.4" }
	794.4 - NONSPECIFIC ABNORMAL RESULTS OF FUNCTION STUDY OF KIDNEY
	The occurrence of Outpatient with the following attributes:
	Diagnosis Code (Any Position) is any of: { "794.4" }
	794.4 - NONSPECIFIC ABNORMAL RESULTS OF FUNCTION STUDY OF KIDNEY
COMPONENT, HAS BLED, Occurrence of bleeding
This event measure was defined as occurring when any of the following criteria were met:
	The occurrence of Inpatient with the following attributes:
	Diagnosis Code (Any Position) is any of: { "280.0", "280.1", "280.8", "280.9", "281.0", "281.1", "281.2", "281.3", "281.4", "281.8", "281.9", "282.0", "282.1", "282.2", "282.3", "282.4", "282.40", "282.41", "282.42", "282.43", "282.44", "282.45", "282.46", "282.47", "282.49", "282.5", "282.6", "282.60", "282.61", "282.62", "282.63", "282.64", "282.68", "282.69", "282.7", "282.8", "282.9", "283.0"…
	280.0 - IRON DEFICIENCY ANEMIA SECONDARY TO BLOOD LOSS (CHRONIC)
	280.1 - IRON DEFICIENCY ANEMIA SECONDARY TO INADEQUATE DIETARY IRON INTAKE
	280.8 - OTHER SPECIFIED IRON DEFICIENCY ANEMIAS
	280.9 - IRON DEFICIENCY ANEMIA UNSPECIFIED
	281.0 - PERNICIOUS ANEMIA
	281.1 - OTHER VITAMIN B12 DEFICIENCY ANEMIA
	281.2 - FOLATE-DEFICIENCY ANEMIA
	281.3 - OTHER SPECIFIED MEGALOBLASTIC ANEMIAS NOT ELSEWHERE CLASSIFIED
	281.4 - PROTEIN-DEFICIENCY ANEMIA
	281.8 - ANEMIA ASSOCIATED WITH OTHER SPECIFIED NUTRITIONAL DEFICIENCY
	281.9 - UNSPECIFIED DEFICIENCY ANEMIA
	282.0 - HEREDITARY SPHEROCYTOSIS
	282.1 - HEREDITARY ELLIPTOCYTOSIS
	282.2 - ANEMIAS DUE TO DISORDERS OF GLUTATHIONE METABOLISM
	282.3 - OTHER HEMOLYTIC ANEMIAS DUE TO ENZYME DEFICIENCY
	282.4 - THALASSEMIAS
	282.40 - THALASSEMIA UNSPECIFIED
	282.41 - SICKLE-CELL THALASSEMIA WITHOUT CRISIS
	282.42 - SICKLE-CELL THALASSEMIA WITH CRISIS
	282.43 - ALPHA THALASSEMIA
	282.44 - BETA THALASSEMIA
	282.45 - DELTA-BETA THALASSEMIA
	282.46 - THALASSEMIA MINOR
	282.47 - HEMOGLOBIN E-BETA THALASSEMIA
	282.49 - OTHER THALASSEMIA
	282.5 - SICKLE-CELL TRAIT
	282.6 - SICKLE-CELL DISEASE
	282.60 - SICKLE-CELL DISEASE UNSPECIFIED
	282.61 - HB-SS DISEASE WITHOUT CRISIS
	282.62 - HB-SS DISEASE WITH CRISIS
	282.63 - SICKLE-CELL/HB-C DISEASE WITHOUT CRISIS
	282.64 - SICKLE-CELL/HB C DISEASE WITH CRISIS
	282.68 - OTHER SICKLE-CELL DISEASE WITHOUT CRISIS
	282.69 - OTHER SICKLE-CELL DISEASE WITH CRISIS
	282.7 - OTHER HEMOGLOBINOPATHIES
	282.8 - OTHER SPECIFIED HEREDITARY HEMOLYTIC ANEMIAS
	282.9 - HEREDITARY HEMOLYTIC ANEMIA UNSPECIFIED
	283.0 - AUTOIMMUNE HEMOLYTIC ANEMIAS
	283.1 - NON-AUTOIMMUNE HEMOLYTIC ANEMIAS
	283.10 - NON-AUTOIMMUNE HEMOLYTIC ANEMIA UNSPECIFIED
	283.11 - HEMOLYTIC-UREMIC SYNDROME
	283.19 - OTHER NON-AUTOIMMUNE HEMOLYTIC ANEMIAS
	283.2 - HEMOGLOBINURIA DUE TO HEMOLYSIS FROM EXTERNAL CAUSES
	283.9 - ACQUIRED HEMOLYTIC ANEMIA UNSPECIFIED
	284.0 - CONSTITUTIONAL APLASTIC ANEMIA
	284.01 - CONSTITUTIONAL RED BLOOD CELL APLASIA
	284.09 - OTHER CONSTITUTIONAL APLASTIC ANEMIA
	284.1 - PANCYTOPENIA
	284.11 - ANTINEOPLASTIC CHEMOTHERAPY INDUCED PANCYTOPENIA
	284.12 - OTHER DRUG INDUCED PANCYTOPENIA
	284.19 - OTHER PANCYTOPENIA
	284.2 - MYELOPHTHISIS
	284.8 - OTHER SPECIFIED APLASTIC ANEMIAS
	284.81 - RED CELL APLASIA (ACQUIRED) (ADULT) (WITH THYOMA)
	284.89 - OTHER SPECIFIED APLASTIC ANEMIAS
	284.9 - APLASTIC ANEMIA UNSPECIFIED
	285.0 - SIDEROBLASTIC ANEMIA
	285.1 - ACUTE POSTHEMORRHAGIC ANEMIA
	285.2 - ANEMIA OF CHRONIC DISEASE
	285.21 - ANEMIA IN CHRONIC KIDNEY DISEASE
	285.22 - ANEMIA IN NEOPLASTIC DISEASE
	285.29 - ANEMIA OF OTHER CHRONIC DISEASE
	285.3 - ANTINEOPLASTIC CHEMOTHERAPY INDUCED ANEMIA
	285.8 - OTHER SPECIFIED ANEMIAS
	285.9 - ANEMIA UNSPECIFIED
	The occurrence of Outpatient with the following attributes:
	Diagnosis Code (Any Position) is any of: { "280.0", "280.1", "280.8", "280.9", "281.0", "281.1", "281.2", "281.3", "281.4", "281.8", "281.9", "282.0", "282.1", "282.2", "282.3", "282.4", "282.40", "282.41", "282.42", "282.43", "282.44", "282.45", "282.46", "282.47", "282.49", "282.5", "282.6", "282.60", "282.61", "282.62", "282.63", "282.64", "282.68", "282.69", "282.7", "282.8", "282.9", "283.0"…
	280.0 - IRON DEFICIENCY ANEMIA SECONDARY TO BLOOD LOSS (CHRONIC)
	280.1 - IRON DEFICIENCY ANEMIA SECONDARY TO INADEQUATE DIETARY IRON INTAKE
	280.8 - OTHER SPECIFIED IRON DEFICIENCY ANEMIAS
	280.9 - IRON DEFICIENCY ANEMIA UNSPECIFIED
	281.0 - PERNICIOUS ANEMIA
	281.1 - OTHER VITAMIN B12 DEFICIENCY ANEMIA
	281.2 - FOLATE-DEFICIENCY ANEMIA
	281.3 - OTHER SPECIFIED MEGALOBLASTIC ANEMIAS NOT ELSEWHERE CLASSIFIED
	281.4 - PROTEIN-DEFICIENCY ANEMIA
	281.8 - ANEMIA ASSOCIATED WITH OTHER SPECIFIED NUTRITIONAL DEFICIENCY
	281.9 - UNSPECIFIED DEFICIENCY ANEMIA
	282.0 - HEREDITARY SPHEROCYTOSIS
	282.1 - HEREDITARY ELLIPTOCYTOSIS
	282.2 - ANEMIAS DUE TO DISORDERS OF GLUTATHIONE METABOLISM
	282.3 - OTHER HEMOLYTIC ANEMIAS DUE TO ENZYME DEFICIENCY
	282.4 - THALASSEMIAS
	282.40 - THALASSEMIA UNSPECIFIED
	282.41 - SICKLE-CELL THALASSEMIA WITHOUT CRISIS
	282.42 - SICKLE-CELL THALASSEMIA WITH CRISIS
	282.43 - ALPHA THALASSEMIA
	282.44 - BETA THALASSEMIA
	282.45 - DELTA-BETA THALASSEMIA
	282.46 - THALASSEMIA MINOR
	282.47 - HEMOGLOBIN E-BETA THALASSEMIA
	282.49 - OTHER THALASSEMIA
	282.5 - SICKLE-CELL TRAIT
	282.6 - SICKLE-CELL DISEASE
	282.60 - SICKLE-CELL DISEASE UNSPECIFIED
	282.61 - HB-SS DISEASE WITHOUT CRISIS
	282.62 - HB-SS DISEASE WITH CRISIS
	282.63 - SICKLE-CELL/HB-C DISEASE WITHOUT CRISIS
	282.64 - SICKLE-CELL/HB C DISEASE WITH CRISIS
	282.68 - OTHER SICKLE-CELL DISEASE WITHOUT CRISIS
	282.69 - OTHER SICKLE-CELL DISEASE WITH CRISIS
	282.7 - OTHER HEMOGLOBINOPATHIES
	282.8 - OTHER SPECIFIED HEREDITARY HEMOLYTIC ANEMIAS
	282.9 - HEREDITARY HEMOLYTIC ANEMIA UNSPECIFIED
	283.0 - AUTOIMMUNE HEMOLYTIC ANEMIAS
	283.1 - NON-AUTOIMMUNE HEMOLYTIC ANEMIAS
	283.10 - NON-AUTOIMMUNE HEMOLYTIC ANEMIA UNSPECIFIED
	283.11 - HEMOLYTIC-UREMIC SYNDROME
	283.19 - OTHER NON-AUTOIMMUNE HEMOLYTIC ANEMIAS
	283.2 - HEMOGLOBINURIA DUE TO HEMOLYSIS FROM EXTERNAL CAUSES
	283.9 - ACQUIRED HEMOLYTIC ANEMIA UNSPECIFIED
	284.0 - CONSTITUTIONAL APLASTIC ANEMIA
	284.01 - CONSTITUTIONAL RED BLOOD CELL APLASIA
	284.09 - OTHER CONSTITUTIONAL APLASTIC ANEMIA
	284.1 - PANCYTOPENIA
	284.11 - ANTINEOPLASTIC CHEMOTHERAPY INDUCED PANCYTOPENIA
	284.12 - OTHER DRUG INDUCED PANCYTOPENIA
	284.19 - OTHER PANCYTOPENIA
	284.2 - MYELOPHTHISIS
	284.8 - OTHER SPECIFIED APLASTIC ANEMIAS
	284.81 - RED CELL APLASIA (ACQUIRED) (ADULT) (WITH THYOMA)
	284.89 - OTHER SPECIFIED APLASTIC ANEMIAS
	284.9 - APLASTIC ANEMIA UNSPECIFIED
	285.0 - SIDEROBLASTIC ANEMIA
	285.1 - ACUTE POSTHEMORRHAGIC ANEMIA
	285.2 - ANEMIA OF CHRONIC DISEASE
	285.21 - ANEMIA IN CHRONIC KIDNEY DISEASE
	285.22 - ANEMIA IN NEOPLASTIC DISEASE
	285.29 - ANEMIA OF OTHER CHRONIC DISEASE
	285.3 - ANTINEOPLASTIC CHEMOTHERAPY INDUCED ANEMIA
	285.8 - OTHER SPECIFIED ANEMIAS
	285.9 - ANEMIA UNSPECIFIED
COMPONENT, HAS BLED, Occurrence of drugs or alcohol abuse
This event measure was defined as occurring when any of the following criteria were met:
	The occurrence of Inpatient with the following attributes:
	Diagnosis Code (Any Position) is any of: { "303.00", "303.01", "303.02", "303.03", "303.90", "303.91", "303.92", "303.93", "305.00", "305.01", "305.02", "305.03", "V11.3" }
	303.00 - ACUTE ALCOHOLIC INTOXICATION IN ALCOHOLISM UNSPECIFIED DRINKING BEHAVIOR
	303.01 - ACUTE ALCOHOLIC INTOXICATION IN ALCOHOLISM CONTINUOUS DRINKING BEHAVIOR
	303.02 - ACUTE ALCOHOLIC INTOXICATION IN ALCOHOLISM EPISODIC DRINKING BEHAVIOR
	303.03 - ACUTE ALCOHOLIC INTOXICATION IN ALCOHOLISM IN REMISSION
	303.90 - OTHER AND UNSPECIFIED ALCOHOL DEPENDENCE UNSPECIFIED DRINKING BEHAVIOR
	303.91 - OTHER AND UNSPECIFIED ALCOHOL DEPENDENCE CONTINUOUS DRINKING BEHAVIOR
	303.92 - OTHER AND UNSPECIFIED ALCOHOL DEPENDENCE EPISODIC DRINKING BEHAVIOR
	303.93 - OTHER AND UNSPECIFIED ALCOHOL DEPENDENCE IN REMISSION
	305.00 - NONDEPENDENT ALCOHOL ABUSE UNSPECIFIED DRINKING BEHAVIOR
	305.01 - NONDEPENDENT ALCOHOL ABUSE CONTINUOUS DRINKING BEHAVIOR
	305.02 - NONDEPENDENT ALCOHOL ABUSE EPISODIC DRINKING BEHAVIOR
	305.03 - NONDEPENDENT ALCOHOL ABUSE IN REMISSION
	V11.3 - PERSONAL HISTORY OF ALCOHOLISM
	The occurrence of Outpatient with the following attributes:
	Diagnosis Code (Any Position) is any of: { "303.00", "303.01", "303.02", "303.03", "303.90", "303.91", "303.92", "303.93", "305.00", "305.01", "305.02", "305.03", "V11.3" }
	303.00 - ACUTE ALCOHOLIC INTOXICATION IN ALCOHOLISM UNSPECIFIED DRINKING BEHAVIOR
	303.01 - ACUTE ALCOHOLIC INTOXICATION IN ALCOHOLISM CONTINUOUS DRINKING BEHAVIOR
	303.02 - ACUTE ALCOHOLIC INTOXICATION IN ALCOHOLISM EPISODIC DRINKING BEHAVIOR
	303.03 - ACUTE ALCOHOLIC INTOXICATION IN ALCOHOLISM IN REMISSION
	303.90 - OTHER AND UNSPECIFIED ALCOHOL DEPENDENCE UNSPECIFIED DRINKING BEHAVIOR
	303.91 - OTHER AND UNSPECIFIED ALCOHOL DEPENDENCE CONTINUOUS DRINKING BEHAVIOR
	303.92 - OTHER AND UNSPECIFIED ALCOHOL DEPENDENCE EPISODIC DRINKING BEHAVIOR
	303.93 - OTHER AND UNSPECIFIED ALCOHOL DEPENDENCE IN REMISSION
	305.00 - NONDEPENDENT ALCOHOL ABUSE UNSPECIFIED DRINKING BEHAVIOR
	305.01 - NONDEPENDENT ALCOHOL ABUSE CONTINUOUS DRINKING BEHAVIOR
	305.02 - NONDEPENDENT ALCOHOL ABUSE EPISODIC DRINKING BEHAVIOR
	305.03 - NONDEPENDENT ALCOHOL ABUSE IN REMISSION
	V11.3 - PERSONAL HISTORY OF ALCOHOLISM
COMPONENT, HAS BLED, Occurrence of stroke
This event measure was defined as occurring when any of the following criteria were met:
	The occurrence of Inpatient with the following attributes:
	Diagnosis Code (Any Position) is any of: { "433.01", "433.11", "433.21", "433.31", "433.81", "433.91", "434.01", "434.11", "434.91" }
	433.01 - OCCLUSION AND STENOSIS OF BASILAR ARTERY WITH CEREBRAL INFARCTION
	433.11 - OCCLUSION AND STENOSIS OF CAROTID ARTERY WITH CEREBRAL INFARCTION
	433.21 - OCCLUSION AND STENOSIS OF VERTEBRAL ARTERY WITH CEREBRAL INFARCTION
	433.31 - OCCLUSION AND STENOSIS OF MULTIPLE AND BILATERAL PRECEREBRAL ARTERIES WITH CEREBRAL INFARCTION
	433.81 - OCCLUSION AND STENOSIS OF OTHER SPECIFIED PRECEREBRAL ARTERY WITH CEREBRAL INFARCTION
	433.91 - OCCLUSION AND STENOSIS OF UNSPECIFIED PRECEREBRAL ARTERY WITH CEREBRAL INFARCTION
	434.01 - CEREBRAL THROMBOSIS WITH CEREBRAL INFARCTION
	434.11 - CEREBRAL EMBOLISM WITH CEREBRAL INFARCTION
	434.91 - CEREBRAL ARTERY OCCLUSION UNSPECIFIED WITH CEREBRAL INFARCTION
	The occurrence of Outpatient with the following attributes:
	Diagnosis Code (Any Position) is any of: { "433.01", "433.11", "433.21", "433.31", "433.81", "433.91", "434.01", "434.11", "434.91" }
	433.01 - OCCLUSION AND STENOSIS OF BASILAR ARTERY WITH CEREBRAL INFARCTION
	433.11 - OCCLUSION AND STENOSIS OF CAROTID ARTERY WITH CEREBRAL INFARCTION
	433.21 - OCCLUSION AND STENOSIS OF VERTEBRAL ARTERY WITH CEREBRAL INFARCTION
	433.31 - OCCLUSION AND STENOSIS OF MULTIPLE AND BILATERAL PRECEREBRAL ARTERIES WITH CEREBRAL INFARCTION
	433.81 - OCCLUSION AND STENOSIS OF OTHER SPECIFIED PRECEREBRAL ARTERY WITH CEREBRAL INFARCTION
	433.91 - OCCLUSION AND STENOSIS OF UNSPECIFIED PRECEREBRAL ARTERY WITH CEREBRAL INFARCTION
	434.01 - CEREBRAL THROMBOSIS WITH CEREBRAL INFARCTION
	434.11 - CEREBRAL EMBOLISM WITH CEREBRAL INFARCTION
	434.91 - CEREBRAL ARTERY OCCLUSION UNSPECIFIED WITH CEREBRAL INFARCTION
COMPONENT, Occurrence of Hypertension
This event measure was defined as occurring when any of the following criteria were met:
	The occurrence of Inpatient with the following attributes:
	Diagnosis Code (Any Position) is any of: { "401.0", "401.1", "401.9", "402.0", "402.00", "402.01", "402.1", "402.10", "402.11", "402.9", "402.90", "402.91", "403.0", "403.00", "403.01", "403.1", "403.10", "403.11", "403.9", "403.90", "403.91", "404.0", "404.00", "404.01", "404.02", "404.03", "404.1", "404.10", "404.11", "404.12", "404.13", "404.9", "404.90", "404.91", "404.92", "404.93", "405.0",…
	401.0 - MALIGNANT ESSENTIAL HYPERTENSION
	401.1 - BENIGN ESSENTIAL HYPERTENSION
	401.9 - UNSPECIFIED ESSENTIAL HYPERTENSION
	402.0 - MALIGNANT HYPERTENSIVE HEART DISEASE
	402.00 - MALIGNANT HYPERTENSIVE HEART DISEASE WITHOUT HEART FAILURE
	402.01 - MALIGNANT HYPERTENSIVE HEART DISEASE WITH HEART FAILURE
	402.1 - BENIGN HYPERTENSIVE HEART DISEASE
	402.10 - BENIGN HYPERTENSIVE HEART DISEASE WITHOUT HEART FAILURE
	402.11 - BENIGN HYPERTENSIVE HEART DISEASE WITH HEART FAILURE
	402.9 - UNSPECIFIED HYPERTENSIVE HEART DISEASE
	402.90 - UNSPECIFIED HYPERTENSIVE HEART DISEASE WITHOUT HEART FAILURE
	402.91 - UNSPECIFIED HYPERTENSIVE HEART DISEASE WITH HEART FAILURE
	403.0 - MALIGNANT HYPERTENSIVE KIDNEY DISEASE
	403.00 - HYPERTENSIVE CHRONIC KIDNEY DISEASE MALIGNANT WITH CHRONIC KIDNEY DISEASE STAGE I THROUGH STAGE IV OR UNSPECIFIED
	403.01 - HYPERTENSIVE CHRONIC KIDNEY DISEASE MALIGNANT WITH CHRONIC KIDNEY DISEASE STAGE V OR END STAGE RENAL DISEASE
	403.1 - BENIGN HYPERTENSIVE KIDNEY DISEASE
	403.10 - HYPERTENSIVE KIDNEY DISEASE BENIGN WITH CHRONIC KIDNEY DISEASE STAGE I THROUGH STAGE IV OR UNSPECIFIED
	403.11 - HYPERTENSIVE KIDNEY DISEASE BENIGN WITH CHRONIC KIDNEY DISEASE STAGE V OR END STAGE RENAL DISEASE
	403.9 - UNSPECIFIED HYPERTENSIVE KIDNEY DISEASE
	403.90 - HYPERTENSIVE CHRONIC KIDNEY DISEASE UNSPECIFIED WITH CHRONIC KIDNEY DISEASE STAGE I THROUGH STAGE IV OR UNSPECIFIED
	403.91 - HYPERTENSIVE CHRONIC KIDNEY DISEASE UNSPECIFIED WITH CHRONIC KIDNEY DISEASE STAGE V OR END STAGE RENAL DISEASE
	404.0 - MALIGNANT HYPERTENSIVE HEART AND KIDNEY DISEASE
	404.00 - HYPERTENSIVE HEART AND CHRONIC KIDNEY DISEASE MALIGNANT WITHOUT HEART FAILURE WITH CHRONIC KIDNEY DISEASE STAGE I THROUGH STAGE IV OR UNSPECIFIED
	404.01 - HYPERTENSIVE HEART AND CHRONIC KIDNEY DISEASE MALIGNANT WITH HEART FAILURE WITH CHRONIC KIDNEY DISEASE STAGE I THROUGH STAGE IV OR UNSPECIFIED
	404.02 - HYPERTENSIVE HEART AND CHRONIC KIDNEY DISEASE MALIGNANT WITHOUT HEART FAILURE WITH CHRONIC KIDNEY DISEASE STAGE V OR END STAGE RENAL DISEASE
	404.03 - HYPERTENSIVE HEART AND CHRONIC KIDNEY DISEASE MALIGNANT WITH HEART FAILURE WITH CHRONIC KIDNEY DISEASE STAGE V OR END STAGE RENAL DISEASE
	404.1 - BENIGN HYPERTENSIVE HEART AND KIDNEY DISEASE
	404.10 - HYPERTENSIVE HEART AND CHRONIC KIDNEY DISEASE BENIGN WITHOUT HEART FAILURE WITH CHRONIC KIDNEY DISEASE STAGE I THROUGH STAGE IV OR UNSPECIFIED
	404.11 - HYPERTENSIVE HEART AND CHRONIC KIDNEY DISEASE BENIGN WITH HEART FAILURE WITH CHRONIC KIDNEY DISEASE STAGE I THROUGH STAGE IV OR UNSPECIFIED
	404.12 - HYPERTENSIVE HEART AND CHRONIC KIDNEY DISEASE BENIGN WITHOUT HEART FAILURE WITH CHRONIC KIDNEY DISEASE STAGE V OR END STAGE RENAL DISEASE
	404.13 - HYPERTENSIVE HEART AND CHRONIC KIDNEY DISEASE BENIGN WITH HEART FAILURE WITH CHRONIC KIDNEY DISEASE STAGE V OR END STAGE RENAL DISEASE
	404.9 - UNSPECIFIED HYPERTENSIVE HEART AND KIDNEY DISEASE
	404.90 - HYPERTENSIVE HEART AND CHRONIC KIDNEY DISEASE UNSPECIFIED WITHOUT HEART FAILURE WITH CHRONIC KIDNEY DISEASE STAGE I THROUGH STAGE IV OR UNSPECIFIED
	404.91 - HYPERTENSIVE HEART AND CHRONIC KIDNEY DISEASE UNSPECIFIED WITH HEART FAILURE WITH CHRONIC KIDNEY DISEASE STAGE I THROUGH STAGE IV OR UNSPECIFIED
	404.92 - HYPERTENSIVE HEART AND CHRONIC KIDNEY DISEASE UNSPECIFIED WITHOUT HEART FAILURE WITH CHRONIC KIDNEY DISEASE STAGE V OR END STAGE RENAL DISEASE
	404.93 - HYPERTENSIVE HEART AND CHRONIC KIDNEY DISEASE UNSPECIFIED WITH HEART FAILURE WITH CHRONIC KIDNEY DISEASE STAGE V OR END STAGE RENAL DISEASE
	405.0 - MALIGNANT SECONDARY HYPERTENSION
	405.01 - MALIGNANT RENOVASCULAR HYPERTENSION
	405.09 - OTHER MALIGNANT SECONDARY HYPERTENSION
	405.1 - BENIGN SECONDARY HYPERTENSION
	405.11 - BENIGN RENOVASCULAR HYPERTENSION
	405.19 - OTHER BENIGN SECONDARY HYPERTENSION
	405.9 - UNSPECIFIED SECONDARY HYPERTENSION
	405.91 - UNSPECIFIED RENOVASCULAR HYPERTENSION
	405.99 - OTHER UNSPECIFIED SECONDARY HYPERTENSION
	The occurrence of Outpatient with the following attributes:
	Diagnosis Code (Any Position) is any of: { "401.0", "401.1", "401.9", "402.0", "402.00", "402.01", "402.1", "402.10", "402.11", "402.9", "402.90", "402.91", "403.0", "403.00", "403.01", "403.1", "403.10", "403.11", "403.9", "403.90", "403.91", "404.0", "404.00", "404.01", "404.02", "404.03", "404.1", "404.10", "404.11", "404.12", "404.13", "404.9", "404.90", "404.91", "404.92", "404.93", "405.0",…
	401.0 - MALIGNANT ESSENTIAL HYPERTENSION
	401.1 - BENIGN ESSENTIAL HYPERTENSION
	401.9 - UNSPECIFIED ESSENTIAL HYPERTENSION
	402.0 - MALIGNANT HYPERTENSIVE HEART DISEASE
	402.00 - MALIGNANT HYPERTENSIVE HEART DISEASE WITHOUT HEART FAILURE
	402.01 - MALIGNANT HYPERTENSIVE HEART DISEASE WITH HEART FAILURE
	402.1 - BENIGN HYPERTENSIVE HEART DISEASE
	402.10 - BENIGN HYPERTENSIVE HEART DISEASE WITHOUT HEART FAILURE
	402.11 - BENIGN HYPERTENSIVE HEART DISEASE WITH HEART FAILURE
	402.9 - UNSPECIFIED HYPERTENSIVE HEART DISEASE
	402.90 - UNSPECIFIED HYPERTENSIVE HEART DISEASE WITHOUT HEART FAILURE
	402.91 - UNSPECIFIED HYPERTENSIVE HEART DISEASE WITH HEART FAILURE
	403.0 - MALIGNANT HYPERTENSIVE KIDNEY DISEASE
	403.00 - HYPERTENSIVE CHRONIC KIDNEY DISEASE MALIGNANT WITH CHRONIC KIDNEY DISEASE STAGE I THROUGH STAGE IV OR UNSPECIFIED
	403.01 - HYPERTENSIVE CHRONIC KIDNEY DISEASE MALIGNANT WITH CHRONIC KIDNEY DISEASE STAGE V OR END STAGE RENAL DISEASE
	403.1 - BENIGN HYPERTENSIVE KIDNEY DISEASE
	403.10 - HYPERTENSIVE KIDNEY DISEASE BENIGN WITH CHRONIC KIDNEY DISEASE STAGE I THROUGH STAGE IV OR UNSPECIFIED
	403.11 - HYPERTENSIVE KIDNEY DISEASE BENIGN WITH CHRONIC KIDNEY DISEASE STAGE V OR END STAGE RENAL DISEASE
	403.9 - UNSPECIFIED HYPERTENSIVE KIDNEY DISEASE
	403.90 - HYPERTENSIVE CHRONIC KIDNEY DISEASE UNSPECIFIED WITH CHRONIC KIDNEY DISEASE STAGE I THROUGH STAGE IV OR UNSPECIFIED
	403.91 - HYPERTENSIVE CHRONIC KIDNEY DISEASE UNSPECIFIED WITH CHRONIC KIDNEY DISEASE STAGE V OR END STAGE RENAL DISEASE
	404.0 - MALIGNANT HYPERTENSIVE HEART AND KIDNEY DISEASE
	404.00 - HYPERTENSIVE HEART AND CHRONIC KIDNEY DISEASE MALIGNANT WITHOUT HEART FAILURE WITH CHRONIC KIDNEY DISEASE STAGE I THROUGH STAGE IV OR UNSPECIFIED
	404.01 - HYPERTENSIVE HEART AND CHRONIC KIDNEY DISEASE MALIGNANT WITH HEART FAILURE WITH CHRONIC KIDNEY DISEASE STAGE I THROUGH STAGE IV OR UNSPECIFIED
	404.02 - HYPERTENSIVE HEART AND CHRONIC KIDNEY DISEASE MALIGNANT WITHOUT HEART FAILURE WITH CHRONIC KIDNEY DISEASE STAGE V OR END STAGE RENAL DISEASE
	404.03 - HYPERTENSIVE HEART AND CHRONIC KIDNEY DISEASE MALIGNANT WITH HEART FAILURE WITH CHRONIC KIDNEY DISEASE STAGE V OR END STAGE RENAL DISEASE
	404.1 - BENIGN HYPERTENSIVE HEART AND KIDNEY DISEASE
	404.10 - HYPERTENSIVE HEART AND CHRONIC KIDNEY DISEASE BENIGN WITHOUT HEART FAILURE WITH CHRONIC KIDNEY DISEASE STAGE I THROUGH STAGE IV OR UNSPECIFIED
	404.11 - HYPERTENSIVE HEART AND CHRONIC KIDNEY DISEASE BENIGN WITH HEART FAILURE WITH CHRONIC KIDNEY DISEASE STAGE I THROUGH STAGE IV OR UNSPECIFIED
	404.12 - HYPERTENSIVE HEART AND CHRONIC KIDNEY DISEASE BENIGN WITHOUT HEART FAILURE WITH CHRONIC KIDNEY DISEASE STAGE V OR END STAGE RENAL DISEASE
	404.13 - HYPERTENSIVE HEART AND CHRONIC KIDNEY DISEASE BENIGN WITH HEART FAILURE WITH CHRONIC KIDNEY DISEASE STAGE V OR END STAGE RENAL DISEASE
	404.9 - UNSPECIFIED HYPERTENSIVE HEART AND KIDNEY DISEASE
	404.90 - HYPERTENSIVE HEART AND CHRONIC KIDNEY DISEASE UNSPECIFIED WITHOUT HEART FAILURE WITH CHRONIC KIDNEY DISEASE STAGE I THROUGH STAGE IV OR UNSPECIFIED
	404.91 - HYPERTENSIVE HEART AND CHRONIC KIDNEY DISEASE UNSPECIFIED WITH HEART FAILURE WITH CHRONIC KIDNEY DISEASE STAGE I THROUGH STAGE IV OR UNSPECIFIED
	404.92 - HYPERTENSIVE HEART AND CHRONIC KIDNEY DISEASE UNSPECIFIED WITHOUT HEART FAILURE WITH CHRONIC KIDNEY DISEASE STAGE V OR END STAGE RENAL DISEASE
	404.93 - HYPERTENSIVE HEART AND CHRONIC KIDNEY DISEASE UNSPECIFIED WITH HEART FAILURE WITH CHRONIC KIDNEY DISEASE STAGE V OR END STAGE RENAL DISEASE
	405.0 - MALIGNANT SECONDARY HYPERTENSION
	405.01 - MALIGNANT RENOVASCULAR HYPERTENSION
	405.09 - OTHER MALIGNANT SECONDARY HYPERTENSION
	405.1 - BENIGN SECONDARY HYPERTENSION
	405.11 - BENIGN RENOVASCULAR HYPERTENSION
	405.19 - OTHER BENIGN SECONDARY HYPERTENSION
	405.9 - UNSPECIFIED SECONDARY HYPERTENSION
	405.91 - UNSPECIFIED RENOVASCULAR HYPERTENSION
	405.99 - OTHER UNSPECIFIED SECONDARY HYPERTENSION
ACE inhibitor
This event measure was defined as occurring when any of the following criteria were met:
	The occurrence of Drug with the following attributes:
	Generic Name is any of: { "BENAZEPRIL HCL", "BENAZEPRIL HCL/HYDROCHLOROTHIAZIDE", "CAPTOPRIL", "CAPTOPRIL/HYDROCHLOROTHIAZIDE", "ENALAPRIL MALEATE", "ENALAPRIL MALEATE/DILTIAZEM MALATE", "ENALAPRIL MALEATE/FELODIPINE", "ENALAPRIL MALEATE/HYDROCHLOROTHIAZIDE", "ENALAPRILAT DIHYDRATE", "FOSINOPRIL SODIUM", "FOSINOPRIL SODIUM/HYDROCHLOROTHIAZIDE", "LISINOPRIL", "LISINOPRIL/DIETARY SUPPLEMENT,COMB.10…
	BENAZEPRIL HCL
	BENAZEPRIL HCL/HYDROCHLOROTHIAZIDE
	CAPTOPRIL
	CAPTOPRIL/HYDROCHLOROTHIAZIDE
	ENALAPRIL MALEATE
	ENALAPRIL MALEATE/DILTIAZEM MALATE
	ENALAPRIL MALEATE/FELODIPINE
	ENALAPRIL MALEATE/HYDROCHLOROTHIAZIDE
	ENALAPRILAT DIHYDRATE
	FOSINOPRIL SODIUM
	FOSINOPRIL SODIUM/HYDROCHLOROTHIAZIDE
	LISINOPRIL
	LISINOPRIL/DIETARY SUPPLEMENT,COMB.10
	LISINOPRIL/HYDROCHLOROTHIAZIDE
	MOEXIPRIL HCL
	MOEXIPRIL HCL/HYDROCHLOROTHIAZIDE
	PERINDOPRIL ARGININE/AMLODIPINE BESYLATE
	PERINDOPRIL ERBUMINE
	QUINAPRIL HCL
	QUINAPRIL HCL/HYDROCHLOROTHIAZIDE
	RAMIPRIL
	TRANDOLAPRIL
	TRANDOLAPRIL/VERAPAMIL HCL
beta blockers
This event measure was defined as occurring when any of the following criteria were met:
	The occurrence of Drug with the following attributes:
	Generic Name is any of: { "ACEBUTOLOL HCL", "ATENOLOL", "ATENOLOL/CHLORTHALIDONE", "BETAXOLOL HCL", "BISOPROLOL FUMARATE", "BISOPROLOL FUMARATE/HYDROCHLOROTHIAZIDE", "BRIMONIDINE TARTRATE/TIMOLOL MALEATE", "CARTEOLOL HCL", "CARVEDILOL", "CARVEDILOL PHOSPHATE", "DORZOLAMIDE HCL/TIMOLOL MALEATE", "DORZOLAMIDE HCL/TIMOLOL MALEATE/PF", "ESMOLOL HCL", "LABETALOL HCL", "METOPROLOL SUCCINATE", "METOPROL…
	ACEBUTOLOL HCL
	ATENOLOL
	ATENOLOL/CHLORTHALIDONE
	BETAXOLOL HCL
	BISOPROLOL FUMARATE
	BISOPROLOL FUMARATE/HYDROCHLOROTHIAZIDE
	BRIMONIDINE TARTRATE/TIMOLOL MALEATE
	CARTEOLOL HCL
	CARVEDILOL
	CARVEDILOL PHOSPHATE
	DORZOLAMIDE HCL/TIMOLOL MALEATE
	DORZOLAMIDE HCL/TIMOLOL MALEATE/PF
	ESMOLOL HCL
	LABETALOL HCL
	METOPROLOL SUCCINATE
	METOPROLOL SUCCINATE/HYDROCHLOROTHIAZIDE
	METOPROLOL TARTRATE
	METOPROLOL TARTRATE/HYDROCHLOROTHIAZIDE
	NEBIVOLOL HCL
	SOTALOL HCL
	TIMOLOL
	TIMOLOL MALEATE
	TIMOLOL MALEATE/HYDROCHLOROTHIAZIDE
	TIMOLOL MALEATE/PF
Digoxin
This event measure was defined as occurring when any of the following criteria were met:
	The occurrence of Drug with the following attributes:
	Generic Name is any of: { "DIGOXIN" }
	DIGOXIN
HAS BLED score
Copied score from already created measure in the library
This measure computes a score by summing over the following components:
	If the event COMPONENT, Occurrence of Hypertension
	Occurs within , set the score to 1.0
	Otherwise, set the score to 0.0
	If the event COMPONENT, HAS BLED, Occurrence of abnormal renal function
	Occurs within , set the score to 1.0
	Otherwise, set the score to 0.0
	If the event COMPONENT, HAS BLED, Occurrence of abnormal liver function
	Occurs within , set the score to 1.0
	Otherwise, set the score to 0.0
	If the event COMPONENT, HAS BLED, Occurrence of stroke
	Occurs within , set the score to 1.0
	Otherwise, set the score to 0.0
	If the event COMPONENT, HAS BLED, Occurrence of bleeding
	Occurs within , set the score to 1.0
	Otherwise, set the score to 0.0
	If the value of COMPONENT, HAS BLED, Age greater than or equal to 65 is
	< 65, set the score to 0.0
	>= 65, set the score to 1.0
	Missing, set the score to 0.0
	If the event COMPONENT, HAS BLED, Occurrence of drugs or alcohol abuse
	Occurs within , set the score to 1.0
	Otherwise, set the score to 0.0
Acetaminophen
This event measure was defined as occurring when any of the following criteria were met:
	The occurrence of Drug with the following attributes:
	Generic Name is any of: { "ACETAMINOPHEN", "ACETAMINOPHEN WITH CODEINE PHOSPHATE", "ACETAMINOPHEN/BROMELAINS", "ACETAMINOPHEN/CAFFEINE", "ACETAMINOPHEN/CALCIUM CARBONATE", "ACETAMINOPHEN/CALCIUM CARBONATE/CAFFEINE/GLYCINE", "ACETAMINOPHEN/CALCIUM CARBONATE/MAGNESIUM/CAFFEINE/CALCIUM", "ACETAMINOPHEN/CHLORPHENIRAMINE MALEATE", "ACETAMINOPHEN/DEXBROMPHENIRAMINE MALEATE", "ACETAMINOPHEN/DIPHENHYDRAM…
	ACETAMINOPHEN
	ACETAMINOPHEN WITH CODEINE PHOSPHATE
	ACETAMINOPHEN/BROMELAINS
	ACETAMINOPHEN/CAFFEINE
	ACETAMINOPHEN/CALCIUM CARBONATE
	ACETAMINOPHEN/CALCIUM CARBONATE/CAFFEINE/GLYCINE
	ACETAMINOPHEN/CALCIUM CARBONATE/MAGNESIUM/CAFFEINE/CALCIUM
	ACETAMINOPHEN/CHLORPHENIRAMINE MALEATE
	ACETAMINOPHEN/DEXBROMPHENIRAMINE MALEATE
	ACETAMINOPHEN/DIPHENHYDRAMINE CITRATE
	ACETAMINOPHEN/DIPHENHYDRAMINE HCL
	ACETAMINOPHEN/MAGNESIUM SALICYLATE/PAMABROM
	ACETAMINOPHEN/MELATONIN
	ACETAMINOPHEN/PAMABROM
	ACETAMINOPHEN/PAMABROM/MAGNESIUM/VITAMIN E/FA/VIT BCOMP&C
	ACETAMINOPHEN/PAMABROM/PYRIDOXINE
	ACETAMINOPHEN/PAMABROM/VITAMIN E
	ACETAMINOPHEN/PHENYLTOLOXAMINE CITRATE
	ACETAMINOPHEN/PHENYLTOLOXAMINE CITRATE/CAFFEINE
	ACETAMINOPHEN/PYRILAMINE MALEATE
	ACETAMINOPHEN/PYRILAMINE MALEATE/CAFFEINE
	ACETAMINOPHEN/PYRILAMINE MALEATE/PAMABROM
	ACETAMINOPHEN/SODIUM BICARBONATE/CITRIC ACID
Alcoholism
This event measure was defined as occurring when any of the following criteria were met:
	The occurrence of Inpatient with the following attributes:
	Diagnosis Code (Any Position) is any of: { "265.2", "291.1", "291.2", "291.3", "291.5", "291.8", "291.9", "303.0", "303.9", "305.0", "357.5", "425.5", "535.3", "571.0", "571.1", "571.2", "571.3", "980", "V11.3", "980.0", "980.1", "980.2", "980.3", "980.8", "980.9" }
	265.2 - (ICD9) PELLAGRA
	291.1 - (ICD9) ALCOHOL-INDUCED PERSISTING AMNESTIC DISORDER
	291.2 - (ICD9) ALCOHOL-INDUCED PERSISTING DEMENTIA
	291.3 - (ICD9) ALCOHOL-INDUCED PSYCHOTIC DISORDER WITH HALLUCINATIONS
	291.5 - (ICD9) ALCOHOL-INDUCED PSYCHOTIC DISORDER WITH DELUSIONS
	291.8 - (ICD9) OTHER SPECIFIED ALCOHOL-INDUCED MENTAL DISORDERS
	291.9 - (ICD9) UNSPECIFIED ALCOHOL-INDUCED MENTAL DISORDERS
	303.0 - (ICD9) ACUTE ALCOHOLIC INTOXICATION
	303.9 - (ICD9) OTHER AND UNSPECIFIED ALCOHOL DEPENDENCE
	305.0 - (ICD9) NONDEPENDENT ALCOHOL ABUSE
	357.5 - (ICD9) ALCOHOLIC POLYNEUROPATHY
	425.5 - (ICD9) ALCOHOLIC CARDIOMYOPATHY
	535.3 - (ICD9) ALCOHOLIC GASTRITIS
	571.0 - (ICD9) ALCOHOLIC FATTY LIVER
	571.1 - (ICD9) ACUTE ALCOHOLIC HEPATITIS
	571.2 - (ICD9) ALCOHOLIC CIRRHOSIS OF LIVER
	571.3 - (ICD9) ALCOHOLIC LIVER DAMAGE UNSPECIFIED
	980 - (ICD9) TOXIC EFFECT OF ALCOHOL
	V11.3 - Code overlap - (ICD9) PERSONAL HISTORY OF ALCOHOLISM; (ICD10) Person boarding or alighting a pedal cycle injured in collision with other pedal cycle
	980.0 - (ICD9) TOXIC EFFECT OF ETHYL ALCOHOL
	980.1 - (ICD9) TOXIC EFFECT OF METHYL ALCOHOL
	980.2 - (ICD9) TOXIC EFFECT OF ISOPROPYL ALCOHOL
	980.3 - (ICD9) TOXIC EFFECT OF FUSEL OIL
	980.8 - (ICD9) TOXIC EFFECT OF OTHER SPECIFIED ALCOHOLS
	980.9 - (ICD9) TOXIC EFFECT OF UNSPECIFIED ALCOHOL
	The occurrence of Outpatient with the following attributes:
	Diagnosis Code (Any Position) is any of: { "265.2", "291.1", "291.2", "291.3", "291.5", "291.8", "291.9", "303.0", "303.9", "305.0", "357.5", "425.5", "535.3", "571.0", "571.1", "571.2", "571.3", "980", "V11.3", "980.0", "980.1", "980.2", "980.3", "980.8", "980.9" }
	265.2 - (ICD9) PELLAGRA
	291.1 - (ICD9) ALCOHOL-INDUCED PERSISTING AMNESTIC DISORDER
	291.2 - (ICD9) ALCOHOL-INDUCED PERSISTING DEMENTIA
	291.3 - (ICD9) ALCOHOL-INDUCED PSYCHOTIC DISORDER WITH HALLUCINATIONS
	291.5 - (ICD9) ALCOHOL-INDUCED PSYCHOTIC DISORDER WITH DELUSIONS
	291.8 - (ICD9) OTHER SPECIFIED ALCOHOL-INDUCED MENTAL DISORDERS
	291.9 - (ICD9) UNSPECIFIED ALCOHOL-INDUCED MENTAL DISORDERS
	303.0 - (ICD9) ACUTE ALCOHOLIC INTOXICATION
	303.9 - (ICD9) OTHER AND UNSPECIFIED ALCOHOL DEPENDENCE
	305.0 - (ICD9) NONDEPENDENT ALCOHOL ABUSE
	357.5 - (ICD9) ALCOHOLIC POLYNEUROPATHY
	425.5 - (ICD9) ALCOHOLIC CARDIOMYOPATHY
	535.3 - (ICD9) ALCOHOLIC GASTRITIS
	571.0 - (ICD9) ALCOHOLIC FATTY LIVER
	571.1 - (ICD9) ACUTE ALCOHOLIC HEPATITIS
	571.2 - (ICD9) ALCOHOLIC CIRRHOSIS OF LIVER
	571.3 - (ICD9) ALCOHOLIC LIVER DAMAGE UNSPECIFIED
	980 - (ICD9) TOXIC EFFECT OF ALCOHOL
	V11.3 - Code overlap - (ICD9) PERSONAL HISTORY OF ALCOHOLISM; (ICD10) Person boarding or alighting a pedal cycle injured in collision with other pedal cycle
	980.0 - (ICD9) TOXIC EFFECT OF ETHYL ALCOHOL
	980.1 - (ICD9) TOXIC EFFECT OF METHYL ALCOHOL
	980.2 - (ICD9) TOXIC EFFECT OF ISOPROPYL ALCOHOL
	980.3 - (ICD9) TOXIC EFFECT OF FUSEL OIL
	980.8 - (ICD9) TOXIC EFFECT OF OTHER SPECIFIED ALCOHOLS
	980.9 - (ICD9) TOXIC EFFECT OF UNSPECIFIED ALCOHOL
Amiodarone
This event measure was defined as occurring when any of the following criteria were met:
	The occurrence of Drug with the following attributes:
	Generic Name is any of: { "AMIODARONE HCL", "AMIODARONE HCL/DEXTROSE 5 % IN WATER", "AMIODARONE IN DEXTROSE, ISO-OSMOTIC" }
	AMIODARONE HCL
	AMIODARONE HCL/DEXTROSE 5 % IN WATER
	AMIODARONE IN DEXTROSE, ISO-OSMOTIC
Anemia
This event measure was defined as occurring when any of the following criteria were met:
	The occurrence of Inpatient with the following attributes:
	Diagnosis Code (Any Position) is any of: { "280", "280.0", "280.1", "280.8", "280.9", "281", "281.0", "281.1", "281.2", "281.3", "281.4", "281.8", "281.9", "282", "282.0", "282.1", "282.2", "282.3", "282.4", "282.40", "282.41", "282.42", "282.43", "282.44", "282.45", "282.46", "282.47", "282.49", "282.5", "282.6", "282.60", "282.61", "282.62", "282.63", "282.64", "282.68", "282.69", "282.7", "282…
	280 - (ICD9) IRON DEFICIENCY ANEMIAS
	280.0 - (ICD9) IRON DEFICIENCY ANEMIA SECONDARY TO BLOOD LOSS (CHRONIC)
	280.1 - (ICD9) IRON DEFICIENCY ANEMIA SECONDARY TO INADEQUATE DIETARY IRON INTAKE
	280.8 - (ICD9) OTHER SPECIFIED IRON DEFICIENCY ANEMIAS
	280.9 - (ICD9) IRON DEFICIENCY ANEMIA UNSPECIFIED
	281 - (ICD9) OTHER DEFICIENCY ANEMIAS
	281.0 - (ICD9) PERNICIOUS ANEMIA
	281.1 - (ICD9) OTHER VITAMIN B12 DEFICIENCY ANEMIA
	281.2 - (ICD9) FOLATE-DEFICIENCY ANEMIA
	281.3 - (ICD9) OTHER SPECIFIED MEGALOBLASTIC ANEMIAS NOT ELSEWHERE CLASSIFIED
	281.4 - (ICD9) PROTEIN-DEFICIENCY ANEMIA
	281.8 - (ICD9) ANEMIA ASSOCIATED WITH OTHER SPECIFIED NUTRITIONAL DEFICIENCY
	281.9 - (ICD9) UNSPECIFIED DEFICIENCY ANEMIA
	282 - (ICD9) HEREDITARY HEMOLYTIC ANEMIAS
	282.0 - (ICD9) HEREDITARY SPHEROCYTOSIS
	282.1 - (ICD9) HEREDITARY ELLIPTOCYTOSIS
	282.2 - (ICD9) ANEMIAS DUE TO DISORDERS OF GLUTATHIONE METABOLISM
	282.3 - (ICD9) OTHER HEMOLYTIC ANEMIAS DUE TO ENZYME DEFICIENCY
	282.4 - (ICD9) THALASSEMIAS
	282.40 - (ICD9) THALASSEMIA UNSPECIFIED
	282.41 - (ICD9) SICKLE-CELL THALASSEMIA WITHOUT CRISIS
	282.42 - (ICD9) SICKLE-CELL THALASSEMIA WITH CRISIS
	282.43 - (ICD9) ALPHA THALASSEMIA
	282.44 - (ICD9) BETA THALASSEMIA
	282.45 - (ICD9) DELTA-BETA THALASSEMIA
	282.46 - (ICD9) THALASSEMIA MINOR
	282.47 - (ICD9) HEMOGLOBIN E-BETA THALASSEMIA
	282.49 - (ICD9) OTHER THALASSEMIA
	282.5 - (ICD9) SICKLE-CELL TRAIT
	282.6 - (ICD9) SICKLE-CELL DISEASE
	282.60 - (ICD9) SICKLE-CELL DISEASE UNSPECIFIED
	282.61 - (ICD9) HB-SS DISEASE WITHOUT CRISIS
	282.62 - (ICD9) HB-SS DISEASE WITH CRISIS
	282.63 - (ICD9) SICKLE-CELL/HB-C DISEASE WITHOUT CRISIS
	282.64 - (ICD9) SICKLE-CELL/HB C DISEASE WITH CRISIS
	282.68 - (ICD9) OTHER SICKLE-CELL DISEASE WITHOUT CRISIS
	282.69 - (ICD9) OTHER SICKLE-CELL DISEASE WITH CRISIS
	282.7 - (ICD9) OTHER HEMOGLOBINOPATHIES
	282.8 - (ICD9) OTHER SPECIFIED HEREDITARY HEMOLYTIC ANEMIAS
	282.9 - (ICD9) HEREDITARY HEMOLYTIC ANEMIA UNSPECIFIED
	283 - (ICD9) ACQUIRED HEMOLYTIC ANEMIAS
	283.0 - (ICD9) AUTOIMMUNE HEMOLYTIC ANEMIAS
	283.1 - (ICD9) NON-AUTOIMMUNE HEMOLYTIC ANEMIAS
	283.10 - (ICD9) NON-AUTOIMMUNE HEMOLYTIC ANEMIA UNSPECIFIED
	283.11 - (ICD9) HEMOLYTIC-UREMIC SYNDROME
	283.19 - (ICD9) OTHER NON-AUTOIMMUNE HEMOLYTIC ANEMIAS
	283.2 - (ICD9) HEMOGLOBINURIA DUE TO HEMOLYSIS FROM EXTERNAL CAUSES
	283.9 - (ICD9) ACQUIRED HEMOLYTIC ANEMIA UNSPECIFIED
	284 - (ICD9) APLASTIC ANEMIA AND OTHER BONE MARROW FAILURE SYNDROMES
	284.0 - (ICD9) CONSTITUTIONAL APLASTIC ANEMIA
	284.01 - (ICD9) CONSTITUTIONAL RED BLOOD CELL APLASIA
	284.09 - (ICD9) OTHER CONSTITUTIONAL APLASTIC ANEMIA
	284.1 - (ICD9) PANCYTOPENIA
	284.11 - (ICD9) ANTINEOPLASTIC CHEMOTHERAPY INDUCED PANCYTOPENIA
	284.12 - (ICD9) OTHER DRUG INDUCED PANCYTOPENIA
	284.19 - (ICD9) OTHER PANCYTOPENIA
	284.2 - (ICD9) MYELOPHTHISIS
	284.8 - (ICD9) OTHER SPECIFIED APLASTIC ANEMIAS
	284.81 - (ICD9) RED CELL APLASIA (ACQUIRED) (ADULT) (WITH THYOMA)
	284.89 - (ICD9) OTHER SPECIFIED APLASTIC ANEMIAS
	284.9 - (ICD9) APLASTIC ANEMIA UNSPECIFIED
	285 - (ICD9) OTHER AND UNSPECIFIED ANEMIAS
	285.0 - (ICD9) SIDEROBLASTIC ANEMIA
	285.1 - (ICD9) ACUTE POSTHEMORRHAGIC ANEMIA
	285.2 - (ICD9) ANEMIA OF CHRONIC DISEASE
	285.21 - (ICD9) ANEMIA IN CHRONIC KIDNEY DISEASE
	285.22 - (ICD9) ANEMIA IN NEOPLASTIC DISEASE
	285.29 - (ICD9) ANEMIA OF OTHER CHRONIC DISEASE
	285.3 - (ICD9) ANTINEOPLASTIC CHEMOTHERAPY INDUCED ANEMIA
	285.8 - (ICD9) OTHER SPECIFIED ANEMIAS
	285.9 - (ICD9) ANEMIA UNSPECIFIED
	The occurrence of Outpatient with the following attributes:
	Diagnosis Code (Any Position) is any of: { "280", "280.0", "280.1", "280.8", "280.9", "281", "281.0", "281.1", "281.2", "281.3", "281.4", "281.8", "281.9", "282", "282.0", "282.1", "282.2", "282.3", "282.4", "282.40", "282.41", "282.42", "282.43", "282.44", "282.45", "282.46", "282.47", "282.49", "282.5", "282.6", "282.60", "282.61", "282.62", "282.63", "282.64", "282.68", "282.69", "282.7", "282…
	280 - (ICD9) IRON DEFICIENCY ANEMIAS
	280.0 - (ICD9) IRON DEFICIENCY ANEMIA SECONDARY TO BLOOD LOSS (CHRONIC)
	280.1 - (ICD9) IRON DEFICIENCY ANEMIA SECONDARY TO INADEQUATE DIETARY IRON INTAKE
	280.8 - (ICD9) OTHER SPECIFIED IRON DEFICIENCY ANEMIAS
	280.9 - (ICD9) IRON DEFICIENCY ANEMIA UNSPECIFIED
	281 - (ICD9) OTHER DEFICIENCY ANEMIAS
	281.0 - (ICD9) PERNICIOUS ANEMIA
	281.1 - (ICD9) OTHER VITAMIN B12 DEFICIENCY ANEMIA
	281.2 - (ICD9) FOLATE-DEFICIENCY ANEMIA
	281.3 - (ICD9) OTHER SPECIFIED MEGALOBLASTIC ANEMIAS NOT ELSEWHERE CLASSIFIED
	281.4 - (ICD9) PROTEIN-DEFICIENCY ANEMIA
	281.8 - (ICD9) ANEMIA ASSOCIATED WITH OTHER SPECIFIED NUTRITIONAL DEFICIENCY
	281.9 - (ICD9) UNSPECIFIED DEFICIENCY ANEMIA
	282 - (ICD9) HEREDITARY HEMOLYTIC ANEMIAS
	282.0 - (ICD9) HEREDITARY SPHEROCYTOSIS
	282.1 - (ICD9) HEREDITARY ELLIPTOCYTOSIS
	282.2 - (ICD9) ANEMIAS DUE TO DISORDERS OF GLUTATHIONE METABOLISM
	282.3 - (ICD9) OTHER HEMOLYTIC ANEMIAS DUE TO ENZYME DEFICIENCY
	282.4 - (ICD9) THALASSEMIAS
	282.40 - (ICD9) THALASSEMIA UNSPECIFIED
	282.41 - (ICD9) SICKLE-CELL THALASSEMIA WITHOUT CRISIS
	282.42 - (ICD9) SICKLE-CELL THALASSEMIA WITH CRISIS
	282.43 - (ICD9) ALPHA THALASSEMIA
	282.44 - (ICD9) BETA THALASSEMIA
	282.45 - (ICD9) DELTA-BETA THALASSEMIA
	282.46 - (ICD9) THALASSEMIA MINOR
	282.47 - (ICD9) HEMOGLOBIN E-BETA THALASSEMIA
	282.49 - (ICD9) OTHER THALASSEMIA
	282.5 - (ICD9) SICKLE-CELL TRAIT
	282.6 - (ICD9) SICKLE-CELL DISEASE
	282.60 - (ICD9) SICKLE-CELL DISEASE UNSPECIFIED
	282.61 - (ICD9) HB-SS DISEASE WITHOUT CRISIS
	282.62 - (ICD9) HB-SS DISEASE WITH CRISIS
	282.63 - (ICD9) SICKLE-CELL/HB-C DISEASE WITHOUT CRISIS
	282.64 - (ICD9) SICKLE-CELL/HB C DISEASE WITH CRISIS
	282.68 - (ICD9) OTHER SICKLE-CELL DISEASE WITHOUT CRISIS
	282.69 - (ICD9) OTHER SICKLE-CELL DISEASE WITH CRISIS
	282.7 - (ICD9) OTHER HEMOGLOBINOPATHIES
	282.8 - (ICD9) OTHER SPECIFIED HEREDITARY HEMOLYTIC ANEMIAS
	282.9 - (ICD9) HEREDITARY HEMOLYTIC ANEMIA UNSPECIFIED
	283 - (ICD9) ACQUIRED HEMOLYTIC ANEMIAS
	283.0 - (ICD9) AUTOIMMUNE HEMOLYTIC ANEMIAS
	283.1 - (ICD9) NON-AUTOIMMUNE HEMOLYTIC ANEMIAS
	283.10 - (ICD9) NON-AUTOIMMUNE HEMOLYTIC ANEMIA UNSPECIFIED
	283.11 - (ICD9) HEMOLYTIC-UREMIC SYNDROME
	283.19 - (ICD9) OTHER NON-AUTOIMMUNE HEMOLYTIC ANEMIAS
	283.2 - (ICD9) HEMOGLOBINURIA DUE TO HEMOLYSIS FROM EXTERNAL CAUSES
	283.9 - (ICD9) ACQUIRED HEMOLYTIC ANEMIA UNSPECIFIED
	284 - (ICD9) APLASTIC ANEMIA AND OTHER BONE MARROW FAILURE SYNDROMES
	284.0 - (ICD9) CONSTITUTIONAL APLASTIC ANEMIA
	284.01 - (ICD9) CONSTITUTIONAL RED BLOOD CELL APLASIA
	284.09 - (ICD9) OTHER CONSTITUTIONAL APLASTIC ANEMIA
	284.1 - (ICD9) PANCYTOPENIA
	284.11 - (ICD9) ANTINEOPLASTIC CHEMOTHERAPY INDUCED PANCYTOPENIA
	284.12 - (ICD9) OTHER DRUG INDUCED PANCYTOPENIA
	284.19 - (ICD9) OTHER PANCYTOPENIA
	284.2 - (ICD9) MYELOPHTHISIS
	284.8 - (ICD9) OTHER SPECIFIED APLASTIC ANEMIAS
	284.81 - (ICD9) RED CELL APLASIA (ACQUIRED) (ADULT) (WITH THYOMA)
	284.89 - (ICD9) OTHER SPECIFIED APLASTIC ANEMIAS
	284.9 - (ICD9) APLASTIC ANEMIA UNSPECIFIED
	285 - (ICD9) OTHER AND UNSPECIFIED ANEMIAS
	285.0 - (ICD9) SIDEROBLASTIC ANEMIA
	285.1 - (ICD9) ACUTE POSTHEMORRHAGIC ANEMIA
	285.2 - (ICD9) ANEMIA OF CHRONIC DISEASE
	285.21 - (ICD9) ANEMIA IN CHRONIC KIDNEY DISEASE
	285.22 - (ICD9) ANEMIA IN NEOPLASTIC DISEASE
	285.29 - (ICD9) ANEMIA OF OTHER CHRONIC DISEASE
	285.3 - (ICD9) ANTINEOPLASTIC CHEMOTHERAPY INDUCED ANEMIA
	285.8 - (ICD9) OTHER SPECIFIED ANEMIAS
	285.9 - (ICD9) ANEMIA UNSPECIFIED
Angiotensin receptor blockers
This event measure was defined as occurring when any of the following criteria were met:
	The occurrence of Drug with the following attributes:
	Generic Name is any of: { "EPROSARTAN MESYLATE", "EPROSARTAN MESYLATE/HYDROCHLOROTHIAZIDE", "OLMESARTAN MEDOXOMIL", "OLMESARTAN MEDOXOMIL/AMLODIPINE BESYLATE/HYDROCHLOROTHIAZIDE", "OLMESARTAN MEDOXOMIL/HYDROCHLOROTHIAZIDE", "TELMISARTAN", "TELMISARTAN/AMLODIPINE BESYLATE", "TELMISARTAN/HYDROCHLOROTHIAZIDE", "AZILSARTAN MEDOXOMIL", "AZILSARTAN MEDOXOMIL/CHLORTHALIDONE", "VALSARTAN", "VALSARTAN/HYD…
	EPROSARTAN MESYLATE
	EPROSARTAN MESYLATE/HYDROCHLOROTHIAZIDE
	OLMESARTAN MEDOXOMIL
	OLMESARTAN MEDOXOMIL/AMLODIPINE BESYLATE/HYDROCHLOROTHIAZIDE
	OLMESARTAN MEDOXOMIL/HYDROCHLOROTHIAZIDE
	TELMISARTAN
	TELMISARTAN/AMLODIPINE BESYLATE
	TELMISARTAN/HYDROCHLOROTHIAZIDE
	AZILSARTAN MEDOXOMIL
	AZILSARTAN MEDOXOMIL/CHLORTHALIDONE
	VALSARTAN
	VALSARTAN/HYDROCHLOROTHIAZIDE
	LOSARTAN POTASSIUM
	LOSARTAN POTASSIUM/HYDROCHLOROTHIAZIDE
	CANDESARTAN CILEXETIL
	CANDESARTAN CILEXETIL/HYDROCHLOROTHIAZIDE
	IRBESARTAN
	IRBESARTAN/HYDROCHLOROTHIAZIDE
Anti-tuberculosis drugs
This event measure was defined as occurring when any of the following criteria were met:
	The occurrence of Drug with the following attributes:
	Generic Name is any of: { "RIFAMPIN", "RIFAMPIN/ISONIAZID", "RIFAMPIN/ISONIAZID/PYRAZINAMIDE", "ISONIAZID", "PYRAZINAMIDE", "ETHAMBUTOL HCL", "ETHIONAMIDE" }
	RIFAMPIN
	RIFAMPIN/ISONIAZID
	RIFAMPIN/ISONIAZID/PYRAZINAMIDE
	ISONIAZID
	PYRAZINAMIDE
	ETHAMBUTOL HCL
	ETHIONAMIDE
Apixaban
This event measure was defined as occurring when any of the following criteria were met:
	The occurrence of Drug with the following attributes:
	Generic Name is any of: { "APIXABAN" }
	APIXABAN
Cancer
This event measure was defined as occurring when any of the following criteria were met:
	The occurrence of Inpatient with the following attributes:
	Diagnosis Code (Any Position) is any of: { "238.6", "140", "140.0", "140.1", "140.3", "140.4", "140.5", "140.6", "140.8", "140.9", "141", "141.0", "141.1", "141.2", "141.3", "141.4", "141.5", "141.6", "141.8", "141.9", "142", "142.0", "142.1", "142.2", "142.8", "142.9", "143", "143.0", "143.1", "143.8", "143.9", "144", "144.0", "144.1", "144.8", "144.9", "145", "145.0", "145.1", "145.2", "145.3",…
	238.6 - (ICD9) NEOPLASM OF UNCERTAIN BEHAVIOR OF PLASMA CELLS
	140 - (ICD9) MALIGNANT NEOPLASM OF LIP
	140.0 - (ICD9) MALIGNANT NEOPLASM OF UPPER LIP VERMILION BORDER
	140.1 - (ICD9) MALIGNANT NEOPLASM OF LOWER LIP VERMILION BORDER
	140.3 - (ICD9) MALIGNANT NEOPLASM OF UPPER LIP INNER ASPECT
	140.4 - (ICD9) MALIGNANT NEOPLASM OF LOWER LIP INNER ASPECT
	140.5 - (ICD9) MALIGNANT NEOPLASM OF LIP UNSPECIFIED INNER ASPECT
	140.6 - (ICD9) MALIGNANT NEOPLASM OF COMMISSURE OF LIP
	140.8 - (ICD9) MALIGNANT NEOPLASM OF OTHER SITES OF LIP
	140.9 - (ICD9) MALIGNANT NEOPLASM OF LIP UNSPECIFIED VERMILION BORDER
	141 - (ICD9) MALIGNANT NEOPLASM OF TONGUE
	141.0 - (ICD9) MALIGNANT NEOPLASM OF BASE OF TONGUE
	141.1 - (ICD9) MALIGNANT NEOPLASM OF DORSAL SURFACE OF TONGUE
	141.2 - (ICD9) MALIGNANT NEOPLASM OF TIP AND LATERAL BORDER OF TONGUE
	141.3 - (ICD9) MALIGNANT NEOPLASM OF VENTRAL SURFACE OF TONGUE
	141.4 - (ICD9) MALIGNANT NEOPLASM OF ANTERIOR TWO-THIRDS OF TONGUE PART UNSPECIFIED
	141.5 - (ICD9) MALIGNANT NEOPLASM OF JUNCTIONAL ZONE OF TONGUE
	141.6 - (ICD9) MALIGNANT NEOPLASM OF LINGUAL TONSIL
	141.8 - (ICD9) MALIGNANT NEOPLASM OF OTHER SITES OF TONGUE
	141.9 - (ICD9) MALIGNANT NEOPLASM OF TONGUE UNSPECIFIED
	142 - (ICD9) MALIGNANT NEOPLASM OF MAJOR SALIVARY GLANDS
	142.0 - (ICD9) MALIGNANT NEOPLASM OF PAROTID GLAND
	142.1 - (ICD9) MALIGNANT NEOPLASM OF SUBMANDIBULAR GLAND
	142.2 - (ICD9) MALIGNANT NEOPLASM OF SUBLINGUAL GLAND
	142.8 - (ICD9) MALIGNANT NEOPLASM OF OTHER MAJOR SALIVARY GLANDS
	142.9 - (ICD9) MALIGNANT NEOPLASM OF SALIVARY GLAND UNSPECIFIED
	143 - (ICD9) MALIGNANT NEOPLASM OF GUM
	143.0 - (ICD9) MALIGNANT NEOPLASM OF UPPER GUM
	143.1 - (ICD9) MALIGNANT NEOPLASM OF LOWER GUM
	143.8 - (ICD9) MALIGNANT NEOPLASM OF OTHER SITES OF GUM
	143.9 - (ICD9) MALIGNANT NEOPLASM OF GUM UNSPECIFIED
	144 - (ICD9) MALIGNANT NEOPLASM OF FLOOR OF MOUTH
	144.0 - (ICD9) MALIGNANT NEOPLASM OF ANTERIOR PORTION OF FLOOR OF MOUTH
	144.1 - (ICD9) MALIGNANT NEOPLASM OF LATERAL PORTION OF FLOOR OF MOUTH
	144.8 - (ICD9) MALIGNANT NEOPLASM OF OTHER SITES OF FLOOR OF MOUTH
	144.9 - (ICD9) MALIGNANT NEOPLASM OF FLOOR OF MOUTH PART UNSPECIFIED
	145 - (ICD9) MALIGNANT NEOPLASM OF OTHER AND UNSPECIFIED PARTS OF MOUTH
	145.0 - (ICD9) MALIGNANT NEOPLASM OF CHEEK MUCOSA
	145.1 - (ICD9) MALIGNANT NEOPLASM OF VESTIBULE OF MOUTH
	145.2 - (ICD9) MALIGNANT NEOPLASM OF HARD PALATE
	145.3 - (ICD9) MALIGNANT NEOPLASM OF SOFT PALATE
	145.4 - (ICD9) MALIGNANT NEOPLASM OF UVULA
	145.5 - (ICD9) MALIGNANT NEOPLASM OF PALATE UNSPECIFIED
	145.6 - (ICD9) MALIGNANT NEOPLASM OF RETROMOLAR AREA
	145.8 - (ICD9) MALIGNANT NEOPLASM OF OTHER SPECIFIED PARTS OF MOUTH
	145.9 - (ICD9) MALIGNANT NEOPLASM OF MOUTH UNSPECIFIED
	146 - (ICD9) MALIGNANT NEOPLASM OF OROPHARYNX
	146.0 - (ICD9) MALIGNANT NEOPLASM OF TONSIL
	146.1 - (ICD9) MALIGNANT NEOPLASM OF TONSILLAR FOSSA
	146.2 - (ICD9) MALIGNANT NEOPLASM OF TONSILLAR PILLARS (ANTERIOR) (POSTERIOR)
	146.3 - (ICD9) MALIGNANT NEOPLASM OF VALLECULA EPIGLOTTICA
	146.4 - (ICD9) MALIGNANT NEOPLASM OF ANTERIOR ASPECT OF EPIGLOTTIS
	146.5 - (ICD9) MALIGNANT NEOPLASM OF JUNCTIONAL REGION OF OROPHARYNX
	146.6 - (ICD9) MALIGNANT NEOPLASM OF LATERAL WALL OF OROPHARYNX
	146.7 - (ICD9) MALIGNANT NEOPLASM OF POSTERIOR WALL OF OROPHARYNX
	146.8 - (ICD9) MALIGNANT NEOPLASM OF OTHER SPECIFIED SITES OF OROPHARYNX
	146.9 - (ICD9) MALIGNANT NEOPLASM OF OROPHARYNX UNSPECIFIED SITE
	147 - (ICD9) MALIGNANT NEOPLASM OF NASOPHARYNX
	147.0 - (ICD9) MALIGNANT NEOPLASM OF SUPERIOR WALL OF NASOPHARYNX
	147.1 - (ICD9) MALIGNANT NEOPLASM OF POSTERIOR WALL OF NASOPHARYNX
	147.2 - (ICD9) MALIGNANT NEOPLASM OF LATERAL WALL OF NASOPHARYNX
	147.3 - (ICD9) MALIGNANT NEOPLASM OF ANTERIOR WALL OF NASOPHARYNX
	147.8 - (ICD9) MALIGNANT NEOPLASM OF OTHER SPECIFIED SITES OF NASOPHARYNX
	147.9 - (ICD9) MALIGNANT NEOPLASM OF NASOPHARYNX UNSPECIFIED SITE
	148 - (ICD9) MALIGNANT NEOPLASM OF HYPOPHARYNX
	148.0 - (ICD9) MALIGNANT NEOPLASM OF POSTCRICOID REGION OF HYPOPHARYNX
	148.1 - (ICD9) MALIGNANT NEOPLASM OF PYRIFORM SINUS
	148.2 - (ICD9) MALIGNANT NEOPLASM OF ARYEPIGLOTTIC FOLD HYPOPHARYNGEAL ASPECT
	148.3 - (ICD9) MALIGNANT NEOPLASM OF POSTERIOR HYPOPHARYNGEAL WALL
	148.8 - (ICD9) MALIGNANT NEOPLASM OF OTHER SPECIFIED SITES OF HYPOPHARYNX
	148.9 - (ICD9) MALIGNANT NEOPLASM OF HYPOPHARYNX UNSPECIFIED SITE
	149 - (ICD9) MALIGNANT NEOPLASM OF OTHER AND ILL-DEFINED SITES WITHIN THE LIP ORAL CAVITY AND PHARYNX
	149.0 - (ICD9) MALIGNANT NEOPLASM OF PHARYNX UNSPECIFIED
	149.1 - (ICD9) MALIGNANT NEOPLASM OF WALDEYER'S RING
	149.8 - (ICD9) MALIGNANT NEOPLASM OF OTHER SITES WITHIN THE LIP AND ORAL CAVITY
	149.9 - (ICD9) MALIGNANT NEOPLASM OF ILL-DEFINED SITES WITHIN THE LIP AND ORAL CAVITY
	150 - (ICD9) MALIGNANT NEOPLASM OF ESOPHAGUS
	150.0 - (ICD9) MALIGNANT NEOPLASM OF CERVICAL ESOPHAGUS
	150.1 - (ICD9) MALIGNANT NEOPLASM OF THORACIC ESOPHAGUS
	150.2 - (ICD9) MALIGNANT NEOPLASM OF ABDOMINAL ESOPHAGUS
	150.3 - (ICD9) MALIGNANT NEOPLASM OF UPPER THIRD OF ESOPHAGUS
	150.4 - (ICD9) MALIGNANT NEOPLASM OF MIDDLE THIRD OF ESOPHAGUS
	150.5 - (ICD9) MALIGNANT NEOPLASM OF LOWER THIRD OF ESOPHAGUS
	150.8 - (ICD9) MALIGNANT NEOPLASM OF OTHER SPECIFIED PART OF ESOPHAGUS
	150.9 - (ICD9) MALIGNANT NEOPLASM OF ESOPHAGUS UNSPECIFIED SITE
	151 - (ICD9) MALIGNANT NEOPLASM OF STOMACH
	151.0 - (ICD9) MALIGNANT NEOPLASM OF CARDIA
	151.1 - (ICD9) MALIGNANT NEOPLASM OF PYLORUS
	151.2 - (ICD9) MALIGNANT NEOPLASM OF PYLORIC ANTRUM
	151.3 - (ICD9) MALIGNANT NEOPLASM OF FUNDUS OF STOMACH
	151.4 - (ICD9) MALIGNANT NEOPLASM OF BODY OF STOMACH
	151.5 - (ICD9) MALIGNANT NEOPLASM OF LESSER CURVATURE OF STOMACH UNSPECIFIED
	151.6 - (ICD9) MALIGNANT NEOPLASM OF GREATER CURVATURE OF STOMACH UNSPECIFIED
	151.8 - (ICD9) MALIGNANT NEOPLASM OF OTHER SPECIFIED SITES OF STOMACH
	151.9 - (ICD9) MALIGNANT NEOPLASM OF STOMACH UNSPECIFIED SITE
	152 - (ICD9) MALIGNANT NEOPLASM OF SMALL INTESTINE INCLUDING DUODENUM
	152.0 - (ICD9) MALIGNANT NEOPLASM OF DUODENUM
	152.1 - (ICD9) MALIGNANT NEOPLASM OF JEJUNUM
	152.2 - (ICD9) MALIGNANT NEOPLASM OF ILEUM
	152.3 - (ICD9) MALIGNANT NEOPLASM OF MECKEL'S DIVERTICULUM
	152.8 - (ICD9) MALIGNANT NEOPLASM OF OTHER SPECIFIED SITES OF SMALL INTESTINE
	152.9 - (ICD9) MALIGNANT NEOPLASM OF SMALL INTESTINE UNSPECIFIED SITE
	153 - (ICD9) MALIGNANT NEOPLASM OF COLON
	153.0 - (ICD9) MALIGNANT NEOPLASM OF HEPATIC FLEXURE
	153.1 - (ICD9) MALIGNANT NEOPLASM OF TRANSVERSE COLON
	153.2 - (ICD9) MALIGNANT NEOPLASM OF DESCENDING COLON
	153.3 - (ICD9) MALIGNANT NEOPLASM OF SIGMOID COLON
	153.4 - (ICD9) MALIGNANT NEOPLASM OF CECUM
	153.5 - (ICD9) MALIGNANT NEOPLASM OF APPENDIX VERMIFORMIS
	153.6 - (ICD9) MALIGNANT NEOPLASM OF ASCENDING COLON
	153.7 - (ICD9) MALIGNANT NEOPLASM OF SPLENIC FLEXURE
	153.8 - (ICD9) MALIGNANT NEOPLASM OF OTHER SPECIFIED SITES OF LARGE INTESTINE
	153.9 - (ICD9) MALIGNANT NEOPLASM OF COLON UNSPECIFIED SITE
	154 - (ICD9) MALIGNANT NEOPLASM OF RECTUM RECTOSIGMOID JUNCTION AND ANUS
	154.0 - (ICD9) MALIGNANT NEOPLASM OF RECTOSIGMOID JUNCTION
	154.1 - (ICD9) MALIGNANT NEOPLASM OF RECTUM
	154.2 - (ICD9) MALIGNANT NEOPLASM OF ANAL CANAL
	154.3 - (ICD9) MALIGNANT NEOPLASM OF ANUS UNSPECIFIED SITE
	154.8 - (ICD9) MALIGNANT NEOPLASM OF OTHER SITES OF RECTUM RECTOSIGMOID JUNCTION AND ANUS
	155 - (ICD9) MALIGNANT NEOPLASM OF LIVER AND INTRAHEPATIC BILE DUCTS
	155.0 - (ICD9) MALIGNANT NEOPLASM OF LIVER PRIMARY
	155.1 - (ICD9) MALIGNANT NEOPLASM OF INTRAHEPATIC BILE DUCTS
	155.2 - (ICD9) MALIGNANT NEOPLASM OF LIVER NOT SPECIFIED AS PRIMARY OR SECONDARY
	156 - (ICD9) MALIGNANT NEOPLASM OF GALLBLADDER AND EXTRAHEPATIC BILE DUCTS
	156.0 - (ICD9) MALIGNANT NEOPLASM OF GALLBLADDER
	156.1 - (ICD9) MALIGNANT NEOPLASM OF EXTRAHEPATIC BILE DUCTS
	156.2 - (ICD9) MALIGNANT NEOPLASM OF AMPULLA OF VATER
	156.8 - (ICD9) MALIGNANT NEOPLASM OF OTHER SPECIFIED SITES OF GALLBLADDER AND EXTRAHEPATIC BILE DUCTS
	156.9 - (ICD9) MALIGNANT NEOPLASM OF BILIARY TRACT PART UNSPECIFIED SITE
	157 - (ICD9) MALIGNANT NEOPLASM OF PANCREAS
	157.0 - (ICD9) MALIGNANT NEOPLASM OF HEAD OF PANCREAS
	157.1 - (ICD9) MALIGNANT NEOPLASM OF BODY OF PANCREAS
	157.2 - (ICD9) MALIGNANT NEOPLASM OF TAIL OF PANCREAS
	157.3 - (ICD9) MALIGNANT NEOPLASM OF PANCREATIC DUCT
	157.4 - (ICD9) MALIGNANT NEOPLASM OF ISLETS OF LANGERHANS
	157.8 - (ICD9) MALIGNANT NEOPLASM OF OTHER SPECIFIED SITES OF PANCREAS
	157.9 - (ICD9) MALIGNANT NEOPLASM OF PANCREAS PART UNSPECIFIED
	158 - (ICD9) MALIGNANT NEOPLASM OF RETROPERITONEUM AND PERITONEUM
	158.0 - (ICD9) MALIGNANT NEOPLASM OF RETROPERITONEUM
	158.8 - (ICD9) MALIGNANT NEOPLASM OF SPECIFIED PARTS OF PERITONEUM
	158.9 - (ICD9) MALIGNANT NEOPLASM OF PERITONEUM UNSPECIFIED
	159 - (ICD9) MALIGNANT NEOPLASM OF OTHER AND ILL-DEFINED SITES WITHIN THE DIGESTIVE ORGANS AND PERITONEUM
	159.0 - (ICD9) MALIGNANT NEOPLASM OF INTESTINAL TRACT PART UNSPECIFIED
	159.1 - (ICD9) MALIGNANT NEOPLASM OF SPLEEN NOT ELSEWHERE CLASSIFIED
	159.8 - (ICD9) MALIGNANT NEOPLASM OF OTHER SITES OF DIGESTIVE SYSTEM AND INTRA-ABDOMINAL ORGANS
	159.9 - (ICD9) MALIGNANT NEOPLASM OF ILL-DEFINED SITES WITHIN THE DIGESTIVE ORGANS AND PERITONEUM
	160 - (ICD9) MALIGNANT NEOPLASM OF NASAL CAVITIES MIDDLE EAR AND ACCESSORY SINUSES
	160.0 - (ICD9) MALIGNANT NEOPLASM OF NASAL CAVITIES
	160.1 - (ICD9) MALIGNANT NEOPLASM OF AUDITORY TUBE MIDDLE EAR AND MASTOID AIR CELLS
	160.2 - (ICD9) MALIGNANT NEOPLASM OF MAXILLARY SINUS
	160.3 - (ICD9) MALIGNANT NEOPLASM OF ETHMOIDAL SINUS
	160.4 - (ICD9) MALIGNANT NEOPLASM OF FRONTAL SINUS
	160.5 - (ICD9) MALIGNANT NEOPLASM OF SPHENOIDAL SINUS
	160.8 - (ICD9) MALIGNANT NEOPLASM OF OTHER ACCESSORY SINUSES
	160.9 - (ICD9) MALIGNANT NEOPLASM OF ACCESSORY SINUS UNSPECIFIED
	161 - (ICD9) MALIGNANT NEOPLASM OF LARYNX
	161.0 - (ICD9) MALIGNANT NEOPLASM OF GLOTTIS
	161.1 - (ICD9) MALIGNANT NEOPLASM OF SUPRAGLOTTIS
	161.2 - (ICD9) MALIGNANT NEOPLASM OF SUBGLOTTIS
	161.3 - (ICD9) MALIGNANT NEOPLASM OF LARYNGEAL CARTILAGES
	161.8 - (ICD9) MALIGNANT NEOPLASM OF OTHER SPECIFIED SITES OF LARYNX
	161.9 - (ICD9) MALIGNANT NEOPLASM OF LARYNX UNSPECIFIED
	162 - (ICD9) MALIGNANT NEOPLASM OF TRACHEA BRONCHUS AND LUNG
	162.0 - (ICD9) MALIGNANT NEOPLASM OF TRACHEA
	162.2 - (ICD9) MALIGNANT NEOPLASM OF MAIN BRONCHUS
	162.3 - (ICD9) MALIGNANT NEOPLASM OF UPPER LOBE BRONCHUS OR LUNG
	162.4 - (ICD9) MALIGNANT NEOPLASM OF MIDDLE LOBE BRONCHUS OR LUNG
	162.5 - (ICD9) MALIGNANT NEOPLASM OF LOWER LOBE BRONCHUS OR LUNG
	162.8 - (ICD9) MALIGNANT NEOPLASM OF OTHER PARTS OF BRONCHUS OR LUNG
	162.9 - (ICD9) MALIGNANT NEOPLASM OF BRONCHUS AND LUNG UNSPECIFIED
	163 - (ICD9) MALIGNANT NEOPLASM OF PLEURA
	163.0 - (ICD9) MALIGNANT NEOPLASM OF PARIETAL PLEURA
	163.1 - (ICD9) MALIGNANT NEOPLASM OF VISCERAL PLEURA
	163.8 - (ICD9) MALIGNANT NEOPLASM OF OTHER SPECIFIED SITES OF PLEURA
	163.9 - (ICD9) MALIGNANT NEOPLASM OF PLEURA UNSPECIFIED
	164 - (ICD9) MALIGNANT NEOPLASM OF THYMUS HEART AND MEDIASTINUM
	164.0 - (ICD9) MALIGNANT NEOPLASM OF THYMUS
	164.1 - (ICD9) MALIGNANT NEOPLASM OF HEART
	164.2 - (ICD9) MALIGNANT NEOPLASM OF ANTERIOR MEDIASTINUM
	164.3 - (ICD9) MALIGNANT NEOPLASM OF POSTERIOR MEDIASTINUM
	164.8 - (ICD9) MALIGNANT NEOPLASM OF OTHER PARTS OF MEDIASTINUM
	164.9 - (ICD9) MALIGNANT NEOPLASM OF MEDIASTINUM PART UNSPECIFIED
	165 - (ICD9) MALIGNANT NEOPLASM OF OTHER AND ILL-DEFINED SITES WITHIN THE RESPIRATORY SYSTEM AND INTRATHORACIC ORGANS
	165.0 - (ICD9) MALIGNANT NEOPLASM OF UPPER RESPIRATORY TRACT PART UNSPECIFIED
	165.8 - (ICD9) MALIGNANT NEOPLASM OF OTHER SITES WITHIN THE RESPIRATORY SYSTEM AND INTRATHORACIC ORGANS
	165.9 - (ICD9) MALIGNANT NEOPLASM OF ILL-DEFINED SITES WITHIN THE RESPIRATORY SYSTEM
	170 - (ICD9) MALIGNANT NEOPLASM OF BONE AND ARTICULAR CARTILAGE
	170.0 - (ICD9) MALIGNANT NEOPLASM OF BONES OF SKULL AND FACE EXCEPT MANDIBLE
	170.1 - (ICD9) MALIGNANT NEOPLASM OF MANDIBLE
	170.2 - (ICD9) MALIGNANT NEOPLASM OF VERTEBRAL COLUMN EXCLUDING SACRUM AND COCCYX
	170.3 - (ICD9) MALIGNANT NEOPLASM OF RIBS STERNUM AND CLAVICLE
	170.4 - (ICD9) MALIGNANT NEOPLASM OF SCAPULA AND LONG BONES OF UPPER LIMB
	170.5 - (ICD9) MALIGNANT NEOPLASM OF SHORT BONES OF UPPER LIMB
	170.6 - (ICD9) MALIGNANT NEOPLASM OF PELVIC BONES SACRUM AND COCCYX
	170.7 - (ICD9) MALIGNANT NEOPLASM OF LONG BONES OF LOWER LIMB
	170.8 - (ICD9) MALIGNANT NEOPLASM OF SHORT BONES OF LOWER LIMB
	170.9 - (ICD9) MALIGNANT NEOPLASM OF BONE AND ARTICULAR CARTILAGE SITE UNSPECIFIED
	171 - (ICD9) MALIGNANT NEOPLASM OF CONNECTIVE AND OTHER SOFT TISSUE
	171.0 - (ICD9) MALIGNANT NEOPLASM OF CONNECTIVE AND OTHER SOFT TISSUE OF HEAD FACE AND NECK
	171.2 - (ICD9) MALIGNANT NEOPLASM OF CONNECTIVE AND OTHER SOFT TISSUE OF UPPER LIMB INCLUDING SHOULDER
	171.3 - (ICD9) MALIGNANT NEOPLASM OF CONNECTIVE AND OTHER SOFT TISSUE OF LOWER LIMB INCLUDING HIP
	171.4 - (ICD9) MALIGNANT NEOPLASM OF CONNECTIVE AND OTHER SOFT TISSUE OF THORAX
	171.5 - (ICD9) MALIGNANT NEOPLASM OF CONNECTIVE AND OTHER SOFT TISSUE OF ABDOMEN
	171.6 - (ICD9) MALIGNANT NEOPLASM OF CONNECTIVE AND OTHER SOFT TISSUE OF PELVIS
	171.7 - (ICD9) MALIGNANT NEOPLASM OF CONNECTIVE AND OTHER SOFT TISSUE OF TRUNK UNSPECIFIED
	171.8 - (ICD9) MALIGNANT NEOPLASM OF OTHER SPECIFIED SITES OF CONNECTIVE AND OTHER SOFT TISSUE
	171.9 - (ICD9) MALIGNANT NEOPLASM OF CONNECTIVE AND OTHER SOFT TISSUE SITE UNSPECIFIED
	172 - (ICD9) MALIGNANT MELANOMA OF SKIN
	172.0 - (ICD9) MALIGNANT MELANOMA OF SKIN OF LIP
	172.1 - (ICD9) MALIGNANT MELANOMA OF SKIN OF EYELID INCLUDING CANTHUS
	172.2 - (ICD9) MALIGNANT MELANOMA OF SKIN OF EAR AND EXTERNAL AUDITORY CANAL
	172.3 - (ICD9) MALIGNANT MELANOMA OF SKIN OF OTHER AND UNSPECIFIED PARTS OF FACE
	172.4 - (ICD9) MALIGNANT MELANOMA OF SKIN OF SCALP AND NECK
	172.5 - (ICD9) MALIGNANT MELANOMA OF SKIN OF TRUNK EXCEPT SCROTUM
	172.6 - (ICD9) MALIGNANT MELANOMA OF SKIN OF UPPER LIMB INCLUDING SHOULDER
	172.7 - (ICD9) MALIGNANT MELANOMA OF SKIN OF LOWER LIMB INCLUDING HIP
	172.8 - (ICD9) MALIGNANT MELANOMA OF OTHER SPECIFIED SITES OF SKIN
	172.9 - (ICD9) MELANOMA OF SKIN SITE UNSPECIFIED
	174 - (ICD9) MALIGNANT NEOPLASM OF FEMALE BREAST
	174.0 - (ICD9) MALIGNANT NEOPLASM OF NIPPLE AND AREOLA OF FEMALE BREAST
	174.1 - (ICD9) MALIGNANT NEOPLASM OF CENTRAL PORTION OF FEMALE BREAST
	174.2 - (ICD9) MALIGNANT NEOPLASM OF UPPER-INNER QUADRANT OF FEMALE BREAST
	174.3 - (ICD9) MALIGNANT NEOPLASM OF LOWER-INNER QUADRANT OF FEMALE BREAST
	174.4 - (ICD9) MALIGNANT NEOPLASM OF UPPER-OUTER QUADRANT OF FEMALE BREAST
	174.5 - (ICD9) MALIGNANT NEOPLASM OF LOWER-OUTER QUADRANT OF FEMALE BREAST
	174.6 - (ICD9) MALIGNANT NEOPLASM OF AXILLARY TAIL OF FEMALE BREAST
	174.8 - (ICD9) MALIGNANT NEOPLASM OF OTHER SPECIFIED SITES OF FEMALE BREAST
	174.9 - (ICD9) MALIGNANT NEOPLASM OF BREAST (FEMALE) UNSPECIFIED SITE
	175 - (ICD9) MALIGNANT NEOPLASM OF MALE BREAST
	175.0 - (ICD9) MALIGNANT NEOPLASM OF NIPPLE AND AREOLA OF MALE BREAST
	175.9 - (ICD9) MALIGNANT NEOPLASM OF OTHER AND UNSPECIFIED SITES OF MALE BREAST
	176 - (ICD9) KAPOSI'S SARCOMA
	176.0 - (ICD9) KAPOSI'S SARCOMA SKIN
	176.1 - (ICD9) KAPOSI'S SARCOMA SOFT TISSUE
	176.2 - (ICD9) KAPOSI'S SARCOMA PALATE
	176.3 - (ICD9) KAPOSI'S SARCOMA GASTROINTESTINAL SITES
	176.4 - (ICD9) KAPOSI'S SARCOMA LUNG
	176.5 - (ICD9) KAPOSI'S SARCOMA LYMPH NODES
	176.8 - (ICD9) KAPOSI'S SARCOMA OTHER SPECIFIED SITES
	176.9 - (ICD9) KAPOSI'S SARCOMA UNSPECIFIED SITE
	179 - (ICD9) MALIGNANT NEOPLASM OF UTERUS-PART UNS
	180 - (ICD9) MALIGNANT NEOPLASM OF CERVIX UTERI
	180.0 - (ICD9) MALIGNANT NEOPLASM OF ENDOCERVIX
	180.1 - (ICD9) MALIGNANT NEOPLASM OF EXOCERVIX
	180.8 - (ICD9) MALIGNANT NEOPLASM OF OTHER SPECIFIED SITES OF CERVIX
	180.9 - (ICD9) MALIGNANT NEOPLASM OF CERVIX UTERI UNSPECIFIED SITE
	181 - (ICD9) MALIGNANT NEOPLASM OF PLACENTA
	182 - (ICD9) MALIGNANT NEOPLASM OF BODY OF UTERUS
	182.0 - (ICD9) MALIGNANT NEOPLASM OF CORPUS UTERI EXCEPT ISTHMUS
	182.1 - (ICD9) MALIGNANT NEOPLASM OF ISTHMUS
	182.8 - (ICD9) MALIGNANT NEOPLASM OF OTHER SPECIFIED SITES OF BODY OF UTERUS
	183 - (ICD9) MALIGNANT NEOPLASM OF OVARY AND OTHER UTERINE ADNEXA
	183.0 - (ICD9) MALIGNANT NEOPLASM OF OVARY
	183.2 - (ICD9) MALIGNANT NEOPLASM OF FALLOPIAN TUBE
	183.3 - (ICD9) MALIGNANT NEOPLASM OF BROAD LIGAMENT OF UTERUS
	183.4 - (ICD9) MALIGNANT NEOPLASM OF PARAMETRIUM
	183.5 - (ICD9) MALIGNANT NEOPLASM OF ROUND LIGAMENT OF UTERUS
	183.8 - (ICD9) MALIGNANT NEOPLASM OF OTHER SPECIFIED SITES OF UTERINE ADNEXA
	183.9 - (ICD9) MALIGNANT NEOPLASM OF UTERINE ADNEXA UNSPECIFIED SITE
	184 - (ICD9) MALIGNANT NEOPLASM OF OTHER AND UNSPECIFIED FEMALE GENITAL ORGANS
	184.0 - (ICD9) MALIGNANT NEOPLASM OF VAGINA
	184.1 - (ICD9) MALIGNANT NEOPLASM OF LABIA MAJORA
	184.2 - (ICD9) MALIGNANT NEOPLASM OF LABIA MINORA
	184.3 - (ICD9) MALIGNANT NEOPLASM OF CLITORIS
	184.4 - (ICD9) MALIGNANT NEOPLASM OF VULVA UNSPECIFIED SITE
	184.8 - (ICD9) MALIGNANT NEOPLASM OF OTHER SPECIFIED SITES OF FEMALE GENITAL ORGANS
	184.9 - (ICD9) MALIGNANT NEOPLASM OF FEMALE GENITAL ORGAN SITE UNSPECIFIED
	185 - (ICD9) MALIGNANT NEOPLASM OF PROSTATE
	186 - (ICD9) MALIGNANT NEOPLASM OF TESTIS
	186.0 - (ICD9) MALIGNANT NEOPLASM OF UNDESCENDED TESTIS
	186.9 - (ICD9) MALIGNANT NEOPLASM OF OTHER AND UNSPECIFIED TESTIS
	187 - (ICD9) MALIGNANT NEOPLASM OF PENIS AND OTHER MALE GENITAL ORGANS
	187.1 - (ICD9) MALIGNANT NEOPLASM OF PREPUCE
	187.2 - (ICD9) MALIGNANT NEOPLASM OF GLANS PENIS
	187.3 - (ICD9) MALIGNANT NEOPLASM OF BODY OF PENIS
	187.4 - (ICD9) MALIGNANT NEOPLASM OF PENIS PART UNSPECIFIED
	187.5 - (ICD9) MALIGNANT NEOPLASM OF EPIDIDYMIS
	187.6 - (ICD9) MALIGNANT NEOPLASM OF SPERMATIC CORD
	187.7 - (ICD9) MALIGNANT NEOPLASM OF SCROTUM
	187.8 - (ICD9) MALIGNANT NEOPLASM OF OTHER SPECIFIED SITES OF MALE GENITAL ORGANS
	187.9 - (ICD9) MALIGNANT NEOPLASM OF MALE GENITAL ORGAN SITE UNSPECIFIED
	188 - (ICD9) MALIGNANT NEOPLASM OF BLADDER
	188.0 - (ICD9) MALIGNANT NEOPLASM OF TRIGONE OF URINARY BLADDER
	188.1 - (ICD9) MALIGNANT NEOPLASM OF DOME OF URINARY BLADDER
	188.2 - (ICD9) MALIGNANT NEOPLASM OF LATERAL WALL OF URINARY BLADDER
	188.3 - (ICD9) MALIGNANT NEOPLASM OF ANTERIOR WALL OF URINARY BLADDER
	188.4 - (ICD9) MALIGNANT NEOPLASM OF POSTERIOR WALL OF URINARY BLADDER
	188.5 - (ICD9) MALIGNANT NEOPLASM OF BLADDER NECK
	188.6 - (ICD9) MALIGNANT NEOPLASM OF URETERIC ORIFICE
	188.7 - (ICD9) MALIGNANT NEOPLASM OF URACHUS
	188.8 - (ICD9) MALIGNANT NEOPLASM OF OTHER SPECIFIED SITES OF BLADDER
	188.9 - (ICD9) MALIGNANT NEOPLASM OF BLADDER PART UNSPECIFIED
	189 - (ICD9) MALIGNANT NEOPLASM OF KIDNEY AND OTHER AND UNSPECIFIED URINARY ORGANS
	189.0 - (ICD9) MALIGNANT NEOPLASM OF KIDNEY EXCEPT PELVIS
	189.1 - (ICD9) MALIGNANT NEOPLASM OF RENAL PELVIS
	189.2 - (ICD9) MALIGNANT NEOPLASM OF URETER
	189.3 - (ICD9) MALIGNANT NEOPLASM OF URETHRA
	189.4 - (ICD9) MALIGNANT NEOPLASM OF PARAURETHRAL GLANDS
	189.8 - (ICD9) MALIGNANT NEOPLASM OF OTHER SPECIFIED SITES OF URINARY ORGANS
	189.9 - (ICD9) MALIGNANT NEOPLASM OF URINARY ORGAN SITE UNSPECIFIED
	190 - (ICD9) MALIGNANT NEOPLASM OF EYE
	190.0 - (ICD9) MALIGNANT NEOPLASM OF EYEBALL EXCEPT CONJUNCTIVA CORNEA RETINA AND CHOROID
	190.1 - (ICD9) MALIGNANT NEOPLASM OF ORBIT
	190.2 - (ICD9) MALIGNANT NEOPLASM OF LACRIMAL GLAND
	190.3 - (ICD9) MALIGNANT NEOPLASM OF CONJUNCTIVA
	190.4 - (ICD9) MALIGNANT NEOPLASM OF CORNEA
	190.5 - (ICD9) MALIGNANT NEOPLASM OF RETINA
	190.6 - (ICD9) MALIGNANT NEOPLASM OF CHOROID
	190.7 - (ICD9) MALIGNANT NEOPLASM OF LACRIMAL DUCT
	190.8 - (ICD9) MALIGNANT NEOPLASM OF OTHER SPECIFIED SITES OF EYE
	190.9 - (ICD9) MALIGNANT NEOPLASM OF EYE PART UNSPECIFIED
	191 - (ICD9) MALIGNANT NEOPLASM OF BRAIN
	191.0 - (ICD9) MALIGNANT NEOPLASM OF CEREBRUM EXCEPT LOBES AND VENTRICLES
	191.1 - (ICD9) MALIGNANT NEOPLASM OF FRONTAL LOBE
	191.2 - (ICD9) MALIGNANT NEOPLASM OF TEMPORAL LOBE
	191.3 - (ICD9) MALIGNANT NEOPLASM OF PARIETAL LOBE
	191.4 - (ICD9) MALIGNANT NEOPLASM OF OCCIPITAL LOBE
	191.5 - (ICD9) MALIGNANT NEOPLASM OF VENTRICLES
	191.6 - (ICD9) MALIGNANT NEOPLASM OF CEREBELLUM NOT OTHERWISE SPECIFIED
	191.7 - (ICD9) MALIGNANT NEOPLASM OF BRAIN STEM
	191.8 - (ICD9) MALIGNANT NEOPLASM OF OTHER PARTS OF BRAIN
	191.9 - (ICD9) MALIGNANT NEOPLASM OF BRAIN UNSPECIFIED SITE
	192 - (ICD9) MALIGNANT NEOPLASM OF OTHER AND UNSPECIFIED PARTS OF NERVOUS SYSTEM
	192.0 - (ICD9) MALIGNANT NEOPLASM OF CRANIAL NERVES
	192.1 - (ICD9) MALIGNANT NEOPLASM OF CEREBRAL MENINGES
	192.2 - (ICD9) MALIGNANT NEOPLASM OF SPINAL CORD
	192.3 - (ICD9) MALIGNANT NEOPLASM OF SPINAL MENINGES
	192.8 - (ICD9) MALIGNANT NEOPLASM OF OTHER SPECIFIED SITES OF NERVOUS SYSTEM
	192.9 - (ICD9) MALIGNANT NEOPLASM OF NERVOUS SYSTEM PART UNSPECIFIED
	193 - (ICD9) MALIGNANT NEOPLASM OF THYROID GLAND
	194 - (ICD9) MALIGNANT NEOPLASM OF OTHER ENDOCRINE GLANDS AND RELATED STRUCTURES
	194.0 - (ICD9) MALIGNANT NEOPLASM OF ADRENAL GLAND
	194.1 - (ICD9) MALIGNANT NEOPLASM OF PARATHYROID GLAND
	194.3 - (ICD9) MALIGNANT NEOPLASM OF PITUITARY GLAND AND CRANIOPHARYNGEAL DUCT
	194.4 - (ICD9) MALIGNANT NEOPLASM OF PINEAL GLAND
	194.5 - (ICD9) MALIGNANT NEOPLASM OF CAROTID BODY
	194.6 - (ICD9) MALIGNANT NEOPLASM OF AORTIC BODY AND OTHER PARAGANGLIA
	194.8 - (ICD9) MALIGNANT NEOPLASM OF OTHER ENDOCRINE GLANDS AND RELATED STRUCTURES
	194.9 - (ICD9) MALIGNANT NEOPLASM OF ENDOCRINE GLAND SITE UNSPECIFIED
	195 - (ICD9) MALIGNANT NEOPLASM OF OTHER AND ILL-DEFINED SITES
	195.0 - (ICD9) MALIGNANT NEOPLASM OF HEAD FACE AND NECK
	195.1 - (ICD9) MALIGNANT NEOPLASM OF THORAX
	195.2 - (ICD9) MALIGNANT NEOPLASM OF ABDOMEN
	195.3 - (ICD9) MALIGNANT NEOPLASM OF PELVIS
	195.4 - (ICD9) MALIGNANT NEOPLASM OF UPPER LIMB
	195.5 - (ICD9) MALIGNANT NEOPLASM OF LOWER LIMB
	195.8 - (ICD9) MALIGNANT NEOPLASM OF OTHER SPECIFIED SITES
	200 - (ICD9) LYMPHOSARCOMA AND RETICULOSARCOMA AND OTHER SPECIFIED MALIGNANT TUMORS OF LYMPHATIC TISSUE
	200.0 - (ICD9) RETICULOSARCOMA
	200.00 - (ICD9) RETICULOSARCOMA UNSPECIFIED SITE
	200.01 - (ICD9) RETICULOSARCOMA INVOLVING LYMPH NODES OF HEAD FACE AND NECK
	200.02 - (ICD9) RETICULOSARCOMA INVOLVING INTRATHORACIC LYMPH NODES
	200.03 - (ICD9) RETICULOSARCOMA INVOLVING INTRA-ABDOMINAL LYMPH NODES
	200.04 - (ICD9) RETICULOSARCOMA INVOLVING LYMPH NODES OF AXILLA AND UPPER LIMB
	200.05 - (ICD9) RETICULOSARCOMA INVOLVING LYMPH NODES OF INGUINAL REGION AND LOWER LIMB
	200.06 - (ICD9) RETICULOSARCOMA INVOLVING INTRAPELVIC LYMPH NODES
	200.07 - (ICD9) RETICULOSARCOMA INVOLVING SPLEEN
	200.08 - (ICD9) RETICULOSARCOMA INVOLVING LYMPH NODES OF MULTIPLE SITES
	200.1 - (ICD9) LYMPHOSARCOMA
	200.10 - (ICD9) LYMPHOSARCOMA UNSPECIFIED SITE
	200.11 - (ICD9) LYMPHOSARCOMA INVOLVING LYMPH NODES OF HEAD FACE AND NECK
	200.12 - (ICD9) LYMPHOSARCOMA INVOLVING INTRATHORACIC LYMPH NODES
	200.13 - (ICD9) LYMPHOSARCOMA INVOLVING INTRA-ABDOMINAL LYMPH NODES
	200.14 - (ICD9) LYMPHOSARCOMA INVOLVING LYMPH NODES OF AXILLA AND UPPER LIMB
	200.15 - (ICD9) LYMPHOSARCOMA INVOLVING LYMPH NODES OF INGUINAL REGION AND LOWER LIMB
	200.16 - (ICD9) LYMPHOSARCOMA INVOLVING INTRAPELVIC LYMPH NODES
	200.17 - (ICD9) LYMPHOSARCOMA INVOLVING SPLEEN
	200.18 - (ICD9) LYMPHOSARCOMA INVOLVING LYMPH NODES OF MULTIPLE SITES
	200.2 - (ICD9) BURKITT'S TUMOR OR LYMPHOMA
	200.20 - (ICD9) BURKITT'S TUMOR OR LYMPHOMA UNSPECIFIED SITE
	200.21 - (ICD9) BURKITT'S TUMOR OR LYMPHOMA INVOLVING LYMPH NODES OF HEAD FACE AND NECK
	200.22 - (ICD9) BURKITT'S TUMOR OR LYMPHOMA INVOLVING INTRATHORACIC LYMPH NODES
	200.23 - (ICD9) BURKITT'S TUMOR OR LYMPHOMA INVOLVING INTRA-ABDOMINAL LYMPH NODES
	200.24 - (ICD9) BURKITT'S TUMOR OR LYMPHOMA INVOLVING LYMPH NODES OF AXILLA AND UPPER LIMB
	200.25 - (ICD9) BURKITT'S TUMOR OR LYMPHOMA INVOLVING LYMPH NODES OF INGUINAL REGION AND LOWER LIMB
	200.26 - (ICD9) BURKITT'S TUMOR OR LYMPHOMA INVOLVING INTRAPELVIC LYMPH NODES
	200.27 - (ICD9) BURKITT'S TUMOR OR LYMPHOMA INVOLVING SPLEEN
	200.28 - (ICD9) BURKITT'S TUMOR OR LYMPHOMA INVOLVING LYMPH NODES OF MULTIPLE SITES
	200.3 - (ICD9) MARGINAL ZONE LYMPHOMA
	200.30 - (ICD9) MARGINAL ZONE LYMPHOMA UNSPECIFIED SITE
	200.31 - (ICD9) MARGINAL ZONE LYMPHOMA INVOLVING LYMPH NODES OF HEAD FACE AND NECK
	200.32 - (ICD9) MARGINAL ZONE LYMPHOMA INVOLVING INTRATHORACIC LYMPH NODES
	200.33 - (ICD9) MARGINAL ZONE LYMPHOMA INVOLVING INTRA-ABDOMINAL LYMPH NODES
	200.34 - (ICD9) MARGINAL ZONE LYMPHOMA INVOLVING LYMPH NODES OF AXILLA AND UPPER LIMB
	200.35 - (ICD9) MARGINAL ZONE LYMPHOMA INVOLVING LYMPH NODES OF INGUINAL REGION AND LOWER LIMB
	200.36 - (ICD9) MARGINAL ZONE LYMPHOMA INVOLVING INTRAPELVIC LYMPH NODES
	200.37 - (ICD9) MARGINAL ZONE LYMPHOMA INVOLVING SPLEEN
	200.38 - (ICD9) MARGINAL ZONE LYMPHOMA INVOLVING LYMPH NODES OF MULTIPLE SITES
	200.4 - (ICD9) MANTLE CELL LYMPHOMA
	200.40 - (ICD9) MANTLE CELL LYMPHOMA UNSPECIFIED SITE
	200.41 - (ICD9) MANTLE CELL LYMPHOMA INVOLVING LYMPH NODES OF HEAD FACE AND NECK
	200.42 - (ICD9) MANTLE CELL LYMPHOMA INVOLVING INTRATHORACIC LYMPH NODES
	200.43 - (ICD9) MANTLE CELL LYMPHOMA INVOLVING INTRA-ABDOMINAL LYMPH NODES
	200.44 - (ICD9) MANTLE CELL LYMPHOMA INVOLVING LYMPH NODES OF AXILLA AND UPPER LIMB
	200.45 - (ICD9) MANTLE CELL LYMPHOMA INVOLVING LYMPH NODES OF INGUINAL REGION AND LOWER LIMB
	200.46 - (ICD9) MANTLE CELL LYMPHOMA INVOLVING INTRAPELVIC LYMPH NODES
	200.47 - (ICD9) MANTLE CELL LYMPHOMA INVOLVING SPLEEN
	200.48 - (ICD9) MANTLE CELL LYMPHOMA INVOLVING LYMPH NODES OF MULTIPLE SITES
	200.5 - (ICD9) PRIMARY CENTRAL NERVOUS SYSTEM LYMPHOMA
	200.50 - (ICD9) PRIMARY CENTRAL NERVOUS SYSTEM LYMPHOMA UNSPECIFIED SITE
	200.51 - (ICD9) PRIMARY CENTRAL NERVOUS SYSTEM LYMPHOMA INVOLVING LYMPH NODES OF HEAD FACE AND NECK
	200.52 - (ICD9) PRIMARY CENTRAL NERVOUS SYSTEM LYMPHOMA INVOLVING INTRATHORACIC LYMPH NODES
	200.53 - (ICD9) PRIMARY CENTRAL NERVOUS SYSTEM LYMPHOMA INVOLVING INTRA-ABDOMINAL LYMPH NODES
	200.54 - (ICD9) PRIMARY CENTRAL NERVOUS SYSTEM LYMPHOMA INVOLVING LYMPH NODES OF AXILLA AND UPPER LIMB
	200.55 - (ICD9) PRIMARY CENTRAL NERVOUS SYSTEM LYMPHOMA INVOLVING LYMPH NODES OF INGUINAL REGION AND LOWER LIMB
	200.56 - (ICD9) PRIMARY CENTRAL NERVOUS SYSTEM LYMPHOMA INVOLVING INTRAPELVIC LYMPH NODES
	200.57 - (ICD9) PRIMARY CENTRAL NERVOUS SYSTEM LYMPHOMA INVOLVING SPLEEN
	200.58 - (ICD9) PRIMARY CENTRAL NERVOUS SYSTEM LYMPHOMA INVOLVING LYMPH NODES OF MULTIPLE SITES
	200.6 - (ICD9) ANAPLASTIC LARGE CELL LYMPHOMA
	200.60 - (ICD9) ANAPLASTIC LARGE CELL LYMPHOMA UNSPECIFIED SITE
	200.61 - (ICD9) ANAPLASTIC LARGE CELL LYMPHOMA INVOLVING LYMPH NODES OF HEAD FACE AND NECK
	200.62 - (ICD9) ANAPLASTIC LARGE CELL LYMPHOMA INVOLVING INTRATHORACIC LYMPH NODES
	200.63 - (ICD9) ANAPLASTIC LARGE CELL LYMPHOMA INVOLVING INTRA-ABDOMINAL LYMPH NODES
	200.64 - (ICD9) ANAPLASTIC LARGE CELL LYMPHOMA INVOLVING LYMPH NODES OF AXILLA AND UPPER LIMB
	200.65 - (ICD9) ANAPLASTIC LARGE CELL LYMPHOMA INVOLVING LYMPH NODES OF INGUINAL REGION AND LOWER LIMB
	200.66 - (ICD9) ANAPLASTIC LARGE CELL LYMPHOMA INVOLVING INTRAPELVIC LYMPH NODES
	200.67 - (ICD9) ANAPLASTIC LARGE CELL LYMPHOMA INVOLVING SPLEEN
	200.68 - (ICD9) ANAPLASTIC LARGE CELL LYMPHOMA INVOLVING LYMPH NODES OF MULTIPLE SITES
	200.7 - (ICD9) LARGE CELL LYMPHOMA
	200.70 - (ICD9) LARGE CELL LYMPHOMA UNSPECIFIED SITE
	200.71 - (ICD9) LARGE CELL LYMPHOMA INVOLVING LYMPH NODES OF HEAD FACE AND NECK
	200.72 - (ICD9) LARGE CELL LYMPHOMA INVOLVING INTRATHORACIC LYMPH NODES
	200.73 - (ICD9) LARGE CELL LYMPHOMA INVOLVING INTRA-ABDOMINAL LYMPH NODES
	200.74 - (ICD9) LARGE CELL LYMPHOMA INVOLVING LYMPH NODES OF AXILLA AND UPPER LIMB
	200.75 - (ICD9) LARGE CELL LYMPHOMA INVOLVING LYMPH NODES OF INGUINAL REGION AND LOWER LIMB
	200.76 - (ICD9) LARGE CELL LYMPHOMA INVOLVING INTRAPELVIC LYMPH NODES
	200.77 - (ICD9) LARGE CELL LYMPHOMA INVOLVING SPLEEN
	200.78 - (ICD9) LARGE CELL LYMPHOMA INVOLVING LYMPH NODES OF MULTIPLE SITES
	200.8 - (ICD9) OTHER NAMED VARIANTS OF LYMPHOSARCOMA AND RETICULOSARCOMA
	200.80 - (ICD9) OTHER NAMED VARIANTS OF LYMPHOSARCOMA AND RETICULOSARCOMA UNSPECIFIED SITE
	200.81 - (ICD9) OTHER NAMED VARIANTS OF LYMPHOSARCOMA AND RETICULOSARCOMA INVOLVING LYMPH NODES OF HEAD FACE AND NECK
	200.82 - (ICD9) OTHER NAMED VARIANTS OF LYMPHOSARCOMA AND RETICULOSARCOMA INVOLVING INTRATHORACIC LYMPH NODES
	200.83 - (ICD9) OTHER NAMED VARIANTS OF LYMPHOSARCOMA AND RETICULOSARCOMA INVOLVING INTRA-ABDOMINAL LYMPH NODES
	200.84 - (ICD9) OTHER NAMED VARIANTS OF LYMPHOSARCOMA AND RETICULOSARCOMA INVOLVING LYMPH NODES OF AXILLA AND UPPER LIMB
	200.85 - (ICD9) OTHER NAMED VARIANTS OF LYMPHOSARCOMA AND RETICULOSARCOMA INVOLVING LYMPH NODES OF INGUINAL REGION AND LOWER LIMB
	200.86 - (ICD9) OTHER NAMED VARIANTS OF LYMPHOSARCOMA AND RETICULOSARCOMA INVOLVING INTRAPELVIC LYMPH NODES
	200.87 - (ICD9) OTHER NAMED VARIANTS OF LYMPHOSARCOMA AND RETICULOSARCOMA INVOLVING SPLEEN
	200.88 - (ICD9) OTHER NAMED VARIANTS OF LYMPHOSARCOMA AND RETICULOSARCOMA INVOLVING LYMPH NODES OF MULTIPLE SITES
	201 - (ICD9) HODGKIN'S DISEASE
	201.0 - (ICD9) HODGKIN'S PARAGRANULOMA
	201.00 - (ICD9) HODGKIN'S PARAGRANULOMA UNSPECIFIED SITE
	201.01 - (ICD9) HODGKIN'S PARAGRANULOMA INVOLVING LYMPH NODES OF HEAD FACE AND NECK
	201.02 - (ICD9) HODGKIN'S PARAGRANULOMA INVOLVING INTRATHORACIC LYMPH NODES
	201.03 - (ICD9) HODGKIN'S PARAGRANULOMA INVOLVING INTRA-ABDOMINAL LYMPH NODES
	201.04 - (ICD9) HODGKIN'S PARAGRANULOMA INVOLVING LYMPH NODES OF AXILLA AND UPPER LIMB
	201.05 - (ICD9) HODGKIN'S PARAGRANULOMA INVOLVING LYMPH NODES OF INGUINAL REGION AND LOWER LIMB
	201.06 - (ICD9) HODGKIN'S PARAGRANULOMA INVOLVING INTRAPELVIC LYMPH NODES
	201.07 - (ICD9) HODGKIN'S PARAGRANULOMA INVOLVING SPLEEN
	201.08 - (ICD9) HODGKIN'S PARAGRANULOMA INVOLVING LYMPH NODES OF MULTIPLE SITES
	201.1 - (ICD9) HODGKIN'S GRANULOMA
	201.10 - (ICD9) HODGKIN'S GRANULOMA UNSPECIFIED SITE
	201.11 - (ICD9) HODGKIN'S GRANULOMA INVOLVING LYMPH NODES OF HEAD FACE AND NECK
	201.12 - (ICD9) HODGKIN'S GRANULOMA INVOLVING INTRATHORACIC LYMPH NODES
	201.13 - (ICD9) HODGKIN'S GRANULOMA INVOLVING INTRA-ABDOMINAL LYMPH NODES
	201.14 - (ICD9) HODGKIN'S GRANULOMA INVOLVING LYMPH NODES OF AXILLA AND UPPER LIMB
	201.15 - (ICD9) HODGKIN'S GRANULOMA INVOLVING LYMPH NODES OF INGUINAL REGION AND LOWER LIMB
	201.16 - (ICD9) HODGKIN'S GRANULOMA INVOLVING INTRAPELVIC LYMPH NODES
	201.17 - (ICD9) HODGKIN'S GRANULOMA INVOLVING SPLEEN
	201.18 - (ICD9) HODGKIN'S GRANULOMA INVOLVING LYMPH NODES OF MULTIPLE SITES
	201.2 - (ICD9) HODGKIN'S SARCOMA
	201.20 - (ICD9) HODGKIN'S SARCOMA UNSPECIFIED SITE
	201.21 - (ICD9) HODGKIN'S SARCOMA INVOLVING LYMPH NODES OF HEAD FACE AND NECK
	201.22 - (ICD9) HODGKIN'S SARCOMA INVOLVING INTRATHORACIC LYMPH NODES
	201.23 - (ICD9) HODGKIN'S SARCOMA INVOLVING INTRA-ABDOMINAL LYMPH NODES
	201.24 - (ICD9) HODGKIN'S SARCOMA INVOLVING LYMPH NODES OF AXILLA AND UPPER LIMB
	201.25 - (ICD9) HODGKIN'S SARCOMA INVOLVING LYMPH NODES OF INGUINAL REGION AND LOWER LIMB
	201.26 - (ICD9) HODGKIN'S SARCOMA INVOLVING INTRAPELVIC LYMPH NODES
	201.27 - (ICD9) HODGKIN'S SARCOMA INVOLVING SPLEEN
	201.28 - (ICD9) HODGKIN'S SARCOMA INVOLVING LYMPH NODES OF MULTIPLE SITES
	201.4 - (ICD9) HODGKIN'S DISEASE LYMPHOCYTIC-HISTIOCYTIC PREDOMINANCE
	201.40 - (ICD9) HODGKIN'S DISEASE LYMPHOCYTIC-HISTIOCYTIC PREDOMINANCE UNSPECIFIED SITE
	201.41 - (ICD9) HODGKIN'S DISEASE LYMPHOCYTIC-HISTIOCYTIC PREDOMINANCE INVOLVING LYMPH NODES OF HEAD FACE AND NECK
	201.42 - (ICD9) HODGKIN'S DISEASE LYMPHOCYTIC-HISTIOCYTIC PREDOMINANCE INVOLVING INTRATHORACIC LYMPH NODES
	201.43 - (ICD9) HODGKIN'S DISEASE LYMPHOCYTIC-HISTIOCYTIC PREDOMINANCE INVOLVING INTRA-ABDOMINAL LYMPH NODES
	201.44 - (ICD9) HODGKIN'S DISEASE LYMPHOCYTIC-HISTIOCYTIC PREDOMINANCE INVOLVING LYMPH NODES OF AXILLA AND UPPER LIMB
	201.45 - (ICD9) HODGKIN'S DISEASE LYMPHOCYTIC-HISTIOCYTIC PREDOMINANCE INVOLVING LYMPH NODES OF INGUINAL REGION AND LOWER LIMB
	201.46 - (ICD9) HODGKIN'S DISEASE LYMPHOCYTIC-HISTIOCYTIC PREDOMINANCE INVOLVING INTRAPELVIC LYMPH NODES
	201.47 - (ICD9) HODGKIN'S DISEASE LYMPHOCYTIC-HISTIOCYTIC PREDOMINANCE INVOLVING SPLEEN
	201.48 - (ICD9) HODGKIN'S DISEASE LYMPHOCYTIC-HISTIOCYTIC PREDOMINANCE INVOLVING LYMPH NODES OF MULTIPLE SITES
	201.5 - (ICD9) HODGKIN'S DISEASE NODULAR SCLEROSIS
	201.50 - (ICD9) HODGKIN'S DISEASE NODULAR SCLEROSIS UNSPECIFIED SITE
	201.51 - (ICD9) HODGKIN'S DISEASE NODULAR SCLEROSIS INVOLVING LYMPH NODES OF HEAD FACE AND NECK
	201.52 - (ICD9) HODGKIN'S DISEASE NODULAR SCLEROSIS INVOLVING INTRATHORACIC LYMPH NODES
	201.53 - (ICD9) HODGKIN'S DISEASE NODULAR SCLEROSIS INVOLVING INTRA-ABDOMINAL LYMPH NODES
	201.54 - (ICD9) HODGKIN'S DISEASE NODULAR SCLEROSIS INVOLVING LYMPH NODES OF AXILLA AND UPPER LIMB
	201.55 - (ICD9) HODGKIN'S DISEASE NODULAR SCLEROSIS INVOLVING LYMPH NODES OF INGUINAL REGION AND LOWER LIMB
	201.56 - (ICD9) HODGKIN'S DISEASE NODULAR SCLEROSIS INVOLVING INTRAPELVIC LYMPH NODES
	201.57 - (ICD9) HODGKIN'S DISEASE NODULAR SCLEROSIS INVOLVING SPLEEN
	201.58 - (ICD9) HODGKIN'S DISEASE NODULAR SCLEROSIS INVOLVING LYMPH NODES OF MULTIPLE SITES
	201.6 - (ICD9) HODGKIN'S DISEASE MIXED CELLULARITY
	201.60 - (ICD9) HODGKIN'S DISEASE MIXED CELLULARITY UNSPECIFIED SITE
	201.61 - (ICD9) HODGKIN'S DISEASE MIXED CELLULARITY INVOLVING LYMPH NODES OF HEAD FACE AND NECK
	201.62 - (ICD9) HODGKIN'S DISEASE MIXED CELLULARITY INVOLVING INTRATHORACIC LYMPH NODES
	201.63 - (ICD9) HODGKIN'S DISEASE MIXED CELLULARITY INVOLVING INTRA-ABDOMINAL LYMPH NODES
	201.64 - (ICD9) HODGKIN'S DISEASE MIXED CELLULARITY INVOLVING LYMPH NODES OF AXILLA AND UPPER LIMB
	201.65 - (ICD9) HODGKIN'S DISEASE MIXED CELLULARITY INVOLVING LYMPH NODES OF INGUINAL REGION AND LOWER LIMB
	201.66 - (ICD9) HODGKIN'S DISEASE MIXED CELLULARITY INVOLVING INTRAPELVIC LYMPH NODES
	201.67 - (ICD9) HODGKIN'S DISEASE MIXED CELLULARITY INVOLVING SPLEEN
	201.68 - (ICD9) HODGKIN'S DISEASE MIXED CELLULARITY INVOLVING LYMPH NODES OF MULTIPLE SITES
	201.7 - (ICD9) HODGKIN'S DISEASE LYMPHOCYTIC DEPLETION
	201.70 - (ICD9) HODGKIN'S DISEASE LYMPHOCYTIC DEPLETION UNSPECIFIED SITE
	201.71 - (ICD9) HODGKIN'S DISEASE LYMPHOCYTIC DEPLETION INVOLVING LYMPH NODES OF HEAD FACE AND NECK
	201.72 - (ICD9) HODGKIN'S DISEASE LYMPHOCYTIC DEPLETION INVOLVING INTRATHORACIC LYMPH NODES
	201.73 - (ICD9) HODGKIN'S DISEASE LYMPHOCYTIC DEPLETION INVOLVING INTRA-ABDOMINAL LYMPH NODES
	201.74 - (ICD9) HODGKIN'S DISEASE LYMPHOCYTIC DEPLETION INVOLVING LYMPH NODES OF AXILLA AND UPPER LIMB
	201.75 - (ICD9) HODGKIN'S DISEASE LYMPHOCYTIC DEPLETION INVOLVING LYMPH NODES OF INGUINAL REGION AND LOWER LIMB
	201.76 - (ICD9) HODGKIN'S DISEASE LYMPHOCYTIC DEPLETION INVOLVING INTRAPELVIC LYMPH NODES
	201.77 - (ICD9) HODGKIN'S DISEASE LYMPHOCYTIC DEPLETION INVOLVING SPLEEN
	201.78 - (ICD9) HODGKIN'S DISEASE LYMPHOCYTIC DEPLETION INVOLVING LYMPH NODES OF MULTIPLE SITES
	201.9 - (ICD9) HODGKIN'S DISEASE UNSPECIFIED TYPE
	201.90 - (ICD9) HODGKIN'S DISEASE UNSPECIFIED TYPE UNSPECIFIED SITE
	201.91 - (ICD9) HODGKIN'S DISEASE UNSPECIFIED TYPE INVOLVING LYMPH NODES OF HEAD FACE AND NECK
	201.92 - (ICD9) HODGKIN'S DISEASE UNSPECIFIED TYPE INVOLVING INTRATHORACIC LYMPH NODES
	201.93 - (ICD9) HODGKIN'S DISEASE UNSPECIFIED TYPE INVOLVING INTRA-ABDOMINAL LYMPH NODES
	201.94 - (ICD9) HODGKIN'S DISEASE UNSPECIFIED TYPE INVOLVING LYMPH NODES OF AXILLA AND UPPER LIMB
	201.95 - (ICD9) HODGKIN'S DISEASE UNSPECIFIED TYPE INVOLVING LYMPH NODES OF INGUINAL REGION AND LOWER LIMB
	201.96 - (ICD9) HODGKIN'S DISEASE UNSPECIFIED TYPE INVOLVING INTRAPELVIC LYMPH NODES
	201.97 - (ICD9) HODGKIN'S DISEASE UNSPECIFIED TYPE INVOLVING SPLEEN
	201.98 - (ICD9) HODGKIN'S DISEASE UNSPECIFIED TYPE INVOLVING LYMPH NODES OF MULTIPLE SITES
	202 - (ICD9) OTHER MALIGNANT NEOPLASMS OF LYMPHOID AND HISTIOCYTIC TISSUE
	202.0 - (ICD9) NODULAR LYMPHOMA
	202.00 - (ICD9) NODULAR LYMPHOMA UNSPECIFIED SITE
	202.01 - (ICD9) NODULAR LYMPHOMA INVOLVING LYMPH NODES OF HEAD FACE AND NECK
	202.02 - (ICD9) NODULAR LYMPHOMA INVOLVING INTRATHORACIC LYMPH NODES
	202.03 - (ICD9) NODULAR LYMPHOMA INVOLVING INTRA-ABDOMINAL LYMPH NODES
	202.04 - (ICD9) NODULAR LYMPHOMA INVOLVING LYMPH NODES OF AXILLA AND UPPER LIMB
	202.05 - (ICD9) NODULAR LYMPHOMA INVOLVING LYMPH NODES OF INGUINAL REGION AND LOWER LIMB
	202.06 - (ICD9) NODULAR LYMPHOMA INVOLVING INTRAPELVIC LYMPH NODES
	202.07 - (ICD9) NODULAR LYMPHOMA INVOLVING SPLEEN
	202.08 - (ICD9) NODULAR LYMPHOMA INVOLVING LYMPH NODES OF MULTIPLE SITES
	202.1 - (ICD9) MYCOSIS FUNGOIDES
	202.10 - (ICD9) MYCOSIS FUNGOIDES UNSPECIFIED SITE
	202.11 - (ICD9) MYCOSIS FUNGOIDES INVOLVING LYMPH NODES OF HEAD FACE AND NECK
	202.12 - (ICD9) MYCOSIS FUNGOIDES INVOLVING INTRATHORACIC LYMPH NODES
	202.13 - (ICD9) MYCOSIS FUNGOIDES INVOLVING INTRA-ABDOMINAL LYMPH NODES
	202.14 - (ICD9) MYCOSIS FUNGOIDES INVOLVING LYMPH NODES OF AXILLA AND UPPER LIMB
	202.15 - (ICD9) MYCOSIS FUNGOIDES INVOLVING LYMPH NODES OF INGUINAL REGION AND LOWER LIMB
	202.16 - (ICD9) MYCOSIS FUNGOIDES INVOLVING INTRAPELVIC LYMPH NODES
	202.17 - (ICD9) MYCOSIS FUNGOIDES INVOLVING SPLEEN
	202.18 - (ICD9) MYCOSIS FUNGOIDES INVOLVING LYMPH NODES OF MULTIPLE SITES
	202.2 - (ICD9) SEZARY'S DISEASE
	202.20 - (ICD9) SEZARY'S DISEASE UNSPECIFIED SITE
	202.21 - (ICD9) SEZARY'S DISEASE INVOLVING LYMPH NODES OF HEAD FACE AND NECK
	202.22 - (ICD9) SEZARY'S DISEASE INVOLVING INTRATHORACIC LYMPH NODES
	202.23 - (ICD9) SEZARY'S DISEASE INVOLVING INTRA-ABDOMINAL LYMPH NODES
	202.24 - (ICD9) SEZARY'S DISEASE INVOLVING LYMPH NODES OF AXILLA AND UPPER LIMB
	202.25 - (ICD9) SEZARY'S DISEASE INVOLVING LYMPH NODES OF INGUINAL REGION AND LOWER LIMB
	202.26 - (ICD9) SEZARY'S DISEASE INVOLVING INTRAPELVIC LYMPH NODES
	202.27 - (ICD9) SEZARY'S DISEASE INVOLVING SPLEEN
	202.28 - (ICD9) SEZARY'S DISEASE INVOLVING LYMPH NODES OF MULTIPLE SITES
	202.3 - (ICD9) MALIGNANT HISTIOCYTOSIS
	202.30 - (ICD9) MALIGNANT HISTIOCYTOSIS UNSPECIFIED SITE
	202.31 - (ICD9) MALIGNANT HISTIOCYTOSIS INVOLVING LYMPH NODES OF HEAD FACE AND NECK
	202.32 - (ICD9) MALIGNANT HISTIOCYTOSIS INVOLVING INTRATHORACIC LYMPH NODES
	202.33 - (ICD9) MALIGNANT HISTIOCYTOSIS INVOLVING INTRA-ABDOMINAL LYMPH NODES
	202.34 - (ICD9) MALIGNANT HISTIOCYTOSIS INVOLVING LYMPH NODES OF AXILLA AND UPPER LIMB
	202.35 - (ICD9) MALIGNANT HISTIOCYTOSIS INVOLVING LYMPH NODES OF INGUINAL REGION AND LOWER LIMB
	202.36 - (ICD9) MALIGNANT HISTIOCYTOSIS INVOLVING INTRAPELVIC LYMPH NODES
	202.37 - (ICD9) MALIGNANT HISTIOCYTOSIS INVOLVING SPLEEN
	202.38 - (ICD9) MALIGNANT HISTIOCYTOSIS INVOLVING LYMPH NODES OF MULTIPLE SITES
	202.4 - (ICD9) LEUKEMIC RETICULOENDOTHELIOSIS
	202.40 - (ICD9) LEUKEMIC RETICULOENDOTHELIOSIS UNSPECIFIED SITE
	202.41 - (ICD9) LEUKEMIC RETICULOENDOTHELIOSIS INVOLVING LYMPH NODES OF HEAD FACE AND NECK
	202.42 - (ICD9) LEUKEMIC RETICULOENDOTHELIOSIS INVOLVING INTRATHORACIC LYMPH NODES
	202.43 - (ICD9) LEUKEMIC RETICULOENDOTHELIOSIS INVOLVING INTRA-ABDOMINAL LYMPH NODES
	202.44 - (ICD9) LEUKEMIC RETICULOENDOTHELIOSIS INVOLVING LYMPH NODES OF AXILLA AND UPPER ARM
	202.45 - (ICD9) LEUKEMIC RETICULOENDOTHELIOSIS INVOLVING LYMPH NODES OF INGUINAL REGION AND LOWER LIMB
	202.46 - (ICD9) LEUKEMIC RETICULOENDOTHELIOSIS INVOLVING INTRAPELVIC LYMPH NODES
	202.47 - (ICD9) LEUKEMIC RETICULOENDOTHELIOSIS INVOLVING SPLEEN
	202.48 - (ICD9) LEUKEMIC RETICULOENDOTHELIOSIS INVOLVING LYMPH NODES OF MULTIPLE SITES
	202.5 - (ICD9) LETTERER-SIWE DISEASE
	202.50 - (ICD9) LETTERER-SIWE DISEASE UNSPECIFIED SITE
	202.51 - (ICD9) LETTERER-SIWE DISEASE INVOLVING LYMPH NODES OF HEAD FACE AND NECK
	202.52 - (ICD9) LETTERER-SIWE DISEASE INVOLVING INTRATHORACIC LYMPH NODES
	202.53 - (ICD9) LETTERER-SIWE DISEASE INVOLVING INTRA-ABDOMINAL LYMPH NODES
	202.54 - (ICD9) LETTERER-SIWE DISEASE INVOLVING LYMPH NODES OF AXILLA AND UPPER LIMB
	202.55 - (ICD9) LETTERER-SIWE DISEASE INVOLVING LYMPH NODES OF INGUINAL REGION AND LOWER LIMB
	202.56 - (ICD9) LETTERER-SIWE DISEASE INVOLVING INTRAPELVIC LYMPH NODES
	202.57 - (ICD9) LETTERER-SIWE DISEASE INVOLVING SPLEEN
	202.58 - (ICD9) LETTERER-SIWE DISEASE INVOLVING LYMPH NODES OF MULTIPLE SITES
	202.6 - (ICD9) MALIGNANT MAST CELL TUMORS
	202.60 - (ICD9) MALIGNANT MAST CELL TUMORS UNSPECIFIED SITE
	202.61 - (ICD9) MALIGNANT MAST CELL TUMORS INVOLVING LYMPH NODES OF HEAD FACE AND NECK
	202.62 - (ICD9) MALIGNANT MAST CELL TUMORS INVOLVING INTRATHORACIC LYMPH NODES
	202.63 - (ICD9) MALIGNANT MAST CELL TUMORS INVOLVING INTRA-ABDOMINAL LYMPH NODES
	202.64 - (ICD9) MALIGNANT MAST CELL TUMORS INVOLVING LYMPH NODES OF AXILLA AND UPPER LIMB
	202.65 - (ICD9) MALIGNANT MAST CELL TUMORS INVOLVING LYMPH NODES OF INGUINAL REGION AND LOWER LIMB
	202.66 - (ICD9) MALIGNANT MAST CELL TUMORS INVOLVING INTRAPELVIC LYMPH NODES
	202.67 - (ICD9) MALIGNANT MAST CELL TUMORS INVOLVING SPLEEN
	202.68 - (ICD9) MALIGNANT MAST CELL TUMORS INVOLVING LYMPH NODES OF MULTIPLE SITES
	202.7 - (ICD9) PERIPHERAL T-CELL LYMPHOMA
	202.70 - (ICD9) PERIPHERAL T-CELL LYMPHOMA UNSPECIFIED SITE
	202.71 - (ICD9) PERIPHERAL T-CELL LYMPHOMA INVOLVING LYMPH NODES OF HEAD FACE AND NECK
	202.72 - (ICD9) PERIPHERAL T-CELL LYMPHOMA INVOLVING INTRATHORACIC LYMPH NODES
	202.73 - (ICD9) PERIPHERAL T-CELL LYMPHOMA INVOLVING INTRA-ABDOMINAL LYMPH NODES
	202.74 - (ICD9) PERIPHERAL T-CELL LYMPHOMA INVOLVING LYMPH NODES OF AXILLA AND UPPER LIMB
	202.75 - (ICD9) PERIPHERAL T-CELL LYMPHOMA INVOLVING LYMPH NODES OF INGUINAL REGION AND LOWER LIMB
	202.76 - (ICD9) PERIPHERAL T-CELL LYMPHOMA INVOLVING INTRAPELVIC LYMPH NODES
	202.77 - (ICD9) PERIPHERAL T-CELL LYMPHOMA INVOLVING SPLEEN
	202.78 - (ICD9) PERIPHERAL T-CELL LYMPHOMA INVOLVING LYMPH NODES OF MULTIPLE SITES
	202.8 - (ICD9) OTHER MALIGNANT LYMPHOMAS
	202.80 - (ICD9) OTHER MALIGNANT LYMPHOMAS UNSPECIFIED SITE
	202.81 - (ICD9) OTHER MALIGNANT LYMPHOMAS INVOLVING LYMPH NODES OF HEAD FACE AND NECK
	202.82 - (ICD9) OTHER MALIGNANT LYMPHOMAS INVOLVING INTRATHORACIC LYMPH NODES
	202.83 - (ICD9) OTHER MALIGNANT LYMPHOMAS INVOLVING INTRA-ABDOMINAL LYMPH NODES
	202.84 - (ICD9) OTHER MALIGNANT LYMPHOMAS INVOLVING LYMPH NODES OF AXILLA AND UPPER LIMB
	202.85 - (ICD9) OTHER MALIGNANT LYMPHOMAS INVOLVING LYMPH NODES OF INGUINAL REGION AND LOWER LIMB
	202.86 - (ICD9) OTHER MALIGNANT LYMPHOMAS INVOLVING INTRAPELVIC LYMPH NODES
	202.87 - (ICD9) OTHER MALIGNANT LYMPHOMAS INVOLVING SPLEEN
	202.88 - (ICD9) OTHER MALIGNANT LYMPHOMAS INVOLVING LYMPH NODES OF MULTIPLE SITES
	202.9 - (ICD9) OTHER AND UNSPECIFIED MALIGNANT NEOPLASMS OF LYMPHOID AND HISTIOCYTIC TISSUE
	202.90 - (ICD9) OTHER AND UNSPECIFIED MALIGNANT NEOPLASMS OF LYMPHOID AND HISTIOCYTIC TISSUE UNSPECIFIED SITE
	202.91 - (ICD9) OTHER AND UNSPECIFIED MALIGNANT NEOPLASMS OF LYMPHOID AND HISTIOCYTIC TISSUE INVOLVING LYMPH NODES OF HEAD FACE AND NECK
	202.92 - (ICD9) OTHER AND UNSPECIFIED MALIGNANT NEOPLASMS OF LYMPHOID AND HISTIOCYTIC TISSUE INVOLVING INTRATHORACIC LYMPH NODES
	202.93 - (ICD9) OTHER AND UNSPECIFIED MALIGNANT NEOPLASMS OF LYMPHOID AND HISTIOCYTIC TISSUE INVOLVING INTRA-ABDOMINAL LYMPH NODES
	202.94 - (ICD9) OTHER AND UNSPECIFIED MALIGNANT NEOPLASMS OF LYMPHOID AND HISTIOCYTIC TISSUE INVOLVING LYMPH NODES OF AXILLA AND UPPER LIMB
	202.95 - (ICD9) OTHER AND UNSPECIFIED MALIGNANT NEOPLASMS OF LYMPHOID AND HISTIOCYTIC TISSUE INVOLVING LYMPH NODES OF INGUINAL REGION AND LOWER LIMB
	202.96 - (ICD9) OTHER AND UNSPECIFIED MALIGNANT NEOPLASMS OF LYMPHOID AND HISTIOCYTIC TISSUE INVOLVING INTRAPELVIC LYMPH NODES
	202.97 - (ICD9) OTHER AND UNSPECIFIED MALIGNANT NEOPLASMS OF LYMPHOID AND HISTIOCYTIC TISSUE INVOLVING SPLEEN
	202.98 - (ICD9) OTHER AND UNSPECIFIED MALIGNANT NEOPLASMS OF LYMPHOID AND HISTIOCYTIC TISSUE INVOLVING LYMPH NODES OF MULTIPLE SITES
	203 - (ICD9) MULTIPLE MYELOMA AND IMMUNOPROLIFERATIVE NEOPLASMS
	203.0 - (ICD9) MULTIPLE MYELOMA
	203.00 - (ICD9) MULTIPLE MYELOMA WITHOUT MENTION OF HAVING ACHIEVED REMISSION
	203.01 - (ICD9) MULTIPLE MYELOMA IN REMISSION
	203.02 - (ICD9) MULTIPLE MYELOMA IN RELAPSE
	203.1 - (ICD9) PLASMA CELL LEUKEMIA
	203.10 - (ICD9) PLASMA CELL LEUKEMIA WITHOUT MENTION OF HAVING ACHIEVED REMISSION
	203.11 - (ICD9) PLASMA CELL LEUKEMIA IN REMISSION
	203.12 - (ICD9) PLASMA CELL LEUKEMIA IN RELAPSE
	203.8 - (ICD9) OTHER IMMUNOPROLIFERATIVE NEOPLASMS
	203.80 - (ICD9) OTHER IMMUNOPROLIFERATIVE NEOPLASMS WITHOUT MENTION OF HAVING ACHIEVED REMISSION
	203.81 - (ICD9) OTHER IMMUNOPROLIFERATIVE NEOPLASMS IN REMISSION
	203.82 - (ICD9) OTHER IMMUNOPROLIFERATIVE NEOPLASMS IN RELAPSE
	204 - (ICD9) LYMPHOID LEUKEMIA
	204.0 - (ICD9) ACUTE LYMPHOID LEUKEMIA
	204.00 - (ICD9) ACUTE LYMPHOID LEUKEMIA WITHOUT MENTION OF HAVING ACHIEVED REMISSION
	204.01 - (ICD9) ACUTE LYMPHOID LEUKEMIA IN REMISSION
	204.02 - (ICD9) ACUTE LYMPHOID LEUKEMIA IN RELAPSE
	204.1 - (ICD9) CHRONIC LYMPHOID LEUKEMIA
	204.10 - (ICD9) CHRONIC LYMPHOID LEUKEMIA WITHOUT MENTION OF HAVING ACHIEVED REMISSION
	204.11 - (ICD9) CHRONIC LYMPHOID LEUKEMIA IN REMISSION
	204.12 - (ICD9) CHRONIC LYMPHOID LEUKEMIA IN RELAPSE
	204.2 - (ICD9) SUBACUTE LYMPHOID LEUKEMIA
	204.20 - (ICD9) SUBACUTE LYMPHOID LEUKEMIA WITHOUT MENTION OF HAVING ACHIEVED REMISSION
	204.21 - (ICD9) SUBACUTE LYMPHOID LEUKEMIA IN REMISSION
	204.22 - (ICD9) SUBACUTE LYMPHOID LEUKEMIA IN RELAPSE
	204.8 - (ICD9) OTHER LYMPHOID LEUKEMIA
	204.80 - (ICD9) OTHER LYMPHOID LEUKEMIA WITHOUT MENTION OF HAVING ACHIEVED REMISSION
	204.81 - (ICD9) OTHER LYMPHOID LEUKEMIA IN REMISSION
	204.82 - (ICD9) OTHER LYMPHOID LEUKEMIA IN RELAPSE
	204.9 - (ICD9) UNSPECIFIED LYMPHOID LEUKEMIA
	204.90 - (ICD9) UNSPECIFIED LYMPHOID LEUKEMIA WITHOUT MENTION OF HAVING ACHIEVED REMISSION
	204.91 - (ICD9) UNSPECIFIED LYMPHOID LEUKEMIA IN REMISSION
	204.92 - (ICD9) UNSPECIFIED LYMPHOID LEUKEMIA IN RELAPSE
	205 - (ICD9) MYELOID LEUKEMIA
	205.0 - (ICD9) ACUTE MYELOID LEUKEMIA
	205.00 - (ICD9) ACUTE MYELOID LEUKEMIA WITHOUT MENTION OF HAVING ACHIEVED REMISSION
	205.01 - (ICD9) ACUTE MYELOID LEUKEMIA IN REMISSION
	205.02 - (ICD9) ACUTE MYELOID LEUKEMIA IN RELAPSE
	205.1 - (ICD9) CHRONIC MYELOID LEUKEMIA
	205.10 - (ICD9) CHRONIC MYELOID LEUKEMIA WITHOUT MENTION OF HAVING ACHIEVED REMISSION
	205.11 - (ICD9) CHRONIC MYELOID LEUKEMIA IN REMISSION
	205.12 - (ICD9) CHRONIC MYELOID LEUKEMIA IN RELAPSE
	205.2 - (ICD9) SUBACUTE MYELOID LEUKEMIA
	205.20 - (ICD9) SUBACUTE MYELOID LEUKEMIA WITHOUT MENTION OF HAVING ACHIEVED REMISSION
	205.21 - (ICD9) SUBACUTE MYELOID LEUKEMIA IN REMISSION
	205.22 - (ICD9) SUBACUTE MYELOID LEUKEMIA IN RELAPSE
	205.3 - (ICD9) MYELOID SARCOMA
	205.30 - (ICD9) MYELOID SARCOMA WITHOUT MENTION OF HAVING ACHIEVED REMISSION
	205.31 - (ICD9) MYELOID SARCOMA IN REMISSION
	205.32 - (ICD9) MYELOID SARCOMA IN RELAPSE
	205.8 - (ICD9) OTHER MYELOID LEUKEMIA
	205.80 - (ICD9) OTHER MYELOID LEUKEMIA WITHOUT MENTION OF HAVING ACHIEVED REMISSION
	205.81 - (ICD9) OTHER MYELOID LEUKEMIA IN REMISSION
	205.82 - (ICD9) OTHER MYELOID LEUKEMIA IN RELAPSE
	205.9 - (ICD9) UNSPECIFIED MYELOID LEUKEMIA
	205.90 - (ICD9) UNSPECIFIED MYELOID LEUKEMIA WITHOUT MENTION OF HAVING ACHIEVED REMISSION
	205.91 - (ICD9) UNSPECIFIED MYELOID LEUKEMIA IN REMISSION
	205.92 - (ICD9) UNSPECIFIED MYELOID LEUKEMIA IN RELAPSE
	206 - (ICD9) MONOCYTIC LEUKEMIA
	206.0 - (ICD9) ACUTE MONOCYTIC LEUKEMIA
	206.00 - (ICD9) ACUTE MONOCYTIC LEUKEMIA WITHOUT MENTION OF HAVING ACHIEVED REMISSION
	206.01 - (ICD9) ACUTE MONOCYTIC LEUKEMIA IN REMISSION
	206.02 - (ICD9) ACUTE MONOCYTIC LEUKEMIA IN RELAPSE
	206.1 - (ICD9) CHRONIC MONOCYTIC LEUKEMIA
	206.10 - (ICD9) CHRONIC MONOCYTIC LEUKEMIA WITHOUT MENTION OF HAVING ACHIEVED REMISSION
	206.11 - (ICD9) CHRONIC MONOCYTIC LEUKEMIA IN REMISSION
	206.12 - (ICD9) CHRONIC MONOCYTIC LEUKEMIA IN RELAPSE
	206.2 - (ICD9) SUBACUTE MONOCYTIC LEUKEMIA
	206.20 - (ICD9) SUBACUTE MONOCYTIC LEUKEMIA WITHOUT MENTION OF HAVING ACHIEVED REMISSION
	206.21 - (ICD9) SUBACUTE MONOCYTIC LEUKEMIA IN REMISSION
	206.22 - (ICD9) SUBACUTE MONOCYTIC LEUKEMIA IN RELAPSE
	206.8 - (ICD9) OTHER MONOCYTIC LEUKEMIA
	206.80 - (ICD9) OTHER MONOCYTIC LEUKEMIA WITHOUT MENTION OF HAVING ACHIEVED REMISSION
	206.81 - (ICD9) OTHER MONOCYTIC LEUKEMIA IN REMISSION
	206.82 - (ICD9) OTHER MONOCYTIC LEUKEMIA IN RELAPSE
	206.9 - (ICD9) UNSPECIFIED MONOCYTIC LEUKEMIA
	206.90 - (ICD9) UNSPECIFIED MONOCYTIC LEUKEMIA WITHOUT MENTION OF HAVING ACHIEVED REMISSION
	206.91 - (ICD9) UNSPECIFIED MONOCYTIC LEUKEMIA IN REMISSION
	206.92 - (ICD9) UNSPECIFIED MONOCYTIC LEUKEMIA IN RELAPSE
	207 - (ICD9) OTHER SPECIFIED LEUKEMIA
	207.0 - (ICD9) ACUTE ERYTHREMIA AND ERYTHROLEUKEMIA
	207.00 - (ICD9) ACUTE ERYTHREMIA AND ERYTHROLEUKEMIA WITHOUT MENTION OF HAVING ACHIEVED REMISSION
	207.01 - (ICD9) ACUTE ERYTHREMIA AND ERYTHROLEUKEMIA IN REMISSION
	207.02 - (ICD9) ACUTE ERYTHREMIA AND ERYTHROLEUKEMIA IN RELAPSE
	207.1 - (ICD9) CHRONIC ERYTHREMIA
	207.10 - (ICD9) CHRONIC ERYTHREMIA WITHOUT MENTION OF HAVING ACHIEVED REMISSION
	207.11 - (ICD9) CHRONIC ERYTHREMIA IN REMISSION
	207.12 - (ICD9) CHRONIC ERYTHREMIA IN RELAPSE
	207.2 - (ICD9) MEGAKARYOCYTIC LEUKEMIA
	207.20 - (ICD9) MEGAKARYOCYTIC LEUKEMIA WITHOUT MENTION OF HAVING ACHIEVED REMISSION
	207.21 - (ICD9) MEGAKARYOCYTIC LEUKEMIA IN REMISSION
	207.22 - (ICD9) MEGAKARYOCYTIC LEUKEMIA IN RELAPSE
	207.8 - (ICD9) OTHER SPECIFIED LEUKEMIA
	207.80 - (ICD9) OTHER SPECIFIED LEUKEMIA WITHOUT MENTION OF HAVING ACHIEVED REMISSION
	207.81 - (ICD9) OTHER SPECIFIED LEUKEMIA IN REMISSION
	207.82 - (ICD9) OTHER SPECIFIED LEUKEMIA IN RELAPSE
	208 - (ICD9) LEUKEMIA OF UNSPECIFIED CELL TYPE
	208.0 - (ICD9) ACUTE LEUKEMIA OF UNSPECIFIED CELL TYPE
	208.00 - (ICD9) ACUTE LEUKEMIA OF UNSPECIFIED CELL TYPE WITHOUT MENTION OF HAVING ACHIEVED REMISSION
	208.01 - (ICD9) ACUTE LEUKEMIA OF UNSPECIFIED CELL TYPE IN REMISSION
[truncated: 1,955 more rows]
