# Supplementary material for: Reproducibility of real-world evidence studies using clinical practice data to inform regulatory and coverage decisions
Source: Nat Commun. 2022 Aug 31;13:5126. doi: 10.1038/s41467-022-32310-3 (PMC9430007; doi:10.1038/s41467-022-32310-3)
Supplement: Supplementary file 7 — Supplementary Dataset 4 [file 41467_2022_32310_MOESM7_ESM.zip › Data S4 Study specific author contact files with details of implementation/REPEAT_025_final.xlsx]

## Sheet: Assumptions
Category	Assumptions
MEAURES	The algorithm used to define all the variables in the replication of the study are provided in the sheet named 'codes'
Outcomes	The manuscript text mentions: "To exclude hospital transfers, at least 1 day between the date of discharge from an initial hospitalization and the date of subsequent hospitalization was required for subjects to remain in the study cohort". We assumed this meant that the outcome (readmission for any cause or SSI related cause) was measured one day after the SSI hospitalization discharge date
Inclusion/Exclusion	We assumed patients can enter the cohort only one time.
	We assumed only medical enrollment as of admission date for index surgical procedure was used to define enrollment requirement as manuscript does not mention any other enrollment requirement
Covariates	We assessed covariates on the date of index surgical procedure.
COHORT CREATION
ANALYSIS PLAN

## Sheet: Attrition table
Patients undergoing knee/hip arthroplasty with surgical site infection
	Less Excluded Patients	Remaining Patients
All patients		179222705
Patients with knee/hip arthroplasty in 2007	-179135975	86730
Excluded due to insufficient medical enrollment on day of surgery	-296	86434
Excluded based on occurrence of surgical site infection (SSI) during the admission	-1218	85216
Patients with SSI within one year after the arthroplasty [measured 1 days after discharge up to 365 days after discharge]	-83970	1246
Excluded due to insufficient medical enrollment on day of SSI	-5	1241
Final cohort		1241

## Sheet: Cohort as text
COHORT CREATION Arthroplasty cohort Entry date: Between Jan 01, 2007 and Dec 31, 2007. If a patient has multiple possible qualifying cohort entry events, the patient enters the cohort on the first-occurring qualifying event before exclusions are applied. Cohort Inclusion Measure: All patients with hip or knee arthroplasty. For the purposes of identifying potential qualifying cohort entry dates, e…

## Sheet: Analysis as text
STATISTICAL ANALYSIS Patient Characteristics This study evaluated the following patient characteristics: Age Female Knee Arthroplasty Hip Arthroplasty Plan type Region The default assessment period for the above was on the of day of arthroplasty. Study Outcomes The following study outcomes were defined: 1. Any cause hospitalization measured over the time period beginning on the start of the follo…

## Sheet: Table 1
	Hospitalization for SSI in year after knee or hip arthroplasty surgery
	ORIGINAL RESULTS	REPLICATED RESULTS
N	1026	1233
Age
Mean (SD)	60.7 (11.6)	59.9 (11.0)
Median, [IQR]	---	59.0 (53.0, 64.0)
Female, %	548 (53.4%)	676 (54.8%)
Procedure type, %
Knee	668 (65.1%)	827 (67.1%)
Hip	358 (34.9%)	406 (32.9%)
Plan type, %
Comprehensive	166 (16.5%)	174 (14.1%)
HMO	149 (14.8%)	201 (16.3%)
Point of service	81 (8.1%)	99 (8.0%)
PPO	590 (58.8%)	709 (57.5%)
Other	18 (1.8%)	30 (2.4%)
Missing data	22 (2.1%)	20 (1.6%)
Region, %
Northeast	73 (7.1%)	97 (7.9%)
North Central	377 (36.7%)	431 (35.0%)
South	415 (40.5%)	528 (42.8%)
West	156 (15.2%)	172 (13.9%)
Unknown	5 (0.5%)	5 (0.4%)

## Sheet: Outcomes
Outcome: Patients readmitted	For any reason		For SSI related reason
	Number	%	Number	%
Original study	517	50.4	310	30.2
Replicated study	613	49.7	373	30.3

## Sheet: Codes
Any cause hospitalization
This event measure was defined as occurring when any of the following criteria were met:
	The occurrence of Inpatient
Hip Arthroplasty
This event measure was defined as occurring when any of the following criteria were met:
	The occurrence of Inpatient with the following attributes:
	Procedure Code (Primary Position) is any of: { "00.71", "00.72", "00.73", "00.74", "00.75", "00.76", "00.77", "00.85", "00.86", "00.87", "81.51", "81.52", "81.53" }
	00.71 - (ICD9) REVISION OF HIP REPLACEMENT, ACETABULAR COMPONENT
	00.72 - (ICD9) REVISION OF HIP REPLACEMENT, FEMORAL COMPONENT
	00.73 - (ICD9) REVISION OF HIP REPLACEMENT, ACETABULAR LINER AND/OR FEMORAL HEAD ONLY
	00.74 - (ICD9) HIP BEARING SURFACE, METAL-ON-POLYETHYLENE
	00.75 - (ICD9) HIP BEARING SURFACE, METAL-ON-METAL
	00.76 - (ICD9) HIP BEARING SURFACE, CERAMIC-ON-CERAMIC
	00.77 - (ICD9) HIP BEARING SURFACE, CERAMIC-ON-POLYETHYLENE
	00.85 - (ICD9) RESURFACING HIP, TOTAL, ACETABULUM AND FEMORAL HEAD
	00.86 - (ICD9) RESURFACING HIP, PARTIAL, FEMORAL HEAD
	00.87 - (ICD9) RESURFACING HIP, PARTIAL, ACETABULUM
	81.51 - (ICD9) TOTAL HIP REPLACEMENT
	81.52 - (ICD9) PARTIAL HIP REPLACEMENT
	81.53 - (ICD9) REVISION OF HIP REPLACEMENT, NOT OTHERWISE SPECIFIED
Knee Arthroplasty
This event measure was defined as occurring when any of the following criteria were met:
	The occurrence of Inpatient with the following attributes:
	Procedure Code (Primary Position) is any of: { "00.80", "00.81", "00.82", "00.83", "00.84", "81.42", "81.43", "81.44", "81.46", "81.47", "81.54", "81.55" }
	00.80 - (ICD9) REVISION OF KNEE REPLACEMENT, TOTAL (ALL COMPONENTS)
	00.81 - (ICD9) REVISION OF KNEE REPLACEMENT, TIBIAL COMPONENT
	00.82 - (ICD9) REVISION OF KNEE REPLACEMENT, FEMORAL COMPONENT
	00.83 - (ICD9) REVISION OF KNEE REPLACEMENT, PATELLAR COMPONENT
	00.84 - (ICD9) REVISION OF TOTAL KNEE REPLACEMENT, TIBIAL INSERT (LINER)
	81.42 - (ICD9) FIVE-IN-ONE REPAIR OF KNEE
	81.43 - (ICD9) TRIAD KNEE REPAIR
	81.44 - (ICD9) PATELLAR STABILIZATION
	81.46 - (ICD9) OTHER REPAIR OF THE COLLATERAL LIGAMENTS
	81.47 - (ICD9) OTHER REPAIR OF KNEE
	81.54 - (ICD9) TOTAL KNEE REPLACEMENT
	81.55 - (ICD9) REVISION OF KNEE REPLACEMENT, NOT OTHERWISE SPECIFIED
Surgical site infection (SSI)
This event measure was defined as occurring when any of the following criteria were met:
	The occurrence of Inpatient with the following attributes:
	Diagnosis Code (Any Position) is any of: { "996.66", "996.67", "998.59" }
	996.66 - (ICD9) INFECTION AND INFLAMMATORY REACTION DUE TO INTERNAL JOINT PROSTHESIS
	996.67 - (ICD9) INFECTION AND INFLAMMATORY REACTION DUE TO OTHER INTERNAL ORTHOPEDIC DEVICE IMPLANT AND GRAFT
	998.59 - (ICD9) OTHER POSTOPERATIVE INFECTION
Plan type
This measure re-categorizes Plan Indicator as follows:
	Comprehensive: { 2 - Comprehensive }
	HMO: { 4 - HMO }
	Point of service: { 5 - POS }
	Preferred provider: { 6 - PPO }
	Other: { 1 - Basic/major medical, 3 - EPO, 7 - POS with capitation, 8 - CDHP, 9 - HDHP }
	Missing: { (Missing) }
