# Supplementary material for: Reproducibility of real-world evidence studies using clinical practice data to inform regulatory and coverage decisions
Source: Nat Commun. 2022 Aug 31;13:5126. doi: 10.1038/s41467-022-32310-3 (PMC9430007; doi:10.1038/s41467-022-32310-3)
Supplement: Supplementary file 7 — Supplementary Dataset 4 [file 41467_2022_32310_MOESM7_ESM.zip › Data S4 Study specific author contact files with details of implementation/REPEAT_026_final.xlsx]

## Sheet: Assumptions
Outcome: We calculated the prevalence of Non-Infectious Uveitis among Adult patients
Category	Assumptions
MEASURES	The algorithms used to define all the variables used for the replication of the study are provided in the sheet named 'codes'
Outcomes	We assumed any diagnosis position and any care setting to define outcome
	We assumed no washout period for the outcome since the authors described measuring prevalence.
	We assumed the date of the second claim to define the date of the outcome for the patient
Covariates	We assumed the generic names of corticosteroids, immunosuppressants, or biologics and assumed generic names are provided in the worksheet 'codes'
COHORT CREATION
ANALYSIS
	We assumed follow-up ends on Dec. 31, 2012.

## Sheet: Attrition Table
Patients in Optum database in 2012
	Less Excluded Patients	Remaining Patients
All patients in our database		75524500
Patients with enrollment anytime in the year of 2012	-59886869	15637631
Patients with enrollment on all days in 2012	-4902085	10735546
Patients age less than 18 years old	-1996549	8738997
Final cohort		8738997

## Sheet: Cohort as Text
COHORT CREATION Cohort Entry Entry date: Between Jan 01, 2012 and Dec 31, 2012. If a patient has multiple possible qualifying cohort entry events, the patient enters the cohort on the first-occurring qualifying event before exclusions are applied. Cohort Inclusion Measure: All patients with enrollment. For the purposes of identifying potential qualifying cohort entry dates, exposure periods are e…

## Sheet: Analysis as Text
STATISTICAL ANALYSIS All patients cohort Patient Characteristics This study evaluated the following patient characteristics: Uveitis, 2 separate diagnoses Noninfectious uveitis, 2 separate diagnoses Nonanterior NIU, 2 separate diagnoses Intermediate NIU, 2 separate diagnoses Panuveitis, 2 separate diagnoses Posterior NIU, 2 separate diagnoses aNIU, 2 separate diagnoses Age categories Gender The d…

## Sheet: Table 1
	ORIGINAL STUDY		REPLICATED STUDY
Variables	N=3,994,054		N=8,738,997
Gender
Male	1,930,090 (48.3%)		4,174,063 (47.8%)
Female	2,063,868 (51.7%)		4,563,573 (52.2%)
Age category
18-30 years	736,454 (14.9%)		1,480,131 (16.9%)
31-44 years	807,346 (16.4%)		1,948,650 (22.3%)
45-54 years	814,755 (16.5%)		1,603,102 (18.3%)
55-64 years	796,503 (16.2%)		1,334,648 (15.3%)
>=65 years	838,996 (17.0%)		2,355,266 (27.0%)
Uveitis	5299 (0.13%)		15,722 (0.18%)
NIU	4827 (0.12%)		14,052 (0.16%)
NIU by location
Nonanterior NIU	923 (0.02%)		2,111 (0.02%)
Intermediate	44 (0.001%)		249 (0.003%)
Panuveitis	463 (0.01%)		412 (0.005%)
Posterior	416 (0.01%)		2,109 (0.02%)
aNIU	3904 (0.10%)		11,773 (0.13%)
Severe aNIU	392 (0.01%)		594 (0.007%)
aNIU by presence of systemic conditions
Systemic autoimmune conditions	432 (0.01%)		1,399 (0.016%)
Idiopathic	3472 (0.09%)		10,993 (0.12%)
Idiopathic and severe	326 (0.01%)		594 (0.007%)

## Sheet: Outcomes
Outcome: Prevalence of NIU among adults
Original study
No of cases	Rate (95% CI)
4827	121 (117.5-124.3)
Replicated study
No of cases	Rate (95% CI)
14051	161 (158.1-163.5)

## Sheet: Codes
Intermediate NIU, 2 separate diagnoses
This measure was defined as:
1. New Sequence
	1.1. The occurrence of Intermediate NIU, single occurrence; and
	1.2. The occurrence of Intermediate NIU, single occurrence, starting at least one day after the start of 1.1, and starting at most 365 days after the start of 1.1.
The event of interest in this group is 1.2.
Intermediate NIU, single occurrence
This event measure was defined as occurring when any of the following criteria were met:
	The occurrence of Inpatient Confinement with the following attributes:
	Diagnosis Code (Any Confinement Position) is any of: { "363.21" }
	363.21 - (ICD9) PARS PLANITIS
	The occurrence of Medical Services with the following attributes:
	Diagnosis Code (Any Position) is any of: { "363.21" }
	363.21 - (ICD9) PARS PLANITIS
Nonanterior NIU, 2 separate diagnoses
This measure was defined as:
1. New Sequence
	1.1. The occurrence of Nonanterior NIU, single occurrence; and
	1.2. The occurrence of Nonanterior NIU, single occurrence, starting at least one day after the start of 1.1, and starting at most 365 days after the start of 1.1.
The event of interest in this group is 1.2.
Nonanterior NIU, single occurrence
This event measure was defined as occurring when any of the following criteria were met:
	The occurrence of Inpatient Confinement with the following attributes:
	Diagnosis Code (Any Confinement Position) is any of: { "362.12", "362.18", "363.00", "363.01", "363.03", "363.04", "363.05", "363.06", "363.10", "363.11", "363.12", "363.13", "363.15", "363.20", "363.21", "363.22", "364.24" }
	362.12 - (ICD9) EXUDATIVE RETINOPATHY
	362.18 - (ICD9) RETINAL VASCULITIS
	363.00 - (ICD9) FOCAL CHORIORETINITIS UNSPECIFIED
	363.01 - (ICD9) FOCAL CHOROIDITIS AND CHORIORETINITIS JUXTAPAPILLARY
	363.03 - (ICD9) FOCAL CHOROIDITIS AND CHORIORETINITIS OF OTHER POSTERIOR POLE
	363.04 - (ICD9) FOCAL CHOROIDITIS AND CHORIORETINITIS PERIPHERAL
	363.05 - (ICD9) FOCAL RETINITIS AND RETINOCHOROIDITIS JUXTAPAPILLARY
	363.06 - (ICD9) FOCAL RETINITIS AND RETINOCHOROIDITIS MACULAR OR PARAMACULAR
	363.10 - (ICD9) DISSEMINATED CHORIORETINITIS UNSPECIFIED
	363.11 - (ICD9) DISSEMINATED CHOROIDITIS AND CHORIORETINITIS POSTERIOR POLE
	363.12 - (ICD9) DISSEMINATED CHOROIDITIS AND CHORIORETINITIS PERIPHERAL
	363.13 - (ICD9) DISSEMINATED CHOROIDITIS AND CHORIORETINITIS GENERALIZED
	363.15 - (ICD9) DISSEMINATED RETINITIS AND RETINOCHOROIDITIS PIGMENT EPITHELIOPATHY
	363.20 - (ICD9) CHORIORETINITIS UNSPECIFIED
	363.21 - (ICD9) PARS PLANITIS
	363.22 - (ICD9) HARADA'S DISEASE
	364.24 - (ICD9) VOGT-KOYANAGI SYNDROME
	The occurrence of Medical Services with the following attributes:
	Diagnosis Code (Any Position) is any of: { "362.12", "362.18", "363.00", "363.01", "363.03", "363.04", "363.05", "363.06", "363.10", "363.11", "363.12", "363.13", "363.15", "363.20", "363.21", "363.22", "364.24" }
	362.12 - (ICD9) EXUDATIVE RETINOPATHY
	362.18 - (ICD9) RETINAL VASCULITIS
	363.00 - (ICD9) FOCAL CHORIORETINITIS UNSPECIFIED
	363.01 - (ICD9) FOCAL CHOROIDITIS AND CHORIORETINITIS JUXTAPAPILLARY
	363.03 - (ICD9) FOCAL CHOROIDITIS AND CHORIORETINITIS OF OTHER POSTERIOR POLE
	363.04 - (ICD9) FOCAL CHOROIDITIS AND CHORIORETINITIS PERIPHERAL
	363.05 - (ICD9) FOCAL RETINITIS AND RETINOCHOROIDITIS JUXTAPAPILLARY
	363.06 - (ICD9) FOCAL RETINITIS AND RETINOCHOROIDITIS MACULAR OR PARAMACULAR
	363.10 - (ICD9) DISSEMINATED CHORIORETINITIS UNSPECIFIED
	363.11 - (ICD9) DISSEMINATED CHOROIDITIS AND CHORIORETINITIS POSTERIOR POLE
	363.12 - (ICD9) DISSEMINATED CHOROIDITIS AND CHORIORETINITIS PERIPHERAL
	363.13 - (ICD9) DISSEMINATED CHOROIDITIS AND CHORIORETINITIS GENERALIZED
	363.15 - (ICD9) DISSEMINATED RETINITIS AND RETINOCHOROIDITIS PIGMENT EPITHELIOPATHY
	363.20 - (ICD9) CHORIORETINITIS UNSPECIFIED
	363.21 - (ICD9) PARS PLANITIS
	363.22 - (ICD9) HARADA'S DISEASE
	364.24 - (ICD9) VOGT-KOYANAGI SYNDROME
Noninfectious uveitis, 2 separate diagnoses
This measure was defined as:
1. New Definition
	1.1. The occurrence of Noninfectious uveitis, single occurrence; and
	1.2. The occurrence of Noninfectious uveitis, single occurrence, starting at least one day after the end of 1.1, and starting at most 365 days after the start of 1.1.
The event of interest in this group is 1.2.
Noninfectious uveitis, single occurrence
This event measure was defined as occurring when any of the following criteria were met:
	The occurrence of Inpatient Confinement with the following attributes:
	Diagnosis Code (Any Confinement Position) is any of: { "360.12", "362.12", "362.18", "363.00", "363.01", "363.03", "363.04", "363.05", "363.06", "363.10", "363.11", "363.12", "363.13", "363.15", "363.20", "363.21", "363.22", "364.00", "364.01", "364.02", "364.04", "364.05", "364.10", "364.11", "364.21", "364.22", "364.23", "364.24", "364.3", "364.30", "364.31", "364.33", "364.34", "364.36", "364.…
	360.12 - (ICD9) PANUVEITIS
	362.12 - (ICD9) EXUDATIVE RETINOPATHY
	362.18 - (ICD9) RETINAL VASCULITIS
	363.00 - (ICD9) FOCAL CHORIORETINITIS UNSPECIFIED
	363.01 - (ICD9) FOCAL CHOROIDITIS AND CHORIORETINITIS JUXTAPAPILLARY
	363.03 - (ICD9) FOCAL CHOROIDITIS AND CHORIORETINITIS OF OTHER POSTERIOR POLE
	363.04 - (ICD9) FOCAL CHOROIDITIS AND CHORIORETINITIS PERIPHERAL
	363.05 - (ICD9) FOCAL RETINITIS AND RETINOCHOROIDITIS JUXTAPAPILLARY
	363.06 - (ICD9) FOCAL RETINITIS AND RETINOCHOROIDITIS MACULAR OR PARAMACULAR
	363.10 - (ICD9) DISSEMINATED CHORIORETINITIS UNSPECIFIED
	363.11 - (ICD9) DISSEMINATED CHOROIDITIS AND CHORIORETINITIS POSTERIOR POLE
	363.12 - (ICD9) DISSEMINATED CHOROIDITIS AND CHORIORETINITIS PERIPHERAL
	363.13 - (ICD9) DISSEMINATED CHOROIDITIS AND CHORIORETINITIS GENERALIZED
	363.15 - (ICD9) DISSEMINATED RETINITIS AND RETINOCHOROIDITIS PIGMENT EPITHELIOPATHY
	363.20 - (ICD9) CHORIORETINITIS UNSPECIFIED
	363.21 - (ICD9) PARS PLANITIS
	363.22 - (ICD9) HARADA'S DISEASE
	364.00 - (ICD9) ACUTE AND SUBACUTE IRIDOCYCLITIS UNSPECIFIED
	364.01 - (ICD9) PRIMARY IRIDOCYCLITIS
	364.02 - (ICD9) RECURRENT IRIDOCYCLITIS
	364.04 - (ICD9) SECONDARY IRIDOCYCLITIS NONINFECTIOUS
	364.05 - (ICD9) HYPOPYON
	364.10 - (ICD9) CHRONIC IRIDOCYCLITIS UNSPECIFIED
	364.11 - (ICD9) CHRONIC IRIDOCYCLITIS IN DISEASES CLASSIFIED ELSEWHERE
	364.21 - (ICD9) FUCHS' HETEROCHROMIC CYCLITIS
	364.22 - (ICD9) GLAUCOMATOCYCLITIC CRISES
	364.23 - (ICD9) LENS-INDUCED IRIDOCYCLITIS
	364.24 - (ICD9) VOGT-KOYANAGI SYNDROME
	364.3 - (ICD9) UNSPECIFIED IRIDOCYCLITIS
	364.3
	364.31
	364.33
	364.34
	364.36
	364.37
	The occurrence of Medical Services with the following attributes:
	Diagnosis Code (Any Position) is any of: { "360.12", "362.12", "362.18", "363.00", "363.01", "363.03", "363.04", "363.05", "363.06", "363.10", "363.11", "363.12", "363.13", "363.15", "363.20", "363.21", "363.22", "364.00", "364.01", "364.02", "364.04", "364.05", "364.10", "364.11", "364.21", "364.22", "364.23", "364.24", "364.3", "364.30", "364.31", "364.33", "364.34", "364.36", "364.37" }
	360.12 - (ICD9) PANUVEITIS
	362.12 - (ICD9) EXUDATIVE RETINOPATHY
	362.18 - (ICD9) RETINAL VASCULITIS
	363.00 - (ICD9) FOCAL CHORIORETINITIS UNSPECIFIED
	363.01 - (ICD9) FOCAL CHOROIDITIS AND CHORIORETINITIS JUXTAPAPILLARY
	363.03 - (ICD9) FOCAL CHOROIDITIS AND CHORIORETINITIS OF OTHER POSTERIOR POLE
	363.04 - (ICD9) FOCAL CHOROIDITIS AND CHORIORETINITIS PERIPHERAL
	363.05 - (ICD9) FOCAL RETINITIS AND RETINOCHOROIDITIS JUXTAPAPILLARY
	363.06 - (ICD9) FOCAL RETINITIS AND RETINOCHOROIDITIS MACULAR OR PARAMACULAR
	363.10 - (ICD9) DISSEMINATED CHORIORETINITIS UNSPECIFIED
	363.11 - (ICD9) DISSEMINATED CHOROIDITIS AND CHORIORETINITIS POSTERIOR POLE
	363.12 - (ICD9) DISSEMINATED CHOROIDITIS AND CHORIORETINITIS PERIPHERAL
	363.13 - (ICD9) DISSEMINATED CHOROIDITIS AND CHORIORETINITIS GENERALIZED
	363.15 - (ICD9) DISSEMINATED RETINITIS AND RETINOCHOROIDITIS PIGMENT EPITHELIOPATHY
	363.20 - (ICD9) CHORIORETINITIS UNSPECIFIED
	363.21 - (ICD9) PARS PLANITIS
	363.22 - (ICD9) HARADA'S DISEASE
	364.00 - (ICD9) ACUTE AND SUBACUTE IRIDOCYCLITIS UNSPECIFIED
	364.01 - (ICD9) PRIMARY IRIDOCYCLITIS
	364.02 - (ICD9) RECURRENT IRIDOCYCLITIS
	364.04 - (ICD9) SECONDARY IRIDOCYCLITIS NONINFECTIOUS
	364.05 - (ICD9) HYPOPYON
	364.10 - (ICD9) CHRONIC IRIDOCYCLITIS UNSPECIFIED
	364.11 - (ICD9) CHRONIC IRIDOCYCLITIS IN DISEASES CLASSIFIED ELSEWHERE
	364.21 - (ICD9) FUCHS' HETEROCHROMIC CYCLITIS
	364.22 - (ICD9) GLAUCOMATOCYCLITIC CRISES
	364.23 - (ICD9) LENS-INDUCED IRIDOCYCLITIS
	364.24 - (ICD9) VOGT-KOYANAGI SYNDROME
	364.3 - (ICD9) UNSPECIFIED IRIDOCYCLITIS
	364.3
	364.31
	364.33
	364.34
	364.36
	364.37
Panuveitis, 2 separate diagnoses
This measure was defined as:
1. New Sequence
	1.1. The occurrence of Panuveitis, single occurrence; and
	1.2. The occurrence of Panuveitis, single occurrence, starting at least one day after the start of 1.1, and starting at most 365 days after the start of 1.1.
The event of interest in this group is 1.2.
Panuveitis, single occurrence
This event measure was defined as occurring when any of the following criteria were met:
	The occurrence of Inpatient Confinement with the following attributes:
	Diagnosis Code (Any Confinement Position) is any of: { "360.12" }
	360.12 - (ICD9) PANUVEITIS
	The occurrence of Medical Services with the following attributes:
	Diagnosis Code (Any Position) is any of: { "360.12" }
	360.12 - (ICD9) PANUVEITIS
Posterior NIU, 2 separate diagnoses
This measure was defined as:
1. New Definition
	1.1. The occurrence of Posterior NIU, single occurrence; and
	1.2. The occurrence of Posterior NIU, single occurrence, starting at least one day after the end of 1.1, and starting at most 365 days after the start of 1.1.
The event of interest in this group is 1.2.
Posterior NIU, single occurrence
This event measure was defined as occurring when any of the following criteria were met:
	The occurrence of Inpatient Confinement with the following attributes:
	Diagnosis Code (Any Confinement Position) is any of: { "362.12", "362.18", "363.00", "363.01", "363.03", "363.04", "363.05", "363.06", "363.10", "363.11", "363.12", "363.13", "363.15", "363.20", "363.21", "363.22", "364.24" }
	362.12 - (ICD9) EXUDATIVE RETINOPATHY
	362.18 - (ICD9) RETINAL VASCULITIS
	363.00 - (ICD9) FOCAL CHORIORETINITIS UNSPECIFIED
	363.01 - (ICD9) FOCAL CHOROIDITIS AND CHORIORETINITIS JUXTAPAPILLARY
	363.03 - (ICD9) FOCAL CHOROIDITIS AND CHORIORETINITIS OF OTHER POSTERIOR POLE
	363.04 - (ICD9) FOCAL CHOROIDITIS AND CHORIORETINITIS PERIPHERAL
	363.05 - (ICD9) FOCAL RETINITIS AND RETINOCHOROIDITIS JUXTAPAPILLARY
	363.06 - (ICD9) FOCAL RETINITIS AND RETINOCHOROIDITIS MACULAR OR PARAMACULAR
	363.10 - (ICD9) DISSEMINATED CHORIORETINITIS UNSPECIFIED
	363.11 - (ICD9) DISSEMINATED CHOROIDITIS AND CHORIORETINITIS POSTERIOR POLE
	363.12 - (ICD9) DISSEMINATED CHOROIDITIS AND CHORIORETINITIS PERIPHERAL
	363.13 - (ICD9) DISSEMINATED CHOROIDITIS AND CHORIORETINITIS GENERALIZED
	363.15 - (ICD9) DISSEMINATED RETINITIS AND RETINOCHOROIDITIS PIGMENT EPITHELIOPATHY
	363.20 - (ICD9) CHORIORETINITIS UNSPECIFIED
	363.21 - (ICD9) PARS PLANITIS
	363.22 - (ICD9) HARADA'S DISEASE
	364.24 - (ICD9) VOGT-KOYANAGI SYNDROME
	The occurrence of Medical Services with the following attributes:
	Diagnosis Code (Any Position) is any of: { "362.12", "362.18", "363.00", "363.01", "363.03", "363.04", "363.05", "363.06", "363.10", "363.11", "363.12", "363.13", "363.15", "363.20", "363.21", "363.22", "364.24" }
	362.12 - (ICD9) EXUDATIVE RETINOPATHY
	362.18 - (ICD9) RETINAL VASCULITIS
	363.00 - (ICD9) FOCAL CHORIORETINITIS UNSPECIFIED
	363.01 - (ICD9) FOCAL CHOROIDITIS AND CHORIORETINITIS JUXTAPAPILLARY
	363.03 - (ICD9) FOCAL CHOROIDITIS AND CHORIORETINITIS OF OTHER POSTERIOR POLE
	363.04 - (ICD9) FOCAL CHOROIDITIS AND CHORIORETINITIS PERIPHERAL
	363.05 - (ICD9) FOCAL RETINITIS AND RETINOCHOROIDITIS JUXTAPAPILLARY
	363.06 - (ICD9) FOCAL RETINITIS AND RETINOCHOROIDITIS MACULAR OR PARAMACULAR
	363.10 - (ICD9) DISSEMINATED CHORIORETINITIS UNSPECIFIED
	363.11 - (ICD9) DISSEMINATED CHOROIDITIS AND CHORIORETINITIS POSTERIOR POLE
	363.12 - (ICD9) DISSEMINATED CHOROIDITIS AND CHORIORETINITIS PERIPHERAL
	363.13 - (ICD9) DISSEMINATED CHOROIDITIS AND CHORIORETINITIS GENERALIZED
	363.15 - (ICD9) DISSEMINATED RETINITIS AND RETINOCHOROIDITIS PIGMENT EPITHELIOPATHY
	363.20 - (ICD9) CHORIORETINITIS UNSPECIFIED
	363.21 - (ICD9) PARS PLANITIS
	363.22 - (ICD9) HARADA'S DISEASE
	364.24 - (ICD9) VOGT-KOYANAGI SYNDROME
Uveitis, 2 separate diagnoses
This measure was defined as:
1. New Sequence
	1.1. The occurrence of Uveitis, single occurrence; and
	1.2. The occurrence of Uveitis, single occurrence, starting at least one day after the start of 1.1, and starting at most 365 days after the start of 1.1.
The event of interest in this group is 1.2.
Uveitis, single occurrence
This event measure was defined as occurring when any of the following criteria were met:
	The occurrence of Inpatient Confinement with the following attributes:
	Diagnosis Code (Any Confinement Position) is any of: { "053.22", "054.44", "091.51", "094.83", "115.02", "115.92", "360.11", "360.12", "360.13", "360.19", "362.12", "362.18", "364.00", "364.01", "364.02", "364.04", "364.05", "017.3", "017.30", "017.31", "017.32", "017.33", "017.34", "017.35", "017.36", "017.38", "017.39", "090.0", "090.00", "090.02", "090.09", "090.5", "090.50", "090.51", "090.52…
	053.22 - (ICD9) HERPES ZOSTER IRIDOCYCLITIS
	054.44 - (ICD9) HERPES SIMPLEX IRIDOCYCLITIS
	091.51 - (ICD9) SYPHILITIC CHORIORETINITIS (SECONDARY)
	094.83 - (ICD9) SYPHILITIC DISSEMINATED RETINOCHOROIDITIS
	115.02 - (ICD9) HISTOPLASMA CAPSULATUM RETINITIS
	115.92 - (ICD9) HISTOPLASMOSIS RETINITIS UNSPECIFIED
	360.11 - (ICD9) SYMPATHETIC UVEITIS
	360.12 - (ICD9) PANUVEITIS
	360.13 - (ICD9) PARASITIC ENDOPHTHALMITIS UNSPECIFIED
	360.19 - (ICD9) OTHER ENDOPHTHALMITIS
	362.12 - (ICD9) EXUDATIVE RETINOPATHY
	362.18 - (ICD9) RETINAL VASCULITIS
	364.00 - (ICD9) ACUTE AND SUBACUTE IRIDOCYCLITIS UNSPECIFIED
	364.01 - (ICD9) PRIMARY IRIDOCYCLITIS
	364.02 - (ICD9) RECURRENT IRIDOCYCLITIS
	364.04 - (ICD9) SECONDARY IRIDOCYCLITIS NONINFECTIOUS
	364.05 - (ICD9) HYPOPYON
	017.3 - (ICD9) TUBERCULOSIS OF EYE
	017.30 - (ICD9) TUBERCULOSIS OF EYE UNSPECIFIED EXAMINATION
	017.31 - (ICD9) TUBERCULOSIS OF EYE BACTERIOLOGICAL OR HISTOLOGICAL EXAMINATION NOT DONE
	017.32 - (ICD9) TUBERCULOSIS OF EYE BACTERIOLOGICAL OR HISTOLOGICAL EXAMINATION RESULTS UNKNOWN (AT PRESENT)
	017.33 - (ICD9) TUBERCULOSIS OF EYE TUBERCLE BACILLI FOUND (IN SPUTUM) BY MICROSCOPY
	017.34 - (ICD9) TUBERCULOSIS OF EYE TUBERCLE BACILLI NOT FOUND (IN SPUTUM) BY MICROSCOPY BUT FOUND BY BACTERIAL CULTURE
	017.35 - (ICD9) TUBERCULOSIS OF EYE TUBERCLE BACILLI NOT FOUND BY BACTERIOLOGICAL EXAMINATION BUT TUBERCULOSIS CONFIRMED HISTOLOGICALLY
	017.36 - (ICD9) TUBERCULOSIS OF EYE TUBERCLE BACILLI NOT FOUND BY BACTERIOLOGICAL OR HISTOLOGICAL EXAMINATION BUT TUBERCULOSIS CONFIRMED BY OTHER METHODS (INOCULATION OF ANIMALS)
	17.38
	17.39
	090.0 - (ICD9) EARLY CONGENITAL SYPHILIS SYMPTOMATIC
	90
	90.02
	90.09
	090.5 - (ICD9) OTHER LATE CONGENITAL SYPHILIS SYMPTOMATIC
	90.5
	90.51
	90.52
	90.53
	90.54
	90.55
	90.56
	90.57
	90.58
	90.59
	095.8 - (ICD9) OTHER SPECIFIED FORMS OF LATE SYMPTOMATIC SYPHILIS
	95.83
	95.85
	95.86
	95.87
	95.88
	95.89
	115.12 - (ICD9) HISTOPLASMA DUBOISII RETINITIS
	130.2 - (ICD9) CHORIORETINITIS DUE TO TOXOPLASMOSIS
	130.2
	130.21
	130.22
	130.27
	130.28
	360.0 - (ICD9) PURULENT ENDOPHTHALMITIS
	360.00 - (ICD9) PURULENT ENDOPHTHALMITIS UNSPECIFIED
	360.01 - (ICD9) ACUTE ENDOPHTHALMITIS
	360.02 - (ICD9) PANOPHTHALMITIS
	360.03 - (ICD9) CHRONIC ENDOPHTHALMITIS
	360.04 - (ICD9) VITREOUS ABSCESS
	360.05
	360.07
	360.08
	360.1 - (ICD9) OTHER ENDOPHTHALMITIS
	360.1
	360.14 - (ICD9) OPHTHALMIA NODOSA
	360.15
	360.16
	360.17
	360.18
	363.0 - (ICD9) FOCAL CHORIORETINITIS AND FOCAL RETINOCHOROIDITIS
	363.00 - (ICD9) FOCAL CHORIORETINITIS UNSPECIFIED
	363.01 - (ICD9) FOCAL CHOROIDITIS AND CHORIORETINITIS JUXTAPAPILLARY
	363.02
	363.03 - (ICD9) FOCAL CHOROIDITIS AND CHORIORETINITIS OF OTHER POSTERIOR POLE
	363.04 - (ICD9) FOCAL CHOROIDITIS AND CHORIORETINITIS PERIPHERAL
	363.05 - (ICD9) FOCAL RETINITIS AND RETINOCHOROIDITIS JUXTAPAPILLARY
	363.06 - (ICD9) FOCAL RETINITIS AND RETINOCHOROIDITIS MACULAR OR PARAMACULAR
	363.07 - (ICD9) FOCAL RETINITIS AND RETINOCHOROIDITIS OF OTHER POSTERIOR POLE
	363.08 - (ICD9) FOCAL RETINITIS AND RETINOCHOROIDITIS PERIPHERAL
	363.1 - (ICD9) DISSEMINATED CHORIORETINITIS AND DISSEMINATED RETINOCHOROIDITIS
	363.10 - (ICD9) DISSEMINATED CHORIORETINITIS UNSPECIFIED
	363.11 - (ICD9) DISSEMINATED CHOROIDITIS AND CHORIORETINITIS POSTERIOR POLE
	363.12 - (ICD9) DISSEMINATED CHOROIDITIS AND CHORIORETINITIS PERIPHERAL
	363.13 - (ICD9) DISSEMINATED CHOROIDITIS AND CHORIORETINITIS GENERALIZED
	363.14 - (ICD9) DISSEMINATED RETINITIS AND RETINOCHOROIDITIS METASTATIC
	363.15 - (ICD9) DISSEMINATED RETINITIS AND RETINOCHOROIDITIS PIGMENT EPITHELIOPATHY
	363.16
	363.17
	363.2 - (ICD9) OTHER AND UNSPECIFIED FORMS OF CHORIORETINITIS AND RETINOCHOROIDITIS
	363.20 - (ICD9) CHORIORETINITIS UNSPECIFIED
	363.21 - (ICD9) PARS PLANITIS
	363.22 - (ICD9) HARADA'S DISEASE
	363.23
	363.24
	363.29
	364.1 - (ICD9) CHRONIC IRIDOCYCLITIS
	364.10 - (ICD9) CHRONIC IRIDOCYCLITIS UNSPECIFIED
	364.11 - (ICD9) CHRONIC IRIDOCYCLITIS IN DISEASES CLASSIFIED ELSEWHERE
	364.12
	364.13
	364.14
	364.15
	364.16
	364.17
	364.19
	364.2 - (ICD9) CERTAIN TYPES OF IRIDOCYCLITIS
	364.2
	364.21 - (ICD9) FUCHS' HETEROCHROMIC CYCLITIS
	364.22 - (ICD9) GLAUCOMATOCYCLITIC CRISES
	364.23 - (ICD9) LENS-INDUCED IRIDOCYCLITIS
	364.24 - (ICD9) VOGT-KOYANAGI SYNDROME
	364.28
	364.3 - (ICD9) UNSPECIFIED IRIDOCYCLITIS
	364.3
	364.31
	364.33
	364.34
	364.36
	364.37
	771.2 - (ICD9) OTHER CONGENITAL INFECTIONS SPECIFIC TO THE PERINATAL PERIOD
	771.2
	771.21
	The occurrence of Medical Services with the following attributes:
	Diagnosis Code (Any Position) is any of: { "017.3", "017.30", "017.31", "017.32", "017.33", "017.34", "017.35", "017.36", "017.38", "017.39", "053.22", "054.44", "090.0", "090.00", "090.02", "090.09", "090.5", "090.50", "090.51", "090.52", "090.53", "090.54", "090.55", "090.56", "090.57", "090.58", "090.59", "091.51", "094.83", "095.8", "095.83", "095.85", "095.86", "095.87", "095.88", "095.89", …
	017.3 - (ICD9) TUBERCULOSIS OF EYE
	017.30 - (ICD9) TUBERCULOSIS OF EYE UNSPECIFIED EXAMINATION
	017.31 - (ICD9) TUBERCULOSIS OF EYE BACTERIOLOGICAL OR HISTOLOGICAL EXAMINATION NOT DONE
	017.32 - (ICD9) TUBERCULOSIS OF EYE BACTERIOLOGICAL OR HISTOLOGICAL EXAMINATION RESULTS UNKNOWN (AT PRESENT)
	017.33 - (ICD9) TUBERCULOSIS OF EYE TUBERCLE BACILLI FOUND (IN SPUTUM) BY MICROSCOPY
	017.34 - (ICD9) TUBERCULOSIS OF EYE TUBERCLE BACILLI NOT FOUND (IN SPUTUM) BY MICROSCOPY BUT FOUND BY BACTERIAL CULTURE
	017.35 - (ICD9) TUBERCULOSIS OF EYE TUBERCLE BACILLI NOT FOUND BY BACTERIOLOGICAL EXAMINATION BUT TUBERCULOSIS CONFIRMED HISTOLOGICALLY
	017.36 - (ICD9) TUBERCULOSIS OF EYE TUBERCLE BACILLI NOT FOUND BY BACTERIOLOGICAL OR HISTOLOGICAL EXAMINATION BUT TUBERCULOSIS CONFIRMED BY OTHER METHODS (INOCULATION OF ANIMALS)
	17.38
	17.39
	053.22 - (ICD9) HERPES ZOSTER IRIDOCYCLITIS
	054.44 - (ICD9) HERPES SIMPLEX IRIDOCYCLITIS
	090.0 - (ICD9) EARLY CONGENITAL SYPHILIS SYMPTOMATIC
	90
	90.02
	90.09
	090.5 - (ICD9) OTHER LATE CONGENITAL SYPHILIS SYMPTOMATIC
	90.5
	90.51
	90.52
	90.53
	90.54
	90.55
	90.56
	90.57
	90.58
	90.59
	091.51 - (ICD9) SYPHILITIC CHORIORETINITIS (SECONDARY)
	094.83 - (ICD9) SYPHILITIC DISSEMINATED RETINOCHOROIDITIS
	095.8 - (ICD9) OTHER SPECIFIED FORMS OF LATE SYMPTOMATIC SYPHILIS
	95.83
	95.85
	95.86
	95.87
	95.88
	95.89
	115.02 - (ICD9) HISTOPLASMA CAPSULATUM RETINITIS
	115.12 - (ICD9) HISTOPLASMA DUBOISII RETINITIS
	115.92 - (ICD9) HISTOPLASMOSIS RETINITIS UNSPECIFIED
	130.2 - (ICD9) CHORIORETINITIS DUE TO TOXOPLASMOSIS
	130.2
	130.21
	130.22
	130.27
	130.28
	360.0 - (ICD9) PURULENT ENDOPHTHALMITIS
	360.00 - (ICD9) PURULENT ENDOPHTHALMITIS UNSPECIFIED
	360.01 - (ICD9) ACUTE ENDOPHTHALMITIS
	360.02 - (ICD9) PANOPHTHALMITIS
	360.03 - (ICD9) CHRONIC ENDOPHTHALMITIS
	360.04 - (ICD9) VITREOUS ABSCESS
	360.05
	360.07
	360.08
	360.1 - (ICD9) OTHER ENDOPHTHALMITIS
	360.1
	360.11 - (ICD9) SYMPATHETIC UVEITIS
	360.12 - (ICD9) PANUVEITIS
	360.13 - (ICD9) PARASITIC ENDOPHTHALMITIS UNSPECIFIED
	360.14 - (ICD9) OPHTHALMIA NODOSA
	360.15
	360.16
	360.17
	360.18
	360.19 - (ICD9) OTHER ENDOPHTHALMITIS
	362.12 - (ICD9) EXUDATIVE RETINOPATHY
	362.18 - (ICD9) RETINAL VASCULITIS
	363.0 - (ICD9) FOCAL CHORIORETINITIS AND FOCAL RETINOCHOROIDITIS
	363.00 - (ICD9) FOCAL CHORIORETINITIS UNSPECIFIED
	363.01 - (ICD9) FOCAL CHOROIDITIS AND CHORIORETINITIS JUXTAPAPILLARY
	363.02
	363.03 - (ICD9) FOCAL CHOROIDITIS AND CHORIORETINITIS OF OTHER POSTERIOR POLE
	363.04 - (ICD9) FOCAL CHOROIDITIS AND CHORIORETINITIS PERIPHERAL
	363.05 - (ICD9) FOCAL RETINITIS AND RETINOCHOROIDITIS JUXTAPAPILLARY
	363.06 - (ICD9) FOCAL RETINITIS AND RETINOCHOROIDITIS MACULAR OR PARAMACULAR
	363.07 - (ICD9) FOCAL RETINITIS AND RETINOCHOROIDITIS OF OTHER POSTERIOR POLE
	363.08 - (ICD9) FOCAL RETINITIS AND RETINOCHOROIDITIS PERIPHERAL
	363.1 - (ICD9) DISSEMINATED CHORIORETINITIS AND DISSEMINATED RETINOCHOROIDITIS
	363.10 - (ICD9) DISSEMINATED CHORIORETINITIS UNSPECIFIED
	363.11 - (ICD9) DISSEMINATED CHOROIDITIS AND CHORIORETINITIS POSTERIOR POLE
	363.12 - (ICD9) DISSEMINATED CHOROIDITIS AND CHORIORETINITIS PERIPHERAL
	363.13 - (ICD9) DISSEMINATED CHOROIDITIS AND CHORIORETINITIS GENERALIZED
	363.14 - (ICD9) DISSEMINATED RETINITIS AND RETINOCHOROIDITIS METASTATIC
	363.15 - (ICD9) DISSEMINATED RETINITIS AND RETINOCHOROIDITIS PIGMENT EPITHELIOPATHY
	363.16
	363.17
	363.2 - (ICD9) OTHER AND UNSPECIFIED FORMS OF CHORIORETINITIS AND RETINOCHOROIDITIS
	363.20 - (ICD9) CHORIORETINITIS UNSPECIFIED
	363.21 - (ICD9) PARS PLANITIS
	363.22 - (ICD9) HARADA'S DISEASE
	363.23
	363.24
	363.29
	364.00 - (ICD9) ACUTE AND SUBACUTE IRIDOCYCLITIS UNSPECIFIED
	364.01 - (ICD9) PRIMARY IRIDOCYCLITIS
	364.02 - (ICD9) RECURRENT IRIDOCYCLITIS
	364.04 - (ICD9) SECONDARY IRIDOCYCLITIS NONINFECTIOUS
	364.05 - (ICD9) HYPOPYON
	364.1 - (ICD9) CHRONIC IRIDOCYCLITIS
	364.10 - (ICD9) CHRONIC IRIDOCYCLITIS UNSPECIFIED
	364.11 - (ICD9) CHRONIC IRIDOCYCLITIS IN DISEASES CLASSIFIED ELSEWHERE
	364.12
	364.13
	364.14
	364.15
	364.16
	364.17
	364.19
	364.2 - (ICD9) CERTAIN TYPES OF IRIDOCYCLITIS
	364.2
	364.21 - (ICD9) FUCHS' HETEROCHROMIC CYCLITIS
	364.22 - (ICD9) GLAUCOMATOCYCLITIC CRISES
	364.23 - (ICD9) LENS-INDUCED IRIDOCYCLITIS
	364.24 - (ICD9) VOGT-KOYANAGI SYNDROME
	364.28
	364.3 - (ICD9) UNSPECIFIED IRIDOCYCLITIS
	364.3
	364.31
	364.33
	364.34
	364.36
	364.37
	771.2 - (ICD9) OTHER CONGENITAL INFECTIONS SPECIFIC TO THE PERINATAL PERIOD
	771.2
	771.21
aNIU, 2 separate diagnoses
This measure was defined as:
1. New Sequence
	1.1. The occurrence of aNIU, single occurrence; and
	1.2. The occurrence of aNIU, single occurrence, starting at least one day after the start of 1.1, and starting at most 365 days after the start of 1.1.
The event of interest in this group is 1.1.
aNIU, single occurrence
This event measure was defined as occurring when any of the following criteria were met:
	The occurrence of Inpatient Confinement with the following attributes:
	Diagnosis Code (Any Confinement Position) is any of: { "364.00", "364.01", "364.02", "364.04", "364.05", "364.10", "364.11", "364.21", "364.22", "364.23", "364.3", "364.30", "364.31", "364.33", "364.34", "364.36", "364.37" }
	364.00 - (ICD9) ACUTE AND SUBACUTE IRIDOCYCLITIS UNSPECIFIED
	364.01 - (ICD9) PRIMARY IRIDOCYCLITIS
	364.02 - (ICD9) RECURRENT IRIDOCYCLITIS
	364.04 - (ICD9) SECONDARY IRIDOCYCLITIS NONINFECTIOUS
	364.05 - (ICD9) HYPOPYON
	364.10 - (ICD9) CHRONIC IRIDOCYCLITIS UNSPECIFIED
	364.11 - (ICD9) CHRONIC IRIDOCYCLITIS IN DISEASES CLASSIFIED ELSEWHERE
	364.21 - (ICD9) FUCHS' HETEROCHROMIC CYCLITIS
	364.22 - (ICD9) GLAUCOMATOCYCLITIC CRISES
	364.23 - (ICD9) LENS-INDUCED IRIDOCYCLITIS
	364.3 - (ICD9) UNSPECIFIED IRIDOCYCLITIS
	364.3
	364.31
	364.33
	364.34
	364.36
	364.37
	The occurrence of Medical Services with the following attributes:
	Diagnosis Code (Any Position) is any of: { "364.00", "364.01", "364.02", "364.04", "364.05", "364.10", "364.11", "364.21", "364.22", "364.23", "364.3", "364.30", "364.31", "364.33", "364.34", "364.36", "364.37" }
	364.00 - (ICD9) ACUTE AND SUBACUTE IRIDOCYCLITIS UNSPECIFIED
	364.01 - (ICD9) PRIMARY IRIDOCYCLITIS
	364.02 - (ICD9) RECURRENT IRIDOCYCLITIS
	364.04 - (ICD9) SECONDARY IRIDOCYCLITIS NONINFECTIOUS
	364.05 - (ICD9) HYPOPYON
	364.10 - (ICD9) CHRONIC IRIDOCYCLITIS UNSPECIFIED
	364.11 - (ICD9) CHRONIC IRIDOCYCLITIS IN DISEASES CLASSIFIED ELSEWHERE
	364.21 - (ICD9) FUCHS' HETEROCHROMIC CYCLITIS
	364.22 - (ICD9) GLAUCOMATOCYCLITIC CRISES
	364.23 - (ICD9) LENS-INDUCED IRIDOCYCLITIS
	364.3 - (ICD9) UNSPECIFIED IRIDOCYCLITIS
	364.3
	364.31
	364.33
	364.34
	364.36
	364.37
Severe aNIU
This measure was defined as matching any of the following groups:
1. Topical steroids atleast 90 days
	1.1. Topical corticosteroid treatment episode with gap occurring for at least 90 days.
2. Step-up
	2.1. The occurrence of aNIU, single occurrence; and
	2.2. The occurrence of aNIU, single occurrence, starting at least one day after the start of 2.1, and starting at most 365 days after the start of 2.1; and
	2.3. The occurrence of Topical corticosteroid treatment, starting at least 0 days after the start of 2.1; and
	2.4. The occurrence of Corticosteroids, biologics, immunosuppressants, starting at least one day after the start of 2.3; and
	2.5. The occurrence of Corticosteroids, biologics, immunosuppressants, not occurring at least 0 days before the start of 2.3.
The event of interest in this group is 2.1.
Corticosteroids, biologics, immunosuppressants
This event measure was defined as occurring when any of the following criteria were met:
	The occurrence of Prescription Claims with the following attributes:
	NDC Generic Name is any of: { "ABATACEPT", "ABATACEPT/MALTOSE", "ALEFACEPT", "ANAKINRA", "AZATHIOPRINE", "AZATHIOPRINE SODIUM", "BASILIXIMAB", "BELATACEPT", "BELIMUMAB", "CANAKINUMAB/PF", "CYCLOSPORINE", "CYCLOSPORINE, MODIFIED", "DACLIZUMAB", "DIMETHYL FUMARATE", "ECULIZUMAB", "EFALIZUMAB", "EVEROLIMUS", "FINGOLIMOD HCL", "LEFLUNOMIDE", "LENALIDOMIDE", "LYMPHOCYTE IMMUNE GLOBULIN", "LYMPHOCYTE I…
	ABATACEPT
	ABATACEPT/MALTOSE
	ALEFACEPT
	ANAKINRA
	AZATHIOPRINE
	AZATHIOPRINE SODIUM
	BASILIXIMAB
	BELATACEPT
	BELIMUMAB
	CANAKINUMAB/PF
	CYCLOSPORINE
	CYCLOSPORINE, MODIFIED
	DACLIZUMAB
	DIMETHYL FUMARATE
	ECULIZUMAB
	EFALIZUMAB
	EVEROLIMUS
	FINGOLIMOD HCL
	LEFLUNOMIDE
	LENALIDOMIDE
	LYMPHOCYTE IMMUNE GLOBULIN
	LYMPHOCYTE IMMUNE GLOBULIN,RABBIT
	LYMPHOCYTE IMMUNE GLOBULIN/THIMEROSAL
	METHOTREXATE
	METHOTREXATE SODIUM
	METHOTREXATE SODIUM/PF
	METHOTREXATE/PF
	MUROMONAB-CD3
	MYCOPHENOLATE MOFETIL
	MYCOPHENOLATE MOFETIL HCL
	NATALIZUMAB
	OMALIZUMAB
	POMALIDOMIDE
	RILONACEPT
	SECUKINUMAB
	SILTUXIMAB
	SIROLIMUS
	TACROLIMUS
	TACROLIMUS ANHYDROUS
	TACROLIMUS, MICRONIZED
	TEMSIROLIMUS
	TERIFLUNOMIDE
	THALIDOMIDE
	TOCILIZUMAB
	USTEKINUMAB
	VEDOLIZUMAB
	ACETIC ACID/HYDROCORTISONE
	ACYCLOVIR/HYDROCORTISONE
	AZELASTINE HCL/FLUTICASONE PROPIONATE
	BECLOMETHASONE DIPROPIONATE
	BENZOYL PEROXIDE/HYDROCORTISONE
	BENZOYL PEROXIDE/HYDROCORTISONE/SKIN CLEANSER COMB NO.14
	BETAMETHASONE
	BETAMETHASONE ACETATE
	BETAMETHASONE ACETATE/BETAMETHASONE SODIUM PHOSPHATE
	BETAMETHASONE DIPROPIONATE
	BETAMETHASONE DIPROPIONATE/PROPYLENE GLYCOL
	BETAMETHASONE SODIUM PHOSPHATE
	BETAMETHASONE VALERATE
	BUDESONIDE
	BUDESONIDE, MICRONIZED
	BUDESONIDE/FORMOTEROL FUMARATE
	CALCIPOTRIENE/BETAMETHASONE DIPROPIONATE
	CHLORCYCLIZINE HCL/HYDROCORTISONE ACETATE
	CHLOROXYLENOL/BENZOCAINE/HYDROCORTISONE ACETATE
	CICLESONIDE
	CIPROFLOXACIN HCL/DEXAMETHASONE
	CIPROFLOXACIN HCL/HYDROCORTISONE
	CLIOQUINOL/HYDROCORTISONE
	CLIOQUINOL/HYDROCORTISONE/EMOLLIENT COMBINATION NO.88
	CLIOQUINOL/HYDROCORTISONE/PRAMOXINE
	CLOTRIMAZOLE/BETAMETHASONE DIPROPIONATE
	CORTISONE ACETATE
	DEXAMETHASONE
	DEXAMETHASONE ACETATE
	DEXAMETHASONE ACETATE, MICRONIZED
	DEXAMETHASONE ISONICOTINATE
	DEXAMETHASONE PHOSPHATE
	DEXAMETHASONE PHOSPHATE/LIDOCAINE HCL
	DEXAMETHASONE SOD PHOSPHATE
	DEXAMETHASONE SODIUM PHOSPHATE IN 0.9 % SODIUM CHLORIDE
	DEXAMETHASONE SODIUM PHOSPHATE/PF
	DEXAMETHASONE, MICRONIZED
	DIPHENHYDRAMINE HCL/HYDROCORTISONE
	FLUDROCORTISONE ACETATE
	FLUNISOLIDE
	FLUNISOLIDE/MENTHOL
	FLUTICASONE FUROATE
	FLUTICASONE FUROATE/VILANTEROL TRIFENATATE
	FLUTICASONE PROPIONATE
	FLUTICASONE PROPIONATE/SALMETEROL XINAFOATE
	GENTAMICIN SULFATE/PREDNISOLONE ACETATE
	HYDROCORTISONE
	HYDROCORTISONE ACETATE
	HYDROCORTISONE ACETATE/ALOE POLYSACCHARIDE/IODOQUINOL
	HYDROCORTISONE ACETATE/ALOE VERA
	HYDROCORTISONE ACETATE/IODOQUINOL/ALOE POLYSACCHARIDES #2
	HYDROCORTISONE ACETATE/IODOQUINOL/ALOE VERA
	HYDROCORTISONE ACETATE/LIDOCAINE HCL/ALOE VERA
	HYDROCORTISONE ACETATE/LIDOCAINE HCL/SKIN CLEANSER NO.6
	HYDROCORTISONE ACETATE/PRAMOXINE HCL
	HYDROCORTISONE ACETATE/PRAMOXINE HCL/ALOE POLYSACCHARIDE
	HYDROCORTISONE ACETATE/PRAMOXINE HCL/EMOLLIENT BASE
	HYDROCORTISONE ACETATE/PRAMOXINE HCL/SKIN CLEANSER NO.16
	HYDROCORTISONE ACETATE/PRAMOXINE/EMOLLIENT/PRAMOXINE COMB#1
	HYDROCORTISONE ACETATE/UREA
	HYDROCORTISONE BUTYRATE
	HYDROCORTISONE BUTYRATE/EMOLLIENT BASE
	HYDROCORTISONE CYPIONATE
	HYDROCORTISONE HEMISUCCINATE
	HYDROCORTISONE PROBUTATE
	HYDROCORTISONE SOD PHOSPHATE
	HYDROCORTISONE SOD SUCCINATE
	HYDROCORTISONE SODIUM SUCCINATE/PF
	HYDROCORTISONE VALERATE
	HYDROCORTISONE/ALOE POLYSACCHARIDE/IODOQUINOL
	HYDROCORTISONE/ALOE VERA
	HYDROCORTISONE/ALOE VERA/VITAMIN E ACETATE/VITAMINS A AND D
	HYDROCORTISONE/BENZOCAINE/CHLOROXYLENOL
	HYDROCORTISONE/COLLOIDAL OATMEAL/ALOE/VITAMIN E
	HYDROCORTISONE/EMOLLIENT COMBINATION NO.45
	HYDROCORTISONE/IODOQUINOL
	HYDROCORTISONE/MINERAL OIL/PETROLATUM,WHITE
	HYDROCORTISONE/PRAMOXINE HCL/CHLOROXYLENOL
	HYDROCORTISONE/PRAMOXINE HCL/CHLOROXYLENOL/WATER
	HYDROCORTISONE/PRAMOXINE/CHLOROXYLENOL/BENZALKONIUM
	HYDROCORTISONE/RESORCINOL/BISMUTH SUBGALLATE/ZINC OXIDE
	HYDROCORTISONE/SALICYLIC ACID/SULFUR
	HYDROCORTISONE/SALICYLIC ACID/SULFUR/SHAMPOO CMB 1
	HYDROCORTISONE/SKIN CLEANSER COMBINATION NO.25
	HYDROCORTISONE/SKIN CLEANSER COMBINATION NO.35
	HYDROCORTISONE/YERBA SANTA
	KETOCONAZOLE/HYDROCORTISONE
	LIDOCAINE HCL/HYDROCORTISONE ACETATE
	LIDOCAINE HCL/HYDROCORTISONE ACETATE/PSYLLIUM HUSK
	METHYLPREDNISOLONE
	METHYLPREDNISOLONE ACETATE
	METHYLPREDNISOLONE ACETATE, MICRONIZED
	METHYLPREDNISOLONE ACETATE/BUPIVACAINE HCL
	METHYLPREDNISOLONE SODIUM SUCCINATE
	METHYLPREDNISOLONE SODIUM SUCCINATE/PF
	METHYLPREDNISOLONE, MICRONIZED
	MOMETASONE FUROATE
	MOMETASONE FUROATE/AMMONIUM LACTATE
	MOMETASONE FUROATE/FORMOTEROL FUMARATE
	NEOMYCIN SULFATE/BACITRACIN ZINC/POLYMYXIN B/HYDROCORTISONE
	NEOMYCIN SULFATE/COLISTIN SULFATE/HYDROCORTISONE
	NEOMYCIN SULFATE/COLISTIN SULFATE/HYDROCORTISONE/THONZONIUM
	NEOMYCIN SULFATE/DEXAMETHASONE SOD PHOSPHATE
	NEOMYCIN SULFATE/HYDROCORTISONE
	NEOMYCIN SULFATE/HYDROCORTISONE ACETATE
	NEOMYCIN SULFATE/POLYMYXIN B SULFATE/BUFFERS/HYDROCORTISONE
	NEOMYCIN SULFATE/POLYMYXIN B SULFATE/HYDROCORTISONE
	NEOMYCIN SULFATE/POLYMYXIN B SULFATE/PREDNISOLONE
	NEOMYCIN/BACITRACIN/POLYMYXIN B/HYDROCORTISONE
	NEOMYCIN/POLYMYXIN B SULFATE/DEXAMETHASONE
	NYSTATIN/TRIAMCINOLONE ACETONIDE
	OXYTETRACYCLINE HCL/HYDROCORTISONE ACETATE
	POLYMYXIN B SULFATE/HYDROCORTISONE
	PREDNISOLONE
	PREDNISOLONE ACETATE
	PREDNISOLONE ACETATE, MICRONIZED
	PREDNISOLONE SOD PHOSPHATE
	PREDNISOLONE SODIUM PHOSPHATE/PEAK FLOW METER
	PREDNISOLONE, MICRONIZED
	PREDNISONE
	PREDNISONE MICRONIZED
	SULFACETAMIDE SODIUM/PREDNISOLONE ACETATE
	SULFACETAMIDE SODIUM/PREDNISOLONE SODIUM PHOSPHATE
	TOBRAMYCIN/DEXAMETHASONE
	TRIAMCINOLONE
	TRIAMCINOLONE ACETONIDE
	TRIAMCINOLONE ACETONIDE/DIMETHICONE
	TRIAMCINOLONE ACETONIDE/EMOLLIENT COMBINATION NO.45
	TRIAMCINOLONE ACETONIDE/EMOLLIENT COMBINATION NO.86
	TRIAMCINOLONE ACETONIDE/HYDROPHILIC OINTMENT
	TRIAMCINOLONE ACETONIDE/LIDOCAINE HCL
	TRIAMCINOLONE ACETONIDE/LOW SENSITIZING BASE
	TRIAMCINOLONE ACETONIDE/PF
	TRIAMCINOLONE ACETONIDE/SKIN CLNSR6/EMOLLIENT 27
	TRIAMCINOLONE ACETONIDE/UREA/HYDROPHILIC OINTMENT
	TRIAMCINOLONE DIACETATE
	TRIAMCINOLONE HEXACETONIDE
	TRIAMCINOLONE HEXACETONIDE, MICRONIZED
	ADALIMUMAB
	CERTOLIZUMAB PEGOL
	ETANERCEPT
	GOLIMUMAB
	INFLIXIMAB
	TOFACITINIB CITRATE
No Systemic condition (Idiopathic)
This event measure was defined as occurring when any of the following criteria were met:
	The occurrence of Inpatient Confinement with the following attributes:
	Diagnosis Code (Any Confinement Position) is not any of: { "696.0", "711.11", "711.12", "711.13", "711.14", "711.15", "711.16", "711.17", "711.18", "711.19", "099.3", "099.30", "099.33", "099.344", "099.35", "099.36", "099.37", "099.39", "135", "135.0", "135.00", "135.01", "135.1", "135.11", "135.13", "135.2", "135.25", "135.3", "135.31", "135.32", "135.35", "135.39", "135.4", "135.40", "135.5", …
	696.0 - (ICD9) PSORIATIC ARTHROPATHY
	711.11 - (ICD9) ARTHROPATHY INVOLVING SHOULDER REGION ASSOCIATED WITH REITER'S DISEASE AND NONSPECIFIC URETHRITIS
	711.12 - (ICD9) ARTHROPATHY INVOLVING UPPER ARM ASSOCIATED WITH REITER'S DISEASE AND NONSPECIFIC URETHRITIS
	711.13 - (ICD9) ARTHROPATHY INVOLVING FOREARM ASSOCIATED WITH REITER'S DISEASE AND NONSPECIFIC URETHRITIS
	711.14 - (ICD9) ARTHROPATHY INVOLVING HAND ASSOCIATED WITH REITER'S DISEASE AND NONSPECIFIC URETHRITIS
	711.15 - (ICD9) ARTHROPATHY INVOLVING PELVIC REGION AND THIGH ASSOCIATED WITH REITER'S DISEASE AND NONSPECIFIC URETHRITIS
	711.16 - (ICD9) ARTHROPATHY INVOLVING LOWER LEG ASSOCIATED WITH REITER'S DISEASE AND NONSPECIFIC URETHRITIS
	711.17 - (ICD9) ARTHROPATHY INVOLVING ANKLE AND FOOT ASSOCIATED WITH REITER'S DISEASE AND NONSPECIFIC URETHRITIS
	711.18 - (ICD9) ARTHROPATHY INVOLVING OTHER SPECIFIED SITES ASSOCIATED WITH REITER'S DISEASE AND NONSPECIFIC URETHRITIS
	711.19 - (ICD9) ARTHROPATHY INVOLVING MULTIPLE SITES ASSOCIATED WITH REITER'S DISEASE AND NONSPECIFIC URETHRITIS
	099.3 - (ICD9) REITER'S DISEASE
	99.3
	99.33
	99.344
	99.35
	99.36
	99.37
	99.39
	135 - (ICD9) SARCOIDOSIS
	135
	135
	135.01
	135.1
	135.11
	135.13
	135.2
	135.25
	135.3
	135.31
	135.32
	135.35
	135.39
	135.4
	135.4
	135.5
	135.5
	135.51
	135.56
	135.6
	135.69
	135.7
	135.7
	135.72
	135.8
	135.8
	135.81
	135.82
	135.9
	135.91
	135.Y
	136.1 - (ICD9) BEHCET'S SYNDROME
	136.1
	136.15
	136.19
	340 - (ICD9) MULTIPLE SCLEROSIS
	340.-
	340
	340
	340.01
	340.02
	340.03
	340.09
	340.1
	340.1
	340.11
	340.19
	340.2
	340.2
	340.21
	340.22
	340.28
	340.3
	340.3
	340.33
	340.34
	340.37
	340.4
	340.4
	340.47
	340.5
	340.52
	340.57
	340.6
	340.6
	340.61
	340.67
	340.7
	340.7
	340.8
	340.8
	340.81
	340.89
	340.9
	340.9
	340.91
	340.99
	340.A
	340.M
	555 - (ICD9) REGIONAL ENTERITIS
	555..0
	555..9
	555.0 - (ICD9) REGIONAL ENTERITIS OF SMALL INTESTINE
	555
	555.01
	555.02
	555.06
	555.09
	555.09
	555.1 - (ICD9) REGIONAL ENTERITIS OF LARGE INTESTINE
	555.1
	555.13
	555.19
	555.2 - (ICD9) REGIONAL ENTERITIS OF SMALL INTESTINE WITH LARGE INTESTINE
	555.2
	555.21
	555.3
	555.3
	555.33
	555.38
	555.39
	555.4
	555.4
	555.5
	555.5
	555.51
	555.52
	555.55
	555.57
	555.59
	555.6
	555.64
	555.69
	555.7
	555.71
	555.73
	555.79
	555.8
	555.8
	555.81
	555.83
	555.89
	555.9 - (ICD9) REGIONAL ENTERITIS OF UNSPECIFIED SITE
	555.9-
	555.9
	555.91
	555.92
	555.93
	555.96
	555.98
	555.99
	556 - (ICD9) ULCERATIVE ENTEROCOLITIS
	556.0 - (ICD9) ULCERATIVE (CHRONIC) ENTEROCOLITIS
	556
	556.01
	556.03
	556.07
	556.08
	556.09
	556.1 - (ICD9) ULCERATIVE (CHRONIC) ILEOCOLITIS
	556.1
	556.11
	556.13
	556.14
	556.19
	556.2 - (ICD9) ULCERATIVE (CHRONIC) PROCTITIS
	556.2
	556.21
	556.29
	556.3 - (ICD9) ULCERATIVE (CHRONIC) PROCTOSIGMOIDITIS
	556.3
	556.37
	556.39
	556.4 - (ICD9) PSEUDOPOLYPOSIS OF COLON
	556.4
	556.42
	556.5 - (ICD9) LEFT-SIDED ULCERATIVE (CHRONIC) COLITIS
	556.5
	556.51
	556.6 - (ICD9) UNIVERSAL ULCERATIVE (CHRONIC) COLITIS
	556.6
	556.61
	556.63
	556.66
	556.67
	556.69
	556.7
	556.71
	556.77
	556.8 - (ICD9) OTHER ULCERATIVE COLITIS
	556.8
	556.81
	556.83
	556.89
	556.9 - (ICD9) ULCERATIVE COLITIS UNSPECIFIED
	556.9
	556.91
	556.93
	556.94
	556.95
	556.96
	556.97
	556.98
	556.99
	696
	696.01
	696.02
	696.03
	696.04
	696.05
	696.06
	696.07
	696.09
	696.1 - (ICD9) OTHER PSORIASIS AND SIMILAR DISORDERS
	696.1-
	696.1
	696.11
	696.12
	696.13
	696.14
	696.16
	696.17
	696.18
	696.19
	696.1Y
	720.0 - (ICD9) ANKYLOSING SPONDYLITIS
	720
	720.01
	720.01D
	720.02
	720.03
	720.04
	720.05
	720.06
	720.07
	720.08
	720.09
	720.0Y
	720.1 - (ICD9) SPINAL ENTHESOPATHY
	720.1-
	720.1
	720.11
	720.12
	720.13
	720.14
	720.15
	720.19
	720.2 - (ICD9) SACROILIITIS NOT ELSEWHERE CLASSIFIED
	720.2
	720.21
	720.22
	720.23
	720.24
	720.25
	720.26
	720.27
	720.28
	720.29
	720.2S
	721.9 - (ICD9) SPONDYLOSIS OF UNSPECIFIED SITE
	721.90 - (ICD9) SPONDYLOSIS OF UNSPECIFIED SITE WITHOUT MYELOPATHY
	721.91 - (ICD9) SPONDYLOSIS OF UNSPECIFIED SITE WITH MYELOPATHY
	721.92
	721.93
	721.94
	721.95
	721.96
	721.97
	721.98
	721.99
	The occurrence of Medical Services with the following attributes:
	Diagnosis Code (Any Position) is not any of: { "099.3", "099.30", "099.33", "099.344", "099.35", "099.36", "099.37", "099.39", "135", "135.0", "135.00", "135.01", "135.1", "135.11", "135.13", "135.2", "135.25", "135.3", "135.31", "135.32", "135.35", "135.39", "135.4", "135.40", "135.5", "135.50", "135.51", "135.56", "135.6", "135.69", "135.7", "135.70", "135.72", "135.8", "135.80", "135.81", "135…
	099.3 - (ICD9) REITER'S DISEASE
	99.3
	99.33
	99.344
	99.35
	99.36
	99.37
	99.39
	135 - (ICD9) SARCOIDOSIS
	135
	135
	135.01
	135.1
	135.11
	135.13
	135.2
	135.25
	135.3
	135.31
	135.32
	135.35
	135.39
	135.4
	135.4
	135.5
	135.5
	135.51
	135.56
	135.6
	135.69
	135.7
	135.7
	135.72
	135.8
	135.8
	135.81
	135.82
	135.9
	135.91
	135.Y
	136.1 - (ICD9) BEHCET'S SYNDROME
	136.1
	136.15
	136.19
	340 - (ICD9) MULTIPLE SCLEROSIS
	340.-
	340
	340
	340.01
	340.02
	340.03
	340.09
	340.1
	340.1
	340.11
	340.19
	340.2
	340.2
	340.21
	340.22
	340.28
	340.3
	340.3
	340.33
	340.34
	340.37
	340.4
	340.4
	340.47
	340.5
	340.52
	340.57
	340.6
	340.6
	340.61
	340.67
	340.7
	340.7
	340.8
	340.8
	340.81
	340.89
	340.9
	340.9
	340.91
	340.99
	340.A
	340.M
	555 - (ICD9) REGIONAL ENTERITIS
	555..0
	555..9
	555.0 - (ICD9) REGIONAL ENTERITIS OF SMALL INTESTINE
	555
	555.01
	555.02
	555.06
	555.09
	555.09
	555.1 - (ICD9) REGIONAL ENTERITIS OF LARGE INTESTINE
	555.1
	555.13
	555.19
	555.2 - (ICD9) REGIONAL ENTERITIS OF SMALL INTESTINE WITH LARGE INTESTINE
	555.2
	555.21
	555.3
	555.3
	555.33
	555.38
	555.39
	555.4
	555.4
	555.5
	555.5
	555.51
	555.52
	555.55
	555.57
	555.59
	555.6
	555.64
	555.69
	555.7
	555.71
	555.73
	555.79
	555.8
	555.8
	555.81
	555.83
	555.89
	555.9 - (ICD9) REGIONAL ENTERITIS OF UNSPECIFIED SITE
	555.9-
	555.9
	555.91
	555.92
	555.93
	555.96
	555.98
	555.99
	556 - (ICD9) ULCERATIVE ENTEROCOLITIS
	556.0 - (ICD9) ULCERATIVE (CHRONIC) ENTEROCOLITIS
	556
	556.01
	556.03
	556.07
	556.08
	556.09
	556.1 - (ICD9) ULCERATIVE (CHRONIC) ILEOCOLITIS
	556.1
	556.11
	556.13
	556.14
	556.19
	556.2 - (ICD9) ULCERATIVE (CHRONIC) PROCTITIS
	556.2
	556.21
	556.29
	556.3 - (ICD9) ULCERATIVE (CHRONIC) PROCTOSIGMOIDITIS
	556.3
	556.37
	556.39
	556.4 - (ICD9) PSEUDOPOLYPOSIS OF COLON
	556.4
	556.42
	556.5 - (ICD9) LEFT-SIDED ULCERATIVE (CHRONIC) COLITIS
	556.5
	556.51
	556.6 - (ICD9) UNIVERSAL ULCERATIVE (CHRONIC) COLITIS
	556.6
	556.61
	556.63
	556.66
	556.67
	556.69
	556.7
	556.71
	556.77
	556.8 - (ICD9) OTHER ULCERATIVE COLITIS
	556.8
	556.81
	556.83
	556.89
	556.9 - (ICD9) ULCERATIVE COLITIS UNSPECIFIED
	556.9
	556.91
	556.93
	556.94
	556.95
	556.96
	556.97
	556.98
	556.99
	696.0 - (ICD9) PSORIATIC ARTHROPATHY
	696
	696.01
	696.02
	696.03
	696.04
	696.05
	696.06
	696.07
	696.09
	696.1 - (ICD9) OTHER PSORIASIS AND SIMILAR DISORDERS
	696.1-
	696.1
	696.11
	696.12
	696.13
	696.14
	696.16
	696.17
	696.18
	696.19
	696.1Y
	711.11 - (ICD9) ARTHROPATHY INVOLVING SHOULDER REGION ASSOCIATED WITH REITER'S DISEASE AND NONSPECIFIC URETHRITIS
	711.12 - (ICD9) ARTHROPATHY INVOLVING UPPER ARM ASSOCIATED WITH REITER'S DISEASE AND NONSPECIFIC URETHRITIS
	711.13 - (ICD9) ARTHROPATHY INVOLVING FOREARM ASSOCIATED WITH REITER'S DISEASE AND NONSPECIFIC URETHRITIS
	711.14 - (ICD9) ARTHROPATHY INVOLVING HAND ASSOCIATED WITH REITER'S DISEASE AND NONSPECIFIC URETHRITIS
	711.15 - (ICD9) ARTHROPATHY INVOLVING PELVIC REGION AND THIGH ASSOCIATED WITH REITER'S DISEASE AND NONSPECIFIC URETHRITIS
	711.16 - (ICD9) ARTHROPATHY INVOLVING LOWER LEG ASSOCIATED WITH REITER'S DISEASE AND NONSPECIFIC URETHRITIS
	711.17 - (ICD9) ARTHROPATHY INVOLVING ANKLE AND FOOT ASSOCIATED WITH REITER'S DISEASE AND NONSPECIFIC URETHRITIS
	711.18 - (ICD9) ARTHROPATHY INVOLVING OTHER SPECIFIED SITES ASSOCIATED WITH REITER'S DISEASE AND NONSPECIFIC URETHRITIS
	711.19 - (ICD9) ARTHROPATHY INVOLVING MULTIPLE SITES ASSOCIATED WITH REITER'S DISEASE AND NONSPECIFIC URETHRITIS
	720.0 - (ICD9) ANKYLOSING SPONDYLITIS
	720
	720.01
	720.01D
	720.02
	720.03
	720.04
	720.05
	720.06
	720.07
	720.08
	720.09
	720.0Y
	720.1 - (ICD9) SPINAL ENTHESOPATHY
	720.1-
	720.1
	720.11
	720.12
	720.13
	720.14
	720.15
	720.19
	720.2 - (ICD9) SACROILIITIS NOT ELSEWHERE CLASSIFIED
	720.2
	720.21
	720.22
	720.23
	720.24
	720.25
	720.26
	720.27
	720.28
	720.29
	720.2S
	721.9 - (ICD9) SPONDYLOSIS OF UNSPECIFIED SITE
	721.90 - (ICD9) SPONDYLOSIS OF UNSPECIFIED SITE WITHOUT MYELOPATHY
	721.91 - (ICD9) SPONDYLOSIS OF UNSPECIFIED SITE WITH MYELOPATHY
	721.92
	721.93
	721.94
	721.95
	721.96
	721.97
	721.98
	721.99
Noninfectious uveitis, 2 separate diagnoses
This measure was defined as:
1. New Definition
	1.1. The occurrence of Noninfectious uveitis, single occurrence; and
	1.2. The occurrence of Noninfectious uveitis, single occurrence, starting at least one day after the end of 1.1, and starting at most 365 days after the start of 1.1.
The event of interest in this group is 1.2.
Noninfectious uveitis, single occurrence
This event measure was defined as occurring when any of the following criteria were met:
	The occurrence of Inpatient Confinement with the following attributes:
	Diagnosis Code (Any Confinement Position) is any of: { "360.12", "362.12", "362.18", "363.00", "363.01", "363.03", "363.04", "363.05", "363.06", "363.10", "363.11", "363.12", "363.13", "363.15", "363.20", "363.21", "363.22", "364.00", "364.01", "364.02", "364.04", "364.05", "364.10", "364.11", "364.21", "364.22", "364.23", "364.24", "364.3", "364.30", "364.31", "364.33", "364.34", "364.36", "364.…
	360.12 - (ICD9) PANUVEITIS
	362.12 - (ICD9) EXUDATIVE RETINOPATHY
	362.18 - (ICD9) RETINAL VASCULITIS
	363.00 - (ICD9) FOCAL CHORIORETINITIS UNSPECIFIED
	363.01 - (ICD9) FOCAL CHOROIDITIS AND CHORIORETINITIS JUXTAPAPILLARY
	363.03 - (ICD9) FOCAL CHOROIDITIS AND CHORIORETINITIS OF OTHER POSTERIOR POLE
	363.04 - (ICD9) FOCAL CHOROIDITIS AND CHORIORETINITIS PERIPHERAL
	363.05 - (ICD9) FOCAL RETINITIS AND RETINOCHOROIDITIS JUXTAPAPILLARY
	363.06 - (ICD9) FOCAL RETINITIS AND RETINOCHOROIDITIS MACULAR OR PARAMACULAR
	363.10 - (ICD9) DISSEMINATED CHORIORETINITIS UNSPECIFIED
	363.11 - (ICD9) DISSEMINATED CHOROIDITIS AND CHORIORETINITIS POSTERIOR POLE
	363.12 - (ICD9) DISSEMINATED CHOROIDITIS AND CHORIORETINITIS PERIPHERAL
	363.13 - (ICD9) DISSEMINATED CHOROIDITIS AND CHORIORETINITIS GENERALIZED
	363.15 - (ICD9) DISSEMINATED RETINITIS AND RETINOCHOROIDITIS PIGMENT EPITHELIOPATHY
	363.20 - (ICD9) CHORIORETINITIS UNSPECIFIED
	363.21 - (ICD9) PARS PLANITIS
	363.22 - (ICD9) HARADA'S DISEASE
	364.00 - (ICD9) ACUTE AND SUBACUTE IRIDOCYCLITIS UNSPECIFIED
	364.01 - (ICD9) PRIMARY IRIDOCYCLITIS
	364.02 - (ICD9) RECURRENT IRIDOCYCLITIS
	364.04 - (ICD9) SECONDARY IRIDOCYCLITIS NONINFECTIOUS
	364.05 - (ICD9) HYPOPYON
	364.10 - (ICD9) CHRONIC IRIDOCYCLITIS UNSPECIFIED
	364.11 - (ICD9) CHRONIC IRIDOCYCLITIS IN DISEASES CLASSIFIED ELSEWHERE
	364.21 - (ICD9) FUCHS' HETEROCHROMIC CYCLITIS
	364.22 - (ICD9) GLAUCOMATOCYCLITIC CRISES
	364.23 - (ICD9) LENS-INDUCED IRIDOCYCLITIS
	364.24 - (ICD9) VOGT-KOYANAGI SYNDROME
	364.3 - (ICD9) UNSPECIFIED IRIDOCYCLITIS
	364.3
	364.31
	364.33
	364.34
	364.36
	364.37
	The occurrence of Medical Services with the following attributes:
	Diagnosis Code (Any Position) is any of: { "360.12", "362.12", "362.18", "363.00", "363.01", "363.03", "363.04", "363.05", "363.06", "363.10", "363.11", "363.12", "363.13", "363.15", "363.20", "363.21", "363.22", "364.00", "364.01", "364.02", "364.04", "364.05", "364.10", "364.11", "364.21", "364.22", "364.23", "364.24", "364.3", "364.30", "364.31", "364.33", "364.34", "364.36", "364.37" }
	360.12 - (ICD9) PANUVEITIS
	362.12 - (ICD9) EXUDATIVE RETINOPATHY
	362.18 - (ICD9) RETINAL VASCULITIS
	363.00 - (ICD9) FOCAL CHORIORETINITIS UNSPECIFIED
	363.01 - (ICD9) FOCAL CHOROIDITIS AND CHORIORETINITIS JUXTAPAPILLARY
	363.03 - (ICD9) FOCAL CHOROIDITIS AND CHORIORETINITIS OF OTHER POSTERIOR POLE
	363.04 - (ICD9) FOCAL CHOROIDITIS AND CHORIORETINITIS PERIPHERAL
	363.05 - (ICD9) FOCAL RETINITIS AND RETINOCHOROIDITIS JUXTAPAPILLARY
	363.06 - (ICD9) FOCAL RETINITIS AND RETINOCHOROIDITIS MACULAR OR PARAMACULAR
	363.10 - (ICD9) DISSEMINATED CHORIORETINITIS UNSPECIFIED
	363.11 - (ICD9) DISSEMINATED CHOROIDITIS AND CHORIORETINITIS POSTERIOR POLE
	363.12 - (ICD9) DISSEMINATED CHOROIDITIS AND CHORIORETINITIS PERIPHERAL
	363.13 - (ICD9) DISSEMINATED CHOROIDITIS AND CHORIORETINITIS GENERALIZED
	363.15 - (ICD9) DISSEMINATED RETINITIS AND RETINOCHOROIDITIS PIGMENT EPITHELIOPATHY
	363.20 - (ICD9) CHORIORETINITIS UNSPECIFIED
	363.21 - (ICD9) PARS PLANITIS
	363.22 - (ICD9) HARADA'S DISEASE
	364.00 - (ICD9) ACUTE AND SUBACUTE IRIDOCYCLITIS UNSPECIFIED
	364.01 - (ICD9) PRIMARY IRIDOCYCLITIS
	364.02 - (ICD9) RECURRENT IRIDOCYCLITIS
	364.04 - (ICD9) SECONDARY IRIDOCYCLITIS NONINFECTIOUS
	364.05 - (ICD9) HYPOPYON
	364.10 - (ICD9) CHRONIC IRIDOCYCLITIS UNSPECIFIED
	364.11 - (ICD9) CHRONIC IRIDOCYCLITIS IN DISEASES CLASSIFIED ELSEWHERE
	364.21 - (ICD9) FUCHS' HETEROCHROMIC CYCLITIS
	364.22 - (ICD9) GLAUCOMATOCYCLITIC CRISES
	364.23 - (ICD9) LENS-INDUCED IRIDOCYCLITIS
	364.24 - (ICD9) VOGT-KOYANAGI SYNDROME
	364.3 - (ICD9) UNSPECIFIED IRIDOCYCLITIS
	364.3
	364.31
	364.33
	364.34
	364.36
	364.37
Systemic condition
This event measure was defined as occurring when any of the following criteria were met:
	The occurrence of Inpatient Confinement with the following attributes:
	Diagnosis Code (Any Confinement Position) is any of: { "696.0", "711.11", "711.12", "711.13", "711.14", "711.15", "711.16", "711.17", "711.18", "711.19", "099.3", "099.30", "099.33", "099.344", "099.35", "099.36", "099.37", "099.39", "135", "135.0", "135.00", "135.01", "135.1", "135.11", "135.13", "135.2", "135.25", "135.3", "135.31", "135.32", "135.35", "135.39", "135.4", "135.40", "135.5", "135…
	696.0 - (ICD9) PSORIATIC ARTHROPATHY
	711.11 - (ICD9) ARTHROPATHY INVOLVING SHOULDER REGION ASSOCIATED WITH REITER'S DISEASE AND NONSPECIFIC URETHRITIS
	711.12 - (ICD9) ARTHROPATHY INVOLVING UPPER ARM ASSOCIATED WITH REITER'S DISEASE AND NONSPECIFIC URETHRITIS
	711.13 - (ICD9) ARTHROPATHY INVOLVING FOREARM ASSOCIATED WITH REITER'S DISEASE AND NONSPECIFIC URETHRITIS
	711.14 - (ICD9) ARTHROPATHY INVOLVING HAND ASSOCIATED WITH REITER'S DISEASE AND NONSPECIFIC URETHRITIS
	711.15 - (ICD9) ARTHROPATHY INVOLVING PELVIC REGION AND THIGH ASSOCIATED WITH REITER'S DISEASE AND NONSPECIFIC URETHRITIS
	711.16 - (ICD9) ARTHROPATHY INVOLVING LOWER LEG ASSOCIATED WITH REITER'S DISEASE AND NONSPECIFIC URETHRITIS
	711.17 - (ICD9) ARTHROPATHY INVOLVING ANKLE AND FOOT ASSOCIATED WITH REITER'S DISEASE AND NONSPECIFIC URETHRITIS
	711.18 - (ICD9) ARTHROPATHY INVOLVING OTHER SPECIFIED SITES ASSOCIATED WITH REITER'S DISEASE AND NONSPECIFIC URETHRITIS
	711.19 - (ICD9) ARTHROPATHY INVOLVING MULTIPLE SITES ASSOCIATED WITH REITER'S DISEASE AND NONSPECIFIC URETHRITIS
	099.3 - (ICD9) REITER'S DISEASE
	99.3
	99.33
	99.344
	99.35
	99.36
	99.37
	99.39
	135 - (ICD9) SARCOIDOSIS
	135
	135
	135.01
	135.1
	135.11
	135.13
	135.2
	135.25
	135.3
	135.31
	135.32
	135.35
	135.39
	135.4
	135.4
	135.5
	135.5
	135.51
	135.56
	135.6
	135.69
	135.7
	135.7
	135.72
	135.8
	135.8
	135.81
	135.82
	135.9
	135.91
	135.Y
	136.1 - (ICD9) BEHCET'S SYNDROME
	136.1
	136.15
	136.19
	340 - (ICD9) MULTIPLE SCLEROSIS
	340.-
	340
	340
	340.01
	340.02
	340.03
	340.09
	340.1
	340.1
	340.11
	340.19
	340.2
	340.2
	340.21
	340.22
	340.28
	340.3
	340.3
	340.33
	340.34
	340.37
	340.4
	340.4
	340.47
	340.5
	340.52
	340.57
	340.6
	340.6
	340.61
	340.67
	340.7
	340.7
	340.8
	340.8
	340.81
	340.89
	340.9
	340.9
	340.91
	340.99
	340.A
	340.M
	555 - (ICD9) REGIONAL ENTERITIS
	555..0
	555..9
	555.0 - (ICD9) REGIONAL ENTERITIS OF SMALL INTESTINE
	555
	555.01
	555.02
	555.06
	555.09
	555.09
	555.1 - (ICD9) REGIONAL ENTERITIS OF LARGE INTESTINE
	555.1
	555.13
	555.19
	555.2 - (ICD9) REGIONAL ENTERITIS OF SMALL INTESTINE WITH LARGE INTESTINE
	555.2
	555.21
	555.3
	555.3
	555.33
	555.38
	555.39
	555.4
	555.4
	555.5
	555.5
	555.51
	555.52
	555.55
	555.57
	555.59
	555.6
	555.64
	555.69
	555.7
	555.71
	555.73
	555.79
	555.8
	555.8
	555.81
	555.83
	555.89
	555.9 - (ICD9) REGIONAL ENTERITIS OF UNSPECIFIED SITE
	555.9-
	555.9
	555.91
	555.92
	555.93
	555.96
	555.98
	555.99
	556 - (ICD9) ULCERATIVE ENTEROCOLITIS
	556.0 - (ICD9) ULCERATIVE (CHRONIC) ENTEROCOLITIS
	556
	556.01
	556.03
	556.07
	556.08
	556.09
	556.1 - (ICD9) ULCERATIVE (CHRONIC) ILEOCOLITIS
	556.1
	556.11
	556.13
	556.14
	556.19
	556.2 - (ICD9) ULCERATIVE (CHRONIC) PROCTITIS
	556.2
	556.21
	556.29
	556.3 - (ICD9) ULCERATIVE (CHRONIC) PROCTOSIGMOIDITIS
	556.3
	556.37
	556.39
	556.4 - (ICD9) PSEUDOPOLYPOSIS OF COLON
	556.4
	556.42
	556.5 - (ICD9) LEFT-SIDED ULCERATIVE (CHRONIC) COLITIS
	556.5
	556.51
	556.6 - (ICD9) UNIVERSAL ULCERATIVE (CHRONIC) COLITIS
	556.6
	556.61
	556.63
	556.66
	556.67
	556.69
	556.7
	556.71
	556.77
	556.8 - (ICD9) OTHER ULCERATIVE COLITIS
	556.8
	556.81
	556.83
	556.89
	556.9 - (ICD9) ULCERATIVE COLITIS UNSPECIFIED
	556.9
	556.91
	556.93
	556.94
	556.95
	556.96
	556.97
	556.98
	556.99
	696
	696.01
	696.02
	696.03
	696.04
	696.05
	696.06
	696.07
	696.09
	696.1 - (ICD9) OTHER PSORIASIS AND SIMILAR DISORDERS
	696.1-
	696.1
	696.11
	696.12
	696.13
	696.14
	696.16
	696.17
	696.18
	696.19
	696.1Y
	720.0 - (ICD9) ANKYLOSING SPONDYLITIS
	720
	720.01
	720.01D
	720.02
	720.03
	720.04
	720.05
	720.06
	720.07
	720.08
	720.09
	720.0Y
	720.1 - (ICD9) SPINAL ENTHESOPATHY
	720.1-
	720.1
	720.11
	720.12
	720.13
	720.14
	720.15
	720.19
	720.2 - (ICD9) SACROILIITIS NOT ELSEWHERE CLASSIFIED
	720.2
	720.21
	720.22
	720.23
	720.24
	720.25
	720.26
	720.27
	720.28
	720.29
	720.2S
	721.9 - (ICD9) SPONDYLOSIS OF UNSPECIFIED SITE
	721.90 - (ICD9) SPONDYLOSIS OF UNSPECIFIED SITE WITHOUT MYELOPATHY
	721.91 - (ICD9) SPONDYLOSIS OF UNSPECIFIED SITE WITH MYELOPATHY
	721.92
	721.93
	721.94
	721.95
	721.96
	721.97
	721.98
	721.99
	The occurrence of Medical Services with the following attributes:
	Diagnosis Code (Any Position) is any of: { "099.3", "099.30", "099.33", "099.344", "099.35", "099.36", "099.37", "099.39", "135", "135.0", "135.00", "135.01", "135.1", "135.11", "135.13", "135.2", "135.25", "135.3", "135.31", "135.32", "135.35", "135.39", "135.4", "135.40", "135.5", "135.50", "135.51", "135.56", "135.6", "135.69", "135.7", "135.70", "135.72", "135.8", "135.80", "135.81", "135.82"…
	099.3 - (ICD9) REITER'S DISEASE
	99.3
	99.33
	99.344
	99.35
	99.36
	99.37
	99.39
	135 - (ICD9) SARCOIDOSIS
	135
	135
	135.01
	135.1
	135.11
	135.13
	135.2
	135.25
	135.3
	135.31
	135.32
	135.35
	135.39
	135.4
	135.4
	135.5
	135.5
	135.51
	135.56
	135.6
	135.69
	135.7
	135.7
	135.72
	135.8
	135.8
	135.81
	135.82
	135.9
	135.91
	135.Y
	136.1 - (ICD9) BEHCET'S SYNDROME
	136.1
	136.15
	136.19
	340 - (ICD9) MULTIPLE SCLEROSIS
	340.-
	340
	340
	340.01
	340.02
	340.03
	340.09
	340.1
	340.1
	340.11
	340.19
	340.2
	340.2
	340.21
	340.22
	340.28
	340.3
	340.3
	340.33
	340.34
	340.37
	340.4
	340.4
	340.47
	340.5
	340.52
	340.57
	340.6
	340.6
	340.61
	340.67
	340.7
	340.7
	340.8
	340.8
	340.81
	340.89
	340.9
	340.9
	340.91
	340.99
	340.A
	340.M
	555 - (ICD9) REGIONAL ENTERITIS
	555..0
	555..9
	555.0 - (ICD9) REGIONAL ENTERITIS OF SMALL INTESTINE
	555
	555.01
	555.02
	555.06
	555.09
	555.09
	555.1 - (ICD9) REGIONAL ENTERITIS OF LARGE INTESTINE
	555.1
	555.13
	555.19
	555.2 - (ICD9) REGIONAL ENTERITIS OF SMALL INTESTINE WITH LARGE INTESTINE
	555.2
	555.21
	555.3
	555.3
	555.33
	555.38
	555.39
	555.4
	555.4
	555.5
	555.5
	555.51
	555.52
	555.55
	555.57
	555.59
	555.6
	555.64
	555.69
	555.7
	555.71
	555.73
	555.79
	555.8
	555.8
	555.81
	555.83
	555.89
	555.9 - (ICD9) REGIONAL ENTERITIS OF UNSPECIFIED SITE
	555.9-
	555.9
	555.91
	555.92
	555.93
	555.96
	555.98
	555.99
	556 - (ICD9) ULCERATIVE ENTEROCOLITIS
	556.0 - (ICD9) ULCERATIVE (CHRONIC) ENTEROCOLITIS
	556
	556.01
	556.03
	556.07
	556.08
	556.09
	556.1 - (ICD9) ULCERATIVE (CHRONIC) ILEOCOLITIS
	556.1
	556.11
	556.13
	556.14
	556.19
	556.2 - (ICD9) ULCERATIVE (CHRONIC) PROCTITIS
	556.2
	556.21
	556.29
	556.3 - (ICD9) ULCERATIVE (CHRONIC) PROCTOSIGMOIDITIS
	556.3
	556.37
	556.39
	556.4 - (ICD9) PSEUDOPOLYPOSIS OF COLON
	556.4
	556.42
	556.5 - (ICD9) LEFT-SIDED ULCERATIVE (CHRONIC) COLITIS
	556.5
	556.51
	556.6 - (ICD9) UNIVERSAL ULCERATIVE (CHRONIC) COLITIS
	556.6
	556.61
	556.63
	556.66
	556.67
	556.69
	556.7
	556.71
	556.77
	556.8 - (ICD9) OTHER ULCERATIVE COLITIS
	556.8
	556.81
	556.83
	556.89
	556.9 - (ICD9) ULCERATIVE COLITIS UNSPECIFIED
	556.9
	556.91
	556.93
	556.94
	556.95
	556.96
	556.97
	556.98
	556.99
	696.0 - (ICD9) PSORIATIC ARTHROPATHY
	696
	696.01
	696.02
	696.03
	696.04
	696.05
	696.06
	696.07
	696.09
	696.1 - (ICD9) OTHER PSORIASIS AND SIMILAR DISORDERS
	696.1-
	696.1
	696.11
	696.12
	696.13
	696.14
	696.16
	696.17
	696.18
	696.19
	696.1Y
	711.11 - (ICD9) ARTHROPATHY INVOLVING SHOULDER REGION ASSOCIATED WITH REITER'S DISEASE AND NONSPECIFIC URETHRITIS
	711.12 - (ICD9) ARTHROPATHY INVOLVING UPPER ARM ASSOCIATED WITH REITER'S DISEASE AND NONSPECIFIC URETHRITIS
	711.13 - (ICD9) ARTHROPATHY INVOLVING FOREARM ASSOCIATED WITH REITER'S DISEASE AND NONSPECIFIC URETHRITIS
	711.14 - (ICD9) ARTHROPATHY INVOLVING HAND ASSOCIATED WITH REITER'S DISEASE AND NONSPECIFIC URETHRITIS
	711.15 - (ICD9) ARTHROPATHY INVOLVING PELVIC REGION AND THIGH ASSOCIATED WITH REITER'S DISEASE AND NONSPECIFIC URETHRITIS
	711.16 - (ICD9) ARTHROPATHY INVOLVING LOWER LEG ASSOCIATED WITH REITER'S DISEASE AND NONSPECIFIC URETHRITIS
	711.17 - (ICD9) ARTHROPATHY INVOLVING ANKLE AND FOOT ASSOCIATED WITH REITER'S DISEASE AND NONSPECIFIC URETHRITIS
	711.18 - (ICD9) ARTHROPATHY INVOLVING OTHER SPECIFIED SITES ASSOCIATED WITH REITER'S DISEASE AND NONSPECIFIC URETHRITIS
	711.19 - (ICD9) ARTHROPATHY INVOLVING MULTIPLE SITES ASSOCIATED WITH REITER'S DISEASE AND NONSPECIFIC URETHRITIS
	720.0 - (ICD9) ANKYLOSING SPONDYLITIS
	720
	720.01
	720.01D
	720.02
	720.03
	720.04
	720.05
	720.06
	720.07
	720.08
	720.09
	720.0Y
	720.1 - (ICD9) SPINAL ENTHESOPATHY
	720.1-
	720.1
	720.11
	720.12
	720.13
	720.14
	720.15
	720.19
	720.2 - (ICD9) SACROILIITIS NOT ELSEWHERE CLASSIFIED
	720.2
	720.21
	720.22
	720.23
	720.24
	720.25
	720.26
	720.27
	720.28
	720.29
	720.2S
	721.9 - (ICD9) SPONDYLOSIS OF UNSPECIFIED SITE
	721.90 - (ICD9) SPONDYLOSIS OF UNSPECIFIED SITE WITHOUT MYELOPATHY
	721.91 - (ICD9) SPONDYLOSIS OF UNSPECIFIED SITE WITH MYELOPATHY
	721.92
	721.93
	721.94
	721.95
	721.96
	721.97
	721.98
	721.99
Topical corticosteroid treatment episode with gap
This measure identifies continuous days that the following measure has:
	Topical corticosteroid treatment, with an allowed gap of 15 days and an episode extension of 0 days.
Topical corticosteroid treatment
This event measure was defined as occurring when any of the following criteria were met:
	The occurrence of Prescription Claims with the following attributes:
	NDC Generic Name is any of: { "ACETIC ACID/HYDROCORTISONE", "ACETIC ACID/RESORCINOL/SALICYLIC ACID", "ACETIC ACID/SALICYLIC ACID", "ACYCLOVIR/HYDROCORTISONE", "ALCLOMETASONE DIPROPIONATE", "ALOE/VITAMIN E/SALICYLIC ACID", "AMCINONIDE", "AMINOSALICYLIC ACID", "AMMONIUM ALUM/SALICYLIC ACID/MENTHOL/CAMPHOR", "AMMONIUM ALUM/SALICYLIC ACID/TALC/BENTONITE", "AMMONIUM LACTATE", "AMMONIUM LACTATE/EMU OIL…
	ACETIC ACID/HYDROCORTISONE
	ACETIC ACID/RESORCINOL/SALICYLIC ACID
	ACETIC ACID/SALICYLIC ACID
	ACYCLOVIR/HYDROCORTISONE
	ALCLOMETASONE DIPROPIONATE
	ALOE/VITAMIN E/SALICYLIC ACID
	AMCINONIDE
	AMINOSALICYLIC ACID
	AMMONIUM ALUM/SALICYLIC ACID/MENTHOL/CAMPHOR
	AMMONIUM ALUM/SALICYLIC ACID/TALC/BENTONITE
	AMMONIUM LACTATE
	AMMONIUM LACTATE/EMU OIL
	AMMONIUM LACTATE/UREA
	AZELASTINE HCL/FLUTICASONE PROPIONATE
	BENZOCAINE/SULFUR
	BENZOIC ACID/SALICYLIC ACID
	BENZOIC ACID/SALICYLIC ACID/ZINC OXIDE/BORIC ACID
	BENZOYL PEROXIDE/HYDROCORTISONE
	BENZOYL PEROXIDE/HYDROCORTISONE/SKIN CLEANSER COMB NO.14
	BENZOYL PEROXIDE/SULFUR
	BETAMETHASONE
	BETAMETHASONE ACETATE
	BETAMETHASONE ACETATE/BETAMETHASONE SODIUM PHOSPHATE
	BETAMETHASONE DIPROPIONATE
	BETAMETHASONE DIPROPIONATE/PROPYLENE GLYCOL
	BETAMETHASONE SODIUM PHOSPHATE
	BETAMETHASONE VALERATE
	BUDESONIDE
	BUDESONIDE, MICRONIZED
	BUDESONIDE/FORMOTEROL FUMARATE
	CALCIPOTRIENE/BETAMETHASONE DIPROPIONATE
	CASTOR OIL/ZINC CHLORIDE/SALICYLIC ACID
	CHLORCYCLIZINE HCL/HYDROCORTISONE ACETATE
	CHLOROXYLENOL/BENZOCAINE/HYDROCORTISONE ACETATE
	CIPROFLOXACIN HCL/HYDROCORTISONE
	CLIOQUINOL/HYDROCORTISONE
	CLIOQUINOL/HYDROCORTISONE/EMOLLIENT COMBINATION NO.88
	CLIOQUINOL/HYDROCORTISONE/PRAMOXINE
	CLOBETASOL PROPIONATE
	CLOBETASOL PROPIONATE/COAL TAR
	CLOBETASOL PROPIONATE/EMOLLIENT BASE
	CLOBETASOL PROPIONATE/SKIN CLEANSER COMB NO.28
	CLOCORTOLONE PIVALATE
	CLOTRIMAZOLE/BETAMETHASONE DIPROPIONATE
	DESONIDE
	DESONIDE/EMOLLIENT COMBINATION NO. 28
	DESONIDE/EMOLLIENT COMBINATION NO.3
	DESONIDE/EMOLLIENT COMBINATION NO.30
	DESOXIMETASONE
	DESOXIMETASONE, MICRONIZED
	DIFLORASONE DIACETATE
	DIFLORASONE DIACETATE/EMOLLIENT BASE
	DIPHENHYDRAMINE HCL/HYDROCORTISONE
	DOXYCYCLINE MONOHYDRATE/SALICYLIC ACID/OCTINOXATE/ZINC OXIDE
	FLUOCINOLONE ACETONIDE
	FLUOCINOLONE ACETONIDE OIL
	FLUOCINOLONE ACETONIDE/EMOLLIENT BASE
	FLUOCINOLONE ACETONIDE/EMOLLIENT COMBINATION NO.65
	FLUOCINOLONE ACETONIDE/SHOWER CAP
	FLUOCINOLONE ACETONIDE/SKIN CLEANSER COMB NO.28
	FLUOCINOLONE ACETONIDE/TRETINOIN/HYDROQUINONE
	FLUOCINONIDE
	FLUOCINONIDE/EMOLLIENT BASE
	FLURANDRENOLIDE
	FLUTICASONE FUROATE
	FLUTICASONE FUROATE/VILANTEROL TRIFENATATE
	FLUTICASONE PROPIONATE
	FLUTICASONE PROPIONATE/SALMETEROL XINAFOATE
	HALCINONIDE
	HALCINONIDE/EMOLLIENT BASE
	HALOBETASOL PROPIONATE
	HALOBETASOL PROPIONATE/AMMONIUM LACTATE
	HALOBETASOL PROPIONATE/LACTIC ACID
	HYDROCORTISONE
	HYDROCORTISONE ACETATE
	HYDROCORTISONE ACETATE/ALOE POLYSACCHARIDE/IODOQUINOL
	HYDROCORTISONE ACETATE/ALOE VERA
	HYDROCORTISONE ACETATE/IODOQUINOL/ALOE POLYSACCHARIDES #2
	HYDROCORTISONE ACETATE/IODOQUINOL/ALOE VERA
	HYDROCORTISONE ACETATE/LIDOCAINE HCL/ALOE VERA
	HYDROCORTISONE ACETATE/LIDOCAINE HCL/SKIN CLEANSER NO.6
	HYDROCORTISONE ACETATE/PRAMOXINE HCL
	HYDROCORTISONE ACETATE/PRAMOXINE HCL/ALOE POLYSACCHARIDE
	HYDROCORTISONE ACETATE/PRAMOXINE HCL/EMOLLIENT BASE
	HYDROCORTISONE ACETATE/PRAMOXINE HCL/SKIN CLEANSER NO.16
	HYDROCORTISONE ACETATE/PRAMOXINE/EMOLLIENT/PRAMOXINE COMB#1
	HYDROCORTISONE ACETATE/UREA
	HYDROCORTISONE BUTYRATE
	HYDROCORTISONE BUTYRATE/EMOLLIENT BASE
	HYDROCORTISONE CYPIONATE
	HYDROCORTISONE HEMISUCCINATE
	HYDROCORTISONE PROBUTATE
	HYDROCORTISONE SOD PHOSPHATE
	HYDROCORTISONE SOD SUCCINATE
	HYDROCORTISONE SODIUM SUCCINATE/PF
	HYDROCORTISONE VALERATE
	HYDROCORTISONE/ALOE POLYSACCHARIDE/IODOQUINOL
	HYDROCORTISONE/ALOE VERA
	HYDROCORTISONE/ALOE VERA/VITAMIN E ACETATE/VITAMINS A AND D
	HYDROCORTISONE/BENZOCAINE/CHLOROXYLENOL
	HYDROCORTISONE/COLLOIDAL OATMEAL/ALOE/VITAMIN E
	HYDROCORTISONE/EMOLLIENT COMBINATION NO.45
	HYDROCORTISONE/IODOQUINOL
	HYDROCORTISONE/MINERAL OIL/PETROLATUM,WHITE
	HYDROCORTISONE/PRAMOXINE HCL/CHLOROXYLENOL
	HYDROCORTISONE/PRAMOXINE HCL/CHLOROXYLENOL/WATER
	HYDROCORTISONE/PRAMOXINE/CHLOROXYLENOL/BENZALKONIUM
	HYDROCORTISONE/RESORCINOL/BISMUTH SUBGALLATE/ZINC OXIDE
[truncated: 108 more rows]
