# Supplementary material for: Reproducibility of real-world evidence studies using clinical practice data to inform regulatory and coverage decisions
Source: Nat Commun. 2022 Aug 31;13:5126. doi: 10.1038/s41467-022-32310-3 (PMC9430007; doi:10.1038/s41467-022-32310-3)
Supplement: Supplementary file 7 — Supplementary Dataset 4 [file 41467_2022_32310_MOESM7_ESM.zip › Data S4 Study specific author contact files with details of implementation/REPEAT_027_final.xlsx]

## Sheet: Assumptions
Category	Assumptions
MEASURES	The algorithm used to define all the variables in the replication of the study are provided in the sheet named 'codes'
Inclusion/Exclusion	We assumed any diagnosis position and any care setting to define inclusion/exclusion criteria
Covariates	We assumed any diagnosis position and any care setting to define covariates
	The manuscript or supplemental material does not provide any details about which drugs were used to define the 'Central alpha 2 receptor agonists' and 'alpha-beta blockers' subcategories of the "antihypertensive medications" covariate. Based on a literature review, it appeared that some generics could appear in multiple categories. Therefore, we were unable to replicate these covariates and did n…
	We assumed that the 4 different types of diuretics were combined into one diuretics class while measuring the number of 'Anti-hypertension medication class'
	We assumed that the long and short acting insulin classes were combined as one class while measuring the 'Number of anti-hyperglycemic medication class'
	We assumed Cardiologist visit and ER visit were defined using REPEAT standard measures
	We assumed Outpatient visit was defined using following HCPCS codes from Outpatient service table: 99201, 99202, 99203, 99204, 99205, 99211, 99212, 99213, 99214, 99215, 99241, 99242, 99243, 99244, 99245, 99271, 99272, 99273, 99274, 99275, 99354, 99355, 99356, 99357, 99381, 99382, 99383, 99384, 99385, 99386, 99387, 99391, 99392, 99393, 99394, 99395, 99396, 99397, 99401, 99402, 99403, 99404, 99420,…
	We assumed 'Residence in nursing home or stay in other non-hospital setting' was defined by using the following 6 place of service option from outpatient service table: Assisted Living Facility, Skilled Nursing facility, Nursing Facility, Custodial Care Facility, Hospice and Adult Living Care Facility.
COHORT CREATION
ANALYSIS

## Sheet: Attrition table
Adults patients with DPP4i's and SU's prescription between August 1st 2010 to August 30th 2013
	Less Excluded Patients	Remaining Patients
All patients in our database		191990035
Patients with DPP4i's or SU's prescription between August 1st 2010 - August 30th 2013 [Date of prescription is cohort entry date (CED)]	-190311367	1677528
Excluded due to insufficient enrollment [measured 365 days prior to CED up to and including CED]	-706139	971389
Excluded due to prior use of referent [SU's, wash-out of 365 days]	-423851	547538
Excluded due to prior use of exposure [DPP4i's, wash-out of 365 days]	-116980	430558
Excluded because patient qualified in >1 exposure category	-4687	425871
Excluded based on Age less than 18years on CED	-370	425501
Excluded based on non-occurrence of Type II DM or other Antihyperglycemic medications (non-DPP4i and non- SUs) [measured 365 days prior and up to 1 days prior to CED]	-56385	369116
Excluded based on occurrence of Type 1 Diabetes Mellitus [measured 365 days prior and up to and including CED]	-26113	343003
Excluded based on occurrence of Gestational Diabetes [measured 365 days prior and up to and including CED]	-2012	340991
Excluded based on occurrence of Pregnancy [measured 365 days prior and up to and including CED]	-4195	336796
Excluded based on occurrence of Heart failure [measured 60 days prior up to 1 day prior to CED]	-1062	335734
Excluded based on more than one type of DPP4i prescription on CED	-34	335700
Excluded based on more than one type of SU prescription on CED	-122	335578
Excluded based on occurrence of Type 1 DM/Gestational Diabetes/Pregnancy [measured from CED up to disenrollment or August 30th 2013]	-21554	314024
Final cohort		314024

## Sheet: Cohort as text
COHORT CREATION Cohort Entry Entry date: Between Aug 01, 2010 and Aug 30, 2013. If a patient has multiple possible qualifying cohort entry events, the patient enters the cohort on the first-occurring qualifying event before exclusions are applied. Enrollment Measure: Enrollment (medical + pharmacy) with gap 31 days Prior Enrollment: 365 days Referent Group: New users of SU (with at least 1 day su…

## Sheet: Analysis as text
Statistical Analysis Baseline covariate assessment In the primary analysis, the baseline covariates were assessed by default in the period beginning 365 days prior to the cohort entry date, and ending one day prior to the cohort entry date. Follow-up for Outcomes The primary analysis used a variable-length follow-up design. Follow-up began one day after the cohort entry date and was carried out u…

## Sheet: Table 1
	ORIGINAL STUDY					REPLICATED STUDY
After PS matching	With baseline CVD		Without baseline CVD			With baseline CVD		Without baseline CVD
Variable	SU's	DPP4i's	SU's	DPP4i's		SU's	DPP4i's	SU's	DPP4i's
Number of patients	27259	27259	82019	82019		22520	22520	93635	93635
Age
Mean (SD)	63.9 (12.0)	63.9 (11.8)	54.8 (11.1)	54.7 (10.9)		63.9 (11.5)	64.0 (11.4)	54.9 (11.1)	55.0 (11.1)
Male, n (%)	0.599	0.601	0.527	0.529		0.625	0.627	0.528	0.527
Hospitalization in 30 days preindex, n (%)	0.091	0.088	0.015	0.014		0.094	0.092	0.014	0.015
Hospitalization in 31-365days preindex, n (%)	0.232	0.231	0.043	0.042		0.244	0.244	0.049	0.049
Cardiologist Visit during baseline, n (%)	0.65	0.643	0.091	0.091		0.633	0.627	0.118	0.118
Chronic kidney disease (excluding end stage renal disease), n (%)	0.069	0.069	0.019	0.019		0.076	0.074	0.023	0.023
End stage renal disease, n (%)	0.071	0.071	0.012	0.012		0.087	0.086	0.016	0.016
Hyperlipidemia or lipid disorder, n (%)	0.58	0.577	0.443	0.442		0.681	0.679	0.587	0.55
Hypertension, n (%)	0.755	0.755	0.537	0.538		0.792	0.794	0.587	0.587
Microvasular complications of diabetes, n (%)
Nephropathy	0.045	0.044	0.022	0.022		0.047	0.045	0.022	0.023
Peripheral neuropathy	0.142	0.14	0.07	0.069		0.147	0.148	0.071	0.072
Retionopathy	0.076	0.077	0.049	0.05		0.079	0.078	0.051	0.051
Heart failure, n (%)	0.142	0.139	0	0		0.143	0.139	0.012	0.011
Hospitalized Heart failure, n (%)	0.011	0.01	0	0		0.012	0.012	0.0005	0.0003
AMI, n (%)	0.05	0.048	0	0		0.062	0.061	0	0
Other ischemic heart disease, n (%)	0.536	0.536	0	0		0.688	0.685	0	0
Other heart disease, n (%)	0.597	0.596	0	0		0.309	0.308	0	0
Stroke (narrow), n (%)	0.018	0.017	0	0		0.091	0.089	0	0
Stroke (broad), n (%)	0.182	0.181	0	0		0.231	0.231	0	0
Peripheral artery disease, n (%)	0.107	0.106	0	0		0.133	0.133	0	0
Coronary revasularization procedures, n (%)
Coronary artery bypass graft	0.021	0.021	0	0		0.026	0.025	0	0
Percutaneous coronary intervention	0.046	0.045	0	0		0.055	0.055	0	0
Medication use (180 days preindex)
Antihyperglycemic medications (including insulin), n (%)	0.723	0.712	0.75	0.755		0.675	0.669	0.687	0.688
Number of antihyperglycemic medication classes, mean (SD)	2.0 (0.8)	2.0 (0.7)	2.1 (0.7)	2.1 (0.6)		0.9 (0.7)	0.9 (0.7)	0.9 (0.7)	0.9 (0.7)
Antihypertensive medications, n (%)	0.866	0.866	0.688	0.686		0.829	0.83	0.649	0.65
Lipid lowering medications, n (%)	0.737	0.736	0.579	0.577		0.721	0.719	0.521	0.523
Digoxin, n (%)	0.054	0.055	0.002	0.002		0.042	0.041	0.007	0.007

## Sheet: Outcomes
Outcome: Heart failure hospitalization
	ORIGINAL STUDY
Model (Propensity score matched)	Hazard Ratio (95% CI)	p
With baseline CVD	0.95 (0.78, 1.15)	0.58
Without baseline CVD	0.59 (0.38, 0.89)	0.013
	REPLICATED STUDY
Model (Propensity score matched)	Hazard Ratio (95% CI)	p
With baseline CVD	0.83 (0.72, 0.94)	0.0047
Without baseline CVD	0.79 (0.66, 0.95)	0.011

## Sheet: Codes
Number of different/distinct medication prescriptions
This measure combines the values from the following attributes:
	Generic Name of Drug in Number of Distinct Medication Prescriptions (not generalized to generics)
If multiple events exist on a single day, the value is measured as combine values.
Cardiologist Visit
This event measure was defined as occurring when any of the following criteria were met:
	The occurrence of Inpatient with the following attributes:
	Provider Type is any of: { "250", "440" }
	250
	440
	The occurrence of Outpatient with the following attributes:
	Provider Type is any of: { "250", "440" }
	250
	440
Number of Distinct Medication Prescriptions (not generalized to generics)
This event measure was defined as occurring when any of the following criteria were met:
	The occurrence of Drug with the following attributes:
	NDC Code exists
ALOGLIPTIN BENZOATE
This event measure was defined as occurring when any of the following criteria were met:
	The occurrence of Drug with the following attributes:
	Generic Name is any of: { "ALOGLIPTIN BENZOATE" }
	ALOGLIPTIN BENZOATE
Acetohexamide
This event measure was defined as occurring when any of the following criteria were met:
	The occurrence of Drug with the following attributes:
	Generic Name is any of: { "ACETOHEXAMIDE" }
	ACETOHEXAMIDE
Acute MI
This event measure was defined as occurring when any of the following criteria were met:
	The occurrence of Inpatient with the following attributes:
	Diagnosis Code (Any Position) is any of: { "410", "410.0", "410.00", "410.01", "410.02", "410.1", "410.10", "410.11", "410.12", "410.2", "410.20", "410.21", "410.22", "410.3", "410.30", "410.31", "410.32", "410.4", "410.40", "410.41", "410.42", "410.5", "410.50", "410.51", "410.52", "410.6", "410.60", "410.61", "410.62", "410.7", "410.70", "410.71", "410.72", "410.8", "410.80", "410.81", "410.82"…
	410 - (ICD9) ACUTE MYOCARDIAL INFARCTION
	410.0 - (ICD9) ACUTE MYOCARDIAL INFARCTION OF ANTEROLATERAL WALL
	410.00 - (ICD9) ACUTE MYOCARDIAL INFARCTION OF ANTEROLATERAL WALL EPISODE OF CARE UNSPECIFIED
	410.01 - (ICD9) ACUTE MYOCARDIAL INFARCTION OF ANTEROLATERAL WALL INITIAL EPISODE OF CARE
	410.02 - (ICD9) ACUTE MYOCARDIAL INFARCTION OF ANTEROLATERAL WALL SUBSEQUENT EPISODE OF CARE
	410.1 - (ICD9) ACUTE MYOCARDIAL INFARCTION OF OTHER ANTERIOR WALL
	410.10 - (ICD9) ACUTE MYOCARDIAL INFARCTION OF OTHER ANTERIOR WALL EPISODE OF CARE UNSPECIFIED
	410.11 - (ICD9) ACUTE MYOCARDIAL INFARCTION OF OTHER ANTERIOR WALL INITIAL EPISODE OF CARE
	410.12 - (ICD9) ACUTE MYOCARDIAL INFARCTION OF OTHER ANTERIOR WALL SUBSEQUENT EPISODE OF CARE
	410.2 - (ICD9) ACUTE MYOCARDIAL INFARCTION OF INFEROLATERAL WALL
	410.20 - (ICD9) ACUTE MYOCARDIAL INFARCTION OF INFEROLATERAL WALL EPISODE OF CARE UNSPECIFIED
	410.21 - (ICD9) ACUTE MYOCARDIAL INFARCTION OF INFEROLATERAL WALL INITIAL EPISODE OF CARE
	410.22 - (ICD9) ACUTE MYOCARDIAL INFARCTION OF INFEROLATERAL WALL SUBSEQUENT EPISODE OF CARE
	410.3 - (ICD9) ACUTE MYOCARDIAL INFARCTION OF INFEROPOSTERIOR WALL
	410.30 - (ICD9) ACUTE MYOCARDIAL INFARCTION OF INFEROPOSTERIOR WALL EPISODE OF CARE UNSPECIFIED
	410.31 - (ICD9) ACUTE MYOCARDIAL INFARCTION OF INFEROPOSTERIOR WALL INITIAL EPISODE OF CARE
	410.32 - (ICD9) ACUTE MYOCARDIAL INFARCTION OF INFEROPOSTERIOR WALL SUBSEQUENT EPISODE OF CARE
	410.4 - (ICD9) ACUTE MYOCARDIAL INFARCTION OF OTHER INFERIOR WALL
	410.40 - (ICD9) ACUTE MYOCARDIAL INFARCTION OF OTHER INFERIOR WALL EPISODE OF CARE UNSPECIFIED
	410.41 - (ICD9) ACUTE MYOCARDIAL INFARCTION OF OTHER INFERIOR WALL INITIAL EPISODE OF CARE
	410.42 - (ICD9) ACUTE MYOCARDIAL INFARCTION OF OTHER INFERIOR WALL SUBSEQUENT EPISODE OF CARE
	410.5 - (ICD9) ACUTE MYOCARDIAL INFARCTION OF OTHER LATERAL WALL
	410.50 - (ICD9) ACUTE MYOCARDIAL INFARCTION OF OTHER LATERAL WALL EPISODE OF CARE UNSPECIFIED
	410.51 - (ICD9) ACUTE MYOCARDIAL INFARCTION OF OTHER LATERAL WALL INITIAL EPISODE OF CARE
	410.52 - (ICD9) ACUTE MYOCARDIAL INFARCTION OF OTHER LATERAL WALL SUBSEQUENT EPISODE OF CARE
	410.6 - (ICD9) TRUE POSTERIOR WALL INFARCTION
	410.60 - (ICD9) TRUE POSTERIOR WALL INFARCTION EPISODE OF CARE UNSPECIFIED
	410.61 - (ICD9) TRUE POSTERIOR WALL INFARCTION INITIAL EPISODE OF CARE
	410.62 - (ICD9) TRUE POSTERIOR WALL INFARCTION SUBSEQUENT EPISODE OF CARE
	410.7 - (ICD9) SUBENDOCARDIAL INFARCTION
	410.70 - (ICD9) SUBENDOCARDIAL INFARCTION EPISODE OF CARE UNSPECIFIED
	410.71 - (ICD9) SUBENDOCARDIAL INFARCTION INITIAL EPISODE OF CARE
	410.72 - (ICD9) SUBENDOCARDIAL INFARCTION SUBSEQUENT EPISODE OF CARE
	410.8 - (ICD9) ACUTE MYOCARDIAL INFARCTION OF OTHER SPECIFIED SITES
	410.80 - (ICD9) ACUTE MYOCARDIAL INFARCTION OF OTHER SPECIFIED SITES EPISODE OF CARE UNSPECIFIED
	410.81 - (ICD9) ACUTE MYOCARDIAL INFARCTION OF OTHER SPECIFIED SITES INITIAL EPISODE OF CARE
	410.82 - (ICD9) ACUTE MYOCARDIAL INFARCTION OF OTHER SPECIFIED SITES SUBSEQUENT EPISODE OF CARE
	410.9 - (ICD9) ACUTE MYOCARDIAL INFARCTION OF UNSPECIFIED SITE
	410.90 - (ICD9) ACUTE MYOCARDIAL INFARCTION OF UNSPECIFIED SITE EPISODE OF CARE UNSPECIFIED
	410.91 - (ICD9) ACUTE MYOCARDIAL INFARCTION OF UNSPECIFIED SITE INITIAL EPISODE OF CARE
	410.92 - (ICD9) ACUTE MYOCARDIAL INFARCTION OF UNSPECIFIED SITE SUBSEQUENT EPISODE OF CARE
	The occurrence of Outpatient with the following attributes:
	Diagnosis Code (Any Position) is any of: { "410", "410.0", "410.00", "410.01", "410.02", "410.1", "410.10", "410.11", "410.12", "410.2", "410.20", "410.21", "410.22", "410.3", "410.30", "410.31", "410.32", "410.4", "410.40", "410.41", "410.42", "410.5", "410.50", "410.51", "410.52", "410.6", "410.60", "410.61", "410.62", "410.7", "410.70", "410.71", "410.72", "410.8", "410.80", "410.81", "410.82"…
	410 - (ICD9) ACUTE MYOCARDIAL INFARCTION
	410.0 - (ICD9) ACUTE MYOCARDIAL INFARCTION OF ANTEROLATERAL WALL
	410.00 - (ICD9) ACUTE MYOCARDIAL INFARCTION OF ANTEROLATERAL WALL EPISODE OF CARE UNSPECIFIED
	410.01 - (ICD9) ACUTE MYOCARDIAL INFARCTION OF ANTEROLATERAL WALL INITIAL EPISODE OF CARE
	410.02 - (ICD9) ACUTE MYOCARDIAL INFARCTION OF ANTEROLATERAL WALL SUBSEQUENT EPISODE OF CARE
	410.1 - (ICD9) ACUTE MYOCARDIAL INFARCTION OF OTHER ANTERIOR WALL
	410.10 - (ICD9) ACUTE MYOCARDIAL INFARCTION OF OTHER ANTERIOR WALL EPISODE OF CARE UNSPECIFIED
	410.11 - (ICD9) ACUTE MYOCARDIAL INFARCTION OF OTHER ANTERIOR WALL INITIAL EPISODE OF CARE
	410.12 - (ICD9) ACUTE MYOCARDIAL INFARCTION OF OTHER ANTERIOR WALL SUBSEQUENT EPISODE OF CARE
	410.2 - (ICD9) ACUTE MYOCARDIAL INFARCTION OF INFEROLATERAL WALL
	410.20 - (ICD9) ACUTE MYOCARDIAL INFARCTION OF INFEROLATERAL WALL EPISODE OF CARE UNSPECIFIED
	410.21 - (ICD9) ACUTE MYOCARDIAL INFARCTION OF INFEROLATERAL WALL INITIAL EPISODE OF CARE
	410.22 - (ICD9) ACUTE MYOCARDIAL INFARCTION OF INFEROLATERAL WALL SUBSEQUENT EPISODE OF CARE
	410.3 - (ICD9) ACUTE MYOCARDIAL INFARCTION OF INFEROPOSTERIOR WALL
	410.30 - (ICD9) ACUTE MYOCARDIAL INFARCTION OF INFEROPOSTERIOR WALL EPISODE OF CARE UNSPECIFIED
	410.31 - (ICD9) ACUTE MYOCARDIAL INFARCTION OF INFEROPOSTERIOR WALL INITIAL EPISODE OF CARE
	410.32 - (ICD9) ACUTE MYOCARDIAL INFARCTION OF INFEROPOSTERIOR WALL SUBSEQUENT EPISODE OF CARE
	410.4 - (ICD9) ACUTE MYOCARDIAL INFARCTION OF OTHER INFERIOR WALL
	410.40 - (ICD9) ACUTE MYOCARDIAL INFARCTION OF OTHER INFERIOR WALL EPISODE OF CARE UNSPECIFIED
	410.41 - (ICD9) ACUTE MYOCARDIAL INFARCTION OF OTHER INFERIOR WALL INITIAL EPISODE OF CARE
	410.42 - (ICD9) ACUTE MYOCARDIAL INFARCTION OF OTHER INFERIOR WALL SUBSEQUENT EPISODE OF CARE
	410.5 - (ICD9) ACUTE MYOCARDIAL INFARCTION OF OTHER LATERAL WALL
	410.50 - (ICD9) ACUTE MYOCARDIAL INFARCTION OF OTHER LATERAL WALL EPISODE OF CARE UNSPECIFIED
	410.51 - (ICD9) ACUTE MYOCARDIAL INFARCTION OF OTHER LATERAL WALL INITIAL EPISODE OF CARE
	410.52 - (ICD9) ACUTE MYOCARDIAL INFARCTION OF OTHER LATERAL WALL SUBSEQUENT EPISODE OF CARE
	410.6 - (ICD9) TRUE POSTERIOR WALL INFARCTION
	410.60 - (ICD9) TRUE POSTERIOR WALL INFARCTION EPISODE OF CARE UNSPECIFIED
	410.61 - (ICD9) TRUE POSTERIOR WALL INFARCTION INITIAL EPISODE OF CARE
	410.62 - (ICD9) TRUE POSTERIOR WALL INFARCTION SUBSEQUENT EPISODE OF CARE
	410.7 - (ICD9) SUBENDOCARDIAL INFARCTION
	410.70 - (ICD9) SUBENDOCARDIAL INFARCTION EPISODE OF CARE UNSPECIFIED
	410.71 - (ICD9) SUBENDOCARDIAL INFARCTION INITIAL EPISODE OF CARE
	410.72 - (ICD9) SUBENDOCARDIAL INFARCTION SUBSEQUENT EPISODE OF CARE
	410.8 - (ICD9) ACUTE MYOCARDIAL INFARCTION OF OTHER SPECIFIED SITES
	410.80 - (ICD9) ACUTE MYOCARDIAL INFARCTION OF OTHER SPECIFIED SITES EPISODE OF CARE UNSPECIFIED
	410.81 - (ICD9) ACUTE MYOCARDIAL INFARCTION OF OTHER SPECIFIED SITES INITIAL EPISODE OF CARE
	410.82 - (ICD9) ACUTE MYOCARDIAL INFARCTION OF OTHER SPECIFIED SITES SUBSEQUENT EPISODE OF CARE
	410.9 - (ICD9) ACUTE MYOCARDIAL INFARCTION OF UNSPECIFIED SITE
	410.90 - (ICD9) ACUTE MYOCARDIAL INFARCTION OF UNSPECIFIED SITE EPISODE OF CARE UNSPECIFIED
	410.91 - (ICD9) ACUTE MYOCARDIAL INFARCTION OF UNSPECIFIED SITE INITIAL EPISODE OF CARE
	410.92 - (ICD9) ACUTE MYOCARDIAL INFARCTION OF UNSPECIFIED SITE SUBSEQUENT EPISODE OF CARE
Age category
This measure categorizes Age into the following categories:
	18 - 34: Up to 35.0 (exclusive). This is the referent category.
	35 - 44: From 35.0 (inclusive) to 45.0 (exclusive).
	45 - 54: From 45.0 (inclusive) to 55.0 (exclusive).
	55 - 64: From 55.0 (inclusive) to 65.0 (exclusive).
	65 - 79: From 65.0 (inclusive) to 80.0 (exclusive).
	>= 80: From 80.0 (inclusive) to (any).
Aldosterone antagonists
This event measure was defined as occurring when any of the following criteria were met:
	The occurrence of Drug with the following attributes:
	Generic Name is any of: { "EPLERENONE", "SPIRONOLACTONE" }
	EPLERENONE
	SPIRONOLACTONE
Alpha-blockers
This event measure was defined as occurring when any of the following criteria were met:
	The occurrence of Drug with the following attributes:
	Generic Name is any of: { "DOXAZOSIN MESYLATE", "PHENOXYBENZAMINE HCL", "PRAZOSIN HCL", "TERAZOSIN HCL" }
	DOXAZOSIN MESYLATE
	PHENOXYBENZAMINE HCL
	PRAZOSIN HCL
	TERAZOSIN HCL
Alpha-glucosidase inhibitors
This event measure was defined as occurring when any of the following criteria were met:
	The occurrence of Drug with the following attributes:
	Generic Name is any of: { "ACARBOSE", "MIGLITOL" }
	ACARBOSE
	MIGLITOL
Amylin analogs
This event measure was defined as occurring when any of the following criteria were met:
	The occurrence of Drug with the following attributes:
	Generic Name is any of: { "PRAMLINTIDE ACETATE" }
	PRAMLINTIDE ACETATE
Angiotensin II receptor blockers
This event measure was defined as occurring when any of the following criteria were met:
	The occurrence of Drug with the following attributes:
	Generic Name is any of: { "AZILSARTAN MEDOXOMIL", "CANDESARTAN CILEXETIL", "EPROSARTAN MESYLATE", "IRBESARTAN", "LOSARTAN POTASSIUM", "OLMESARTAN MEDOXOMIL", "TELMISARTAN", "VALSARTAN" }
	AZILSARTAN MEDOXOMIL
	CANDESARTAN CILEXETIL
	EPROSARTAN MESYLATE
	IRBESARTAN
	LOSARTAN POTASSIUM
	OLMESARTAN MEDOXOMIL
	TELMISARTAN
	VALSARTAN
Angiotensin converting enzyme inhibitors
This event measure was defined as occurring when any of the following criteria were met:
	The occurrence of Drug with the following attributes:
	Generic Name is any of: { "BENAZEPRIL HCL", "CAPTOPRIL", "ENALAPRIL MALEATE", "FOSINOPRIL SODIUM", "LISINOPRIL", "MOEXIPRIL HCL", "PERINDOPRIL ERBUMINE", "QUINAPRIL HCL", "RAMIPRIL", "TRANDOLAPRIL" }
	BENAZEPRIL HCL
	CAPTOPRIL
	ENALAPRIL MALEATE
	FOSINOPRIL SODIUM
	LISINOPRIL
	MOEXIPRIL HCL
	PERINDOPRIL ERBUMINE
	QUINAPRIL HCL
	RAMIPRIL
	TRANDOLAPRIL
Anti-platelets
This event measure was defined as occurring when any of the following criteria were met:
	The occurrence of Drug with the following attributes:
	Generic Name is any of: { "ANAGRELIDE HCL", "ASPIRIN/DIPYRIDAMOLE", "CILOSTAZOL", "CLOPIDOGREL BISULFATE", "DIPYRIDAMOLE", "PRASUGREL HCL", "TICAGRELOR", "TICLOPIDINE HCL", "VORAPAXAR SULFATE" }
	ANAGRELIDE HCL
	ASPIRIN/DIPYRIDAMOLE
	CILOSTAZOL
	CLOPIDOGREL BISULFATE
	DIPYRIDAMOLE
	PRASUGREL HCL
	TICAGRELOR
	TICLOPIDINE HCL
	VORAPAXAR SULFATE
Anticoagulants
This event measure was defined as occurring when any of the following criteria were met:
	The occurrence of Drug with the following attributes:
	Generic Name is any of: { "ANISINDIONE", "APIXABAN", "DABIGATRAN ETEXILATE MESYLATE", "DICUMAROL", "RIVAROXABAN", "WARFARIN SODIUM" }
	ANISINDIONE
	APIXABAN
	DABIGATRAN ETEXILATE MESYLATE
	DICUMAROL
	RIVAROXABAN
	WARFARIN SODIUM
Antihyperglycemic medication categories 180days
This measure computes a score by summing over the following components:
	If the event Alpha-glucosidase inhibitors
	Occurs within 180 days, set the score to 1.0
	Otherwise, set the score to 0.0
	If the event Amylin analogs
	Occurs within 180 days, set the score to 1.0
	Otherwise, set the score to 0.0
	If the event Biguanides (metformin)
	Occurs within 180 days, set the score to 1.0
	Otherwise, set the score to 0.0
	If the event DPP4i
	Occurs within 180 days, set the score to 1.0
	Otherwise, set the score to 0.0
	If the event Sulfonylureas
	Occurs within 180 days, set the score to 1.0
	Otherwise, set the score to 0.0
	If the event Glucagon-like peptide-1 receptor agonists
	Occurs within 180 days, set the score to 1.0
	Otherwise, set the score to 0.0
	If the event Meglitinides
	Occurs within 180 days, set the score to 1.0
	Otherwise, set the score to 0.0
	If the event Sodium- glucose cotransporter 2 inhibitors
	Occurs within 180 days, set the score to 1.0
	Otherwise, set the score to 0.0
	If the event Thiazolidinedioines
	Occurs within 180 days, set the score to 1.0
	Otherwise, set the score to 0.0
	For the measure insulin truncated,
	Use the value of the measure as the score multiplied by weight 1.0
	If the value is missing, set the score to 0.0
Antihyperglycemic medication categories 365days
This measure computes a score by summing over the following components:
	If the event Alpha-glucosidase inhibitors
	Occurs within 365 days, set the score to 1.0
	Otherwise, set the score to 0.0
	If the event Amylin analogs
	Occurs within 365 days, set the score to 1.0
	Otherwise, set the score to 0.0
	If the event Biguanides (metformin)
	Occurs within 365 days, set the score to 1.0
	Otherwise, set the score to 0.0
	If the event DPP4i
	Occurs within 365 days, set the score to 1.0
	Otherwise, set the score to 0.0
	If the event Sulfonylureas
	Occurs within 365 days, set the score to 1.0
	Otherwise, set the score to 0.0
	If the event Glucagon-like peptide-1 receptor agonists
	Occurs within 365 days, set the score to 1.0
	Otherwise, set the score to 0.0
	If the event Meglitinides
	Occurs within 365 days, set the score to 1.0
	Otherwise, set the score to 0.0
	If the event Sodium- glucose cotransporter 2 inhibitors
	Occurs within 365 days, set the score to 1.0
	Otherwise, set the score to 0.0
	If the event Thiazolidinedioines
	Occurs within 365 days, set the score to 1.0
	Otherwise, set the score to 0.0
	For the measure insulin truncated,
	Use the value of the measure as the score multiplied by weight 1.0
	If the value is missing, set the score to 0.0
Antihyperglycemic medications (including insulin)
This measure creates a logical OR of events, and identifies all occurrences of one or more specified events:
	Alpha-glucosidase inhibitors
	Amylin analogs
	Biguanides (metformin)
	Dipeptidyl-peptidase 4 inhibitors
	Glucagon-like peptide-1 receptor agonists
	Long acting insulin
	Short acting insulin
	Meglitinides
	Sodium- glucose cotransporter 2 inhibitors
	Sulfonylureas
	Thiazolidinedioines
Antihypertension medication categories 180days
This measure computes a score by summing over the following components:
	If the event Angiotensin converting enzyme inhibitors
	Occurs within 180 days, set the score to 1.0
	Otherwise, set the score to 0.0
	If the event Alpha-blockers
	Occurs within 180 days, set the score to 1.0
	Otherwise, set the score to 0.0
	If the event Angiotensin II receptor blockers
	Occurs within 180 days, set the score to 1.0
	Otherwise, set the score to 0.0
	If the event Beta-blockers
	Occurs within 180 days, set the score to 1.0
	Otherwise, set the score to 0.0
	If the event Calcium channel blockers
	Occurs within 180 days, set the score to 1.0
	Otherwise, set the score to 0.0
	If the event Direct renin inhibitors
	Occurs within 180 days, set the score to 1.0
	Otherwise, set the score to 0.0
	If the event Direct vasodilators
	Occurs within 180 days, set the score to 1.0
	Otherwise, set the score to 0.0
	For the measure Diuretics truncated 180days,
	Use the value of the measure as the score multiplied by weight 1.0
	If the value is missing, set the score to 0.0
Antihypertension medication categories 365days
This measure computes a score by summing over the following components:
	For the measure Diuretics truncated 365days,
	Use the value of the measure as the score multiplied by weight 1.0
	If the value is missing, set the score to 0.0
	If the event Angiotensin converting enzyme inhibitors
	Occurs within 365 days, set the score to 1.0
	Otherwise, set the score to 0.0
	If the event Alpha-blockers
	Occurs within 365 days, set the score to 1.0
	Otherwise, set the score to 0.0
	If the event Angiotensin II receptor blockers
	Occurs within 365 days, set the score to 1.0
	Otherwise, set the score to 0.0
	If the event Beta-blockers
	Occurs within 365 days, set the score to 1.0
	Otherwise, set the score to 0.0
	If the event Calcium channel blockers
	Occurs within 365 days, set the score to 1.0
	Otherwise, set the score to 0.0
	If the event Direct renin inhibitors
	Occurs within 365 days, set the score to 1.0
	Otherwise, set the score to 0.0
	If the event Direct vasodilators
	Occurs within 365 days, set the score to 1.0
	Otherwise, set the score to 0.0
Antihypertensive medications
This measure creates a logical OR of events, and identifies all occurrences of one or more specified events:
	Angiotensin converting enzyme inhibitors
	Alpha-blockers
	Angiotensin II receptor blockers
	Beta-blockers
	Calcium channel blockers
	Direct vasodilators
	Direct renin inhibitors
	Diuretics
Asthma
This event measure was defined as occurring when any of the following criteria were met:
	The occurrence of Inpatient with the following attributes:
	Diagnosis Code (Any Position) is any of: { "493", "493.0", "493.00", "493.01", "493.02", "493.1", "493.10", "493.11", "493.12", "493.2", "493.20", "493.21", "493.22", "493.8", "493.81", "493.82", "493.9", "493.90", "493.91", "493.92" }
	493 - (ICD9) ASTHMA
	493.0 - (ICD9) EXTRINSIC ASTHMA
	493.00 - (ICD9) EXTRINSIC ASTHMA UNSPECIFIED
	493.01 - (ICD9) EXTRINSIC ASTHMA WITH STATUS ASTHMATICUS
	493.02 - (ICD9) EXTRINSIC ASTHMA WITH (ACUTE) EXACERBATION
	493.1 - (ICD9) INTRINSIC ASTHMA
	493.10 - (ICD9) INTRINSIC ASTHMA UNSPECIFIED
	493.11 - (ICD9) INTRINSIC ASTHMA WITH STATUS ASTHMATICUS
	493.12 - (ICD9) INTRINSIC ASTHMA WITH (ACUTE) EXACERBATION
	493.2 - (ICD9) CHRONIC OBSTRUCTIVE ASTHMA
	493.20 - (ICD9) CHRONIC OBSTRUCTIVE ASTHMA UNSPECIFIED
	493.21 - (ICD9) CHRONIC OBSTRUCTIVE ASTHMA WITH STATUS ASTHMATICUS
	493.22 - (ICD9) CHRONIC OBSTRUCTIVE ASTHMA WITH (ACUTE) EXACERBATION
	493.8 - (ICD9) OTHER SPECIFIED ASTHMA
	493.81 - (ICD9) EXERCISE-INDUCED BRONCHOSPASM
	493.82 - (ICD9) COUGH VARIANT ASTHMA
	493.9 - (ICD9) ASTHMA UNSPECIFIED
	493.90 - (ICD9) ASTHMA UNSPECIFIED
	493.91 - (ICD9) ASTHMA UNSPECIFIED TYPE WITH STATUS ASTHMATICUS
	493.92 - (ICD9) ASTHMA UNSPECIFIED WITH (ACUTE) EXACERBATION
	The occurrence of Outpatient with the following attributes:
	Diagnosis Code (Any Position) is any of: { "493", "493.0", "493.00", "493.01", "493.02", "493.1", "493.10", "493.11", "493.12", "493.2", "493.20", "493.21", "493.22", "493.8", "493.81", "493.82", "493.9", "493.90", "493.91", "493.92" }
	493 - (ICD9) ASTHMA
	493.0 - (ICD9) EXTRINSIC ASTHMA
	493.00 - (ICD9) EXTRINSIC ASTHMA UNSPECIFIED
	493.01 - (ICD9) EXTRINSIC ASTHMA WITH STATUS ASTHMATICUS
	493.02 - (ICD9) EXTRINSIC ASTHMA WITH (ACUTE) EXACERBATION
	493.1 - (ICD9) INTRINSIC ASTHMA
	493.10 - (ICD9) INTRINSIC ASTHMA UNSPECIFIED
	493.11 - (ICD9) INTRINSIC ASTHMA WITH STATUS ASTHMATICUS
	493.12 - (ICD9) INTRINSIC ASTHMA WITH (ACUTE) EXACERBATION
	493.2 - (ICD9) CHRONIC OBSTRUCTIVE ASTHMA
	493.20 - (ICD9) CHRONIC OBSTRUCTIVE ASTHMA UNSPECIFIED
	493.21 - (ICD9) CHRONIC OBSTRUCTIVE ASTHMA WITH STATUS ASTHMATICUS
	493.22 - (ICD9) CHRONIC OBSTRUCTIVE ASTHMA WITH (ACUTE) EXACERBATION
	493.8 - (ICD9) OTHER SPECIFIED ASTHMA
	493.81 - (ICD9) EXERCISE-INDUCED BRONCHOSPASM
	493.82 - (ICD9) COUGH VARIANT ASTHMA
	493.9 - (ICD9) ASTHMA UNSPECIFIED
	493.90 - (ICD9) ASTHMA UNSPECIFIED
	493.91 - (ICD9) ASTHMA UNSPECIFIED TYPE WITH STATUS ASTHMATICUS
	493.92 - (ICD9) ASTHMA UNSPECIFIED WITH (ACUTE) EXACERBATION
Baseline CVD
This measure creates a logical OR of events, and identifies all occurrences of one or more specified events:
	Acute MI
	Other ischemic heart disease
	Other heart disease
	Stroke (narrow)
	Stroke (broad)
	PAD
	Coronary artery bypass graft
	Percutaneous coronary intervention
	Carotid endarterectomy, stenting, angioplasty, or atherectomy
	Carotid bypass
	Lower extremity endarterectomy, stenting, angioplasty, or atherectomy
	Lower extremity bypass
	Lower extremity amputation
Beta-blockers
This event measure was defined as occurring when any of the following criteria were met:
	The occurrence of Drug with the following attributes:
	Generic Name is any of: { "ACEBUTOLOL HCL", "ATENOLOL", "BETAXOLOL HCL", "BISOPROLOL FUMARATE", "CARTEOLOL HCL", "METOPROLOL SUCCINATE", "METOPROLOL TARTRATE", "NADOLOL", "NEBIVOLOL HCL", "PENBUTOLOL SULFATE", "PINDOLOL", "PROPRANOLOL HCL", "TIMOLOL MALEATE" }
	ACEBUTOLOL HCL
	ATENOLOL
	BETAXOLOL HCL
	BISOPROLOL FUMARATE
	CARTEOLOL HCL
	METOPROLOL SUCCINATE
	METOPROLOL TARTRATE
	NADOLOL
	NEBIVOLOL HCL
	PENBUTOLOL SULFATE
	PINDOLOL
	PROPRANOLOL HCL
	TIMOLOL MALEATE
Biguanides (metformin)
This event measure was defined as occurring when any of the following criteria were met:
	The occurrence of Drug with the following attributes:
	Generic Name is any of: { "METFORMIN HCL" }
	METFORMIN HCL
Blood urea nitrogen
This event measure was defined as occurring when any of the following criteria were met:
	The occurrence of Inpatient with the following attributes:
	Procedure Code (Any Position) is any of: { "80047", "80048", "80053", "80069", "84520", "84525", "84540", "84545" }
	80047 - (HCPCS) Basic metabolic panel (Calcium, ionized) This panel must include the following: Calcium, ionized (82330) Carbon dioxide (82374) Chloride (82435) Creatinine (82565) Glucose (82947) Potassium (84132) Sodium (84295) Urea Nitrogen (BUN) (84520) / Basic metabolic panel (Calcium, ionized) This panel must include the following: Calcium, ionized (82330) Carbon dioxide (bicarbonate) (82374…
	80048 - (HCPCS) Basic metabolic panel (Calcium, total) This panel must include the following: Calcium (82310) Carbon dioxide (82374) Chloride (82435) Creatinine (82565) Glucose (82947) Potassium (84132) Sodium (84295) Urea nitrogen (BUN) (84520) / Basic metabolic panel (Calcium, total) This panel must include the following: Calcium, total (82310) Carbon dioxide (bicarbonate) (82374) Chloride (824…
	80053 - (HCPCS) Comprehensive metabolic panel This panel must include the following: Albumin (82040) Bilirubin, total (82247) Calcium (82310) Carbon dioxide (bicarbonate) (82374) Chloride (82435) Creatinine (82565) Glucose (82947) Phosphatase, alkaline (84075) Potassium (84132) Protein, total (84155) Sodium (84295) Transferase, alanine amino (ALT) (SGPT) (84460) Transferase, aspartate amino (AST)…
	80069 - (HCPCS) Renal function panel This panel must include the following: Albumin (82040) Calcium (82310) Carbon dioxide (bicarbonate) (82374) Chloride (82435) Creatinine (82565) Glucose (82947) Phosphorus inorganic (phosphate) (84100) Potassium (84132) Sodium (84295) Urea nitrogen (BUN) (84520) / Renal function panel This panel must include the following: Albumin (82040) Calcium, total (82310)…
	84520 - (HCPCS) Urea nitrogen; quantitative
	84525 - (HCPCS) Urea nitrogen; semiquantitative (eg, reagent strip test)
	84540 - (HCPCS) Urea nitrogen, urine
	84545 - (HCPCS) Urea nitrogen, clearance
	The occurrence of Outpatient with the following attributes:
	Procedure Code (Any Position) is any of: { "80047", "80048", "80053", "80069", "84520", "84525", "84540", "84545" }
	80047 - (HCPCS) Basic metabolic panel (Calcium, ionized) This panel must include the following: Calcium, ionized (82330) Carbon dioxide (82374) Chloride (82435) Creatinine (82565) Glucose (82947) Potassium (84132) Sodium (84295) Urea Nitrogen (BUN) (84520) / Basic metabolic panel (Calcium, ionized) This panel must include the following: Calcium, ionized (82330) Carbon dioxide (bicarbonate) (82374…
	80048 - (HCPCS) Basic metabolic panel (Calcium, total) This panel must include the following: Calcium (82310) Carbon dioxide (82374) Chloride (82435) Creatinine (82565) Glucose (82947) Potassium (84132) Sodium (84295) Urea nitrogen (BUN) (84520) / Basic metabolic panel (Calcium, total) This panel must include the following: Calcium, total (82310) Carbon dioxide (bicarbonate) (82374) Chloride (824…
	80053 - (HCPCS) Comprehensive metabolic panel This panel must include the following: Albumin (82040) Bilirubin, total (82247) Calcium (82310) Carbon dioxide (bicarbonate) (82374) Chloride (82435) Creatinine (82565) Glucose (82947) Phosphatase, alkaline (84075) Potassium (84132) Protein, total (84155) Sodium (84295) Transferase, alanine amino (ALT) (SGPT) (84460) Transferase, aspartate amino (AST)…
	80069 - (HCPCS) Renal function panel This panel must include the following: Albumin (82040) Calcium (82310) Carbon dioxide (bicarbonate) (82374) Chloride (82435) Creatinine (82565) Glucose (82947) Phosphorus inorganic (phosphate) (84100) Potassium (84132) Sodium (84295) Urea nitrogen (BUN) (84520) / Renal function panel This panel must include the following: Albumin (82040) Calcium, total (82310)…
	84520 - (HCPCS) Urea nitrogen; quantitative
	84525 - (HCPCS) Urea nitrogen; semiquantitative (eg, reagent strip test)
	84540 - (HCPCS) Urea nitrogen, urine
	84545 - (HCPCS) Urea nitrogen, clearance
COPD
This event measure was defined as occurring when any of the following criteria were met:
	The occurrence of Inpatient with the following attributes:
	Diagnosis Code (Any Position) is any of: { "496", "491", "491.0", "491.1", "491.2", "491.20", "491.21", "491.22", "491.8", "491.9", "492", "492.0", "492.8" }
	496 - (ICD9) CHRONIC AIRWAY OBSTRUCTION NOT ELSEWHERE CLASSIFIED
	491 - (ICD9) CHRONIC BRONCHITIS
	491.0 - (ICD9) SIMPLE CHRONIC BRONCHITIS
	491.1 - (ICD9) MUCOPURULENT CHRONIC BRONCHITIS
	491.2 - (ICD9) OBSTRUCTIVE CHRONIC BRONCHITIS
	491.20 - (ICD9) OBSTRUCTIVE CHRONIC BRONCHITIS WITHOUT EXACERBATION
	491.21 - (ICD9) OBSTRUCTIVE CHRONIC BRONCHITIS WITH (ACUTE) EXACERBATION
	491.22 - (ICD9) OBSTRUCTIVE CHRONIC BRONCHITIS WITH ACUTE BRONCHITIS
	491.8 - (ICD9) OTHER CHRONIC BRONCHITIS
	491.9 - (ICD9) UNSPECIFIED CHRONIC BRONCHITIS
	492 - (ICD9) EMPHYSEMA
	492.0 - (ICD9) EMPHYSEMATOUS BLEB
	492.8 - (ICD9) OTHER EMPHYSEMA
	The occurrence of Outpatient with the following attributes:
	Diagnosis Code (Any Position) is any of: { "491", "491.0", "491.1", "491.2", "491.20", "491.21", "491.22", "491.8", "491.9", "492", "492.0", "492.8", "496" }
	491 - (ICD9) CHRONIC BRONCHITIS
	491.0 - (ICD9) SIMPLE CHRONIC BRONCHITIS
	491.1 - (ICD9) MUCOPURULENT CHRONIC BRONCHITIS
	491.2 - (ICD9) OBSTRUCTIVE CHRONIC BRONCHITIS
	491.20 - (ICD9) OBSTRUCTIVE CHRONIC BRONCHITIS WITHOUT EXACERBATION
	491.21 - (ICD9) OBSTRUCTIVE CHRONIC BRONCHITIS WITH (ACUTE) EXACERBATION
	491.22 - (ICD9) OBSTRUCTIVE CHRONIC BRONCHITIS WITH ACUTE BRONCHITIS
	491.8 - (ICD9) OTHER CHRONIC BRONCHITIS
	491.9 - (ICD9) UNSPECIFIED CHRONIC BRONCHITIS
	492 - (ICD9) EMPHYSEMA
	492.0 - (ICD9) EMPHYSEMATOUS BLEB
	492.8 - (ICD9) OTHER EMPHYSEMA
	496 - (ICD9) CHRONIC AIRWAY OBSTRUCTION NOT ELSEWHERE CLASSIFIED
Calcium channel blockers
This event measure was defined as occurring when any of the following criteria were met:
	The occurrence of Drug with the following attributes:
	Generic Name is any of: { "AMLODIPINE BESYLATE", "DILTIAZEM HCL", "DILTIAZEM MALATE", "FELODIPINE", "ISRADIPINE", "MIBEFRADIL DI-HCL", "NICARDIPINE HCL", "NIFEDIPINE", "NIMODIPINE", "NISOLDIPINE", "VERAPAMIL HCL" }
	AMLODIPINE BESYLATE
	DILTIAZEM HCL
	DILTIAZEM MALATE
	FELODIPINE
	ISRADIPINE
	MIBEFRADIL DI-HCL
	NICARDIPINE HCL
	NIFEDIPINE
	NIMODIPINE
	NISOLDIPINE
	VERAPAMIL HCL
Cancer (excluding non-melanoma skin cancer)
This event measure was defined as occurring when any of the following criteria were met:
	The occurrence of Inpatient with the following attributes:
	Diagnosis Code (Any Position) is any of: { "140.0", "140.1", "140.3", "140.4", "140.5", "140.6", "140.8", "140.9", "141.0", "141.1", "141.2", "141.3", "141.4", "141.5", "141.6", "141.8", "141.9", "142.0", "142.1", "142.2", "142.8", "142.9", "143.0", "143.1", "143.8", "143.9", "144.0", "144.1", "144.8", "144.9", "145.0", "145.1", "145.2", "145.3", "145.4", "145.5", "145.6", "145.8", "145.9", "146.…
	140.0 - (ICD9) MALIGNANT NEOPLASM OF UPPER LIP VERMILION BORDER
	140.1 - (ICD9) MALIGNANT NEOPLASM OF LOWER LIP VERMILION BORDER
	140.3 - (ICD9) MALIGNANT NEOPLASM OF UPPER LIP INNER ASPECT
	140.4 - (ICD9) MALIGNANT NEOPLASM OF LOWER LIP INNER ASPECT
	140.5 - (ICD9) MALIGNANT NEOPLASM OF LIP UNSPECIFIED INNER ASPECT
	140.6 - (ICD9) MALIGNANT NEOPLASM OF COMMISSURE OF LIP
	140.8 - (ICD9) MALIGNANT NEOPLASM OF OTHER SITES OF LIP
	140.9 - (ICD9) MALIGNANT NEOPLASM OF LIP UNSPECIFIED VERMILION BORDER
	141.0 - (ICD9) MALIGNANT NEOPLASM OF BASE OF TONGUE
	141.1 - (ICD9) MALIGNANT NEOPLASM OF DORSAL SURFACE OF TONGUE
	141.2 - (ICD9) MALIGNANT NEOPLASM OF TIP AND LATERAL BORDER OF TONGUE
	141.3 - (ICD9) MALIGNANT NEOPLASM OF VENTRAL SURFACE OF TONGUE
	141.4 - (ICD9) MALIGNANT NEOPLASM OF ANTERIOR TWO-THIRDS OF TONGUE PART UNSPECIFIED
	141.5 - (ICD9) MALIGNANT NEOPLASM OF JUNCTIONAL ZONE OF TONGUE
	141.6 - (ICD9) MALIGNANT NEOPLASM OF LINGUAL TONSIL
	141.8 - (ICD9) MALIGNANT NEOPLASM OF OTHER SITES OF TONGUE
	141.9 - (ICD9) MALIGNANT NEOPLASM OF TONGUE UNSPECIFIED
	142.0 - (ICD9) MALIGNANT NEOPLASM OF PAROTID GLAND
	142.1 - (ICD9) MALIGNANT NEOPLASM OF SUBMANDIBULAR GLAND
	142.2 - (ICD9) MALIGNANT NEOPLASM OF SUBLINGUAL GLAND
	142.8 - (ICD9) MALIGNANT NEOPLASM OF OTHER MAJOR SALIVARY GLANDS
	142.9 - (ICD9) MALIGNANT NEOPLASM OF SALIVARY GLAND UNSPECIFIED
	143.0 - (ICD9) MALIGNANT NEOPLASM OF UPPER GUM
	143.1 - (ICD9) MALIGNANT NEOPLASM OF LOWER GUM
	143.8 - (ICD9) MALIGNANT NEOPLASM OF OTHER SITES OF GUM
	143.9 - (ICD9) MALIGNANT NEOPLASM OF GUM UNSPECIFIED
	144.0 - (ICD9) MALIGNANT NEOPLASM OF ANTERIOR PORTION OF FLOOR OF MOUTH
	144.1 - (ICD9) MALIGNANT NEOPLASM OF LATERAL PORTION OF FLOOR OF MOUTH
	144.8 - (ICD9) MALIGNANT NEOPLASM OF OTHER SITES OF FLOOR OF MOUTH
	144.9 - (ICD9) MALIGNANT NEOPLASM OF FLOOR OF MOUTH PART UNSPECIFIED
	145.0 - (ICD9) MALIGNANT NEOPLASM OF CHEEK MUCOSA
	145.1 - (ICD9) MALIGNANT NEOPLASM OF VESTIBULE OF MOUTH
	145.2 - (ICD9) MALIGNANT NEOPLASM OF HARD PALATE
	145.3 - (ICD9) MALIGNANT NEOPLASM OF SOFT PALATE
	145.4 - (ICD9) MALIGNANT NEOPLASM OF UVULA
	145.5 - (ICD9) MALIGNANT NEOPLASM OF PALATE UNSPECIFIED
	145.6 - (ICD9) MALIGNANT NEOPLASM OF RETROMOLAR AREA
	145.8 - (ICD9) MALIGNANT NEOPLASM OF OTHER SPECIFIED PARTS OF MOUTH
	145.9 - (ICD9) MALIGNANT NEOPLASM OF MOUTH UNSPECIFIED
	146.0 - (ICD9) MALIGNANT NEOPLASM OF TONSIL
	146.1 - (ICD9) MALIGNANT NEOPLASM OF TONSILLAR FOSSA
	146.2 - (ICD9) MALIGNANT NEOPLASM OF TONSILLAR PILLARS (ANTERIOR) (POSTERIOR)
	146.3 - (ICD9) MALIGNANT NEOPLASM OF VALLECULA EPIGLOTTICA
	146.4 - (ICD9) MALIGNANT NEOPLASM OF ANTERIOR ASPECT OF EPIGLOTTIS
	146.5 - (ICD9) MALIGNANT NEOPLASM OF JUNCTIONAL REGION OF OROPHARYNX
	146.6 - (ICD9) MALIGNANT NEOPLASM OF LATERAL WALL OF OROPHARYNX
	146.7 - (ICD9) MALIGNANT NEOPLASM OF POSTERIOR WALL OF OROPHARYNX
	146.8 - (ICD9) MALIGNANT NEOPLASM OF OTHER SPECIFIED SITES OF OROPHARYNX
	146.9 - (ICD9) MALIGNANT NEOPLASM OF OROPHARYNX UNSPECIFIED SITE
	147.0 - (ICD9) MALIGNANT NEOPLASM OF SUPERIOR WALL OF NASOPHARYNX
	147.1 - (ICD9) MALIGNANT NEOPLASM OF POSTERIOR WALL OF NASOPHARYNX
	147.2 - (ICD9) MALIGNANT NEOPLASM OF LATERAL WALL OF NASOPHARYNX
	147.3 - (ICD9) MALIGNANT NEOPLASM OF ANTERIOR WALL OF NASOPHARYNX
	147.8 - (ICD9) MALIGNANT NEOPLASM OF OTHER SPECIFIED SITES OF NASOPHARYNX
	147.9 - (ICD9) MALIGNANT NEOPLASM OF NASOPHARYNX UNSPECIFIED SITE
	148.0 - (ICD9) MALIGNANT NEOPLASM OF POSTCRICOID REGION OF HYPOPHARYNX
	148.1 - (ICD9) MALIGNANT NEOPLASM OF PYRIFORM SINUS
	148.2 - (ICD9) MALIGNANT NEOPLASM OF ARYEPIGLOTTIC FOLD HYPOPHARYNGEAL ASPECT
	148.3 - (ICD9) MALIGNANT NEOPLASM OF POSTERIOR HYPOPHARYNGEAL WALL
	148.8 - (ICD9) MALIGNANT NEOPLASM OF OTHER SPECIFIED SITES OF HYPOPHARYNX
	148.9 - (ICD9) MALIGNANT NEOPLASM OF HYPOPHARYNX UNSPECIFIED SITE
	149.0 - (ICD9) MALIGNANT NEOPLASM OF PHARYNX UNSPECIFIED
	149.1 - (ICD9) MALIGNANT NEOPLASM OF WALDEYER'S RING
	149.8 - (ICD9) MALIGNANT NEOPLASM OF OTHER SITES WITHIN THE LIP AND ORAL CAVITY
	149.9 - (ICD9) MALIGNANT NEOPLASM OF ILL-DEFINED SITES WITHIN THE LIP AND ORAL CAVITY
	150.0 - (ICD9) MALIGNANT NEOPLASM OF CERVICAL ESOPHAGUS
	150.1 - (ICD9) MALIGNANT NEOPLASM OF THORACIC ESOPHAGUS
	150.2 - (ICD9) MALIGNANT NEOPLASM OF ABDOMINAL ESOPHAGUS
	150.3 - (ICD9) MALIGNANT NEOPLASM OF UPPER THIRD OF ESOPHAGUS
	150.4 - (ICD9) MALIGNANT NEOPLASM OF MIDDLE THIRD OF ESOPHAGUS
	150.5 - (ICD9) MALIGNANT NEOPLASM OF LOWER THIRD OF ESOPHAGUS
	150.8 - (ICD9) MALIGNANT NEOPLASM OF OTHER SPECIFIED PART OF ESOPHAGUS
	150.9 - (ICD9) MALIGNANT NEOPLASM OF ESOPHAGUS UNSPECIFIED SITE
	151.0 - (ICD9) MALIGNANT NEOPLASM OF CARDIA
	151.1 - (ICD9) MALIGNANT NEOPLASM OF PYLORUS
	151.2 - (ICD9) MALIGNANT NEOPLASM OF PYLORIC ANTRUM
	151.3 - (ICD9) MALIGNANT NEOPLASM OF FUNDUS OF STOMACH
	151.4 - (ICD9) MALIGNANT NEOPLASM OF BODY OF STOMACH
	151.5 - (ICD9) MALIGNANT NEOPLASM OF LESSER CURVATURE OF STOMACH UNSPECIFIED
	151.6 - (ICD9) MALIGNANT NEOPLASM OF GREATER CURVATURE OF STOMACH UNSPECIFIED
	151.8 - (ICD9) MALIGNANT NEOPLASM OF OTHER SPECIFIED SITES OF STOMACH
	151.9 - (ICD9) MALIGNANT NEOPLASM OF STOMACH UNSPECIFIED SITE
	152.0 - (ICD9) MALIGNANT NEOPLASM OF DUODENUM
	152.1 - (ICD9) MALIGNANT NEOPLASM OF JEJUNUM
	152.2 - (ICD9) MALIGNANT NEOPLASM OF ILEUM
	152.3 - (ICD9) MALIGNANT NEOPLASM OF MECKEL'S DIVERTICULUM
	152.8 - (ICD9) MALIGNANT NEOPLASM OF OTHER SPECIFIED SITES OF SMALL INTESTINE
	152.9 - (ICD9) MALIGNANT NEOPLASM OF SMALL INTESTINE UNSPECIFIED SITE
	153.0 - (ICD9) MALIGNANT NEOPLASM OF HEPATIC FLEXURE
	153.1 - (ICD9) MALIGNANT NEOPLASM OF TRANSVERSE COLON
	153.2 - (ICD9) MALIGNANT NEOPLASM OF DESCENDING COLON
	153.3 - (ICD9) MALIGNANT NEOPLASM OF SIGMOID COLON
	153.4 - (ICD9) MALIGNANT NEOPLASM OF CECUM
	153.5 - (ICD9) MALIGNANT NEOPLASM OF APPENDIX VERMIFORMIS
	153.6 - (ICD9) MALIGNANT NEOPLASM OF ASCENDING COLON
	153.7 - (ICD9) MALIGNANT NEOPLASM OF SPLENIC FLEXURE
	153.8 - (ICD9) MALIGNANT NEOPLASM OF OTHER SPECIFIED SITES OF LARGE INTESTINE
	153.9 - (ICD9) MALIGNANT NEOPLASM OF COLON UNSPECIFIED SITE
	154.0 - (ICD9) MALIGNANT NEOPLASM OF RECTOSIGMOID JUNCTION
	154.1 - (ICD9) MALIGNANT NEOPLASM OF RECTUM
	154.2 - (ICD9) MALIGNANT NEOPLASM OF ANAL CANAL
	154.3 - (ICD9) MALIGNANT NEOPLASM OF ANUS UNSPECIFIED SITE
	154.8 - (ICD9) MALIGNANT NEOPLASM OF OTHER SITES OF RECTUM RECTOSIGMOID JUNCTION AND ANUS
	155.0 - (ICD9) MALIGNANT NEOPLASM OF LIVER PRIMARY
	155.1 - (ICD9) MALIGNANT NEOPLASM OF INTRAHEPATIC BILE DUCTS
	155.2 - (ICD9) MALIGNANT NEOPLASM OF LIVER NOT SPECIFIED AS PRIMARY OR SECONDARY
	156.0 - (ICD9) MALIGNANT NEOPLASM OF GALLBLADDER
	156.1 - (ICD9) MALIGNANT NEOPLASM OF EXTRAHEPATIC BILE DUCTS
	156.2 - (ICD9) MALIGNANT NEOPLASM OF AMPULLA OF VATER
	156.8 - (ICD9) MALIGNANT NEOPLASM OF OTHER SPECIFIED SITES OF GALLBLADDER AND EXTRAHEPATIC BILE DUCTS
	156.9 - (ICD9) MALIGNANT NEOPLASM OF BILIARY TRACT PART UNSPECIFIED SITE
	157.0 - (ICD9) MALIGNANT NEOPLASM OF HEAD OF PANCREAS
	157.1 - (ICD9) MALIGNANT NEOPLASM OF BODY OF PANCREAS
	157.2 - (ICD9) MALIGNANT NEOPLASM OF TAIL OF PANCREAS
	157.3 - (ICD9) MALIGNANT NEOPLASM OF PANCREATIC DUCT
	157.4 - (ICD9) MALIGNANT NEOPLASM OF ISLETS OF LANGERHANS
	157.8 - (ICD9) MALIGNANT NEOPLASM OF OTHER SPECIFIED SITES OF PANCREAS
	157.9 - (ICD9) MALIGNANT NEOPLASM OF PANCREAS PART UNSPECIFIED
	158.0 - (ICD9) MALIGNANT NEOPLASM OF RETROPERITONEUM
	158.8 - (ICD9) MALIGNANT NEOPLASM OF SPECIFIED PARTS OF PERITONEUM
	158.9 - (ICD9) MALIGNANT NEOPLASM OF PERITONEUM UNSPECIFIED
	159.0 - (ICD9) MALIGNANT NEOPLASM OF INTESTINAL TRACT PART UNSPECIFIED
	159.1 - (ICD9) MALIGNANT NEOPLASM OF SPLEEN NOT ELSEWHERE CLASSIFIED
	159.8 - (ICD9) MALIGNANT NEOPLASM OF OTHER SITES OF DIGESTIVE SYSTEM AND INTRA-ABDOMINAL ORGANS
	159.9 - (ICD9) MALIGNANT NEOPLASM OF ILL-DEFINED SITES WITHIN THE DIGESTIVE ORGANS AND PERITONEUM
	160.0 - (ICD9) MALIGNANT NEOPLASM OF NASAL CAVITIES
	160.1 - (ICD9) MALIGNANT NEOPLASM OF AUDITORY TUBE MIDDLE EAR AND MASTOID AIR CELLS
	160.2 - (ICD9) MALIGNANT NEOPLASM OF MAXILLARY SINUS
	160.3 - (ICD9) MALIGNANT NEOPLASM OF ETHMOIDAL SINUS
	160.4 - (ICD9) MALIGNANT NEOPLASM OF FRONTAL SINUS
	160.5 - (ICD9) MALIGNANT NEOPLASM OF SPHENOIDAL SINUS
	160.8 - (ICD9) MALIGNANT NEOPLASM OF OTHER ACCESSORY SINUSES
	160.9 - (ICD9) MALIGNANT NEOPLASM OF ACCESSORY SINUS UNSPECIFIED
	161.0 - (ICD9) MALIGNANT NEOPLASM OF GLOTTIS
	161.1 - (ICD9) MALIGNANT NEOPLASM OF SUPRAGLOTTIS
	161.2 - (ICD9) MALIGNANT NEOPLASM OF SUBGLOTTIS
	161.3 - (ICD9) MALIGNANT NEOPLASM OF LARYNGEAL CARTILAGES
	161.8 - (ICD9) MALIGNANT NEOPLASM OF OTHER SPECIFIED SITES OF LARYNX
	161.9 - (ICD9) MALIGNANT NEOPLASM OF LARYNX UNSPECIFIED
	162.0 - (ICD9) MALIGNANT NEOPLASM OF TRACHEA
	162.2 - (ICD9) MALIGNANT NEOPLASM OF MAIN BRONCHUS
	162.3 - (ICD9) MALIGNANT NEOPLASM OF UPPER LOBE BRONCHUS OR LUNG
	162.4 - (ICD9) MALIGNANT NEOPLASM OF MIDDLE LOBE BRONCHUS OR LUNG
	162.5 - (ICD9) MALIGNANT NEOPLASM OF LOWER LOBE BRONCHUS OR LUNG
	162.8 - (ICD9) MALIGNANT NEOPLASM OF OTHER PARTS OF BRONCHUS OR LUNG
	162.9 - (ICD9) MALIGNANT NEOPLASM OF BRONCHUS AND LUNG UNSPECIFIED
	163.0 - (ICD9) MALIGNANT NEOPLASM OF PARIETAL PLEURA
	163.1 - (ICD9) MALIGNANT NEOPLASM OF VISCERAL PLEURA
	163.8 - (ICD9) MALIGNANT NEOPLASM OF OTHER SPECIFIED SITES OF PLEURA
	163.9 - (ICD9) MALIGNANT NEOPLASM OF PLEURA UNSPECIFIED
	164.0 - (ICD9) MALIGNANT NEOPLASM OF THYMUS
	164.1 - (ICD9) MALIGNANT NEOPLASM OF HEART
	164.2 - (ICD9) MALIGNANT NEOPLASM OF ANTERIOR MEDIASTINUM
	164.3 - (ICD9) MALIGNANT NEOPLASM OF POSTERIOR MEDIASTINUM
	164.8 - (ICD9) MALIGNANT NEOPLASM OF OTHER PARTS OF MEDIASTINUM
	164.9 - (ICD9) MALIGNANT NEOPLASM OF MEDIASTINUM PART UNSPECIFIED
	165.0 - (ICD9) MALIGNANT NEOPLASM OF UPPER RESPIRATORY TRACT PART UNSPECIFIED
	165.8 - (ICD9) MALIGNANT NEOPLASM OF OTHER SITES WITHIN THE RESPIRATORY SYSTEM AND INTRATHORACIC ORGANS
	165.9 - (ICD9) MALIGNANT NEOPLASM OF ILL-DEFINED SITES WITHIN THE RESPIRATORY SYSTEM
	170.0 - (ICD9) MALIGNANT NEOPLASM OF BONES OF SKULL AND FACE EXCEPT MANDIBLE
	170.1 - (ICD9) MALIGNANT NEOPLASM OF MANDIBLE
	170.2 - (ICD9) MALIGNANT NEOPLASM OF VERTEBRAL COLUMN EXCLUDING SACRUM AND COCCYX
	170.3 - (ICD9) MALIGNANT NEOPLASM OF RIBS STERNUM AND CLAVICLE
	170.4 - (ICD9) MALIGNANT NEOPLASM OF SCAPULA AND LONG BONES OF UPPER LIMB
	170.5 - (ICD9) MALIGNANT NEOPLASM OF SHORT BONES OF UPPER LIMB
	170.6 - (ICD9) MALIGNANT NEOPLASM OF PELVIC BONES SACRUM AND COCCYX
	170.7 - (ICD9) MALIGNANT NEOPLASM OF LONG BONES OF LOWER LIMB
	170.8 - (ICD9) MALIGNANT NEOPLASM OF SHORT BONES OF LOWER LIMB
	170.9 - (ICD9) MALIGNANT NEOPLASM OF BONE AND ARTICULAR CARTILAGE SITE UNSPECIFIED
	171.0 - (ICD9) MALIGNANT NEOPLASM OF CONNECTIVE AND OTHER SOFT TISSUE OF HEAD FACE AND NECK
	171.2 - (ICD9) MALIGNANT NEOPLASM OF CONNECTIVE AND OTHER SOFT TISSUE OF UPPER LIMB INCLUDING SHOULDER
	171.3 - (ICD9) MALIGNANT NEOPLASM OF CONNECTIVE AND OTHER SOFT TISSUE OF LOWER LIMB INCLUDING HIP
	171.4 - (ICD9) MALIGNANT NEOPLASM OF CONNECTIVE AND OTHER SOFT TISSUE OF THORAX
	171.5 - (ICD9) MALIGNANT NEOPLASM OF CONNECTIVE AND OTHER SOFT TISSUE OF ABDOMEN
	171.6 - (ICD9) MALIGNANT NEOPLASM OF CONNECTIVE AND OTHER SOFT TISSUE OF PELVIS
	171.7 - (ICD9) MALIGNANT NEOPLASM OF CONNECTIVE AND OTHER SOFT TISSUE OF TRUNK UNSPECIFIED
	171.8 - (ICD9) MALIGNANT NEOPLASM OF OTHER SPECIFIED SITES OF CONNECTIVE AND OTHER SOFT TISSUE
	171.9 - (ICD9) MALIGNANT NEOPLASM OF CONNECTIVE AND OTHER SOFT TISSUE SITE UNSPECIFIED
	172.0 - (ICD9) MALIGNANT MELANOMA OF SKIN OF LIP
	172.1 - (ICD9) MALIGNANT MELANOMA OF SKIN OF EYELID INCLUDING CANTHUS
	172.2 - (ICD9) MALIGNANT MELANOMA OF SKIN OF EAR AND EXTERNAL AUDITORY CANAL
	172.3 - (ICD9) MALIGNANT MELANOMA OF SKIN OF OTHER AND UNSPECIFIED PARTS OF FACE
	172.4 - (ICD9) MALIGNANT MELANOMA OF SKIN OF SCALP AND NECK
	172.5 - (ICD9) MALIGNANT MELANOMA OF SKIN OF TRUNK EXCEPT SCROTUM
	172.6 - (ICD9) MALIGNANT MELANOMA OF SKIN OF UPPER LIMB INCLUDING SHOULDER
	172.7 - (ICD9) MALIGNANT MELANOMA OF SKIN OF LOWER LIMB INCLUDING HIP
	172.8 - (ICD9) MALIGNANT MELANOMA OF OTHER SPECIFIED SITES OF SKIN
	172.9 - (ICD9) MELANOMA OF SKIN SITE UNSPECIFIED
	174.0 - (ICD9) MALIGNANT NEOPLASM OF NIPPLE AND AREOLA OF FEMALE BREAST
	174.1 - (ICD9) MALIGNANT NEOPLASM OF CENTRAL PORTION OF FEMALE BREAST
	174.2 - (ICD9) MALIGNANT NEOPLASM OF UPPER-INNER QUADRANT OF FEMALE BREAST
	174.3 - (ICD9) MALIGNANT NEOPLASM OF LOWER-INNER QUADRANT OF FEMALE BREAST
	174.4 - (ICD9) MALIGNANT NEOPLASM OF UPPER-OUTER QUADRANT OF FEMALE BREAST
	174.5 - (ICD9) MALIGNANT NEOPLASM OF LOWER-OUTER QUADRANT OF FEMALE BREAST
	174.6 - (ICD9) MALIGNANT NEOPLASM OF AXILLARY TAIL OF FEMALE BREAST
	174.8 - (ICD9) MALIGNANT NEOPLASM OF OTHER SPECIFIED SITES OF FEMALE BREAST
	174.9 - (ICD9) MALIGNANT NEOPLASM OF BREAST (FEMALE) UNSPECIFIED SITE
	175.0 - (ICD9) MALIGNANT NEOPLASM OF NIPPLE AND AREOLA OF MALE BREAST
	175.9 - (ICD9) MALIGNANT NEOPLASM OF OTHER AND UNSPECIFIED SITES OF MALE BREAST
	176.0 - (ICD9) KAPOSI'S SARCOMA SKIN
	176.1 - (ICD9) KAPOSI'S SARCOMA SOFT TISSUE
	176.2 - (ICD9) KAPOSI'S SARCOMA PALATE
	176.3 - (ICD9) KAPOSI'S SARCOMA GASTROINTESTINAL SITES
	176.4 - (ICD9) KAPOSI'S SARCOMA LUNG
	176.5 - (ICD9) KAPOSI'S SARCOMA LYMPH NODES
	176.8 - (ICD9) KAPOSI'S SARCOMA OTHER SPECIFIED SITES
	176.9 - (ICD9) KAPOSI'S SARCOMA UNSPECIFIED SITE
	180.0 - (ICD9) MALIGNANT NEOPLASM OF ENDOCERVIX
	180.1 - (ICD9) MALIGNANT NEOPLASM OF EXOCERVIX
	180.8 - (ICD9) MALIGNANT NEOPLASM OF OTHER SPECIFIED SITES OF CERVIX
	180.9 - (ICD9) MALIGNANT NEOPLASM OF CERVIX UTERI UNSPECIFIED SITE
	182.0 - (ICD9) MALIGNANT NEOPLASM OF CORPUS UTERI EXCEPT ISTHMUS
	182.1 - (ICD9) MALIGNANT NEOPLASM OF ISTHMUS
	182.8 - (ICD9) MALIGNANT NEOPLASM OF OTHER SPECIFIED SITES OF BODY OF UTERUS
	183.0 - (ICD9) MALIGNANT NEOPLASM OF OVARY
	183.2 - (ICD9) MALIGNANT NEOPLASM OF FALLOPIAN TUBE
	183.3 - (ICD9) MALIGNANT NEOPLASM OF BROAD LIGAMENT OF UTERUS
	183.4 - (ICD9) MALIGNANT NEOPLASM OF PARAMETRIUM
	183.5 - (ICD9) MALIGNANT NEOPLASM OF ROUND LIGAMENT OF UTERUS
	183.8 - (ICD9) MALIGNANT NEOPLASM OF OTHER SPECIFIED SITES OF UTERINE ADNEXA
	183.9 - (ICD9) MALIGNANT NEOPLASM OF UTERINE ADNEXA UNSPECIFIED SITE
	184.0 - (ICD9) MALIGNANT NEOPLASM OF VAGINA
	184.1 - (ICD9) MALIGNANT NEOPLASM OF LABIA MAJORA
	184.2 - (ICD9) MALIGNANT NEOPLASM OF LABIA MINORA
	184.3 - (ICD9) MALIGNANT NEOPLASM OF CLITORIS
	184.4 - (ICD9) MALIGNANT NEOPLASM OF VULVA UNSPECIFIED SITE
	184.8 - (ICD9) MALIGNANT NEOPLASM OF OTHER SPECIFIED SITES OF FEMALE GENITAL ORGANS
	184.9 - (ICD9) MALIGNANT NEOPLASM OF FEMALE GENITAL ORGAN SITE UNSPECIFIED
	186.0 - (ICD9) MALIGNANT NEOPLASM OF UNDESCENDED TESTIS
	186.9 - (ICD9) MALIGNANT NEOPLASM OF OTHER AND UNSPECIFIED TESTIS
	187.1 - (ICD9) MALIGNANT NEOPLASM OF PREPUCE
	187.2 - (ICD9) MALIGNANT NEOPLASM OF GLANS PENIS
	187.3 - (ICD9) MALIGNANT NEOPLASM OF BODY OF PENIS
	187.4 - (ICD9) MALIGNANT NEOPLASM OF PENIS PART UNSPECIFIED
	187.5 - (ICD9) MALIGNANT NEOPLASM OF EPIDIDYMIS
	187.6 - (ICD9) MALIGNANT NEOPLASM OF SPERMATIC CORD
	187.7 - (ICD9) MALIGNANT NEOPLASM OF SCROTUM
	187.8 - (ICD9) MALIGNANT NEOPLASM OF OTHER SPECIFIED SITES OF MALE GENITAL ORGANS
	187.9 - (ICD9) MALIGNANT NEOPLASM OF MALE GENITAL ORGAN SITE UNSPECIFIED
	188.0 - (ICD9) MALIGNANT NEOPLASM OF TRIGONE OF URINARY BLADDER
	188.1 - (ICD9) MALIGNANT NEOPLASM OF DOME OF URINARY BLADDER
	188.2 - (ICD9) MALIGNANT NEOPLASM OF LATERAL WALL OF URINARY BLADDER
	188.3 - (ICD9) MALIGNANT NEOPLASM OF ANTERIOR WALL OF URINARY BLADDER
	188.4 - (ICD9) MALIGNANT NEOPLASM OF POSTERIOR WALL OF URINARY BLADDER
	188.5 - (ICD9) MALIGNANT NEOPLASM OF BLADDER NECK
	188.6 - (ICD9) MALIGNANT NEOPLASM OF URETERIC ORIFICE
	188.7 - (ICD9) MALIGNANT NEOPLASM OF URACHUS
	188.8 - (ICD9) MALIGNANT NEOPLASM OF OTHER SPECIFIED SITES OF BLADDER
	188.9 - (ICD9) MALIGNANT NEOPLASM OF BLADDER PART UNSPECIFIED
	189.0 - (ICD9) MALIGNANT NEOPLASM OF KIDNEY EXCEPT PELVIS
	189.1 - (ICD9) MALIGNANT NEOPLASM OF RENAL PELVIS
	189.2 - (ICD9) MALIGNANT NEOPLASM OF URETER
	189.3 - (ICD9) MALIGNANT NEOPLASM OF URETHRA
	189.4 - (ICD9) MALIGNANT NEOPLASM OF PARAURETHRAL GLANDS
	189.8 - (ICD9) MALIGNANT NEOPLASM OF OTHER SPECIFIED SITES OF URINARY ORGANS
	189.9 - (ICD9) MALIGNANT NEOPLASM OF URINARY ORGAN SITE UNSPECIFIED
	190.0 - (ICD9) MALIGNANT NEOPLASM OF EYEBALL EXCEPT CONJUNCTIVA CORNEA RETINA AND CHOROID
	190.1 - (ICD9) MALIGNANT NEOPLASM OF ORBIT
	190.2 - (ICD9) MALIGNANT NEOPLASM OF LACRIMAL GLAND
	190.3 - (ICD9) MALIGNANT NEOPLASM OF CONJUNCTIVA
	190.4 - (ICD9) MALIGNANT NEOPLASM OF CORNEA
	190.5 - (ICD9) MALIGNANT NEOPLASM OF RETINA
	190.6 - (ICD9) MALIGNANT NEOPLASM OF CHOROID
	190.7 - (ICD9) MALIGNANT NEOPLASM OF LACRIMAL DUCT
	190.8 - (ICD9) MALIGNANT NEOPLASM OF OTHER SPECIFIED SITES OF EYE
	190.9 - (ICD9) MALIGNANT NEOPLASM OF EYE PART UNSPECIFIED
	191.0 - (ICD9) MALIGNANT NEOPLASM OF CEREBRUM EXCEPT LOBES AND VENTRICLES
	191.1 - (ICD9) MALIGNANT NEOPLASM OF FRONTAL LOBE
	191.2 - (ICD9) MALIGNANT NEOPLASM OF TEMPORAL LOBE
	191.3 - (ICD9) MALIGNANT NEOPLASM OF PARIETAL LOBE
	191.4 - (ICD9) MALIGNANT NEOPLASM OF OCCIPITAL LOBE
	191.5 - (ICD9) MALIGNANT NEOPLASM OF VENTRICLES
	191.6 - (ICD9) MALIGNANT NEOPLASM OF CEREBELLUM NOT OTHERWISE SPECIFIED
	191.7 - (ICD9) MALIGNANT NEOPLASM OF BRAIN STEM
	191.8 - (ICD9) MALIGNANT NEOPLASM OF OTHER PARTS OF BRAIN
	191.9 - (ICD9) MALIGNANT NEOPLASM OF BRAIN UNSPECIFIED SITE
	192.0 - (ICD9) MALIGNANT NEOPLASM OF CRANIAL NERVES
	192.1 - (ICD9) MALIGNANT NEOPLASM OF CEREBRAL MENINGES
	192.2 - (ICD9) MALIGNANT NEOPLASM OF SPINAL CORD
	192.3 - (ICD9) MALIGNANT NEOPLASM OF SPINAL MENINGES
	192.8 - (ICD9) MALIGNANT NEOPLASM OF OTHER SPECIFIED SITES OF NERVOUS SYSTEM
	192.9 - (ICD9) MALIGNANT NEOPLASM OF NERVOUS SYSTEM PART UNSPECIFIED
	194.0 - (ICD9) MALIGNANT NEOPLASM OF ADRENAL GLAND
	194.1 - (ICD9) MALIGNANT NEOPLASM OF PARATHYROID GLAND
	194.3 - (ICD9) MALIGNANT NEOPLASM OF PITUITARY GLAND AND CRANIOPHARYNGEAL DUCT
	194.4 - (ICD9) MALIGNANT NEOPLASM OF PINEAL GLAND
	194.5 - (ICD9) MALIGNANT NEOPLASM OF CAROTID BODY
	194.6 - (ICD9) MALIGNANT NEOPLASM OF AORTIC BODY AND OTHER PARAGANGLIA
	194.8 - (ICD9) MALIGNANT NEOPLASM OF OTHER ENDOCRINE GLANDS AND RELATED STRUCTURES
	194.9 - (ICD9) MALIGNANT NEOPLASM OF ENDOCRINE GLAND SITE UNSPECIFIED
	195.0 - (ICD9) MALIGNANT NEOPLASM OF HEAD FACE AND NECK
	195.1 - (ICD9) MALIGNANT NEOPLASM OF THORAX
	195.2 - (ICD9) MALIGNANT NEOPLASM OF ABDOMEN
	195.3 - (ICD9) MALIGNANT NEOPLASM OF PELVIS
	195.4 - (ICD9) MALIGNANT NEOPLASM OF UPPER LIMB
	195.5 - (ICD9) MALIGNANT NEOPLASM OF LOWER LIMB
	195.8 - (ICD9) MALIGNANT NEOPLASM OF OTHER SPECIFIED SITES
	196.0 - (ICD9) SECONDARY AND UNSPECIFIED MALIGNANT NEOPLASM OF LYMPH NODES OF HEAD FACE AND NECK
	196.1 - (ICD9) SECONDARY AND UNSPECIFIED MALIGNANT NEOPLASM OF INTRATHORACIC LYMPH NODES
	196.2 - (ICD9) SECONDARY AND UNSPECIFIED MALIGNANT NEOPLASM OF INTRA-ABDOMINAL LYMPH NODES
	196.3 - (ICD9) SECONDARY AND UNSPECIFIED MALIGNANT NEOPLASM OF LYMPH NODES OF AXILLA AND UPPER LIMB
	196.5 - (ICD9) SECONDARY AND UNSPECIFIED MALIGNANT NEOPLASM OF LYMPH NODES OF INGUINAL REGION AND LOWER LIMB
	196.6 - (ICD9) SECONDARY AND UNSPECIFIED MALIGNANT NEOPLASM OF INTRAPELVIC LYMPH NODES
	196.8 - (ICD9) SECONDARY AND UNSPECIFIED MALIGNANT NEOPLASM OF LYMPH NODES OF MULTIPLE SITES
	196.9 - (ICD9) SECONDARY AND UNSPECIFIED MALIGNANT NEOPLASM OF LYMPH NODES SITE UNSPECIFIED
	197.0 - (ICD9) SECONDARY MALIGNANT NEOPLASM OF LUNG
	197.1 - (ICD9) SECONDARY MALIGNANT NEOPLASM OF MEDIASTINUM
	197.2 - (ICD9) SECONDARY MALIGNANT NEOPLASM OF PLEURA
	197.3 - (ICD9) SECONDARY MALIGNANT NEOPLASM OF OTHER RESPIRATORY ORGANS
	197.4 - (ICD9) SECONDARY MALIGNANT NEOPLASM OF SMALL INTESTINE INCLUDING DUODENUM
	197.5 - (ICD9) SECONDARY MALIGNANT NEOPLASM OF LARGE INTESTINE AND RECTUM
	197.6 - (ICD9) SECONDARY MALIGNANT NEOPLASM OF RETROPERITONEUM AND PERITONEUM
	197.7 - (ICD9) MALIGNANT NEOPLASM OF LIVER SECONDARY
	197.8 - (ICD9) SECONDARY MALIGNANT NEOPLASM OF OTHER DIGESTIVE ORGANS AND SPLEEN
	198.0 - (ICD9) SECONDARY MALIGNANT NEOPLASM OF KIDNEY
	198.1 - (ICD9) SECONDARY MALIGNANT NEOPLASM OF OTHER URINARY ORGANS
	198.2 - (ICD9) SECONDARY MALIGNANT NEOPLASM OF SKIN
	198.3 - (ICD9) SECONDARY MALIGNANT NEOPLASM OF BRAIN AND SPINAL CORD
	198.4 - (ICD9) SECONDARY MALIGNANT NEOPLASM OF OTHER PARTS OF NERVOUS SYSTEM
	198.5 - (ICD9) SECONDARY MALIGNANT NEOPLASM OF BONE AND BONE MARROW
	198.6 - (ICD9) SECONDARY MALIGNANT NEOPLASM OF OVARY
	198.7 - (ICD9) SECONDARY MALIGNANT NEOPLASM OF ADRENAL GLAND
	198.8 - (ICD9) SECONDARY MALIGNANT NEOPLASM OF OTHER SPECIFIED SITES
	198.81 - (ICD9) SECONDARY MALIGNANT NEOPLASM OF BREAST
	198.82 - (ICD9) SECONDARY MALIGNANT NEOPLASM OF GENITAL ORGANS
	198.89 - (ICD9) SECONDARY MALIGNANT NEOPLASM OF OTHER SPECIFIED SITES
	199.0 - (ICD9) DISSEMINATED MALIGNANT NEOPLASM
	199.1 - (ICD9) OTHER MALIGNANT NEOPLASM OF UNSPECIFIED SITE
	199.2 - (ICD9) MALIGNANT NEOPLASM ASSOCIATED WITH TRANSPLANTED ORGAN
	200.0 - (ICD9) RETICULOSARCOMA
	200.00 - (ICD9) RETICULOSARCOMA UNSPECIFIED SITE
	200.01 - (ICD9) RETICULOSARCOMA INVOLVING LYMPH NODES OF HEAD FACE AND NECK
	200.02 - (ICD9) RETICULOSARCOMA INVOLVING INTRATHORACIC LYMPH NODES
	200.03 - (ICD9) RETICULOSARCOMA INVOLVING INTRA-ABDOMINAL LYMPH NODES
	200.04 - (ICD9) RETICULOSARCOMA INVOLVING LYMPH NODES OF AXILLA AND UPPER LIMB
	200.05 - (ICD9) RETICULOSARCOMA INVOLVING LYMPH NODES OF INGUINAL REGION AND LOWER LIMB
	200.06 - (ICD9) RETICULOSARCOMA INVOLVING INTRAPELVIC LYMPH NODES
	200.07 - (ICD9) RETICULOSARCOMA INVOLVING SPLEEN
	200.08 - (ICD9) RETICULOSARCOMA INVOLVING LYMPH NODES OF MULTIPLE SITES
	200.1 - (ICD9) LYMPHOSARCOMA
	200.10 - (ICD9) LYMPHOSARCOMA UNSPECIFIED SITE
	200.11 - (ICD9) LYMPHOSARCOMA INVOLVING LYMPH NODES OF HEAD FACE AND NECK
	200.12 - (ICD9) LYMPHOSARCOMA INVOLVING INTRATHORACIC LYMPH NODES
	200.13 - (ICD9) LYMPHOSARCOMA INVOLVING INTRA-ABDOMINAL LYMPH NODES
	200.14 - (ICD9) LYMPHOSARCOMA INVOLVING LYMPH NODES OF AXILLA AND UPPER LIMB
	200.15 - (ICD9) LYMPHOSARCOMA INVOLVING LYMPH NODES OF INGUINAL REGION AND LOWER LIMB
	200.16 - (ICD9) LYMPHOSARCOMA INVOLVING INTRAPELVIC LYMPH NODES
	200.17 - (ICD9) LYMPHOSARCOMA INVOLVING SPLEEN
	200.18 - (ICD9) LYMPHOSARCOMA INVOLVING LYMPH NODES OF MULTIPLE SITES
	200.2 - (ICD9) BURKITT'S TUMOR OR LYMPHOMA
	200.20 - (ICD9) BURKITT'S TUMOR OR LYMPHOMA UNSPECIFIED SITE
	200.21 - (ICD9) BURKITT'S TUMOR OR LYMPHOMA INVOLVING LYMPH NODES OF HEAD FACE AND NECK
	200.22 - (ICD9) BURKITT'S TUMOR OR LYMPHOMA INVOLVING INTRATHORACIC LYMPH NODES
	200.23 - (ICD9) BURKITT'S TUMOR OR LYMPHOMA INVOLVING INTRA-ABDOMINAL LYMPH NODES
	200.24 - (ICD9) BURKITT'S TUMOR OR LYMPHOMA INVOLVING LYMPH NODES OF AXILLA AND UPPER LIMB
	200.25 - (ICD9) BURKITT'S TUMOR OR LYMPHOMA INVOLVING LYMPH NODES OF INGUINAL REGION AND LOWER LIMB
	200.26 - (ICD9) BURKITT'S TUMOR OR LYMPHOMA INVOLVING INTRAPELVIC LYMPH NODES
	200.27 - (ICD9) BURKITT'S TUMOR OR LYMPHOMA INVOLVING SPLEEN
	200.28 - (ICD9) BURKITT'S TUMOR OR LYMPHOMA INVOLVING LYMPH NODES OF MULTIPLE SITES
	200.3 - (ICD9) MARGINAL ZONE LYMPHOMA
	200.30 - (ICD9) MARGINAL ZONE LYMPHOMA UNSPECIFIED SITE
	200.31 - (ICD9) MARGINAL ZONE LYMPHOMA INVOLVING LYMPH NODES OF HEAD FACE AND NECK
	200.32 - (ICD9) MARGINAL ZONE LYMPHOMA INVOLVING INTRATHORACIC LYMPH NODES
	200.33 - (ICD9) MARGINAL ZONE LYMPHOMA INVOLVING INTRA-ABDOMINAL LYMPH NODES
	200.34 - (ICD9) MARGINAL ZONE LYMPHOMA INVOLVING LYMPH NODES OF AXILLA AND UPPER LIMB
	200.35 - (ICD9) MARGINAL ZONE LYMPHOMA INVOLVING LYMPH NODES OF INGUINAL REGION AND LOWER LIMB
	200.36 - (ICD9) MARGINAL ZONE LYMPHOMA INVOLVING INTRAPELVIC LYMPH NODES
	200.37 - (ICD9) MARGINAL ZONE LYMPHOMA INVOLVING SPLEEN
	200.38 - (ICD9) MARGINAL ZONE LYMPHOMA INVOLVING LYMPH NODES OF MULTIPLE SITES
	200.4 - (ICD9) MANTLE CELL LYMPHOMA
	200.40 - (ICD9) MANTLE CELL LYMPHOMA UNSPECIFIED SITE
	200.41 - (ICD9) MANTLE CELL LYMPHOMA INVOLVING LYMPH NODES OF HEAD FACE AND NECK
	200.42 - (ICD9) MANTLE CELL LYMPHOMA INVOLVING INTRATHORACIC LYMPH NODES
	200.43 - (ICD9) MANTLE CELL LYMPHOMA INVOLVING INTRA-ABDOMINAL LYMPH NODES
	200.44 - (ICD9) MANTLE CELL LYMPHOMA INVOLVING LYMPH NODES OF AXILLA AND UPPER LIMB
	200.45 - (ICD9) MANTLE CELL LYMPHOMA INVOLVING LYMPH NODES OF INGUINAL REGION AND LOWER LIMB
	200.46 - (ICD9) MANTLE CELL LYMPHOMA INVOLVING INTRAPELVIC LYMPH NODES
	200.47 - (ICD9) MANTLE CELL LYMPHOMA INVOLVING SPLEEN
	200.48 - (ICD9) MANTLE CELL LYMPHOMA INVOLVING LYMPH NODES OF MULTIPLE SITES
	200.5 - (ICD9) PRIMARY CENTRAL NERVOUS SYSTEM LYMPHOMA
	200.50 - (ICD9) PRIMARY CENTRAL NERVOUS SYSTEM LYMPHOMA UNSPECIFIED SITE
	200.51 - (ICD9) PRIMARY CENTRAL NERVOUS SYSTEM LYMPHOMA INVOLVING LYMPH NODES OF HEAD FACE AND NECK
	200.52 - (ICD9) PRIMARY CENTRAL NERVOUS SYSTEM LYMPHOMA INVOLVING INTRATHORACIC LYMPH NODES
	200.53 - (ICD9) PRIMARY CENTRAL NERVOUS SYSTEM LYMPHOMA INVOLVING INTRA-ABDOMINAL LYMPH NODES
	200.54 - (ICD9) PRIMARY CENTRAL NERVOUS SYSTEM LYMPHOMA INVOLVING LYMPH NODES OF AXILLA AND UPPER LIMB
	200.55 - (ICD9) PRIMARY CENTRAL NERVOUS SYSTEM LYMPHOMA INVOLVING LYMPH NODES OF INGUINAL REGION AND LOWER LIMB
	200.56 - (ICD9) PRIMARY CENTRAL NERVOUS SYSTEM LYMPHOMA INVOLVING INTRAPELVIC LYMPH NODES
	200.57 - (ICD9) PRIMARY CENTRAL NERVOUS SYSTEM LYMPHOMA INVOLVING SPLEEN
	200.58 - (ICD9) PRIMARY CENTRAL NERVOUS SYSTEM LYMPHOMA INVOLVING LYMPH NODES OF MULTIPLE SITES
	200.6 - (ICD9) ANAPLASTIC LARGE CELL LYMPHOMA
	200.60 - (ICD9) ANAPLASTIC LARGE CELL LYMPHOMA UNSPECIFIED SITE
	200.61 - (ICD9) ANAPLASTIC LARGE CELL LYMPHOMA INVOLVING LYMPH NODES OF HEAD FACE AND NECK
	200.62 - (ICD9) ANAPLASTIC LARGE CELL LYMPHOMA INVOLVING INTRATHORACIC LYMPH NODES
	200.63 - (ICD9) ANAPLASTIC LARGE CELL LYMPHOMA INVOLVING INTRA-ABDOMINAL LYMPH NODES
	200.64 - (ICD9) ANAPLASTIC LARGE CELL LYMPHOMA INVOLVING LYMPH NODES OF AXILLA AND UPPER LIMB
	200.65 - (ICD9) ANAPLASTIC LARGE CELL LYMPHOMA INVOLVING LYMPH NODES OF INGUINAL REGION AND LOWER LIMB
	200.66 - (ICD9) ANAPLASTIC LARGE CELL LYMPHOMA INVOLVING INTRAPELVIC LYMPH NODES
	200.67 - (ICD9) ANAPLASTIC LARGE CELL LYMPHOMA INVOLVING SPLEEN
	200.68 - (ICD9) ANAPLASTIC LARGE CELL LYMPHOMA INVOLVING LYMPH NODES OF MULTIPLE SITES
	200.7 - (ICD9) LARGE CELL LYMPHOMA
	200.70 - (ICD9) LARGE CELL LYMPHOMA UNSPECIFIED SITE
	200.71 - (ICD9) LARGE CELL LYMPHOMA INVOLVING LYMPH NODES OF HEAD FACE AND NECK
	200.72 - (ICD9) LARGE CELL LYMPHOMA INVOLVING INTRATHORACIC LYMPH NODES
	200.73 - (ICD9) LARGE CELL LYMPHOMA INVOLVING INTRA-ABDOMINAL LYMPH NODES
	200.74 - (ICD9) LARGE CELL LYMPHOMA INVOLVING LYMPH NODES OF AXILLA AND UPPER LIMB
	200.75 - (ICD9) LARGE CELL LYMPHOMA INVOLVING LYMPH NODES OF INGUINAL REGION AND LOWER LIMB
	200.76 - (ICD9) LARGE CELL LYMPHOMA INVOLVING INTRAPELVIC LYMPH NODES
	200.77 - (ICD9) LARGE CELL LYMPHOMA INVOLVING SPLEEN
	200.78 - (ICD9) LARGE CELL LYMPHOMA INVOLVING LYMPH NODES OF MULTIPLE SITES
	200.8 - (ICD9) OTHER NAMED VARIANTS OF LYMPHOSARCOMA AND RETICULOSARCOMA
	200.80 - (ICD9) OTHER NAMED VARIANTS OF LYMPHOSARCOMA AND RETICULOSARCOMA UNSPECIFIED SITE
	200.81 - (ICD9) OTHER NAMED VARIANTS OF LYMPHOSARCOMA AND RETICULOSARCOMA INVOLVING LYMPH NODES OF HEAD FACE AND NECK
	200.82 - (ICD9) OTHER NAMED VARIANTS OF LYMPHOSARCOMA AND RETICULOSARCOMA INVOLVING INTRATHORACIC LYMPH NODES
	200.83 - (ICD9) OTHER NAMED VARIANTS OF LYMPHOSARCOMA AND RETICULOSARCOMA INVOLVING INTRA-ABDOMINAL LYMPH NODES
	200.84 - (ICD9) OTHER NAMED VARIANTS OF LYMPHOSARCOMA AND RETICULOSARCOMA INVOLVING LYMPH NODES OF AXILLA AND UPPER LIMB
	200.85 - (ICD9) OTHER NAMED VARIANTS OF LYMPHOSARCOMA AND RETICULOSARCOMA INVOLVING LYMPH NODES OF INGUINAL REGION AND LOWER LIMB
	200.86 - (ICD9) OTHER NAMED VARIANTS OF LYMPHOSARCOMA AND RETICULOSARCOMA INVOLVING INTRAPELVIC LYMPH NODES
	200.87 - (ICD9) OTHER NAMED VARIANTS OF LYMPHOSARCOMA AND RETICULOSARCOMA INVOLVING SPLEEN
	200.88 - (ICD9) OTHER NAMED VARIANTS OF LYMPHOSARCOMA AND RETICULOSARCOMA INVOLVING LYMPH NODES OF MULTIPLE SITES
	201.0 - (ICD9) HODGKIN'S PARAGRANULOMA
	201.00 - (ICD9) HODGKIN'S PARAGRANULOMA UNSPECIFIED SITE
	201.01 - (ICD9) HODGKIN'S PARAGRANULOMA INVOLVING LYMPH NODES OF HEAD FACE AND NECK
	201.02 - (ICD9) HODGKIN'S PARAGRANULOMA INVOLVING INTRATHORACIC LYMPH NODES
	201.03 - (ICD9) HODGKIN'S PARAGRANULOMA INVOLVING INTRA-ABDOMINAL LYMPH NODES
	201.04 - (ICD9) HODGKIN'S PARAGRANULOMA INVOLVING LYMPH NODES OF AXILLA AND UPPER LIMB
	201.05 - (ICD9) HODGKIN'S PARAGRANULOMA INVOLVING LYMPH NODES OF INGUINAL REGION AND LOWER LIMB
	201.06 - (ICD9) HODGKIN'S PARAGRANULOMA INVOLVING INTRAPELVIC LYMPH NODES
	201.07 - (ICD9) HODGKIN'S PARAGRANULOMA INVOLVING SPLEEN
	201.08 - (ICD9) HODGKIN'S PARAGRANULOMA INVOLVING LYMPH NODES OF MULTIPLE SITES
	201.1 - (ICD9) HODGKIN'S GRANULOMA
	201.10 - (ICD9) HODGKIN'S GRANULOMA UNSPECIFIED SITE
	201.11 - (ICD9) HODGKIN'S GRANULOMA INVOLVING LYMPH NODES OF HEAD FACE AND NECK
	201.12 - (ICD9) HODGKIN'S GRANULOMA INVOLVING INTRATHORACIC LYMPH NODES
	201.13 - (ICD9) HODGKIN'S GRANULOMA INVOLVING INTRA-ABDOMINAL LYMPH NODES
	201.14 - (ICD9) HODGKIN'S GRANULOMA INVOLVING LYMPH NODES OF AXILLA AND UPPER LIMB
	201.15 - (ICD9) HODGKIN'S GRANULOMA INVOLVING LYMPH NODES OF INGUINAL REGION AND LOWER LIMB
	201.16 - (ICD9) HODGKIN'S GRANULOMA INVOLVING INTRAPELVIC LYMPH NODES
	201.17 - (ICD9) HODGKIN'S GRANULOMA INVOLVING SPLEEN
	201.18 - (ICD9) HODGKIN'S GRANULOMA INVOLVING LYMPH NODES OF MULTIPLE SITES
	201.2 - (ICD9) HODGKIN'S SARCOMA
	201.20 - (ICD9) HODGKIN'S SARCOMA UNSPECIFIED SITE
	201.21 - (ICD9) HODGKIN'S SARCOMA INVOLVING LYMPH NODES OF HEAD FACE AND NECK
	201.22 - (ICD9) HODGKIN'S SARCOMA INVOLVING INTRATHORACIC LYMPH NODES
	201.23 - (ICD9) HODGKIN'S SARCOMA INVOLVING INTRA-ABDOMINAL LYMPH NODES
	201.24 - (ICD9) HODGKIN'S SARCOMA INVOLVING LYMPH NODES OF AXILLA AND UPPER LIMB
	201.25 - (ICD9) HODGKIN'S SARCOMA INVOLVING LYMPH NODES OF INGUINAL REGION AND LOWER LIMB
	201.26 - (ICD9) HODGKIN'S SARCOMA INVOLVING INTRAPELVIC LYMPH NODES
	201.27 - (ICD9) HODGKIN'S SARCOMA INVOLVING SPLEEN
	201.28 - (ICD9) HODGKIN'S SARCOMA INVOLVING LYMPH NODES OF MULTIPLE SITES
	201.4 - (ICD9) HODGKIN'S DISEASE LYMPHOCYTIC-HISTIOCYTIC PREDOMINANCE
	201.40 - (ICD9) HODGKIN'S DISEASE LYMPHOCYTIC-HISTIOCYTIC PREDOMINANCE UNSPECIFIED SITE
	201.41 - (ICD9) HODGKIN'S DISEASE LYMPHOCYTIC-HISTIOCYTIC PREDOMINANCE INVOLVING LYMPH NODES OF HEAD FACE AND NECK
	201.42 - (ICD9) HODGKIN'S DISEASE LYMPHOCYTIC-HISTIOCYTIC PREDOMINANCE INVOLVING INTRATHORACIC LYMPH NODES
	201.43 - (ICD9) HODGKIN'S DISEASE LYMPHOCYTIC-HISTIOCYTIC PREDOMINANCE INVOLVING INTRA-ABDOMINAL LYMPH NODES
	201.44 - (ICD9) HODGKIN'S DISEASE LYMPHOCYTIC-HISTIOCYTIC PREDOMINANCE INVOLVING LYMPH NODES OF AXILLA AND UPPER LIMB
	201.45 - (ICD9) HODGKIN'S DISEASE LYMPHOCYTIC-HISTIOCYTIC PREDOMINANCE INVOLVING LYMPH NODES OF INGUINAL REGION AND LOWER LIMB
	201.46 - (ICD9) HODGKIN'S DISEASE LYMPHOCYTIC-HISTIOCYTIC PREDOMINANCE INVOLVING INTRAPELVIC LYMPH NODES
	201.47 - (ICD9) HODGKIN'S DISEASE LYMPHOCYTIC-HISTIOCYTIC PREDOMINANCE INVOLVING SPLEEN
	201.48 - (ICD9) HODGKIN'S DISEASE LYMPHOCYTIC-HISTIOCYTIC PREDOMINANCE INVOLVING LYMPH NODES OF MULTIPLE SITES
	201.5 - (ICD9) HODGKIN'S DISEASE NODULAR SCLEROSIS
	201.50 - (ICD9) HODGKIN'S DISEASE NODULAR SCLEROSIS UNSPECIFIED SITE
	201.51 - (ICD9) HODGKIN'S DISEASE NODULAR SCLEROSIS INVOLVING LYMPH NODES OF HEAD FACE AND NECK
	201.52 - (ICD9) HODGKIN'S DISEASE NODULAR SCLEROSIS INVOLVING INTRATHORACIC LYMPH NODES
	201.53 - (ICD9) HODGKIN'S DISEASE NODULAR SCLEROSIS INVOLVING INTRA-ABDOMINAL LYMPH NODES
	201.54 - (ICD9) HODGKIN'S DISEASE NODULAR SCLEROSIS INVOLVING LYMPH NODES OF AXILLA AND UPPER LIMB
	201.55 - (ICD9) HODGKIN'S DISEASE NODULAR SCLEROSIS INVOLVING LYMPH NODES OF INGUINAL REGION AND LOWER LIMB
	201.56 - (ICD9) HODGKIN'S DISEASE NODULAR SCLEROSIS INVOLVING INTRAPELVIC LYMPH NODES
	201.57 - (ICD9) HODGKIN'S DISEASE NODULAR SCLEROSIS INVOLVING SPLEEN
	201.58 - (ICD9) HODGKIN'S DISEASE NODULAR SCLEROSIS INVOLVING LYMPH NODES OF MULTIPLE SITES
	201.6 - (ICD9) HODGKIN'S DISEASE MIXED CELLULARITY
	201.60 - (ICD9) HODGKIN'S DISEASE MIXED CELLULARITY UNSPECIFIED SITE
	201.61 - (ICD9) HODGKIN'S DISEASE MIXED CELLULARITY INVOLVING LYMPH NODES OF HEAD FACE AND NECK
	201.62 - (ICD9) HODGKIN'S DISEASE MIXED CELLULARITY INVOLVING INTRATHORACIC LYMPH NODES
	201.63 - (ICD9) HODGKIN'S DISEASE MIXED CELLULARITY INVOLVING INTRA-ABDOMINAL LYMPH NODES
	201.64 - (ICD9) HODGKIN'S DISEASE MIXED CELLULARITY INVOLVING LYMPH NODES OF AXILLA AND UPPER LIMB
	201.65 - (ICD9) HODGKIN'S DISEASE MIXED CELLULARITY INVOLVING LYMPH NODES OF INGUINAL REGION AND LOWER LIMB
	201.66 - (ICD9) HODGKIN'S DISEASE MIXED CELLULARITY INVOLVING INTRAPELVIC LYMPH NODES
	201.67 - (ICD9) HODGKIN'S DISEASE MIXED CELLULARITY INVOLVING SPLEEN
	201.68 - (ICD9) HODGKIN'S DISEASE MIXED CELLULARITY INVOLVING LYMPH NODES OF MULTIPLE SITES
	201.7 - (ICD9) HODGKIN'S DISEASE LYMPHOCYTIC DEPLETION
	201.70 - (ICD9) HODGKIN'S DISEASE LYMPHOCYTIC DEPLETION UNSPECIFIED SITE
	201.71 - (ICD9) HODGKIN'S DISEASE LYMPHOCYTIC DEPLETION INVOLVING LYMPH NODES OF HEAD FACE AND NECK
	201.72 - (ICD9) HODGKIN'S DISEASE LYMPHOCYTIC DEPLETION INVOLVING INTRATHORACIC LYMPH NODES
	201.73 - (ICD9) HODGKIN'S DISEASE LYMPHOCYTIC DEPLETION INVOLVING INTRA-ABDOMINAL LYMPH NODES
	201.74 - (ICD9) HODGKIN'S DISEASE LYMPHOCYTIC DEPLETION INVOLVING LYMPH NODES OF AXILLA AND UPPER LIMB
	201.75 - (ICD9) HODGKIN'S DISEASE LYMPHOCYTIC DEPLETION INVOLVING LYMPH NODES OF INGUINAL REGION AND LOWER LIMB
	201.76 - (ICD9) HODGKIN'S DISEASE LYMPHOCYTIC DEPLETION INVOLVING INTRAPELVIC LYMPH NODES
	201.77 - (ICD9) HODGKIN'S DISEASE LYMPHOCYTIC DEPLETION INVOLVING SPLEEN
	201.78 - (ICD9) HODGKIN'S DISEASE LYMPHOCYTIC DEPLETION INVOLVING LYMPH NODES OF MULTIPLE SITES
	201.9 - (ICD9) HODGKIN'S DISEASE UNSPECIFIED TYPE
	201.90 - (ICD9) HODGKIN'S DISEASE UNSPECIFIED TYPE UNSPECIFIED SITE
	201.91 - (ICD9) HODGKIN'S DISEASE UNSPECIFIED TYPE INVOLVING LYMPH NODES OF HEAD FACE AND NECK
	201.92 - (ICD9) HODGKIN'S DISEASE UNSPECIFIED TYPE INVOLVING INTRATHORACIC LYMPH NODES
	201.93 - (ICD9) HODGKIN'S DISEASE UNSPECIFIED TYPE INVOLVING INTRA-ABDOMINAL LYMPH NODES
	201.94 - (ICD9) HODGKIN'S DISEASE UNSPECIFIED TYPE INVOLVING LYMPH NODES OF AXILLA AND UPPER LIMB
	201.95 - (ICD9) HODGKIN'S DISEASE UNSPECIFIED TYPE INVOLVING LYMPH NODES OF INGUINAL REGION AND LOWER LIMB
	201.96 - (ICD9) HODGKIN'S DISEASE UNSPECIFIED TYPE INVOLVING INTRAPELVIC LYMPH NODES
	201.97 - (ICD9) HODGKIN'S DISEASE UNSPECIFIED TYPE INVOLVING SPLEEN
	201.98 - (ICD9) HODGKIN'S DISEASE UNSPECIFIED TYPE INVOLVING LYMPH NODES OF MULTIPLE SITES
	202.0 - (ICD9) NODULAR LYMPHOMA
	202.00 - (ICD9) NODULAR LYMPHOMA UNSPECIFIED SITE
	202.01 - (ICD9) NODULAR LYMPHOMA INVOLVING LYMPH NODES OF HEAD FACE AND NECK
	202.02 - (ICD9) NODULAR LYMPHOMA INVOLVING INTRATHORACIC LYMPH NODES
	202.03 - (ICD9) NODULAR LYMPHOMA INVOLVING INTRA-ABDOMINAL LYMPH NODES
	202.04 - (ICD9) NODULAR LYMPHOMA INVOLVING LYMPH NODES OF AXILLA AND UPPER LIMB
	202.05 - (ICD9) NODULAR LYMPHOMA INVOLVING LYMPH NODES OF INGUINAL REGION AND LOWER LIMB
	202.06 - (ICD9) NODULAR LYMPHOMA INVOLVING INTRAPELVIC LYMPH NODES
	202.07 - (ICD9) NODULAR LYMPHOMA INVOLVING SPLEEN
	202.08 - (ICD9) NODULAR LYMPHOMA INVOLVING LYMPH NODES OF MULTIPLE SITES
	202.1 - (ICD9) MYCOSIS FUNGOIDES
	202.10 - (ICD9) MYCOSIS FUNGOIDES UNSPECIFIED SITE
	202.11 - (ICD9) MYCOSIS FUNGOIDES INVOLVING LYMPH NODES OF HEAD FACE AND NECK
	202.12 - (ICD9) MYCOSIS FUNGOIDES INVOLVING INTRATHORACIC LYMPH NODES
	202.13 - (ICD9) MYCOSIS FUNGOIDES INVOLVING INTRA-ABDOMINAL LYMPH NODES
	202.14 - (ICD9) MYCOSIS FUNGOIDES INVOLVING LYMPH NODES OF AXILLA AND UPPER LIMB
	202.15 - (ICD9) MYCOSIS FUNGOIDES INVOLVING LYMPH NODES OF INGUINAL REGION AND LOWER LIMB
	202.16 - (ICD9) MYCOSIS FUNGOIDES INVOLVING INTRAPELVIC LYMPH NODES
	202.17 - (ICD9) MYCOSIS FUNGOIDES INVOLVING SPLEEN
	202.18 - (ICD9) MYCOSIS FUNGOIDES INVOLVING LYMPH NODES OF MULTIPLE SITES
	202.2 - (ICD9) SEZARY'S DISEASE
	202.20 - (ICD9) SEZARY'S DISEASE UNSPECIFIED SITE
	202.21 - (ICD9) SEZARY'S DISEASE INVOLVING LYMPH NODES OF HEAD FACE AND NECK
	202.22 - (ICD9) SEZARY'S DISEASE INVOLVING INTRATHORACIC LYMPH NODES
	202.23 - (ICD9) SEZARY'S DISEASE INVOLVING INTRA-ABDOMINAL LYMPH NODES
	202.24 - (ICD9) SEZARY'S DISEASE INVOLVING LYMPH NODES OF AXILLA AND UPPER LIMB
	202.25 - (ICD9) SEZARY'S DISEASE INVOLVING LYMPH NODES OF INGUINAL REGION AND LOWER LIMB
	202.26 - (ICD9) SEZARY'S DISEASE INVOLVING INTRAPELVIC LYMPH NODES
	202.27 - (ICD9) SEZARY'S DISEASE INVOLVING SPLEEN
	202.28 - (ICD9) SEZARY'S DISEASE INVOLVING LYMPH NODES OF MULTIPLE SITES
	202.3 - (ICD9) MALIGNANT HISTIOCYTOSIS
	202.30 - (ICD9) MALIGNANT HISTIOCYTOSIS UNSPECIFIED SITE
	202.31 - (ICD9) MALIGNANT HISTIOCYTOSIS INVOLVING LYMPH NODES OF HEAD FACE AND NECK
	202.32 - (ICD9) MALIGNANT HISTIOCYTOSIS INVOLVING INTRATHORACIC LYMPH NODES
	202.33 - (ICD9) MALIGNANT HISTIOCYTOSIS INVOLVING INTRA-ABDOMINAL LYMPH NODES
	202.34 - (ICD9) MALIGNANT HISTIOCYTOSIS INVOLVING LYMPH NODES OF AXILLA AND UPPER LIMB
	202.35 - (ICD9) MALIGNANT HISTIOCYTOSIS INVOLVING LYMPH NODES OF INGUINAL REGION AND LOWER LIMB
	202.36 - (ICD9) MALIGNANT HISTIOCYTOSIS INVOLVING INTRAPELVIC LYMPH NODES
	202.37 - (ICD9) MALIGNANT HISTIOCYTOSIS INVOLVING SPLEEN
	202.38 - (ICD9) MALIGNANT HISTIOCYTOSIS INVOLVING LYMPH NODES OF MULTIPLE SITES
	202.4 - (ICD9) LEUKEMIC RETICULOENDOTHELIOSIS
	202.40 - (ICD9) LEUKEMIC RETICULOENDOTHELIOSIS UNSPECIFIED SITE
	202.41 - (ICD9) LEUKEMIC RETICULOENDOTHELIOSIS INVOLVING LYMPH NODES OF HEAD FACE AND NECK
	202.42 - (ICD9) LEUKEMIC RETICULOENDOTHELIOSIS INVOLVING INTRATHORACIC LYMPH NODES
	202.43 - (ICD9) LEUKEMIC RETICULOENDOTHELIOSIS INVOLVING INTRA-ABDOMINAL LYMPH NODES
	202.44 - (ICD9) LEUKEMIC RETICULOENDOTHELIOSIS INVOLVING LYMPH NODES OF AXILLA AND UPPER ARM
	202.45 - (ICD9) LEUKEMIC RETICULOENDOTHELIOSIS INVOLVING LYMPH NODES OF INGUINAL REGION AND LOWER LIMB
	202.46 - (ICD9) LEUKEMIC RETICULOENDOTHELIOSIS INVOLVING INTRAPELVIC LYMPH NODES
	202.47 - (ICD9) LEUKEMIC RETICULOENDOTHELIOSIS INVOLVING SPLEEN
	202.48 - (ICD9) LEUKEMIC RETICULOENDOTHELIOSIS INVOLVING LYMPH NODES OF MULTIPLE SITES
	202.5 - (ICD9) LETTERER-SIWE DISEASE
	202.50 - (ICD9) LETTERER-SIWE DISEASE UNSPECIFIED SITE
	202.51 - (ICD9) LETTERER-SIWE DISEASE INVOLVING LYMPH NODES OF HEAD FACE AND NECK
	202.52 - (ICD9) LETTERER-SIWE DISEASE INVOLVING INTRATHORACIC LYMPH NODES
	202.53 - (ICD9) LETTERER-SIWE DISEASE INVOLVING INTRA-ABDOMINAL LYMPH NODES
	202.54 - (ICD9) LETTERER-SIWE DISEASE INVOLVING LYMPH NODES OF AXILLA AND UPPER LIMB
	202.55 - (ICD9) LETTERER-SIWE DISEASE INVOLVING LYMPH NODES OF INGUINAL REGION AND LOWER LIMB
	202.56 - (ICD9) LETTERER-SIWE DISEASE INVOLVING INTRAPELVIC LYMPH NODES
	202.57 - (ICD9) LETTERER-SIWE DISEASE INVOLVING SPLEEN
	202.58 - (ICD9) LETTERER-SIWE DISEASE INVOLVING LYMPH NODES OF MULTIPLE SITES
	202.6 - (ICD9) MALIGNANT MAST CELL TUMORS
	202.60 - (ICD9) MALIGNANT MAST CELL TUMORS UNSPECIFIED SITE
	202.61 - (ICD9) MALIGNANT MAST CELL TUMORS INVOLVING LYMPH NODES OF HEAD FACE AND NECK
	202.62 - (ICD9) MALIGNANT MAST CELL TUMORS INVOLVING INTRATHORACIC LYMPH NODES
	202.63 - (ICD9) MALIGNANT MAST CELL TUMORS INVOLVING INTRA-ABDOMINAL LYMPH NODES
	202.64 - (ICD9) MALIGNANT MAST CELL TUMORS INVOLVING LYMPH NODES OF AXILLA AND UPPER LIMB
	202.65 - (ICD9) MALIGNANT MAST CELL TUMORS INVOLVING LYMPH NODES OF INGUINAL REGION AND LOWER LIMB
	202.66 - (ICD9) MALIGNANT MAST CELL TUMORS INVOLVING INTRAPELVIC LYMPH NODES
	202.67 - (ICD9) MALIGNANT MAST CELL TUMORS INVOLVING SPLEEN
	202.68 - (ICD9) MALIGNANT MAST CELL TUMORS INVOLVING LYMPH NODES OF MULTIPLE SITES
	202.7 - (ICD9) PERIPHERAL T-CELL LYMPHOMA
	202.70 - (ICD9) PERIPHERAL T-CELL LYMPHOMA UNSPECIFIED SITE
	202.71 - (ICD9) PERIPHERAL T-CELL LYMPHOMA INVOLVING LYMPH NODES OF HEAD FACE AND NECK
	202.72 - (ICD9) PERIPHERAL T-CELL LYMPHOMA INVOLVING INTRATHORACIC LYMPH NODES
	202.73 - (ICD9) PERIPHERAL T-CELL LYMPHOMA INVOLVING INTRA-ABDOMINAL LYMPH NODES
	202.74 - (ICD9) PERIPHERAL T-CELL LYMPHOMA INVOLVING LYMPH NODES OF AXILLA AND UPPER LIMB
	202.75 - (ICD9) PERIPHERAL T-CELL LYMPHOMA INVOLVING LYMPH NODES OF INGUINAL REGION AND LOWER LIMB
	202.76 - (ICD9) PERIPHERAL T-CELL LYMPHOMA INVOLVING INTRAPELVIC LYMPH NODES
	202.77 - (ICD9) PERIPHERAL T-CELL LYMPHOMA INVOLVING SPLEEN
	202.78 - (ICD9) PERIPHERAL T-CELL LYMPHOMA INVOLVING LYMPH NODES OF MULTIPLE SITES
	202.8 - (ICD9) OTHER MALIGNANT LYMPHOMAS
	202.80 - (ICD9) OTHER MALIGNANT LYMPHOMAS UNSPECIFIED SITE
	202.81 - (ICD9) OTHER MALIGNANT LYMPHOMAS INVOLVING LYMPH NODES OF HEAD FACE AND NECK
	202.82 - (ICD9) OTHER MALIGNANT LYMPHOMAS INVOLVING INTRATHORACIC LYMPH NODES
	202.83 - (ICD9) OTHER MALIGNANT LYMPHOMAS INVOLVING INTRA-ABDOMINAL LYMPH NODES
	202.84 - (ICD9) OTHER MALIGNANT LYMPHOMAS INVOLVING LYMPH NODES OF AXILLA AND UPPER LIMB
	202.85 - (ICD9) OTHER MALIGNANT LYMPHOMAS INVOLVING LYMPH NODES OF INGUINAL REGION AND LOWER LIMB
	202.86 - (ICD9) OTHER MALIGNANT LYMPHOMAS INVOLVING INTRAPELVIC LYMPH NODES
	202.87 - (ICD9) OTHER MALIGNANT LYMPHOMAS INVOLVING SPLEEN
	202.88 - (ICD9) OTHER MALIGNANT LYMPHOMAS INVOLVING LYMPH NODES OF MULTIPLE SITES
	202.9 - (ICD9) OTHER AND UNSPECIFIED MALIGNANT NEOPLASMS OF LYMPHOID AND HISTIOCYTIC TISSUE
	202.90 - (ICD9) OTHER AND UNSPECIFIED MALIGNANT NEOPLASMS OF LYMPHOID AND HISTIOCYTIC TISSUE UNSPECIFIED SITE
	202.91 - (ICD9) OTHER AND UNSPECIFIED MALIGNANT NEOPLASMS OF LYMPHOID AND HISTIOCYTIC TISSUE INVOLVING LYMPH NODES OF HEAD FACE AND NECK
	202.92 - (ICD9) OTHER AND UNSPECIFIED MALIGNANT NEOPLASMS OF LYMPHOID AND HISTIOCYTIC TISSUE INVOLVING INTRATHORACIC LYMPH NODES
	202.93 - (ICD9) OTHER AND UNSPECIFIED MALIGNANT NEOPLASMS OF LYMPHOID AND HISTIOCYTIC TISSUE INVOLVING INTRA-ABDOMINAL LYMPH NODES
	202.94 - (ICD9) OTHER AND UNSPECIFIED MALIGNANT NEOPLASMS OF LYMPHOID AND HISTIOCYTIC TISSUE INVOLVING LYMPH NODES OF AXILLA AND UPPER LIMB
	202.95 - (ICD9) OTHER AND UNSPECIFIED MALIGNANT NEOPLASMS OF LYMPHOID AND HISTIOCYTIC TISSUE INVOLVING LYMPH NODES OF INGUINAL REGION AND LOWER LIMB
	202.96 - (ICD9) OTHER AND UNSPECIFIED MALIGNANT NEOPLASMS OF LYMPHOID AND HISTIOCYTIC TISSUE INVOLVING INTRAPELVIC LYMPH NODES
	202.97 - (ICD9) OTHER AND UNSPECIFIED MALIGNANT NEOPLASMS OF LYMPHOID AND HISTIOCYTIC TISSUE INVOLVING SPLEEN
	202.98 - (ICD9) OTHER AND UNSPECIFIED MALIGNANT NEOPLASMS OF LYMPHOID AND HISTIOCYTIC TISSUE INVOLVING LYMPH NODES OF MULTIPLE SITES
	203.0 - (ICD9) MULTIPLE MYELOMA
	203.00 - (ICD9) MULTIPLE MYELOMA WITHOUT MENTION OF HAVING ACHIEVED REMISSION
	203.01 - (ICD9) MULTIPLE MYELOMA IN REMISSION
	203.02 - (ICD9) MULTIPLE MYELOMA IN RELAPSE
	203.1 - (ICD9) PLASMA CELL LEUKEMIA
	203.10 - (ICD9) PLASMA CELL LEUKEMIA WITHOUT MENTION OF HAVING ACHIEVED REMISSION
	203.11 - (ICD9) PLASMA CELL LEUKEMIA IN REMISSION
	203.12 - (ICD9) PLASMA CELL LEUKEMIA IN RELAPSE
	203.8 - (ICD9) OTHER IMMUNOPROLIFERATIVE NEOPLASMS
	203.80 - (ICD9) OTHER IMMUNOPROLIFERATIVE NEOPLASMS WITHOUT MENTION OF HAVING ACHIEVED REMISSION
	203.81 - (ICD9) OTHER IMMUNOPROLIFERATIVE NEOPLASMS IN REMISSION
	203.82 - (ICD9) OTHER IMMUNOPROLIFERATIVE NEOPLASMS IN RELAPSE
	204.0 - (ICD9) ACUTE LYMPHOID LEUKEMIA
	204.00 - (ICD9) ACUTE LYMPHOID LEUKEMIA WITHOUT MENTION OF HAVING ACHIEVED REMISSION
	204.01 - (ICD9) ACUTE LYMPHOID LEUKEMIA IN REMISSION
	204.02 - (ICD9) ACUTE LYMPHOID LEUKEMIA IN RELAPSE
	204.1 - (ICD9) CHRONIC LYMPHOID LEUKEMIA
	204.10 - (ICD9) CHRONIC LYMPHOID LEUKEMIA WITHOUT MENTION OF HAVING ACHIEVED REMISSION
	204.11 - (ICD9) CHRONIC LYMPHOID LEUKEMIA IN REMISSION
	204.12 - (ICD9) CHRONIC LYMPHOID LEUKEMIA IN RELAPSE
	204.2 - (ICD9) SUBACUTE LYMPHOID LEUKEMIA
	204.20 - (ICD9) SUBACUTE LYMPHOID LEUKEMIA WITHOUT MENTION OF HAVING ACHIEVED REMISSION
	204.21 - (ICD9) SUBACUTE LYMPHOID LEUKEMIA IN REMISSION
	204.22 - (ICD9) SUBACUTE LYMPHOID LEUKEMIA IN RELAPSE
	204.8 - (ICD9) OTHER LYMPHOID LEUKEMIA
	204.80 - (ICD9) OTHER LYMPHOID LEUKEMIA WITHOUT MENTION OF HAVING ACHIEVED REMISSION
	204.81 - (ICD9) OTHER LYMPHOID LEUKEMIA IN REMISSION
	204.82 - (ICD9) OTHER LYMPHOID LEUKEMIA IN RELAPSE
	204.9 - (ICD9) UNSPECIFIED LYMPHOID LEUKEMIA
	204.90 - (ICD9) UNSPECIFIED LYMPHOID LEUKEMIA WITHOUT MENTION OF HAVING ACHIEVED REMISSION
	204.91 - (ICD9) UNSPECIFIED LYMPHOID LEUKEMIA IN REMISSION
	204.92 - (ICD9) UNSPECIFIED LYMPHOID LEUKEMIA IN RELAPSE
	205.0 - (ICD9) ACUTE MYELOID LEUKEMIA
	205.00 - (ICD9) ACUTE MYELOID LEUKEMIA WITHOUT MENTION OF HAVING ACHIEVED REMISSION
	205.01 - (ICD9) ACUTE MYELOID LEUKEMIA IN REMISSION
	205.02 - (ICD9) ACUTE MYELOID LEUKEMIA IN RELAPSE
	205.1 - (ICD9) CHRONIC MYELOID LEUKEMIA
	205.10 - (ICD9) CHRONIC MYELOID LEUKEMIA WITHOUT MENTION OF HAVING ACHIEVED REMISSION
	205.11 - (ICD9) CHRONIC MYELOID LEUKEMIA IN REMISSION
	205.12 - (ICD9) CHRONIC MYELOID LEUKEMIA IN RELAPSE
	205.2 - (ICD9) SUBACUTE MYELOID LEUKEMIA
	205.20 - (ICD9) SUBACUTE MYELOID LEUKEMIA WITHOUT MENTION OF HAVING ACHIEVED REMISSION
	205.21 - (ICD9) SUBACUTE MYELOID LEUKEMIA IN REMISSION
	205.22 - (ICD9) SUBACUTE MYELOID LEUKEMIA IN RELAPSE
	205.3 - (ICD9) MYELOID SARCOMA
	205.30 - (ICD9) MYELOID SARCOMA WITHOUT MENTION OF HAVING ACHIEVED REMISSION
	205.31 - (ICD9) MYELOID SARCOMA IN REMISSION
	205.32 - (ICD9) MYELOID SARCOMA IN RELAPSE
	205.8 - (ICD9) OTHER MYELOID LEUKEMIA
	205.80 - (ICD9) OTHER MYELOID LEUKEMIA WITHOUT MENTION OF HAVING ACHIEVED REMISSION
	205.81 - (ICD9) OTHER MYELOID LEUKEMIA IN REMISSION
	205.82 - (ICD9) OTHER MYELOID LEUKEMIA IN RELAPSE
	205.9 - (ICD9) UNSPECIFIED MYELOID LEUKEMIA
	205.90 - (ICD9) UNSPECIFIED MYELOID LEUKEMIA WITHOUT MENTION OF HAVING ACHIEVED REMISSION
	205.91 - (ICD9) UNSPECIFIED MYELOID LEUKEMIA IN REMISSION
	205.92 - (ICD9) UNSPECIFIED MYELOID LEUKEMIA IN RELAPSE
	206.0 - (ICD9) ACUTE MONOCYTIC LEUKEMIA
	206.00 - (ICD9) ACUTE MONOCYTIC LEUKEMIA WITHOUT MENTION OF HAVING ACHIEVED REMISSION
	206.01 - (ICD9) ACUTE MONOCYTIC LEUKEMIA IN REMISSION
	206.02 - (ICD9) ACUTE MONOCYTIC LEUKEMIA IN RELAPSE
	206.1 - (ICD9) CHRONIC MONOCYTIC LEUKEMIA
	206.10 - (ICD9) CHRONIC MONOCYTIC LEUKEMIA WITHOUT MENTION OF HAVING ACHIEVED REMISSION
	206.11 - (ICD9) CHRONIC MONOCYTIC LEUKEMIA IN REMISSION
	206.12 - (ICD9) CHRONIC MONOCYTIC LEUKEMIA IN RELAPSE
	206.2 - (ICD9) SUBACUTE MONOCYTIC LEUKEMIA
	206.20 - (ICD9) SUBACUTE MONOCYTIC LEUKEMIA WITHOUT MENTION OF HAVING ACHIEVED REMISSION
	206.21 - (ICD9) SUBACUTE MONOCYTIC LEUKEMIA IN REMISSION
	206.22 - (ICD9) SUBACUTE MONOCYTIC LEUKEMIA IN RELAPSE
	206.8 - (ICD9) OTHER MONOCYTIC LEUKEMIA
	206.80 - (ICD9) OTHER MONOCYTIC LEUKEMIA WITHOUT MENTION OF HAVING ACHIEVED REMISSION
	206.81 - (ICD9) OTHER MONOCYTIC LEUKEMIA IN REMISSION
	206.82 - (ICD9) OTHER MONOCYTIC LEUKEMIA IN RELAPSE
	206.9 - (ICD9) UNSPECIFIED MONOCYTIC LEUKEMIA
	206.90 - (ICD9) UNSPECIFIED MONOCYTIC LEUKEMIA WITHOUT MENTION OF HAVING ACHIEVED REMISSION
	206.91 - (ICD9) UNSPECIFIED MONOCYTIC LEUKEMIA IN REMISSION
	206.92 - (ICD9) UNSPECIFIED MONOCYTIC LEUKEMIA IN RELAPSE
	207.0 - (ICD9) ACUTE ERYTHREMIA AND ERYTHROLEUKEMIA
	207.00 - (ICD9) ACUTE ERYTHREMIA AND ERYTHROLEUKEMIA WITHOUT MENTION OF HAVING ACHIEVED REMISSION
	207.01 - (ICD9) ACUTE ERYTHREMIA AND ERYTHROLEUKEMIA IN REMISSION
	207.02 - (ICD9) ACUTE ERYTHREMIA AND ERYTHROLEUKEMIA IN RELAPSE
	207.1 - (ICD9) CHRONIC ERYTHREMIA
	207.10 - (ICD9) CHRONIC ERYTHREMIA WITHOUT MENTION OF HAVING ACHIEVED REMISSION
	207.11 - (ICD9) CHRONIC ERYTHREMIA IN REMISSION
	207.12 - (ICD9) CHRONIC ERYTHREMIA IN RELAPSE
	207.2 - (ICD9) MEGAKARYOCYTIC LEUKEMIA
	207.20 - (ICD9) MEGAKARYOCYTIC LEUKEMIA WITHOUT MENTION OF HAVING ACHIEVED REMISSION
	207.21 - (ICD9) MEGAKARYOCYTIC LEUKEMIA IN REMISSION
	207.22 - (ICD9) MEGAKARYOCYTIC LEUKEMIA IN RELAPSE
	207.8 - (ICD9) OTHER SPECIFIED LEUKEMIA
	207.80 - (ICD9) OTHER SPECIFIED LEUKEMIA WITHOUT MENTION OF HAVING ACHIEVED REMISSION
	207.81 - (ICD9) OTHER SPECIFIED LEUKEMIA IN REMISSION
	207.82 - (ICD9) OTHER SPECIFIED LEUKEMIA IN RELAPSE
	208.0 - (ICD9) ACUTE LEUKEMIA OF UNSPECIFIED CELL TYPE
	208.00 - (ICD9) ACUTE LEUKEMIA OF UNSPECIFIED CELL TYPE WITHOUT MENTION OF HAVING ACHIEVED REMISSION
	208.01 - (ICD9) ACUTE LEUKEMIA OF UNSPECIFIED CELL TYPE IN REMISSION
	208.02 - (ICD9) ACUTE LEUKEMIA OF UNSPECIFIED CELL TYPE IN RELAPSE
	208.1 - (ICD9) CHRONIC LEUKEMIA OF UNSPECIFIED CELL TYPE
	208.10 - (ICD9) CHRONIC LEUKEMIA OF UNSPECIFIED CELL TYPE WITHOUT MENTION OF HAVING ACHIEVED REMISSION
	208.11 - (ICD9) CHRONIC LEUKEMIA OF UNSPECIFIED CELL TYPE IN REMISSION
	208.12 - (ICD9) CHRONIC LEUKEMIA OF UNSPECIFIED CELL TYPE IN RELAPSE
	208.2 - (ICD9) SUBACUTE LEUKEMIA OF UNSPECIFIED CELL TYPE
	208.20 - (ICD9) SUBACUTE LEUKEMIA OF UNSPECIFIED CELL TYPE WITHOUT MENTION OF HAVING ACHIEVED REMISSION
	208.21 - (ICD9) SUBACUTE LEUKEMIA OF UNSPECIFIED CELL TYPE IN REMISSION
	208.22 - (ICD9) SUBACUTE LEUKEMIA OF UNSPECIFIED CELL TYPE IN RELAPSE
	208.8 - (ICD9) OTHER LEUKEMIA OF UNSPECIFIED CELL TYPE
	208.80 - (ICD9) OTHER LEUKEMIA OF UNSPECIFIED CELL TYPE WITHOUT MENTION OF HAVING ACHIEVED REMISSION
	208.81 - (ICD9) OTHER LEUKEMIA OF UNSPECIFIED CELL TYPE IN REMISSION
	208.82 - (ICD9) OTHER LEUKEMIA OF UNSPECIFIED CELL TYPE IN RELAPSE
	208.9 - (ICD9) UNSPECIFIED LEUKEMIA
	208.90 - (ICD9) UNSPECIFIED LEUKEMIA WITHOUT MENTION OF HAVING ACHIEVED REMISSION
	208.91 - (ICD9) UNSPECIFIED LEUKEMIA IN REMISSION
	208.92 - (ICD9) UNSPECIFIED LEUKEMIA IN RELAPSE
	209.0 - (ICD9) MALIGNANT CARCINOID TUMORS OF THE SMALL INTESTINE
	209.00 - (ICD9) MALIGNANT CARCINOID TUMOR OF THE SMALL INTESTINE UNSPECIFIED PORTION
	209.01 - (ICD9) MALIGNANT CARCINOID TUMOR OF THE DUODENUM
	209.02 - (ICD9) MALIGNANT CARCINOID TUMOR OF THE JEJUNUM
	209.03 - (ICD9) MALIGNANT CARCINOID TUMOR OF THE ILEUM
	209.1 - (ICD9) MALIGNANT CARCINOID TUMORS OF THE APPENDIX LARGE INTESTINE AND RECTUM
	209.10 - (ICD9) MALIGNANT CARCINOID TUMOR OF THE LARGE INTESTINE UNSPECIFIED PORTION
	209.11 - (ICD9) MALIGNANT CARCINOID TUMOR OF THE APPENDIX
	209.12 - (ICD9) MALIGNANT CARCINOID TUMOR OF THE CECUM
	209.13 - (ICD9) MALIGNANT CARCINOID TUMOR OF THE ASCENDING COLON
	209.14 - (ICD9) MALIGNANT CARCINOID TUMOR OF THE TRANSVERSE COLON
	209.15 - (ICD9) MALIGNANT CARCINOID TUMOR OF THE DESCENDING COLON
	209.16 - (ICD9) MALIGNANT CARCINOID TUMOR OF THE SIGMOID COLON
	209.17 - (ICD9) MALIGNANT CARCINOID TUMOR OF THE RECTUM
	209.2 - (ICD9) MALIGNANT CARCINOID TUMOR OF OTHER AND UNSPECIFIED SITES
	209.20 - (ICD9) MALIGNANT CARCINOID TUMOR OF UNKNOWN PRIMARY SITE
	209.21 - (ICD9) MALIGNANT CARCINOID TUMOR OF THE BRONCHUS AND LUNG
	209.22 - (ICD9) MALIGNANT CARCINOID TUMOR OF THE THYMUS
	209.23 - (ICD9) MALIGNANT CARCINOID TUMOR OF THE STOMACH
	209.24 - (ICD9) MALIGNANT CARCINOID TUMOR OF THE KIDNEY
	209.25 - (ICD9) MALIGNANT CARCINOID TUMOR OF THE FOREGUT NOT OTHERWISE SPECIFIED
	209.26 - (ICD9) MALIGNANT CARCINOID TUMOR OF THE MIDGUT NOT OTHERWISE SPECIFIED
	209.27 - (ICD9) MALIGNANT CARCINOID TUMOR OF THE HINDGUT NOT OTHERWISE SPECIFIED
	209.29 - (ICD9) MALIGNANT CARCINOID TUMOR OF OTHER SITES
	209.3 - (ICD9) MALIGNANT POORLY DIFFERENTIATED NEUROENDOCRINE TUMORS
	209.30 - (ICD9) MALIGNANT POORLY DIFFERENTIATED NEUROENDOCRINE CARDINOMA ANY SITE
	209.31 - (ICD9) MERKEL CELL CARCINOMA OF THE FACE
	209.32 - (ICD9) MERKEL CELL CARCINOMA OF THE SCALP AND NECK
	209.33 - (ICD9) MERKEL CELL CARCINOMA OF THE UPPER LIMB
	209.34 - (ICD9) MERKEL CELL CARCINOMA OF THE LOWER LIMB
	209.35 - (ICD9) MERKEL CELL CARCINOMA OF THE TRUNK
	209.36 - (ICD9) MERKEL CELL CARCINOMA OF OTHER SITES
	209.7 - (ICD9) SECONDARY NEUROENDOCRINE TUMORS
	209.70 - (ICD9) SECONDARY NEUROENDOCRINE TUMOR UNSPECIFIED SITE
	209.71 - (ICD9) SECONDARY NEUROENDOCRINE TUMOR OF DISTANT LYMPH NODES
	209.72 - (ICD9) SECONDARY NEUROENDOCRINE TUMOR OF LIVER
	209.73 - (ICD9) SECONDARY NEUROENDOCRINE TUMOR OF BONE
	209.74 - (ICD9) SECONDARY NEUROENDOCRINE TUMOR OF PERITONEUM
	209.75 - (ICD9) SECONDARY MERKEL CELL CARCINOMA
	209.79 - (ICD9) SECONDARY NEUROENDOCRINE TUMOR OF OTHER SITES
	The occurrence of Outpatient with the following attributes:
	Diagnosis Code (Any Position) is any of: { "140.0", "140.1", "140.3", "140.4", "140.5", "140.6", "140.8", "140.9", "141.0", "141.1", "141.2", "141.3", "141.4", "141.5", "141.6", "141.8", "141.9", "142.0", "142.1", "142.2", "142.8", "142.9", "143.0", "143.1", "143.8", "143.9", "144.0", "144.1", "144.8", "144.9", "145.0", "145.1", "145.2", "145.3", "145.4", "145.5", "145.6", "145.8", "145.9", "146.…
	140.0 - (ICD9) MALIGNANT NEOPLASM OF UPPER LIP VERMILION BORDER
	140.1 - (ICD9) MALIGNANT NEOPLASM OF LOWER LIP VERMILION BORDER
	140.3 - (ICD9) MALIGNANT NEOPLASM OF UPPER LIP INNER ASPECT
	140.4 - (ICD9) MALIGNANT NEOPLASM OF LOWER LIP INNER ASPECT
	140.5 - (ICD9) MALIGNANT NEOPLASM OF LIP UNSPECIFIED INNER ASPECT
	140.6 - (ICD9) MALIGNANT NEOPLASM OF COMMISSURE OF LIP
	140.8 - (ICD9) MALIGNANT NEOPLASM OF OTHER SITES OF LIP
	140.9 - (ICD9) MALIGNANT NEOPLASM OF LIP UNSPECIFIED VERMILION BORDER
	141.0 - (ICD9) MALIGNANT NEOPLASM OF BASE OF TONGUE
	141.1 - (ICD9) MALIGNANT NEOPLASM OF DORSAL SURFACE OF TONGUE
	141.2 - (ICD9) MALIGNANT NEOPLASM OF TIP AND LATERAL BORDER OF TONGUE
	141.3 - (ICD9) MALIGNANT NEOPLASM OF VENTRAL SURFACE OF TONGUE
	141.4 - (ICD9) MALIGNANT NEOPLASM OF ANTERIOR TWO-THIRDS OF TONGUE PART UNSPECIFIED
	141.5 - (ICD9) MALIGNANT NEOPLASM OF JUNCTIONAL ZONE OF TONGUE
	141.6 - (ICD9) MALIGNANT NEOPLASM OF LINGUAL TONSIL
	141.8 - (ICD9) MALIGNANT NEOPLASM OF OTHER SITES OF TONGUE
	141.9 - (ICD9) MALIGNANT NEOPLASM OF TONGUE UNSPECIFIED
	142.0 - (ICD9) MALIGNANT NEOPLASM OF PAROTID GLAND
	142.1 - (ICD9) MALIGNANT NEOPLASM OF SUBMANDIBULAR GLAND
	142.2 - (ICD9) MALIGNANT NEOPLASM OF SUBLINGUAL GLAND
	142.8 - (ICD9) MALIGNANT NEOPLASM OF OTHER MAJOR SALIVARY GLANDS
	142.9 - (ICD9) MALIGNANT NEOPLASM OF SALIVARY GLAND UNSPECIFIED
	143.0 - (ICD9) MALIGNANT NEOPLASM OF UPPER GUM
	143.1 - (ICD9) MALIGNANT NEOPLASM OF LOWER GUM
	143.8 - (ICD9) MALIGNANT NEOPLASM OF OTHER SITES OF GUM
	143.9 - (ICD9) MALIGNANT NEOPLASM OF GUM UNSPECIFIED
	144.0 - (ICD9) MALIGNANT NEOPLASM OF ANTERIOR PORTION OF FLOOR OF MOUTH
	144.1 - (ICD9) MALIGNANT NEOPLASM OF LATERAL PORTION OF FLOOR OF MOUTH
	144.8 - (ICD9) MALIGNANT NEOPLASM OF OTHER SITES OF FLOOR OF MOUTH
	144.9 - (ICD9) MALIGNANT NEOPLASM OF FLOOR OF MOUTH PART UNSPECIFIED
	145.0 - (ICD9) MALIGNANT NEOPLASM OF CHEEK MUCOSA
	145.1 - (ICD9) MALIGNANT NEOPLASM OF VESTIBULE OF MOUTH
	145.2 - (ICD9) MALIGNANT NEOPLASM OF HARD PALATE
	145.3 - (ICD9) MALIGNANT NEOPLASM OF SOFT PALATE
	145.4 - (ICD9) MALIGNANT NEOPLASM OF UVULA
	145.5 - (ICD9) MALIGNANT NEOPLASM OF PALATE UNSPECIFIED
	145.6 - (ICD9) MALIGNANT NEOPLASM OF RETROMOLAR AREA
	145.8 - (ICD9) MALIGNANT NEOPLASM OF OTHER SPECIFIED PARTS OF MOUTH
	145.9 - (ICD9) MALIGNANT NEOPLASM OF MOUTH UNSPECIFIED
	146.0 - (ICD9) MALIGNANT NEOPLASM OF TONSIL
	146.1 - (ICD9) MALIGNANT NEOPLASM OF TONSILLAR FOSSA
	146.2 - (ICD9) MALIGNANT NEOPLASM OF TONSILLAR PILLARS (ANTERIOR) (POSTERIOR)
	146.3 - (ICD9) MALIGNANT NEOPLASM OF VALLECULA EPIGLOTTICA
	146.4 - (ICD9) MALIGNANT NEOPLASM OF ANTERIOR ASPECT OF EPIGLOTTIS
	146.5 - (ICD9) MALIGNANT NEOPLASM OF JUNCTIONAL REGION OF OROPHARYNX
	146.6 - (ICD9) MALIGNANT NEOPLASM OF LATERAL WALL OF OROPHARYNX
	146.7 - (ICD9) MALIGNANT NEOPLASM OF POSTERIOR WALL OF OROPHARYNX
	146.8 - (ICD9) MALIGNANT NEOPLASM OF OTHER SPECIFIED SITES OF OROPHARYNX
	146.9 - (ICD9) MALIGNANT NEOPLASM OF OROPHARYNX UNSPECIFIED SITE
	147.0 - (ICD9) MALIGNANT NEOPLASM OF SUPERIOR WALL OF NASOPHARYNX
	147.1 - (ICD9) MALIGNANT NEOPLASM OF POSTERIOR WALL OF NASOPHARYNX
	147.2 - (ICD9) MALIGNANT NEOPLASM OF LATERAL WALL OF NASOPHARYNX
	147.3 - (ICD9) MALIGNANT NEOPLASM OF ANTERIOR WALL OF NASOPHARYNX
	147.8 - (ICD9) MALIGNANT NEOPLASM OF OTHER SPECIFIED SITES OF NASOPHARYNX
	147.9 - (ICD9) MALIGNANT NEOPLASM OF NASOPHARYNX UNSPECIFIED SITE
	148.0 - (ICD9) MALIGNANT NEOPLASM OF POSTCRICOID REGION OF HYPOPHARYNX
	148.1 - (ICD9) MALIGNANT NEOPLASM OF PYRIFORM SINUS
	148.2 - (ICD9) MALIGNANT NEOPLASM OF ARYEPIGLOTTIC FOLD HYPOPHARYNGEAL ASPECT
	148.3 - (ICD9) MALIGNANT NEOPLASM OF POSTERIOR HYPOPHARYNGEAL WALL
	148.8 - (ICD9) MALIGNANT NEOPLASM OF OTHER SPECIFIED SITES OF HYPOPHARYNX
	148.9 - (ICD9) MALIGNANT NEOPLASM OF HYPOPHARYNX UNSPECIFIED SITE
	149.0 - (ICD9) MALIGNANT NEOPLASM OF PHARYNX UNSPECIFIED
	149.1 - (ICD9) MALIGNANT NEOPLASM OF WALDEYER'S RING
	149.8 - (ICD9) MALIGNANT NEOPLASM OF OTHER SITES WITHIN THE LIP AND ORAL CAVITY
	149.9 - (ICD9) MALIGNANT NEOPLASM OF ILL-DEFINED SITES WITHIN THE LIP AND ORAL CAVITY
	150.0 - (ICD9) MALIGNANT NEOPLASM OF CERVICAL ESOPHAGUS
	150.1 - (ICD9) MALIGNANT NEOPLASM OF THORACIC ESOPHAGUS
	150.2 - (ICD9) MALIGNANT NEOPLASM OF ABDOMINAL ESOPHAGUS
	150.3 - (ICD9) MALIGNANT NEOPLASM OF UPPER THIRD OF ESOPHAGUS
	150.4 - (ICD9) MALIGNANT NEOPLASM OF MIDDLE THIRD OF ESOPHAGUS
	150.5 - (ICD9) MALIGNANT NEOPLASM OF LOWER THIRD OF ESOPHAGUS
	150.8 - (ICD9) MALIGNANT NEOPLASM OF OTHER SPECIFIED PART OF ESOPHAGUS
	150.9 - (ICD9) MALIGNANT NEOPLASM OF ESOPHAGUS UNSPECIFIED SITE
	151.0 - (ICD9) MALIGNANT NEOPLASM OF CARDIA
	151.1 - (ICD9) MALIGNANT NEOPLASM OF PYLORUS
	151.2 - (ICD9) MALIGNANT NEOPLASM OF PYLORIC ANTRUM
	151.3 - (ICD9) MALIGNANT NEOPLASM OF FUNDUS OF STOMACH
	151.4 - (ICD9) MALIGNANT NEOPLASM OF BODY OF STOMACH
	151.5 - (ICD9) MALIGNANT NEOPLASM OF LESSER CURVATURE OF STOMACH UNSPECIFIED
	151.6 - (ICD9) MALIGNANT NEOPLASM OF GREATER CURVATURE OF STOMACH UNSPECIFIED
	151.8 - (ICD9) MALIGNANT NEOPLASM OF OTHER SPECIFIED SITES OF STOMACH
	151.9 - (ICD9) MALIGNANT NEOPLASM OF STOMACH UNSPECIFIED SITE
	152.0 - (ICD9) MALIGNANT NEOPLASM OF DUODENUM
	152.1 - (ICD9) MALIGNANT NEOPLASM OF JEJUNUM
	152.2 - (ICD9) MALIGNANT NEOPLASM OF ILEUM
	152.3 - (ICD9) MALIGNANT NEOPLASM OF MECKEL'S DIVERTICULUM
	152.8 - (ICD9) MALIGNANT NEOPLASM OF OTHER SPECIFIED SITES OF SMALL INTESTINE
	152.9 - (ICD9) MALIGNANT NEOPLASM OF SMALL INTESTINE UNSPECIFIED SITE
	153.0 - (ICD9) MALIGNANT NEOPLASM OF HEPATIC FLEXURE
	153.1 - (ICD9) MALIGNANT NEOPLASM OF TRANSVERSE COLON
	153.2 - (ICD9) MALIGNANT NEOPLASM OF DESCENDING COLON
	153.3 - (ICD9) MALIGNANT NEOPLASM OF SIGMOID COLON
	153.4 - (ICD9) MALIGNANT NEOPLASM OF CECUM
	153.5 - (ICD9) MALIGNANT NEOPLASM OF APPENDIX VERMIFORMIS
	153.6 - (ICD9) MALIGNANT NEOPLASM OF ASCENDING COLON
	153.7 - (ICD9) MALIGNANT NEOPLASM OF SPLENIC FLEXURE
	153.8 - (ICD9) MALIGNANT NEOPLASM OF OTHER SPECIFIED SITES OF LARGE INTESTINE
	153.9 - (ICD9) MALIGNANT NEOPLASM OF COLON UNSPECIFIED SITE
	154.0 - (ICD9) MALIGNANT NEOPLASM OF RECTOSIGMOID JUNCTION
	154.1 - (ICD9) MALIGNANT NEOPLASM OF RECTUM
	154.2 - (ICD9) MALIGNANT NEOPLASM OF ANAL CANAL
	154.3 - (ICD9) MALIGNANT NEOPLASM OF ANUS UNSPECIFIED SITE
	154.8 - (ICD9) MALIGNANT NEOPLASM OF OTHER SITES OF RECTUM RECTOSIGMOID JUNCTION AND ANUS
	155.0 - (ICD9) MALIGNANT NEOPLASM OF LIVER PRIMARY
	155.1 - (ICD9) MALIGNANT NEOPLASM OF INTRAHEPATIC BILE DUCTS
	155.2 - (ICD9) MALIGNANT NEOPLASM OF LIVER NOT SPECIFIED AS PRIMARY OR SECONDARY
	156.0 - (ICD9) MALIGNANT NEOPLASM OF GALLBLADDER
	156.1 - (ICD9) MALIGNANT NEOPLASM OF EXTRAHEPATIC BILE DUCTS
	156.2 - (ICD9) MALIGNANT NEOPLASM OF AMPULLA OF VATER
	156.8 - (ICD9) MALIGNANT NEOPLASM OF OTHER SPECIFIED SITES OF GALLBLADDER AND EXTRAHEPATIC BILE DUCTS
	156.9 - (ICD9) MALIGNANT NEOPLASM OF BILIARY TRACT PART UNSPECIFIED SITE
	157.0 - (ICD9) MALIGNANT NEOPLASM OF HEAD OF PANCREAS
	157.1 - (ICD9) MALIGNANT NEOPLASM OF BODY OF PANCREAS
	157.2 - (ICD9) MALIGNANT NEOPLASM OF TAIL OF PANCREAS
	157.3 - (ICD9) MALIGNANT NEOPLASM OF PANCREATIC DUCT
	157.4 - (ICD9) MALIGNANT NEOPLASM OF ISLETS OF LANGERHANS
	157.8 - (ICD9) MALIGNANT NEOPLASM OF OTHER SPECIFIED SITES OF PANCREAS
	157.9 - (ICD9) MALIGNANT NEOPLASM OF PANCREAS PART UNSPECIFIED
	158.0 - (ICD9) MALIGNANT NEOPLASM OF RETROPERITONEUM
	158.8 - (ICD9) MALIGNANT NEOPLASM OF SPECIFIED PARTS OF PERITONEUM
	158.9 - (ICD9) MALIGNANT NEOPLASM OF PERITONEUM UNSPECIFIED
	159.0 - (ICD9) MALIGNANT NEOPLASM OF INTESTINAL TRACT PART UNSPECIFIED
	159.1 - (ICD9) MALIGNANT NEOPLASM OF SPLEEN NOT ELSEWHERE CLASSIFIED
	159.8 - (ICD9) MALIGNANT NEOPLASM OF OTHER SITES OF DIGESTIVE SYSTEM AND INTRA-ABDOMINAL ORGANS
	159.9 - (ICD9) MALIGNANT NEOPLASM OF ILL-DEFINED SITES WITHIN THE DIGESTIVE ORGANS AND PERITONEUM
	160.0 - (ICD9) MALIGNANT NEOPLASM OF NASAL CAVITIES
	160.1 - (ICD9) MALIGNANT NEOPLASM OF AUDITORY TUBE MIDDLE EAR AND MASTOID AIR CELLS
	160.2 - (ICD9) MALIGNANT NEOPLASM OF MAXILLARY SINUS
	160.3 - (ICD9) MALIGNANT NEOPLASM OF ETHMOIDAL SINUS
	160.4 - (ICD9) MALIGNANT NEOPLASM OF FRONTAL SINUS
	160.5 - (ICD9) MALIGNANT NEOPLASM OF SPHENOIDAL SINUS
	160.8 - (ICD9) MALIGNANT NEOPLASM OF OTHER ACCESSORY SINUSES
	160.9 - (ICD9) MALIGNANT NEOPLASM OF ACCESSORY SINUS UNSPECIFIED
	161.0 - (ICD9) MALIGNANT NEOPLASM OF GLOTTIS
	161.1 - (ICD9) MALIGNANT NEOPLASM OF SUPRAGLOTTIS
	161.2 - (ICD9) MALIGNANT NEOPLASM OF SUBGLOTTIS
	161.3 - (ICD9) MALIGNANT NEOPLASM OF LARYNGEAL CARTILAGES
	161.8 - (ICD9) MALIGNANT NEOPLASM OF OTHER SPECIFIED SITES OF LARYNX
	161.9 - (ICD9) MALIGNANT NEOPLASM OF LARYNX UNSPECIFIED
	162.0 - (ICD9) MALIGNANT NEOPLASM OF TRACHEA
	162.2 - (ICD9) MALIGNANT NEOPLASM OF MAIN BRONCHUS
	162.3 - (ICD9) MALIGNANT NEOPLASM OF UPPER LOBE BRONCHUS OR LUNG
	162.4 - (ICD9) MALIGNANT NEOPLASM OF MIDDLE LOBE BRONCHUS OR LUNG
	162.5 - (ICD9) MALIGNANT NEOPLASM OF LOWER LOBE BRONCHUS OR LUNG
	162.8 - (ICD9) MALIGNANT NEOPLASM OF OTHER PARTS OF BRONCHUS OR LUNG
	162.9 - (ICD9) MALIGNANT NEOPLASM OF BRONCHUS AND LUNG UNSPECIFIED
	163.0 - (ICD9) MALIGNANT NEOPLASM OF PARIETAL PLEURA
	163.1 - (ICD9) MALIGNANT NEOPLASM OF VISCERAL PLEURA
	163.8 - (ICD9) MALIGNANT NEOPLASM OF OTHER SPECIFIED SITES OF PLEURA
	163.9 - (ICD9) MALIGNANT NEOPLASM OF PLEURA UNSPECIFIED
	164.0 - (ICD9) MALIGNANT NEOPLASM OF THYMUS
	164.1 - (ICD9) MALIGNANT NEOPLASM OF HEART
	164.2 - (ICD9) MALIGNANT NEOPLASM OF ANTERIOR MEDIASTINUM
	164.3 - (ICD9) MALIGNANT NEOPLASM OF POSTERIOR MEDIASTINUM
	164.8 - (ICD9) MALIGNANT NEOPLASM OF OTHER PARTS OF MEDIASTINUM
	164.9 - (ICD9) MALIGNANT NEOPLASM OF MEDIASTINUM PART UNSPECIFIED
	165.0 - (ICD9) MALIGNANT NEOPLASM OF UPPER RESPIRATORY TRACT PART UNSPECIFIED
	165.8 - (ICD9) MALIGNANT NEOPLASM OF OTHER SITES WITHIN THE RESPIRATORY SYSTEM AND INTRATHORACIC ORGANS
	165.9 - (ICD9) MALIGNANT NEOPLASM OF ILL-DEFINED SITES WITHIN THE RESPIRATORY SYSTEM
	170.0 - (ICD9) MALIGNANT NEOPLASM OF BONES OF SKULL AND FACE EXCEPT MANDIBLE
	170.1 - (ICD9) MALIGNANT NEOPLASM OF MANDIBLE
	170.2 - (ICD9) MALIGNANT NEOPLASM OF VERTEBRAL COLUMN EXCLUDING SACRUM AND COCCYX
	170.3 - (ICD9) MALIGNANT NEOPLASM OF RIBS STERNUM AND CLAVICLE
	170.4 - (ICD9) MALIGNANT NEOPLASM OF SCAPULA AND LONG BONES OF UPPER LIMB
	170.5 - (ICD9) MALIGNANT NEOPLASM OF SHORT BONES OF UPPER LIMB
	170.6 - (ICD9) MALIGNANT NEOPLASM OF PELVIC BONES SACRUM AND COCCYX
	170.7 - (ICD9) MALIGNANT NEOPLASM OF LONG BONES OF LOWER LIMB
	170.8 - (ICD9) MALIGNANT NEOPLASM OF SHORT BONES OF LOWER LIMB
	170.9 - (ICD9) MALIGNANT NEOPLASM OF BONE AND ARTICULAR CARTILAGE SITE UNSPECIFIED
	171.0 - (ICD9) MALIGNANT NEOPLASM OF CONNECTIVE AND OTHER SOFT TISSUE OF HEAD FACE AND NECK
	171.2 - (ICD9) MALIGNANT NEOPLASM OF CONNECTIVE AND OTHER SOFT TISSUE OF UPPER LIMB INCLUDING SHOULDER
	171.3 - (ICD9) MALIGNANT NEOPLASM OF CONNECTIVE AND OTHER SOFT TISSUE OF LOWER LIMB INCLUDING HIP
	171.4 - (ICD9) MALIGNANT NEOPLASM OF CONNECTIVE AND OTHER SOFT TISSUE OF THORAX
	171.5 - (ICD9) MALIGNANT NEOPLASM OF CONNECTIVE AND OTHER SOFT TISSUE OF ABDOMEN
	171.6 - (ICD9) MALIGNANT NEOPLASM OF CONNECTIVE AND OTHER SOFT TISSUE OF PELVIS
	171.7 - (ICD9) MALIGNANT NEOPLASM OF CONNECTIVE AND OTHER SOFT TISSUE OF TRUNK UNSPECIFIED
	171.8 - (ICD9) MALIGNANT NEOPLASM OF OTHER SPECIFIED SITES OF CONNECTIVE AND OTHER SOFT TISSUE
	171.9 - (ICD9) MALIGNANT NEOPLASM OF CONNECTIVE AND OTHER SOFT TISSUE SITE UNSPECIFIED
	172.0 - (ICD9) MALIGNANT MELANOMA OF SKIN OF LIP
	172.1 - (ICD9) MALIGNANT MELANOMA OF SKIN OF EYELID INCLUDING CANTHUS
	172.2 - (ICD9) MALIGNANT MELANOMA OF SKIN OF EAR AND EXTERNAL AUDITORY CANAL
	172.3 - (ICD9) MALIGNANT MELANOMA OF SKIN OF OTHER AND UNSPECIFIED PARTS OF FACE
	172.4 - (ICD9) MALIGNANT MELANOMA OF SKIN OF SCALP AND NECK
	172.5 - (ICD9) MALIGNANT MELANOMA OF SKIN OF TRUNK EXCEPT SCROTUM
	172.6 - (ICD9) MALIGNANT MELANOMA OF SKIN OF UPPER LIMB INCLUDING SHOULDER
	172.7 - (ICD9) MALIGNANT MELANOMA OF SKIN OF LOWER LIMB INCLUDING HIP
	172.8 - (ICD9) MALIGNANT MELANOMA OF OTHER SPECIFIED SITES OF SKIN
	172.9 - (ICD9) MELANOMA OF SKIN SITE UNSPECIFIED
	174.0 - (ICD9) MALIGNANT NEOPLASM OF NIPPLE AND AREOLA OF FEMALE BREAST
	174.1 - (ICD9) MALIGNANT NEOPLASM OF CENTRAL PORTION OF FEMALE BREAST
	174.2 - (ICD9) MALIGNANT NEOPLASM OF UPPER-INNER QUADRANT OF FEMALE BREAST
	174.3 - (ICD9) MALIGNANT NEOPLASM OF LOWER-INNER QUADRANT OF FEMALE BREAST
	174.4 - (ICD9) MALIGNANT NEOPLASM OF UPPER-OUTER QUADRANT OF FEMALE BREAST
	174.5 - (ICD9) MALIGNANT NEOPLASM OF LOWER-OUTER QUADRANT OF FEMALE BREAST
	174.6 - (ICD9) MALIGNANT NEOPLASM OF AXILLARY TAIL OF FEMALE BREAST
	174.8 - (ICD9) MALIGNANT NEOPLASM OF OTHER SPECIFIED SITES OF FEMALE BREAST
	174.9 - (ICD9) MALIGNANT NEOPLASM OF BREAST (FEMALE) UNSPECIFIED SITE
	175.0 - (ICD9) MALIGNANT NEOPLASM OF NIPPLE AND AREOLA OF MALE BREAST
	175.9 - (ICD9) MALIGNANT NEOPLASM OF OTHER AND UNSPECIFIED SITES OF MALE BREAST
	176.0 - (ICD9) KAPOSI'S SARCOMA SKIN
	176.1 - (ICD9) KAPOSI'S SARCOMA SOFT TISSUE
	176.2 - (ICD9) KAPOSI'S SARCOMA PALATE
	176.3 - (ICD9) KAPOSI'S SARCOMA GASTROINTESTINAL SITES
	176.4 - (ICD9) KAPOSI'S SARCOMA LUNG
	176.5 - (ICD9) KAPOSI'S SARCOMA LYMPH NODES
	176.8 - (ICD9) KAPOSI'S SARCOMA OTHER SPECIFIED SITES
	176.9 - (ICD9) KAPOSI'S SARCOMA UNSPECIFIED SITE
	180.0 - (ICD9) MALIGNANT NEOPLASM OF ENDOCERVIX
	180.1 - (ICD9) MALIGNANT NEOPLASM OF EXOCERVIX
	180.8 - (ICD9) MALIGNANT NEOPLASM OF OTHER SPECIFIED SITES OF CERVIX
	180.9 - (ICD9) MALIGNANT NEOPLASM OF CERVIX UTERI UNSPECIFIED SITE
	182.0 - (ICD9) MALIGNANT NEOPLASM OF CORPUS UTERI EXCEPT ISTHMUS
	182.1 - (ICD9) MALIGNANT NEOPLASM OF ISTHMUS
	182.8 - (ICD9) MALIGNANT NEOPLASM OF OTHER SPECIFIED SITES OF BODY OF UTERUS
	183.0 - (ICD9) MALIGNANT NEOPLASM OF OVARY
	183.2 - (ICD9) MALIGNANT NEOPLASM OF FALLOPIAN TUBE
	183.3 - (ICD9) MALIGNANT NEOPLASM OF BROAD LIGAMENT OF UTERUS
	183.4 - (ICD9) MALIGNANT NEOPLASM OF PARAMETRIUM
	183.5 - (ICD9) MALIGNANT NEOPLASM OF ROUND LIGAMENT OF UTERUS
	183.8 - (ICD9) MALIGNANT NEOPLASM OF OTHER SPECIFIED SITES OF UTERINE ADNEXA
	183.9 - (ICD9) MALIGNANT NEOPLASM OF UTERINE ADNEXA UNSPECIFIED SITE
	184.0 - (ICD9) MALIGNANT NEOPLASM OF VAGINA
	184.1 - (ICD9) MALIGNANT NEOPLASM OF LABIA MAJORA
	184.2 - (ICD9) MALIGNANT NEOPLASM OF LABIA MINORA
	184.3 - (ICD9) MALIGNANT NEOPLASM OF CLITORIS
	184.4 - (ICD9) MALIGNANT NEOPLASM OF VULVA UNSPECIFIED SITE
	184.8 - (ICD9) MALIGNANT NEOPLASM OF OTHER SPECIFIED SITES OF FEMALE GENITAL ORGANS
	184.9 - (ICD9) MALIGNANT NEOPLASM OF FEMALE GENITAL ORGAN SITE UNSPECIFIED
	186.0 - (ICD9) MALIGNANT NEOPLASM OF UNDESCENDED TESTIS
	186.9 - (ICD9) MALIGNANT NEOPLASM OF OTHER AND UNSPECIFIED TESTIS
	187.1 - (ICD9) MALIGNANT NEOPLASM OF PREPUCE
	187.2 - (ICD9) MALIGNANT NEOPLASM OF GLANS PENIS
	187.3 - (ICD9) MALIGNANT NEOPLASM OF BODY OF PENIS
	187.4 - (ICD9) MALIGNANT NEOPLASM OF PENIS PART UNSPECIFIED
	187.5 - (ICD9) MALIGNANT NEOPLASM OF EPIDIDYMIS
	187.6 - (ICD9) MALIGNANT NEOPLASM OF SPERMATIC CORD
	187.7 - (ICD9) MALIGNANT NEOPLASM OF SCROTUM
	187.8 - (ICD9) MALIGNANT NEOPLASM OF OTHER SPECIFIED SITES OF MALE GENITAL ORGANS
	187.9 - (ICD9) MALIGNANT NEOPLASM OF MALE GENITAL ORGAN SITE UNSPECIFIED
	188.0 - (ICD9) MALIGNANT NEOPLASM OF TRIGONE OF URINARY BLADDER
	188.1 - (ICD9) MALIGNANT NEOPLASM OF DOME OF URINARY BLADDER
	188.2 - (ICD9) MALIGNANT NEOPLASM OF LATERAL WALL OF URINARY BLADDER
	188.3 - (ICD9) MALIGNANT NEOPLASM OF ANTERIOR WALL OF URINARY BLADDER
	188.4 - (ICD9) MALIGNANT NEOPLASM OF POSTERIOR WALL OF URINARY BLADDER
	188.5 - (ICD9) MALIGNANT NEOPLASM OF BLADDER NECK
	188.6 - (ICD9) MALIGNANT NEOPLASM OF URETERIC ORIFICE
	188.7 - (ICD9) MALIGNANT NEOPLASM OF URACHUS
	188.8 - (ICD9) MALIGNANT NEOPLASM OF OTHER SPECIFIED SITES OF BLADDER
	188.9 - (ICD9) MALIGNANT NEOPLASM OF BLADDER PART UNSPECIFIED
	189.0 - (ICD9) MALIGNANT NEOPLASM OF KIDNEY EXCEPT PELVIS
	189.1 - (ICD9) MALIGNANT NEOPLASM OF RENAL PELVIS
	189.2 - (ICD9) MALIGNANT NEOPLASM OF URETER
	189.3 - (ICD9) MALIGNANT NEOPLASM OF URETHRA
	189.4 - (ICD9) MALIGNANT NEOPLASM OF PARAURETHRAL GLANDS
	189.8 - (ICD9) MALIGNANT NEOPLASM OF OTHER SPECIFIED SITES OF URINARY ORGANS
	189.9 - (ICD9) MALIGNANT NEOPLASM OF URINARY ORGAN SITE UNSPECIFIED
	190.0 - (ICD9) MALIGNANT NEOPLASM OF EYEBALL EXCEPT CONJUNCTIVA CORNEA RETINA AND CHOROID
	190.1 - (ICD9) MALIGNANT NEOPLASM OF ORBIT
	190.2 - (ICD9) MALIGNANT NEOPLASM OF LACRIMAL GLAND
	190.3 - (ICD9) MALIGNANT NEOPLASM OF CONJUNCTIVA
	190.4 - (ICD9) MALIGNANT NEOPLASM OF CORNEA
	190.5 - (ICD9) MALIGNANT NEOPLASM OF RETINA
	190.6 - (ICD9) MALIGNANT NEOPLASM OF CHOROID
	190.7 - (ICD9) MALIGNANT NEOPLASM OF LACRIMAL DUCT
	190.8 - (ICD9) MALIGNANT NEOPLASM OF OTHER SPECIFIED SITES OF EYE
	190.9 - (ICD9) MALIGNANT NEOPLASM OF EYE PART UNSPECIFIED
	191.0 - (ICD9) MALIGNANT NEOPLASM OF CEREBRUM EXCEPT LOBES AND VENTRICLES
	191.1 - (ICD9) MALIGNANT NEOPLASM OF FRONTAL LOBE
	191.2 - (ICD9) MALIGNANT NEOPLASM OF TEMPORAL LOBE
	191.3 - (ICD9) MALIGNANT NEOPLASM OF PARIETAL LOBE
	191.4 - (ICD9) MALIGNANT NEOPLASM OF OCCIPITAL LOBE
	191.5 - (ICD9) MALIGNANT NEOPLASM OF VENTRICLES
	191.6 - (ICD9) MALIGNANT NEOPLASM OF CEREBELLUM NOT OTHERWISE SPECIFIED
	191.7 - (ICD9) MALIGNANT NEOPLASM OF BRAIN STEM
	191.8 - (ICD9) MALIGNANT NEOPLASM OF OTHER PARTS OF BRAIN
	191.9 - (ICD9) MALIGNANT NEOPLASM OF BRAIN UNSPECIFIED SITE
	192.0 - (ICD9) MALIGNANT NEOPLASM OF CRANIAL NERVES
	192.1 - (ICD9) MALIGNANT NEOPLASM OF CEREBRAL MENINGES
	192.2 - (ICD9) MALIGNANT NEOPLASM OF SPINAL CORD
	192.3 - (ICD9) MALIGNANT NEOPLASM OF SPINAL MENINGES
	192.8 - (ICD9) MALIGNANT NEOPLASM OF OTHER SPECIFIED SITES OF NERVOUS SYSTEM
	192.9 - (ICD9) MALIGNANT NEOPLASM OF NERVOUS SYSTEM PART UNSPECIFIED
	194.0 - (ICD9) MALIGNANT NEOPLASM OF ADRENAL GLAND
	194.1 - (ICD9) MALIGNANT NEOPLASM OF PARATHYROID GLAND
	194.3 - (ICD9) MALIGNANT NEOPLASM OF PITUITARY GLAND AND CRANIOPHARYNGEAL DUCT
	194.4 - (ICD9) MALIGNANT NEOPLASM OF PINEAL GLAND
	194.5 - (ICD9) MALIGNANT NEOPLASM OF CAROTID BODY
	194.6 - (ICD9) MALIGNANT NEOPLASM OF AORTIC BODY AND OTHER PARAGANGLIA
	194.8 - (ICD9) MALIGNANT NEOPLASM OF OTHER ENDOCRINE GLANDS AND RELATED STRUCTURES
	194.9 - (ICD9) MALIGNANT NEOPLASM OF ENDOCRINE GLAND SITE UNSPECIFIED
	195.0 - (ICD9) MALIGNANT NEOPLASM OF HEAD FACE AND NECK
	195.1 - (ICD9) MALIGNANT NEOPLASM OF THORAX
	195.2 - (ICD9) MALIGNANT NEOPLASM OF ABDOMEN
	195.3 - (ICD9) MALIGNANT NEOPLASM OF PELVIS
	195.4 - (ICD9) MALIGNANT NEOPLASM OF UPPER LIMB
	195.5 - (ICD9) MALIGNANT NEOPLASM OF LOWER LIMB
	195.8 - (ICD9) MALIGNANT NEOPLASM OF OTHER SPECIFIED SITES
	196.0 - (ICD9) SECONDARY AND UNSPECIFIED MALIGNANT NEOPLASM OF LYMPH NODES OF HEAD FACE AND NECK
	196.1 - (ICD9) SECONDARY AND UNSPECIFIED MALIGNANT NEOPLASM OF INTRATHORACIC LYMPH NODES
	196.2 - (ICD9) SECONDARY AND UNSPECIFIED MALIGNANT NEOPLASM OF INTRA-ABDOMINAL LYMPH NODES
	196.3 - (ICD9) SECONDARY AND UNSPECIFIED MALIGNANT NEOPLASM OF LYMPH NODES OF AXILLA AND UPPER LIMB
	196.5 - (ICD9) SECONDARY AND UNSPECIFIED MALIGNANT NEOPLASM OF LYMPH NODES OF INGUINAL REGION AND LOWER LIMB
	196.6 - (ICD9) SECONDARY AND UNSPECIFIED MALIGNANT NEOPLASM OF INTRAPELVIC LYMPH NODES
	196.8 - (ICD9) SECONDARY AND UNSPECIFIED MALIGNANT NEOPLASM OF LYMPH NODES OF MULTIPLE SITES
	196.9 - (ICD9) SECONDARY AND UNSPECIFIED MALIGNANT NEOPLASM OF LYMPH NODES SITE UNSPECIFIED
	197.0 - (ICD9) SECONDARY MALIGNANT NEOPLASM OF LUNG
	197.1 - (ICD9) SECONDARY MALIGNANT NEOPLASM OF MEDIASTINUM
	197.2 - (ICD9) SECONDARY MALIGNANT NEOPLASM OF PLEURA
	197.3 - (ICD9) SECONDARY MALIGNANT NEOPLASM OF OTHER RESPIRATORY ORGANS
	197.4 - (ICD9) SECONDARY MALIGNANT NEOPLASM OF SMALL INTESTINE INCLUDING DUODENUM
	197.5 - (ICD9) SECONDARY MALIGNANT NEOPLASM OF LARGE INTESTINE AND RECTUM
	197.6 - (ICD9) SECONDARY MALIGNANT NEOPLASM OF RETROPERITONEUM AND PERITONEUM
	197.7 - (ICD9) MALIGNANT NEOPLASM OF LIVER SECONDARY
	197.8 - (ICD9) SECONDARY MALIGNANT NEOPLASM OF OTHER DIGESTIVE ORGANS AND SPLEEN
	198.0 - (ICD9) SECONDARY MALIGNANT NEOPLASM OF KIDNEY
	198.1 - (ICD9) SECONDARY MALIGNANT NEOPLASM OF OTHER URINARY ORGANS
	198.2 - (ICD9) SECONDARY MALIGNANT NEOPLASM OF SKIN
	198.3 - (ICD9) SECONDARY MALIGNANT NEOPLASM OF BRAIN AND SPINAL CORD
	198.4 - (ICD9) SECONDARY MALIGNANT NEOPLASM OF OTHER PARTS OF NERVOUS SYSTEM
	198.5 - (ICD9) SECONDARY MALIGNANT NEOPLASM OF BONE AND BONE MARROW
	198.6 - (ICD9) SECONDARY MALIGNANT NEOPLASM OF OVARY
	198.7 - (ICD9) SECONDARY MALIGNANT NEOPLASM OF ADRENAL GLAND
	198.8 - (ICD9) SECONDARY MALIGNANT NEOPLASM OF OTHER SPECIFIED SITES
	198.81 - (ICD9) SECONDARY MALIGNANT NEOPLASM OF BREAST
	198.82 - (ICD9) SECONDARY MALIGNANT NEOPLASM OF GENITAL ORGANS
	198.89 - (ICD9) SECONDARY MALIGNANT NEOPLASM OF OTHER SPECIFIED SITES
	199.0 - (ICD9) DISSEMINATED MALIGNANT NEOPLASM
	199.1 - (ICD9) OTHER MALIGNANT NEOPLASM OF UNSPECIFIED SITE
	199.2 - (ICD9) MALIGNANT NEOPLASM ASSOCIATED WITH TRANSPLANTED ORGAN
	200.0 - (ICD9) RETICULOSARCOMA
	200.00 - (ICD9) RETICULOSARCOMA UNSPECIFIED SITE
	200.01 - (ICD9) RETICULOSARCOMA INVOLVING LYMPH NODES OF HEAD FACE AND NECK
	200.02 - (ICD9) RETICULOSARCOMA INVOLVING INTRATHORACIC LYMPH NODES
	200.03 - (ICD9) RETICULOSARCOMA INVOLVING INTRA-ABDOMINAL LYMPH NODES
	200.04 - (ICD9) RETICULOSARCOMA INVOLVING LYMPH NODES OF AXILLA AND UPPER LIMB
	200.05 - (ICD9) RETICULOSARCOMA INVOLVING LYMPH NODES OF INGUINAL REGION AND LOWER LIMB
	200.06 - (ICD9) RETICULOSARCOMA INVOLVING INTRAPELVIC LYMPH NODES
	200.07 - (ICD9) RETICULOSARCOMA INVOLVING SPLEEN
	200.08 - (ICD9) RETICULOSARCOMA INVOLVING LYMPH NODES OF MULTIPLE SITES
	200.1 - (ICD9) LYMPHOSARCOMA
	200.10 - (ICD9) LYMPHOSARCOMA UNSPECIFIED SITE
	200.11 - (ICD9) LYMPHOSARCOMA INVOLVING LYMPH NODES OF HEAD FACE AND NECK
	200.12 - (ICD9) LYMPHOSARCOMA INVOLVING INTRATHORACIC LYMPH NODES
	200.13 - (ICD9) LYMPHOSARCOMA INVOLVING INTRA-ABDOMINAL LYMPH NODES
	200.14 - (ICD9) LYMPHOSARCOMA INVOLVING LYMPH NODES OF AXILLA AND UPPER LIMB
	200.15 - (ICD9) LYMPHOSARCOMA INVOLVING LYMPH NODES OF INGUINAL REGION AND LOWER LIMB
	200.16 - (ICD9) LYMPHOSARCOMA INVOLVING INTRAPELVIC LYMPH NODES
	200.17 - (ICD9) LYMPHOSARCOMA INVOLVING SPLEEN
	200.18 - (ICD9) LYMPHOSARCOMA INVOLVING LYMPH NODES OF MULTIPLE SITES
	200.2 - (ICD9) BURKITT'S TUMOR OR LYMPHOMA
	200.20 - (ICD9) BURKITT'S TUMOR OR LYMPHOMA UNSPECIFIED SITE
	200.21 - (ICD9) BURKITT'S TUMOR OR LYMPHOMA INVOLVING LYMPH NODES OF HEAD FACE AND NECK
	200.22 - (ICD9) BURKITT'S TUMOR OR LYMPHOMA INVOLVING INTRATHORACIC LYMPH NODES
	200.23 - (ICD9) BURKITT'S TUMOR OR LYMPHOMA INVOLVING INTRA-ABDOMINAL LYMPH NODES
	200.24 - (ICD9) BURKITT'S TUMOR OR LYMPHOMA INVOLVING LYMPH NODES OF AXILLA AND UPPER LIMB
	200.25 - (ICD9) BURKITT'S TUMOR OR LYMPHOMA INVOLVING LYMPH NODES OF INGUINAL REGION AND LOWER LIMB
	200.26 - (ICD9) BURKITT'S TUMOR OR LYMPHOMA INVOLVING INTRAPELVIC LYMPH NODES
	200.27 - (ICD9) BURKITT'S TUMOR OR LYMPHOMA INVOLVING SPLEEN
	200.28 - (ICD9) BURKITT'S TUMOR OR LYMPHOMA INVOLVING LYMPH NODES OF MULTIPLE SITES
	200.3 - (ICD9) MARGINAL ZONE LYMPHOMA
	200.30 - (ICD9) MARGINAL ZONE LYMPHOMA UNSPECIFIED SITE
	200.31 - (ICD9) MARGINAL ZONE LYMPHOMA INVOLVING LYMPH NODES OF HEAD FACE AND NECK
	200.32 - (ICD9) MARGINAL ZONE LYMPHOMA INVOLVING INTRATHORACIC LYMPH NODES
	200.33 - (ICD9) MARGINAL ZONE LYMPHOMA INVOLVING INTRA-ABDOMINAL LYMPH NODES
	200.34 - (ICD9) MARGINAL ZONE LYMPHOMA INVOLVING LYMPH NODES OF AXILLA AND UPPER LIMB
	200.35 - (ICD9) MARGINAL ZONE LYMPHOMA INVOLVING LYMPH NODES OF INGUINAL REGION AND LOWER LIMB
	200.36 - (ICD9) MARGINAL ZONE LYMPHOMA INVOLVING INTRAPELVIC LYMPH NODES
	200.37 - (ICD9) MARGINAL ZONE LYMPHOMA INVOLVING SPLEEN
	200.38 - (ICD9) MARGINAL ZONE LYMPHOMA INVOLVING LYMPH NODES OF MULTIPLE SITES
	200.4 - (ICD9) MANTLE CELL LYMPHOMA
	200.40 - (ICD9) MANTLE CELL LYMPHOMA UNSPECIFIED SITE
	200.41 - (ICD9) MANTLE CELL LYMPHOMA INVOLVING LYMPH NODES OF HEAD FACE AND NECK
	200.42 - (ICD9) MANTLE CELL LYMPHOMA INVOLVING INTRATHORACIC LYMPH NODES
	200.43 - (ICD9) MANTLE CELL LYMPHOMA INVOLVING INTRA-ABDOMINAL LYMPH NODES
	200.44 - (ICD9) MANTLE CELL LYMPHOMA INVOLVING LYMPH NODES OF AXILLA AND UPPER LIMB
	200.45 - (ICD9) MANTLE CELL LYMPHOMA INVOLVING LYMPH NODES OF INGUINAL REGION AND LOWER LIMB
	200.46 - (ICD9) MANTLE CELL LYMPHOMA INVOLVING INTRAPELVIC LYMPH NODES
	200.47 - (ICD9) MANTLE CELL LYMPHOMA INVOLVING SPLEEN
	200.48 - (ICD9) MANTLE CELL LYMPHOMA INVOLVING LYMPH NODES OF MULTIPLE SITES
	200.5 - (ICD9) PRIMARY CENTRAL NERVOUS SYSTEM LYMPHOMA
	200.50 - (ICD9) PRIMARY CENTRAL NERVOUS SYSTEM LYMPHOMA UNSPECIFIED SITE
	200.51 - (ICD9) PRIMARY CENTRAL NERVOUS SYSTEM LYMPHOMA INVOLVING LYMPH NODES OF HEAD FACE AND NECK
	200.52 - (ICD9) PRIMARY CENTRAL NERVOUS SYSTEM LYMPHOMA INVOLVING INTRATHORACIC LYMPH NODES
	200.53 - (ICD9) PRIMARY CENTRAL NERVOUS SYSTEM LYMPHOMA INVOLVING INTRA-ABDOMINAL LYMPH NODES
	200.54 - (ICD9) PRIMARY CENTRAL NERVOUS SYSTEM LYMPHOMA INVOLVING LYMPH NODES OF AXILLA AND UPPER LIMB
	200.55 - (ICD9) PRIMARY CENTRAL NERVOUS SYSTEM LYMPHOMA INVOLVING LYMPH NODES OF INGUINAL REGION AND LOWER LIMB
	200.56 - (ICD9) PRIMARY CENTRAL NERVOUS SYSTEM LYMPHOMA INVOLVING INTRAPELVIC LYMPH NODES
	200.57 - (ICD9) PRIMARY CENTRAL NERVOUS SYSTEM LYMPHOMA INVOLVING SPLEEN
	200.58 - (ICD9) PRIMARY CENTRAL NERVOUS SYSTEM LYMPHOMA INVOLVING LYMPH NODES OF MULTIPLE SITES
	200.6 - (ICD9) ANAPLASTIC LARGE CELL LYMPHOMA
	200.60 - (ICD9) ANAPLASTIC LARGE CELL LYMPHOMA UNSPECIFIED SITE
	200.61 - (ICD9) ANAPLASTIC LARGE CELL LYMPHOMA INVOLVING LYMPH NODES OF HEAD FACE AND NECK
	200.62 - (ICD9) ANAPLASTIC LARGE CELL LYMPHOMA INVOLVING INTRATHORACIC LYMPH NODES
	200.63 - (ICD9) ANAPLASTIC LARGE CELL LYMPHOMA INVOLVING INTRA-ABDOMINAL LYMPH NODES
	200.64 - (ICD9) ANAPLASTIC LARGE CELL LYMPHOMA INVOLVING LYMPH NODES OF AXILLA AND UPPER LIMB
	200.65 - (ICD9) ANAPLASTIC LARGE CELL LYMPHOMA INVOLVING LYMPH NODES OF INGUINAL REGION AND LOWER LIMB
	200.66 - (ICD9) ANAPLASTIC LARGE CELL LYMPHOMA INVOLVING INTRAPELVIC LYMPH NODES
	200.67 - (ICD9) ANAPLASTIC LARGE CELL LYMPHOMA INVOLVING SPLEEN
	200.68 - (ICD9) ANAPLASTIC LARGE CELL LYMPHOMA INVOLVING LYMPH NODES OF MULTIPLE SITES
	200.7 - (ICD9) LARGE CELL LYMPHOMA
	200.70 - (ICD9) LARGE CELL LYMPHOMA UNSPECIFIED SITE
	200.71 - (ICD9) LARGE CELL LYMPHOMA INVOLVING LYMPH NODES OF HEAD FACE AND NECK
	200.72 - (ICD9) LARGE CELL LYMPHOMA INVOLVING INTRATHORACIC LYMPH NODES
	200.73 - (ICD9) LARGE CELL LYMPHOMA INVOLVING INTRA-ABDOMINAL LYMPH NODES
	200.74 - (ICD9) LARGE CELL LYMPHOMA INVOLVING LYMPH NODES OF AXILLA AND UPPER LIMB
	200.75 - (ICD9) LARGE CELL LYMPHOMA INVOLVING LYMPH NODES OF INGUINAL REGION AND LOWER LIMB
	200.76 - (ICD9) LARGE CELL LYMPHOMA INVOLVING INTRAPELVIC LYMPH NODES
	200.77 - (ICD9) LARGE CELL LYMPHOMA INVOLVING SPLEEN
	200.78 - (ICD9) LARGE CELL LYMPHOMA INVOLVING LYMPH NODES OF MULTIPLE SITES
	200.8 - (ICD9) OTHER NAMED VARIANTS OF LYMPHOSARCOMA AND RETICULOSARCOMA
	200.80 - (ICD9) OTHER NAMED VARIANTS OF LYMPHOSARCOMA AND RETICULOSARCOMA UNSPECIFIED SITE
	200.81 - (ICD9) OTHER NAMED VARIANTS OF LYMPHOSARCOMA AND RETICULOSARCOMA INVOLVING LYMPH NODES OF HEAD FACE AND NECK
	200.82 - (ICD9) OTHER NAMED VARIANTS OF LYMPHOSARCOMA AND RETICULOSARCOMA INVOLVING INTRATHORACIC LYMPH NODES
	200.83 - (ICD9) OTHER NAMED VARIANTS OF LYMPHOSARCOMA AND RETICULOSARCOMA INVOLVING INTRA-ABDOMINAL LYMPH NODES
	200.84 - (ICD9) OTHER NAMED VARIANTS OF LYMPHOSARCOMA AND RETICULOSARCOMA INVOLVING LYMPH NODES OF AXILLA AND UPPER LIMB
	200.85 - (ICD9) OTHER NAMED VARIANTS OF LYMPHOSARCOMA AND RETICULOSARCOMA INVOLVING LYMPH NODES OF INGUINAL REGION AND LOWER LIMB
	200.86 - (ICD9) OTHER NAMED VARIANTS OF LYMPHOSARCOMA AND RETICULOSARCOMA INVOLVING INTRAPELVIC LYMPH NODES
	200.87 - (ICD9) OTHER NAMED VARIANTS OF LYMPHOSARCOMA AND RETICULOSARCOMA INVOLVING SPLEEN
	200.88 - (ICD9) OTHER NAMED VARIANTS OF LYMPHOSARCOMA AND RETICULOSARCOMA INVOLVING LYMPH NODES OF MULTIPLE SITES
	201.0 - (ICD9) HODGKIN'S PARAGRANULOMA
	201.00 - (ICD9) HODGKIN'S PARAGRANULOMA UNSPECIFIED SITE
	201.01 - (ICD9) HODGKIN'S PARAGRANULOMA INVOLVING LYMPH NODES OF HEAD FACE AND NECK
	201.02 - (ICD9) HODGKIN'S PARAGRANULOMA INVOLVING INTRATHORACIC LYMPH NODES
	201.03 - (ICD9) HODGKIN'S PARAGRANULOMA INVOLVING INTRA-ABDOMINAL LYMPH NODES
	201.04 - (ICD9) HODGKIN'S PARAGRANULOMA INVOLVING LYMPH NODES OF AXILLA AND UPPER LIMB
	201.05 - (ICD9) HODGKIN'S PARAGRANULOMA INVOLVING LYMPH NODES OF INGUINAL REGION AND LOWER LIMB
	201.06 - (ICD9) HODGKIN'S PARAGRANULOMA INVOLVING INTRAPELVIC LYMPH NODES
	201.07 - (ICD9) HODGKIN'S PARAGRANULOMA INVOLVING SPLEEN
	201.08 - (ICD9) HODGKIN'S PARAGRANULOMA INVOLVING LYMPH NODES OF MULTIPLE SITES
	201.1 - (ICD9) HODGKIN'S GRANULOMA
	201.10 - (ICD9) HODGKIN'S GRANULOMA UNSPECIFIED SITE
	201.11 - (ICD9) HODGKIN'S GRANULOMA INVOLVING LYMPH NODES OF HEAD FACE AND NECK
	201.12 - (ICD9) HODGKIN'S GRANULOMA INVOLVING INTRATHORACIC LYMPH NODES
	201.13 - (ICD9) HODGKIN'S GRANULOMA INVOLVING INTRA-ABDOMINAL LYMPH NODES
	201.14 - (ICD9) HODGKIN'S GRANULOMA INVOLVING LYMPH NODES OF AXILLA AND UPPER LIMB
	201.15 - (ICD9) HODGKIN'S GRANULOMA INVOLVING LYMPH NODES OF INGUINAL REGION AND LOWER LIMB
	201.16 - (ICD9) HODGKIN'S GRANULOMA INVOLVING INTRAPELVIC LYMPH NODES
	201.17 - (ICD9) HODGKIN'S GRANULOMA INVOLVING SPLEEN
	201.18 - (ICD9) HODGKIN'S GRANULOMA INVOLVING LYMPH NODES OF MULTIPLE SITES
	201.2 - (ICD9) HODGKIN'S SARCOMA
	201.20 - (ICD9) HODGKIN'S SARCOMA UNSPECIFIED SITE
	201.21 - (ICD9) HODGKIN'S SARCOMA INVOLVING LYMPH NODES OF HEAD FACE AND NECK
	201.22 - (ICD9) HODGKIN'S SARCOMA INVOLVING INTRATHORACIC LYMPH NODES
	201.23 - (ICD9) HODGKIN'S SARCOMA INVOLVING INTRA-ABDOMINAL LYMPH NODES
	201.24 - (ICD9) HODGKIN'S SARCOMA INVOLVING LYMPH NODES OF AXILLA AND UPPER LIMB
	201.25 - (ICD9) HODGKIN'S SARCOMA INVOLVING LYMPH NODES OF INGUINAL REGION AND LOWER LIMB
	201.26 - (ICD9) HODGKIN'S SARCOMA INVOLVING INTRAPELVIC LYMPH NODES
	201.27 - (ICD9) HODGKIN'S SARCOMA INVOLVING SPLEEN
	201.28 - (ICD9) HODGKIN'S SARCOMA INVOLVING LYMPH NODES OF MULTIPLE SITES
	201.4 - (ICD9) HODGKIN'S DISEASE LYMPHOCYTIC-HISTIOCYTIC PREDOMINANCE
	201.40 - (ICD9) HODGKIN'S DISEASE LYMPHOCYTIC-HISTIOCYTIC PREDOMINANCE UNSPECIFIED SITE
	201.41 - (ICD9) HODGKIN'S DISEASE LYMPHOCYTIC-HISTIOCYTIC PREDOMINANCE INVOLVING LYMPH NODES OF HEAD FACE AND NECK
	201.42 - (ICD9) HODGKIN'S DISEASE LYMPHOCYTIC-HISTIOCYTIC PREDOMINANCE INVOLVING INTRATHORACIC LYMPH NODES
	201.43 - (ICD9) HODGKIN'S DISEASE LYMPHOCYTIC-HISTIOCYTIC PREDOMINANCE INVOLVING INTRA-ABDOMINAL LYMPH NODES
	201.44 - (ICD9) HODGKIN'S DISEASE LYMPHOCYTIC-HISTIOCYTIC PREDOMINANCE INVOLVING LYMPH NODES OF AXILLA AND UPPER LIMB
	201.45 - (ICD9) HODGKIN'S DISEASE LYMPHOCYTIC-HISTIOCYTIC PREDOMINANCE INVOLVING LYMPH NODES OF INGUINAL REGION AND LOWER LIMB
	201.46 - (ICD9) HODGKIN'S DISEASE LYMPHOCYTIC-HISTIOCYTIC PREDOMINANCE INVOLVING INTRAPELVIC LYMPH NODES
	201.47 - (ICD9) HODGKIN'S DISEASE LYMPHOCYTIC-HISTIOCYTIC PREDOMINANCE INVOLVING SPLEEN
	201.48 - (ICD9) HODGKIN'S DISEASE LYMPHOCYTIC-HISTIOCYTIC PREDOMINANCE INVOLVING LYMPH NODES OF MULTIPLE SITES
	201.5 - (ICD9) HODGKIN'S DISEASE NODULAR SCLEROSIS
	201.50 - (ICD9) HODGKIN'S DISEASE NODULAR SCLEROSIS UNSPECIFIED SITE
	201.51 - (ICD9) HODGKIN'S DISEASE NODULAR SCLEROSIS INVOLVING LYMPH NODES OF HEAD FACE AND NECK
	201.52 - (ICD9) HODGKIN'S DISEASE NODULAR SCLEROSIS INVOLVING INTRATHORACIC LYMPH NODES
	201.53 - (ICD9) HODGKIN'S DISEASE NODULAR SCLEROSIS INVOLVING INTRA-ABDOMINAL LYMPH NODES
	201.54 - (ICD9) HODGKIN'S DISEASE NODULAR SCLEROSIS INVOLVING LYMPH NODES OF AXILLA AND UPPER LIMB
	201.55 - (ICD9) HODGKIN'S DISEASE NODULAR SCLEROSIS INVOLVING LYMPH NODES OF INGUINAL REGION AND LOWER LIMB
	201.56 - (ICD9) HODGKIN'S DISEASE NODULAR SCLEROSIS INVOLVING INTRAPELVIC LYMPH NODES
	201.57 - (ICD9) HODGKIN'S DISEASE NODULAR SCLEROSIS INVOLVING SPLEEN
	201.58 - (ICD9) HODGKIN'S DISEASE NODULAR SCLEROSIS INVOLVING LYMPH NODES OF MULTIPLE SITES
	201.6 - (ICD9) HODGKIN'S DISEASE MIXED CELLULARITY
	201.60 - (ICD9) HODGKIN'S DISEASE MIXED CELLULARITY UNSPECIFIED SITE
	201.61 - (ICD9) HODGKIN'S DISEASE MIXED CELLULARITY INVOLVING LYMPH NODES OF HEAD FACE AND NECK
	201.62 - (ICD9) HODGKIN'S DISEASE MIXED CELLULARITY INVOLVING INTRATHORACIC LYMPH NODES
	201.63 - (ICD9) HODGKIN'S DISEASE MIXED CELLULARITY INVOLVING INTRA-ABDOMINAL LYMPH NODES
	201.64 - (ICD9) HODGKIN'S DISEASE MIXED CELLULARITY INVOLVING LYMPH NODES OF AXILLA AND UPPER LIMB
	201.65 - (ICD9) HODGKIN'S DISEASE MIXED CELLULARITY INVOLVING LYMPH NODES OF INGUINAL REGION AND LOWER LIMB
	201.66 - (ICD9) HODGKIN'S DISEASE MIXED CELLULARITY INVOLVING INTRAPELVIC LYMPH NODES
	201.67 - (ICD9) HODGKIN'S DISEASE MIXED CELLULARITY INVOLVING SPLEEN
	201.68 - (ICD9) HODGKIN'S DISEASE MIXED CELLULARITY INVOLVING LYMPH NODES OF MULTIPLE SITES
	201.7 - (ICD9) HODGKIN'S DISEASE LYMPHOCYTIC DEPLETION
	201.70 - (ICD9) HODGKIN'S DISEASE LYMPHOCYTIC DEPLETION UNSPECIFIED SITE
	201.71 - (ICD9) HODGKIN'S DISEASE LYMPHOCYTIC DEPLETION INVOLVING LYMPH NODES OF HEAD FACE AND NECK
	201.72 - (ICD9) HODGKIN'S DISEASE LYMPHOCYTIC DEPLETION INVOLVING INTRATHORACIC LYMPH NODES
	201.73 - (ICD9) HODGKIN'S DISEASE LYMPHOCYTIC DEPLETION INVOLVING INTRA-ABDOMINAL LYMPH NODES
	201.74 - (ICD9) HODGKIN'S DISEASE LYMPHOCYTIC DEPLETION INVOLVING LYMPH NODES OF AXILLA AND UPPER LIMB
	201.75 - (ICD9) HODGKIN'S DISEASE LYMPHOCYTIC DEPLETION INVOLVING LYMPH NODES OF INGUINAL REGION AND LOWER LIMB
	201.76 - (ICD9) HODGKIN'S DISEASE LYMPHOCYTIC DEPLETION INVOLVING INTRAPELVIC LYMPH NODES
	201.77 - (ICD9) HODGKIN'S DISEASE LYMPHOCYTIC DEPLETION INVOLVING SPLEEN
	201.78 - (ICD9) HODGKIN'S DISEASE LYMPHOCYTIC DEPLETION INVOLVING LYMPH NODES OF MULTIPLE SITES
	201.9 - (ICD9) HODGKIN'S DISEASE UNSPECIFIED TYPE
	201.90 - (ICD9) HODGKIN'S DISEASE UNSPECIFIED TYPE UNSPECIFIED SITE
	201.91 - (ICD9) HODGKIN'S DISEASE UNSPECIFIED TYPE INVOLVING LYMPH NODES OF HEAD FACE AND NECK
	201.92 - (ICD9) HODGKIN'S DISEASE UNSPECIFIED TYPE INVOLVING INTRATHORACIC LYMPH NODES
	201.93 - (ICD9) HODGKIN'S DISEASE UNSPECIFIED TYPE INVOLVING INTRA-ABDOMINAL LYMPH NODES
	201.94 - (ICD9) HODGKIN'S DISEASE UNSPECIFIED TYPE INVOLVING LYMPH NODES OF AXILLA AND UPPER LIMB
	201.95 - (ICD9) HODGKIN'S DISEASE UNSPECIFIED TYPE INVOLVING LYMPH NODES OF INGUINAL REGION AND LOWER LIMB
	201.96 - (ICD9) HODGKIN'S DISEASE UNSPECIFIED TYPE INVOLVING INTRAPELVIC LYMPH NODES
	201.97 - (ICD9) HODGKIN'S DISEASE UNSPECIFIED TYPE INVOLVING SPLEEN
	201.98 - (ICD9) HODGKIN'S DISEASE UNSPECIFIED TYPE INVOLVING LYMPH NODES OF MULTIPLE SITES
	202.0 - (ICD9) NODULAR LYMPHOMA
	202.00 - (ICD9) NODULAR LYMPHOMA UNSPECIFIED SITE
	202.01 - (ICD9) NODULAR LYMPHOMA INVOLVING LYMPH NODES OF HEAD FACE AND NECK
	202.02 - (ICD9) NODULAR LYMPHOMA INVOLVING INTRATHORACIC LYMPH NODES
	202.03 - (ICD9) NODULAR LYMPHOMA INVOLVING INTRA-ABDOMINAL LYMPH NODES
	202.04 - (ICD9) NODULAR LYMPHOMA INVOLVING LYMPH NODES OF AXILLA AND UPPER LIMB
	202.05 - (ICD9) NODULAR LYMPHOMA INVOLVING LYMPH NODES OF INGUINAL REGION AND LOWER LIMB
	202.06 - (ICD9) NODULAR LYMPHOMA INVOLVING INTRAPELVIC LYMPH NODES
	202.07 - (ICD9) NODULAR LYMPHOMA INVOLVING SPLEEN
	202.08 - (ICD9) NODULAR LYMPHOMA INVOLVING LYMPH NODES OF MULTIPLE SITES
	202.1 - (ICD9) MYCOSIS FUNGOIDES
	202.10 - (ICD9) MYCOSIS FUNGOIDES UNSPECIFIED SITE
	202.11 - (ICD9) MYCOSIS FUNGOIDES INVOLVING LYMPH NODES OF HEAD FACE AND NECK
	202.12 - (ICD9) MYCOSIS FUNGOIDES INVOLVING INTRATHORACIC LYMPH NODES
	202.13 - (ICD9) MYCOSIS FUNGOIDES INVOLVING INTRA-ABDOMINAL LYMPH NODES
	202.14 - (ICD9) MYCOSIS FUNGOIDES INVOLVING LYMPH NODES OF AXILLA AND UPPER LIMB
	202.15 - (ICD9) MYCOSIS FUNGOIDES INVOLVING LYMPH NODES OF INGUINAL REGION AND LOWER LIMB
	202.16 - (ICD9) MYCOSIS FUNGOIDES INVOLVING INTRAPELVIC LYMPH NODES
	202.17 - (ICD9) MYCOSIS FUNGOIDES INVOLVING SPLEEN
	202.18 - (ICD9) MYCOSIS FUNGOIDES INVOLVING LYMPH NODES OF MULTIPLE SITES
	202.2 - (ICD9) SEZARY'S DISEASE
	202.20 - (ICD9) SEZARY'S DISEASE UNSPECIFIED SITE
	202.21 - (ICD9) SEZARY'S DISEASE INVOLVING LYMPH NODES OF HEAD FACE AND NECK
	202.22 - (ICD9) SEZARY'S DISEASE INVOLVING INTRATHORACIC LYMPH NODES
	202.23 - (ICD9) SEZARY'S DISEASE INVOLVING INTRA-ABDOMINAL LYMPH NODES
	202.24 - (ICD9) SEZARY'S DISEASE INVOLVING LYMPH NODES OF AXILLA AND UPPER LIMB
	202.25 - (ICD9) SEZARY'S DISEASE INVOLVING LYMPH NODES OF INGUINAL REGION AND LOWER LIMB
	202.26 - (ICD9) SEZARY'S DISEASE INVOLVING INTRAPELVIC LYMPH NODES
	202.27 - (ICD9) SEZARY'S DISEASE INVOLVING SPLEEN
	202.28 - (ICD9) SEZARY'S DISEASE INVOLVING LYMPH NODES OF MULTIPLE SITES
	202.3 - (ICD9) MALIGNANT HISTIOCYTOSIS
	202.30 - (ICD9) MALIGNANT HISTIOCYTOSIS UNSPECIFIED SITE
	202.31 - (ICD9) MALIGNANT HISTIOCYTOSIS INVOLVING LYMPH NODES OF HEAD FACE AND NECK
	202.32 - (ICD9) MALIGNANT HISTIOCYTOSIS INVOLVING INTRATHORACIC LYMPH NODES
	202.33 - (ICD9) MALIGNANT HISTIOCYTOSIS INVOLVING INTRA-ABDOMINAL LYMPH NODES
	202.34 - (ICD9) MALIGNANT HISTIOCYTOSIS INVOLVING LYMPH NODES OF AXILLA AND UPPER LIMB
	202.35 - (ICD9) MALIGNANT HISTIOCYTOSIS INVOLVING LYMPH NODES OF INGUINAL REGION AND LOWER LIMB
	202.36 - (ICD9) MALIGNANT HISTIOCYTOSIS INVOLVING INTRAPELVIC LYMPH NODES
	202.37 - (ICD9) MALIGNANT HISTIOCYTOSIS INVOLVING SPLEEN
	202.38 - (ICD9) MALIGNANT HISTIOCYTOSIS INVOLVING LYMPH NODES OF MULTIPLE SITES
	202.4 - (ICD9) LEUKEMIC RETICULOENDOTHELIOSIS
	202.40 - (ICD9) LEUKEMIC RETICULOENDOTHELIOSIS UNSPECIFIED SITE
	202.41 - (ICD9) LEUKEMIC RETICULOENDOTHELIOSIS INVOLVING LYMPH NODES OF HEAD FACE AND NECK
	202.42 - (ICD9) LEUKEMIC RETICULOENDOTHELIOSIS INVOLVING INTRATHORACIC LYMPH NODES
	202.43 - (ICD9) LEUKEMIC RETICULOENDOTHELIOSIS INVOLVING INTRA-ABDOMINAL LYMPH NODES
	202.44 - (ICD9) LEUKEMIC RETICULOENDOTHELIOSIS INVOLVING LYMPH NODES OF AXILLA AND UPPER ARM
	202.45 - (ICD9) LEUKEMIC RETICULOENDOTHELIOSIS INVOLVING LYMPH NODES OF INGUINAL REGION AND LOWER LIMB
	202.46 - (ICD9) LEUKEMIC RETICULOENDOTHELIOSIS INVOLVING INTRAPELVIC LYMPH NODES
	202.47 - (ICD9) LEUKEMIC RETICULOENDOTHELIOSIS INVOLVING SPLEEN
	202.48 - (ICD9) LEUKEMIC RETICULOENDOTHELIOSIS INVOLVING LYMPH NODES OF MULTIPLE SITES
	202.5 - (ICD9) LETTERER-SIWE DISEASE
	202.50 - (ICD9) LETTERER-SIWE DISEASE UNSPECIFIED SITE
	202.51 - (ICD9) LETTERER-SIWE DISEASE INVOLVING LYMPH NODES OF HEAD FACE AND NECK
	202.52 - (ICD9) LETTERER-SIWE DISEASE INVOLVING INTRATHORACIC LYMPH NODES
	202.53 - (ICD9) LETTERER-SIWE DISEASE INVOLVING INTRA-ABDOMINAL LYMPH NODES
	202.54 - (ICD9) LETTERER-SIWE DISEASE INVOLVING LYMPH NODES OF AXILLA AND UPPER LIMB
	202.55 - (ICD9) LETTERER-SIWE DISEASE INVOLVING LYMPH NODES OF INGUINAL REGION AND LOWER LIMB
	202.56 - (ICD9) LETTERER-SIWE DISEASE INVOLVING INTRAPELVIC LYMPH NODES
	202.57 - (ICD9) LETTERER-SIWE DISEASE INVOLVING SPLEEN
	202.58 - (ICD9) LETTERER-SIWE DISEASE INVOLVING LYMPH NODES OF MULTIPLE SITES
	202.6 - (ICD9) MALIGNANT MAST CELL TUMORS
	202.60 - (ICD9) MALIGNANT MAST CELL TUMORS UNSPECIFIED SITE
	202.61 - (ICD9) MALIGNANT MAST CELL TUMORS INVOLVING LYMPH NODES OF HEAD FACE AND NECK
	202.62 - (ICD9) MALIGNANT MAST CELL TUMORS INVOLVING INTRATHORACIC LYMPH NODES
	202.63 - (ICD9) MALIGNANT MAST CELL TUMORS INVOLVING INTRA-ABDOMINAL LYMPH NODES
	202.64 - (ICD9) MALIGNANT MAST CELL TUMORS INVOLVING LYMPH NODES OF AXILLA AND UPPER LIMB
	202.65 - (ICD9) MALIGNANT MAST CELL TUMORS INVOLVING LYMPH NODES OF INGUINAL REGION AND LOWER LIMB
	202.66 - (ICD9) MALIGNANT MAST CELL TUMORS INVOLVING INTRAPELVIC LYMPH NODES
	202.67 - (ICD9) MALIGNANT MAST CELL TUMORS INVOLVING SPLEEN
	202.68 - (ICD9) MALIGNANT MAST CELL TUMORS INVOLVING LYMPH NODES OF MULTIPLE SITES
	202.7 - (ICD9) PERIPHERAL T-CELL LYMPHOMA
	202.70 - (ICD9) PERIPHERAL T-CELL LYMPHOMA UNSPECIFIED SITE
	202.71 - (ICD9) PERIPHERAL T-CELL LYMPHOMA INVOLVING LYMPH NODES OF HEAD FACE AND NECK
	202.72 - (ICD9) PERIPHERAL T-CELL LYMPHOMA INVOLVING INTRATHORACIC LYMPH NODES
	202.73 - (ICD9) PERIPHERAL T-CELL LYMPHOMA INVOLVING INTRA-ABDOMINAL LYMPH NODES
	202.74 - (ICD9) PERIPHERAL T-CELL LYMPHOMA INVOLVING LYMPH NODES OF AXILLA AND UPPER LIMB
	202.75 - (ICD9) PERIPHERAL T-CELL LYMPHOMA INVOLVING LYMPH NODES OF INGUINAL REGION AND LOWER LIMB
	202.76 - (ICD9) PERIPHERAL T-CELL LYMPHOMA INVOLVING INTRAPELVIC LYMPH NODES
	202.77 - (ICD9) PERIPHERAL T-CELL LYMPHOMA INVOLVING SPLEEN
	202.78 - (ICD9) PERIPHERAL T-CELL LYMPHOMA INVOLVING LYMPH NODES OF MULTIPLE SITES
	202.8 - (ICD9) OTHER MALIGNANT LYMPHOMAS
	202.80 - (ICD9) OTHER MALIGNANT LYMPHOMAS UNSPECIFIED SITE
	202.81 - (ICD9) OTHER MALIGNANT LYMPHOMAS INVOLVING LYMPH NODES OF HEAD FACE AND NECK
	202.82 - (ICD9) OTHER MALIGNANT LYMPHOMAS INVOLVING INTRATHORACIC LYMPH NODES
	202.83 - (ICD9) OTHER MALIGNANT LYMPHOMAS INVOLVING INTRA-ABDOMINAL LYMPH NODES
	202.84 - (ICD9) OTHER MALIGNANT LYMPHOMAS INVOLVING LYMPH NODES OF AXILLA AND UPPER LIMB
	202.85 - (ICD9) OTHER MALIGNANT LYMPHOMAS INVOLVING LYMPH NODES OF INGUINAL REGION AND LOWER LIMB
	202.86 - (ICD9) OTHER MALIGNANT LYMPHOMAS INVOLVING INTRAPELVIC LYMPH NODES
	202.87 - (ICD9) OTHER MALIGNANT LYMPHOMAS INVOLVING SPLEEN
	202.88 - (ICD9) OTHER MALIGNANT LYMPHOMAS INVOLVING LYMPH NODES OF MULTIPLE SITES
	202.9 - (ICD9) OTHER AND UNSPECIFIED MALIGNANT NEOPLASMS OF LYMPHOID AND HISTIOCYTIC TISSUE
	202.90 - (ICD9) OTHER AND UNSPECIFIED MALIGNANT NEOPLASMS OF LYMPHOID AND HISTIOCYTIC TISSUE UNSPECIFIED SITE
	202.91 - (ICD9) OTHER AND UNSPECIFIED MALIGNANT NEOPLASMS OF LYMPHOID AND HISTIOCYTIC TISSUE INVOLVING LYMPH NODES OF HEAD FACE AND NECK
	202.92 - (ICD9) OTHER AND UNSPECIFIED MALIGNANT NEOPLASMS OF LYMPHOID AND HISTIOCYTIC TISSUE INVOLVING INTRATHORACIC LYMPH NODES
	202.93 - (ICD9) OTHER AND UNSPECIFIED MALIGNANT NEOPLASMS OF LYMPHOID AND HISTIOCYTIC TISSUE INVOLVING INTRA-ABDOMINAL LYMPH NODES
	202.94 - (ICD9) OTHER AND UNSPECIFIED MALIGNANT NEOPLASMS OF LYMPHOID AND HISTIOCYTIC TISSUE INVOLVING LYMPH NODES OF AXILLA AND UPPER LIMB
	202.95 - (ICD9) OTHER AND UNSPECIFIED MALIGNANT NEOPLASMS OF LYMPHOID AND HISTIOCYTIC TISSUE INVOLVING LYMPH NODES OF INGUINAL REGION AND LOWER LIMB
	202.96 - (ICD9) OTHER AND UNSPECIFIED MALIGNANT NEOPLASMS OF LYMPHOID AND HISTIOCYTIC TISSUE INVOLVING INTRAPELVIC LYMPH NODES
	202.97 - (ICD9) OTHER AND UNSPECIFIED MALIGNANT NEOPLASMS OF LYMPHOID AND HISTIOCYTIC TISSUE INVOLVING SPLEEN
	202.98 - (ICD9) OTHER AND UNSPECIFIED MALIGNANT NEOPLASMS OF LYMPHOID AND HISTIOCYTIC TISSUE INVOLVING LYMPH NODES OF MULTIPLE SITES
	203.0 - (ICD9) MULTIPLE MYELOMA
	203.00 - (ICD9) MULTIPLE MYELOMA WITHOUT MENTION OF HAVING ACHIEVED REMISSION
	203.01 - (ICD9) MULTIPLE MYELOMA IN REMISSION
	203.02 - (ICD9) MULTIPLE MYELOMA IN RELAPSE
	203.1 - (ICD9) PLASMA CELL LEUKEMIA
	203.10 - (ICD9) PLASMA CELL LEUKEMIA WITHOUT MENTION OF HAVING ACHIEVED REMISSION
	203.11 - (ICD9) PLASMA CELL LEUKEMIA IN REMISSION
	203.12 - (ICD9) PLASMA CELL LEUKEMIA IN RELAPSE
	203.8 - (ICD9) OTHER IMMUNOPROLIFERATIVE NEOPLASMS
	203.80 - (ICD9) OTHER IMMUNOPROLIFERATIVE NEOPLASMS WITHOUT MENTION OF HAVING ACHIEVED REMISSION
	203.81 - (ICD9) OTHER IMMUNOPROLIFERATIVE NEOPLASMS IN REMISSION
	203.82 - (ICD9) OTHER IMMUNOPROLIFERATIVE NEOPLASMS IN RELAPSE
	204.0 - (ICD9) ACUTE LYMPHOID LEUKEMIA
	204.00 - (ICD9) ACUTE LYMPHOID LEUKEMIA WITHOUT MENTION OF HAVING ACHIEVED REMISSION
	204.01 - (ICD9) ACUTE LYMPHOID LEUKEMIA IN REMISSION
	204.02 - (ICD9) ACUTE LYMPHOID LEUKEMIA IN RELAPSE
	204.1 - (ICD9) CHRONIC LYMPHOID LEUKEMIA
	204.10 - (ICD9) CHRONIC LYMPHOID LEUKEMIA WITHOUT MENTION OF HAVING ACHIEVED REMISSION
	204.11 - (ICD9) CHRONIC LYMPHOID LEUKEMIA IN REMISSION
	204.12 - (ICD9) CHRONIC LYMPHOID LEUKEMIA IN RELAPSE
	204.2 - (ICD9) SUBACUTE LYMPHOID LEUKEMIA
	204.20 - (ICD9) SUBACUTE LYMPHOID LEUKEMIA WITHOUT MENTION OF HAVING ACHIEVED REMISSION
	204.21 - (ICD9) SUBACUTE LYMPHOID LEUKEMIA IN REMISSION
	204.22 - (ICD9) SUBACUTE LYMPHOID LEUKEMIA IN RELAPSE
	204.8 - (ICD9) OTHER LYMPHOID LEUKEMIA
	204.80 - (ICD9) OTHER LYMPHOID LEUKEMIA WITHOUT MENTION OF HAVING ACHIEVED REMISSION
	204.81 - (ICD9) OTHER LYMPHOID LEUKEMIA IN REMISSION
	204.82 - (ICD9) OTHER LYMPHOID LEUKEMIA IN RELAPSE
	204.9 - (ICD9) UNSPECIFIED LYMPHOID LEUKEMIA
	204.90 - (ICD9) UNSPECIFIED LYMPHOID LEUKEMIA WITHOUT MENTION OF HAVING ACHIEVED REMISSION
	204.91 - (ICD9) UNSPECIFIED LYMPHOID LEUKEMIA IN REMISSION
	204.92 - (ICD9) UNSPECIFIED LYMPHOID LEUKEMIA IN RELAPSE
	205.0 - (ICD9) ACUTE MYELOID LEUKEMIA
	205.00 - (ICD9) ACUTE MYELOID LEUKEMIA WITHOUT MENTION OF HAVING ACHIEVED REMISSION
	205.01 - (ICD9) ACUTE MYELOID LEUKEMIA IN REMISSION
	205.02 - (ICD9) ACUTE MYELOID LEUKEMIA IN RELAPSE
	205.1 - (ICD9) CHRONIC MYELOID LEUKEMIA
	205.10 - (ICD9) CHRONIC MYELOID LEUKEMIA WITHOUT MENTION OF HAVING ACHIEVED REMISSION
	205.11 - (ICD9) CHRONIC MYELOID LEUKEMIA IN REMISSION
	205.12 - (ICD9) CHRONIC MYELOID LEUKEMIA IN RELAPSE
	205.2 - (ICD9) SUBACUTE MYELOID LEUKEMIA
	205.20 - (ICD9) SUBACUTE MYELOID LEUKEMIA WITHOUT MENTION OF HAVING ACHIEVED REMISSION
	205.21 - (ICD9) SUBACUTE MYELOID LEUKEMIA IN REMISSION
	205.22 - (ICD9) SUBACUTE MYELOID LEUKEMIA IN RELAPSE
	205.3 - (ICD9) MYELOID SARCOMA
	205.30 - (ICD9) MYELOID SARCOMA WITHOUT MENTION OF HAVING ACHIEVED REMISSION
	205.31 - (ICD9) MYELOID SARCOMA IN REMISSION
	205.32 - (ICD9) MYELOID SARCOMA IN RELAPSE
	205.8 - (ICD9) OTHER MYELOID LEUKEMIA
	205.80 - (ICD9) OTHER MYELOID LEUKEMIA WITHOUT MENTION OF HAVING ACHIEVED REMISSION
	205.81 - (ICD9) OTHER MYELOID LEUKEMIA IN REMISSION
	205.82 - (ICD9) OTHER MYELOID LEUKEMIA IN RELAPSE
	205.9 - (ICD9) UNSPECIFIED MYELOID LEUKEMIA
	205.90 - (ICD9) UNSPECIFIED MYELOID LEUKEMIA WITHOUT MENTION OF HAVING ACHIEVED REMISSION
	205.91 - (ICD9) UNSPECIFIED MYELOID LEUKEMIA IN REMISSION
	205.92 - (ICD9) UNSPECIFIED MYELOID LEUKEMIA IN RELAPSE
	206.0 - (ICD9) ACUTE MONOCYTIC LEUKEMIA
	206.00 - (ICD9) ACUTE MONOCYTIC LEUKEMIA WITHOUT MENTION OF HAVING ACHIEVED REMISSION
	206.01 - (ICD9) ACUTE MONOCYTIC LEUKEMIA IN REMISSION
	206.02 - (ICD9) ACUTE MONOCYTIC LEUKEMIA IN RELAPSE
	206.1 - (ICD9) CHRONIC MONOCYTIC LEUKEMIA
	206.10 - (ICD9) CHRONIC MONOCYTIC LEUKEMIA WITHOUT MENTION OF HAVING ACHIEVED REMISSION
	206.11 - (ICD9) CHRONIC MONOCYTIC LEUKEMIA IN REMISSION
	206.12 - (ICD9) CHRONIC MONOCYTIC LEUKEMIA IN RELAPSE
	206.2 - (ICD9) SUBACUTE MONOCYTIC LEUKEMIA
	206.20 - (ICD9) SUBACUTE MONOCYTIC LEUKEMIA WITHOUT MENTION OF HAVING ACHIEVED REMISSION
	206.21 - (ICD9) SUBACUTE MONOCYTIC LEUKEMIA IN REMISSION
	206.22 - (ICD9) SUBACUTE MONOCYTIC LEUKEMIA IN RELAPSE
	206.8 - (ICD9) OTHER MONOCYTIC LEUKEMIA
	206.80 - (ICD9) OTHER MONOCYTIC LEUKEMIA WITHOUT MENTION OF HAVING ACHIEVED REMISSION
	206.81 - (ICD9) OTHER MONOCYTIC LEUKEMIA IN REMISSION
	206.82 - (ICD9) OTHER MONOCYTIC LEUKEMIA IN RELAPSE
	206.9 - (ICD9) UNSPECIFIED MONOCYTIC LEUKEMIA
	206.90 - (ICD9) UNSPECIFIED MONOCYTIC LEUKEMIA WITHOUT MENTION OF HAVING ACHIEVED REMISSION
	206.91 - (ICD9) UNSPECIFIED MONOCYTIC LEUKEMIA IN REMISSION
	206.92 - (ICD9) UNSPECIFIED MONOCYTIC LEUKEMIA IN RELAPSE
	207.0 - (ICD9) ACUTE ERYTHREMIA AND ERYTHROLEUKEMIA
	207.00 - (ICD9) ACUTE ERYTHREMIA AND ERYTHROLEUKEMIA WITHOUT MENTION OF HAVING ACHIEVED REMISSION
	207.01 - (ICD9) ACUTE ERYTHREMIA AND ERYTHROLEUKEMIA IN REMISSION
	207.02 - (ICD9) ACUTE ERYTHREMIA AND ERYTHROLEUKEMIA IN RELAPSE
	207.1 - (ICD9) CHRONIC ERYTHREMIA
	207.10 - (ICD9) CHRONIC ERYTHREMIA WITHOUT MENTION OF HAVING ACHIEVED REMISSION
	207.11 - (ICD9) CHRONIC ERYTHREMIA IN REMISSION
	207.12 - (ICD9) CHRONIC ERYTHREMIA IN RELAPSE
	207.2 - (ICD9) MEGAKARYOCYTIC LEUKEMIA
	207.20 - (ICD9) MEGAKARYOCYTIC LEUKEMIA WITHOUT MENTION OF HAVING ACHIEVED REMISSION
	207.21 - (ICD9) MEGAKARYOCYTIC LEUKEMIA IN REMISSION
	207.22 - (ICD9) MEGAKARYOCYTIC LEUKEMIA IN RELAPSE
	207.8 - (ICD9) OTHER SPECIFIED LEUKEMIA
	207.80 - (ICD9) OTHER SPECIFIED LEUKEMIA WITHOUT MENTION OF HAVING ACHIEVED REMISSION
	207.81 - (ICD9) OTHER SPECIFIED LEUKEMIA IN REMISSION
	207.82 - (ICD9) OTHER SPECIFIED LEUKEMIA IN RELAPSE
	208.0 - (ICD9) ACUTE LEUKEMIA OF UNSPECIFIED CELL TYPE
	208.00 - (ICD9) ACUTE LEUKEMIA OF UNSPECIFIED CELL TYPE WITHOUT MENTION OF HAVING ACHIEVED REMISSION
	208.01 - (ICD9) ACUTE LEUKEMIA OF UNSPECIFIED CELL TYPE IN REMISSION
	208.02 - (ICD9) ACUTE LEUKEMIA OF UNSPECIFIED CELL TYPE IN RELAPSE
	208.1 - (ICD9) CHRONIC LEUKEMIA OF UNSPECIFIED CELL TYPE
	208.10 - (ICD9) CHRONIC LEUKEMIA OF UNSPECIFIED CELL TYPE WITHOUT MENTION OF HAVING ACHIEVED REMISSION
	208.11 - (ICD9) CHRONIC LEUKEMIA OF UNSPECIFIED CELL TYPE IN REMISSION
	208.12 - (ICD9) CHRONIC LEUKEMIA OF UNSPECIFIED CELL TYPE IN RELAPSE
	208.2 - (ICD9) SUBACUTE LEUKEMIA OF UNSPECIFIED CELL TYPE
	208.20 - (ICD9) SUBACUTE LEUKEMIA OF UNSPECIFIED CELL TYPE WITHOUT MENTION OF HAVING ACHIEVED REMISSION
	208.21 - (ICD9) SUBACUTE LEUKEMIA OF UNSPECIFIED CELL TYPE IN REMISSION
	208.22 - (ICD9) SUBACUTE LEUKEMIA OF UNSPECIFIED CELL TYPE IN RELAPSE
	208.8 - (ICD9) OTHER LEUKEMIA OF UNSPECIFIED CELL TYPE
	208.80 - (ICD9) OTHER LEUKEMIA OF UNSPECIFIED CELL TYPE WITHOUT MENTION OF HAVING ACHIEVED REMISSION
	208.81 - (ICD9) OTHER LEUKEMIA OF UNSPECIFIED CELL TYPE IN REMISSION
	208.82 - (ICD9) OTHER LEUKEMIA OF UNSPECIFIED CELL TYPE IN RELAPSE
	208.9 - (ICD9) UNSPECIFIED LEUKEMIA
	208.90 - (ICD9) UNSPECIFIED LEUKEMIA WITHOUT MENTION OF HAVING ACHIEVED REMISSION
	208.91 - (ICD9) UNSPECIFIED LEUKEMIA IN REMISSION
	208.92 - (ICD9) UNSPECIFIED LEUKEMIA IN RELAPSE
	209.0 - (ICD9) MALIGNANT CARCINOID TUMORS OF THE SMALL INTESTINE
	209.00 - (ICD9) MALIGNANT CARCINOID TUMOR OF THE SMALL INTESTINE UNSPECIFIED PORTION
	209.01 - (ICD9) MALIGNANT CARCINOID TUMOR OF THE DUODENUM
	209.02 - (ICD9) MALIGNANT CARCINOID TUMOR OF THE JEJUNUM
	209.03 - (ICD9) MALIGNANT CARCINOID TUMOR OF THE ILEUM
	209.1 - (ICD9) MALIGNANT CARCINOID TUMORS OF THE APPENDIX LARGE INTESTINE AND RECTUM
	209.10 - (ICD9) MALIGNANT CARCINOID TUMOR OF THE LARGE INTESTINE UNSPECIFIED PORTION
	209.11 - (ICD9) MALIGNANT CARCINOID TUMOR OF THE APPENDIX
	209.12 - (ICD9) MALIGNANT CARCINOID TUMOR OF THE CECUM
	209.13 - (ICD9) MALIGNANT CARCINOID TUMOR OF THE ASCENDING COLON
	209.14 - (ICD9) MALIGNANT CARCINOID TUMOR OF THE TRANSVERSE COLON
	209.15 - (ICD9) MALIGNANT CARCINOID TUMOR OF THE DESCENDING COLON
	209.16 - (ICD9) MALIGNANT CARCINOID TUMOR OF THE SIGMOID COLON
	209.17 - (ICD9) MALIGNANT CARCINOID TUMOR OF THE RECTUM
	209.2 - (ICD9) MALIGNANT CARCINOID TUMOR OF OTHER AND UNSPECIFIED SITES
	209.20 - (ICD9) MALIGNANT CARCINOID TUMOR OF UNKNOWN PRIMARY SITE
	209.21 - (ICD9) MALIGNANT CARCINOID TUMOR OF THE BRONCHUS AND LUNG
	209.22 - (ICD9) MALIGNANT CARCINOID TUMOR OF THE THYMUS
	209.23 - (ICD9) MALIGNANT CARCINOID TUMOR OF THE STOMACH
	209.24 - (ICD9) MALIGNANT CARCINOID TUMOR OF THE KIDNEY
	209.25 - (ICD9) MALIGNANT CARCINOID TUMOR OF THE FOREGUT NOT OTHERWISE SPECIFIED
	209.26 - (ICD9) MALIGNANT CARCINOID TUMOR OF THE MIDGUT NOT OTHERWISE SPECIFIED
	209.27 - (ICD9) MALIGNANT CARCINOID TUMOR OF THE HINDGUT NOT OTHERWISE SPECIFIED
	209.29 - (ICD9) MALIGNANT CARCINOID TUMOR OF OTHER SITES
	209.3 - (ICD9) MALIGNANT POORLY DIFFERENTIATED NEUROENDOCRINE TUMORS
	209.30 - (ICD9) MALIGNANT POORLY DIFFERENTIATED NEUROENDOCRINE CARDINOMA ANY SITE
	209.31 - (ICD9) MERKEL CELL CARCINOMA OF THE FACE
	209.32 - (ICD9) MERKEL CELL CARCINOMA OF THE SCALP AND NECK
	209.33 - (ICD9) MERKEL CELL CARCINOMA OF THE UPPER LIMB
	209.34 - (ICD9) MERKEL CELL CARCINOMA OF THE LOWER LIMB
	209.35 - (ICD9) MERKEL CELL CARCINOMA OF THE TRUNK
	209.36 - (ICD9) MERKEL CELL CARCINOMA OF OTHER SITES
	209.7 - (ICD9) SECONDARY NEUROENDOCRINE TUMORS
	209.70 - (ICD9) SECONDARY NEUROENDOCRINE TUMOR UNSPECIFIED SITE
	209.71 - (ICD9) SECONDARY NEUROENDOCRINE TUMOR OF DISTANT LYMPH NODES
	209.72 - (ICD9) SECONDARY NEUROENDOCRINE TUMOR OF LIVER
	209.73 - (ICD9) SECONDARY NEUROENDOCRINE TUMOR OF BONE
	209.74 - (ICD9) SECONDARY NEUROENDOCRINE TUMOR OF PERITONEUM
	209.75 - (ICD9) SECONDARY MERKEL CELL CARCINOMA
	209.79 - (ICD9) SECONDARY NEUROENDOCRINE TUMOR OF OTHER SITES
Carotid bypass
This event measure was defined as occurring when any of the following criteria were met:
	The occurrence of Inpatient with the following attributes:
[truncated: 5,164 more rows]
