# Supplementary material for: Reproducibility of real-world evidence studies using clinical practice data to inform regulatory and coverage decisions
Source: Nat Commun. 2022 Aug 31;13:5126. doi: 10.1038/s41467-022-32310-3 (PMC9430007; doi:10.1038/s41467-022-32310-3)
Supplement: Supplementary file 7 — Supplementary Dataset 4 [file 41467_2022_32310_MOESM7_ESM.zip › Data S4 Study specific author contact files with details of implementation/REPEAT_030_final.xlsx]

## Sheet: Assumptions
Patients aged 18 and older between July 2009 and December 2010, with a diagnosis of AF/AFL, who initiated either dronedarone or amiodarone.
Category	Assumptions
MEASURES	The algorithms used to define all the variables used for replication of the study are provided in the sheet names 'codes'
Outcomes	We assumed any diagnosis position and inpatient care setting
Inclusion/Exclusion	We assumed Atrial fibrillation and flutter was defined using a REPEAT standard measure
Covariates	We assumed that the count of Atrial fibrillation and flutter diagnosis reflected the number of different days with occurrences of that type.
	We assumed Ventricular arrythmia was defined using ICD9 codes given in the worksheet 'codes'
	We assumed Hypertension, Diabetes and Antihyperlipidemic drugs were defined using REPEAT Standard measures
COHORT CREATION
ANALYSIS
	We assumed both the exposure risk window and exposure grace period were 30 days Exposure risk window: we added 30 days exposure extension beyond the last days’ supply dispensed Exposure grace period: we bridged gaps of less than or equal to 30 days. In other words, if there was a gap of 30 days or less in non-overlapping sequential exposure episodes, patients were considered exposed during the gap
	We assumed switching of anti-arrhythmic drugs included these antiarrhythmic drugs: quinidine, procainamide, disopyramide, flecainide, propafenone, dofetilide, sotalol along with the 5 other drugs which were used to define cohort

## Sheet: Attrition table
Patients aged 18years or older with prescription antiarrhythmic drug between July 20th 2009 to Dec 31 2010 with diagnosis of Atrial fibrillation/flutter and without cardiovascular events during baseline period
	Less Excluded Patients	Remaining Patients
All patients		63518333
Patients with Amiodarone or Dronedarone prescription between July 20th 2009 to December 31st 2010		45193
Excluded due to insufficient enrollment (medical and pharmacy) [measured 180 days prior to and including CED]	-7173	38020
Excluded due to prior use of referent (Dronedarone) [measured 180 days prior and up to 1 day prior to CED]	-72	37948
Excluded due to prior use of exposure (Amiodarone) [measured 180 days prior to and up to 1 day prior to CED]	-14356	23592
Excluded because patient qualified in >1 exposure category	-2	23590
Excluded based on Age being less than 18years on CED	-21	23569
Excluded based on IV Amiodarone [measured 180 days prior to and including CED]	0	23569
Excluded based on prescription for Sotalol, Flecainide, Propafenone [measured 180 days prior to and including CED]	-2321	21248
Excluded based on prescription for Quinidine, procainamide, Disopyramide, Dofetilide [measured 180 days prior to and including CED]	-228	21020
Excluded based on non occurrence of Atrial fibrillation [measured 180 days prior and up to 1 day prior to CED]	-4878	16141
Excluded based on occurrence of Cardiovascular events [measured 180 days prior and up to 1 day prior to CED]	-3888	12254
Final cohort		12254

## Sheet: Cohort as text
COHORT CREATION Cohort Entry Entry date: Between Jul 20, 2009 and Dec 31, 2010. If a patient has multiple possible qualifying cohort entry events, the patient enters the cohort on the first-occurring qualifying event before exclusions are applied. Enrollment Measure: Enrollment Prior Enrollment: 180 days Referent Exposure Group: New users of Dronedarone with a washout period of 180 days. For the …

## Sheet: Analysis as text
Statistical Analysis Primary Analysis Baseline covariate assessment In the primary analysis, the baseline covariates were assessed by default in the period beginning 180 days prior to the cohort entry date, and ending one day prior to the cohort entry date. Follow-up for Outcomes The primary analysis used a variable-length follow-up design. Follow-up began on the cohort entry date and was carried…

## Sheet: Table 1
	ORIGINAL STUDY						REPLICATED STUDY
	Before Matching		After Matching				Before Matching		After Matching
Variable	Dronedarone	Amiodarone	Dronedarone	Amiodarone		Variable	Dronedarone	Amiodarone	Dronedarone	Amiodarone
Number of patients	1727	2782	1511	1511		Number of patients	2935	9319	2812	2812
Year of Cohort Entry Date						Year of Cohort Entry Date
2009; n (%)	396 (22.9%)	1,044 (37.5%)	387 (25.6%)	394 (26.1%)		2009; n (%)	562 (19.1%)	3,185 (34.2%)	561 (20.0%)	557 (19.8%)
2010; n (%)	1331 (77.1%)	1738 (64.5%)	1125 (74.4%)	1117 (73.9%)		2010; n (%)	2,373 (80.9%)	6,134 (65.8%)	2,251 (80.0%)	2,255 (80.2%)
Age						Age
mean (sd)	61.1 (10.7)	64.0 (11.8)	67.54 (13.23)	68.14 (13.49)		mean (sd)	66.88 (13.51)	73.67 (14.40)	67.54 (13.23)	68.14 (13.49)
Gender						Gender
Male; n (%)	1206 (69.8%)	2013 (72.4%)	1,738 (61.8%)	1,732 (61.6%)		Male; n (%)	1,815 (61.8%)	5,703 (61.2%)	1,738 (61.8%)	1,732 (61.6%)
Number of AF/AFL diagnosis						Number of AF/AFL diagnosis
mean (sd)	6.9 (5.7)	6.4 (5.9)	7.48 (6.60)	7.54 (8.24)		mean (sd)	7.58 (6.82)	6.95 (7.07)	7.48 (6.60)	7.54 (8.24)
Hypertension; n (%)	1,232 (71.3%)	2,116 (76.1%)	2,184 (77.7%)	2,214 (78.7%)		Hypertension; n (%)	2,241 (76.4%)	7,720 (82.8%)	2,184 (77.7%)	2,214 (78.7%)
CHF; n (%)	325 (18.8%)	1,168 (42.0%)	726 (25.8%)	683 (24.3%)		CHF; n (%)	728 (24.8%)	4,441 (47.7%)	726 (25.8%)	683 (24.3%)
Diabetes; n (%)	392 (22.7%)	883 (31.7%)	758 (27.0%)	736 (26.2%)		Diabetes; n (%)	769 (26.2%)	3,244 (34.8%)	758 (27.0%)	736 (26.2%)
Dyslipidemia; n (%)	490 (28.4%)	837 (30.1%)	1,432 (50.9%)	1,452 (51.6%)		Dyslipidemia; n (%)	1,482 (50.5%)	4,692 (50.3%)	1,432 (50.9%)	1,452 (51.6%)
Ventricular arrhythmia; n (%)	333 (19.3%)	687 (24.7%)	49 (1.7%)	41 (1.5%)		Ventricular arrhythmia; n (%)	49 (1.7%)	284 (3.0%)	49 (1.7%)	41 (1.5%)

## Sheet: Results
ORIGINAL RESULTS
Unmatched population	Dronedarone	Amiodarone
Rate per 1,000 patients	68.6	142.9
Unadjusted Hazard ratio	HR: 2.3, CI: (1.8, 2.9)
PS Matched population
Adjusted Hazard ratio	HR: 1.7, CI: (1.1, 2.4)
REPLICATED RESULTS
Unmatched population	Dronedarone	Amiodarone
Rate per 1,000 patients	18.24	29.86
Unadjusted Hazard ratio	HR: 1.62, CI: (0.97, 2.73)
PS Matched population
Adjusted Hazard ratio	HR: 1.28, CI: (0.68, 2.44)

## Sheet: Codes
Atrial fibrillation
This event measure was defined as occurring when any of the following criteria were met:
	The occurrence of Inpatient Confinement with the following attributes:
	Diagnosis Code (Any Position) is any of: { "427.3", "427.31", "427.32" }
	427.3 - (ICD9) ATRIAL FIBRILLATION AND FLUTTER
	427.31 - (ICD9) ATRIAL FIBRILLATION
	427.32 - (ICD9) ATRIAL FLUTTER
	The occurrence of Medical Services with the following attributes:
	Diagnosis Code (Any Position) is any of: { "427.3", "427.31", "427.32" }
	427.3 - (ICD9) ATRIAL FIBRILLATION AND FLUTTER
	427.31 - (ICD9) ATRIAL FIBRILLATION
	427.32 - (ICD9) ATRIAL FLUTTER
Other lipid-lowering drugs
This event measure was defined as occurring when any of the following criteria were met:
	The occurrence of Prescription Claims with the following attributes:
	NDC Generic Name is any of: { "ARGININE/NIACIN/YOHIMBE BARK/GINSENG/GNK/DAMIANA/SCHISANDRA", "BETA-CAROTENE(A) W-C & E/NIACINAMIDE/VIT B2/LUT/MIN/GLU-ONE", "CERAMIDES 1,3,6-11/NIACINAMIDE", "CERAMIDES 1,3,6-11/NIACINAMIDE/HYALURONIC ACID", "CHOLESTYRAMINE", "CHOLESTYRAMINE (WITH SUGAR)", "CHOLESTYRAMINE/ASPARTAME", "COLESEVELAM HCL", "COLESTIPOL HCL", "EZETIMIBE", "FENOFIBRATE", "FENOFIBRATE NANO…
	ARGININE/NIACIN/YOHIMBE BARK/GINSENG/GNK/DAMIANA/SCHISANDRA
	BETA-CAROTENE(A) W-C & E/NIACINAMIDE/VIT B2/LUT/MIN/GLU-ONE
	CERAMIDES 1,3,6-11/NIACINAMIDE
	CERAMIDES 1,3,6-11/NIACINAMIDE/HYALURONIC ACID
	CHOLESTYRAMINE
	CHOLESTYRAMINE (WITH SUGAR)
	CHOLESTYRAMINE/ASPARTAME
	COLESEVELAM HCL
	COLESTIPOL HCL
	EZETIMIBE
	FENOFIBRATE
	FENOFIBRATE NANOCRYSTALLIZED
	FENOFIBRATE,MICRONIZED
	FOLIC ACID/NIACINAMIDE/CUPRIC OXIDE/ZINC OXIDE
	FOLIC ACID/NIACINAMIDE/ZINC
	GEMFIBROZIL
	INOSITOL NIACINATE
	IRON FUMARATE & POLYSAC COMP/FOLIC ACID/VITAMIN C/NIACIN
	IRON FUMARATE & POLYSAC COMP/VITAMIN C/NIACIN
	IRON PYROPHOSPHATE/CYANOCOBALAMIN/FA/NIACIN/PYRIDOXINE HCL
	LECITHIN/SITOSTEROLS/NIACIN/BETAINE/CHITOSAN
	LYSINE HCL/NIACINAMIDE/THIAMINE
	MELATONIN/TRYPTOPHAN/VALERIAN/CHAMOMILE/NIACIN/INOSITOL/B6
	METHYLTETRAHYDROFOLATE GLUCOSAMINE/NIACINAMIDE/CUPRIC &ZN OX
	NIACIN
	NIACIN (INOSITOL NIACINATE)
	NIACIN/CAPSAICIN/YOHIMBE BARK/GINSENG/GNK BI EX/DAMIANA/OATS
	NIACIN/LOVASTATIN
	NIACIN/SIMVASTATIN
	NIACINAMIDE
	NIACINAMIDE ASCORBATE
	NIACINAMIDE/AZELAIC ACID/ZINC OXIDE/VIT B6/COPPER/FA
	NIACINAMIDE/RIBOFLAVIN/BETA-CAROTENE(A) W-C & E/MINERALS
	NIACINAMIDE/VIT B6/VIT C/FA/COPPER/MG CIT/ZN GLUC/ALIP ACID
	PECTIN/INOSITOL/BIOFLAVONOIDS/NIACIN/SOYBEAN
	POLICOSANOL/INOSITOL NIACINATE/GARLIC
	THIAMINE HCL/RIBOFLAVIN/NIACINAMIDE/CYANOCOBALAMIN/PROTEASE
	THIAMINE HCL/RIBOFLAVIN/NIACINAMIDE/DEXPANTHENOL/PYRIDOXINE
	THIAMINE M.NIT/RIBOFLAVIN/NIACIN/CA PANTOTHENATE/B6/B12/C/FA
	THIAMINE/RIBOFLAVIN/NIACIN/CA PANTOTHENATE/B6/B12/VIT C/FA
	THIAMINE/RIBOFLAVIN/NIACIN/CA PANTOTHENATE/VIT B6/B12/IRON
	THIAMINE/RIBOFLAVIN/NIACIN/PANT ACID/B6/IRON/METHION/CHOLINE
	VIT B2/NIACINAMIDE/PYRIDOXINE HCL/CYANOCOBALAMIN/D-PANTHENOL
	VIT C/PYRIDOXINE HCL/NIACIN/FA/VIT B12/HERBAL COMPLEX NO.192
	VITAMIN B COMPLEX NO.12/NIACINAMIDE
	VITAMIN B COMPLEX/NIACINAMIDE/PANTOTHENIC ACID/HERBAL DRUGS
Statins
This event measure was defined as occurring when any of the following criteria were met:
	The occurrence of Prescription Claims with the following attributes:
	NDC Generic Name is any of: { "AMLODIPINE BESYLATE/ATORVASTATIN CALCIUM", "ATORVASTATIN CALCIUM", "EZETIMIBE/ATORVASTATIN CALCIUM", "EZETIMIBE/SIMVASTATIN", "FLUVASTATIN SODIUM", "LOVASTATIN", "NIACIN/LOVASTATIN", "NIACIN/SIMVASTATIN", "PITAVASTATIN CALCIUM", "PRAVASTATIN SODIUM", "ROSUVASTATIN CALCIUM", "SIMVASTATIN", "SITAGLIPTIN PHOSPHATE/SIMVASTATIN" }
	AMLODIPINE BESYLATE/ATORVASTATIN CALCIUM
	ATORVASTATIN CALCIUM
	EZETIMIBE/ATORVASTATIN CALCIUM
	EZETIMIBE/SIMVASTATIN
	FLUVASTATIN SODIUM
	LOVASTATIN
	NIACIN/LOVASTATIN
	NIACIN/SIMVASTATIN
	PITAVASTATIN CALCIUM
	PRAVASTATIN SODIUM
	ROSUVASTATIN CALCIUM
	SIMVASTATIN
	SITAGLIPTIN PHOSPHATE/SIMVASTATIN
Hypertension
This event measure was defined as occurring when any of the following criteria were met:
	The occurrence of Inpatient Confinement with the following attributes:
	Diagnosis Code (Any Position) is any of: { "401", "401.0", "401.1", "401.9", "402", "402.0", "402.00", "402.01", "402.1", "402.10", "402.11", "402.9", "402.90", "402.91", "403", "403.0", "403.00", "403.01", "403.1", "403.10", "403.11", "403.9", "403.90", "403.91", "404", "404.0", "404.00", "404.01", "404.02", "404.03", "404.1", "404.10", "404.11", "404.12", "404.13", "404.9", "404.90", "404.91", …
	401 - (ICD9) ESSENTIAL HYPERTENSION
	401.0 - (ICD9) MALIGNANT ESSENTIAL HYPERTENSION
	401.1 - (ICD9) BENIGN ESSENTIAL HYPERTENSION
	401.9 - (ICD9) UNSPECIFIED ESSENTIAL HYPERTENSION
	402 - (ICD9) HYPERTENSIVE HEART DISEASE
	402.0 - (ICD9) MALIGNANT HYPERTENSIVE HEART DISEASE
	402.00 - (ICD9) MALIGNANT HYPERTENSIVE HEART DISEASE WITHOUT HEART FAILURE
	402.01 - (ICD9) MALIGNANT HYPERTENSIVE HEART DISEASE WITH HEART FAILURE
	402.1 - (ICD9) BENIGN HYPERTENSIVE HEART DISEASE
	402.10 - (ICD9) BENIGN HYPERTENSIVE HEART DISEASE WITHOUT HEART FAILURE
	402.11 - (ICD9) BENIGN HYPERTENSIVE HEART DISEASE WITH HEART FAILURE
	402.9 - (ICD9) UNSPECIFIED HYPERTENSIVE HEART DISEASE
	402.90 - (ICD9) UNSPECIFIED HYPERTENSIVE HEART DISEASE WITHOUT HEART FAILURE
	402.91 - (ICD9) UNSPECIFIED HYPERTENSIVE HEART DISEASE WITH HEART FAILURE
	403 - (ICD9) HYPERTENSIVE CHRONIC KIDNEY DISEASE
	403.0 - (ICD9) MALIGNANT HYPERTENSIVE KIDNEY DISEASE
	403.00 - (ICD9) HYPERTENSIVE CHRONIC KIDNEY DISEASE MALIGNANT WITH CHRONIC KIDNEY DISEASE STAGE I THROUGH STAGE IV OR UNSPECIFIED
	403.01 - (ICD9) HYPERTENSIVE CHRONIC KIDNEY DISEASE MALIGNANT WITH CHRONIC KIDNEY DISEASE STAGE V OR END STAGE RENAL DISEASE
	403.1 - (ICD9) BENIGN HYPERTENSIVE KIDNEY DISEASE
	403.10 - (ICD9) HYPERTENSIVE KIDNEY DISEASE BENIGN WITH CHRONIC KIDNEY DISEASE STAGE I THROUGH STAGE IV OR UNSPECIFIED
	403.11 - (ICD9) HYPERTENSIVE KIDNEY DISEASE BENIGN WITH CHRONIC KIDNEY DISEASE STAGE V OR END STAGE RENAL DISEASE
	403.9 - (ICD9) UNSPECIFIED HYPERTENSIVE KIDNEY DISEASE
	403.90 - (ICD9) HYPERTENSIVE CHRONIC KIDNEY DISEASE UNSPECIFIED WITH CHRONIC KIDNEY DISEASE STAGE I THROUGH STAGE IV OR UNSPECIFIED
	403.91 - (ICD9) HYPERTENSIVE CHRONIC KIDNEY DISEASE UNSPECIFIED WITH CHRONIC KIDNEY DISEASE STAGE V OR END STAGE RENAL DISEASE
	404 - (ICD9) HYPERTENSIVE HEART AND CHRONIC KIDNEY DISEASE
	404.0 - (ICD9) MALIGNANT HYPERTENSIVE HEART AND KIDNEY DISEASE
	404.00 - (ICD9) HYPERTENSIVE HEART AND CHRONIC KIDNEY DISEASE MALIGNANT WITHOUT HEART FAILURE WITH CHRONIC KIDNEY DISEASE STAGE I THROUGH STAGE IV OR UNSPECIFIED
	404.01 - (ICD9) HYPERTENSIVE HEART AND CHRONIC KIDNEY DISEASE MALIGNANT WITH HEART FAILURE WITH CHRONIC KIDNEY DISEASE STAGE I THROUGH STAGE IV OR UNSPECIFIED
	404.02 - (ICD9) HYPERTENSIVE HEART AND CHRONIC KIDNEY DISEASE MALIGNANT WITHOUT HEART FAILURE WITH CHRONIC KIDNEY DISEASE STAGE V OR END STAGE RENAL DISEASE
	404.03 - (ICD9) HYPERTENSIVE HEART AND CHRONIC KIDNEY DISEASE MALIGNANT WITH HEART FAILURE WITH CHRONIC KIDNEY DISEASE STAGE V OR END STAGE RENAL DISEASE
	404.1 - (ICD9) BENIGN HYPERTENSIVE HEART AND KIDNEY DISEASE
	404.10 - (ICD9) HYPERTENSIVE HEART AND CHRONIC KIDNEY DISEASE BENIGN WITHOUT HEART FAILURE WITH CHRONIC KIDNEY DISEASE STAGE I THROUGH STAGE IV OR UNSPECIFIED
	404.11 - (ICD9) HYPERTENSIVE HEART AND CHRONIC KIDNEY DISEASE BENIGN WITH HEART FAILURE WITH CHRONIC KIDNEY DISEASE STAGE I THROUGH STAGE IV OR UNSPECIFIED
	404.12 - (ICD9) HYPERTENSIVE HEART AND CHRONIC KIDNEY DISEASE BENIGN WITHOUT HEART FAILURE WITH CHRONIC KIDNEY DISEASE STAGE V OR END STAGE RENAL DISEASE
	404.13 - (ICD9) HYPERTENSIVE HEART AND CHRONIC KIDNEY DISEASE BENIGN WITH HEART FAILURE WITH CHRONIC KIDNEY DISEASE STAGE V OR END STAGE RENAL DISEASE
	404.9 - (ICD9) UNSPECIFIED HYPERTENSIVE HEART AND KIDNEY DISEASE
	404.90 - (ICD9) HYPERTENSIVE HEART AND CHRONIC KIDNEY DISEASE UNSPECIFIED WITHOUT HEART FAILURE WITH CHRONIC KIDNEY DISEASE STAGE I THROUGH STAGE IV OR UNSPECIFIED
	404.91 - (ICD9) HYPERTENSIVE HEART AND CHRONIC KIDNEY DISEASE UNSPECIFIED WITH HEART FAILURE WITH CHRONIC KIDNEY DISEASE STAGE I THROUGH STAGE IV OR UNSPECIFIED
	404.92 - (ICD9) HYPERTENSIVE HEART AND CHRONIC KIDNEY DISEASE UNSPECIFIED WITHOUT HEART FAILURE WITH CHRONIC KIDNEY DISEASE STAGE V OR END STAGE RENAL DISEASE
	404.93 - (ICD9) HYPERTENSIVE HEART AND CHRONIC KIDNEY DISEASE UNSPECIFIED WITH HEART FAILURE WITH CHRONIC KIDNEY DISEASE STAGE V OR END STAGE RENAL DISEASE
	405 - (ICD9) SECONDARY HYPERTENSION
	405.0 - (ICD9) MALIGNANT SECONDARY HYPERTENSION
	405.01 - (ICD9) MALIGNANT RENOVASCULAR HYPERTENSION
	405.09 - (ICD9) OTHER MALIGNANT SECONDARY HYPERTENSION
	405.1 - (ICD9) BENIGN SECONDARY HYPERTENSION
	405.11 - (ICD9) BENIGN RENOVASCULAR HYPERTENSION
	405.19 - (ICD9) OTHER BENIGN SECONDARY HYPERTENSION
	405.9 - (ICD9) UNSPECIFIED SECONDARY HYPERTENSION
	405.91 - (ICD9) UNSPECIFIED RENOVASCULAR HYPERTENSION
	405.99 - (ICD9) OTHER UNSPECIFIED SECONDARY HYPERTENSION
	642.0 - (ICD9) BENIGN ESSENTIAL HYPERTENSION COMPLICATING PREGNANCY CHILDBIRTH AND THE PUERPERIUM
	642.00 - (ICD9) BENIGN ESSENTIAL HYPERTENSION COMPLICATING PREGNANCY CHILDBIRTH AND THE PUERPERIUM UNSPECIFIED AS TO EPISODE OF CARE
	642.01 - (ICD9) BENIGN ESSENTIAL HYPERTENSION WITH DELIVERY
	642.02 - (ICD9) BENIGN ESSENTIAL HYPERTENSION WITH DELIVERY WITH POSTPARTUM COMPLICATION
	642.03 - (ICD9) ANTEPARTUM BENIGN ESSENTIAL HYPERTENSION
	642.04 - (ICD9) POSTPARTUM BENIGN ESSENTIAL HYPERTENSION
	642.1 - (ICD9) HYPERTENSION SECONDARY TO RENAL DISEASE COMPLICATING PREGNANCY CHILDBIRTH AND THE PUERPERIUM
	642.10 - (ICD9) HYPERTENSION SECONDARY TO RENAL DISEASE COMPLICATING PREGNANCY CHILDBIRTH AND THE PUERPERIUM UNSPECIFIED AS TO EPISODE OF CARE
	642.11 - (ICD9) HYPERTENSION SECONDARY TO RENAL DISEASE WITH DELIVERY
	642.12 - (ICD9) HYPERTENSION SECONDARY TO RENAL DISEASE WITH DELIVERY WITH POSTPARTUM COMPLICATION
	642.13 - (ICD9) HYPERTENSION SECONDARY TO RENAL DISEASE ANTEPARTUM
	642.14 - (ICD9) HYPERTENSION SECONDARY TO RENAL DISEASE POSTPARTUM
	642.2 - (ICD9) OTHER PRE-EXISTING HYPERTENSION COMPLICATING PREGNANCY CHILDBIRTH AND THE PUERPERIUM
	642.20 - (ICD9) OTHER PRE-EXISTING HYPERTENSION COMPLICATING PREGNANCY CHILDBIRTH AND THE PUERPERIUM UNSPECIFIED AS TO EPISODE OF CARE
	642.21 - (ICD9) OTHER PRE-EXISTING HYPERTENSION WITH DELIVERY
	642.22 - (ICD9) OTHER PRE-EXISTING HYPERTENSION WITH DELIVERY WITH POSTPARTUM COMPLICATION
	642.23 - (ICD9) OTHER PRE-EXISTING HYPERTENSION ANTEPARTUM
	642.24 - (ICD9) OTHER PRE-EXISTING HYPERTENSION POSTPARTUM
	642.7 - (ICD9) PRE-ECLAMPSIA OR ECLAMPSIA SUPERIMPOSED ON PRE-EXISTING HYPERTENSION
	642.70 - (ICD9) PRE-ECLAMPSIA OR ECLAMPSIA SUPERIMPOSED ON PRE-EXISTING HYPERTENSION COMPLICATING PREGNANCY CHILDBIRTH OR THE PUERPERIUM UNSPECIFIED AS TO EPISODE OF CARE
	642.71 - (ICD9) PRE-ECLAMPSIA OR ECLAMPSIA SUPERIMPOSED ON PRE-EXISTING HYPERTENSION WITH DELIVERY
	642.72 - (ICD9) PRE-ECLAMPSIA OR ECLAMPSIA SUPERIMPOSED ON PRE-EXISTING HYPERTENSION WITH DELIVERY WITH POSTPARTUM COMPLICATION
	642.73 - (ICD9) PRE-ECLAMPSIA OR ECLAMPSIA SUPERIMPOSED ON PRE-EXISTING HYPERTENSION ANTEPARTUM
	642.74 - (ICD9) PRE-ECLAMPSIA OR ECLAMPSIA SUPERIMPOSED ON PRE-EXISTING HYPERTENSION POSTPARTUM
	642.9 - (ICD9) UNSPECIFIED HYPERTENSION COMPLICATING PREGNANCY CHILDBIRTH OR THE PUERPERIUM
	642.90 - (ICD9) UNSPECIFIED HYPERTENSION COMPLICATING PREGNANCY CHILDBIRTH OR THE PUERPERIUM UNSPECIFIED AS TO EPISODE OF CARE
	642.91 - (ICD9) UNSPECIFIED HYPERTENSION WITH DELIVERY
	642.92 - (ICD9) UNSPECIFIED HYPERTENSION WITH DELIVERY WITH POSTPARTUM COMPLICATION
	642.93 - (ICD9) UNSPECIFIED ANTEPARTUM HYPERTENSION
	642.94 - (ICD9) UNSPECIFIED POSTPARTUM HYPERTENSION
	The occurrence of Medical Services with the following attributes:
	Diagnosis Code (Any Position) is any of: { "401", "401.0", "401.1", "401.9", "402", "402.0", "402.00", "402.01", "402.1", "402.10", "402.11", "402.9", "402.90", "402.91", "403", "403.0", "403.00", "403.01", "403.1", "403.10", "403.11", "403.9", "403.90", "403.91", "404", "404.0", "404.00", "404.01", "404.02", "404.03", "404.1", "404.10", "404.11", "404.12", "404.13", "404.9", "404.90", "404.91", …
	401 - (ICD9) ESSENTIAL HYPERTENSION
	401.0 - (ICD9) MALIGNANT ESSENTIAL HYPERTENSION
	401.1 - (ICD9) BENIGN ESSENTIAL HYPERTENSION
	401.9 - (ICD9) UNSPECIFIED ESSENTIAL HYPERTENSION
	402 - (ICD9) HYPERTENSIVE HEART DISEASE
	402.0 - (ICD9) MALIGNANT HYPERTENSIVE HEART DISEASE
	402.00 - (ICD9) MALIGNANT HYPERTENSIVE HEART DISEASE WITHOUT HEART FAILURE
	402.01 - (ICD9) MALIGNANT HYPERTENSIVE HEART DISEASE WITH HEART FAILURE
	402.1 - (ICD9) BENIGN HYPERTENSIVE HEART DISEASE
	402.10 - (ICD9) BENIGN HYPERTENSIVE HEART DISEASE WITHOUT HEART FAILURE
	402.11 - (ICD9) BENIGN HYPERTENSIVE HEART DISEASE WITH HEART FAILURE
	402.9 - (ICD9) UNSPECIFIED HYPERTENSIVE HEART DISEASE
	402.90 - (ICD9) UNSPECIFIED HYPERTENSIVE HEART DISEASE WITHOUT HEART FAILURE
	402.91 - (ICD9) UNSPECIFIED HYPERTENSIVE HEART DISEASE WITH HEART FAILURE
	403 - (ICD9) HYPERTENSIVE CHRONIC KIDNEY DISEASE
	403.0 - (ICD9) MALIGNANT HYPERTENSIVE KIDNEY DISEASE
	403.00 - (ICD9) HYPERTENSIVE CHRONIC KIDNEY DISEASE MALIGNANT WITH CHRONIC KIDNEY DISEASE STAGE I THROUGH STAGE IV OR UNSPECIFIED
	403.01 - (ICD9) HYPERTENSIVE CHRONIC KIDNEY DISEASE MALIGNANT WITH CHRONIC KIDNEY DISEASE STAGE V OR END STAGE RENAL DISEASE
	403.1 - (ICD9) BENIGN HYPERTENSIVE KIDNEY DISEASE
	403.10 - (ICD9) HYPERTENSIVE KIDNEY DISEASE BENIGN WITH CHRONIC KIDNEY DISEASE STAGE I THROUGH STAGE IV OR UNSPECIFIED
	403.11 - (ICD9) HYPERTENSIVE KIDNEY DISEASE BENIGN WITH CHRONIC KIDNEY DISEASE STAGE V OR END STAGE RENAL DISEASE
	403.9 - (ICD9) UNSPECIFIED HYPERTENSIVE KIDNEY DISEASE
	403.90 - (ICD9) HYPERTENSIVE CHRONIC KIDNEY DISEASE UNSPECIFIED WITH CHRONIC KIDNEY DISEASE STAGE I THROUGH STAGE IV OR UNSPECIFIED
	403.91 - (ICD9) HYPERTENSIVE CHRONIC KIDNEY DISEASE UNSPECIFIED WITH CHRONIC KIDNEY DISEASE STAGE V OR END STAGE RENAL DISEASE
	404 - (ICD9) HYPERTENSIVE HEART AND CHRONIC KIDNEY DISEASE
	404.0 - (ICD9) MALIGNANT HYPERTENSIVE HEART AND KIDNEY DISEASE
	404.00 - (ICD9) HYPERTENSIVE HEART AND CHRONIC KIDNEY DISEASE MALIGNANT WITHOUT HEART FAILURE WITH CHRONIC KIDNEY DISEASE STAGE I THROUGH STAGE IV OR UNSPECIFIED
	404.01 - (ICD9) HYPERTENSIVE HEART AND CHRONIC KIDNEY DISEASE MALIGNANT WITH HEART FAILURE WITH CHRONIC KIDNEY DISEASE STAGE I THROUGH STAGE IV OR UNSPECIFIED
	404.02 - (ICD9) HYPERTENSIVE HEART AND CHRONIC KIDNEY DISEASE MALIGNANT WITHOUT HEART FAILURE WITH CHRONIC KIDNEY DISEASE STAGE V OR END STAGE RENAL DISEASE
	404.03 - (ICD9) HYPERTENSIVE HEART AND CHRONIC KIDNEY DISEASE MALIGNANT WITH HEART FAILURE WITH CHRONIC KIDNEY DISEASE STAGE V OR END STAGE RENAL DISEASE
	404.1 - (ICD9) BENIGN HYPERTENSIVE HEART AND KIDNEY DISEASE
	404.10 - (ICD9) HYPERTENSIVE HEART AND CHRONIC KIDNEY DISEASE BENIGN WITHOUT HEART FAILURE WITH CHRONIC KIDNEY DISEASE STAGE I THROUGH STAGE IV OR UNSPECIFIED
	404.11 - (ICD9) HYPERTENSIVE HEART AND CHRONIC KIDNEY DISEASE BENIGN WITH HEART FAILURE WITH CHRONIC KIDNEY DISEASE STAGE I THROUGH STAGE IV OR UNSPECIFIED
	404.12 - (ICD9) HYPERTENSIVE HEART AND CHRONIC KIDNEY DISEASE BENIGN WITHOUT HEART FAILURE WITH CHRONIC KIDNEY DISEASE STAGE V OR END STAGE RENAL DISEASE
	404.13 - (ICD9) HYPERTENSIVE HEART AND CHRONIC KIDNEY DISEASE BENIGN WITH HEART FAILURE WITH CHRONIC KIDNEY DISEASE STAGE V OR END STAGE RENAL DISEASE
	404.9 - (ICD9) UNSPECIFIED HYPERTENSIVE HEART AND KIDNEY DISEASE
	404.90 - (ICD9) HYPERTENSIVE HEART AND CHRONIC KIDNEY DISEASE UNSPECIFIED WITHOUT HEART FAILURE WITH CHRONIC KIDNEY DISEASE STAGE I THROUGH STAGE IV OR UNSPECIFIED
	404.91 - (ICD9) HYPERTENSIVE HEART AND CHRONIC KIDNEY DISEASE UNSPECIFIED WITH HEART FAILURE WITH CHRONIC KIDNEY DISEASE STAGE I THROUGH STAGE IV OR UNSPECIFIED
	404.92 - (ICD9) HYPERTENSIVE HEART AND CHRONIC KIDNEY DISEASE UNSPECIFIED WITHOUT HEART FAILURE WITH CHRONIC KIDNEY DISEASE STAGE V OR END STAGE RENAL DISEASE
	404.93 - (ICD9) HYPERTENSIVE HEART AND CHRONIC KIDNEY DISEASE UNSPECIFIED WITH HEART FAILURE WITH CHRONIC KIDNEY DISEASE STAGE V OR END STAGE RENAL DISEASE
	405 - (ICD9) SECONDARY HYPERTENSION
	405.0 - (ICD9) MALIGNANT SECONDARY HYPERTENSION
	405.01 - (ICD9) MALIGNANT RENOVASCULAR HYPERTENSION
	405.09 - (ICD9) OTHER MALIGNANT SECONDARY HYPERTENSION
	405.1 - (ICD9) BENIGN SECONDARY HYPERTENSION
	405.11 - (ICD9) BENIGN RENOVASCULAR HYPERTENSION
	405.19 - (ICD9) OTHER BENIGN SECONDARY HYPERTENSION
	405.9 - (ICD9) UNSPECIFIED SECONDARY HYPERTENSION
	405.91 - (ICD9) UNSPECIFIED RENOVASCULAR HYPERTENSION
	405.99 - (ICD9) OTHER UNSPECIFIED SECONDARY HYPERTENSION
	642.0 - (ICD9) BENIGN ESSENTIAL HYPERTENSION COMPLICATING PREGNANCY CHILDBIRTH AND THE PUERPERIUM
	642.00 - (ICD9) BENIGN ESSENTIAL HYPERTENSION COMPLICATING PREGNANCY CHILDBIRTH AND THE PUERPERIUM UNSPECIFIED AS TO EPISODE OF CARE
	642.01 - (ICD9) BENIGN ESSENTIAL HYPERTENSION WITH DELIVERY
	642.02 - (ICD9) BENIGN ESSENTIAL HYPERTENSION WITH DELIVERY WITH POSTPARTUM COMPLICATION
	642.03 - (ICD9) ANTEPARTUM BENIGN ESSENTIAL HYPERTENSION
	642.04 - (ICD9) POSTPARTUM BENIGN ESSENTIAL HYPERTENSION
	642.1 - (ICD9) HYPERTENSION SECONDARY TO RENAL DISEASE COMPLICATING PREGNANCY CHILDBIRTH AND THE PUERPERIUM
	642.10 - (ICD9) HYPERTENSION SECONDARY TO RENAL DISEASE COMPLICATING PREGNANCY CHILDBIRTH AND THE PUERPERIUM UNSPECIFIED AS TO EPISODE OF CARE
	642.11 - (ICD9) HYPERTENSION SECONDARY TO RENAL DISEASE WITH DELIVERY
	642.12 - (ICD9) HYPERTENSION SECONDARY TO RENAL DISEASE WITH DELIVERY WITH POSTPARTUM COMPLICATION
	642.13 - (ICD9) HYPERTENSION SECONDARY TO RENAL DISEASE ANTEPARTUM
	642.14 - (ICD9) HYPERTENSION SECONDARY TO RENAL DISEASE POSTPARTUM
	642.2 - (ICD9) OTHER PRE-EXISTING HYPERTENSION COMPLICATING PREGNANCY CHILDBIRTH AND THE PUERPERIUM
	642.20 - (ICD9) OTHER PRE-EXISTING HYPERTENSION COMPLICATING PREGNANCY CHILDBIRTH AND THE PUERPERIUM UNSPECIFIED AS TO EPISODE OF CARE
	642.21 - (ICD9) OTHER PRE-EXISTING HYPERTENSION WITH DELIVERY
	642.22 - (ICD9) OTHER PRE-EXISTING HYPERTENSION WITH DELIVERY WITH POSTPARTUM COMPLICATION
	642.23 - (ICD9) OTHER PRE-EXISTING HYPERTENSION ANTEPARTUM
	642.24 - (ICD9) OTHER PRE-EXISTING HYPERTENSION POSTPARTUM
	642.7 - (ICD9) PRE-ECLAMPSIA OR ECLAMPSIA SUPERIMPOSED ON PRE-EXISTING HYPERTENSION
	642.70 - (ICD9) PRE-ECLAMPSIA OR ECLAMPSIA SUPERIMPOSED ON PRE-EXISTING HYPERTENSION COMPLICATING PREGNANCY CHILDBIRTH OR THE PUERPERIUM UNSPECIFIED AS TO EPISODE OF CARE
	642.71 - (ICD9) PRE-ECLAMPSIA OR ECLAMPSIA SUPERIMPOSED ON PRE-EXISTING HYPERTENSION WITH DELIVERY
	642.72 - (ICD9) PRE-ECLAMPSIA OR ECLAMPSIA SUPERIMPOSED ON PRE-EXISTING HYPERTENSION WITH DELIVERY WITH POSTPARTUM COMPLICATION
	642.73 - (ICD9) PRE-ECLAMPSIA OR ECLAMPSIA SUPERIMPOSED ON PRE-EXISTING HYPERTENSION ANTEPARTUM
	642.74 - (ICD9) PRE-ECLAMPSIA OR ECLAMPSIA SUPERIMPOSED ON PRE-EXISTING HYPERTENSION POSTPARTUM
	642.9 - (ICD9) UNSPECIFIED HYPERTENSION COMPLICATING PREGNANCY CHILDBIRTH OR THE PUERPERIUM
	642.90 - (ICD9) UNSPECIFIED HYPERTENSION COMPLICATING PREGNANCY CHILDBIRTH OR THE PUERPERIUM UNSPECIFIED AS TO EPISODE OF CARE
	642.91 - (ICD9) UNSPECIFIED HYPERTENSION WITH DELIVERY
	642.92 - (ICD9) UNSPECIFIED HYPERTENSION WITH DELIVERY WITH POSTPARTUM COMPLICATION
	642.93 - (ICD9) UNSPECIFIED ANTEPARTUM HYPERTENSION
	642.94 - (ICD9) UNSPECIFIED POSTPARTUM HYPERTENSION
Amiodarone
This event measure was defined as occurring when any of the following criteria were met:
	The occurrence of Prescription Claims with the following attributes:
	NDC Generic Name is any of: { "AMIODARONE HCL" }
	AMIODARONE HCL
Amiodarone IV drugs
This event measure was defined as occurring when any of the following criteria were met:
	The occurrence of Prescription Claims with the following attributes:
	NDC Generic Name is any of: { "AMIODARONE HCL/DEXTROSE 5 % IN WATER", "AMIODARONE IN DEXTROSE, ISO-OSMOTIC" }
	AMIODARONE HCL/DEXTROSE 5 % IN WATER
	AMIODARONE IN DEXTROSE, ISO-OSMOTIC
Antihyperlipidemics
This measure creates a logical OR of events, and identifies all occurrences of one or more specified events:
	Statins
	Other lipid-lowering drugs
Cardiovascular events exclusion
This event measure was defined as occurring when any of the following criteria were met:
	The occurrence of Inpatient Confinement with the following attributes:
	Diagnosis Code (Any Position) is any of: { "410", "410.0", "410.00", "410.01", "410.02", "410.1", "410.10", "410.11", "410.12", "410.2", "410.20", "410.21", "410.22", "410.3", "410.30", "410.31", "410.32", "410.4", "410.40", "410.41", "410.42", "410.5", "410.50", "410.51", "410.52", "410.6", "410.60", "410.61", "410.62", "410.7", "410.70", "410.71", "410.72", "410.8", "410.80", "410.81", "410.82"…
	410 - (ICD9) ACUTE MYOCARDIAL INFARCTION
	410.0 - (ICD9) ACUTE MYOCARDIAL INFARCTION OF ANTEROLATERAL WALL
	410.00 - (ICD9) ACUTE MYOCARDIAL INFARCTION OF ANTEROLATERAL WALL EPISODE OF CARE UNSPECIFIED
	410.01 - (ICD9) ACUTE MYOCARDIAL INFARCTION OF ANTEROLATERAL WALL INITIAL EPISODE OF CARE
	410.02 - (ICD9) ACUTE MYOCARDIAL INFARCTION OF ANTEROLATERAL WALL SUBSEQUENT EPISODE OF CARE
	410.1 - (ICD9) ACUTE MYOCARDIAL INFARCTION OF OTHER ANTERIOR WALL
	410.10 - (ICD9) ACUTE MYOCARDIAL INFARCTION OF OTHER ANTERIOR WALL EPISODE OF CARE UNSPECIFIED
	410.11 - (ICD9) ACUTE MYOCARDIAL INFARCTION OF OTHER ANTERIOR WALL INITIAL EPISODE OF CARE
	410.12 - (ICD9) ACUTE MYOCARDIAL INFARCTION OF OTHER ANTERIOR WALL SUBSEQUENT EPISODE OF CARE
	410.2 - (ICD9) ACUTE MYOCARDIAL INFARCTION OF INFEROLATERAL WALL
	410.20 - (ICD9) ACUTE MYOCARDIAL INFARCTION OF INFEROLATERAL WALL EPISODE OF CARE UNSPECIFIED
	410.21 - (ICD9) ACUTE MYOCARDIAL INFARCTION OF INFEROLATERAL WALL INITIAL EPISODE OF CARE
	410.22 - (ICD9) ACUTE MYOCARDIAL INFARCTION OF INFEROLATERAL WALL SUBSEQUENT EPISODE OF CARE
	410.3 - (ICD9) ACUTE MYOCARDIAL INFARCTION OF INFEROPOSTERIOR WALL
	410.30 - (ICD9) ACUTE MYOCARDIAL INFARCTION OF INFEROPOSTERIOR WALL EPISODE OF CARE UNSPECIFIED
	410.31 - (ICD9) ACUTE MYOCARDIAL INFARCTION OF INFEROPOSTERIOR WALL INITIAL EPISODE OF CARE
	410.32 - (ICD9) ACUTE MYOCARDIAL INFARCTION OF INFEROPOSTERIOR WALL SUBSEQUENT EPISODE OF CARE
	410.4 - (ICD9) ACUTE MYOCARDIAL INFARCTION OF OTHER INFERIOR WALL
	410.40 - (ICD9) ACUTE MYOCARDIAL INFARCTION OF OTHER INFERIOR WALL EPISODE OF CARE UNSPECIFIED
	410.41 - (ICD9) ACUTE MYOCARDIAL INFARCTION OF OTHER INFERIOR WALL INITIAL EPISODE OF CARE
	410.42 - (ICD9) ACUTE MYOCARDIAL INFARCTION OF OTHER INFERIOR WALL SUBSEQUENT EPISODE OF CARE
	410.5 - (ICD9) ACUTE MYOCARDIAL INFARCTION OF OTHER LATERAL WALL
	410.50 - (ICD9) ACUTE MYOCARDIAL INFARCTION OF OTHER LATERAL WALL EPISODE OF CARE UNSPECIFIED
	410.51 - (ICD9) ACUTE MYOCARDIAL INFARCTION OF OTHER LATERAL WALL INITIAL EPISODE OF CARE
	410.52 - (ICD9) ACUTE MYOCARDIAL INFARCTION OF OTHER LATERAL WALL SUBSEQUENT EPISODE OF CARE
	410.6 - (ICD9) TRUE POSTERIOR WALL INFARCTION
	410.60 - (ICD9) TRUE POSTERIOR WALL INFARCTION EPISODE OF CARE UNSPECIFIED
	410.61 - (ICD9) TRUE POSTERIOR WALL INFARCTION INITIAL EPISODE OF CARE
	410.62 - (ICD9) TRUE POSTERIOR WALL INFARCTION SUBSEQUENT EPISODE OF CARE
	410.7 - (ICD9) SUBENDOCARDIAL INFARCTION
	410.70 - (ICD9) SUBENDOCARDIAL INFARCTION EPISODE OF CARE UNSPECIFIED
	410.71 - (ICD9) SUBENDOCARDIAL INFARCTION INITIAL EPISODE OF CARE
	410.72 - (ICD9) SUBENDOCARDIAL INFARCTION SUBSEQUENT EPISODE OF CARE
	410.8 - (ICD9) ACUTE MYOCARDIAL INFARCTION OF OTHER SPECIFIED SITES
	410.80 - (ICD9) ACUTE MYOCARDIAL INFARCTION OF OTHER SPECIFIED SITES EPISODE OF CARE UNSPECIFIED
	410.81 - (ICD9) ACUTE MYOCARDIAL INFARCTION OF OTHER SPECIFIED SITES INITIAL EPISODE OF CARE
	410.82 - (ICD9) ACUTE MYOCARDIAL INFARCTION OF OTHER SPECIFIED SITES SUBSEQUENT EPISODE OF CARE
	410.9 - (ICD9) ACUTE MYOCARDIAL INFARCTION OF UNSPECIFIED SITE
	410.90 - (ICD9) ACUTE MYOCARDIAL INFARCTION OF UNSPECIFIED SITE EPISODE OF CARE UNSPECIFIED
	410.91 - (ICD9) ACUTE MYOCARDIAL INFARCTION OF UNSPECIFIED SITE INITIAL EPISODE OF CARE
	410.92 - (ICD9) ACUTE MYOCARDIAL INFARCTION OF UNSPECIFIED SITE SUBSEQUENT EPISODE OF CARE
	433.01 - (ICD9) OCCLUSION AND STENOSIS OF BASILAR ARTERY WITH CEREBRAL INFARCTION
	433.1 - (ICD9) OCCLUSION AND STENOSIS OF CAROTID ARTERY
	433.11 - (ICD9) OCCLUSION AND STENOSIS OF CAROTID ARTERY WITH CEREBRAL INFARCTION
	433.21 - (ICD9) OCCLUSION AND STENOSIS OF VERTEBRAL ARTERY WITH CEREBRAL INFARCTION
	433.31 - (ICD9) OCCLUSION AND STENOSIS OF MULTIPLE AND BILATERAL PRECEREBRAL ARTERIES WITH CEREBRAL INFARCTION
	433.81 - (ICD9) OCCLUSION AND STENOSIS OF OTHER SPECIFIED PRECEREBRAL ARTERY WITH CEREBRAL INFARCTION
	433.91 - (ICD9) OCCLUSION AND STENOSIS OF UNSPECIFIED PRECEREBRAL ARTERY WITH CEREBRAL INFARCTION
	435 - (ICD9) TRANSIENT CEREBRAL ISCHEMIA
	435.0 - (ICD9) BASILAR ARTERY SYNDROME
	435.1 - (ICD9) VERTEBRAL ARTERY SYNDROME
	435.2 - (ICD9) SUBCLAVIAN STEAL SYNDROME
	435.3 - (ICD9) VERTEBROBASILAR ARTERY SYNDROME
	435.8 - (ICD9) OTHER SPECIFIED TRANSIENT CEREBRAL ISCHEMIAS
	435.9 - (ICD9) UNSPECIFIED TRANSIENT CEREBRAL ISCHEMIA
	436 - (ICD9) ACUTE BUT ILL-DEFINED CEREBROVASCULAR DISEASE
	437.1 - (ICD9) OTHER GENERALIZED ISCHEMIC CEREBROVASCULAR DISEASE
	437.9 - (ICD9) UNSPECIFIED CEREBROVASCULAR DISEASE
	438 - (ICD9) LATE EFFECTS OF CEREBROVASCULAR DISEASE
	438.0 - (ICD9) COGNITIVE DEFICITS
	438.1 - (ICD9) SPEECH AND LANGUAGE DEFICITS
	438.10 - (ICD9) SPEECH AND LANGUAGE DEFICIT UNSPECIFIED
	438.11 - (ICD9) APHASIA
	438.12 - (ICD9) DYSPHASIA
	438.13 - (ICD9) DYSARTHRIA
	438.14 - (ICD9) FLUENCY DISORDER
	438.19 - (ICD9) OTHER SPEECH AND LANGUAGE DEFICITS
	438.2 - (ICD9) HEMIPLEGIA/HEMIPARESIS
	438.20 - (ICD9) HEMIPLEGIA AFFECTING UNSPECIFIED SIDE
	438.21 - (ICD9) HEMIPLEGIA AFFECTING DOMINANT SIDE
	438.22 - (ICD9) HEMIPLEGIA AFFECTING NONDOMINANT SIDE
	438.3 - (ICD9) MONOPLEGIA OF UPPER LIMB
	438.30 - (ICD9) MONOPLEGIA OF UPPER LIMB AFFECTING UNSPECIFIED SIDE
	438.31 - (ICD9) MONOPLEGIA OF UPPER LIMB AFFECTING DOMINANT SIDE
	438.32 - (ICD9) MONOPLEGIA OF UPPER LIMB AFFECTING NONDOMINANT SIDE
	438.4 - (ICD9) MONOPLEGIA OF LOWER LIMB
	438.40 - (ICD9) MONOPLEGIA OF LOWER LIMB AFFECTING UNSPECIFIED SIDE
	438.41 - (ICD9) MONOPLEGIA OF LOWER LIMB AFFECTING DOMINANT SIDE
	438.42 - (ICD9) MONOPLEGIA OF LOWER LIMB AFFECTING NONDOMINANT SIDE
	438.5 - (ICD9) OTHER PARALYTIC SYNDROME
	438.50 - (ICD9) OTHER PARALYTIC SYNDROME AFFECTING UNSPECIFIED SIDE
	438.51 - (ICD9) OTHER PARALYTIC SYNDROME AFFECTING DOMINANT SIDE
	438.52 - (ICD9) OTHER PARALYTIC SYNDROME AFFECTING NONDOMINANT SIDE
	438.53 - (ICD9) OTHER PARALYTIC SYNDROME BILATERAL
	438.6 - (ICD9) ALTERATIONS OF SENSATIONS
	438.7 - (ICD9) DISTURBANCES OF VISION
	438.8 - (ICD9) OTHER LATE EFFECTS OF CEREBROVASCULAR DISEASE
	438.81 - (ICD9) APRAXIA CEREBROVASCULAR DISEASE
	438.82 - (ICD9) DYSPHAGIA CEREBROVASCULAR DISEASE
	438.83 - (ICD9) FACIAL WEAKNESS
	438.84 - (ICD9) ATAXIA
	438.85 - (ICD9) VERTIGO
	438.89 - (ICD9) OTHER LATE EFFECTS OF CEREBROVASCULAR DISEASE
	438.9 - (ICD9) UNSPECIFIED LATE EFFECTS OF CEREBROVASCULAR DISEASE
	The occurrence of Medical Services with the following attributes:
	Diagnosis Code (Any Position) is any of: { "410", "410.0", "410.00", "410.01", "410.02", "410.1", "410.10", "410.11", "410.12", "410.2", "410.20", "410.21", "410.22", "410.3", "410.30", "410.31", "410.32", "410.4", "410.40", "410.41", "410.42", "410.5", "410.50", "410.51", "410.52", "410.6", "410.60", "410.61", "410.62", "410.7", "410.70", "410.71", "410.72", "410.8", "410.80", "410.81", "410.82"…
	410 - (ICD9) ACUTE MYOCARDIAL INFARCTION
	410.0 - (ICD9) ACUTE MYOCARDIAL INFARCTION OF ANTEROLATERAL WALL
	410.00 - (ICD9) ACUTE MYOCARDIAL INFARCTION OF ANTEROLATERAL WALL EPISODE OF CARE UNSPECIFIED
	410.01 - (ICD9) ACUTE MYOCARDIAL INFARCTION OF ANTEROLATERAL WALL INITIAL EPISODE OF CARE
	410.02 - (ICD9) ACUTE MYOCARDIAL INFARCTION OF ANTEROLATERAL WALL SUBSEQUENT EPISODE OF CARE
	410.1 - (ICD9) ACUTE MYOCARDIAL INFARCTION OF OTHER ANTERIOR WALL
	410.10 - (ICD9) ACUTE MYOCARDIAL INFARCTION OF OTHER ANTERIOR WALL EPISODE OF CARE UNSPECIFIED
	410.11 - (ICD9) ACUTE MYOCARDIAL INFARCTION OF OTHER ANTERIOR WALL INITIAL EPISODE OF CARE
	410.12 - (ICD9) ACUTE MYOCARDIAL INFARCTION OF OTHER ANTERIOR WALL SUBSEQUENT EPISODE OF CARE
	410.2 - (ICD9) ACUTE MYOCARDIAL INFARCTION OF INFEROLATERAL WALL
	410.20 - (ICD9) ACUTE MYOCARDIAL INFARCTION OF INFEROLATERAL WALL EPISODE OF CARE UNSPECIFIED
	410.21 - (ICD9) ACUTE MYOCARDIAL INFARCTION OF INFEROLATERAL WALL INITIAL EPISODE OF CARE
	410.22 - (ICD9) ACUTE MYOCARDIAL INFARCTION OF INFEROLATERAL WALL SUBSEQUENT EPISODE OF CARE
	410.3 - (ICD9) ACUTE MYOCARDIAL INFARCTION OF INFEROPOSTERIOR WALL
	410.30 - (ICD9) ACUTE MYOCARDIAL INFARCTION OF INFEROPOSTERIOR WALL EPISODE OF CARE UNSPECIFIED
	410.31 - (ICD9) ACUTE MYOCARDIAL INFARCTION OF INFEROPOSTERIOR WALL INITIAL EPISODE OF CARE
	410.32 - (ICD9) ACUTE MYOCARDIAL INFARCTION OF INFEROPOSTERIOR WALL SUBSEQUENT EPISODE OF CARE
	410.4 - (ICD9) ACUTE MYOCARDIAL INFARCTION OF OTHER INFERIOR WALL
	410.40 - (ICD9) ACUTE MYOCARDIAL INFARCTION OF OTHER INFERIOR WALL EPISODE OF CARE UNSPECIFIED
	410.41 - (ICD9) ACUTE MYOCARDIAL INFARCTION OF OTHER INFERIOR WALL INITIAL EPISODE OF CARE
	410.42 - (ICD9) ACUTE MYOCARDIAL INFARCTION OF OTHER INFERIOR WALL SUBSEQUENT EPISODE OF CARE
	410.5 - (ICD9) ACUTE MYOCARDIAL INFARCTION OF OTHER LATERAL WALL
	410.50 - (ICD9) ACUTE MYOCARDIAL INFARCTION OF OTHER LATERAL WALL EPISODE OF CARE UNSPECIFIED
	410.51 - (ICD9) ACUTE MYOCARDIAL INFARCTION OF OTHER LATERAL WALL INITIAL EPISODE OF CARE
	410.52 - (ICD9) ACUTE MYOCARDIAL INFARCTION OF OTHER LATERAL WALL SUBSEQUENT EPISODE OF CARE
	410.6 - (ICD9) TRUE POSTERIOR WALL INFARCTION
	410.60 - (ICD9) TRUE POSTERIOR WALL INFARCTION EPISODE OF CARE UNSPECIFIED
	410.61 - (ICD9) TRUE POSTERIOR WALL INFARCTION INITIAL EPISODE OF CARE
	410.62 - (ICD9) TRUE POSTERIOR WALL INFARCTION SUBSEQUENT EPISODE OF CARE
	410.7 - (ICD9) SUBENDOCARDIAL INFARCTION
	410.70 - (ICD9) SUBENDOCARDIAL INFARCTION EPISODE OF CARE UNSPECIFIED
	410.71 - (ICD9) SUBENDOCARDIAL INFARCTION INITIAL EPISODE OF CARE
	410.72 - (ICD9) SUBENDOCARDIAL INFARCTION SUBSEQUENT EPISODE OF CARE
	410.8 - (ICD9) ACUTE MYOCARDIAL INFARCTION OF OTHER SPECIFIED SITES
	410.80 - (ICD9) ACUTE MYOCARDIAL INFARCTION OF OTHER SPECIFIED SITES EPISODE OF CARE UNSPECIFIED
	410.81 - (ICD9) ACUTE MYOCARDIAL INFARCTION OF OTHER SPECIFIED SITES INITIAL EPISODE OF CARE
	410.82 - (ICD9) ACUTE MYOCARDIAL INFARCTION OF OTHER SPECIFIED SITES SUBSEQUENT EPISODE OF CARE
	410.9 - (ICD9) ACUTE MYOCARDIAL INFARCTION OF UNSPECIFIED SITE
	410.90 - (ICD9) ACUTE MYOCARDIAL INFARCTION OF UNSPECIFIED SITE EPISODE OF CARE UNSPECIFIED
	410.91 - (ICD9) ACUTE MYOCARDIAL INFARCTION OF UNSPECIFIED SITE INITIAL EPISODE OF CARE
	410.92 - (ICD9) ACUTE MYOCARDIAL INFARCTION OF UNSPECIFIED SITE SUBSEQUENT EPISODE OF CARE
	433.01 - (ICD9) OCCLUSION AND STENOSIS OF BASILAR ARTERY WITH CEREBRAL INFARCTION
	433.1 - (ICD9) OCCLUSION AND STENOSIS OF CAROTID ARTERY
	433.11 - (ICD9) OCCLUSION AND STENOSIS OF CAROTID ARTERY WITH CEREBRAL INFARCTION
	433.21 - (ICD9) OCCLUSION AND STENOSIS OF VERTEBRAL ARTERY WITH CEREBRAL INFARCTION
	433.31 - (ICD9) OCCLUSION AND STENOSIS OF MULTIPLE AND BILATERAL PRECEREBRAL ARTERIES WITH CEREBRAL INFARCTION
	433.81 - (ICD9) OCCLUSION AND STENOSIS OF OTHER SPECIFIED PRECEREBRAL ARTERY WITH CEREBRAL INFARCTION
	433.91 - (ICD9) OCCLUSION AND STENOSIS OF UNSPECIFIED PRECEREBRAL ARTERY WITH CEREBRAL INFARCTION
	435 - (ICD9) TRANSIENT CEREBRAL ISCHEMIA
	435.0 - (ICD9) BASILAR ARTERY SYNDROME
	435.1 - (ICD9) VERTEBRAL ARTERY SYNDROME
	435.2 - (ICD9) SUBCLAVIAN STEAL SYNDROME
	435.3 - (ICD9) VERTEBROBASILAR ARTERY SYNDROME
	435.8 - (ICD9) OTHER SPECIFIED TRANSIENT CEREBRAL ISCHEMIAS
	435.9 - (ICD9) UNSPECIFIED TRANSIENT CEREBRAL ISCHEMIA
	436 - (ICD9) ACUTE BUT ILL-DEFINED CEREBROVASCULAR DISEASE
	437.1 - (ICD9) OTHER GENERALIZED ISCHEMIC CEREBROVASCULAR DISEASE
	437.9 - (ICD9) UNSPECIFIED CEREBROVASCULAR DISEASE
	438 - (ICD9) LATE EFFECTS OF CEREBROVASCULAR DISEASE
	438.0 - (ICD9) COGNITIVE DEFICITS
	438.1 - (ICD9) SPEECH AND LANGUAGE DEFICITS
	438.10 - (ICD9) SPEECH AND LANGUAGE DEFICIT UNSPECIFIED
	438.11 - (ICD9) APHASIA
	438.12 - (ICD9) DYSPHASIA
	438.13 - (ICD9) DYSARTHRIA
	438.14 - (ICD9) FLUENCY DISORDER
	438.19 - (ICD9) OTHER SPEECH AND LANGUAGE DEFICITS
	438.2 - (ICD9) HEMIPLEGIA/HEMIPARESIS
	438.20 - (ICD9) HEMIPLEGIA AFFECTING UNSPECIFIED SIDE
	438.21 - (ICD9) HEMIPLEGIA AFFECTING DOMINANT SIDE
	438.22 - (ICD9) HEMIPLEGIA AFFECTING NONDOMINANT SIDE
	438.3 - (ICD9) MONOPLEGIA OF UPPER LIMB
	438.30 - (ICD9) MONOPLEGIA OF UPPER LIMB AFFECTING UNSPECIFIED SIDE
	438.31 - (ICD9) MONOPLEGIA OF UPPER LIMB AFFECTING DOMINANT SIDE
	438.32 - (ICD9) MONOPLEGIA OF UPPER LIMB AFFECTING NONDOMINANT SIDE
	438.4 - (ICD9) MONOPLEGIA OF LOWER LIMB
	438.40 - (ICD9) MONOPLEGIA OF LOWER LIMB AFFECTING UNSPECIFIED SIDE
	438.41 - (ICD9) MONOPLEGIA OF LOWER LIMB AFFECTING DOMINANT SIDE
	438.42 - (ICD9) MONOPLEGIA OF LOWER LIMB AFFECTING NONDOMINANT SIDE
	438.5 - (ICD9) OTHER PARALYTIC SYNDROME
	438.50 - (ICD9) OTHER PARALYTIC SYNDROME AFFECTING UNSPECIFIED SIDE
	438.51 - (ICD9) OTHER PARALYTIC SYNDROME AFFECTING DOMINANT SIDE
	438.52 - (ICD9) OTHER PARALYTIC SYNDROME AFFECTING NONDOMINANT SIDE
	438.53 - (ICD9) OTHER PARALYTIC SYNDROME BILATERAL
	438.6 - (ICD9) ALTERATIONS OF SENSATIONS
	438.7 - (ICD9) DISTURBANCES OF VISION
	438.8 - (ICD9) OTHER LATE EFFECTS OF CEREBROVASCULAR DISEASE
	438.81 - (ICD9) APRAXIA CEREBROVASCULAR DISEASE
	438.82 - (ICD9) DYSPHAGIA CEREBROVASCULAR DISEASE
	438.83 - (ICD9) FACIAL WEAKNESS
	438.84 - (ICD9) ATAXIA
	438.85 - (ICD9) VERTIGO
	438.89 - (ICD9) OTHER LATE EFFECTS OF CEREBROVASCULAR DISEASE
	438.9 - (ICD9) UNSPECIFIED LATE EFFECTS OF CEREBROVASCULAR DISEASE
CV events outcome
This event measure was defined as occurring when any of the following criteria were met:
	The occurrence of Inpatient Confinement with the following attributes:
	Diagnosis Code (Any Position) is any of: { "410", "410.0", "410.00", "410.01", "410.02", "410.1", "410.10", "410.11", "410.12", "410.2", "410.20", "410.21", "410.22", "410.3", "410.30", "410.31", "410.32", "410.4", "410.40", "410.41", "410.42", "410.5", "410.50", "410.51", "410.52", "410.6", "410.60", "410.61", "410.62", "410.7", "410.70", "410.71", "410.72", "410.8", "410.80", "410.81", "410.82"…
	410 - (ICD9) ACUTE MYOCARDIAL INFARCTION
	410.0 - (ICD9) ACUTE MYOCARDIAL INFARCTION OF ANTEROLATERAL WALL
	410.00 - (ICD9) ACUTE MYOCARDIAL INFARCTION OF ANTEROLATERAL WALL EPISODE OF CARE UNSPECIFIED
	410.01 - (ICD9) ACUTE MYOCARDIAL INFARCTION OF ANTEROLATERAL WALL INITIAL EPISODE OF CARE
	410.02 - (ICD9) ACUTE MYOCARDIAL INFARCTION OF ANTEROLATERAL WALL SUBSEQUENT EPISODE OF CARE
	410.1 - (ICD9) ACUTE MYOCARDIAL INFARCTION OF OTHER ANTERIOR WALL
	410.10 - (ICD9) ACUTE MYOCARDIAL INFARCTION OF OTHER ANTERIOR WALL EPISODE OF CARE UNSPECIFIED
	410.11 - (ICD9) ACUTE MYOCARDIAL INFARCTION OF OTHER ANTERIOR WALL INITIAL EPISODE OF CARE
	410.12 - (ICD9) ACUTE MYOCARDIAL INFARCTION OF OTHER ANTERIOR WALL SUBSEQUENT EPISODE OF CARE
	410.2 - (ICD9) ACUTE MYOCARDIAL INFARCTION OF INFEROLATERAL WALL
	410.20 - (ICD9) ACUTE MYOCARDIAL INFARCTION OF INFEROLATERAL WALL EPISODE OF CARE UNSPECIFIED
	410.21 - (ICD9) ACUTE MYOCARDIAL INFARCTION OF INFEROLATERAL WALL INITIAL EPISODE OF CARE
	410.22 - (ICD9) ACUTE MYOCARDIAL INFARCTION OF INFEROLATERAL WALL SUBSEQUENT EPISODE OF CARE
	410.3 - (ICD9) ACUTE MYOCARDIAL INFARCTION OF INFEROPOSTERIOR WALL
	410.30 - (ICD9) ACUTE MYOCARDIAL INFARCTION OF INFEROPOSTERIOR WALL EPISODE OF CARE UNSPECIFIED
	410.31 - (ICD9) ACUTE MYOCARDIAL INFARCTION OF INFEROPOSTERIOR WALL INITIAL EPISODE OF CARE
	410.32 - (ICD9) ACUTE MYOCARDIAL INFARCTION OF INFEROPOSTERIOR WALL SUBSEQUENT EPISODE OF CARE
	410.4 - (ICD9) ACUTE MYOCARDIAL INFARCTION OF OTHER INFERIOR WALL
	410.40 - (ICD9) ACUTE MYOCARDIAL INFARCTION OF OTHER INFERIOR WALL EPISODE OF CARE UNSPECIFIED
	410.41 - (ICD9) ACUTE MYOCARDIAL INFARCTION OF OTHER INFERIOR WALL INITIAL EPISODE OF CARE
	410.42 - (ICD9) ACUTE MYOCARDIAL INFARCTION OF OTHER INFERIOR WALL SUBSEQUENT EPISODE OF CARE
	410.5 - (ICD9) ACUTE MYOCARDIAL INFARCTION OF OTHER LATERAL WALL
	410.50 - (ICD9) ACUTE MYOCARDIAL INFARCTION OF OTHER LATERAL WALL EPISODE OF CARE UNSPECIFIED
	410.51 - (ICD9) ACUTE MYOCARDIAL INFARCTION OF OTHER LATERAL WALL INITIAL EPISODE OF CARE
	410.52 - (ICD9) ACUTE MYOCARDIAL INFARCTION OF OTHER LATERAL WALL SUBSEQUENT EPISODE OF CARE
	410.6 - (ICD9) TRUE POSTERIOR WALL INFARCTION
	410.60 - (ICD9) TRUE POSTERIOR WALL INFARCTION EPISODE OF CARE UNSPECIFIED
	410.61 - (ICD9) TRUE POSTERIOR WALL INFARCTION INITIAL EPISODE OF CARE
	410.62 - (ICD9) TRUE POSTERIOR WALL INFARCTION SUBSEQUENT EPISODE OF CARE
	410.7 - (ICD9) SUBENDOCARDIAL INFARCTION
	410.70 - (ICD9) SUBENDOCARDIAL INFARCTION EPISODE OF CARE UNSPECIFIED
	410.71 - (ICD9) SUBENDOCARDIAL INFARCTION INITIAL EPISODE OF CARE
	410.72 - (ICD9) SUBENDOCARDIAL INFARCTION SUBSEQUENT EPISODE OF CARE
	410.8 - (ICD9) ACUTE MYOCARDIAL INFARCTION OF OTHER SPECIFIED SITES
	410.80 - (ICD9) ACUTE MYOCARDIAL INFARCTION OF OTHER SPECIFIED SITES EPISODE OF CARE UNSPECIFIED
	410.81 - (ICD9) ACUTE MYOCARDIAL INFARCTION OF OTHER SPECIFIED SITES INITIAL EPISODE OF CARE
	410.82 - (ICD9) ACUTE MYOCARDIAL INFARCTION OF OTHER SPECIFIED SITES SUBSEQUENT EPISODE OF CARE
	410.9 - (ICD9) ACUTE MYOCARDIAL INFARCTION OF UNSPECIFIED SITE
	410.90 - (ICD9) ACUTE MYOCARDIAL INFARCTION OF UNSPECIFIED SITE EPISODE OF CARE UNSPECIFIED
	410.91 - (ICD9) ACUTE MYOCARDIAL INFARCTION OF UNSPECIFIED SITE INITIAL EPISODE OF CARE
	410.92 - (ICD9) ACUTE MYOCARDIAL INFARCTION OF UNSPECIFIED SITE SUBSEQUENT EPISODE OF CARE
	433.01 - (ICD9) OCCLUSION AND STENOSIS OF BASILAR ARTERY WITH CEREBRAL INFARCTION
	433.1 - (ICD9) OCCLUSION AND STENOSIS OF CAROTID ARTERY
	433.11 - (ICD9) OCCLUSION AND STENOSIS OF CAROTID ARTERY WITH CEREBRAL INFARCTION
	433.21 - (ICD9) OCCLUSION AND STENOSIS OF VERTEBRAL ARTERY WITH CEREBRAL INFARCTION
	433.31 - (ICD9) OCCLUSION AND STENOSIS OF MULTIPLE AND BILATERAL PRECEREBRAL ARTERIES WITH CEREBRAL INFARCTION
	433.81 - (ICD9) OCCLUSION AND STENOSIS OF OTHER SPECIFIED PRECEREBRAL ARTERY WITH CEREBRAL INFARCTION
	433.91 - (ICD9) OCCLUSION AND STENOSIS OF UNSPECIFIED PRECEREBRAL ARTERY WITH CEREBRAL INFARCTION
	435 - (ICD9) TRANSIENT CEREBRAL ISCHEMIA
	435.0 - (ICD9) BASILAR ARTERY SYNDROME
	435.1 - (ICD9) VERTEBRAL ARTERY SYNDROME
	435.2 - (ICD9) SUBCLAVIAN STEAL SYNDROME
	435.3 - (ICD9) VERTEBROBASILAR ARTERY SYNDROME
	435.8 - (ICD9) OTHER SPECIFIED TRANSIENT CEREBRAL ISCHEMIAS
	435.9 - (ICD9) UNSPECIFIED TRANSIENT CEREBRAL ISCHEMIA
	436 - (ICD9) ACUTE BUT ILL-DEFINED CEREBROVASCULAR DISEASE
	437.1 - (ICD9) OTHER GENERALIZED ISCHEMIC CEREBROVASCULAR DISEASE
	437.9 - (ICD9) UNSPECIFIED CEREBROVASCULAR DISEASE
	438 - (ICD9) LATE EFFECTS OF CEREBROVASCULAR DISEASE
	438.0 - (ICD9) COGNITIVE DEFICITS
	438.1 - (ICD9) SPEECH AND LANGUAGE DEFICITS
	438.10 - (ICD9) SPEECH AND LANGUAGE DEFICIT UNSPECIFIED
	438.11 - (ICD9) APHASIA
	438.12 - (ICD9) DYSPHASIA
	438.13 - (ICD9) DYSARTHRIA
	438.14 - (ICD9) FLUENCY DISORDER
	438.19 - (ICD9) OTHER SPEECH AND LANGUAGE DEFICITS
	438.2 - (ICD9) HEMIPLEGIA/HEMIPARESIS
	438.20 - (ICD9) HEMIPLEGIA AFFECTING UNSPECIFIED SIDE
	438.21 - (ICD9) HEMIPLEGIA AFFECTING DOMINANT SIDE
	438.22 - (ICD9) HEMIPLEGIA AFFECTING NONDOMINANT SIDE
	438.3 - (ICD9) MONOPLEGIA OF UPPER LIMB
	438.30 - (ICD9) MONOPLEGIA OF UPPER LIMB AFFECTING UNSPECIFIED SIDE
	438.31 - (ICD9) MONOPLEGIA OF UPPER LIMB AFFECTING DOMINANT SIDE
	438.32 - (ICD9) MONOPLEGIA OF UPPER LIMB AFFECTING NONDOMINANT SIDE
	438.4 - (ICD9) MONOPLEGIA OF LOWER LIMB
	438.40 - (ICD9) MONOPLEGIA OF LOWER LIMB AFFECTING UNSPECIFIED SIDE
	438.41 - (ICD9) MONOPLEGIA OF LOWER LIMB AFFECTING DOMINANT SIDE
	438.42 - (ICD9) MONOPLEGIA OF LOWER LIMB AFFECTING NONDOMINANT SIDE
	438.5 - (ICD9) OTHER PARALYTIC SYNDROME
	438.50 - (ICD9) OTHER PARALYTIC SYNDROME AFFECTING UNSPECIFIED SIDE
	438.51 - (ICD9) OTHER PARALYTIC SYNDROME AFFECTING DOMINANT SIDE
	438.52 - (ICD9) OTHER PARALYTIC SYNDROME AFFECTING NONDOMINANT SIDE
	438.53 - (ICD9) OTHER PARALYTIC SYNDROME BILATERAL
	438.6 - (ICD9) ALTERATIONS OF SENSATIONS
	438.7 - (ICD9) DISTURBANCES OF VISION
	438.8 - (ICD9) OTHER LATE EFFECTS OF CEREBROVASCULAR DISEASE
	438.81 - (ICD9) APRAXIA CEREBROVASCULAR DISEASE
	438.82 - (ICD9) DYSPHAGIA CEREBROVASCULAR DISEASE
	438.83 - (ICD9) FACIAL WEAKNESS
	438.84 - (ICD9) ATAXIA
	438.85 - (ICD9) VERTIGO
	438.89 - (ICD9) OTHER LATE EFFECTS OF CEREBROVASCULAR DISEASE
	438.9 - (ICD9) UNSPECIFIED LATE EFFECTS OF CEREBROVASCULAR DISEASE
Dronedarone
This event measure was defined as occurring when any of the following criteria were met:
	The occurrence of Prescription Claims with the following attributes:
	NDC Generic Name is any of: { "DRONEDARONE HCL" }
	DRONEDARONE HCL
Gender
This measure re-categorizes Gender as follows:
	Male: { M = MALE }
	Female: { F = FEMALE }
Heart failure
This event measure was defined as occurring when any of the following criteria were met:
	The occurrence of Inpatient Confinement with the following attributes:
	Diagnosis Code (Any Position) is any of: { "428", "428.0", "428.1", "428.2", "428.20", "428.21", "428.22", "428.23", "428.3", "428.30", "428.31", "428.32", "428.33", "428.4", "428.40", "428.41", "428.42", "428.43", "428.9", "398.91", "402.01", "402.11", "402.91", "404.01", "404.11", "404.91", "404.03", "404.13", "404.93" }
	428 - (ICD9) HEART FAILURE
	428.0 - (ICD9) CONGESTIVE HEART FAILURE UNSPECIFIED
	428.1 - (ICD9) LEFT HEART FAILURE
	428.2 - (ICD9) SYSTOLIC HEART FAILURE
	428.20 - (ICD9) UNSPECIFIED SYSTOLIC HEART FAILURE
	428.21 - (ICD9) ACUTE SYSTOLIC HEART FAILURE
	428.22 - (ICD9) CHRONIC SYSTOLIC HEART FAILURE
	428.23 - (ICD9) ACUTE ON CHRONIC SYSTOLIC HEART FAILURE
	428.3 - (ICD9) DIASTOLIC HEART FAILURE
	428.30 - (ICD9) UNSPECIFIED DIASTOLIC HEART FAILURE
	428.31 - (ICD9) ACUTE DIASTOLIC HEART FAILURE
	428.32 - (ICD9) CHRONIC DIASTOLIC HEART FAILURE
	428.33 - (ICD9) ACUTE ON CHRONIC DIASTOLIC HEART FAILURE
	428.4 - (ICD9) COMBINED SYSTOLIC AND DIASTOLIC HEART FAILURE
	428.40 - (ICD9) UNSPECIFIED COMBINED SYSTOLIC AND DIASTOLIC HEART FAILURE
	428.41 - (ICD9) ACUTE COMBINED SYSTOLIC AND DIASTOLIC HEART FAILURE
	428.42 - (ICD9) CHRONIC COMBINED SYSTOLIC AND DIASTOLIC HEART FAILURE
	428.43 - (ICD9) ACUTE ON CHRONIC COMBINED SYSTOLIC AND DIASTOLIC HEART FAILURE
	428.9 - (ICD9) HEART FAILURE UNSPECIFIED
	398.91 - (ICD9) RHEUMATIC HEART FAILURE (CONGESTIVE)
	402.01 - (ICD9) MALIGNANT HYPERTENSIVE HEART DISEASE WITH HEART FAILURE
	402.11 - (ICD9) BENIGN HYPERTENSIVE HEART DISEASE WITH HEART FAILURE
	402.91 - (ICD9) UNSPECIFIED HYPERTENSIVE HEART DISEASE WITH HEART FAILURE
	404.01 - (ICD9) HYPERTENSIVE HEART AND CHRONIC KIDNEY DISEASE MALIGNANT WITH HEART FAILURE WITH CHRONIC KIDNEY DISEASE STAGE I THROUGH STAGE IV OR UNSPECIFIED
	404.11 - (ICD9) HYPERTENSIVE HEART AND CHRONIC KIDNEY DISEASE BENIGN WITH HEART FAILURE WITH CHRONIC KIDNEY DISEASE STAGE I THROUGH STAGE IV OR UNSPECIFIED
	404.91 - (ICD9) HYPERTENSIVE HEART AND CHRONIC KIDNEY DISEASE UNSPECIFIED WITH HEART FAILURE WITH CHRONIC KIDNEY DISEASE STAGE I THROUGH STAGE IV OR UNSPECIFIED
	404.03 - (ICD9) HYPERTENSIVE HEART AND CHRONIC KIDNEY DISEASE MALIGNANT WITH HEART FAILURE WITH CHRONIC KIDNEY DISEASE STAGE V OR END STAGE RENAL DISEASE
	404.13 - (ICD9) HYPERTENSIVE HEART AND CHRONIC KIDNEY DISEASE BENIGN WITH HEART FAILURE WITH CHRONIC KIDNEY DISEASE STAGE V OR END STAGE RENAL DISEASE
	404.93 - (ICD9) HYPERTENSIVE HEART AND CHRONIC KIDNEY DISEASE UNSPECIFIED WITH HEART FAILURE WITH CHRONIC KIDNEY DISEASE STAGE V OR END STAGE RENAL DISEASE
	The occurrence of Medical Services with the following attributes:
	Diagnosis Code (Any Position) is any of: { "398.91", "402.01", "402.11", "402.91", "404.01", "404.03", "404.11", "404.13", "404.91", "404.93", "428", "428.0", "428.1", "428.2", "428.20", "428.21", "428.22", "428.23", "428.3", "428.30", "428.31", "428.32", "428.33", "428.4", "428.40", "428.41", "428.42", "428.43", "428.9" }
	398.91 - (ICD9) RHEUMATIC HEART FAILURE (CONGESTIVE)
	402.01 - (ICD9) MALIGNANT HYPERTENSIVE HEART DISEASE WITH HEART FAILURE
	402.11 - (ICD9) BENIGN HYPERTENSIVE HEART DISEASE WITH HEART FAILURE
	402.91 - (ICD9) UNSPECIFIED HYPERTENSIVE HEART DISEASE WITH HEART FAILURE
	404.01 - (ICD9) HYPERTENSIVE HEART AND CHRONIC KIDNEY DISEASE MALIGNANT WITH HEART FAILURE WITH CHRONIC KIDNEY DISEASE STAGE I THROUGH STAGE IV OR UNSPECIFIED
	404.03 - (ICD9) HYPERTENSIVE HEART AND CHRONIC KIDNEY DISEASE MALIGNANT WITH HEART FAILURE WITH CHRONIC KIDNEY DISEASE STAGE V OR END STAGE RENAL DISEASE
	404.11 - (ICD9) HYPERTENSIVE HEART AND CHRONIC KIDNEY DISEASE BENIGN WITH HEART FAILURE WITH CHRONIC KIDNEY DISEASE STAGE I THROUGH STAGE IV OR UNSPECIFIED
	404.13 - (ICD9) HYPERTENSIVE HEART AND CHRONIC KIDNEY DISEASE BENIGN WITH HEART FAILURE WITH CHRONIC KIDNEY DISEASE STAGE V OR END STAGE RENAL DISEASE
	404.91 - (ICD9) HYPERTENSIVE HEART AND CHRONIC KIDNEY DISEASE UNSPECIFIED WITH HEART FAILURE WITH CHRONIC KIDNEY DISEASE STAGE I THROUGH STAGE IV OR UNSPECIFIED
	404.93 - (ICD9) HYPERTENSIVE HEART AND CHRONIC KIDNEY DISEASE UNSPECIFIED WITH HEART FAILURE WITH CHRONIC KIDNEY DISEASE STAGE V OR END STAGE RENAL DISEASE
	428 - (ICD9) HEART FAILURE
	428.0 - (ICD9) CONGESTIVE HEART FAILURE UNSPECIFIED
	428.1 - (ICD9) LEFT HEART FAILURE
	428.2 - (ICD9) SYSTOLIC HEART FAILURE
	428.20 - (ICD9) UNSPECIFIED SYSTOLIC HEART FAILURE
	428.21 - (ICD9) ACUTE SYSTOLIC HEART FAILURE
	428.22 - (ICD9) CHRONIC SYSTOLIC HEART FAILURE
	428.23 - (ICD9) ACUTE ON CHRONIC SYSTOLIC HEART FAILURE
	428.3 - (ICD9) DIASTOLIC HEART FAILURE
	428.30 - (ICD9) UNSPECIFIED DIASTOLIC HEART FAILURE
	428.31 - (ICD9) ACUTE DIASTOLIC HEART FAILURE
	428.32 - (ICD9) CHRONIC DIASTOLIC HEART FAILURE
	428.33 - (ICD9) ACUTE ON CHRONIC DIASTOLIC HEART FAILURE
	428.4 - (ICD9) COMBINED SYSTOLIC AND DIASTOLIC HEART FAILURE
	428.40 - (ICD9) UNSPECIFIED COMBINED SYSTOLIC AND DIASTOLIC HEART FAILURE
	428.41 - (ICD9) ACUTE COMBINED SYSTOLIC AND DIASTOLIC HEART FAILURE
	428.42 - (ICD9) CHRONIC COMBINED SYSTOLIC AND DIASTOLIC HEART FAILURE
	428.43 - (ICD9) ACUTE ON CHRONIC COMBINED SYSTOLIC AND DIASTOLIC HEART FAILURE
	428.9 - (ICD9) HEART FAILURE UNSPECIFIED
Number of AF/AFL ver2
This measure counts the number of occurrences of Atrial fibrillation over a time period of 180 days. Occurrences starting on different days for each patient are counted.
Other antiarrhythmic drugs
This measure creates a logical OR of events, and identifies all occurrences of one or more specified events:
	Quinidine, procainamide, Disopyramide, Dofetilide
	Sotalol, Flecainide, Propafenone
	Amiodarone IV drugs
Quinidine, procainamide, Disopyramide, Dofetilide
This event measure was defined as occurring when any of the following criteria were met:
	The occurrence of Prescription Claims with the following attributes:
	NDC Generic Name is any of: { "DOFETILIDE", "PROCAINAMIDE HCL", "QUINIDINE HCL", "DISOPYRAMIDE PHOSPHATE", "QUINIDINE GLUCONATE", "QUINIDINE POLYGALACTURONATE", "QUINIDINE SULFATE" }
	DOFETILIDE
	PROCAINAMIDE HCL
	QUINIDINE HCL
	DISOPYRAMIDE PHOSPHATE
	QUINIDINE GLUCONATE
	QUINIDINE POLYGALACTURONATE
	QUINIDINE SULFATE
Sotalol, Flecainide, Propafenone
This event measure was defined as occurring when any of the following criteria were met:
	The occurrence of Prescription Claims with the following attributes:
	NDC Generic Name is any of: { "FLECAINIDE ACETATE", "PROPAFENONE HCL", "SOTALOL HCL" }
	FLECAINIDE ACETATE
	PROPAFENONE HCL
	SOTALOL HCL
Ventricular arrhythmia
This event measure was defined as occurring when any of the following criteria were met:
	The occurrence of Inpatient Confinement with the following attributes:
	Diagnosis Code (Any Position) is any of: { "427.4", "427.41", "427.42" }
	427.4 - (ICD9) VENTRICULAR FIBRILLATION AND FLUTTER
	427.41 - (ICD9) VENTRICULAR FIBRILLATION
	427.42 - (ICD9) VENTRICULAR FLUTTER
	The occurrence of Medical Services with the following attributes:
	Diagnosis Code (Any Position) is any of: { "427.4", "427.41", "427.42" }
	427.4 - (ICD9) VENTRICULAR FIBRILLATION AND FLUTTER
	427.41 - (ICD9) VENTRICULAR FIBRILLATION
	427.42 - (ICD9) VENTRICULAR FLUTTER
Diabetes mellitus
This event measure was defined as occurring when any of the following criteria were met:
	The occurrence of Inpatient Confinement with the following attributes:
	Diagnosis Code (Any Position) is any of: { "250", "250.0", "250.00", "250.01", "250.02", "250.03", "250.1", "250.10", "250.11", "250.12", "250.13", "250.2", "250.20", "250.21", "250.22", "250.23", "250.3", "250.30", "250.31", "250.32", "250.33", "250.4", "250.40", "250.41", "250.42", "250.43", "250.5", "250.50", "250.51", "250.52", "250.53", "250.6", "250.60", "250.61", "250.62", "250.63", "250.7…
	250 - (ICD9) DIABETES MELLITUS
	250.0 - (ICD9) DIABETES MELLITUS WITHOUT MENTION OF COMPLICATION
	250.00 - (ICD9) DIABETES MELLITUS WITHOUT MENTION OF COMPLICATION TYPE II OR UNSPECIFIED TYPE NOT STATED AS UNCONTROLLED
	250.01 - (ICD9) DIABETES MELLITUS WITHOUT MENTION OF COMPLICATION TYPE I [JUVENILE TYPE] NOT STATED AS UNCONTROLLED
	250.02 - (ICD9) DIABETES MELLITUS WITHOUT MENTION OF COMPLICATION TYPE II OR UNSPECIFIED TYPE UNCONTROLLED
	250.03 - (ICD9) DIABETES MELLITUS WITHOUT MENTION OF COMPLICATION TYPE I [JUVENILE TYPE] UNCONTROLLED
	250.1 - (ICD9) DIABETES WITH KETOACIDOSIS
	250.10 - (ICD9) DIABETES WITH KETOACIDOSIS TYPE II OR UNSPECIFIED TYPE NOT STATED AS UNCONTROLLED
	250.11 - (ICD9) DIABETES WITH KETOACIDOSIS TYPE I [JUVENILE TYPE] NOT STATED AS UNCONTROLLED
	250.12 - (ICD9) DIABETES WITH KETOACIDOSIS TYPE II OR UNSPECIFIED TYPE UNCONTROLLED
	250.13 - (ICD9) DIABETES WITH KETOACIDOSIS TYPE I [JUVENILE TYPE] UNCONTROLLED
	250.2 - (ICD9) DIABETES WITH HYPEROSMOLARITY
	250.20 - (ICD9) DIABETES WITH HYPEROSMOLARITY TYPE II OR UNSPECIFIED TYPE NOT STATED AS UNCONTROLLED
	250.21 - (ICD9) DIABETES WITH HYPEROSMOLARITY TYPE I [JUVENILE TYPE] NOT STATED AS UNCONTROLLED
	250.22 - (ICD9) DIABETES WITH HYPEROSMOLARITY TYPE II OR UNSPECIFIED TYPE UNCONTROLLED
	250.23 - (ICD9) DIABETES WITH HYPEROSMOLARITY TYPE I [JUVENILE TYPE] UNCONTROLLED
	250.3 - (ICD9) DIABETES WITH OTHER COMA
	250.30 - (ICD9) DIABETES WITH OTHER COMA TYPE II OR UNSPECIFIED TYPE NOT STATED AS UNCONTROLLED
	250.31 - (ICD9) DIABETES WITH OTHER COMA TYPE I [JUVENILE TYPE] NOT STATED AS UNCONTROLLED
	250.32 - (ICD9) DIABETES WITH OTHER COMA TYPE II OR UNSPECIFIED TYPE UNCONTROLLED
	250.33 - (ICD9) DIABETES WITH OTHER COMA TYPE I [JUVENILE TYPE] UNCONTROLLED
	250.4 - (ICD9) DIABETES WITH RENAL MANIFESTATIONS
	250.40 - (ICD9) DIABETES WITH RENAL MANIFESTATIONS TYPE II OR UNSPECIFIED TYPE NOT STATED AS UNCONTROLLED
	250.41 - (ICD9) DIABETES WITH RENAL MANIFESTATIONS TYPE I [JUVENILE TYPE] NOT STATED AS UNCONTROLLED
	250.42 - (ICD9) DIABETES WITH RENAL MANIFESTATIONS TYPE II OR UNSPECIFIED TYPE UNCONTROLLED
	250.43 - (ICD9) DIABETES WITH RENAL MANIFESTATIONS TYPE I [JUVENILE TYPE] UNCONTROLLED
	250.5 - (ICD9) DIABETES WITH OPHTHALMIC MANIFESTATIONS
	250.50 - (ICD9) DIABETES WITH OPHTHALMIC MANIFESTATIONS TYPE II OR UNSPECIFIED TYPE NOT STATED AS UNCONTROLLED
	250.51 - (ICD9) DIABETES WITH OPHTHALMIC MANIFESTATIONS TYPE I [JUVENILE TYPE] NOT STATED AS UNCONTROLLED
	250.52 - (ICD9) DIABETES WITH OPHTHALMIC MANIFESTATIONS TYPE II OR UNSPECIFIED TYPE UNCONTROLLED
	250.53 - (ICD9) DIABETES WITH OPHTHALMIC MANIFESTATIONS TYPE I [JUVENILE TYPE] UNCONTROLLED
	250.6 - (ICD9) DIABETES WITH NEUROLOGICAL MANIFESTATIONS
	250.60 - (ICD9) DIABETES WITH NEUROLOGICAL MANIFESTATIONS TYPE II OR UNSPECIFIED TYPE NOT STATED AS UNCONTROLLED
	250.61 - (ICD9) DIABETES WITH NEUROLOGICAL MANIFESTATIONS TYPE I [JUVENILE TYPE] NOT STATED AS UNCONTROLLED
	250.62 - (ICD9) DIABETES WITH NEUROLOGICAL MANIFESTATIONS TYPE II OR UNSPECIFIED TYPE UNCONTROLLED
	250.63 - (ICD9) DIABETES WITH NEUROLOGICAL MANIFESTATIONS TYPE I [JUVENILE TYPE] UNCONTROLLED
	250.7 - (ICD9) DIABETES WITH PERIPHERAL CIRCULATORY DISORDERS
	250.70 - (ICD9) DIABETES WITH PERIPHERAL CIRCULATORY DISORDERS TYPE II OR UNSPECIFIED TYPE NOT STATED AS UNCONTROLLED
	250.71 - (ICD9) DIABETES WITH PERIPHERAL CIRCULATORY DISORDERS TYPE I [JUVENILE TYPE] NOT STATED AS UNCONTROLLED
	250.72 - (ICD9) DIABETES WITH PERIPHERAL CIRCULATORY DISORDERS TYPE II OR UNSPECIFIED TYPE UNCONTROLLED
	250.73 - (ICD9) DIABETES WITH PERIPHERAL CIRCULATORY DISORDERS TYPE I [JUVENILE TYPE] UNCONTROLLED
	250.8 - (ICD9) DIABETES WITH OTHER SPECIFIED MANIFESTATIONS
	250.80 - (ICD9) DIABETES WITH OTHER SPECIFIED MANIFESTATIONS TYPE II OR UNSPECIFIED TYPE NOT STATED AS UNCONTROLLED
	250.81 - (ICD9) DIABETES WITH OTHER SPECIFIED MANIFESTATIONS TYPE I [JUVENILE TYPE] NOT STATED AS UNCONTROLLED
	250.82 - (ICD9) DIABETES WITH OTHER SPECIFIED MANIFESTATIONS TYPE II OR UNSPECIFIED TYPE UNCONTROLLED
	250.83 - (ICD9) DIABETES WITH OTHER SPECIFIED MANIFESTATIONS TYPE I [JUVENILE TYPE] UNCONTROLLED
	250.9 - (ICD9) DIABETES WITH UNSPECIFIED COMPLICATION
	250.90 - (ICD9) DIABETES WITH UNSPECIFIED COMPLICATION TYPE II OR UNSPECIFIED TYPE NOT STATED AS UNCONTROLLED
	250.91 - (ICD9) DIABETES WITH UNSPECIFIED COMPLICATION TYPE I [JUVENILE TYPE] NOT STATED AS UNCONTROLLED
	250.92 - (ICD9) DIABETES WITH UNSPECIFIED COMPLICATION TYPE II OR UNSPECIFIED TYPE UNCONTROLLED
	250.93 - (ICD9) DIABETES WITH UNSPECIFIED COMPLICATION TYPE I [JUVENILE TYPE] UNCONTROLLED
	The occurrence of Medical Services with the following attributes:
	Diagnosis Code (Any Position) is any of: { "250", "250.0", "250.00", "250.01", "250.02", "250.03", "250.1", "250.10", "250.11", "250.12", "250.13", "250.2", "250.20", "250.21", "250.22", "250.23", "250.3", "250.30", "250.31", "250.32", "250.33", "250.4", "250.40", "250.41", "250.42", "250.43", "250.5", "250.50", "250.51", "250.52", "250.53", "250.6", "250.60", "250.61", "250.62", "250.63", "250.7…
	250 - (ICD9) DIABETES MELLITUS
	250.0 - (ICD9) DIABETES MELLITUS WITHOUT MENTION OF COMPLICATION
	250.00 - (ICD9) DIABETES MELLITUS WITHOUT MENTION OF COMPLICATION TYPE II OR UNSPECIFIED TYPE NOT STATED AS UNCONTROLLED
	250.01 - (ICD9) DIABETES MELLITUS WITHOUT MENTION OF COMPLICATION TYPE I [JUVENILE TYPE] NOT STATED AS UNCONTROLLED
	250.02 - (ICD9) DIABETES MELLITUS WITHOUT MENTION OF COMPLICATION TYPE II OR UNSPECIFIED TYPE UNCONTROLLED
	250.03 - (ICD9) DIABETES MELLITUS WITHOUT MENTION OF COMPLICATION TYPE I [JUVENILE TYPE] UNCONTROLLED
	250.1 - (ICD9) DIABETES WITH KETOACIDOSIS
	250.10 - (ICD9) DIABETES WITH KETOACIDOSIS TYPE II OR UNSPECIFIED TYPE NOT STATED AS UNCONTROLLED
	250.11 - (ICD9) DIABETES WITH KETOACIDOSIS TYPE I [JUVENILE TYPE] NOT STATED AS UNCONTROLLED
	250.12 - (ICD9) DIABETES WITH KETOACIDOSIS TYPE II OR UNSPECIFIED TYPE UNCONTROLLED
	250.13 - (ICD9) DIABETES WITH KETOACIDOSIS TYPE I [JUVENILE TYPE] UNCONTROLLED
	250.2 - (ICD9) DIABETES WITH HYPEROSMOLARITY
	250.20 - (ICD9) DIABETES WITH HYPEROSMOLARITY TYPE II OR UNSPECIFIED TYPE NOT STATED AS UNCONTROLLED
	250.21 - (ICD9) DIABETES WITH HYPEROSMOLARITY TYPE I [JUVENILE TYPE] NOT STATED AS UNCONTROLLED
	250.22 - (ICD9) DIABETES WITH HYPEROSMOLARITY TYPE II OR UNSPECIFIED TYPE UNCONTROLLED
	250.23 - (ICD9) DIABETES WITH HYPEROSMOLARITY TYPE I [JUVENILE TYPE] UNCONTROLLED
	250.3 - (ICD9) DIABETES WITH OTHER COMA
	250.30 - (ICD9) DIABETES WITH OTHER COMA TYPE II OR UNSPECIFIED TYPE NOT STATED AS UNCONTROLLED
	250.31 - (ICD9) DIABETES WITH OTHER COMA TYPE I [JUVENILE TYPE] NOT STATED AS UNCONTROLLED
	250.32 - (ICD9) DIABETES WITH OTHER COMA TYPE II OR UNSPECIFIED TYPE UNCONTROLLED
	250.33 - (ICD9) DIABETES WITH OTHER COMA TYPE I [JUVENILE TYPE] UNCONTROLLED
	250.4 - (ICD9) DIABETES WITH RENAL MANIFESTATIONS
	250.40 - (ICD9) DIABETES WITH RENAL MANIFESTATIONS TYPE II OR UNSPECIFIED TYPE NOT STATED AS UNCONTROLLED
	250.41 - (ICD9) DIABETES WITH RENAL MANIFESTATIONS TYPE I [JUVENILE TYPE] NOT STATED AS UNCONTROLLED
	250.42 - (ICD9) DIABETES WITH RENAL MANIFESTATIONS TYPE II OR UNSPECIFIED TYPE UNCONTROLLED
	250.43 - (ICD9) DIABETES WITH RENAL MANIFESTATIONS TYPE I [JUVENILE TYPE] UNCONTROLLED
	250.5 - (ICD9) DIABETES WITH OPHTHALMIC MANIFESTATIONS
	250.50 - (ICD9) DIABETES WITH OPHTHALMIC MANIFESTATIONS TYPE II OR UNSPECIFIED TYPE NOT STATED AS UNCONTROLLED
	250.51 - (ICD9) DIABETES WITH OPHTHALMIC MANIFESTATIONS TYPE I [JUVENILE TYPE] NOT STATED AS UNCONTROLLED
	250.52 - (ICD9) DIABETES WITH OPHTHALMIC MANIFESTATIONS TYPE II OR UNSPECIFIED TYPE UNCONTROLLED
	250.53 - (ICD9) DIABETES WITH OPHTHALMIC MANIFESTATIONS TYPE I [JUVENILE TYPE] UNCONTROLLED
	250.6 - (ICD9) DIABETES WITH NEUROLOGICAL MANIFESTATIONS
	250.60 - (ICD9) DIABETES WITH NEUROLOGICAL MANIFESTATIONS TYPE II OR UNSPECIFIED TYPE NOT STATED AS UNCONTROLLED
	250.61 - (ICD9) DIABETES WITH NEUROLOGICAL MANIFESTATIONS TYPE I [JUVENILE TYPE] NOT STATED AS UNCONTROLLED
	250.62 - (ICD9) DIABETES WITH NEUROLOGICAL MANIFESTATIONS TYPE II OR UNSPECIFIED TYPE UNCONTROLLED
	250.63 - (ICD9) DIABETES WITH NEUROLOGICAL MANIFESTATIONS TYPE I [JUVENILE TYPE] UNCONTROLLED
	250.7 - (ICD9) DIABETES WITH PERIPHERAL CIRCULATORY DISORDERS
	250.70 - (ICD9) DIABETES WITH PERIPHERAL CIRCULATORY DISORDERS TYPE II OR UNSPECIFIED TYPE NOT STATED AS UNCONTROLLED
	250.71 - (ICD9) DIABETES WITH PERIPHERAL CIRCULATORY DISORDERS TYPE I [JUVENILE TYPE] NOT STATED AS UNCONTROLLED
	250.72 - (ICD9) DIABETES WITH PERIPHERAL CIRCULATORY DISORDERS TYPE II OR UNSPECIFIED TYPE UNCONTROLLED
	250.73 - (ICD9) DIABETES WITH PERIPHERAL CIRCULATORY DISORDERS TYPE I [JUVENILE TYPE] UNCONTROLLED
	250.8 - (ICD9) DIABETES WITH OTHER SPECIFIED MANIFESTATIONS
	250.80 - (ICD9) DIABETES WITH OTHER SPECIFIED MANIFESTATIONS TYPE II OR UNSPECIFIED TYPE NOT STATED AS UNCONTROLLED
	250.81 - (ICD9) DIABETES WITH OTHER SPECIFIED MANIFESTATIONS TYPE I [JUVENILE TYPE] NOT STATED AS UNCONTROLLED
	250.82 - (ICD9) DIABETES WITH OTHER SPECIFIED MANIFESTATIONS TYPE II OR UNSPECIFIED TYPE UNCONTROLLED
	250.83 - (ICD9) DIABETES WITH OTHER SPECIFIED MANIFESTATIONS TYPE I [JUVENILE TYPE] UNCONTROLLED
	250.9 - (ICD9) DIABETES WITH UNSPECIFIED COMPLICATION
	250.90 - (ICD9) DIABETES WITH UNSPECIFIED COMPLICATION TYPE II OR UNSPECIFIED TYPE NOT STATED AS UNCONTROLLED
	250.91 - (ICD9) DIABETES WITH UNSPECIFIED COMPLICATION TYPE I [JUVENILE TYPE] NOT STATED AS UNCONTROLLED
	250.92 - (ICD9) DIABETES WITH UNSPECIFIED COMPLICATION TYPE II OR UNSPECIFIED TYPE UNCONTROLLED
	250.93 - (ICD9) DIABETES WITH UNSPECIFIED COMPLICATION TYPE I [JUVENILE TYPE] UNCONTROLLED
