# Supplementary material for: Reproducibility of real-world evidence studies using clinical practice data to inform regulatory and coverage decisions
Source: Nat Commun. 2022 Aug 31;13:5126. doi: 10.1038/s41467-022-32310-3 (PMC9430007; doi:10.1038/s41467-022-32310-3)
Supplement: Supplementary file 7 — Supplementary Dataset 4 [file 41467_2022_32310_MOESM7_ESM.zip › Data S4 Study specific author contact files with details of implementation/REPEAT_032_final.xlsx]

## Sheet: Assumptions
Adults patients who newly initiated on rivaroxaban, apixaban or warfarin, with a baseline CHA2DS2-VASc score 2, 2 diagnosis codes for NVAF and 180 days of continuous medical and prescription benefits between January 2012 to October 2014 from Marketscan Database
Category	Assumptions
MEASURES	The algorithms used to define all the variables used for the replication of the study are provided in the sheet named 'codes'
Outcomes	We assumed a 180 day washout was applied to define incident outcomes.
Inclusion/Exclusion	We assumed REPEAT standard measure to define codes for exclusion criteria and the algorithm is given in the worksheet names 'codes'
	We assumed that an individual could only enter the cohort once because the unit of analysis was patient and not episode
	We assumed 180 days prior to the index date for the inclusion/exclusion assessment period for non-drug exclusion criteria.
	There was discrepancy in the study flow chart and the description of cohort creation in the manuscript. We assumed all the exclusion criteria mentioned in the manuscript was implemented.
	We assumed the sentence "patients prescribed >1 OAC agent during follow-up were excluded" in the manuscript meant that patients are allowed to enter the cohort only once.
Covariates	We assumed REPEAT standard measure to define codes for covariates and the algorithm is given in the worksheet names 'codes'
	We assumed REPEAT standard measure to define codes for the covariates.
	We assumed 180 days prior to the index date for the covariate assessment period.
COHORT CREATION
ANALYSIS

## Sheet: Attrition Table
Adults patients who newly initiated on rivaroxaban, apixaban or warfarin, with a baseline CHA2DS2-VASc score 2, 2 diagnosis codes for NVAF and 180 days of continuous medical and prescription benefits between January 2012 to October 2014 from Marketscan Database
	Less Excluded Patients	Remaining Patients
All patients		191990035
Patients with rivaroxaban, apixaban or warfarin prescription [measured between Jan 1st 2012 - October 31st 2014]	-191134187	855848
Excluded due to insufficient medical enrollment [measured 180 days prior up and including CED]	-145043	710805
Excluded due to prior rivaroxaban, apixaban or warfarin prescription [measured 180 days prior up to 1 day prior to CED]	-248291	462514
Excluded due to insufficient pharmacy enrollment [measured 180 days prior up to and including CED]	-8974	453540
Excluded based on Age less than 18 years on CED	-885	452655
Excluded based on CHA2DS2 VASc score being less than 2	-96991	355664
Excluded based on non-occurrence of AF diagnosis [measured 180 days prior up to and including CED]	-259933	95731
Excluded based on occurrence of valvular heart disease [measured 180 days prior up to 1 day prior to CED]	-28782	66949
Excluded based on occurrence of Transient cause of NVAF [measured 180 days prior up to 1 day prior to CED]	-3333	63616
Excluded based on occurrence of venous thromboembolism [measured 180 days prior up to 1 days prior to CED]	-3564	60052
Excluded based on occurrence of hip replacement/revision [measured 180 days prior up to 1 days prior to CED]	-846	59206
Excluded based on occurrence of knee replacement/revision [measured 180 days prior up to 1 days prior to CED]	-1235	57971
Excluded based on occurrence of malignant cancer [measured 180 days prior up to 1 days prior to CED]	-9090	48881
Excluded based on occurrence of pregnancy [measured 180 days prior up to 1 days prior to CED]	-23	48858
Excluded based onoccurence of stroke or ICH [measured 180 days prior up to 1 days prior to CED]	-1876	46982
Excluded based on occurrence of systemic embolism [measured 180 days prior up to 1 days prior to CED]	-343	46639
Excluded based on dabigatran prescription claims [measured 180 days prior up to 1 days prior to CED]	-5993	40646
Excluded because patient qualified in >1 OAC on CED	-18	40628
Rivaroxaban vs Warfarin cohort	-4192	36436
Final cohort (Rivaroxaban vs Warfarin)		36436

## Sheet: Cohort as Text
COHORT CREATION Cohort Entry Entry date: Between Jan 01, 2012 and Oct 31, 2014. If a patient has multiple possible qualifying cohort entry events, the patient enters the cohort on the first-occurring qualifying event before exclusions are applied. Enrollment Measure: Enrollment Prior Enrollment: 180 days Cohort Inclusion Measure: New users of Rivaroxaban/Apixaban/Warfarin with a washout period of…

## Sheet: Analysis as Text
Primary Analysis Baseline covariate assessment In the primary analysis, the baseline covariates were assessed by default in the period beginning 180 days prior to the cohort entry date, and ending one day prior to the cohort entry date. Follow-up for Outcomes The primary analysis used a variable-length follow-up design. Follow-up began one day after the cohort entry date and was carried out until…

## Sheet: Table 1
	ORIGINAL STUDY					REPLICATED STUDY
	RIVAROXABAN		WARFARIN			RIVAROXABAN	WARFARIN
Characteristic	N	%	N	%		N (%)	N (%)
N	11411	100	11411	100		9670	9670
Cohort entry (year)
2012	3132	0.274	3080	0.27		3,144 (32.5%)	3,080 (31.9%)
2013	4764	0.417	4850	0.422		3,985 (41.2%)	4,083 (42.2%)
2014	3515	0.308	3521	0.309		2,541 (26.3%)	2,507 (25.9%)
Age, years (mean ± SD)	70.66 (10.99)		70.72 (11.35)			71.94 (10.94)	72.13 (11.13)
Male gender	6115	0.536	6145	0.539		4,964 (51.3%)	4,956 (51.3%)
US region
Northeast	2342	0.205	2358	0.2027		1,993 (20.6%)	1,993 (20.6%)
North Central	3220	0.282	3212	0.281		2,774 (28.7%)	2,735 (28.3%)
South	3936	0.345	3917	0.343		3,284 (34.0%)	3,307 (34.2%)
West	1734	0.152	1745	0.153		1,529 (15.8%)	1,540 (15.9%)
Unknown	179	0.016	179	0.016		90 (0.9%)	95 (1.0%)
Health plan
Basic/major medical/missing	0	0	0	0		0	0
Comprehensive	3523	0.309	3516	0.308		3,278 (33.9%)	3,348 (34.6%)
EPO	47	0.004	51	0.004		38 (0.4%)	28 (0.3%)
HMO	1101	0.096	1117	0.098		978 (10.1%)	967 (10.0%)
POS	544	0.048	533	0.047		433 (4.5%)	451 (4.7%)
PPO	5517	0.483	5500	0.482		4,431 (45.8%)	4,382 (45.3%)
POS with capitation	55	0.005	53	0.5		30 (0.3%)	32 (0.3%)
CDHP	248	0.022	260	0.023		182 (1.9%)	176 (1.8%)
HDHP	134	0.012	134	0.012		91 (0.9%)	85 (0.9%)
Missing0	242	0.021	247	0.022		209 (2.2%)	201 (2.1%)
Stroke risk scores
CHADS2 (mean ± SD)	1.92 (1.1)		1.94 (1.10)			1.97 (1.12)	1.97 (1.10)
CHA2DS2-VASc (mean ± SD)	3.46 (1.37)		3.48 (1.35)			3.58 (1.47)	3.58 (1.43)
Bleeding risk scores
ATRIA score (mean ± SD)	1.92 (1.08)		1.94 (1.08)			2.31 (1.87)	2.30 (1.83)
HAS-BLED score (mean ± SD)	1.62 (0.69)		1.62 (0.71)			1.65 (0.72)	1.65 (0.72)
Comorbidities
Deyo–Charlson Comorbidity Score (mean ± SD)	1.08 (1.10)		1.09 (1.10)			1.30 (1.38)	1.29 (1.38)
Heart failure	2259	0.198	2282	0.2		2,047 (21.2%)	2,056 (21.3%)
Hypertension	10658	0.934	10691	0.937		7,275 (75.2%)	7,208 (74.5%)
Diabetes mellitus	3913	0.343	3980	0.349		3,191 (33.0%)	3,195 (33.0%)
Renal failure	135	0.012	136	0.012		807 (8.3%)	799 (8.3%)
Medications
Antiarrhythmics	1890	0.166	1912	0.168		1,600 (16.5%)	1,573 (16.3%)
Beta-blockers	5832	0.511	5866	0.514		5,927 (61.3%)	5,871 (60.7%)
Calcium channel blockers	3926	0.344	3953	0.346		3,491 (36.1%)	3,445 (35.6%)
Angiotensin-converting enzyme inhibitors	433	0.038	442	0.039		2,953 (30.5%)	2,936 (30.4%)
Angiotensin receptor blockers	2239	0.196	2297	0.201		2,196 (22.7%)	2,187 (22.6%)
Antiplatelet medications	1259	0.11	1239	0.109		1,292 (13.4%)	1,272 (13.2%)
Nonsteroidal anti-inflammatory drugs	1858	0.163	1823	0.16		1,378 (14.3%)	1,352 (14.0%)
Healthcare utilization (180 days prior to index date)
Days in hospital (mean ± SD)	2.00 (4.37)		2.02 (4.82)			1.90 (4.54)	1.89 (4.67)
Number of office visits (mean ± SD)	7.37 (7.58)		7.33 (7.68)			41.51 (36.08)	41.03 (40.33)

## Sheet: Outcome
	ORIGINAL STUDY			REPLIACTED STUDY
Outcome	HR (95% CI)	p-value		Outcome	HR (95% CI)	p-value
Ischemic stroke or ICH, PS-matched	0.53 (0.35, 0.79)			Ischemic stroke or ICH, PS-matched	0.78 (0.61, 1)	0.05
PS-matched population	Rivaroxaban	Warfarin		PS-matched population	Rivaroxaban	Warfarin
Rates per 100 person-years	0.95	1.6		Rates per 1,000 person-years	1.2	1.52

## Sheet: Codes
ATRIA Bleeding Score
This measure computes a score by summing over the following components:
	If the event COMPONENT, ATRIA, Occurrence of anemia
	Occurs within 180 days, set the score to 3.0
	Otherwise, set the score to 0.0
	If the event COMPONENT, ATRIA, Occurrence of chronic kidney disease, CKD
	Occurs within 180 days, set the score to 3.0
	Otherwise, set the score to 0.0
	If the value of COMPONENT, ATRIA, Age greater than or equal to 75 is
	< 75, set the score to 0.0
	>= 75, set the score to 2.0
	Missing, set the score to 0.0
	If the event COMPONENT, ATRIA, Occurrence of prior major bleeds
	Occurs within 180 days, set the score to 1.0
	Otherwise, set the score to 0.0
	If the event COMPONENT, ATRIA, Occurrence of Hypertension
	Occurs within 180 days, set the score to 1.0
	Otherwise, set the score to 0.0
CHA2DS2 VASc score
This measure computes a score by summing over the following components:
	If the event COMPONENT, CHA2DS2 VASc, Occurrence of congestive heart failure
	Occurs within 180 days, set the score to 1.0
	Otherwise, set the score to 0.0
	If the event COMPONENT, CHA2DS2 VASc, Occurrence of hypertension
	Occurs within 180 days, set the score to 1.0
	Otherwise, set the score to 0.0
	If the value of COMPONENT, CHA2DS2 VASc, Age categories is
	< 65, set the score to 0.0
	65 - 74, set the score to 1.0
	>= 75, set the score to 2.0
	Missing, set the score to 0.0
	If the event COMPONENT, CHA2DS2 VASc, Occurrence of diabetes
	Occurs within 180 days, set the score to 1.0
	Otherwise, set the score to 0.0
	If the event COMPONENT, CHA2DS2 VASc, Occurrence of stroke, TIA, or thromboembolism
	Occurs within 180 days, set the score to 2.0
	Otherwise, set the score to 0.0
	If the event COMPONENT, CHA2DS2 VASc, Occurrence of vascular disease
	Occurs within 180 days, set the score to 1.0
	Otherwise, set the score to 0.0
	If the value of COMPONENT, CHA2DS2 VASc, Female sex is
	True, set the score to 1.0
	False, set the score to 0.0
	Missing, set the score to 0.0
CHA2DS2 VASc score
This measure computes a score by summing over the following components:
	If the event COMPONENT, CHA2DS2 VASc, Occurrence of congestive heart failure
	Occurs within 180 days, set the score to 1.0
	Otherwise, set the score to 0.0
	If the event COMPONENT, CHA2DS2 VASc, Occurrence of hypertension
	Occurs within 180 days, set the score to 1.0
	Otherwise, set the score to 0.0
	If the value of COMPONENT, CHA2DS2 VASc, Age categories is
	< 65, set the score to 0.0
	65 - 74, set the score to 1.0
	>= 75, set the score to 2.0
	Missing, set the score to 0.0
	If the event COMPONENT, CHA2DS2 VASc, Occurrence of diabetes
	Occurs within 180 days, set the score to 1.0
	Otherwise, set the score to 0.0
	If the event COMPONENT, CHA2DS2 VASc, Occurrence of stroke, TIA, or thromboembolism
	Occurs within 180 days, set the score to 2.0
	Otherwise, set the score to 0.0
	If the event COMPONENT, CHA2DS2 VASc, Occurrence of vascular disease
	Occurs within 180 days, set the score to 1.0
	Otherwise, set the score to 0.0
	If the value of COMPONENT, CHA2DS2 VASc, Female sex is
	True, set the score to 1.0
	False, set the score to 0.0
	Missing, set the score to 0.0
CHADS2 score
This measure computes a score by summing over the following components:
	If the event COMPONENT, CHADS2, Occurrence of congestive heart failure
	Occurs within 180 days, set the score to 1.0
	Otherwise, set the score to 0.0
	If the event COMPONENT, CHADS2, Occurrence of hypertension
	Occurs within 180 days, set the score to 1.0
	Otherwise, set the score to 0.0
	If the value of COMPONENT, CHADS2, Age greater than or equal to 75 is
	True, set the score to 1.0
	False, set the score to 0.0
	Missing, set the score to 0.0
	If the event COMPONENT, CHADS2, Occurrence of diabetes
	Occurs within 180 days, set the score to 1.0
	Otherwise, set the score to 0.0
	If the event COMPONENT, CHADS2, Occurrence of stroke or TIA
	Occurs within 180 days, set the score to 2.0
	Otherwise, set the score to 0.0
COMPONENT, ATRIA, Age greater than or equal to 75
This measure categorizes Age into the following categories:
	< 75: Up to 75.0 (exclusive). This is the referent category.
	>= 75: From 75.0 (inclusive) to (any).
COMPONENT, ATRIA, Occurrence of Hypertension
This event measure was defined as occurring when any of the following criteria were met:
	The occurrence of Inpatient with the following attributes:
	Diagnosis Code (Any Position) is any of: { "401.0", "401.1", "401.9", "402.0", "402.00", "402.01", "402.1", "402.10", "402.11", "402.9", "402.90", "402.91", "403.0", "403.00", "403.01", "403.1", "403.10", "403.11", "403.9", "403.90", "403.91", "404.0", "404.00", "404.01", "404.02", "404.03", "404.1", "404.10", "404.11", "404.12", "404.13", "404.9", "404.90", "404.91", "404.92", "404.93", "405.0",…
	401.0 - MALIGNANT ESSENTIAL HYPERTENSION
	401.1 - BENIGN ESSENTIAL HYPERTENSION
	401.9 - UNSPECIFIED ESSENTIAL HYPERTENSION
	402.0 - MALIGNANT HYPERTENSIVE HEART DISEASE
	402.00 - MALIGNANT HYPERTENSIVE HEART DISEASE WITHOUT HEART FAILURE
	402.01 - MALIGNANT HYPERTENSIVE HEART DISEASE WITH HEART FAILURE
	402.1 - BENIGN HYPERTENSIVE HEART DISEASE
	402.10 - BENIGN HYPERTENSIVE HEART DISEASE WITHOUT HEART FAILURE
	402.11 - BENIGN HYPERTENSIVE HEART DISEASE WITH HEART FAILURE
	402.9 - UNSPECIFIED HYPERTENSIVE HEART DISEASE
	402.90 - UNSPECIFIED HYPERTENSIVE HEART DISEASE WITHOUT HEART FAILURE
	402.91 - UNSPECIFIED HYPERTENSIVE HEART DISEASE WITH HEART FAILURE
	403.0 - MALIGNANT HYPERTENSIVE KIDNEY DISEASE
	403.00 - HYPERTENSIVE CHRONIC KIDNEY DISEASE MALIGNANT WITH CHRONIC KIDNEY DISEASE STAGE I THROUGH STAGE IV OR UNSPECIFIED
	403.01 - HYPERTENSIVE CHRONIC KIDNEY DISEASE MALIGNANT WITH CHRONIC KIDNEY DISEASE STAGE V OR END STAGE RENAL DISEASE
	403.1 - BENIGN HYPERTENSIVE KIDNEY DISEASE
	403.10 - HYPERTENSIVE KIDNEY DISEASE BENIGN WITH CHRONIC KIDNEY DISEASE STAGE I THROUGH STAGE IV OR UNSPECIFIED
	403.11 - HYPERTENSIVE KIDNEY DISEASE BENIGN WITH CHRONIC KIDNEY DISEASE STAGE V OR END STAGE RENAL DISEASE
	403.9 - UNSPECIFIED HYPERTENSIVE KIDNEY DISEASE
	403.90 - HYPERTENSIVE CHRONIC KIDNEY DISEASE UNSPECIFIED WITH CHRONIC KIDNEY DISEASE STAGE I THROUGH STAGE IV OR UNSPECIFIED
	403.91 - HYPERTENSIVE CHRONIC KIDNEY DISEASE UNSPECIFIED WITH CHRONIC KIDNEY DISEASE STAGE V OR END STAGE RENAL DISEASE
	404.0 - MALIGNANT HYPERTENSIVE HEART AND KIDNEY DISEASE
	404.00 - HYPERTENSIVE HEART AND CHRONIC KIDNEY DISEASE MALIGNANT WITHOUT HEART FAILURE WITH CHRONIC KIDNEY DISEASE STAGE I THROUGH STAGE IV OR UNSPECIFIED
	404.01 - HYPERTENSIVE HEART AND CHRONIC KIDNEY DISEASE MALIGNANT WITH HEART FAILURE WITH CHRONIC KIDNEY DISEASE STAGE I THROUGH STAGE IV OR UNSPECIFIED
	404.02 - HYPERTENSIVE HEART AND CHRONIC KIDNEY DISEASE MALIGNANT WITHOUT HEART FAILURE WITH CHRONIC KIDNEY DISEASE STAGE V OR END STAGE RENAL DISEASE
	404.03 - HYPERTENSIVE HEART AND CHRONIC KIDNEY DISEASE MALIGNANT WITH HEART FAILURE WITH CHRONIC KIDNEY DISEASE STAGE V OR END STAGE RENAL DISEASE
	404.1 - BENIGN HYPERTENSIVE HEART AND KIDNEY DISEASE
	404.10 - HYPERTENSIVE HEART AND CHRONIC KIDNEY DISEASE BENIGN WITHOUT HEART FAILURE WITH CHRONIC KIDNEY DISEASE STAGE I THROUGH STAGE IV OR UNSPECIFIED
	404.11 - HYPERTENSIVE HEART AND CHRONIC KIDNEY DISEASE BENIGN WITH HEART FAILURE WITH CHRONIC KIDNEY DISEASE STAGE I THROUGH STAGE IV OR UNSPECIFIED
	404.12 - HYPERTENSIVE HEART AND CHRONIC KIDNEY DISEASE BENIGN WITHOUT HEART FAILURE WITH CHRONIC KIDNEY DISEASE STAGE V OR END STAGE RENAL DISEASE
	404.13 - HYPERTENSIVE HEART AND CHRONIC KIDNEY DISEASE BENIGN WITH HEART FAILURE WITH CHRONIC KIDNEY DISEASE STAGE V OR END STAGE RENAL DISEASE
	404.9 - UNSPECIFIED HYPERTENSIVE HEART AND KIDNEY DISEASE
	404.90 - HYPERTENSIVE HEART AND CHRONIC KIDNEY DISEASE UNSPECIFIED WITHOUT HEART FAILURE WITH CHRONIC KIDNEY DISEASE STAGE I THROUGH STAGE IV OR UNSPECIFIED
	404.91 - HYPERTENSIVE HEART AND CHRONIC KIDNEY DISEASE UNSPECIFIED WITH HEART FAILURE WITH CHRONIC KIDNEY DISEASE STAGE I THROUGH STAGE IV OR UNSPECIFIED
	404.92 - HYPERTENSIVE HEART AND CHRONIC KIDNEY DISEASE UNSPECIFIED WITHOUT HEART FAILURE WITH CHRONIC KIDNEY DISEASE STAGE V OR END STAGE RENAL DISEASE
	404.93 - HYPERTENSIVE HEART AND CHRONIC KIDNEY DISEASE UNSPECIFIED WITH HEART FAILURE WITH CHRONIC KIDNEY DISEASE STAGE V OR END STAGE RENAL DISEASE
	405.0 - MALIGNANT SECONDARY HYPERTENSION
	405.01 - MALIGNANT RENOVASCULAR HYPERTENSION
	405.09 - OTHER MALIGNANT SECONDARY HYPERTENSION
	405.1 - BENIGN SECONDARY HYPERTENSION
	405.11 - BENIGN RENOVASCULAR HYPERTENSION
	405.19 - OTHER BENIGN SECONDARY HYPERTENSION
	405.9 - UNSPECIFIED SECONDARY HYPERTENSION
	405.91 - UNSPECIFIED RENOVASCULAR HYPERTENSION
	405.99 - OTHER UNSPECIFIED SECONDARY HYPERTENSION
	The occurrence of Outpatient with the following attributes:
	Diagnosis Code (Any Position) is any of: { "401.0", "401.1", "401.9", "402.0", "402.00", "402.01", "402.1", "402.10", "402.11", "402.9", "402.90", "402.91", "403.0", "403.00", "403.01", "403.1", "403.10", "403.11", "403.9", "403.90", "403.91", "404.0", "404.00", "404.01", "404.02", "404.03", "404.1", "404.10", "404.11", "404.12", "404.13", "404.9", "404.90", "404.91", "404.92", "404.93", "405.0",…
	401.0 - MALIGNANT ESSENTIAL HYPERTENSION
	401.1 - BENIGN ESSENTIAL HYPERTENSION
	401.9 - UNSPECIFIED ESSENTIAL HYPERTENSION
	402.0 - MALIGNANT HYPERTENSIVE HEART DISEASE
	402.00 - MALIGNANT HYPERTENSIVE HEART DISEASE WITHOUT HEART FAILURE
	402.01 - MALIGNANT HYPERTENSIVE HEART DISEASE WITH HEART FAILURE
	402.1 - BENIGN HYPERTENSIVE HEART DISEASE
	402.10 - BENIGN HYPERTENSIVE HEART DISEASE WITHOUT HEART FAILURE
	402.11 - BENIGN HYPERTENSIVE HEART DISEASE WITH HEART FAILURE
	402.9 - UNSPECIFIED HYPERTENSIVE HEART DISEASE
	402.90 - UNSPECIFIED HYPERTENSIVE HEART DISEASE WITHOUT HEART FAILURE
	402.91 - UNSPECIFIED HYPERTENSIVE HEART DISEASE WITH HEART FAILURE
	403.0 - MALIGNANT HYPERTENSIVE KIDNEY DISEASE
	403.00 - HYPERTENSIVE CHRONIC KIDNEY DISEASE MALIGNANT WITH CHRONIC KIDNEY DISEASE STAGE I THROUGH STAGE IV OR UNSPECIFIED
	403.01 - HYPERTENSIVE CHRONIC KIDNEY DISEASE MALIGNANT WITH CHRONIC KIDNEY DISEASE STAGE V OR END STAGE RENAL DISEASE
	403.1 - BENIGN HYPERTENSIVE KIDNEY DISEASE
	403.10 - HYPERTENSIVE KIDNEY DISEASE BENIGN WITH CHRONIC KIDNEY DISEASE STAGE I THROUGH STAGE IV OR UNSPECIFIED
	403.11 - HYPERTENSIVE KIDNEY DISEASE BENIGN WITH CHRONIC KIDNEY DISEASE STAGE V OR END STAGE RENAL DISEASE
	403.9 - UNSPECIFIED HYPERTENSIVE KIDNEY DISEASE
	403.90 - HYPERTENSIVE CHRONIC KIDNEY DISEASE UNSPECIFIED WITH CHRONIC KIDNEY DISEASE STAGE I THROUGH STAGE IV OR UNSPECIFIED
	403.91 - HYPERTENSIVE CHRONIC KIDNEY DISEASE UNSPECIFIED WITH CHRONIC KIDNEY DISEASE STAGE V OR END STAGE RENAL DISEASE
	404.0 - MALIGNANT HYPERTENSIVE HEART AND KIDNEY DISEASE
	404.00 - HYPERTENSIVE HEART AND CHRONIC KIDNEY DISEASE MALIGNANT WITHOUT HEART FAILURE WITH CHRONIC KIDNEY DISEASE STAGE I THROUGH STAGE IV OR UNSPECIFIED
	404.01 - HYPERTENSIVE HEART AND CHRONIC KIDNEY DISEASE MALIGNANT WITH HEART FAILURE WITH CHRONIC KIDNEY DISEASE STAGE I THROUGH STAGE IV OR UNSPECIFIED
	404.02 - HYPERTENSIVE HEART AND CHRONIC KIDNEY DISEASE MALIGNANT WITHOUT HEART FAILURE WITH CHRONIC KIDNEY DISEASE STAGE V OR END STAGE RENAL DISEASE
	404.03 - HYPERTENSIVE HEART AND CHRONIC KIDNEY DISEASE MALIGNANT WITH HEART FAILURE WITH CHRONIC KIDNEY DISEASE STAGE V OR END STAGE RENAL DISEASE
	404.1 - BENIGN HYPERTENSIVE HEART AND KIDNEY DISEASE
	404.10 - HYPERTENSIVE HEART AND CHRONIC KIDNEY DISEASE BENIGN WITHOUT HEART FAILURE WITH CHRONIC KIDNEY DISEASE STAGE I THROUGH STAGE IV OR UNSPECIFIED
	404.11 - HYPERTENSIVE HEART AND CHRONIC KIDNEY DISEASE BENIGN WITH HEART FAILURE WITH CHRONIC KIDNEY DISEASE STAGE I THROUGH STAGE IV OR UNSPECIFIED
	404.12 - HYPERTENSIVE HEART AND CHRONIC KIDNEY DISEASE BENIGN WITHOUT HEART FAILURE WITH CHRONIC KIDNEY DISEASE STAGE V OR END STAGE RENAL DISEASE
	404.13 - HYPERTENSIVE HEART AND CHRONIC KIDNEY DISEASE BENIGN WITH HEART FAILURE WITH CHRONIC KIDNEY DISEASE STAGE V OR END STAGE RENAL DISEASE
	404.9 - UNSPECIFIED HYPERTENSIVE HEART AND KIDNEY DISEASE
	404.90 - HYPERTENSIVE HEART AND CHRONIC KIDNEY DISEASE UNSPECIFIED WITHOUT HEART FAILURE WITH CHRONIC KIDNEY DISEASE STAGE I THROUGH STAGE IV OR UNSPECIFIED
	404.91 - HYPERTENSIVE HEART AND CHRONIC KIDNEY DISEASE UNSPECIFIED WITH HEART FAILURE WITH CHRONIC KIDNEY DISEASE STAGE I THROUGH STAGE IV OR UNSPECIFIED
	404.92 - HYPERTENSIVE HEART AND CHRONIC KIDNEY DISEASE UNSPECIFIED WITHOUT HEART FAILURE WITH CHRONIC KIDNEY DISEASE STAGE V OR END STAGE RENAL DISEASE
	404.93 - HYPERTENSIVE HEART AND CHRONIC KIDNEY DISEASE UNSPECIFIED WITH HEART FAILURE WITH CHRONIC KIDNEY DISEASE STAGE V OR END STAGE RENAL DISEASE
	405.0 - MALIGNANT SECONDARY HYPERTENSION
	405.01 - MALIGNANT RENOVASCULAR HYPERTENSION
	405.09 - OTHER MALIGNANT SECONDARY HYPERTENSION
	405.1 - BENIGN SECONDARY HYPERTENSION
	405.11 - BENIGN RENOVASCULAR HYPERTENSION
	405.19 - OTHER BENIGN SECONDARY HYPERTENSION
	405.9 - UNSPECIFIED SECONDARY HYPERTENSION
	405.91 - UNSPECIFIED RENOVASCULAR HYPERTENSION
	405.99 - OTHER UNSPECIFIED SECONDARY HYPERTENSION
COMPONENT, ATRIA, Occurrence of anemia
This event measure was defined as occurring when any of the following criteria were met:
	The occurrence of Inpatient with the following attributes:
	Diagnosis Code (Any Position) is any of: { "280.0", "280.1", "280.8", "280.9", "281.0", "281.1", "281.2", "281.3", "281.4", "281.8", "281.9", "282.0", "282.1", "282.2", "282.3", "282.4", "282.40", "282.41", "282.42", "282.43", "282.44", "282.45", "282.46", "282.47", "282.49", "282.5", "282.6", "282.60", "282.61", "282.62", "282.63", "282.64", "282.68", "282.69", "282.7", "282.8", "282.9", "283.0"…
	280.0 - IRON DEFICIENCY ANEMIA SECONDARY TO BLOOD LOSS (CHRONIC)
	280.1 - IRON DEFICIENCY ANEMIA SECONDARY TO INADEQUATE DIETARY IRON INTAKE
	280.8 - OTHER SPECIFIED IRON DEFICIENCY ANEMIAS
	280.9 - IRON DEFICIENCY ANEMIA UNSPECIFIED
	281.0 - PERNICIOUS ANEMIA
	281.1 - OTHER VITAMIN B12 DEFICIENCY ANEMIA
	281.2 - FOLATE-DEFICIENCY ANEMIA
	281.3 - OTHER SPECIFIED MEGALOBLASTIC ANEMIAS NOT ELSEWHERE CLASSIFIED
	281.4 - PROTEIN-DEFICIENCY ANEMIA
	281.8 - ANEMIA ASSOCIATED WITH OTHER SPECIFIED NUTRITIONAL DEFICIENCY
	281.9 - UNSPECIFIED DEFICIENCY ANEMIA
	282.0 - HEREDITARY SPHEROCYTOSIS
	282.1 - HEREDITARY ELLIPTOCYTOSIS
	282.2 - ANEMIAS DUE TO DISORDERS OF GLUTATHIONE METABOLISM
	282.3 - OTHER HEMOLYTIC ANEMIAS DUE TO ENZYME DEFICIENCY
	282.4 - THALASSEMIAS
	282.40 - THALASSEMIA UNSPECIFIED
	282.41 - SICKLE-CELL THALASSEMIA WITHOUT CRISIS
	282.42 - SICKLE-CELL THALASSEMIA WITH CRISIS
	282.43 - ALPHA THALASSEMIA
	282.44 - BETA THALASSEMIA
	282.45 - DELTA-BETA THALASSEMIA
	282.46 - THALASSEMIA MINOR
	282.47 - HEMOGLOBIN E-BETA THALASSEMIA
	282.49 - OTHER THALASSEMIA
	282.5 - SICKLE-CELL TRAIT
	282.6 - SICKLE-CELL DISEASE
	282.60 - SICKLE-CELL DISEASE UNSPECIFIED
	282.61 - HB-SS DISEASE WITHOUT CRISIS
	282.62 - HB-SS DISEASE WITH CRISIS
	282.63 - SICKLE-CELL/HB-C DISEASE WITHOUT CRISIS
	282.64 - SICKLE-CELL/HB C DISEASE WITH CRISIS
	282.68 - OTHER SICKLE-CELL DISEASE WITHOUT CRISIS
	282.69 - OTHER SICKLE-CELL DISEASE WITH CRISIS
	282.7 - OTHER HEMOGLOBINOPATHIES
	282.8 - OTHER SPECIFIED HEREDITARY HEMOLYTIC ANEMIAS
	282.9 - HEREDITARY HEMOLYTIC ANEMIA UNSPECIFIED
	283.0 - AUTOIMMUNE HEMOLYTIC ANEMIAS
	283.1 - NON-AUTOIMMUNE HEMOLYTIC ANEMIAS
	283.10 - NON-AUTOIMMUNE HEMOLYTIC ANEMIA UNSPECIFIED
	283.11 - HEMOLYTIC-UREMIC SYNDROME
	283.19 - OTHER NON-AUTOIMMUNE HEMOLYTIC ANEMIAS
	283.2 - HEMOGLOBINURIA DUE TO HEMOLYSIS FROM EXTERNAL CAUSES
	283.9 - ACQUIRED HEMOLYTIC ANEMIA UNSPECIFIED
	284.0 - CONSTITUTIONAL APLASTIC ANEMIA
	284.01 - CONSTITUTIONAL RED BLOOD CELL APLASIA
	284.09 - OTHER CONSTITUTIONAL APLASTIC ANEMIA
	284.1 - PANCYTOPENIA
	284.11 - ANTINEOPLASTIC CHEMOTHERAPY INDUCED PANCYTOPENIA
	284.12 - OTHER DRUG INDUCED PANCYTOPENIA
	284.19 - OTHER PANCYTOPENIA
	284.2 - MYELOPHTHISIS
	284.8 - OTHER SPECIFIED APLASTIC ANEMIAS
	284.81 - RED CELL APLASIA (ACQUIRED) (ADULT) (WITH THYOMA)
	284.89 - OTHER SPECIFIED APLASTIC ANEMIAS
	284.9 - APLASTIC ANEMIA UNSPECIFIED
	285.0 - SIDEROBLASTIC ANEMIA
	285.1 - ACUTE POSTHEMORRHAGIC ANEMIA
	285.2 - ANEMIA OF CHRONIC DISEASE
	285.21 - ANEMIA IN CHRONIC KIDNEY DISEASE
	285.22 - ANEMIA IN NEOPLASTIC DISEASE
	285.29 - ANEMIA OF OTHER CHRONIC DISEASE
	285.3 - ANTINEOPLASTIC CHEMOTHERAPY INDUCED ANEMIA
	285.8 - OTHER SPECIFIED ANEMIAS
	285.9 - ANEMIA UNSPECIFIED
	The occurrence of Outpatient with the following attributes:
	Diagnosis Code (Any Position) is any of: { "280.0", "280.1", "280.8", "280.9", "281.0", "281.1", "281.2", "281.3", "281.4", "281.8", "281.9", "282.0", "282.1", "282.2", "282.3", "282.4", "282.40", "282.41", "282.42", "282.43", "282.44", "282.45", "282.46", "282.47", "282.49", "282.5", "282.6", "282.60", "282.61", "282.62", "282.63", "282.64", "282.68", "282.69", "282.7", "282.8", "282.9", "283.0"…
	280.0 - IRON DEFICIENCY ANEMIA SECONDARY TO BLOOD LOSS (CHRONIC)
	280.1 - IRON DEFICIENCY ANEMIA SECONDARY TO INADEQUATE DIETARY IRON INTAKE
	280.8 - OTHER SPECIFIED IRON DEFICIENCY ANEMIAS
	280.9 - IRON DEFICIENCY ANEMIA UNSPECIFIED
	281.0 - PERNICIOUS ANEMIA
	281.1 - OTHER VITAMIN B12 DEFICIENCY ANEMIA
	281.2 - FOLATE-DEFICIENCY ANEMIA
	281.3 - OTHER SPECIFIED MEGALOBLASTIC ANEMIAS NOT ELSEWHERE CLASSIFIED
	281.4 - PROTEIN-DEFICIENCY ANEMIA
	281.8 - ANEMIA ASSOCIATED WITH OTHER SPECIFIED NUTRITIONAL DEFICIENCY
	281.9 - UNSPECIFIED DEFICIENCY ANEMIA
	282.0 - HEREDITARY SPHEROCYTOSIS
	282.1 - HEREDITARY ELLIPTOCYTOSIS
	282.2 - ANEMIAS DUE TO DISORDERS OF GLUTATHIONE METABOLISM
	282.3 - OTHER HEMOLYTIC ANEMIAS DUE TO ENZYME DEFICIENCY
	282.4 - THALASSEMIAS
	282.40 - THALASSEMIA UNSPECIFIED
	282.41 - SICKLE-CELL THALASSEMIA WITHOUT CRISIS
	282.42 - SICKLE-CELL THALASSEMIA WITH CRISIS
	282.43 - ALPHA THALASSEMIA
	282.44 - BETA THALASSEMIA
	282.45 - DELTA-BETA THALASSEMIA
	282.46 - THALASSEMIA MINOR
	282.47 - HEMOGLOBIN E-BETA THALASSEMIA
	282.49 - OTHER THALASSEMIA
	282.5 - SICKLE-CELL TRAIT
	282.6 - SICKLE-CELL DISEASE
	282.60 - SICKLE-CELL DISEASE UNSPECIFIED
	282.61 - HB-SS DISEASE WITHOUT CRISIS
	282.62 - HB-SS DISEASE WITH CRISIS
	282.63 - SICKLE-CELL/HB-C DISEASE WITHOUT CRISIS
	282.64 - SICKLE-CELL/HB C DISEASE WITH CRISIS
	282.68 - OTHER SICKLE-CELL DISEASE WITHOUT CRISIS
	282.69 - OTHER SICKLE-CELL DISEASE WITH CRISIS
	282.7 - OTHER HEMOGLOBINOPATHIES
	282.8 - OTHER SPECIFIED HEREDITARY HEMOLYTIC ANEMIAS
	282.9 - HEREDITARY HEMOLYTIC ANEMIA UNSPECIFIED
	283.0 - AUTOIMMUNE HEMOLYTIC ANEMIAS
	283.1 - NON-AUTOIMMUNE HEMOLYTIC ANEMIAS
	283.10 - NON-AUTOIMMUNE HEMOLYTIC ANEMIA UNSPECIFIED
	283.11 - HEMOLYTIC-UREMIC SYNDROME
	283.19 - OTHER NON-AUTOIMMUNE HEMOLYTIC ANEMIAS
	283.2 - HEMOGLOBINURIA DUE TO HEMOLYSIS FROM EXTERNAL CAUSES
	283.9 - ACQUIRED HEMOLYTIC ANEMIA UNSPECIFIED
	284.0 - CONSTITUTIONAL APLASTIC ANEMIA
	284.01 - CONSTITUTIONAL RED BLOOD CELL APLASIA
	284.09 - OTHER CONSTITUTIONAL APLASTIC ANEMIA
	284.1 - PANCYTOPENIA
	284.11 - ANTINEOPLASTIC CHEMOTHERAPY INDUCED PANCYTOPENIA
	284.12 - OTHER DRUG INDUCED PANCYTOPENIA
	284.19 - OTHER PANCYTOPENIA
	284.2 - MYELOPHTHISIS
	284.8 - OTHER SPECIFIED APLASTIC ANEMIAS
	284.81 - RED CELL APLASIA (ACQUIRED) (ADULT) (WITH THYOMA)
	284.89 - OTHER SPECIFIED APLASTIC ANEMIAS
	284.9 - APLASTIC ANEMIA UNSPECIFIED
	285.0 - SIDEROBLASTIC ANEMIA
	285.1 - ACUTE POSTHEMORRHAGIC ANEMIA
	285.2 - ANEMIA OF CHRONIC DISEASE
	285.21 - ANEMIA IN CHRONIC KIDNEY DISEASE
	285.22 - ANEMIA IN NEOPLASTIC DISEASE
	285.29 - ANEMIA OF OTHER CHRONIC DISEASE
	285.3 - ANTINEOPLASTIC CHEMOTHERAPY INDUCED ANEMIA
	285.8 - OTHER SPECIFIED ANEMIAS
	285.9 - ANEMIA UNSPECIFIED
COMPONENT, ATRIA, Occurrence of chronic kidney disease, CKD
This event measure was defined as occurring when any of the following criteria were met:
	The occurrence of Inpatient with the following attributes:
	Diagnosis Code (Any Position) is any of: { "586", "250.4", "250.40", "250.41", "250.42", "250.43", "403.0", "403.00", "403.01", "403.1", "403.10", "403.11", "403.9", "403.90", "403.91", "404.0", "404.00", "404.01", "404.02", "404.03", "404.1", "404.10", "404.11", "404.12", "404.13", "404.9", "404.90", "404.91", "404.92", "404.93", "585.1", "585.2", "585.3", "585.4", "585.5", "585.6", "585.9", "58…
	586 - RENAL FAILURE UNSPECIFIED
	250.4 - DIABETES WITH RENAL MANIFESTATIONS
	250.40 - DIABETES WITH RENAL MANIFESTATIONS TYPE II OR UNSPECIFIED TYPE NOT STATED AS UNCONTROLLED
	250.41 - DIABETES WITH RENAL MANIFESTATIONS TYPE I [JUVENILE TYPE] NOT STATED AS UNCONTROLLED
	250.42 - DIABETES WITH RENAL MANIFESTATIONS TYPE II OR UNSPECIFIED TYPE UNCONTROLLED
	250.43 - DIABETES WITH RENAL MANIFESTATIONS TYPE I [JUVENILE TYPE] UNCONTROLLED
	403.0 - MALIGNANT HYPERTENSIVE KIDNEY DISEASE
	403.00 - HYPERTENSIVE CHRONIC KIDNEY DISEASE MALIGNANT WITH CHRONIC KIDNEY DISEASE STAGE I THROUGH STAGE IV OR UNSPECIFIED
	403.01 - HYPERTENSIVE CHRONIC KIDNEY DISEASE MALIGNANT WITH CHRONIC KIDNEY DISEASE STAGE V OR END STAGE RENAL DISEASE
	403.1 - BENIGN HYPERTENSIVE KIDNEY DISEASE
	403.10 - HYPERTENSIVE KIDNEY DISEASE BENIGN WITH CHRONIC KIDNEY DISEASE STAGE I THROUGH STAGE IV OR UNSPECIFIED
	403.11 - HYPERTENSIVE KIDNEY DISEASE BENIGN WITH CHRONIC KIDNEY DISEASE STAGE V OR END STAGE RENAL DISEASE
	403.9 - UNSPECIFIED HYPERTENSIVE KIDNEY DISEASE
	403.90 - HYPERTENSIVE CHRONIC KIDNEY DISEASE UNSPECIFIED WITH CHRONIC KIDNEY DISEASE STAGE I THROUGH STAGE IV OR UNSPECIFIED
	403.91 - HYPERTENSIVE CHRONIC KIDNEY DISEASE UNSPECIFIED WITH CHRONIC KIDNEY DISEASE STAGE V OR END STAGE RENAL DISEASE
	404.0 - MALIGNANT HYPERTENSIVE HEART AND KIDNEY DISEASE
	404.00 - HYPERTENSIVE HEART AND CHRONIC KIDNEY DISEASE MALIGNANT WITHOUT HEART FAILURE WITH CHRONIC KIDNEY DISEASE STAGE I THROUGH STAGE IV OR UNSPECIFIED
	404.01 - HYPERTENSIVE HEART AND CHRONIC KIDNEY DISEASE MALIGNANT WITH HEART FAILURE WITH CHRONIC KIDNEY DISEASE STAGE I THROUGH STAGE IV OR UNSPECIFIED
	404.02 - HYPERTENSIVE HEART AND CHRONIC KIDNEY DISEASE MALIGNANT WITHOUT HEART FAILURE WITH CHRONIC KIDNEY DISEASE STAGE V OR END STAGE RENAL DISEASE
	404.03 - HYPERTENSIVE HEART AND CHRONIC KIDNEY DISEASE MALIGNANT WITH HEART FAILURE WITH CHRONIC KIDNEY DISEASE STAGE V OR END STAGE RENAL DISEASE
	404.1 - BENIGN HYPERTENSIVE HEART AND KIDNEY DISEASE
	404.10 - HYPERTENSIVE HEART AND CHRONIC KIDNEY DISEASE BENIGN WITHOUT HEART FAILURE WITH CHRONIC KIDNEY DISEASE STAGE I THROUGH STAGE IV OR UNSPECIFIED
	404.11 - HYPERTENSIVE HEART AND CHRONIC KIDNEY DISEASE BENIGN WITH HEART FAILURE WITH CHRONIC KIDNEY DISEASE STAGE I THROUGH STAGE IV OR UNSPECIFIED
	404.12 - HYPERTENSIVE HEART AND CHRONIC KIDNEY DISEASE BENIGN WITHOUT HEART FAILURE WITH CHRONIC KIDNEY DISEASE STAGE V OR END STAGE RENAL DISEASE
	404.13 - HYPERTENSIVE HEART AND CHRONIC KIDNEY DISEASE BENIGN WITH HEART FAILURE WITH CHRONIC KIDNEY DISEASE STAGE V OR END STAGE RENAL DISEASE
	404.9 - UNSPECIFIED HYPERTENSIVE HEART AND KIDNEY DISEASE
	404.90 - HYPERTENSIVE HEART AND CHRONIC KIDNEY DISEASE UNSPECIFIED WITHOUT HEART FAILURE WITH CHRONIC KIDNEY DISEASE STAGE I THROUGH STAGE IV OR UNSPECIFIED
	404.91 - HYPERTENSIVE HEART AND CHRONIC KIDNEY DISEASE UNSPECIFIED WITH HEART FAILURE WITH CHRONIC KIDNEY DISEASE STAGE I THROUGH STAGE IV OR UNSPECIFIED
	404.92 - HYPERTENSIVE HEART AND CHRONIC KIDNEY DISEASE UNSPECIFIED WITHOUT HEART FAILURE WITH CHRONIC KIDNEY DISEASE STAGE V OR END STAGE RENAL DISEASE
	404.93 - HYPERTENSIVE HEART AND CHRONIC KIDNEY DISEASE UNSPECIFIED WITH HEART FAILURE WITH CHRONIC KIDNEY DISEASE STAGE V OR END STAGE RENAL DISEASE
	585.1 - CHRONIC KIDNEY DISEASE STAGE I
	585.2 - CHRONIC KIDNEY DISEASE STAGE II (MILD)
	585.3 - CHRONIC KIDNEY DISEASE STAGE III (MODERATE)
	585.4 - CHRONIC KIDNEY DISEASE STAGE IV (SEVERE)
	585.5 - CHRONIC KIDNEY DISEASE STAGE V
	585.6 - END STAGE RENAL DISEASE
	585.9 - CHRONIC KIDNEY DISEASE UNSPECIFIED
	588.0 - RENAL OSTEODYSTROPHY
	588.1 - NEPHROGENIC DIABETES INSIPIDUS
	588.8 - OTHER SPECIFIED DISORDERS RESULTING FROM IMPAIRED RENAL FUNCTION
	588.81 - SECONDARY HYPERPARATHYROIDISM (OF RENAL ORIGIN)
	588.89 - OTHER SPECIFIED DISORDERS RESULTING FROM IMPAIRED RENAL FUNCTION
	588.9 - UNSPECIFIED DISORDER RESULTING FROM IMPAIRED RENAL FUNCTION
	The occurrence of Outpatient with the following attributes:
	Diagnosis Code (Any Position) is any of: { "586", "250.4", "250.40", "250.41", "250.42", "250.43", "403.0", "403.00", "403.01", "403.1", "403.10", "403.11", "403.9", "403.90", "403.91", "404.0", "404.00", "404.01", "404.02", "404.03", "404.1", "404.10", "404.11", "404.12", "404.13", "404.9", "404.90", "404.91", "404.92", "404.93", "585.1", "585.2", "585.3", "585.4", "585.5", "585.6", "585.9", "58…
	586 - RENAL FAILURE UNSPECIFIED
	250.4 - DIABETES WITH RENAL MANIFESTATIONS
	250.40 - DIABETES WITH RENAL MANIFESTATIONS TYPE II OR UNSPECIFIED TYPE NOT STATED AS UNCONTROLLED
	250.41 - DIABETES WITH RENAL MANIFESTATIONS TYPE I [JUVENILE TYPE] NOT STATED AS UNCONTROLLED
	250.42 - DIABETES WITH RENAL MANIFESTATIONS TYPE II OR UNSPECIFIED TYPE UNCONTROLLED
	250.43 - DIABETES WITH RENAL MANIFESTATIONS TYPE I [JUVENILE TYPE] UNCONTROLLED
	403.0 - MALIGNANT HYPERTENSIVE KIDNEY DISEASE
	403.00 - HYPERTENSIVE CHRONIC KIDNEY DISEASE MALIGNANT WITH CHRONIC KIDNEY DISEASE STAGE I THROUGH STAGE IV OR UNSPECIFIED
	403.01 - HYPERTENSIVE CHRONIC KIDNEY DISEASE MALIGNANT WITH CHRONIC KIDNEY DISEASE STAGE V OR END STAGE RENAL DISEASE
	403.1 - BENIGN HYPERTENSIVE KIDNEY DISEASE
	403.10 - HYPERTENSIVE KIDNEY DISEASE BENIGN WITH CHRONIC KIDNEY DISEASE STAGE I THROUGH STAGE IV OR UNSPECIFIED
	403.11 - HYPERTENSIVE KIDNEY DISEASE BENIGN WITH CHRONIC KIDNEY DISEASE STAGE V OR END STAGE RENAL DISEASE
	403.9 - UNSPECIFIED HYPERTENSIVE KIDNEY DISEASE
	403.90 - HYPERTENSIVE CHRONIC KIDNEY DISEASE UNSPECIFIED WITH CHRONIC KIDNEY DISEASE STAGE I THROUGH STAGE IV OR UNSPECIFIED
	403.91 - HYPERTENSIVE CHRONIC KIDNEY DISEASE UNSPECIFIED WITH CHRONIC KIDNEY DISEASE STAGE V OR END STAGE RENAL DISEASE
	404.0 - MALIGNANT HYPERTENSIVE HEART AND KIDNEY DISEASE
	404.00 - HYPERTENSIVE HEART AND CHRONIC KIDNEY DISEASE MALIGNANT WITHOUT HEART FAILURE WITH CHRONIC KIDNEY DISEASE STAGE I THROUGH STAGE IV OR UNSPECIFIED
	404.01 - HYPERTENSIVE HEART AND CHRONIC KIDNEY DISEASE MALIGNANT WITH HEART FAILURE WITH CHRONIC KIDNEY DISEASE STAGE I THROUGH STAGE IV OR UNSPECIFIED
	404.02 - HYPERTENSIVE HEART AND CHRONIC KIDNEY DISEASE MALIGNANT WITHOUT HEART FAILURE WITH CHRONIC KIDNEY DISEASE STAGE V OR END STAGE RENAL DISEASE
	404.03 - HYPERTENSIVE HEART AND CHRONIC KIDNEY DISEASE MALIGNANT WITH HEART FAILURE WITH CHRONIC KIDNEY DISEASE STAGE V OR END STAGE RENAL DISEASE
	404.1 - BENIGN HYPERTENSIVE HEART AND KIDNEY DISEASE
	404.10 - HYPERTENSIVE HEART AND CHRONIC KIDNEY DISEASE BENIGN WITHOUT HEART FAILURE WITH CHRONIC KIDNEY DISEASE STAGE I THROUGH STAGE IV OR UNSPECIFIED
	404.11 - HYPERTENSIVE HEART AND CHRONIC KIDNEY DISEASE BENIGN WITH HEART FAILURE WITH CHRONIC KIDNEY DISEASE STAGE I THROUGH STAGE IV OR UNSPECIFIED
	404.12 - HYPERTENSIVE HEART AND CHRONIC KIDNEY DISEASE BENIGN WITHOUT HEART FAILURE WITH CHRONIC KIDNEY DISEASE STAGE V OR END STAGE RENAL DISEASE
	404.13 - HYPERTENSIVE HEART AND CHRONIC KIDNEY DISEASE BENIGN WITH HEART FAILURE WITH CHRONIC KIDNEY DISEASE STAGE V OR END STAGE RENAL DISEASE
	404.9 - UNSPECIFIED HYPERTENSIVE HEART AND KIDNEY DISEASE
	404.90 - HYPERTENSIVE HEART AND CHRONIC KIDNEY DISEASE UNSPECIFIED WITHOUT HEART FAILURE WITH CHRONIC KIDNEY DISEASE STAGE I THROUGH STAGE IV OR UNSPECIFIED
	404.91 - HYPERTENSIVE HEART AND CHRONIC KIDNEY DISEASE UNSPECIFIED WITH HEART FAILURE WITH CHRONIC KIDNEY DISEASE STAGE I THROUGH STAGE IV OR UNSPECIFIED
	404.92 - HYPERTENSIVE HEART AND CHRONIC KIDNEY DISEASE UNSPECIFIED WITHOUT HEART FAILURE WITH CHRONIC KIDNEY DISEASE STAGE V OR END STAGE RENAL DISEASE
	404.93 - HYPERTENSIVE HEART AND CHRONIC KIDNEY DISEASE UNSPECIFIED WITH HEART FAILURE WITH CHRONIC KIDNEY DISEASE STAGE V OR END STAGE RENAL DISEASE
	585.1 - CHRONIC KIDNEY DISEASE STAGE I
	585.2 - CHRONIC KIDNEY DISEASE STAGE II (MILD)
	585.3 - CHRONIC KIDNEY DISEASE STAGE III (MODERATE)
	585.4 - CHRONIC KIDNEY DISEASE STAGE IV (SEVERE)
	585.5 - CHRONIC KIDNEY DISEASE STAGE V
	585.6 - END STAGE RENAL DISEASE
	585.9 - CHRONIC KIDNEY DISEASE UNSPECIFIED
	588.0 - RENAL OSTEODYSTROPHY
	588.1 - NEPHROGENIC DIABETES INSIPIDUS
	588.8 - OTHER SPECIFIED DISORDERS RESULTING FROM IMPAIRED RENAL FUNCTION
	588.81 - SECONDARY HYPERPARATHYROIDISM (OF RENAL ORIGIN)
	588.89 - OTHER SPECIFIED DISORDERS RESULTING FROM IMPAIRED RENAL FUNCTION
	588.9 - UNSPECIFIED DISORDER RESULTING FROM IMPAIRED RENAL FUNCTION
COMPONENT, ATRIA, Occurrence of prior major bleeds
This event measure was defined as occurring when any of the following criteria were met:
	The occurrence of Inpatient with the following attributes:
	Diagnosis Code (Any Position) is any of: { "360.43", "362.81", "363.61", "363.62", "372.72", "376.32", "379.23", "430", "431", "568.81", "423.0", "423.1", "423.2", "423.3", "423.8", "423.9", "432.0", "432.1", "432.9", "719.10", "719.11", "719.12", "719.13", "719.14", "719.15", "719.16", "719.17", "719.18", "719.19", "852.0", "852.00", "852.01", "852.02", "852.03", "852.04", "852.05", "852.06", "8…
	360.43 - HEMOPHTHALMOS EXCEPT CURRENT INJURY
	362.81 - RETINAL HEMORRHAGE
	363.61 - CHOROIDAL HEMORRHAGE UNSPECIFIED
	363.62 - EXPULSIVE CHOROIDAL HEMORRHAGE
	372.72 - CONJUNCTIVAL HEMORRHAGE
	376.32 - ORBITAL HEMORRHAGE
	379.23 - VITREOUS HEMORRHAGE
	430 - SUBARACHNOID HEMORRHAGE
	431 - INTRACEREBRAL HEMORRHAGE
	568.81 - HEMOPERITONEUM (NONTRAUMATIC)
	423.0 - HEMOPERICARDIUM
	423.1 - ADHESIVE PERICARDITIS
	423.2 - CONSTRICTIVE PERICARDITIS
	423.3 - CARDIAC TAMPONADE
	423.8 - OTHER SPECIFIED DISEASES OF PERICARDIUM
	423.9 - UNSPECIFIED DISEASE OF PERICARDIUM
	432.0 - NONTRAUMATIC EXTRADURAL HEMORRHAGE
	432.1 - SUBDURAL HEMORRHAGE
	432.9 - UNSPECIFIED INTRACRANIAL HEMORRHAGE
	719.10 - HEMARTHROSIS SITE UNSPECIFIED
	719.11 - HERARTHROSIS INVOLVING SHOULDER REGION
	719.12 - HEMARTHORSIS INVOLVING UPPER ARM
	719.13 - HEMARTHROSIS INVOLVING FOREARM
	719.14 - HEMARTHROSIS INVOLVING HAND
	719.15 - HEMARTHROSIS INVOLVING PELVIC REGION AND THIGH
	719.16 - HEMARTHROSIS INVOLVING LOWER LEG
	719.17 - HEMARTHROSIS INVOLVING ANKLE AND FOOT
	719.18 - HEMARTHROSIS INVOLVING OTHER SPECIFIED SITES
	719.19 - HEMARTHROSIS INVOLVING MULTIPLE SITES
	852.0 - SUBARACHNOID HEMORRHAGE FOLLOWING INJURY WITHOUT MENTION OF OPEN INTRACRANIAL WOUND
	852.00 - SUBARACHNOID HEMORRHAGE FOLLOWING INJURY WITHOUT OPEN INTRACRANIAL WOUND WITH STATE OF CONSCIOUSNESS UNSPECIFIED
	852.01 - SUBARACHNOID HEMORRHAGE FOLLOWING INJURY WITHOUT OPEN INTRACRANIAL WOUND WITH NO LOSS OF CONSCIOUSNESS
	852.02 - SUBARACHNOID HEMORRHAGE FOLLOWING INJURY WITHOUT OPEN INTRACRANIAL WOUND WITH BRIEF (LESS THAN ONE HOUR) LOSS OF CONSCIOUSNESS
	852.03 - SUBARACHNOID HEMORRHAGE FOLLOWING INJURY WITHOUT OPEN INTRACRANIAL WOUND WITH MODERATE (1-24 HOURS) LOSS OF CONSCIOUSNESS
	852.04 - SUBARACHNOID HEMORRHAGE FOLLOWING INJURY WITHOUT OPEN INTRACRANIAL WOUND WITH PROLONGED (MORE THAN 24 HOURS) LOSS OF CONSCIOUSNESS AND RETURN TO PRE-EXISTING CONSCIOUS LEVEL
	852.05 - SUBARACHNOID HEMORRHAGE FOLLOWING INJURY WITHOUT OPEN INTRACRANIAL WOUND WITH PROLONGED (MORE THAN 24 HOURS) LOSS OF CONSCIOUSNESS WITHOUT RETURN TO PRE-EXISTING CONSCIOUS LEVEL
	852.06 - SUBARACHNOID HEMORRHAGE FOLLOWING INJURY WITHOUT OPEN INTRACRANIAL WOUND WITH LOSS OF CONSCIOUSNESS OF UNSPECIFIED DURATION
	852.09 - SUBARACHNOID HEMORRHAGE FOLLOWING INJURY WITHOUT OPEN INTRACRANIAL WOUND WITH CONCUSSION UNSPECIFIED
	852.1 - SUBARACHNOID HEMORRHAGE FOLLOWING INJURY WITH OPEN INTRACRANIAL WOUND
	852.10 - SUBARACHNOID HEMORRHAGE FOLLOWING INJURY WITH OPEN INTRACRANIAL WOUND WITH STATE OF CONSCIOUSNESS UNSPECIFIED
	852.11 - SUBARACHNOID HEMORRHAGE FOLLOWING INJURY WITH OPEN INTRACRANIAL WOUND WITH NO LOSS OF CONSCIOUSNESS
	852.12 - SUBARACHNOID HEMORRHAGE FOLLOWING INJURY WITH OPEN INTRACRANIAL WOUND WITH BRIEF (LESS THAN ONE HOUR) LOSS OF CONSCIOUSNESS
	852.13 - SUBARACHNOID HEMORRHAGE FOLLOWING INJURY WITH OPEN INTRACRANIAL WOUND WITH MODERATE (1-24 HOURS) LOSS OF CONSCIOUSNESS
	852.14 - SUBARACHNOID HEMORRHAGE FOLLOWING INJURY WITH OPEN INTRACRANIAL WOUND WITH PROLONGED (MORE THAN 24 HOURS) LOSS OF CONSCIOUSNESS AND RETURN TO PRE-EXISTING CONSCIOUS LEVEL
	852.15 - SUBARACHNOID HEMORRHAGE FOLLOWING INJURY WITH OPEN INTRACRANIAL WOUND WITH PROLONGED (MORE THAN 24 HOURS) LOSS OF CONSCIOUSNESS WITHOUT RETURN TO PRE-EXISTING CONSCIOUS LEVEL
	852.16 - SUBARACHNOID HEMORRHAGE FOLLOWING INJURY WITH OPEN INTRACRANIAL WOUND WITH LOSS OF CONSCIOUSNESS OF UNSPECIFIED DURATION
	852.19 - SUBARACHNOID HEMORRHAGE FOLLOWING INJURY WITH OPEN INTRACRANIAL WOUND WITH CONCUSSION UNSPECIFIED
	852.2 - SUBDURAL HEMORRHAGE FOLLOWING INJURY WITHOUT MENTION OF OPEN INTRACRANIAL WOUND
	852.20 - SUBDURAL HEMORRHAGE FOLLOWING INJURY WITHOUT OPEN INTRACRANIAL WOUND WITH STATE OF CONSCIOUSNESS UNSPECIFIED
	852.21 - SUBDURAL HEMORRHAGE FOLLOWING INJURY WITHOUT OPEN INTRACRANIAL WOUND WITH NO LOSS OF CONSCIOUSNESS
	852.22 - SUBDURAL HEMORRHAGE FOLLOWING INJURY WITHOUT OPEN INTRACRANIAL WOUND WITH BRIEF (LESS THAN ONE HOUR) LOSS OF CONSCIOUSNESS
	852.23 - SUBDURAL HEMORRHAGE FOLLOWING INJURY WITHOUT OPEN INTRACRANIAL WOUND WITH MODERATE (1-24 HOURS) LOSS OF CONSCIOUSNESS
	852.24 - SUBDURAL HEMORRHAGE FOLLOWING INJURY WITHOUT OPEN INTRACRANIAL WOUND WITH PROLONGED (MORE THAN 24 HOURS) LOSS OF CONSCIOUSNESS AND RETURN TO PRE-EXISTING CONSCIOUS LEVEL
	852.25 - SUBDURAL HEMORRHAGE FOLLOWING INJURY WITHOUT OPEN INTRACRANIAL WOUND WITH PROLONGED (MORE THAN 24 HOURS) LOSS OF CONSCIOUSNESS WITHOUT RETURN TO PRE-EXISTING CONSCIOUS LEVEL
	852.26 - SUBDURAL HEMORRHAGE FOLLOWING INJURY WITHOUT OPEN INTRACRANIAL WOUND WITH LOSS OF CONSCIOUSNESS OF UNSPECIFIED DURATION
	852.29 - SUBDURAL HEMORRHAGE FOLLOWING INJURY WITHOUT OPEN INTRACRANIAL WOUND WITH CONCUSSION UNSPECIFIED
	852.3 - SUBDURAL HEMORRHAGE FOLLOWING INJURY WITH OPEN INTRACRANIAL WOUND
	852.30 - SUBDURAL HEMORRHAGE FOLLOWING INJURY WITH OPEN INTRACRANIAL WOUND WITH STATE OF CONSCIOUSNESS UNSPECIFIED
	852.31 - SUBDURAL HEMORRHAGE FOLLOWING INJURY WITH OPEN INTRACRANIAL WOUND WITH NO LOSS OF CONSCIOUSNESS
	852.32 - SUBDURAL HEMORRHAGE FOLLOWING INJURY WITH OPEN INTRACRANIAL WOUND WITH BRIEF (LESS THAN ONE HOUR) LOSS OF CONSCIOUSNESS
	852.33 - SUBDURAL HEMORRHAGE FOLLOWING INJURY WITH OPEN INTRACRANIAL WOUND WITH MODERATE (1-24 HOURS) LOSS OF CONSCIOUSNESS
	852.34 - SUBDURAL HEMORRHAGE FOLLOWING INJURY WITH OPEN INTRACRANIAL WOUND WITH PROLONGED (MORE THAN 24 HOURS) LOSS OF CONSCIOUSNESS AND RETURN TO PRE-EXISTING CONSCIOUS LEVEL
	852.35 - SUBDURAL HEMORRHAGE FOLLOWING INJURY WITH OPEN INTRACRANIAL WOUND WITH PROLONGED (MORE THAN 24 HOURS) LOSS OF CONSCIOUSNESS WITHOUT RETURN TO PRE-EXISTING CONSCIOUS LEVEL
	852.36 - SUBDURAL HEMORRHAGE FOLLOWING INJURY WITH OPEN INTRACRANIAL WOUND WITH LOSS OF CONSCIOUSNESS OF UNSPECIFIED DURATION
	852.39 - SUBDURAL HEMORRHAGE FOLLOWING INJURY WITH OPEN INTRACRANIAL WOUND WITH CONCUSSION UNSPECIFIED
	852.4 - EXTRADURAL HEMORRHAGE FOLLOWING INJURY WITHOUT MENTION OF OPEN INTRACRANIAL WOUND
	852.40 - EXTRADURAL HEMORRHAGE FOLLOWING INJURY WITHOUT OPEN INTRACRANIAL WOUND WITH STATE OF CONSCIOUSNESS UNSPECIFIED
	852.41 - EXTRADURAL HEMORRHAGE FOLLOWING INJURY WITHOUT OPEN INTRACRANIAL WOUND WITH NO LOSS OF CONSCIOUSNESS
	852.42 - EXTRADURAL HEMORRHAGE FOLLOWING INJURY WITHOUT OPEN INTRACRANIAL WOUND WITH BRIEF (LESS THAN 1 HOUR) LOSS OF CONSCIOUSNESS
	852.43 - EXTRADURAL HEMORRHAGE FOLLOWING INJURY WITHOUT OPEN INTRACRANIAL WOUND WITH MODERATE (1-24 HOURS) LOSS OF CONSCIOUSNESS
	852.44 - EXTRADURAL HEMORRHAGE FOLLOWING INJURY WITHOUT OPEN INTRACRANIAL WOUND WITH PROLONGED (MORE THAN 24 HOURS) LOSS OF CONSCIOUSNESS AND RETURN TO PRE-EXISTING CONSCIOUS LEVEL
	852.45 - EXTRADURAL HEMORRHAGE FOLLOWING INJURY WITHOUT OPEN INTRACRANIAL WOUND WITH PROLONGED (MORE THAN 24 HOURS) LOSS OF CONSCIOUSNESS WITHOUT RETURN TO PRE-EXISTING CONSCIOUS LEVEL
	852.46 - EXTRADURAL HEMORRHAGE FOLLOWING INJURY WITHOUT OPEN INTRACRANIAL WOUND WITH LOSS OF CONSCIOUSNESS OF UNSPECIFIED DURATION
	852.49 - EXTRADURAL HEMORRHAGE FOLLOWING INJURY WITHOUT OPEN INTRACRANIAL WOUND WITH CONCUSSION UNSPECIFIED
	852.5 - EXTRADURAL HEMORRHAGE FOLLOWING INJURY WITH OPEN INTRACRANIAL WOUND
	852.50 - EXTRADURAL HEMORRHAGE FOLLOWING INJURY WITH OPEN INTRACRANIAL WOUND WITH STATE OF CONSCIOUSNESS UNSPECIFIED
	852.51 - EXTRADURAL HEMORRHAGE FOLLOWING INJURY WITH OPEN INTRACRANIAL WOUND WITH NO LOSS OF CONSCIOUSNESS
	852.52 - EXTRADURAL HEMORRHAGE FOLLOWING INJURY WITH OPEN INTRACRANIAL WOUND WITH BRIEF (LESS THAN ONE HOUR) LOSS OF CONSCIOUSNESS
	852.53 - EXTRADURAL HEMORRHAGE FOLLOWING INJURY WITH OPEN INTRACRANIAL WOUND WITH MODERATE (1-24 HOURS) LOSS OF CONSCIOUSNESS
	852.54 - EXTRADURAL HEMORRHAGE FOLLOWING INJURY WITH OPEN INTRACRANIAL WOUND WITH PROLONGED (MORE THAN 24 HOURS) LOSS OF CONSCIOUSNESS AND RETURN TO PRE-EXISTING CONSCIOUS LEVEL
	852.55 - EXTRADURAL HEMORRHAGE FOLLOWING INJURY WITH OPEN INTRACRANIAL WOUND WITH PROLONGED (MORE THAN 24 HOURS) LOSS OF CONSCIOUSNESS WITHOUT RETURN TO PRE-EXISTING CONSCIOUS LEVEL
	852.56 - EXTRADURAL HEMORRHAGE FOLLOWING INJURY WITH OPEN INTRACRANIAL WOUND WITH LOSS OF CONSCIOUSNESS OF UNSPECIFIED DURATION
	852.59 - EXTRADURAL HEMORRHAGE FOLLOWING INJURY WITH OPEN INTRACRANIAL WOUND WITH CONCUSSION UNSPECIFIED
	853.0 - OTHER AND UNSPECIFIED INTRACRANIAL HEMORRHAGE FOLLOWING INJURY WITHOUT MENTION OF OPEN INTRACRANIAL WOUND
	853.00 - OTHER AND UNSPECIFIED INTRACRANIAL HEMORRHAGE FOLLOWING INJURY WITHOUT OPEN INTRACRANIAL WOUND WITH STATE OF CONSCIOUSNESS UNSPECIFIED
	853.01 - OTHER AND UNSPECIFIED INTRACRANIAL HEMORRHAGE FOLLOWING INJURY WITHOUT OPEN INTRACRANIAL WOUND WITH NO LOSS OF CONSCIOUSNESS
	853.02 - OTHER AND UNSPECIFIED INTRACRANIAL HEMORRHAGE FOLLOWING INJURY WITHOUT OPEN INTRACRANIAL WOUND WITH BRIEF (LESS THAN ONE HOUR) LOSS OF CONSCIOUSNESS
	853.03 - OTHER AND UNSPECIFIED INTRACRANIAL HEMORRHAGE FOLLOWING INJURY WITHOUT OPEN INTRACRANIAL WOUND WITH MODERATE (1-24 HOURS) LOSS OF CONSCIOUSNESS
	853.04 - OTHER AND UNSPECIFIED INTRACRANIAL HEMORRHAGE FOLLOWING INJURY WITHOUT OPEN INTRACRANIAL WOUND WITH PROLONGED (MORE THAN 24 HOURS) LOSS OF CONSCIOUSNESS AND RETURN TO PRE-EXISTING CONSCIOUS LEVEL
	853.05 - OTHER AND UNSPECIFIED INTRACRANIAL HEMORRHAGE FOLLOWING INJURY WITHOUT OPEN INTRACRANIAL WOUND WITH PROLONGED (MORE THAN 24 HOURS) LOSS OF CONSCIOUSNESS WITHOUT RETURN TO PRE-EXISTING CONSCIOUS LEVEL
	853.06 - OTHER AND UNSPECIFIED INTRACRANIAL HEMORRHAGE FOLLOWING INJURY WITHOUT OPEN INTRACRANIAL WOUND WITH LOSS OF CONSCIOUSNESS OF UNSPECIFIED
	853.09 - OTHER AND UNSPECIFIED INTRACRANIAL HEMORRHAGE FOLLOWING INJURY WITHOUT OPEN INTRACRANIAL WOUND WITH CONCUSSION UNSPECIFIED
	853.1 - OTHER AND UNSPECIFIED INTRACRANIAL HEMORRHAGE FOLLOWING INJURY WITH OPEN INTRACRANIAL WOUND
	853.10 - OTHER AND UNSPECIFIED INTRACRANIAL HEMORRHAGE FOLLOWING INJURY WITH OPEN INTRACRANIAL WOUND WITH STATE OF CONSCIOUSNESS UNSPECIFIED
	853.11 - OTHER AND UNSPECIFIED INTRACRANIAL HEMORRHAGE FOLLOWING INJURY WITH OPEN INTRACRANIAL WOUND WITH NO LOSS OF CONSCIOUSNESS
	853.12 - OTHER AND UNSPECIFIED INTRACRANIAL HEMORRHAGE FOLLOWING INJURY WITH OPEN INTRACRANIAL WOUND WITH BRIEF (LESS THAN ONE HOUR) LOSS OF CONSCIOUSNESS
	853.13 - OTHER AND UNSPECIFIED INTRACRANIAL HEMORRHAGE FOLLOWING INJURY WITH OPEN INTRACRANIAL WOUND WITH MODERATE (1-24 HOURS) LOSS OF CONSCIOUSNESS
	853.14 - OTHER AND UNSPECIFIED INTRACRANIAL HEMORRHAGE FOLLOWING INJURY WITH OPEN INTRACRANIAL WOUND WITH PROLONGED( MORE THAN 24 HOURS) LOSS OF CONSCIOUSNESS AND RETURN TO PRE-EXISTING CONSCIOUS LEVEL
	853.15 - OTHER AND UNSPECIFIED INTRACRANIAL HEMORRHAGE FOLLOWING INJURY WITH OPEN INTRACRANIAL WOUND WITH PROLONGED (MORE THAN 24 HOURS) LOSS OF CONSCIOUSNESS WITHOUT RETURN TO PRE-EXISTING CONSCIOUS LEVEL
	853.16 - OTHER AND UNSPECIFIED INTRACRANIAL HEMORRHAGE FOLLOWING INJURY WITH OPEN INTRACRANIAL WOUND WITH LOSS OF CONSCIOUSNESS OF UNSPECIFIED DURATION
	853.19 - OTHER AND UNSPECIFIED INTRACRANIAL HEMORRHAGE FOLLOWING INJURY WITH OPEN INTRACRANIAL WOUND WITH CONCUSSION UNSPECIFIED
	854.0 - INTRACRANIAL INJURY OF OTHER AND UNSPECIFIED NATURE WITHOUT MENTION OF OPEN INTRACRANIAL WOUND
	854.00 - INTRACRANIAL INJURY OF OTHER AND UNSPECIFIED NATURE WITHOUT OPEN INTRACRANIAL WOUND WITH STATE OF CONSCIOUSNESS UNSPECIFIED
	854.01 - INTRACRANIAL INJURY OF OTHER AND UNSPECIFIED NATURE WITHOUT OPEN INTRACRANIAL WOUND WITH NO LOSS OF CONSCIOUSNESS
	854.02 - INTRACRANIAL INJURY OF OTHER AND UNSPECIFIED NATURE WITHOUT OPEN INTRACRANIAL WOUND WITH BRIEF (LESS THAN ONE HOUR) LOSS OF CONSCIOUSNESS
	854.03 - INTRACRANIAL INJURY OF OTHER AND UNSPECIFIED NATURE WITHOUT OPEN INTRACRANIAL WOUND WITH MODERATE (1-24 HOURS) LOSS OF CONSCIOUSNESS
	854.04 - INTRACRANIAL INJURY OF OTHER AND UNSPECIFIED NATURE WITHOUT OPEN INTRACRANIAL WOUND WITH PROLONGED (MORE THAN 24 HOURS) LOSS OF CONSCIOUSNESS AND RETURN TO PRE-EXISTING CONSCIOUS LEVEL
	854.05 - INTRACRANIAL INJURY OF OTHER AND UNSPECIFIED NATURE WITHOUT OPEN INTRACRANIAL WOUND WITH PROLONGED (MORE THAN 24 HOURS) LOSS OF CONSCIOUSNESS WITHOUT RETURN TO PRE-EXISTING CONSCIOUS LEVEL
	854.06 - INTRACRANIAL INJURY OF OTHER AND UNSPECIFIED NATURE WITHOUT OPEN INTRACRANIAL WOUND WITH LOSS OF CONSCIOUSNESS OF UNSPECIFIED DURATION
	854.09 - INTRACRANIAL INJURY OF OTHER AND UNSPECIFIED NATURE WITHOUT OPEN INTRACRANIAL WOUND WITH CONCUSSION UNSPECIFIED
	854.1 - INTRACRANIAL INJURY OF OTHER AND UNSPECIFIED NATURE WITH OPEN INTRACRANIAL WOUND
	854.10 - INTRACRANIAL INJURY OF OTHER AND UNSPECIFIED NATURE WITH OPEN INTRACRANIAL WOUND WITH STATE OF CONSCIOUSNESS UNSPECIFIED
	854.11 - INTRACRANIAL INJURY OF OTHER AND UNSPECIFIED NATURE WITH OPEN INTRACRANIAL WOUND WITH NO LOSS OF CONSCIOUSNESS
	854.12 - INTRACRANIAL INJURY OF OTHER AND UNSPECIFIED NATURE WITH OPEN INTRACRANIAL WOUND WITH BRIEF (LESS THAN ONE HOUR) LOSS OF CONSCIOUSNESS
	854.13 - INTRACRANIAL INJURY OF OTHER AND UNSPECIFIED NATURE WITH OPEN INTRACRANIAL WOUND WITH MODERATE (1-24 HOURS) LOSS OF CONSCIOUSNESS
	854.14 - INTRACRANIAL INJURY OF OTHER AND UNSPECIFIED NATURE WITH OPEN INTRACRANIAL WOUND WITH PROLONGED (MORE THAN 24 HOURS) LOSS OF CONSCIOUSNESS AND RETURN TO PRE-EXISTING CONSCIOUS LEVEL
	854.15 - INTRACRANIAL INJURY OF OTHER AND UNSPECIFIED NATURE WITH OPEN INTRACRANIAL WOUND WITH PROLONGED (MORE THAN 24 HOURS) LOSS OF CONSCIOUSNESS WITHOUT RETURN TO PRE-EXISTING CONSCIOUS LEVEL
	854.16 - INTRACRANIAL INJURY OF OTHER AND UNSPECIFIED NATURE WITH OPEN INTRACRANIAL WOUND WITH LOSS OF CONSCIOUSNESS OF UNSPECIFIED DURATION
	854.19 - INTRACRANIAL INJURY OF OTHER AND UNSPECIFIED NATURE WITH OPEN INTRACRANIAL WOUND WITH CONCUSSION UNSPECIFIED
	The occurrence of Outpatient with the following attributes:
	Diagnosis Code (Any Position) is any of: { "360.43", "362.81", "363.61", "363.62", "372.72", "376.32", "379.23", "430", "431", "568.81", "423.0", "423.1", "423.2", "423.3", "423.8", "423.9", "432.0", "432.1", "432.9", "719.10", "719.11", "719.12", "719.13", "719.14", "719.15", "719.16", "719.17", "719.18", "719.19", "852.0", "852.00", "852.01", "852.02", "852.03", "852.04", "852.05", "852.06", "8…
	360.43 - HEMOPHTHALMOS EXCEPT CURRENT INJURY
	362.81 - RETINAL HEMORRHAGE
	363.61 - CHOROIDAL HEMORRHAGE UNSPECIFIED
	363.62 - EXPULSIVE CHOROIDAL HEMORRHAGE
	372.72 - CONJUNCTIVAL HEMORRHAGE
	376.32 - ORBITAL HEMORRHAGE
	379.23 - VITREOUS HEMORRHAGE
	430 - SUBARACHNOID HEMORRHAGE
	431 - INTRACEREBRAL HEMORRHAGE
	568.81 - HEMOPERITONEUM (NONTRAUMATIC)
	423.0 - HEMOPERICARDIUM
	423.1 - ADHESIVE PERICARDITIS
	423.2 - CONSTRICTIVE PERICARDITIS
	423.3 - CARDIAC TAMPONADE
	423.8 - OTHER SPECIFIED DISEASES OF PERICARDIUM
	423.9 - UNSPECIFIED DISEASE OF PERICARDIUM
	432.0 - NONTRAUMATIC EXTRADURAL HEMORRHAGE
	432.1 - SUBDURAL HEMORRHAGE
	432.9 - UNSPECIFIED INTRACRANIAL HEMORRHAGE
	719.10 - HEMARTHROSIS SITE UNSPECIFIED
	719.11 - HERARTHROSIS INVOLVING SHOULDER REGION
	719.12 - HEMARTHORSIS INVOLVING UPPER ARM
	719.13 - HEMARTHROSIS INVOLVING FOREARM
	719.14 - HEMARTHROSIS INVOLVING HAND
	719.15 - HEMARTHROSIS INVOLVING PELVIC REGION AND THIGH
	719.16 - HEMARTHROSIS INVOLVING LOWER LEG
	719.17 - HEMARTHROSIS INVOLVING ANKLE AND FOOT
	719.18 - HEMARTHROSIS INVOLVING OTHER SPECIFIED SITES
	719.19 - HEMARTHROSIS INVOLVING MULTIPLE SITES
	852.0 - SUBARACHNOID HEMORRHAGE FOLLOWING INJURY WITHOUT MENTION OF OPEN INTRACRANIAL WOUND
	852.00 - SUBARACHNOID HEMORRHAGE FOLLOWING INJURY WITHOUT OPEN INTRACRANIAL WOUND WITH STATE OF CONSCIOUSNESS UNSPECIFIED
	852.01 - SUBARACHNOID HEMORRHAGE FOLLOWING INJURY WITHOUT OPEN INTRACRANIAL WOUND WITH NO LOSS OF CONSCIOUSNESS
	852.02 - SUBARACHNOID HEMORRHAGE FOLLOWING INJURY WITHOUT OPEN INTRACRANIAL WOUND WITH BRIEF (LESS THAN ONE HOUR) LOSS OF CONSCIOUSNESS
	852.03 - SUBARACHNOID HEMORRHAGE FOLLOWING INJURY WITHOUT OPEN INTRACRANIAL WOUND WITH MODERATE (1-24 HOURS) LOSS OF CONSCIOUSNESS
	852.04 - SUBARACHNOID HEMORRHAGE FOLLOWING INJURY WITHOUT OPEN INTRACRANIAL WOUND WITH PROLONGED (MORE THAN 24 HOURS) LOSS OF CONSCIOUSNESS AND RETURN TO PRE-EXISTING CONSCIOUS LEVEL
	852.05 - SUBARACHNOID HEMORRHAGE FOLLOWING INJURY WITHOUT OPEN INTRACRANIAL WOUND WITH PROLONGED (MORE THAN 24 HOURS) LOSS OF CONSCIOUSNESS WITHOUT RETURN TO PRE-EXISTING CONSCIOUS LEVEL
	852.06 - SUBARACHNOID HEMORRHAGE FOLLOWING INJURY WITHOUT OPEN INTRACRANIAL WOUND WITH LOSS OF CONSCIOUSNESS OF UNSPECIFIED DURATION
	852.09 - SUBARACHNOID HEMORRHAGE FOLLOWING INJURY WITHOUT OPEN INTRACRANIAL WOUND WITH CONCUSSION UNSPECIFIED
	852.1 - SUBARACHNOID HEMORRHAGE FOLLOWING INJURY WITH OPEN INTRACRANIAL WOUND
	852.10 - SUBARACHNOID HEMORRHAGE FOLLOWING INJURY WITH OPEN INTRACRANIAL WOUND WITH STATE OF CONSCIOUSNESS UNSPECIFIED
	852.11 - SUBARACHNOID HEMORRHAGE FOLLOWING INJURY WITH OPEN INTRACRANIAL WOUND WITH NO LOSS OF CONSCIOUSNESS
	852.12 - SUBARACHNOID HEMORRHAGE FOLLOWING INJURY WITH OPEN INTRACRANIAL WOUND WITH BRIEF (LESS THAN ONE HOUR) LOSS OF CONSCIOUSNESS
	852.13 - SUBARACHNOID HEMORRHAGE FOLLOWING INJURY WITH OPEN INTRACRANIAL WOUND WITH MODERATE (1-24 HOURS) LOSS OF CONSCIOUSNESS
	852.14 - SUBARACHNOID HEMORRHAGE FOLLOWING INJURY WITH OPEN INTRACRANIAL WOUND WITH PROLONGED (MORE THAN 24 HOURS) LOSS OF CONSCIOUSNESS AND RETURN TO PRE-EXISTING CONSCIOUS LEVEL
	852.15 - SUBARACHNOID HEMORRHAGE FOLLOWING INJURY WITH OPEN INTRACRANIAL WOUND WITH PROLONGED (MORE THAN 24 HOURS) LOSS OF CONSCIOUSNESS WITHOUT RETURN TO PRE-EXISTING CONSCIOUS LEVEL
	852.16 - SUBARACHNOID HEMORRHAGE FOLLOWING INJURY WITH OPEN INTRACRANIAL WOUND WITH LOSS OF CONSCIOUSNESS OF UNSPECIFIED DURATION
	852.19 - SUBARACHNOID HEMORRHAGE FOLLOWING INJURY WITH OPEN INTRACRANIAL WOUND WITH CONCUSSION UNSPECIFIED
	852.2 - SUBDURAL HEMORRHAGE FOLLOWING INJURY WITHOUT MENTION OF OPEN INTRACRANIAL WOUND
	852.20 - SUBDURAL HEMORRHAGE FOLLOWING INJURY WITHOUT OPEN INTRACRANIAL WOUND WITH STATE OF CONSCIOUSNESS UNSPECIFIED
	852.21 - SUBDURAL HEMORRHAGE FOLLOWING INJURY WITHOUT OPEN INTRACRANIAL WOUND WITH NO LOSS OF CONSCIOUSNESS
	852.22 - SUBDURAL HEMORRHAGE FOLLOWING INJURY WITHOUT OPEN INTRACRANIAL WOUND WITH BRIEF (LESS THAN ONE HOUR) LOSS OF CONSCIOUSNESS
	852.23 - SUBDURAL HEMORRHAGE FOLLOWING INJURY WITHOUT OPEN INTRACRANIAL WOUND WITH MODERATE (1-24 HOURS) LOSS OF CONSCIOUSNESS
	852.24 - SUBDURAL HEMORRHAGE FOLLOWING INJURY WITHOUT OPEN INTRACRANIAL WOUND WITH PROLONGED (MORE THAN 24 HOURS) LOSS OF CONSCIOUSNESS AND RETURN TO PRE-EXISTING CONSCIOUS LEVEL
	852.25 - SUBDURAL HEMORRHAGE FOLLOWING INJURY WITHOUT OPEN INTRACRANIAL WOUND WITH PROLONGED (MORE THAN 24 HOURS) LOSS OF CONSCIOUSNESS WITHOUT RETURN TO PRE-EXISTING CONSCIOUS LEVEL
	852.26 - SUBDURAL HEMORRHAGE FOLLOWING INJURY WITHOUT OPEN INTRACRANIAL WOUND WITH LOSS OF CONSCIOUSNESS OF UNSPECIFIED DURATION
	852.29 - SUBDURAL HEMORRHAGE FOLLOWING INJURY WITHOUT OPEN INTRACRANIAL WOUND WITH CONCUSSION UNSPECIFIED
	852.3 - SUBDURAL HEMORRHAGE FOLLOWING INJURY WITH OPEN INTRACRANIAL WOUND
	852.30 - SUBDURAL HEMORRHAGE FOLLOWING INJURY WITH OPEN INTRACRANIAL WOUND WITH STATE OF CONSCIOUSNESS UNSPECIFIED
	852.31 - SUBDURAL HEMORRHAGE FOLLOWING INJURY WITH OPEN INTRACRANIAL WOUND WITH NO LOSS OF CONSCIOUSNESS
	852.32 - SUBDURAL HEMORRHAGE FOLLOWING INJURY WITH OPEN INTRACRANIAL WOUND WITH BRIEF (LESS THAN ONE HOUR) LOSS OF CONSCIOUSNESS
	852.33 - SUBDURAL HEMORRHAGE FOLLOWING INJURY WITH OPEN INTRACRANIAL WOUND WITH MODERATE (1-24 HOURS) LOSS OF CONSCIOUSNESS
	852.34 - SUBDURAL HEMORRHAGE FOLLOWING INJURY WITH OPEN INTRACRANIAL WOUND WITH PROLONGED (MORE THAN 24 HOURS) LOSS OF CONSCIOUSNESS AND RETURN TO PRE-EXISTING CONSCIOUS LEVEL
	852.35 - SUBDURAL HEMORRHAGE FOLLOWING INJURY WITH OPEN INTRACRANIAL WOUND WITH PROLONGED (MORE THAN 24 HOURS) LOSS OF CONSCIOUSNESS WITHOUT RETURN TO PRE-EXISTING CONSCIOUS LEVEL
	852.36 - SUBDURAL HEMORRHAGE FOLLOWING INJURY WITH OPEN INTRACRANIAL WOUND WITH LOSS OF CONSCIOUSNESS OF UNSPECIFIED DURATION
	852.39 - SUBDURAL HEMORRHAGE FOLLOWING INJURY WITH OPEN INTRACRANIAL WOUND WITH CONCUSSION UNSPECIFIED
	852.4 - EXTRADURAL HEMORRHAGE FOLLOWING INJURY WITHOUT MENTION OF OPEN INTRACRANIAL WOUND
	852.40 - EXTRADURAL HEMORRHAGE FOLLOWING INJURY WITHOUT OPEN INTRACRANIAL WOUND WITH STATE OF CONSCIOUSNESS UNSPECIFIED
	852.41 - EXTRADURAL HEMORRHAGE FOLLOWING INJURY WITHOUT OPEN INTRACRANIAL WOUND WITH NO LOSS OF CONSCIOUSNESS
	852.42 - EXTRADURAL HEMORRHAGE FOLLOWING INJURY WITHOUT OPEN INTRACRANIAL WOUND WITH BRIEF (LESS THAN 1 HOUR) LOSS OF CONSCIOUSNESS
	852.43 - EXTRADURAL HEMORRHAGE FOLLOWING INJURY WITHOUT OPEN INTRACRANIAL WOUND WITH MODERATE (1-24 HOURS) LOSS OF CONSCIOUSNESS
	852.44 - EXTRADURAL HEMORRHAGE FOLLOWING INJURY WITHOUT OPEN INTRACRANIAL WOUND WITH PROLONGED (MORE THAN 24 HOURS) LOSS OF CONSCIOUSNESS AND RETURN TO PRE-EXISTING CONSCIOUS LEVEL
	852.45 - EXTRADURAL HEMORRHAGE FOLLOWING INJURY WITHOUT OPEN INTRACRANIAL WOUND WITH PROLONGED (MORE THAN 24 HOURS) LOSS OF CONSCIOUSNESS WITHOUT RETURN TO PRE-EXISTING CONSCIOUS LEVEL
	852.46 - EXTRADURAL HEMORRHAGE FOLLOWING INJURY WITHOUT OPEN INTRACRANIAL WOUND WITH LOSS OF CONSCIOUSNESS OF UNSPECIFIED DURATION
	852.49 - EXTRADURAL HEMORRHAGE FOLLOWING INJURY WITHOUT OPEN INTRACRANIAL WOUND WITH CONCUSSION UNSPECIFIED
	852.5 - EXTRADURAL HEMORRHAGE FOLLOWING INJURY WITH OPEN INTRACRANIAL WOUND
	852.50 - EXTRADURAL HEMORRHAGE FOLLOWING INJURY WITH OPEN INTRACRANIAL WOUND WITH STATE OF CONSCIOUSNESS UNSPECIFIED
	852.51 - EXTRADURAL HEMORRHAGE FOLLOWING INJURY WITH OPEN INTRACRANIAL WOUND WITH NO LOSS OF CONSCIOUSNESS
	852.52 - EXTRADURAL HEMORRHAGE FOLLOWING INJURY WITH OPEN INTRACRANIAL WOUND WITH BRIEF (LESS THAN ONE HOUR) LOSS OF CONSCIOUSNESS
	852.53 - EXTRADURAL HEMORRHAGE FOLLOWING INJURY WITH OPEN INTRACRANIAL WOUND WITH MODERATE (1-24 HOURS) LOSS OF CONSCIOUSNESS
	852.54 - EXTRADURAL HEMORRHAGE FOLLOWING INJURY WITH OPEN INTRACRANIAL WOUND WITH PROLONGED (MORE THAN 24 HOURS) LOSS OF CONSCIOUSNESS AND RETURN TO PRE-EXISTING CONSCIOUS LEVEL
	852.55 - EXTRADURAL HEMORRHAGE FOLLOWING INJURY WITH OPEN INTRACRANIAL WOUND WITH PROLONGED (MORE THAN 24 HOURS) LOSS OF CONSCIOUSNESS WITHOUT RETURN TO PRE-EXISTING CONSCIOUS LEVEL
	852.56 - EXTRADURAL HEMORRHAGE FOLLOWING INJURY WITH OPEN INTRACRANIAL WOUND WITH LOSS OF CONSCIOUSNESS OF UNSPECIFIED DURATION
	852.59 - EXTRADURAL HEMORRHAGE FOLLOWING INJURY WITH OPEN INTRACRANIAL WOUND WITH CONCUSSION UNSPECIFIED
	853.0 - OTHER AND UNSPECIFIED INTRACRANIAL HEMORRHAGE FOLLOWING INJURY WITHOUT MENTION OF OPEN INTRACRANIAL WOUND
	853.00 - OTHER AND UNSPECIFIED INTRACRANIAL HEMORRHAGE FOLLOWING INJURY WITHOUT OPEN INTRACRANIAL WOUND WITH STATE OF CONSCIOUSNESS UNSPECIFIED
	853.01 - OTHER AND UNSPECIFIED INTRACRANIAL HEMORRHAGE FOLLOWING INJURY WITHOUT OPEN INTRACRANIAL WOUND WITH NO LOSS OF CONSCIOUSNESS
	853.02 - OTHER AND UNSPECIFIED INTRACRANIAL HEMORRHAGE FOLLOWING INJURY WITHOUT OPEN INTRACRANIAL WOUND WITH BRIEF (LESS THAN ONE HOUR) LOSS OF CONSCIOUSNESS
	853.03 - OTHER AND UNSPECIFIED INTRACRANIAL HEMORRHAGE FOLLOWING INJURY WITHOUT OPEN INTRACRANIAL WOUND WITH MODERATE (1-24 HOURS) LOSS OF CONSCIOUSNESS
	853.04 - OTHER AND UNSPECIFIED INTRACRANIAL HEMORRHAGE FOLLOWING INJURY WITHOUT OPEN INTRACRANIAL WOUND WITH PROLONGED (MORE THAN 24 HOURS) LOSS OF CONSCIOUSNESS AND RETURN TO PRE-EXISTING CONSCIOUS LEVEL
	853.05 - OTHER AND UNSPECIFIED INTRACRANIAL HEMORRHAGE FOLLOWING INJURY WITHOUT OPEN INTRACRANIAL WOUND WITH PROLONGED (MORE THAN 24 HOURS) LOSS OF CONSCIOUSNESS WITHOUT RETURN TO PRE-EXISTING CONSCIOUS LEVEL
	853.06 - OTHER AND UNSPECIFIED INTRACRANIAL HEMORRHAGE FOLLOWING INJURY WITHOUT OPEN INTRACRANIAL WOUND WITH LOSS OF CONSCIOUSNESS OF UNSPECIFIED
	853.09 - OTHER AND UNSPECIFIED INTRACRANIAL HEMORRHAGE FOLLOWING INJURY WITHOUT OPEN INTRACRANIAL WOUND WITH CONCUSSION UNSPECIFIED
	853.1 - OTHER AND UNSPECIFIED INTRACRANIAL HEMORRHAGE FOLLOWING INJURY WITH OPEN INTRACRANIAL WOUND
	853.10 - OTHER AND UNSPECIFIED INTRACRANIAL HEMORRHAGE FOLLOWING INJURY WITH OPEN INTRACRANIAL WOUND WITH STATE OF CONSCIOUSNESS UNSPECIFIED
	853.11 - OTHER AND UNSPECIFIED INTRACRANIAL HEMORRHAGE FOLLOWING INJURY WITH OPEN INTRACRANIAL WOUND WITH NO LOSS OF CONSCIOUSNESS
	853.12 - OTHER AND UNSPECIFIED INTRACRANIAL HEMORRHAGE FOLLOWING INJURY WITH OPEN INTRACRANIAL WOUND WITH BRIEF (LESS THAN ONE HOUR) LOSS OF CONSCIOUSNESS
	853.13 - OTHER AND UNSPECIFIED INTRACRANIAL HEMORRHAGE FOLLOWING INJURY WITH OPEN INTRACRANIAL WOUND WITH MODERATE (1-24 HOURS) LOSS OF CONSCIOUSNESS
	853.14 - OTHER AND UNSPECIFIED INTRACRANIAL HEMORRHAGE FOLLOWING INJURY WITH OPEN INTRACRANIAL WOUND WITH PROLONGED( MORE THAN 24 HOURS) LOSS OF CONSCIOUSNESS AND RETURN TO PRE-EXISTING CONSCIOUS LEVEL
	853.15 - OTHER AND UNSPECIFIED INTRACRANIAL HEMORRHAGE FOLLOWING INJURY WITH OPEN INTRACRANIAL WOUND WITH PROLONGED (MORE THAN 24 HOURS) LOSS OF CONSCIOUSNESS WITHOUT RETURN TO PRE-EXISTING CONSCIOUS LEVEL
	853.16 - OTHER AND UNSPECIFIED INTRACRANIAL HEMORRHAGE FOLLOWING INJURY WITH OPEN INTRACRANIAL WOUND WITH LOSS OF CONSCIOUSNESS OF UNSPECIFIED DURATION
	853.19 - OTHER AND UNSPECIFIED INTRACRANIAL HEMORRHAGE FOLLOWING INJURY WITH OPEN INTRACRANIAL WOUND WITH CONCUSSION UNSPECIFIED
	854.0 - INTRACRANIAL INJURY OF OTHER AND UNSPECIFIED NATURE WITHOUT MENTION OF OPEN INTRACRANIAL WOUND
	854.00 - INTRACRANIAL INJURY OF OTHER AND UNSPECIFIED NATURE WITHOUT OPEN INTRACRANIAL WOUND WITH STATE OF CONSCIOUSNESS UNSPECIFIED
	854.01 - INTRACRANIAL INJURY OF OTHER AND UNSPECIFIED NATURE WITHOUT OPEN INTRACRANIAL WOUND WITH NO LOSS OF CONSCIOUSNESS
	854.02 - INTRACRANIAL INJURY OF OTHER AND UNSPECIFIED NATURE WITHOUT OPEN INTRACRANIAL WOUND WITH BRIEF (LESS THAN ONE HOUR) LOSS OF CONSCIOUSNESS
	854.03 - INTRACRANIAL INJURY OF OTHER AND UNSPECIFIED NATURE WITHOUT OPEN INTRACRANIAL WOUND WITH MODERATE (1-24 HOURS) LOSS OF CONSCIOUSNESS
	854.04 - INTRACRANIAL INJURY OF OTHER AND UNSPECIFIED NATURE WITHOUT OPEN INTRACRANIAL WOUND WITH PROLONGED (MORE THAN 24 HOURS) LOSS OF CONSCIOUSNESS AND RETURN TO PRE-EXISTING CONSCIOUS LEVEL
	854.05 - INTRACRANIAL INJURY OF OTHER AND UNSPECIFIED NATURE WITHOUT OPEN INTRACRANIAL WOUND WITH PROLONGED (MORE THAN 24 HOURS) LOSS OF CONSCIOUSNESS WITHOUT RETURN TO PRE-EXISTING CONSCIOUS LEVEL
	854.06 - INTRACRANIAL INJURY OF OTHER AND UNSPECIFIED NATURE WITHOUT OPEN INTRACRANIAL WOUND WITH LOSS OF CONSCIOUSNESS OF UNSPECIFIED DURATION
	854.09 - INTRACRANIAL INJURY OF OTHER AND UNSPECIFIED NATURE WITHOUT OPEN INTRACRANIAL WOUND WITH CONCUSSION UNSPECIFIED
	854.1 - INTRACRANIAL INJURY OF OTHER AND UNSPECIFIED NATURE WITH OPEN INTRACRANIAL WOUND
	854.10 - INTRACRANIAL INJURY OF OTHER AND UNSPECIFIED NATURE WITH OPEN INTRACRANIAL WOUND WITH STATE OF CONSCIOUSNESS UNSPECIFIED
	854.11 - INTRACRANIAL INJURY OF OTHER AND UNSPECIFIED NATURE WITH OPEN INTRACRANIAL WOUND WITH NO LOSS OF CONSCIOUSNESS
	854.12 - INTRACRANIAL INJURY OF OTHER AND UNSPECIFIED NATURE WITH OPEN INTRACRANIAL WOUND WITH BRIEF (LESS THAN ONE HOUR) LOSS OF CONSCIOUSNESS
	854.13 - INTRACRANIAL INJURY OF OTHER AND UNSPECIFIED NATURE WITH OPEN INTRACRANIAL WOUND WITH MODERATE (1-24 HOURS) LOSS OF CONSCIOUSNESS
	854.14 - INTRACRANIAL INJURY OF OTHER AND UNSPECIFIED NATURE WITH OPEN INTRACRANIAL WOUND WITH PROLONGED (MORE THAN 24 HOURS) LOSS OF CONSCIOUSNESS AND RETURN TO PRE-EXISTING CONSCIOUS LEVEL
	854.15 - INTRACRANIAL INJURY OF OTHER AND UNSPECIFIED NATURE WITH OPEN INTRACRANIAL WOUND WITH PROLONGED (MORE THAN 24 HOURS) LOSS OF CONSCIOUSNESS WITHOUT RETURN TO PRE-EXISTING CONSCIOUS LEVEL
	854.16 - INTRACRANIAL INJURY OF OTHER AND UNSPECIFIED NATURE WITH OPEN INTRACRANIAL WOUND WITH LOSS OF CONSCIOUSNESS OF UNSPECIFIED DURATION
	854.19 - INTRACRANIAL INJURY OF OTHER AND UNSPECIFIED NATURE WITH OPEN INTRACRANIAL WOUND WITH CONCUSSION UNSPECIFIED
COMPONENT, CHA2DS2 VASc, Age categories
This measure categorizes Age into the following categories:
	< 65: Up to 65.0 (exclusive). This is the referent category.
	65 - 74: From 65.0 (inclusive) to 75.0 (exclusive).
	>= 75: From 75.0 (inclusive) to (any).
COMPONENT, CHA2DS2 VASc, Female sex
This measure dichotomizes Gender to be true for the following values:
	2 - Female
COMPONENT, CHA2DS2 VASc, Occurrence of congestive heart failure
This event measure was defined as occurring when any of the following criteria were met:
	The occurrence of Inpatient with the following attributes:
	Diagnosis Code (Any Position) is any of: { "429.9", "428", "428.0", "428.1", "428.2", "428.20", "428.21", "428.22", "428.23", "428.3", "428.30", "428.31", "428.32", "428.33", "428.4", "428.40", "428.41", "428.42", "428.43", "428.9" }
	429.9 - HEART DISEASE UNSPECIFIED
	428 - HEART FAILURE
	428.0 - CONGESTIVE HEART FAILURE UNSPECIFIED
	428.1 - LEFT HEART FAILURE
	428.2 - SYSTOLIC HEART FAILURE
	428.20 - UNSPECIFIED SYSTOLIC HEART FAILURE
	428.21 - ACUTE SYSTOLIC HEART FAILURE
	428.22 - CHRONIC SYSTOLIC HEART FAILURE
	428.23 - ACUTE ON CHRONIC SYSTOLIC HEART FAILURE
	428.3 - DIASTOLIC HEART FAILURE
	428.30 - UNSPECIFIED DIASTOLIC HEART FAILURE
	428.31 - ACUTE DIASTOLIC HEART FAILURE
	428.32 - CHRONIC DIASTOLIC HEART FAILURE
	428.33 - ACUTE ON CHRONIC DIASTOLIC HEART FAILURE
	428.4 - COMBINED SYSTOLIC AND DIASTOLIC HEART FAILURE
	428.40 - UNSPECIFIED COMBINED SYSTOLIC AND DIASTOLIC HEART FAILURE
	428.41 - ACUTE COMBINED SYSTOLIC AND DIASTOLIC HEART FAILURE
	428.42 - CHRONIC COMBINED SYSTOLIC AND DIASTOLIC HEART FAILURE
	428.43 - ACUTE ON CHRONIC COMBINED SYSTOLIC AND DIASTOLIC HEART FAILURE
	428.9 - HEART FAILURE UNSPECIFIED
	The occurrence of Outpatient with the following attributes:
	Diagnosis Code (Any Position) is any of: { "429.9", "428", "428.0", "428.1", "428.2", "428.20", "428.21", "428.22", "428.23", "428.3", "428.30", "428.31", "428.32", "428.33", "428.4", "428.40", "428.41", "428.42", "428.43", "428.9" }
	429.9 - HEART DISEASE UNSPECIFIED
	428 - HEART FAILURE
	428.0 - CONGESTIVE HEART FAILURE UNSPECIFIED
	428.1 - LEFT HEART FAILURE
	428.2 - SYSTOLIC HEART FAILURE
	428.20 - UNSPECIFIED SYSTOLIC HEART FAILURE
	428.21 - ACUTE SYSTOLIC HEART FAILURE
	428.22 - CHRONIC SYSTOLIC HEART FAILURE
	428.23 - ACUTE ON CHRONIC SYSTOLIC HEART FAILURE
	428.3 - DIASTOLIC HEART FAILURE
	428.30 - UNSPECIFIED DIASTOLIC HEART FAILURE
	428.31 - ACUTE DIASTOLIC HEART FAILURE
	428.32 - CHRONIC DIASTOLIC HEART FAILURE
	428.33 - ACUTE ON CHRONIC DIASTOLIC HEART FAILURE
	428.4 - COMBINED SYSTOLIC AND DIASTOLIC HEART FAILURE
	428.40 - UNSPECIFIED COMBINED SYSTOLIC AND DIASTOLIC HEART FAILURE
	428.41 - ACUTE COMBINED SYSTOLIC AND DIASTOLIC HEART FAILURE
	428.42 - CHRONIC COMBINED SYSTOLIC AND DIASTOLIC HEART FAILURE
	428.43 - ACUTE ON CHRONIC COMBINED SYSTOLIC AND DIASTOLIC HEART FAILURE
	428.9 - HEART FAILURE UNSPECIFIED
COMPONENT, CHA2DS2 VASc, Occurrence of congestive heart failure
This event measure was defined as occurring when any of the following criteria were met:
	The occurrence of Inpatient with the following attributes:
	Diagnosis Code (Any Position) is any of: { "429.9", "428", "428.0", "428.1", "428.2", "428.20", "428.21", "428.22", "428.23", "428.3", "428.30", "428.31", "428.32", "428.33", "428.4", "428.40", "428.41", "428.42", "428.43", "428.9" }
	429.9 - HEART DISEASE UNSPECIFIED
	428 - HEART FAILURE
	428.0 - CONGESTIVE HEART FAILURE UNSPECIFIED
	428.1 - LEFT HEART FAILURE
	428.2 - SYSTOLIC HEART FAILURE
	428.20 - UNSPECIFIED SYSTOLIC HEART FAILURE
	428.21 - ACUTE SYSTOLIC HEART FAILURE
	428.22 - CHRONIC SYSTOLIC HEART FAILURE
	428.23 - ACUTE ON CHRONIC SYSTOLIC HEART FAILURE
	428.3 - DIASTOLIC HEART FAILURE
	428.30 - UNSPECIFIED DIASTOLIC HEART FAILURE
	428.31 - ACUTE DIASTOLIC HEART FAILURE
	428.32 - CHRONIC DIASTOLIC HEART FAILURE
	428.33 - ACUTE ON CHRONIC DIASTOLIC HEART FAILURE
	428.4 - COMBINED SYSTOLIC AND DIASTOLIC HEART FAILURE
	428.40 - UNSPECIFIED COMBINED SYSTOLIC AND DIASTOLIC HEART FAILURE
	428.41 - ACUTE COMBINED SYSTOLIC AND DIASTOLIC HEART FAILURE
	428.42 - CHRONIC COMBINED SYSTOLIC AND DIASTOLIC HEART FAILURE
	428.43 - ACUTE ON CHRONIC COMBINED SYSTOLIC AND DIASTOLIC HEART FAILURE
	428.9 - HEART FAILURE UNSPECIFIED
	The occurrence of Outpatient with the following attributes:
	Diagnosis Code (Any Position) is any of: { "429.9", "428", "428.0", "428.1", "428.2", "428.20", "428.21", "428.22", "428.23", "428.3", "428.30", "428.31", "428.32", "428.33", "428.4", "428.40", "428.41", "428.42", "428.43", "428.9" }
	429.9 - HEART DISEASE UNSPECIFIED
	428 - HEART FAILURE
	428.0 - CONGESTIVE HEART FAILURE UNSPECIFIED
	428.1 - LEFT HEART FAILURE
	428.2 - SYSTOLIC HEART FAILURE
	428.20 - UNSPECIFIED SYSTOLIC HEART FAILURE
	428.21 - ACUTE SYSTOLIC HEART FAILURE
	428.22 - CHRONIC SYSTOLIC HEART FAILURE
	428.23 - ACUTE ON CHRONIC SYSTOLIC HEART FAILURE
	428.3 - DIASTOLIC HEART FAILURE
	428.30 - UNSPECIFIED DIASTOLIC HEART FAILURE
	428.31 - ACUTE DIASTOLIC HEART FAILURE
	428.32 - CHRONIC DIASTOLIC HEART FAILURE
	428.33 - ACUTE ON CHRONIC DIASTOLIC HEART FAILURE
	428.4 - COMBINED SYSTOLIC AND DIASTOLIC HEART FAILURE
	428.40 - UNSPECIFIED COMBINED SYSTOLIC AND DIASTOLIC HEART FAILURE
	428.41 - ACUTE COMBINED SYSTOLIC AND DIASTOLIC HEART FAILURE
	428.42 - CHRONIC COMBINED SYSTOLIC AND DIASTOLIC HEART FAILURE
	428.43 - ACUTE ON CHRONIC COMBINED SYSTOLIC AND DIASTOLIC HEART FAILURE
	428.9 - HEART FAILURE UNSPECIFIED
COMPONENT, CHA2DS2 VASc, Occurrence of diabetes
This event measure was defined as occurring when any of the following criteria were met:
	The occurrence of Inpatient with the following attributes:
	Diagnosis Code (Any Position) is any of: { "249", "249.0", "249.00", "249.01", "249.1", "249.10", "249.11", "249.2", "249.20", "249.21", "249.3", "249.30", "249.31", "249.4", "249.40", "249.41", "249.5", "249.50", "249.51", "249.6", "249.60", "249.61", "249.7", "249.70", "249.71", "249.8", "249.80", "249.81", "249.9", "249.90", "249.91", "250", "250.0", "250.00", "250.01", "250.02", "250.03", "25…
	249 - SECONDARY DIABETES MELLITUS
	249.0 - SECONDARY DIABETES MELLITUS WITHOUT MENTION OF COMPLICATION
	249.00 - SECONDARY DIABETES MELLITUS WITHOUT MENTION OF COMPLICATION NOT STATED AS UNCONTROLLED OR UNSPECIFIED
	249.01 - SECONDARY DIABETES MELLITUS WITHOUT MENTION OF COMPLICATION UNCONTROLLED
	249.1 - SECONDARY DIABETES MELLITUS WITH KETOACIDOSIS
	249.10 - SECONDARY DIABETES MELLITUS WITH KETOACIDOSIS NOT STATED AS UNCONTROLLED OR UNSPECIFIED
	249.11 - SECONDARY DIABETES MELLITUS WITH KETOACIDOSIS UNCONTROLLED
	249.2 - SECONDARY DIABETES MELLITUS WITH HYPEROSMOLARITY
	249.20 - SECONDARY DIABETES MELLITUS WITH HYPEROSMOLARITY NOT STATED AS UNCONTROLLED OR UNSPECIFIED
	249.21 - SECONDARY DIABETES MELLITUS WITH HYPEROSMOLARITY UNCONTROLLED
	249.3 - SECONDARY DIABETES MELLITUS WITH OTHER COMA
	249.30 - SECONDARY DIABETES MELLITUS WITH OTHER COMA NOT STATED AS UNCONTROLLED OR UNSPECIFIED
	249.31 - SECONDARY DIABETES MELLITUS WITH OTHER COMA UNCONTROLLED
	249.4 - SECONDARY DIABETES MELLITUS WITH OPHTHALMIC MANIFESTATION
	249.40 - SECONDARY DIABETES MELLITUS WITH RENAL MANIFESTATION NOT STATED AS UNCONTROLLED OR UNSPECIFIED
	249.41 - SECONDARY DIABETES MELLITUS WITH RENAL MANIFESTATION UNCONTROLLED
	249.5 - SECONDARY DIABETES MELLITUS WITH OPHTHALMIC MANIFESTATION
	249.50 - SECONDARY DIABETES MELLITUS WITH OPHTHALMIC MANIFESTATION NOT STATED AS UNCONTROLLED OR UNSPECIFIED
	249.51 - SECONDARY DIABETES MELLITUS WITH OPHTHALMIC MANIFESTATION UNCONTROLLED
	249.6 - SECONDARY DIABETES MELLITUS WITH NEUROLOGICAL MANIFESTATION
	249.60 - SECONDARY DIABETES MELLITUS WITH NEUROLOGICAL MANIFESTATION NOT STATED AS UNCONTROLLED OR UNSPECIFIED
	249.61 - SECONDARY DIABETES MELLITUS WITH NEUROLOGICAL MANIFESTATION UNCONTROLLED
	249.7 - SECONDARY DIABETES MELLITUS WITH PERIPHERAL CIRCULATORY MANIFESTATION
	249.70 - SECONDARY DIABETES MELLITUS WITH PERIPHERAL CIRCULATORY MANIFESTATION NOT STATED AS UNCONTROLLED OR UNSPECIFIED
	249.71 - SECONDARY DIABETES MELLITUS WITH PERIPHERAL CIRCULATORY MANIFESTATION UNCONTROLLED
	249.8 - SECONDARY DIABETES MELLITUS WITH OTHER SPECIFIED MANIFESTATION
	249.80 - SECONDARY DIABETES MELLITUS WITH OTHER SPECIFIED MANIFESTATION NOT STATED AS UNCONTROLLED OR UNSPECIFIED
	249.81 - SECONDARY DIABETES MELLITUS WITH OTHER SPECIFIED MANIFESTATION UNCONTROLLED
	249.9 - SECONDARY DIABETES MELLITUS WITH UNSPECIFIED COMPLICATION
	249.90 - SECONDARY DIABETES MELLITUS WITH UNSPECIFIED COMPLICATION NOT STATED AS UNCONTROLLED OR UNSPECIFIED
	249.91 - SECONDARY DIABETES MELLITUS WITH UNSPECIFIED COMPLICATION UNCONTROLLED
	250 - DIABETES MELLITUS
	250.0 - DIABETES MELLITUS WITHOUT MENTION OF COMPLICATION
	250.00 - DIABETES MELLITUS WITHOUT MENTION OF COMPLICATION TYPE II OR UNSPECIFIED TYPE NOT STATED AS UNCONTROLLED
	250.01 - DIABETES MELLITUS WITHOUT MENTION OF COMPLICATION TYPE I [JUVENILE TYPE] NOT STATED AS UNCONTROLLED
	250.02 - DIABETES MELLITUS WITHOUT MENTION OF COMPLICATION TYPE II OR UNSPECIFIED TYPE UNCONTROLLED
	250.03 - DIABETES MELLITUS WITHOUT MENTION OF COMPLICATION TYPE I [JUVENILE TYPE] UNCONTROLLED
	250.1 - DIABETES WITH KETOACIDOSIS
	250.10 - DIABETES WITH KETOACIDOSIS TYPE II OR UNSPECIFIED TYPE NOT STATED AS UNCONTROLLED
	250.11 - DIABETES WITH KETOACIDOSIS TYPE I [JUVENILE TYPE] NOT STATED AS UNCONTROLLED
	250.12 - DIABETES WITH KETOACIDOSIS TYPE II OR UNSPECIFIED TYPE UNCONTROLLED
	250.13 - DIABETES WITH KETOACIDOSIS TYPE I [JUVENILE TYPE] UNCONTROLLED
	250.2 - DIABETES WITH HYPEROSMOLARITY
	250.20 - DIABETES WITH HYPEROSMOLARITY TYPE II OR UNSPECIFIED TYPE NOT STATED AS UNCONTROLLED
	250.21 - DIABETES WITH HYPEROSMOLARITY TYPE I [JUVENILE TYPE] NOT STATED AS UNCONTROLLED
	250.22 - DIABETES WITH HYPEROSMOLARITY TYPE II OR UNSPECIFIED TYPE UNCONTROLLED
	250.23 - DIABETES WITH HYPEROSMOLARITY TYPE I [JUVENILE TYPE] UNCONTROLLED
	250.3 - DIABETES WITH OTHER COMA
	250.30 - DIABETES WITH OTHER COMA TYPE II OR UNSPECIFIED TYPE NOT STATED AS UNCONTROLLED
	250.31 - DIABETES WITH OTHER COMA TYPE I [JUVENILE TYPE] NOT STATED AS UNCONTROLLED
	250.32 - DIABETES WITH OTHER COMA TYPE II OR UNSPECIFIED TYPE UNCONTROLLED
	250.33 - DIABETES WITH OTHER COMA TYPE I [JUVENILE TYPE] UNCONTROLLED
	250.4 - DIABETES WITH RENAL MANIFESTATIONS
	250.40 - DIABETES WITH RENAL MANIFESTATIONS TYPE II OR UNSPECIFIED TYPE NOT STATED AS UNCONTROLLED
	250.41 - DIABETES WITH RENAL MANIFESTATIONS TYPE I [JUVENILE TYPE] NOT STATED AS UNCONTROLLED
	250.42 - DIABETES WITH RENAL MANIFESTATIONS TYPE II OR UNSPECIFIED TYPE UNCONTROLLED
	250.43 - DIABETES WITH RENAL MANIFESTATIONS TYPE I [JUVENILE TYPE] UNCONTROLLED
	250.5 - DIABETES WITH OPHTHALMIC MANIFESTATIONS
	250.50 - DIABETES WITH OPHTHALMIC MANIFESTATIONS TYPE II OR UNSPECIFIED TYPE NOT STATED AS UNCONTROLLED
	250.51 - DIABETES WITH OPHTHALMIC MANIFESTATIONS TYPE I [JUVENILE TYPE] NOT STATED AS UNCONTROLLED
	250.52 - DIABETES WITH OPHTHALMIC MANIFESTATIONS TYPE II OR UNSPECIFIED TYPE UNCONTROLLED
	250.53 - DIABETES WITH OPHTHALMIC MANIFESTATIONS TYPE I [JUVENILE TYPE] UNCONTROLLED
	250.6 - DIABETES WITH NEUROLOGICAL MANIFESTATIONS
	250.60 - DIABETES WITH NEUROLOGICAL MANIFESTATIONS TYPE II OR UNSPECIFIED TYPE NOT STATED AS UNCONTROLLED
	250.61 - DIABETES WITH NEUROLOGICAL MANIFESTATIONS TYPE I [JUVENILE TYPE] NOT STATED AS UNCONTROLLED
	250.62 - DIABETES WITH NEUROLOGICAL MANIFESTATIONS TYPE II OR UNSPECIFIED TYPE UNCONTROLLED
	250.63 - DIABETES WITH NEUROLOGICAL MANIFESTATIONS TYPE I [JUVENILE TYPE] UNCONTROLLED
	250.7 - DIABETES WITH PERIPHERAL CIRCULATORY DISORDERS
	250.70 - DIABETES WITH PERIPHERAL CIRCULATORY DISORDERS TYPE II OR UNSPECIFIED TYPE NOT STATED AS UNCONTROLLED
	250.71 - DIABETES WITH PERIPHERAL CIRCULATORY DISORDERS TYPE I [JUVENILE TYPE] NOT STATED AS UNCONTROLLED
	250.72 - DIABETES WITH PERIPHERAL CIRCULATORY DISORDERS TYPE II OR UNSPECIFIED TYPE UNCONTROLLED
	250.73 - DIABETES WITH PERIPHERAL CIRCULATORY DISORDERS TYPE I [JUVENILE TYPE] UNCONTROLLED
	250.8 - DIABETES WITH OTHER SPECIFIED MANIFESTATIONS
	250.80 - DIABETES WITH OTHER SPECIFIED MANIFESTATIONS TYPE II OR UNSPECIFIED TYPE NOT STATED AS UNCONTROLLED
	250.81 - DIABETES WITH OTHER SPECIFIED MANIFESTATIONS TYPE I [JUVENILE TYPE] NOT STATED AS UNCONTROLLED
	250.82 - DIABETES WITH OTHER SPECIFIED MANIFESTATIONS TYPE II OR UNSPECIFIED TYPE UNCONTROLLED
	250.83 - DIABETES WITH OTHER SPECIFIED MANIFESTATIONS TYPE I [JUVENILE TYPE] UNCONTROLLED
	250.9 - DIABETES WITH UNSPECIFIED COMPLICATION
	250.90 - DIABETES WITH UNSPECIFIED COMPLICATION TYPE II OR UNSPECIFIED TYPE NOT STATED AS UNCONTROLLED
	250.91 - DIABETES WITH UNSPECIFIED COMPLICATION TYPE I [JUVENILE TYPE] NOT STATED AS UNCONTROLLED
	250.92 - DIABETES WITH UNSPECIFIED COMPLICATION TYPE II OR UNSPECIFIED TYPE UNCONTROLLED
	250.93 - DIABETES WITH UNSPECIFIED COMPLICATION TYPE I [JUVENILE TYPE] UNCONTROLLED
	The occurrence of Outpatient with the following attributes:
	Diagnosis Code (Any Position) is any of: { "250", "250.0", "250.00", "250.01", "250.02", "250.03", "250.1", "250.10", "250.11", "250.12", "250.13", "250.2", "250.20", "250.21", "250.22", "250.23", "250.3", "250.30", "250.31", "250.32", "250.33", "250.4", "250.40", "250.41", "250.42", "250.43", "250.5", "250.50", "250.51", "250.52", "250.53", "250.6", "250.60", "250.61", "250.62", "250.63", "250.7…
	250 - DIABETES MELLITUS
	250.0 - DIABETES MELLITUS WITHOUT MENTION OF COMPLICATION
	250.00 - DIABETES MELLITUS WITHOUT MENTION OF COMPLICATION TYPE II OR UNSPECIFIED TYPE NOT STATED AS UNCONTROLLED
	250.01 - DIABETES MELLITUS WITHOUT MENTION OF COMPLICATION TYPE I [JUVENILE TYPE] NOT STATED AS UNCONTROLLED
	250.02 - DIABETES MELLITUS WITHOUT MENTION OF COMPLICATION TYPE II OR UNSPECIFIED TYPE UNCONTROLLED
	250.03 - DIABETES MELLITUS WITHOUT MENTION OF COMPLICATION TYPE I [JUVENILE TYPE] UNCONTROLLED
	250.1 - DIABETES WITH KETOACIDOSIS
	250.10 - DIABETES WITH KETOACIDOSIS TYPE II OR UNSPECIFIED TYPE NOT STATED AS UNCONTROLLED
	250.11 - DIABETES WITH KETOACIDOSIS TYPE I [JUVENILE TYPE] NOT STATED AS UNCONTROLLED
	250.12 - DIABETES WITH KETOACIDOSIS TYPE II OR UNSPECIFIED TYPE UNCONTROLLED
	250.13 - DIABETES WITH KETOACIDOSIS TYPE I [JUVENILE TYPE] UNCONTROLLED
	250.2 - DIABETES WITH HYPEROSMOLARITY
	250.20 - DIABETES WITH HYPEROSMOLARITY TYPE II OR UNSPECIFIED TYPE NOT STATED AS UNCONTROLLED
	250.21 - DIABETES WITH HYPEROSMOLARITY TYPE I [JUVENILE TYPE] NOT STATED AS UNCONTROLLED
	250.22 - DIABETES WITH HYPEROSMOLARITY TYPE II OR UNSPECIFIED TYPE UNCONTROLLED
	250.23 - DIABETES WITH HYPEROSMOLARITY TYPE I [JUVENILE TYPE] UNCONTROLLED
	250.3 - DIABETES WITH OTHER COMA
	250.30 - DIABETES WITH OTHER COMA TYPE II OR UNSPECIFIED TYPE NOT STATED AS UNCONTROLLED
	250.31 - DIABETES WITH OTHER COMA TYPE I [JUVENILE TYPE] NOT STATED AS UNCONTROLLED
	250.32 - DIABETES WITH OTHER COMA TYPE II OR UNSPECIFIED TYPE UNCONTROLLED
	250.33 - DIABETES WITH OTHER COMA TYPE I [JUVENILE TYPE] UNCONTROLLED
	250.4 - DIABETES WITH RENAL MANIFESTATIONS
	250.40 - DIABETES WITH RENAL MANIFESTATIONS TYPE II OR UNSPECIFIED TYPE NOT STATED AS UNCONTROLLED
	250.41 - DIABETES WITH RENAL MANIFESTATIONS TYPE I [JUVENILE TYPE] NOT STATED AS UNCONTROLLED
	250.42 - DIABETES WITH RENAL MANIFESTATIONS TYPE II OR UNSPECIFIED TYPE UNCONTROLLED
	250.43 - DIABETES WITH RENAL MANIFESTATIONS TYPE I [JUVENILE TYPE] UNCONTROLLED
	250.5 - DIABETES WITH OPHTHALMIC MANIFESTATIONS
	250.50 - DIABETES WITH OPHTHALMIC MANIFESTATIONS TYPE II OR UNSPECIFIED TYPE NOT STATED AS UNCONTROLLED
	250.51 - DIABETES WITH OPHTHALMIC MANIFESTATIONS TYPE I [JUVENILE TYPE] NOT STATED AS UNCONTROLLED
	250.52 - DIABETES WITH OPHTHALMIC MANIFESTATIONS TYPE II OR UNSPECIFIED TYPE UNCONTROLLED
	250.53 - DIABETES WITH OPHTHALMIC MANIFESTATIONS TYPE I [JUVENILE TYPE] UNCONTROLLED
	250.6 - DIABETES WITH NEUROLOGICAL MANIFESTATIONS
	250.60 - DIABETES WITH NEUROLOGICAL MANIFESTATIONS TYPE II OR UNSPECIFIED TYPE NOT STATED AS UNCONTROLLED
	250.61 - DIABETES WITH NEUROLOGICAL MANIFESTATIONS TYPE I [JUVENILE TYPE] NOT STATED AS UNCONTROLLED
	250.62 - DIABETES WITH NEUROLOGICAL MANIFESTATIONS TYPE II OR UNSPECIFIED TYPE UNCONTROLLED
	250.63 - DIABETES WITH NEUROLOGICAL MANIFESTATIONS TYPE I [JUVENILE TYPE] UNCONTROLLED
	250.7 - DIABETES WITH PERIPHERAL CIRCULATORY DISORDERS
	250.70 - DIABETES WITH PERIPHERAL CIRCULATORY DISORDERS TYPE II OR UNSPECIFIED TYPE NOT STATED AS UNCONTROLLED
	250.71 - DIABETES WITH PERIPHERAL CIRCULATORY DISORDERS TYPE I [JUVENILE TYPE] NOT STATED AS UNCONTROLLED
	250.72 - DIABETES WITH PERIPHERAL CIRCULATORY DISORDERS TYPE II OR UNSPECIFIED TYPE UNCONTROLLED
	250.73 - DIABETES WITH PERIPHERAL CIRCULATORY DISORDERS TYPE I [JUVENILE TYPE] UNCONTROLLED
	250.8 - DIABETES WITH OTHER SPECIFIED MANIFESTATIONS
	250.80 - DIABETES WITH OTHER SPECIFIED MANIFESTATIONS TYPE II OR UNSPECIFIED TYPE NOT STATED AS UNCONTROLLED
	250.81 - DIABETES WITH OTHER SPECIFIED MANIFESTATIONS TYPE I [JUVENILE TYPE] NOT STATED AS UNCONTROLLED
	250.82 - DIABETES WITH OTHER SPECIFIED MANIFESTATIONS TYPE II OR UNSPECIFIED TYPE UNCONTROLLED
	250.83 - DIABETES WITH OTHER SPECIFIED MANIFESTATIONS TYPE I [JUVENILE TYPE] UNCONTROLLED
	250.9 - DIABETES WITH UNSPECIFIED COMPLICATION
	250.90 - DIABETES WITH UNSPECIFIED COMPLICATION TYPE II OR UNSPECIFIED TYPE NOT STATED AS UNCONTROLLED
	250.91 - DIABETES WITH UNSPECIFIED COMPLICATION TYPE I [JUVENILE TYPE] NOT STATED AS UNCONTROLLED
	250.92 - DIABETES WITH UNSPECIFIED COMPLICATION TYPE II OR UNSPECIFIED TYPE UNCONTROLLED
	250.93 - DIABETES WITH UNSPECIFIED COMPLICATION TYPE I [JUVENILE TYPE] UNCONTROLLED
	249 - SECONDARY DIABETES MELLITUS
	249.0 - SECONDARY DIABETES MELLITUS WITHOUT MENTION OF COMPLICATION
	249.00 - SECONDARY DIABETES MELLITUS WITHOUT MENTION OF COMPLICATION NOT STATED AS UNCONTROLLED OR UNSPECIFIED
	249.01 - SECONDARY DIABETES MELLITUS WITHOUT MENTION OF COMPLICATION UNCONTROLLED
	249.1 - SECONDARY DIABETES MELLITUS WITH KETOACIDOSIS
	249.10 - SECONDARY DIABETES MELLITUS WITH KETOACIDOSIS NOT STATED AS UNCONTROLLED OR UNSPECIFIED
	249.11 - SECONDARY DIABETES MELLITUS WITH KETOACIDOSIS UNCONTROLLED
	249.2 - SECONDARY DIABETES MELLITUS WITH HYPEROSMOLARITY
	249.20 - SECONDARY DIABETES MELLITUS WITH HYPEROSMOLARITY NOT STATED AS UNCONTROLLED OR UNSPECIFIED
	249.21 - SECONDARY DIABETES MELLITUS WITH HYPEROSMOLARITY UNCONTROLLED
	249.3 - SECONDARY DIABETES MELLITUS WITH OTHER COMA
	249.30 - SECONDARY DIABETES MELLITUS WITH OTHER COMA NOT STATED AS UNCONTROLLED OR UNSPECIFIED
	249.31 - SECONDARY DIABETES MELLITUS WITH OTHER COMA UNCONTROLLED
	249.4 - SECONDARY DIABETES MELLITUS WITH OPHTHALMIC MANIFESTATION
	249.40 - SECONDARY DIABETES MELLITUS WITH RENAL MANIFESTATION NOT STATED AS UNCONTROLLED OR UNSPECIFIED
	249.41 - SECONDARY DIABETES MELLITUS WITH RENAL MANIFESTATION UNCONTROLLED
	249.5 - SECONDARY DIABETES MELLITUS WITH OPHTHALMIC MANIFESTATION
	249.50 - SECONDARY DIABETES MELLITUS WITH OPHTHALMIC MANIFESTATION NOT STATED AS UNCONTROLLED OR UNSPECIFIED
	249.51 - SECONDARY DIABETES MELLITUS WITH OPHTHALMIC MANIFESTATION UNCONTROLLED
	249.6 - SECONDARY DIABETES MELLITUS WITH NEUROLOGICAL MANIFESTATION
	249.60 - SECONDARY DIABETES MELLITUS WITH NEUROLOGICAL MANIFESTATION NOT STATED AS UNCONTROLLED OR UNSPECIFIED
	249.61 - SECONDARY DIABETES MELLITUS WITH NEUROLOGICAL MANIFESTATION UNCONTROLLED
	249.7 - SECONDARY DIABETES MELLITUS WITH PERIPHERAL CIRCULATORY MANIFESTATION
	249.70 - SECONDARY DIABETES MELLITUS WITH PERIPHERAL CIRCULATORY MANIFESTATION NOT STATED AS UNCONTROLLED OR UNSPECIFIED
	249.71 - SECONDARY DIABETES MELLITUS WITH PERIPHERAL CIRCULATORY MANIFESTATION UNCONTROLLED
	249.8 - SECONDARY DIABETES MELLITUS WITH OTHER SPECIFIED MANIFESTATION
	249.80 - SECONDARY DIABETES MELLITUS WITH OTHER SPECIFIED MANIFESTATION NOT STATED AS UNCONTROLLED OR UNSPECIFIED
	249.81 - SECONDARY DIABETES MELLITUS WITH OTHER SPECIFIED MANIFESTATION UNCONTROLLED
	249.9 - SECONDARY DIABETES MELLITUS WITH UNSPECIFIED COMPLICATION
	249.90 - SECONDARY DIABETES MELLITUS WITH UNSPECIFIED COMPLICATION NOT STATED AS UNCONTROLLED OR UNSPECIFIED
	249.91 - SECONDARY DIABETES MELLITUS WITH UNSPECIFIED COMPLICATION UNCONTROLLED
COMPONENT, CHA2DS2 VASc, Occurrence of diabetes
This event measure was defined as occurring when any of the following criteria were met:
	The occurrence of Inpatient with the following attributes:
	Diagnosis Code (Any Position) is any of: { "249", "249.0", "249.00", "249.01", "249.1", "249.10", "249.11", "249.2", "249.20", "249.21", "249.3", "249.30", "249.31", "249.4", "249.40", "249.41", "249.5", "249.50", "249.51", "249.6", "249.60", "249.61", "249.7", "249.70", "249.71", "249.8", "249.80", "249.81", "249.9", "249.90", "249.91", "250", "250.0", "250.00", "250.01", "250.02", "250.03", "25…
	249 - SECONDARY DIABETES MELLITUS
	249.0 - SECONDARY DIABETES MELLITUS WITHOUT MENTION OF COMPLICATION
	249.00 - SECONDARY DIABETES MELLITUS WITHOUT MENTION OF COMPLICATION NOT STATED AS UNCONTROLLED OR UNSPECIFIED
	249.01 - SECONDARY DIABETES MELLITUS WITHOUT MENTION OF COMPLICATION UNCONTROLLED
	249.1 - SECONDARY DIABETES MELLITUS WITH KETOACIDOSIS
	249.10 - SECONDARY DIABETES MELLITUS WITH KETOACIDOSIS NOT STATED AS UNCONTROLLED OR UNSPECIFIED
	249.11 - SECONDARY DIABETES MELLITUS WITH KETOACIDOSIS UNCONTROLLED
	249.2 - SECONDARY DIABETES MELLITUS WITH HYPEROSMOLARITY
	249.20 - SECONDARY DIABETES MELLITUS WITH HYPEROSMOLARITY NOT STATED AS UNCONTROLLED OR UNSPECIFIED
	249.21 - SECONDARY DIABETES MELLITUS WITH HYPEROSMOLARITY UNCONTROLLED
	249.3 - SECONDARY DIABETES MELLITUS WITH OTHER COMA
	249.30 - SECONDARY DIABETES MELLITUS WITH OTHER COMA NOT STATED AS UNCONTROLLED OR UNSPECIFIED
	249.31 - SECONDARY DIABETES MELLITUS WITH OTHER COMA UNCONTROLLED
	249.4 - SECONDARY DIABETES MELLITUS WITH OPHTHALMIC MANIFESTATION
	249.40 - SECONDARY DIABETES MELLITUS WITH RENAL MANIFESTATION NOT STATED AS UNCONTROLLED OR UNSPECIFIED
	249.41 - SECONDARY DIABETES MELLITUS WITH RENAL MANIFESTATION UNCONTROLLED
	249.5 - SECONDARY DIABETES MELLITUS WITH OPHTHALMIC MANIFESTATION
	249.50 - SECONDARY DIABETES MELLITUS WITH OPHTHALMIC MANIFESTATION NOT STATED AS UNCONTROLLED OR UNSPECIFIED
	249.51 - SECONDARY DIABETES MELLITUS WITH OPHTHALMIC MANIFESTATION UNCONTROLLED
	249.6 - SECONDARY DIABETES MELLITUS WITH NEUROLOGICAL MANIFESTATION
	249.60 - SECONDARY DIABETES MELLITUS WITH NEUROLOGICAL MANIFESTATION NOT STATED AS UNCONTROLLED OR UNSPECIFIED
	249.61 - SECONDARY DIABETES MELLITUS WITH NEUROLOGICAL MANIFESTATION UNCONTROLLED
	249.7 - SECONDARY DIABETES MELLITUS WITH PERIPHERAL CIRCULATORY MANIFESTATION
	249.70 - SECONDARY DIABETES MELLITUS WITH PERIPHERAL CIRCULATORY MANIFESTATION NOT STATED AS UNCONTROLLED OR UNSPECIFIED
	249.71 - SECONDARY DIABETES MELLITUS WITH PERIPHERAL CIRCULATORY MANIFESTATION UNCONTROLLED
	249.8 - SECONDARY DIABETES MELLITUS WITH OTHER SPECIFIED MANIFESTATION
	249.80 - SECONDARY DIABETES MELLITUS WITH OTHER SPECIFIED MANIFESTATION NOT STATED AS UNCONTROLLED OR UNSPECIFIED
	249.81 - SECONDARY DIABETES MELLITUS WITH OTHER SPECIFIED MANIFESTATION UNCONTROLLED
	249.9 - SECONDARY DIABETES MELLITUS WITH UNSPECIFIED COMPLICATION
	249.90 - SECONDARY DIABETES MELLITUS WITH UNSPECIFIED COMPLICATION NOT STATED AS UNCONTROLLED OR UNSPECIFIED
	249.91 - SECONDARY DIABETES MELLITUS WITH UNSPECIFIED COMPLICATION UNCONTROLLED
	250 - DIABETES MELLITUS
	250.0 - DIABETES MELLITUS WITHOUT MENTION OF COMPLICATION
	250.00 - DIABETES MELLITUS WITHOUT MENTION OF COMPLICATION TYPE II OR UNSPECIFIED TYPE NOT STATED AS UNCONTROLLED
	250.01 - DIABETES MELLITUS WITHOUT MENTION OF COMPLICATION TYPE I [JUVENILE TYPE] NOT STATED AS UNCONTROLLED
	250.02 - DIABETES MELLITUS WITHOUT MENTION OF COMPLICATION TYPE II OR UNSPECIFIED TYPE UNCONTROLLED
	250.03 - DIABETES MELLITUS WITHOUT MENTION OF COMPLICATION TYPE I [JUVENILE TYPE] UNCONTROLLED
	250.1 - DIABETES WITH KETOACIDOSIS
	250.10 - DIABETES WITH KETOACIDOSIS TYPE II OR UNSPECIFIED TYPE NOT STATED AS UNCONTROLLED
	250.11 - DIABETES WITH KETOACIDOSIS TYPE I [JUVENILE TYPE] NOT STATED AS UNCONTROLLED
	250.12 - DIABETES WITH KETOACIDOSIS TYPE II OR UNSPECIFIED TYPE UNCONTROLLED
	250.13 - DIABETES WITH KETOACIDOSIS TYPE I [JUVENILE TYPE] UNCONTROLLED
	250.2 - DIABETES WITH HYPEROSMOLARITY
	250.20 - DIABETES WITH HYPEROSMOLARITY TYPE II OR UNSPECIFIED TYPE NOT STATED AS UNCONTROLLED
	250.21 - DIABETES WITH HYPEROSMOLARITY TYPE I [JUVENILE TYPE] NOT STATED AS UNCONTROLLED
	250.22 - DIABETES WITH HYPEROSMOLARITY TYPE II OR UNSPECIFIED TYPE UNCONTROLLED
	250.23 - DIABETES WITH HYPEROSMOLARITY TYPE I [JUVENILE TYPE] UNCONTROLLED
	250.3 - DIABETES WITH OTHER COMA
	250.30 - DIABETES WITH OTHER COMA TYPE II OR UNSPECIFIED TYPE NOT STATED AS UNCONTROLLED
	250.31 - DIABETES WITH OTHER COMA TYPE I [JUVENILE TYPE] NOT STATED AS UNCONTROLLED
	250.32 - DIABETES WITH OTHER COMA TYPE II OR UNSPECIFIED TYPE UNCONTROLLED
	250.33 - DIABETES WITH OTHER COMA TYPE I [JUVENILE TYPE] UNCONTROLLED
	250.4 - DIABETES WITH RENAL MANIFESTATIONS
	250.40 - DIABETES WITH RENAL MANIFESTATIONS TYPE II OR UNSPECIFIED TYPE NOT STATED AS UNCONTROLLED
	250.41 - DIABETES WITH RENAL MANIFESTATIONS TYPE I [JUVENILE TYPE] NOT STATED AS UNCONTROLLED
	250.42 - DIABETES WITH RENAL MANIFESTATIONS TYPE II OR UNSPECIFIED TYPE UNCONTROLLED
	250.43 - DIABETES WITH RENAL MANIFESTATIONS TYPE I [JUVENILE TYPE] UNCONTROLLED
	250.5 - DIABETES WITH OPHTHALMIC MANIFESTATIONS
	250.50 - DIABETES WITH OPHTHALMIC MANIFESTATIONS TYPE II OR UNSPECIFIED TYPE NOT STATED AS UNCONTROLLED
	250.51 - DIABETES WITH OPHTHALMIC MANIFESTATIONS TYPE I [JUVENILE TYPE] NOT STATED AS UNCONTROLLED
	250.52 - DIABETES WITH OPHTHALMIC MANIFESTATIONS TYPE II OR UNSPECIFIED TYPE UNCONTROLLED
	250.53 - DIABETES WITH OPHTHALMIC MANIFESTATIONS TYPE I [JUVENILE TYPE] UNCONTROLLED
	250.6 - DIABETES WITH NEUROLOGICAL MANIFESTATIONS
	250.60 - DIABETES WITH NEUROLOGICAL MANIFESTATIONS TYPE II OR UNSPECIFIED TYPE NOT STATED AS UNCONTROLLED
	250.61 - DIABETES WITH NEUROLOGICAL MANIFESTATIONS TYPE I [JUVENILE TYPE] NOT STATED AS UNCONTROLLED
	250.62 - DIABETES WITH NEUROLOGICAL MANIFESTATIONS TYPE II OR UNSPECIFIED TYPE UNCONTROLLED
	250.63 - DIABETES WITH NEUROLOGICAL MANIFESTATIONS TYPE I [JUVENILE TYPE] UNCONTROLLED
	250.7 - DIABETES WITH PERIPHERAL CIRCULATORY DISORDERS
	250.70 - DIABETES WITH PERIPHERAL CIRCULATORY DISORDERS TYPE II OR UNSPECIFIED TYPE NOT STATED AS UNCONTROLLED
	250.71 - DIABETES WITH PERIPHERAL CIRCULATORY DISORDERS TYPE I [JUVENILE TYPE] NOT STATED AS UNCONTROLLED
	250.72 - DIABETES WITH PERIPHERAL CIRCULATORY DISORDERS TYPE II OR UNSPECIFIED TYPE UNCONTROLLED
	250.73 - DIABETES WITH PERIPHERAL CIRCULATORY DISORDERS TYPE I [JUVENILE TYPE] UNCONTROLLED
	250.8 - DIABETES WITH OTHER SPECIFIED MANIFESTATIONS
	250.80 - DIABETES WITH OTHER SPECIFIED MANIFESTATIONS TYPE II OR UNSPECIFIED TYPE NOT STATED AS UNCONTROLLED
	250.81 - DIABETES WITH OTHER SPECIFIED MANIFESTATIONS TYPE I [JUVENILE TYPE] NOT STATED AS UNCONTROLLED
	250.82 - DIABETES WITH OTHER SPECIFIED MANIFESTATIONS TYPE II OR UNSPECIFIED TYPE UNCONTROLLED
	250.83 - DIABETES WITH OTHER SPECIFIED MANIFESTATIONS TYPE I [JUVENILE TYPE] UNCONTROLLED
	250.9 - DIABETES WITH UNSPECIFIED COMPLICATION
	250.90 - DIABETES WITH UNSPECIFIED COMPLICATION TYPE II OR UNSPECIFIED TYPE NOT STATED AS UNCONTROLLED
	250.91 - DIABETES WITH UNSPECIFIED COMPLICATION TYPE I [JUVENILE TYPE] NOT STATED AS UNCONTROLLED
	250.92 - DIABETES WITH UNSPECIFIED COMPLICATION TYPE II OR UNSPECIFIED TYPE UNCONTROLLED
	250.93 - DIABETES WITH UNSPECIFIED COMPLICATION TYPE I [JUVENILE TYPE] UNCONTROLLED
	The occurrence of Outpatient with the following attributes:
	Diagnosis Code (Any Position) is any of: { "250", "250.0", "250.00", "250.01", "250.02", "250.03", "250.1", "250.10", "250.11", "250.12", "250.13", "250.2", "250.20", "250.21", "250.22", "250.23", "250.3", "250.30", "250.31", "250.32", "250.33", "250.4", "250.40", "250.41", "250.42", "250.43", "250.5", "250.50", "250.51", "250.52", "250.53", "250.6", "250.60", "250.61", "250.62", "250.63", "250.7…
	250 - DIABETES MELLITUS
	250.0 - DIABETES MELLITUS WITHOUT MENTION OF COMPLICATION
	250.00 - DIABETES MELLITUS WITHOUT MENTION OF COMPLICATION TYPE II OR UNSPECIFIED TYPE NOT STATED AS UNCONTROLLED
	250.01 - DIABETES MELLITUS WITHOUT MENTION OF COMPLICATION TYPE I [JUVENILE TYPE] NOT STATED AS UNCONTROLLED
	250.02 - DIABETES MELLITUS WITHOUT MENTION OF COMPLICATION TYPE II OR UNSPECIFIED TYPE UNCONTROLLED
	250.03 - DIABETES MELLITUS WITHOUT MENTION OF COMPLICATION TYPE I [JUVENILE TYPE] UNCONTROLLED
	250.1 - DIABETES WITH KETOACIDOSIS
	250.10 - DIABETES WITH KETOACIDOSIS TYPE II OR UNSPECIFIED TYPE NOT STATED AS UNCONTROLLED
	250.11 - DIABETES WITH KETOACIDOSIS TYPE I [JUVENILE TYPE] NOT STATED AS UNCONTROLLED
	250.12 - DIABETES WITH KETOACIDOSIS TYPE II OR UNSPECIFIED TYPE UNCONTROLLED
	250.13 - DIABETES WITH KETOACIDOSIS TYPE I [JUVENILE TYPE] UNCONTROLLED
	250.2 - DIABETES WITH HYPEROSMOLARITY
	250.20 - DIABETES WITH HYPEROSMOLARITY TYPE II OR UNSPECIFIED TYPE NOT STATED AS UNCONTROLLED
	250.21 - DIABETES WITH HYPEROSMOLARITY TYPE I [JUVENILE TYPE] NOT STATED AS UNCONTROLLED
	250.22 - DIABETES WITH HYPEROSMOLARITY TYPE II OR UNSPECIFIED TYPE UNCONTROLLED
	250.23 - DIABETES WITH HYPEROSMOLARITY TYPE I [JUVENILE TYPE] UNCONTROLLED
	250.3 - DIABETES WITH OTHER COMA
	250.30 - DIABETES WITH OTHER COMA TYPE II OR UNSPECIFIED TYPE NOT STATED AS UNCONTROLLED
	250.31 - DIABETES WITH OTHER COMA TYPE I [JUVENILE TYPE] NOT STATED AS UNCONTROLLED
	250.32 - DIABETES WITH OTHER COMA TYPE II OR UNSPECIFIED TYPE UNCONTROLLED
	250.33 - DIABETES WITH OTHER COMA TYPE I [JUVENILE TYPE] UNCONTROLLED
	250.4 - DIABETES WITH RENAL MANIFESTATIONS
	250.40 - DIABETES WITH RENAL MANIFESTATIONS TYPE II OR UNSPECIFIED TYPE NOT STATED AS UNCONTROLLED
	250.41 - DIABETES WITH RENAL MANIFESTATIONS TYPE I [JUVENILE TYPE] NOT STATED AS UNCONTROLLED
	250.42 - DIABETES WITH RENAL MANIFESTATIONS TYPE II OR UNSPECIFIED TYPE UNCONTROLLED
	250.43 - DIABETES WITH RENAL MANIFESTATIONS TYPE I [JUVENILE TYPE] UNCONTROLLED
	250.5 - DIABETES WITH OPHTHALMIC MANIFESTATIONS
	250.50 - DIABETES WITH OPHTHALMIC MANIFESTATIONS TYPE II OR UNSPECIFIED TYPE NOT STATED AS UNCONTROLLED
	250.51 - DIABETES WITH OPHTHALMIC MANIFESTATIONS TYPE I [JUVENILE TYPE] NOT STATED AS UNCONTROLLED
	250.52 - DIABETES WITH OPHTHALMIC MANIFESTATIONS TYPE II OR UNSPECIFIED TYPE UNCONTROLLED
	250.53 - DIABETES WITH OPHTHALMIC MANIFESTATIONS TYPE I [JUVENILE TYPE] UNCONTROLLED
	250.6 - DIABETES WITH NEUROLOGICAL MANIFESTATIONS
	250.60 - DIABETES WITH NEUROLOGICAL MANIFESTATIONS TYPE II OR UNSPECIFIED TYPE NOT STATED AS UNCONTROLLED
	250.61 - DIABETES WITH NEUROLOGICAL MANIFESTATIONS TYPE I [JUVENILE TYPE] NOT STATED AS UNCONTROLLED
	250.62 - DIABETES WITH NEUROLOGICAL MANIFESTATIONS TYPE II OR UNSPECIFIED TYPE UNCONTROLLED
	250.63 - DIABETES WITH NEUROLOGICAL MANIFESTATIONS TYPE I [JUVENILE TYPE] UNCONTROLLED
	250.7 - DIABETES WITH PERIPHERAL CIRCULATORY DISORDERS
	250.70 - DIABETES WITH PERIPHERAL CIRCULATORY DISORDERS TYPE II OR UNSPECIFIED TYPE NOT STATED AS UNCONTROLLED
	250.71 - DIABETES WITH PERIPHERAL CIRCULATORY DISORDERS TYPE I [JUVENILE TYPE] NOT STATED AS UNCONTROLLED
	250.72 - DIABETES WITH PERIPHERAL CIRCULATORY DISORDERS TYPE II OR UNSPECIFIED TYPE UNCONTROLLED
	250.73 - DIABETES WITH PERIPHERAL CIRCULATORY DISORDERS TYPE I [JUVENILE TYPE] UNCONTROLLED
	250.8 - DIABETES WITH OTHER SPECIFIED MANIFESTATIONS
	250.80 - DIABETES WITH OTHER SPECIFIED MANIFESTATIONS TYPE II OR UNSPECIFIED TYPE NOT STATED AS UNCONTROLLED
	250.81 - DIABETES WITH OTHER SPECIFIED MANIFESTATIONS TYPE I [JUVENILE TYPE] NOT STATED AS UNCONTROLLED
	250.82 - DIABETES WITH OTHER SPECIFIED MANIFESTATIONS TYPE II OR UNSPECIFIED TYPE UNCONTROLLED
	250.83 - DIABETES WITH OTHER SPECIFIED MANIFESTATIONS TYPE I [JUVENILE TYPE] UNCONTROLLED
	250.9 - DIABETES WITH UNSPECIFIED COMPLICATION
	250.90 - DIABETES WITH UNSPECIFIED COMPLICATION TYPE II OR UNSPECIFIED TYPE NOT STATED AS UNCONTROLLED
	250.91 - DIABETES WITH UNSPECIFIED COMPLICATION TYPE I [JUVENILE TYPE] NOT STATED AS UNCONTROLLED
	250.92 - DIABETES WITH UNSPECIFIED COMPLICATION TYPE II OR UNSPECIFIED TYPE UNCONTROLLED
	250.93 - DIABETES WITH UNSPECIFIED COMPLICATION TYPE I [JUVENILE TYPE] UNCONTROLLED
	249 - SECONDARY DIABETES MELLITUS
	249.0 - SECONDARY DIABETES MELLITUS WITHOUT MENTION OF COMPLICATION
	249.00 - SECONDARY DIABETES MELLITUS WITHOUT MENTION OF COMPLICATION NOT STATED AS UNCONTROLLED OR UNSPECIFIED
	249.01 - SECONDARY DIABETES MELLITUS WITHOUT MENTION OF COMPLICATION UNCONTROLLED
	249.1 - SECONDARY DIABETES MELLITUS WITH KETOACIDOSIS
	249.10 - SECONDARY DIABETES MELLITUS WITH KETOACIDOSIS NOT STATED AS UNCONTROLLED OR UNSPECIFIED
	249.11 - SECONDARY DIABETES MELLITUS WITH KETOACIDOSIS UNCONTROLLED
	249.2 - SECONDARY DIABETES MELLITUS WITH HYPEROSMOLARITY
	249.20 - SECONDARY DIABETES MELLITUS WITH HYPEROSMOLARITY NOT STATED AS UNCONTROLLED OR UNSPECIFIED
	249.21 - SECONDARY DIABETES MELLITUS WITH HYPEROSMOLARITY UNCONTROLLED
	249.3 - SECONDARY DIABETES MELLITUS WITH OTHER COMA
	249.30 - SECONDARY DIABETES MELLITUS WITH OTHER COMA NOT STATED AS UNCONTROLLED OR UNSPECIFIED
	249.31 - SECONDARY DIABETES MELLITUS WITH OTHER COMA UNCONTROLLED
	249.4 - SECONDARY DIABETES MELLITUS WITH OPHTHALMIC MANIFESTATION
	249.40 - SECONDARY DIABETES MELLITUS WITH RENAL MANIFESTATION NOT STATED AS UNCONTROLLED OR UNSPECIFIED
	249.41 - SECONDARY DIABETES MELLITUS WITH RENAL MANIFESTATION UNCONTROLLED
	249.5 - SECONDARY DIABETES MELLITUS WITH OPHTHALMIC MANIFESTATION
	249.50 - SECONDARY DIABETES MELLITUS WITH OPHTHALMIC MANIFESTATION NOT STATED AS UNCONTROLLED OR UNSPECIFIED
	249.51 - SECONDARY DIABETES MELLITUS WITH OPHTHALMIC MANIFESTATION UNCONTROLLED
	249.6 - SECONDARY DIABETES MELLITUS WITH NEUROLOGICAL MANIFESTATION
	249.60 - SECONDARY DIABETES MELLITUS WITH NEUROLOGICAL MANIFESTATION NOT STATED AS UNCONTROLLED OR UNSPECIFIED
	249.61 - SECONDARY DIABETES MELLITUS WITH NEUROLOGICAL MANIFESTATION UNCONTROLLED
	249.7 - SECONDARY DIABETES MELLITUS WITH PERIPHERAL CIRCULATORY MANIFESTATION
	249.70 - SECONDARY DIABETES MELLITUS WITH PERIPHERAL CIRCULATORY MANIFESTATION NOT STATED AS UNCONTROLLED OR UNSPECIFIED
	249.71 - SECONDARY DIABETES MELLITUS WITH PERIPHERAL CIRCULATORY MANIFESTATION UNCONTROLLED
	249.8 - SECONDARY DIABETES MELLITUS WITH OTHER SPECIFIED MANIFESTATION
	249.80 - SECONDARY DIABETES MELLITUS WITH OTHER SPECIFIED MANIFESTATION NOT STATED AS UNCONTROLLED OR UNSPECIFIED
	249.81 - SECONDARY DIABETES MELLITUS WITH OTHER SPECIFIED MANIFESTATION UNCONTROLLED
	249.9 - SECONDARY DIABETES MELLITUS WITH UNSPECIFIED COMPLICATION
	249.90 - SECONDARY DIABETES MELLITUS WITH UNSPECIFIED COMPLICATION NOT STATED AS UNCONTROLLED OR UNSPECIFIED
	249.91 - SECONDARY DIABETES MELLITUS WITH UNSPECIFIED COMPLICATION UNCONTROLLED
COMPONENT, CHA2DS2 VASc, Occurrence of hypertension
This event measure was defined as occurring when any of the following criteria were met:
	The occurrence of Inpatient with the following attributes:
	Diagnosis Code (Any Position) is any of: { "401", "401.0", "401.1", "401.9", "405", "405.0", "405.01", "405.09", "405.1", "405.11", "405.19", "405.9", "405.91", "405.99" }
	401 - ESSENTIAL HYPERTENSION
	401.0 - MALIGNANT ESSENTIAL HYPERTENSION
	401.1 - BENIGN ESSENTIAL HYPERTENSION
	401.9 - UNSPECIFIED ESSENTIAL HYPERTENSION
	405 - SECONDARY HYPERTENSION
	405.0 - MALIGNANT SECONDARY HYPERTENSION
	405.01 - MALIGNANT RENOVASCULAR HYPERTENSION
	405.09 - OTHER MALIGNANT SECONDARY HYPERTENSION
	405.1 - BENIGN SECONDARY HYPERTENSION
	405.11 - BENIGN RENOVASCULAR HYPERTENSION
	405.19 - OTHER BENIGN SECONDARY HYPERTENSION
	405.9 - UNSPECIFIED SECONDARY HYPERTENSION
	405.91 - UNSPECIFIED RENOVASCULAR HYPERTENSION
	405.99 - OTHER UNSPECIFIED SECONDARY HYPERTENSION
	The occurrence of Outpatient with the following attributes:
	Diagnosis Code (Any Position) is any of: { "401", "401.0", "401.1", "401.9", "405", "405.0", "405.01", "405.09", "405.1", "405.11", "405.19", "405.9", "405.91", "405.99" }
	401 - ESSENTIAL HYPERTENSION
	401.0 - MALIGNANT ESSENTIAL HYPERTENSION
	401.1 - BENIGN ESSENTIAL HYPERTENSION
	401.9 - UNSPECIFIED ESSENTIAL HYPERTENSION
	405 - SECONDARY HYPERTENSION
	405.0 - MALIGNANT SECONDARY HYPERTENSION
	405.01 - MALIGNANT RENOVASCULAR HYPERTENSION
	405.09 - OTHER MALIGNANT SECONDARY HYPERTENSION
	405.1 - BENIGN SECONDARY HYPERTENSION
	405.11 - BENIGN RENOVASCULAR HYPERTENSION
	405.19 - OTHER BENIGN SECONDARY HYPERTENSION
	405.9 - UNSPECIFIED SECONDARY HYPERTENSION
	405.91 - UNSPECIFIED RENOVASCULAR HYPERTENSION
	405.99 - OTHER UNSPECIFIED SECONDARY HYPERTENSION
COMPONENT, CHA2DS2 VASc, Occurrence of hypertension
This event measure was defined as occurring when any of the following criteria were met:
	The occurrence of Inpatient with the following attributes:
	Diagnosis Code (Any Position) is any of: { "401", "401.0", "401.1", "401.9", "405", "405.0", "405.01", "405.09", "405.1", "405.11", "405.19", "405.9", "405.91", "405.99" }
	401 - ESSENTIAL HYPERTENSION
	401.0 - MALIGNANT ESSENTIAL HYPERTENSION
	401.1 - BENIGN ESSENTIAL HYPERTENSION
	401.9 - UNSPECIFIED ESSENTIAL HYPERTENSION
	405 - SECONDARY HYPERTENSION
	405.0 - MALIGNANT SECONDARY HYPERTENSION
	405.01 - MALIGNANT RENOVASCULAR HYPERTENSION
	405.09 - OTHER MALIGNANT SECONDARY HYPERTENSION
	405.1 - BENIGN SECONDARY HYPERTENSION
	405.11 - BENIGN RENOVASCULAR HYPERTENSION
	405.19 - OTHER BENIGN SECONDARY HYPERTENSION
	405.9 - UNSPECIFIED SECONDARY HYPERTENSION
	405.91 - UNSPECIFIED RENOVASCULAR HYPERTENSION
	405.99 - OTHER UNSPECIFIED SECONDARY HYPERTENSION
	The occurrence of Outpatient with the following attributes:
	Diagnosis Code (Any Position) is any of: { "401", "401.0", "401.1", "401.9", "405", "405.0", "405.01", "405.09", "405.1", "405.11", "405.19", "405.9", "405.91", "405.99" }
	401 - ESSENTIAL HYPERTENSION
	401.0 - MALIGNANT ESSENTIAL HYPERTENSION
	401.1 - BENIGN ESSENTIAL HYPERTENSION
	401.9 - UNSPECIFIED ESSENTIAL HYPERTENSION
	405 - SECONDARY HYPERTENSION
	405.0 - MALIGNANT SECONDARY HYPERTENSION
	405.01 - MALIGNANT RENOVASCULAR HYPERTENSION
	405.09 - OTHER MALIGNANT SECONDARY HYPERTENSION
	405.1 - BENIGN SECONDARY HYPERTENSION
	405.11 - BENIGN RENOVASCULAR HYPERTENSION
	405.19 - OTHER BENIGN SECONDARY HYPERTENSION
	405.9 - UNSPECIFIED SECONDARY HYPERTENSION
	405.91 - UNSPECIFIED RENOVASCULAR HYPERTENSION
	405.99 - OTHER UNSPECIFIED SECONDARY HYPERTENSION
COMPONENT, CHA2DS2 VASc, Occurrence of stroke, TIA, or thromboembolism
This event measure was defined as occurring when any of the following criteria were met:
	The occurrence of Inpatient with the following attributes:
	Diagnosis Code (Any Position) is any of: { "430", "431", "433.01", "433.11", "433.21", "433.31", "433.81", "433.91", "434.01", "434.11", "434.91", "437.1", "437.3", "997.02", "432", "432.0", "432.1", "432.9", "433", "433.0", "433.00", "433.1", "433.10", "433.2", "433.20", "433.3", "433.30", "433.8", "433.80", "433.9", "433.90", "435", "435.0", "435.1", "435.2", "435.3", "435.8", "435.9", "451.2",…
	430 - SUBARACHNOID HEMORRHAGE
	431 - INTRACEREBRAL HEMORRHAGE
	433.01 - OCCLUSION AND STENOSIS OF BASILAR ARTERY WITH CEREBRAL INFARCTION
	433.11 - OCCLUSION AND STENOSIS OF CAROTID ARTERY WITH CEREBRAL INFARCTION
	433.21 - OCCLUSION AND STENOSIS OF VERTEBRAL ARTERY WITH CEREBRAL INFARCTION
	433.31 - OCCLUSION AND STENOSIS OF MULTIPLE AND BILATERAL PRECEREBRAL ARTERIES WITH CEREBRAL INFARCTION
	433.81 - OCCLUSION AND STENOSIS OF OTHER SPECIFIED PRECEREBRAL ARTERY WITH CEREBRAL INFARCTION
	433.91 - OCCLUSION AND STENOSIS OF UNSPECIFIED PRECEREBRAL ARTERY WITH CEREBRAL INFARCTION
	434.01 - CEREBRAL THROMBOSIS WITH CEREBRAL INFARCTION
	434.11 - CEREBRAL EMBOLISM WITH CEREBRAL INFARCTION
	434.91 - CEREBRAL ARTERY OCCLUSION UNSPECIFIED WITH CEREBRAL INFARCTION
	437.1 - OTHER GENERALIZED ISCHEMIC CEREBROVASCULAR DISEASE
	437.3 - CEREBRAL ANEURYSM NONRUPTURED
	997.02 - IATROGENIC CEREBROVASCULAR INFARCTION OR HEMORRHAGE
	432 - OTHER AND UNSPECIFIED INTRACRANIAL HEMORRHAGE
	432.0 - NONTRAUMATIC EXTRADURAL HEMORRHAGE
	432.1 - SUBDURAL HEMORRHAGE
	432.9 - UNSPECIFIED INTRACRANIAL HEMORRHAGE
	433 - OCCLUSION AND STENOSIS OF PRECEREBRAL ARTERIES
	433.0 - OCCLUSION AND STENOSIS OF BASILAR ARTERY
	433.00 - OCCLUSION AND STENOSIS OF BASILAR ARTERY WITHOUT CEREBRAL INFARCTION
	433.1 - OCCLUSION AND STENOSIS OF CAROTID ARTERY
	433.10 - OCCLUSION AND STENOSIS OF CAROTID ARTERY WITHOUT CEREBRAL INFARCTION
	433.2 - OCCLUSION AND STENOSIS OF VERTEBRAL ARTERY
	433.20 - OCCLUSION AND STENOSIS OF VERTEBRAL ARTERY WITHOUT CEREBRAL INFARCTION
	433.3 - OCCLUSION AND STENOSIS OF MULTIPLE AND BILATERAL PRECEREBRAL ARTERIES
	433.30 - OCCLUSION AND STENOSIS OF MULTIPLE AND BILATERAL PRECEREBRAL ARTERIES WITHOUT CEREBRAL INFARCTION
	433.8 - OCCLUSION AND STENOSIS OF OTHER SPECIFIED PRECEREBRAL ARTERY
	433.80 - OCCLUSION AND STENOSIS OF OTHER SPECIFIED PRECEREBRAL ARTERY WITHOUT CEREBRAL INFARCTION
	433.9 - OCCLUSION AND STENOSIS OF UNSPECIFIED PRECEREBRAL ARTERY
	433.90 - OCCLUSION AND STENOSIS OF UNSPECIFIED PRECEREBRAL ARTERY WITHOUT CEREBRAL INFARCTION
	435 - TRANSIENT CEREBRAL ISCHEMIA
	435.0 - BASILAR ARTERY SYNDROME
	435.1 - VERTEBRAL ARTERY SYNDROME
	435.2 - SUBCLAVIAN STEAL SYNDROME
	435.3 - VERTEBROBASILAR ARTERY SYNDROME
	435.8 - OTHER SPECIFIED TRANSIENT CEREBRAL ISCHEMIAS
	435.9 - UNSPECIFIED TRANSIENT CEREBRAL ISCHEMIA
	451.2 - PHLEBITIS AND THROMBOPHLEBITIS OF LOWER EXTREMITIES UNSPECIFIED
	451.1 - PHLEBITIS AND THROMBOPHLEBITIS OF DEEP VEINS OF LOWER EXTREMITIES
	451.11 - PHLEBITIS AND THROMBOPHLEBITIS OF FEMORAL VEIN (DEEP) (SUPERFICIAL)
	451.19 - PHLEBITIS AND THROMBOPHLEBITIS OF OTHER
	453.4 - ACUTE VENOUS EMBOLISM AND THROMBOSIS OF DEEP VESSELS OF LOWER EXTREMITY
	453.40 - ACUTE VENOUS EMBOLISM AND THROMBOSIS OF UNSPECIFIED DEEP VESSELS OF LOWER EXTREMITY
	453.41 - ACUTE VENOUS EMBOLISM AND THROMBOSIS OF DEEP VESSELS OF PROXIMAL LOWER EXTREMITY
	453.42 - ACUTE VENOUS EMBOLISM AND THROMBOSIS OF DEEP VESSELS OF DISTAL LOWER EXTREMITY
	453.5 - CHRONIC VENOUS EMBOLISM AND THROMBOSIS OF DEEP VESSELS OF LOWER EXTREMITY
	453.50 - CHRONIC VENOUS EMBOLISM AND THROMBOSIS OF UNSPECIFIED DEEP VESSELS OF LOWER EXTREMITY
	453.51 - CHRONIC VENOUS EMBOLISM AND THROMBOSIS OF DEEP VESSELS OF PROXIMAL LOWER EXTREMITY
	453.52 - CHRONIC VENOUS EMBOLISM AND THROMBOSIS OF DEEP VESSELS OF DISTAL LOWER EXTREMITY
	453.8 - ACUTE VENOUS EMBOLISM AND THROMBOSIS OF OTHER SPECIFIED VEINS
	453.81 - ACUTE VENOUS EMBOLISM AND THROMBOSIS OF SUPERFICIAL VEINS OF UPPER EXTREMITY
	453.82 - ACUTE VENOUS EMBOLISM AND THROMBOSIS OF DEEP VEINS OF UPPER EXTREMITY
	453.83 - ACUTE VENOUS EMBOLISM AND THROMBOSIS OF UPPER EXTREMITY UNSPECIFIED
	453.84 - ACUTE VENOUS EMBOLISM AND THROMBOSIS OF AXILLARY VEINS
	453.85 - ACUTE VENOUS EMBOLISM AND THROMBOSIS OF SUBCLAVIAN VEINS
	453.86 - ACUTE VENOUS EMBOLISM AND THROMBOSIS OF INTERNAL JUGULAR VEINS
	453.87 - ACUTE VENOUS EMBOLISM AND THROMBOSIS OF OTHER THORACIC VEINS
	453.89 - ACUTE VENOUS EMBOLISM AND THROMBOSIS OF OTHER SPECIFIED VEINS
	453.9 - EMBOLISM AND THROMBOSIS OF UNSPECIFIED SITE
	415.1 - PULMONARY EMBOLISM AND INFARCTION
	415.11 - IATROGENIC PULMONARY EMBOLISM AND INFARCTION
	415.12 - SEPTIC PULMONARY EMBOLISM
	415.13 - SADDLE EMBOLUS OF PULMONARY ARTERY
	415.19 - OTHER PULMONARY EMBOLISM AND INFARCTION
	634.60 - SPONTANEOUS ABORTION UNSPECIFIED COMPLICATED BY EMBOLISM
	634.61 - SPONTANEOUS ABORTION INCOMPLETE COMPLICATED BY EMBOLISM
	634.62 - SPONTANEOUS ABORTION COMPLETE COMPLICATED BY EMBOLISM
	635.60 - LEGALLY INDUCED ABORTION UNSPECIFIED COMPLICATED BY EMBOLISM
	635.61 - LEGALLY INDUCED ABORTION INCOMPLETE COMPLICATED BY EMBOLISM
	635.62 - LEGALLY INDUCED ABORTION COMPLETE COMPLICATED BY EMBOLISM
	636.60 - ILLEGAL ABORTION UNSPECIFIED COMPLICATED BY EMBOLISM
	636.61 - ILLEGAL ABORTION INCOMPLETE COMPLICATED BY EMBOLISM
	636.62 - ILLEGAL ABORTION COMPLETE COMPLICATED BY EMBOLISM
	637.60 - LEGALLY UNSPECIFIED TYPE OF ABORTION UNSPECIFIED COMPLICATED BY EMBOLISM
	637.61 - LEGALLY UNSPECIFIED ABORTION INCOMPLETE COMPLICATED BY EMBOLISM
	637.62 - LEGALLY UNSPECIFIED ABORTION COMPLETE COMPLICATED BY EMBOLISM
	638.6 - FAILED ATTEMPTED ABORTION COMPLICATED BY EMBOLISM
	639.6 - EMBOLISM FOLLOWING ABORTION OR ECTOPIC AND MOLAR PREGNANCIES
	673.20 - OBSTETRICAL BLOOD-CLOT EMBOLISM UNSPECIFIED AS TO EPISODE OF CARE
	673.21 - OBSTETRICAL BLOOD-CLOT EMBOLISM WITH DELIVERY WITH OR WITHOUT ANTEPARTUM CONDITION
	673.22 - OBSTETRICAL BLOOD-CLOT EMBOLISM WITH POSTPARTUM COMPLICATION
	673.23 - OBSTETRICAL BLOOD-CLOT EMBOLISM ANTEPARTUM
	673.24 - OBSTETRICAL BLOOD-CLOT EMBOLISM POSTPARTUM
	673.80 - OTHER OBSTETRICAL PULMONARY EMBOLISM UNSPECIFIED AS TO EPISODE OF CARE
	673.81 - OTHER OBSTETRICAL PULMONARY EMBOLISM WITH DELIVERY WITH OR WITHOUT ANTEPARTUM CONDITION
	673.82 - OTHER OBSTETRICAL PULMONARY EMBOLISM WITH DELIVERY WITH POSTPARTUM COMPLICATION
	673.83 - OTHER OBSTETRICAL PULMONARY EMBOLISM ANTEPARTUM
	673.84 - OTHER OBSTETRICAL PULMONARY EMBOLISM POSTPARTUM
	The occurrence of Outpatient with the following attributes:
	Diagnosis Code (Any Position) is any of: { "430", "431", "433.01", "433.11", "433.21", "433.31", "433.81", "433.91", "434.01", "434.11", "434.91", "437.1", "437.3", "997.02", "432", "432.0", "432.1", "432.9", "433", "433.0", "433.00", "433.1", "433.10", "433.2", "433.20", "433.3", "433.30", "433.8", "433.80", "433.9", "433.90", "435", "435.0", "435.1", "435.2", "435.3", "435.8", "435.9", "451.2",…
	430 - SUBARACHNOID HEMORRHAGE
	431 - INTRACEREBRAL HEMORRHAGE
	433.01 - OCCLUSION AND STENOSIS OF BASILAR ARTERY WITH CEREBRAL INFARCTION
	433.11 - OCCLUSION AND STENOSIS OF CAROTID ARTERY WITH CEREBRAL INFARCTION
	433.21 - OCCLUSION AND STENOSIS OF VERTEBRAL ARTERY WITH CEREBRAL INFARCTION
	433.31 - OCCLUSION AND STENOSIS OF MULTIPLE AND BILATERAL PRECEREBRAL ARTERIES WITH CEREBRAL INFARCTION
	433.81 - OCCLUSION AND STENOSIS OF OTHER SPECIFIED PRECEREBRAL ARTERY WITH CEREBRAL INFARCTION
	433.91 - OCCLUSION AND STENOSIS OF UNSPECIFIED PRECEREBRAL ARTERY WITH CEREBRAL INFARCTION
	434.01 - CEREBRAL THROMBOSIS WITH CEREBRAL INFARCTION
	434.11 - CEREBRAL EMBOLISM WITH CEREBRAL INFARCTION
	434.91 - CEREBRAL ARTERY OCCLUSION UNSPECIFIED WITH CEREBRAL INFARCTION
	437.1 - OTHER GENERALIZED ISCHEMIC CEREBROVASCULAR DISEASE
	437.3 - CEREBRAL ANEURYSM NONRUPTURED
	997.02 - IATROGENIC CEREBROVASCULAR INFARCTION OR HEMORRHAGE
	432 - OTHER AND UNSPECIFIED INTRACRANIAL HEMORRHAGE
	432.0 - NONTRAUMATIC EXTRADURAL HEMORRHAGE
	432.1 - SUBDURAL HEMORRHAGE
	432.9 - UNSPECIFIED INTRACRANIAL HEMORRHAGE
	433 - OCCLUSION AND STENOSIS OF PRECEREBRAL ARTERIES
	433.0 - OCCLUSION AND STENOSIS OF BASILAR ARTERY
	433.00 - OCCLUSION AND STENOSIS OF BASILAR ARTERY WITHOUT CEREBRAL INFARCTION
	433.1 - OCCLUSION AND STENOSIS OF CAROTID ARTERY
	433.10 - OCCLUSION AND STENOSIS OF CAROTID ARTERY WITHOUT CEREBRAL INFARCTION
	433.2 - OCCLUSION AND STENOSIS OF VERTEBRAL ARTERY
	433.20 - OCCLUSION AND STENOSIS OF VERTEBRAL ARTERY WITHOUT CEREBRAL INFARCTION
	433.3 - OCCLUSION AND STENOSIS OF MULTIPLE AND BILATERAL PRECEREBRAL ARTERIES
	433.30 - OCCLUSION AND STENOSIS OF MULTIPLE AND BILATERAL PRECEREBRAL ARTERIES WITHOUT CEREBRAL INFARCTION
	433.8 - OCCLUSION AND STENOSIS OF OTHER SPECIFIED PRECEREBRAL ARTERY
	433.80 - OCCLUSION AND STENOSIS OF OTHER SPECIFIED PRECEREBRAL ARTERY WITHOUT CEREBRAL INFARCTION
	433.9 - OCCLUSION AND STENOSIS OF UNSPECIFIED PRECEREBRAL ARTERY
	433.90 - OCCLUSION AND STENOSIS OF UNSPECIFIED PRECEREBRAL ARTERY WITHOUT CEREBRAL INFARCTION
	435 - TRANSIENT CEREBRAL ISCHEMIA
	435.0 - BASILAR ARTERY SYNDROME
	435.1 - VERTEBRAL ARTERY SYNDROME
	435.2 - SUBCLAVIAN STEAL SYNDROME
	435.3 - VERTEBROBASILAR ARTERY SYNDROME
	435.8 - OTHER SPECIFIED TRANSIENT CEREBRAL ISCHEMIAS
	435.9 - UNSPECIFIED TRANSIENT CEREBRAL ISCHEMIA
	451.2 - PHLEBITIS AND THROMBOPHLEBITIS OF LOWER EXTREMITIES UNSPECIFIED
	634.60 - SPONTANEOUS ABORTION UNSPECIFIED COMPLICATED BY EMBOLISM
	634.61 - SPONTANEOUS ABORTION INCOMPLETE COMPLICATED BY EMBOLISM
	634.62 - SPONTANEOUS ABORTION COMPLETE COMPLICATED BY EMBOLISM
	635.60 - LEGALLY INDUCED ABORTION UNSPECIFIED COMPLICATED BY EMBOLISM
	635.61 - LEGALLY INDUCED ABORTION INCOMPLETE COMPLICATED BY EMBOLISM
	635.62 - LEGALLY INDUCED ABORTION COMPLETE COMPLICATED BY EMBOLISM
	636.60 - ILLEGAL ABORTION UNSPECIFIED COMPLICATED BY EMBOLISM
	636.61 - ILLEGAL ABORTION INCOMPLETE COMPLICATED BY EMBOLISM
	636.62 - ILLEGAL ABORTION COMPLETE COMPLICATED BY EMBOLISM
	637.60 - LEGALLY UNSPECIFIED TYPE OF ABORTION UNSPECIFIED COMPLICATED BY EMBOLISM
	637.61 - LEGALLY UNSPECIFIED ABORTION INCOMPLETE COMPLICATED BY EMBOLISM
	637.62 - LEGALLY UNSPECIFIED ABORTION COMPLETE COMPLICATED BY EMBOLISM
	638.6 - FAILED ATTEMPTED ABORTION COMPLICATED BY EMBOLISM
	639.6 - EMBOLISM FOLLOWING ABORTION OR ECTOPIC AND MOLAR PREGNANCIES
	673.20 - OBSTETRICAL BLOOD-CLOT EMBOLISM UNSPECIFIED AS TO EPISODE OF CARE
	673.21 - OBSTETRICAL BLOOD-CLOT EMBOLISM WITH DELIVERY WITH OR WITHOUT ANTEPARTUM CONDITION
	673.22 - OBSTETRICAL BLOOD-CLOT EMBOLISM WITH POSTPARTUM COMPLICATION
	673.23 - OBSTETRICAL BLOOD-CLOT EMBOLISM ANTEPARTUM
	673.24 - OBSTETRICAL BLOOD-CLOT EMBOLISM POSTPARTUM
	673.80 - OTHER OBSTETRICAL PULMONARY EMBOLISM UNSPECIFIED AS TO EPISODE OF CARE
	673.81 - OTHER OBSTETRICAL PULMONARY EMBOLISM WITH DELIVERY WITH OR WITHOUT ANTEPARTUM CONDITION
	673.82 - OTHER OBSTETRICAL PULMONARY EMBOLISM WITH DELIVERY WITH POSTPARTUM COMPLICATION
	673.83 - OTHER OBSTETRICAL PULMONARY EMBOLISM ANTEPARTUM
	673.84 - OTHER OBSTETRICAL PULMONARY EMBOLISM POSTPARTUM
	415.1 - PULMONARY EMBOLISM AND INFARCTION
	415.11 - IATROGENIC PULMONARY EMBOLISM AND INFARCTION
	415.12 - SEPTIC PULMONARY EMBOLISM
	415.13 - SADDLE EMBOLUS OF PULMONARY ARTERY
	415.19 - OTHER PULMONARY EMBOLISM AND INFARCTION
	451.1 - PHLEBITIS AND THROMBOPHLEBITIS OF DEEP VEINS OF LOWER EXTREMITIES
	451.11 - PHLEBITIS AND THROMBOPHLEBITIS OF FEMORAL VEIN (DEEP) (SUPERFICIAL)
	451.19 - PHLEBITIS AND THROMBOPHLEBITIS OF OTHER
	453.4 - ACUTE VENOUS EMBOLISM AND THROMBOSIS OF DEEP VESSELS OF LOWER EXTREMITY
	453.40 - ACUTE VENOUS EMBOLISM AND THROMBOSIS OF UNSPECIFIED DEEP VESSELS OF LOWER EXTREMITY
	453.41 - ACUTE VENOUS EMBOLISM AND THROMBOSIS OF DEEP VESSELS OF PROXIMAL LOWER EXTREMITY
	453.42 - ACUTE VENOUS EMBOLISM AND THROMBOSIS OF DEEP VESSELS OF DISTAL LOWER EXTREMITY
	453.5 - CHRONIC VENOUS EMBOLISM AND THROMBOSIS OF DEEP VESSELS OF LOWER EXTREMITY
	453.50 - CHRONIC VENOUS EMBOLISM AND THROMBOSIS OF UNSPECIFIED DEEP VESSELS OF LOWER EXTREMITY
	453.51 - CHRONIC VENOUS EMBOLISM AND THROMBOSIS OF DEEP VESSELS OF PROXIMAL LOWER EXTREMITY
	453.52 - CHRONIC VENOUS EMBOLISM AND THROMBOSIS OF DEEP VESSELS OF DISTAL LOWER EXTREMITY
	453.8 - ACUTE VENOUS EMBOLISM AND THROMBOSIS OF OTHER SPECIFIED VEINS
	453.81 - ACUTE VENOUS EMBOLISM AND THROMBOSIS OF SUPERFICIAL VEINS OF UPPER EXTREMITY
	453.82 - ACUTE VENOUS EMBOLISM AND THROMBOSIS OF DEEP VEINS OF UPPER EXTREMITY
	453.83 - ACUTE VENOUS EMBOLISM AND THROMBOSIS OF UPPER EXTREMITY UNSPECIFIED
	453.84 - ACUTE VENOUS EMBOLISM AND THROMBOSIS OF AXILLARY VEINS
	453.85 - ACUTE VENOUS EMBOLISM AND THROMBOSIS OF SUBCLAVIAN VEINS
	453.86 - ACUTE VENOUS EMBOLISM AND THROMBOSIS OF INTERNAL JUGULAR VEINS
	453.87 - ACUTE VENOUS EMBOLISM AND THROMBOSIS OF OTHER THORACIC VEINS
	453.89 - ACUTE VENOUS EMBOLISM AND THROMBOSIS OF OTHER SPECIFIED VEINS
	453.9 - EMBOLISM AND THROMBOSIS OF UNSPECIFIED SITE
COMPONENT, CHA2DS2 VASc, Occurrence of stroke, TIA, or thromboembolism
This event measure was defined as occurring when any of the following criteria were met:
	The occurrence of Inpatient with the following attributes:
	Diagnosis Code (Any Position) is any of: { "430", "431", "433.01", "433.11", "433.21", "433.31", "433.81", "433.91", "434.01", "434.11", "434.91", "437.1", "437.3", "997.02", "432", "432.0", "432.1", "432.9", "433", "433.0", "433.00", "433.1", "433.10", "433.2", "433.20", "433.3", "433.30", "433.8", "433.80", "433.9", "433.90", "435", "435.0", "435.1", "435.2", "435.3", "435.8", "435.9", "451.2",…
	430 - SUBARACHNOID HEMORRHAGE
	431 - INTRACEREBRAL HEMORRHAGE
	433.01 - OCCLUSION AND STENOSIS OF BASILAR ARTERY WITH CEREBRAL INFARCTION
	433.11 - OCCLUSION AND STENOSIS OF CAROTID ARTERY WITH CEREBRAL INFARCTION
	433.21 - OCCLUSION AND STENOSIS OF VERTEBRAL ARTERY WITH CEREBRAL INFARCTION
	433.31 - OCCLUSION AND STENOSIS OF MULTIPLE AND BILATERAL PRECEREBRAL ARTERIES WITH CEREBRAL INFARCTION
	433.81 - OCCLUSION AND STENOSIS OF OTHER SPECIFIED PRECEREBRAL ARTERY WITH CEREBRAL INFARCTION
	433.91 - OCCLUSION AND STENOSIS OF UNSPECIFIED PRECEREBRAL ARTERY WITH CEREBRAL INFARCTION
	434.01 - CEREBRAL THROMBOSIS WITH CEREBRAL INFARCTION
	434.11 - CEREBRAL EMBOLISM WITH CEREBRAL INFARCTION
	434.91 - CEREBRAL ARTERY OCCLUSION UNSPECIFIED WITH CEREBRAL INFARCTION
	437.1 - OTHER GENERALIZED ISCHEMIC CEREBROVASCULAR DISEASE
	437.3 - CEREBRAL ANEURYSM NONRUPTURED
	997.02 - IATROGENIC CEREBROVASCULAR INFARCTION OR HEMORRHAGE
	432 - OTHER AND UNSPECIFIED INTRACRANIAL HEMORRHAGE
	432.0 - NONTRAUMATIC EXTRADURAL HEMORRHAGE
	432.1 - SUBDURAL HEMORRHAGE
	432.9 - UNSPECIFIED INTRACRANIAL HEMORRHAGE
	433 - OCCLUSION AND STENOSIS OF PRECEREBRAL ARTERIES
	433.0 - OCCLUSION AND STENOSIS OF BASILAR ARTERY
	433.00 - OCCLUSION AND STENOSIS OF BASILAR ARTERY WITHOUT CEREBRAL INFARCTION
	433.1 - OCCLUSION AND STENOSIS OF CAROTID ARTERY
	433.10 - OCCLUSION AND STENOSIS OF CAROTID ARTERY WITHOUT CEREBRAL INFARCTION
	433.2 - OCCLUSION AND STENOSIS OF VERTEBRAL ARTERY
	433.20 - OCCLUSION AND STENOSIS OF VERTEBRAL ARTERY WITHOUT CEREBRAL INFARCTION
	433.3 - OCCLUSION AND STENOSIS OF MULTIPLE AND BILATERAL PRECEREBRAL ARTERIES
	433.30 - OCCLUSION AND STENOSIS OF MULTIPLE AND BILATERAL PRECEREBRAL ARTERIES WITHOUT CEREBRAL INFARCTION
	433.8 - OCCLUSION AND STENOSIS OF OTHER SPECIFIED PRECEREBRAL ARTERY
	433.80 - OCCLUSION AND STENOSIS OF OTHER SPECIFIED PRECEREBRAL ARTERY WITHOUT CEREBRAL INFARCTION
	433.9 - OCCLUSION AND STENOSIS OF UNSPECIFIED PRECEREBRAL ARTERY
	433.90 - OCCLUSION AND STENOSIS OF UNSPECIFIED PRECEREBRAL ARTERY WITHOUT CEREBRAL INFARCTION
	435 - TRANSIENT CEREBRAL ISCHEMIA
	435.0 - BASILAR ARTERY SYNDROME
	435.1 - VERTEBRAL ARTERY SYNDROME
	435.2 - SUBCLAVIAN STEAL SYNDROME
	435.3 - VERTEBROBASILAR ARTERY SYNDROME
	435.8 - OTHER SPECIFIED TRANSIENT CEREBRAL ISCHEMIAS
	435.9 - UNSPECIFIED TRANSIENT CEREBRAL ISCHEMIA
	451.2 - PHLEBITIS AND THROMBOPHLEBITIS OF LOWER EXTREMITIES UNSPECIFIED
	451.1 - PHLEBITIS AND THROMBOPHLEBITIS OF DEEP VEINS OF LOWER EXTREMITIES
	451.11 - PHLEBITIS AND THROMBOPHLEBITIS OF FEMORAL VEIN (DEEP) (SUPERFICIAL)
	451.19 - PHLEBITIS AND THROMBOPHLEBITIS OF OTHER
	453.4 - ACUTE VENOUS EMBOLISM AND THROMBOSIS OF DEEP VESSELS OF LOWER EXTREMITY
	453.40 - ACUTE VENOUS EMBOLISM AND THROMBOSIS OF UNSPECIFIED DEEP VESSELS OF LOWER EXTREMITY
	453.41 - ACUTE VENOUS EMBOLISM AND THROMBOSIS OF DEEP VESSELS OF PROXIMAL LOWER EXTREMITY
	453.42 - ACUTE VENOUS EMBOLISM AND THROMBOSIS OF DEEP VESSELS OF DISTAL LOWER EXTREMITY
	453.5 - CHRONIC VENOUS EMBOLISM AND THROMBOSIS OF DEEP VESSELS OF LOWER EXTREMITY
	453.50 - CHRONIC VENOUS EMBOLISM AND THROMBOSIS OF UNSPECIFIED DEEP VESSELS OF LOWER EXTREMITY
	453.51 - CHRONIC VENOUS EMBOLISM AND THROMBOSIS OF DEEP VESSELS OF PROXIMAL LOWER EXTREMITY
	453.52 - CHRONIC VENOUS EMBOLISM AND THROMBOSIS OF DEEP VESSELS OF DISTAL LOWER EXTREMITY
	453.8 - ACUTE VENOUS EMBOLISM AND THROMBOSIS OF OTHER SPECIFIED VEINS
	453.81 - ACUTE VENOUS EMBOLISM AND THROMBOSIS OF SUPERFICIAL VEINS OF UPPER EXTREMITY
	453.82 - ACUTE VENOUS EMBOLISM AND THROMBOSIS OF DEEP VEINS OF UPPER EXTREMITY
	453.83 - ACUTE VENOUS EMBOLISM AND THROMBOSIS OF UPPER EXTREMITY UNSPECIFIED
	453.84 - ACUTE VENOUS EMBOLISM AND THROMBOSIS OF AXILLARY VEINS
	453.85 - ACUTE VENOUS EMBOLISM AND THROMBOSIS OF SUBCLAVIAN VEINS
	453.86 - ACUTE VENOUS EMBOLISM AND THROMBOSIS OF INTERNAL JUGULAR VEINS
	453.87 - ACUTE VENOUS EMBOLISM AND THROMBOSIS OF OTHER THORACIC VEINS
	453.89 - ACUTE VENOUS EMBOLISM AND THROMBOSIS OF OTHER SPECIFIED VEINS
	453.9 - EMBOLISM AND THROMBOSIS OF UNSPECIFIED SITE
	415.1 - PULMONARY EMBOLISM AND INFARCTION
	415.11 - IATROGENIC PULMONARY EMBOLISM AND INFARCTION
	415.12 - SEPTIC PULMONARY EMBOLISM
	415.13 - SADDLE EMBOLUS OF PULMONARY ARTERY
	415.19 - OTHER PULMONARY EMBOLISM AND INFARCTION
	634.60 - SPONTANEOUS ABORTION UNSPECIFIED COMPLICATED BY EMBOLISM
	634.61 - SPONTANEOUS ABORTION INCOMPLETE COMPLICATED BY EMBOLISM
	634.62 - SPONTANEOUS ABORTION COMPLETE COMPLICATED BY EMBOLISM
	635.60 - LEGALLY INDUCED ABORTION UNSPECIFIED COMPLICATED BY EMBOLISM
	635.61 - LEGALLY INDUCED ABORTION INCOMPLETE COMPLICATED BY EMBOLISM
	635.62 - LEGALLY INDUCED ABORTION COMPLETE COMPLICATED BY EMBOLISM
	636.60 - ILLEGAL ABORTION UNSPECIFIED COMPLICATED BY EMBOLISM
	636.61 - ILLEGAL ABORTION INCOMPLETE COMPLICATED BY EMBOLISM
	636.62 - ILLEGAL ABORTION COMPLETE COMPLICATED BY EMBOLISM
	637.60 - LEGALLY UNSPECIFIED TYPE OF ABORTION UNSPECIFIED COMPLICATED BY EMBOLISM
	637.61 - LEGALLY UNSPECIFIED ABORTION INCOMPLETE COMPLICATED BY EMBOLISM
	637.62 - LEGALLY UNSPECIFIED ABORTION COMPLETE COMPLICATED BY EMBOLISM
	638.6 - FAILED ATTEMPTED ABORTION COMPLICATED BY EMBOLISM
	639.6 - EMBOLISM FOLLOWING ABORTION OR ECTOPIC AND MOLAR PREGNANCIES
	673.20 - OBSTETRICAL BLOOD-CLOT EMBOLISM UNSPECIFIED AS TO EPISODE OF CARE
	673.21 - OBSTETRICAL BLOOD-CLOT EMBOLISM WITH DELIVERY WITH OR WITHOUT ANTEPARTUM CONDITION
	673.22 - OBSTETRICAL BLOOD-CLOT EMBOLISM WITH POSTPARTUM COMPLICATION
	673.23 - OBSTETRICAL BLOOD-CLOT EMBOLISM ANTEPARTUM
	673.24 - OBSTETRICAL BLOOD-CLOT EMBOLISM POSTPARTUM
	673.80 - OTHER OBSTETRICAL PULMONARY EMBOLISM UNSPECIFIED AS TO EPISODE OF CARE
	673.81 - OTHER OBSTETRICAL PULMONARY EMBOLISM WITH DELIVERY WITH OR WITHOUT ANTEPARTUM CONDITION
	673.82 - OTHER OBSTETRICAL PULMONARY EMBOLISM WITH DELIVERY WITH POSTPARTUM COMPLICATION
	673.83 - OTHER OBSTETRICAL PULMONARY EMBOLISM ANTEPARTUM
	673.84 - OTHER OBSTETRICAL PULMONARY EMBOLISM POSTPARTUM
	The occurrence of Outpatient with the following attributes:
	Diagnosis Code (Any Position) is any of: { "430", "431", "433.01", "433.11", "433.21", "433.31", "433.81", "433.91", "434.01", "434.11", "434.91", "437.1", "437.3", "997.02", "432", "432.0", "432.1", "432.9", "433", "433.0", "433.00", "433.1", "433.10", "433.2", "433.20", "433.3", "433.30", "433.8", "433.80", "433.9", "433.90", "435", "435.0", "435.1", "435.2", "435.3", "435.8", "435.9", "451.2",…
	430 - SUBARACHNOID HEMORRHAGE
	431 - INTRACEREBRAL HEMORRHAGE
	433.01 - OCCLUSION AND STENOSIS OF BASILAR ARTERY WITH CEREBRAL INFARCTION
	433.11 - OCCLUSION AND STENOSIS OF CAROTID ARTERY WITH CEREBRAL INFARCTION
	433.21 - OCCLUSION AND STENOSIS OF VERTEBRAL ARTERY WITH CEREBRAL INFARCTION
	433.31 - OCCLUSION AND STENOSIS OF MULTIPLE AND BILATERAL PRECEREBRAL ARTERIES WITH CEREBRAL INFARCTION
	433.81 - OCCLUSION AND STENOSIS OF OTHER SPECIFIED PRECEREBRAL ARTERY WITH CEREBRAL INFARCTION
	433.91 - OCCLUSION AND STENOSIS OF UNSPECIFIED PRECEREBRAL ARTERY WITH CEREBRAL INFARCTION
	434.01 - CEREBRAL THROMBOSIS WITH CEREBRAL INFARCTION
	434.11 - CEREBRAL EMBOLISM WITH CEREBRAL INFARCTION
	434.91 - CEREBRAL ARTERY OCCLUSION UNSPECIFIED WITH CEREBRAL INFARCTION
	437.1 - OTHER GENERALIZED ISCHEMIC CEREBROVASCULAR DISEASE
	437.3 - CEREBRAL ANEURYSM NONRUPTURED
	997.02 - IATROGENIC CEREBROVASCULAR INFARCTION OR HEMORRHAGE
	432 - OTHER AND UNSPECIFIED INTRACRANIAL HEMORRHAGE
	432.0 - NONTRAUMATIC EXTRADURAL HEMORRHAGE
	432.1 - SUBDURAL HEMORRHAGE
	432.9 - UNSPECIFIED INTRACRANIAL HEMORRHAGE
	433 - OCCLUSION AND STENOSIS OF PRECEREBRAL ARTERIES
	433.0 - OCCLUSION AND STENOSIS OF BASILAR ARTERY
	433.00 - OCCLUSION AND STENOSIS OF BASILAR ARTERY WITHOUT CEREBRAL INFARCTION
	433.1 - OCCLUSION AND STENOSIS OF CAROTID ARTERY
	433.10 - OCCLUSION AND STENOSIS OF CAROTID ARTERY WITHOUT CEREBRAL INFARCTION
	433.2 - OCCLUSION AND STENOSIS OF VERTEBRAL ARTERY
	433.20 - OCCLUSION AND STENOSIS OF VERTEBRAL ARTERY WITHOUT CEREBRAL INFARCTION
	433.3 - OCCLUSION AND STENOSIS OF MULTIPLE AND BILATERAL PRECEREBRAL ARTERIES
	433.30 - OCCLUSION AND STENOSIS OF MULTIPLE AND BILATERAL PRECEREBRAL ARTERIES WITHOUT CEREBRAL INFARCTION
	433.8 - OCCLUSION AND STENOSIS OF OTHER SPECIFIED PRECEREBRAL ARTERY
	433.80 - OCCLUSION AND STENOSIS OF OTHER SPECIFIED PRECEREBRAL ARTERY WITHOUT CEREBRAL INFARCTION
	433.9 - OCCLUSION AND STENOSIS OF UNSPECIFIED PRECEREBRAL ARTERY
	433.90 - OCCLUSION AND STENOSIS OF UNSPECIFIED PRECEREBRAL ARTERY WITHOUT CEREBRAL INFARCTION
	435 - TRANSIENT CEREBRAL ISCHEMIA
	435.0 - BASILAR ARTERY SYNDROME
	435.1 - VERTEBRAL ARTERY SYNDROME
	435.2 - SUBCLAVIAN STEAL SYNDROME
	435.3 - VERTEBROBASILAR ARTERY SYNDROME
	435.8 - OTHER SPECIFIED TRANSIENT CEREBRAL ISCHEMIAS
	435.9 - UNSPECIFIED TRANSIENT CEREBRAL ISCHEMIA
	451.2 - PHLEBITIS AND THROMBOPHLEBITIS OF LOWER EXTREMITIES UNSPECIFIED
	634.60 - SPONTANEOUS ABORTION UNSPECIFIED COMPLICATED BY EMBOLISM
	634.61 - SPONTANEOUS ABORTION INCOMPLETE COMPLICATED BY EMBOLISM
	634.62 - SPONTANEOUS ABORTION COMPLETE COMPLICATED BY EMBOLISM
	635.60 - LEGALLY INDUCED ABORTION UNSPECIFIED COMPLICATED BY EMBOLISM
	635.61 - LEGALLY INDUCED ABORTION INCOMPLETE COMPLICATED BY EMBOLISM
	635.62 - LEGALLY INDUCED ABORTION COMPLETE COMPLICATED BY EMBOLISM
	636.60 - ILLEGAL ABORTION UNSPECIFIED COMPLICATED BY EMBOLISM
	636.61 - ILLEGAL ABORTION INCOMPLETE COMPLICATED BY EMBOLISM
	636.62 - ILLEGAL ABORTION COMPLETE COMPLICATED BY EMBOLISM
	637.60 - LEGALLY UNSPECIFIED TYPE OF ABORTION UNSPECIFIED COMPLICATED BY EMBOLISM
	637.61 - LEGALLY UNSPECIFIED ABORTION INCOMPLETE COMPLICATED BY EMBOLISM
	637.62 - LEGALLY UNSPECIFIED ABORTION COMPLETE COMPLICATED BY EMBOLISM
	638.6 - FAILED ATTEMPTED ABORTION COMPLICATED BY EMBOLISM
	639.6 - EMBOLISM FOLLOWING ABORTION OR ECTOPIC AND MOLAR PREGNANCIES
	673.20 - OBSTETRICAL BLOOD-CLOT EMBOLISM UNSPECIFIED AS TO EPISODE OF CARE
	673.21 - OBSTETRICAL BLOOD-CLOT EMBOLISM WITH DELIVERY WITH OR WITHOUT ANTEPARTUM CONDITION
	673.22 - OBSTETRICAL BLOOD-CLOT EMBOLISM WITH POSTPARTUM COMPLICATION
	673.23 - OBSTETRICAL BLOOD-CLOT EMBOLISM ANTEPARTUM
	673.24 - OBSTETRICAL BLOOD-CLOT EMBOLISM POSTPARTUM
	673.80 - OTHER OBSTETRICAL PULMONARY EMBOLISM UNSPECIFIED AS TO EPISODE OF CARE
	673.81 - OTHER OBSTETRICAL PULMONARY EMBOLISM WITH DELIVERY WITH OR WITHOUT ANTEPARTUM CONDITION
	673.82 - OTHER OBSTETRICAL PULMONARY EMBOLISM WITH DELIVERY WITH POSTPARTUM COMPLICATION
	673.83 - OTHER OBSTETRICAL PULMONARY EMBOLISM ANTEPARTUM
	673.84 - OTHER OBSTETRICAL PULMONARY EMBOLISM POSTPARTUM
	415.1 - PULMONARY EMBOLISM AND INFARCTION
	415.11 - IATROGENIC PULMONARY EMBOLISM AND INFARCTION
	415.12 - SEPTIC PULMONARY EMBOLISM
	415.13 - SADDLE EMBOLUS OF PULMONARY ARTERY
	415.19 - OTHER PULMONARY EMBOLISM AND INFARCTION
	451.1 - PHLEBITIS AND THROMBOPHLEBITIS OF DEEP VEINS OF LOWER EXTREMITIES
	451.11 - PHLEBITIS AND THROMBOPHLEBITIS OF FEMORAL VEIN (DEEP) (SUPERFICIAL)
	451.19 - PHLEBITIS AND THROMBOPHLEBITIS OF OTHER
	453.4 - ACUTE VENOUS EMBOLISM AND THROMBOSIS OF DEEP VESSELS OF LOWER EXTREMITY
	453.40 - ACUTE VENOUS EMBOLISM AND THROMBOSIS OF UNSPECIFIED DEEP VESSELS OF LOWER EXTREMITY
	453.41 - ACUTE VENOUS EMBOLISM AND THROMBOSIS OF DEEP VESSELS OF PROXIMAL LOWER EXTREMITY
	453.42 - ACUTE VENOUS EMBOLISM AND THROMBOSIS OF DEEP VESSELS OF DISTAL LOWER EXTREMITY
	453.5 - CHRONIC VENOUS EMBOLISM AND THROMBOSIS OF DEEP VESSELS OF LOWER EXTREMITY
	453.50 - CHRONIC VENOUS EMBOLISM AND THROMBOSIS OF UNSPECIFIED DEEP VESSELS OF LOWER EXTREMITY
	453.51 - CHRONIC VENOUS EMBOLISM AND THROMBOSIS OF DEEP VESSELS OF PROXIMAL LOWER EXTREMITY
	453.52 - CHRONIC VENOUS EMBOLISM AND THROMBOSIS OF DEEP VESSELS OF DISTAL LOWER EXTREMITY
	453.8 - ACUTE VENOUS EMBOLISM AND THROMBOSIS OF OTHER SPECIFIED VEINS
	453.81 - ACUTE VENOUS EMBOLISM AND THROMBOSIS OF SUPERFICIAL VEINS OF UPPER EXTREMITY
	453.82 - ACUTE VENOUS EMBOLISM AND THROMBOSIS OF DEEP VEINS OF UPPER EXTREMITY
	453.83 - ACUTE VENOUS EMBOLISM AND THROMBOSIS OF UPPER EXTREMITY UNSPECIFIED
	453.84 - ACUTE VENOUS EMBOLISM AND THROMBOSIS OF AXILLARY VEINS
	453.85 - ACUTE VENOUS EMBOLISM AND THROMBOSIS OF SUBCLAVIAN VEINS
	453.86 - ACUTE VENOUS EMBOLISM AND THROMBOSIS OF INTERNAL JUGULAR VEINS
	453.87 - ACUTE VENOUS EMBOLISM AND THROMBOSIS OF OTHER THORACIC VEINS
	453.89 - ACUTE VENOUS EMBOLISM AND THROMBOSIS OF OTHER SPECIFIED VEINS
	453.9 - EMBOLISM AND THROMBOSIS OF UNSPECIFIED SITE
COMPONENT, CHA2DS2 VASc, Occurrence of vascular disease
This event measure was defined as occurring when any of the following criteria were met:
	The occurrence of Inpatient with the following attributes:
	Diagnosis Code (Any Position) is any of: { "443.9", "443.81", "250.7", "250.70", "250.71", "250.72", "250.73", "410", "410.0", "410.00", "410.01", "410.02", "410.1", "410.10", "410.11", "410.12", "410.2", "410.20", "410.21", "410.22", "410.3", "410.30", "410.31", "410.32", "410.4", "410.40", "410.41", "410.42", "410.5", "410.50", "410.51", "410.52", "410.6", "410.60", "410.61", "410.62", "410.7",…
	443.9 - PERIPHERAL VASCULAR DISEASE UNSPECIFIED
	443.81 - PERIPHERAL ANGIOPATHY IN DISEASES CLASSIFIED ELSEWHERE
	250.7 - DIABETES WITH PERIPHERAL CIRCULATORY DISORDERS
	250.70 - DIABETES WITH PERIPHERAL CIRCULATORY DISORDERS TYPE II OR UNSPECIFIED TYPE NOT STATED AS UNCONTROLLED
	250.71 - DIABETES WITH PERIPHERAL CIRCULATORY DISORDERS TYPE I [JUVENILE TYPE] NOT STATED AS UNCONTROLLED
	250.72 - DIABETES WITH PERIPHERAL CIRCULATORY DISORDERS TYPE II OR UNSPECIFIED TYPE UNCONTROLLED
	250.73 - DIABETES WITH PERIPHERAL CIRCULATORY DISORDERS TYPE I [JUVENILE TYPE] UNCONTROLLED
	410 - ACUTE MYOCARDIAL INFARCTION
	410.0 - ACUTE MYOCARDIAL INFARCTION OF ANTEROLATERAL WALL
	410.00 - ACUTE MYOCARDIAL INFARCTION OF ANTEROLATERAL WALL EPISODE OF CARE UNSPECIFIED
	410.01 - ACUTE MYOCARDIAL INFARCTION OF ANTEROLATERAL WALL INITIAL EPISODE OF CARE
	410.02 - ACUTE MYOCARDIAL INFARCTION OF ANTEROLATERAL WALL SUBSEQUENT EPISODE OF CARE
	410.1 - ACUTE MYOCARDIAL INFARCTION OF OTHER ANTERIOR WALL
	410.10 - ACUTE MYOCARDIAL INFARCTION OF OTHER ANTERIOR WALL EPISODE OF CARE UNSPECIFIED
	410.11 - ACUTE MYOCARDIAL INFARCTION OF OTHER ANTERIOR WALL INITIAL EPISODE OF CARE
	410.12 - ACUTE MYOCARDIAL INFARCTION OF OTHER ANTERIOR WALL SUBSEQUENT EPISODE OF CARE
	410.2 - ACUTE MYOCARDIAL INFARCTION OF INFEROLATERAL WALL
	410.20 - ACUTE MYOCARDIAL INFARCTION OF INFEROLATERAL WALL EPISODE OF CARE UNSPECIFIED
	410.21 - ACUTE MYOCARDIAL INFARCTION OF INFEROLATERAL WALL INITIAL EPISODE OF CARE
	410.22 - ACUTE MYOCARDIAL INFARCTION OF INFEROLATERAL WALL SUBSEQUENT EPISODE OF CARE
	410.3 - ACUTE MYOCARDIAL INFARCTION OF INFEROPOSTERIOR WALL
	410.30 - ACUTE MYOCARDIAL INFARCTION OF INFEROPOSTERIOR WALL EPISODE OF CARE UNSPECIFIED
	410.31 - ACUTE MYOCARDIAL INFARCTION OF INFEROPOSTERIOR WALL INITIAL EPISODE OF CARE
	410.32 - ACUTE MYOCARDIAL INFARCTION OF INFEROPOSTERIOR WALL SUBSEQUENT EPISODE OF CARE
	410.4 - ACUTE MYOCARDIAL INFARCTION OF OTHER INFERIOR WALL
	410.40 - ACUTE MYOCARDIAL INFARCTION OF OTHER INFERIOR WALL EPISODE OF CARE UNSPECIFIED
	410.41 - ACUTE MYOCARDIAL INFARCTION OF OTHER INFERIOR WALL INITIAL EPISODE OF CARE
	410.42 - ACUTE MYOCARDIAL INFARCTION OF OTHER INFERIOR WALL SUBSEQUENT EPISODE OF CARE
	410.5 - ACUTE MYOCARDIAL INFARCTION OF OTHER LATERAL WALL
	410.50 - ACUTE MYOCARDIAL INFARCTION OF OTHER LATERAL WALL EPISODE OF CARE UNSPECIFIED
	410.51 - ACUTE MYOCARDIAL INFARCTION OF OTHER LATERAL WALL INITIAL EPISODE OF CARE
	410.52 - ACUTE MYOCARDIAL INFARCTION OF OTHER LATERAL WALL SUBSEQUENT EPISODE OF CARE
	410.6 - TRUE POSTERIOR WALL INFARCTION
	410.60 - TRUE POSTERIOR WALL INFARCTION EPISODE OF CARE UNSPECIFIED
	410.61 - TRUE POSTERIOR WALL INFARCTION INITIAL EPISODE OF CARE
	410.62 - TRUE POSTERIOR WALL INFARCTION SUBSEQUENT EPISODE OF CARE
	410.7 - SUBENDOCARDIAL INFARCTION
	410.70 - SUBENDOCARDIAL INFARCTION EPISODE OF CARE UNSPECIFIED
	410.71 - SUBENDOCARDIAL INFARCTION INITIAL EPISODE OF CARE
	410.72 - SUBENDOCARDIAL INFARCTION SUBSEQUENT EPISODE OF CARE
	410.8 - ACUTE MYOCARDIAL INFARCTION OF OTHER SPECIFIED SITES
	410.80 - ACUTE MYOCARDIAL INFARCTION OF OTHER SPECIFIED SITES EPISODE OF CARE UNSPECIFIED
	410.81 - ACUTE MYOCARDIAL INFARCTION OF OTHER SPECIFIED SITES INITIAL EPISODE OF CARE
	410.82 - ACUTE MYOCARDIAL INFARCTION OF OTHER SPECIFIED SITES SUBSEQUENT EPISODE OF CARE
	410.9 - ACUTE MYOCARDIAL INFARCTION OF UNSPECIFIED SITE
	410.90 - ACUTE MYOCARDIAL INFARCTION OF UNSPECIFIED SITE EPISODE OF CARE UNSPECIFIED
	410.91 - ACUTE MYOCARDIAL INFARCTION OF UNSPECIFIED SITE INITIAL EPISODE OF CARE
	410.92 - ACUTE MYOCARDIAL INFARCTION OF UNSPECIFIED SITE SUBSEQUENT EPISODE OF CARE
	412 - OLD MYOCARDIAL INFARCTION
	440.0 - ATHEROSCLEROSIS OF AORTA
	414 - OTHER FORMS OF CHRONIC ISCHEMIC HEART DISEASE
	414.0 - CORONARY ATHEROSCLEROSIS
	414.00 - CORONARY ATHEROSCLEROSIS OF UNSPECIFIED TYPE OF VESSEL NATIVE OR GRAFT
	414.01 - CORONARY ATHEROSCLEROSIS OF NATIVE CORONARY ARTERY
	414.02 - CORONARY ATHEROSCLEROSIS OF AUTOLOGOUS VEIN BYPASS GRAFT
	414.03 - CORONARY ATHEROSCLEROSIS OF NONAUTOLOGOUS BIOLOGICAL BYPASS GRAFT
	414.04 - CORONARY ATHEROSCLEROSIS OF ARTERY BYPASS GRAFT
	414.05 - CORONARY ATHEROSCLEROSIS OF UNSPECIFIED BYPASS GRAFT
	414.06 - CORONARY ATHEROSCLEROSIS OF NATIVE CORONARY ARTERY OF TRANSPLANTED HEART
	414.07 - CORONARY ATHEROSCLEROSIS OF BYPASS GRAFT (ARTERY) (VEIN) OF TRANSPLANTED HEART
	414.1 - ANEURYSM AND DISSECTION OF HEART
	414.10 - ANEURYSM OF HEART (WALL)
	414.11 - ANEURYSM OF CORONARY VESSELS
	414.12 - DISSECTION OF CORONARY ARTERY
	414.19 - OTHER ANEURYSM OF HEART
	414.2 - CHRONIC TOTAL OCCLUSION OF CORONARY ARTERY
	414.3 - CORONARY ATHEROSCLEROSIS DUE TO LIPID RICH PLAQUE
	414.4 - CORONARY ATHEROSCLEROSIS DUE TO CALCIFIED CORONARY LESION
	414.8 - OTHER SPECIFIED FORMS OF CHRONIC ISCHEMIC HEART DISEASE
	414.9 - CHRONIC ISCHEMIC HEART DISEASE UNSPECIFIED
	The occurrence of Outpatient with the following attributes:
	Diagnosis Code (Any Position) is any of: { "250.7", "250.70", "250.71", "250.72", "250.73", "443.81", "443.9", "410", "410.0", "410.00", "410.01", "410.02", "410.1", "410.10", "410.11", "410.12", "410.2", "410.20", "410.21", "410.22", "410.3", "410.30", "410.31", "410.32", "410.4", "410.40", "410.41", "410.42", "410.5", "410.50", "410.51", "410.52", "410.6", "410.60", "410.61", "410.62", "410.7",…
	250.7 - DIABETES WITH PERIPHERAL CIRCULATORY DISORDERS
	250.70 - DIABETES WITH PERIPHERAL CIRCULATORY DISORDERS TYPE II OR UNSPECIFIED TYPE NOT STATED AS UNCONTROLLED
	250.71 - DIABETES WITH PERIPHERAL CIRCULATORY DISORDERS TYPE I [JUVENILE TYPE] NOT STATED AS UNCONTROLLED
	250.72 - DIABETES WITH PERIPHERAL CIRCULATORY DISORDERS TYPE II OR UNSPECIFIED TYPE UNCONTROLLED
	250.73 - DIABETES WITH PERIPHERAL CIRCULATORY DISORDERS TYPE I [JUVENILE TYPE] UNCONTROLLED
	443.81 - PERIPHERAL ANGIOPATHY IN DISEASES CLASSIFIED ELSEWHERE
	443.9 - PERIPHERAL VASCULAR DISEASE UNSPECIFIED
	410 - ACUTE MYOCARDIAL INFARCTION
	410.0 - ACUTE MYOCARDIAL INFARCTION OF ANTEROLATERAL WALL
	410.00 - ACUTE MYOCARDIAL INFARCTION OF ANTEROLATERAL WALL EPISODE OF CARE UNSPECIFIED
	410.01 - ACUTE MYOCARDIAL INFARCTION OF ANTEROLATERAL WALL INITIAL EPISODE OF CARE
	410.02 - ACUTE MYOCARDIAL INFARCTION OF ANTEROLATERAL WALL SUBSEQUENT EPISODE OF CARE
	410.1 - ACUTE MYOCARDIAL INFARCTION OF OTHER ANTERIOR WALL
	410.10 - ACUTE MYOCARDIAL INFARCTION OF OTHER ANTERIOR WALL EPISODE OF CARE UNSPECIFIED
	410.11 - ACUTE MYOCARDIAL INFARCTION OF OTHER ANTERIOR WALL INITIAL EPISODE OF CARE
	410.12 - ACUTE MYOCARDIAL INFARCTION OF OTHER ANTERIOR WALL SUBSEQUENT EPISODE OF CARE
	410.2 - ACUTE MYOCARDIAL INFARCTION OF INFEROLATERAL WALL
	410.20 - ACUTE MYOCARDIAL INFARCTION OF INFEROLATERAL WALL EPISODE OF CARE UNSPECIFIED
	410.21 - ACUTE MYOCARDIAL INFARCTION OF INFEROLATERAL WALL INITIAL EPISODE OF CARE
	410.22 - ACUTE MYOCARDIAL INFARCTION OF INFEROLATERAL WALL SUBSEQUENT EPISODE OF CARE
	410.3 - ACUTE MYOCARDIAL INFARCTION OF INFEROPOSTERIOR WALL
	410.30 - ACUTE MYOCARDIAL INFARCTION OF INFEROPOSTERIOR WALL EPISODE OF CARE UNSPECIFIED
	410.31 - ACUTE MYOCARDIAL INFARCTION OF INFEROPOSTERIOR WALL INITIAL EPISODE OF CARE
	410.32 - ACUTE MYOCARDIAL INFARCTION OF INFEROPOSTERIOR WALL SUBSEQUENT EPISODE OF CARE
	410.4 - ACUTE MYOCARDIAL INFARCTION OF OTHER INFERIOR WALL
	410.40 - ACUTE MYOCARDIAL INFARCTION OF OTHER INFERIOR WALL EPISODE OF CARE UNSPECIFIED
	410.41 - ACUTE MYOCARDIAL INFARCTION OF OTHER INFERIOR WALL INITIAL EPISODE OF CARE
	410.42 - ACUTE MYOCARDIAL INFARCTION OF OTHER INFERIOR WALL SUBSEQUENT EPISODE OF CARE
	410.5 - ACUTE MYOCARDIAL INFARCTION OF OTHER LATERAL WALL
	410.50 - ACUTE MYOCARDIAL INFARCTION OF OTHER LATERAL WALL EPISODE OF CARE UNSPECIFIED
	410.51 - ACUTE MYOCARDIAL INFARCTION OF OTHER LATERAL WALL INITIAL EPISODE OF CARE
	410.52 - ACUTE MYOCARDIAL INFARCTION OF OTHER LATERAL WALL SUBSEQUENT EPISODE OF CARE
	410.6 - TRUE POSTERIOR WALL INFARCTION
	410.60 - TRUE POSTERIOR WALL INFARCTION EPISODE OF CARE UNSPECIFIED
	410.61 - TRUE POSTERIOR WALL INFARCTION INITIAL EPISODE OF CARE
	410.62 - TRUE POSTERIOR WALL INFARCTION SUBSEQUENT EPISODE OF CARE
	410.7 - SUBENDOCARDIAL INFARCTION
	410.70 - SUBENDOCARDIAL INFARCTION EPISODE OF CARE UNSPECIFIED
	410.71 - SUBENDOCARDIAL INFARCTION INITIAL EPISODE OF CARE
	410.72 - SUBENDOCARDIAL INFARCTION SUBSEQUENT EPISODE OF CARE
	410.8 - ACUTE MYOCARDIAL INFARCTION OF OTHER SPECIFIED SITES
	410.80 - ACUTE MYOCARDIAL INFARCTION OF OTHER SPECIFIED SITES EPISODE OF CARE UNSPECIFIED
	410.81 - ACUTE MYOCARDIAL INFARCTION OF OTHER SPECIFIED SITES INITIAL EPISODE OF CARE
	410.82 - ACUTE MYOCARDIAL INFARCTION OF OTHER SPECIFIED SITES SUBSEQUENT EPISODE OF CARE
	410.9 - ACUTE MYOCARDIAL INFARCTION OF UNSPECIFIED SITE
	410.90 - ACUTE MYOCARDIAL INFARCTION OF UNSPECIFIED SITE EPISODE OF CARE UNSPECIFIED
	410.91 - ACUTE MYOCARDIAL INFARCTION OF UNSPECIFIED SITE INITIAL EPISODE OF CARE
	410.92 - ACUTE MYOCARDIAL INFARCTION OF UNSPECIFIED SITE SUBSEQUENT EPISODE OF CARE
	412 - OLD MYOCARDIAL INFARCTION
	440.0 - ATHEROSCLEROSIS OF AORTA
	414 - OTHER FORMS OF CHRONIC ISCHEMIC HEART DISEASE
	414.0 - CORONARY ATHEROSCLEROSIS
	414.00 - CORONARY ATHEROSCLEROSIS OF UNSPECIFIED TYPE OF VESSEL NATIVE OR GRAFT
	414.01 - CORONARY ATHEROSCLEROSIS OF NATIVE CORONARY ARTERY
	414.02 - CORONARY ATHEROSCLEROSIS OF AUTOLOGOUS VEIN BYPASS GRAFT
	414.03 - CORONARY ATHEROSCLEROSIS OF NONAUTOLOGOUS BIOLOGICAL BYPASS GRAFT
	414.04 - CORONARY ATHEROSCLEROSIS OF ARTERY BYPASS GRAFT
	414.05 - CORONARY ATHEROSCLEROSIS OF UNSPECIFIED BYPASS GRAFT
	414.06 - CORONARY ATHEROSCLEROSIS OF NATIVE CORONARY ARTERY OF TRANSPLANTED HEART
	414.07 - CORONARY ATHEROSCLEROSIS OF BYPASS GRAFT (ARTERY) (VEIN) OF TRANSPLANTED HEART
	414.1 - ANEURYSM AND DISSECTION OF HEART
	414.10 - ANEURYSM OF HEART (WALL)
	414.11 - ANEURYSM OF CORONARY VESSELS
	414.12 - DISSECTION OF CORONARY ARTERY
	414.19 - OTHER ANEURYSM OF HEART
	414.2 - CHRONIC TOTAL OCCLUSION OF CORONARY ARTERY
	414.3 - CORONARY ATHEROSCLEROSIS DUE TO LIPID RICH PLAQUE
	414.4 - CORONARY ATHEROSCLEROSIS DUE TO CALCIFIED CORONARY LESION
	414.8 - OTHER SPECIFIED FORMS OF CHRONIC ISCHEMIC HEART DISEASE
	414.9 - CHRONIC ISCHEMIC HEART DISEASE UNSPECIFIED
COMPONENT, CHA2DS2 VASc, Occurrence of vascular disease
This event measure was defined as occurring when any of the following criteria were met:
	The occurrence of Inpatient with the following attributes:
	Diagnosis Code (Any Position) is any of: { "443.9", "443.81", "250.7", "250.70", "250.71", "250.72", "250.73", "410", "410.0", "410.00", "410.01", "410.02", "410.1", "410.10", "410.11", "410.12", "410.2", "410.20", "410.21", "410.22", "410.3", "410.30", "410.31", "410.32", "410.4", "410.40", "410.41", "410.42", "410.5", "410.50", "410.51", "410.52", "410.6", "410.60", "410.61", "410.62", "410.7",…
	443.9 - PERIPHERAL VASCULAR DISEASE UNSPECIFIED
	443.81 - PERIPHERAL ANGIOPATHY IN DISEASES CLASSIFIED ELSEWHERE
	250.7 - DIABETES WITH PERIPHERAL CIRCULATORY DISORDERS
	250.70 - DIABETES WITH PERIPHERAL CIRCULATORY DISORDERS TYPE II OR UNSPECIFIED TYPE NOT STATED AS UNCONTROLLED
	250.71 - DIABETES WITH PERIPHERAL CIRCULATORY DISORDERS TYPE I [JUVENILE TYPE] NOT STATED AS UNCONTROLLED
	250.72 - DIABETES WITH PERIPHERAL CIRCULATORY DISORDERS TYPE II OR UNSPECIFIED TYPE UNCONTROLLED
	250.73 - DIABETES WITH PERIPHERAL CIRCULATORY DISORDERS TYPE I [JUVENILE TYPE] UNCONTROLLED
	410 - ACUTE MYOCARDIAL INFARCTION
	410.0 - ACUTE MYOCARDIAL INFARCTION OF ANTEROLATERAL WALL
	410.00 - ACUTE MYOCARDIAL INFARCTION OF ANTEROLATERAL WALL EPISODE OF CARE UNSPECIFIED
	410.01 - ACUTE MYOCARDIAL INFARCTION OF ANTEROLATERAL WALL INITIAL EPISODE OF CARE
	410.02 - ACUTE MYOCARDIAL INFARCTION OF ANTEROLATERAL WALL SUBSEQUENT EPISODE OF CARE
	410.1 - ACUTE MYOCARDIAL INFARCTION OF OTHER ANTERIOR WALL
	410.10 - ACUTE MYOCARDIAL INFARCTION OF OTHER ANTERIOR WALL EPISODE OF CARE UNSPECIFIED
	410.11 - ACUTE MYOCARDIAL INFARCTION OF OTHER ANTERIOR WALL INITIAL EPISODE OF CARE
	410.12 - ACUTE MYOCARDIAL INFARCTION OF OTHER ANTERIOR WALL SUBSEQUENT EPISODE OF CARE
	410.2 - ACUTE MYOCARDIAL INFARCTION OF INFEROLATERAL WALL
	410.20 - ACUTE MYOCARDIAL INFARCTION OF INFEROLATERAL WALL EPISODE OF CARE UNSPECIFIED
	410.21 - ACUTE MYOCARDIAL INFARCTION OF INFEROLATERAL WALL INITIAL EPISODE OF CARE
	410.22 - ACUTE MYOCARDIAL INFARCTION OF INFEROLATERAL WALL SUBSEQUENT EPISODE OF CARE
	410.3 - ACUTE MYOCARDIAL INFARCTION OF INFEROPOSTERIOR WALL
	410.30 - ACUTE MYOCARDIAL INFARCTION OF INFEROPOSTERIOR WALL EPISODE OF CARE UNSPECIFIED
	410.31 - ACUTE MYOCARDIAL INFARCTION OF INFEROPOSTERIOR WALL INITIAL EPISODE OF CARE
	410.32 - ACUTE MYOCARDIAL INFARCTION OF INFEROPOSTERIOR WALL SUBSEQUENT EPISODE OF CARE
	410.4 - ACUTE MYOCARDIAL INFARCTION OF OTHER INFERIOR WALL
	410.40 - ACUTE MYOCARDIAL INFARCTION OF OTHER INFERIOR WALL EPISODE OF CARE UNSPECIFIED
	410.41 - ACUTE MYOCARDIAL INFARCTION OF OTHER INFERIOR WALL INITIAL EPISODE OF CARE
	410.42 - ACUTE MYOCARDIAL INFARCTION OF OTHER INFERIOR WALL SUBSEQUENT EPISODE OF CARE
	410.5 - ACUTE MYOCARDIAL INFARCTION OF OTHER LATERAL WALL
	410.50 - ACUTE MYOCARDIAL INFARCTION OF OTHER LATERAL WALL EPISODE OF CARE UNSPECIFIED
	410.51 - ACUTE MYOCARDIAL INFARCTION OF OTHER LATERAL WALL INITIAL EPISODE OF CARE
	410.52 - ACUTE MYOCARDIAL INFARCTION OF OTHER LATERAL WALL SUBSEQUENT EPISODE OF CARE
	410.6 - TRUE POSTERIOR WALL INFARCTION
	410.60 - TRUE POSTERIOR WALL INFARCTION EPISODE OF CARE UNSPECIFIED
	410.61 - TRUE POSTERIOR WALL INFARCTION INITIAL EPISODE OF CARE
	410.62 - TRUE POSTERIOR WALL INFARCTION SUBSEQUENT EPISODE OF CARE
	410.7 - SUBENDOCARDIAL INFARCTION
	410.70 - SUBENDOCARDIAL INFARCTION EPISODE OF CARE UNSPECIFIED
	410.71 - SUBENDOCARDIAL INFARCTION INITIAL EPISODE OF CARE
	410.72 - SUBENDOCARDIAL INFARCTION SUBSEQUENT EPISODE OF CARE
	410.8 - ACUTE MYOCARDIAL INFARCTION OF OTHER SPECIFIED SITES
	410.80 - ACUTE MYOCARDIAL INFARCTION OF OTHER SPECIFIED SITES EPISODE OF CARE UNSPECIFIED
	410.81 - ACUTE MYOCARDIAL INFARCTION OF OTHER SPECIFIED SITES INITIAL EPISODE OF CARE
	410.82 - ACUTE MYOCARDIAL INFARCTION OF OTHER SPECIFIED SITES SUBSEQUENT EPISODE OF CARE
	410.9 - ACUTE MYOCARDIAL INFARCTION OF UNSPECIFIED SITE
	410.90 - ACUTE MYOCARDIAL INFARCTION OF UNSPECIFIED SITE EPISODE OF CARE UNSPECIFIED
	410.91 - ACUTE MYOCARDIAL INFARCTION OF UNSPECIFIED SITE INITIAL EPISODE OF CARE
	410.92 - ACUTE MYOCARDIAL INFARCTION OF UNSPECIFIED SITE SUBSEQUENT EPISODE OF CARE
	412 - OLD MYOCARDIAL INFARCTION
	440.0 - ATHEROSCLEROSIS OF AORTA
	414 - OTHER FORMS OF CHRONIC ISCHEMIC HEART DISEASE
	414.0 - CORONARY ATHEROSCLEROSIS
	414.00 - CORONARY ATHEROSCLEROSIS OF UNSPECIFIED TYPE OF VESSEL NATIVE OR GRAFT
	414.01 - CORONARY ATHEROSCLEROSIS OF NATIVE CORONARY ARTERY
	414.02 - CORONARY ATHEROSCLEROSIS OF AUTOLOGOUS VEIN BYPASS GRAFT
	414.03 - CORONARY ATHEROSCLEROSIS OF NONAUTOLOGOUS BIOLOGICAL BYPASS GRAFT
	414.04 - CORONARY ATHEROSCLEROSIS OF ARTERY BYPASS GRAFT
	414.05 - CORONARY ATHEROSCLEROSIS OF UNSPECIFIED BYPASS GRAFT
	414.06 - CORONARY ATHEROSCLEROSIS OF NATIVE CORONARY ARTERY OF TRANSPLANTED HEART
	414.07 - CORONARY ATHEROSCLEROSIS OF BYPASS GRAFT (ARTERY) (VEIN) OF TRANSPLANTED HEART
	414.1 - ANEURYSM AND DISSECTION OF HEART
	414.10 - ANEURYSM OF HEART (WALL)
	414.11 - ANEURYSM OF CORONARY VESSELS
	414.12 - DISSECTION OF CORONARY ARTERY
	414.19 - OTHER ANEURYSM OF HEART
	414.2 - CHRONIC TOTAL OCCLUSION OF CORONARY ARTERY
	414.3 - CORONARY ATHEROSCLEROSIS DUE TO LIPID RICH PLAQUE
	414.4 - CORONARY ATHEROSCLEROSIS DUE TO CALCIFIED CORONARY LESION
	414.8 - OTHER SPECIFIED FORMS OF CHRONIC ISCHEMIC HEART DISEASE
	414.9 - CHRONIC ISCHEMIC HEART DISEASE UNSPECIFIED
	The occurrence of Outpatient with the following attributes:
	Diagnosis Code (Any Position) is any of: { "250.7", "250.70", "250.71", "250.72", "250.73", "443.81", "443.9", "410", "410.0", "410.00", "410.01", "410.02", "410.1", "410.10", "410.11", "410.12", "410.2", "410.20", "410.21", "410.22", "410.3", "410.30", "410.31", "410.32", "410.4", "410.40", "410.41", "410.42", "410.5", "410.50", "410.51", "410.52", "410.6", "410.60", "410.61", "410.62", "410.7",…
	250.7 - DIABETES WITH PERIPHERAL CIRCULATORY DISORDERS
	250.70 - DIABETES WITH PERIPHERAL CIRCULATORY DISORDERS TYPE II OR UNSPECIFIED TYPE NOT STATED AS UNCONTROLLED
	250.71 - DIABETES WITH PERIPHERAL CIRCULATORY DISORDERS TYPE I [JUVENILE TYPE] NOT STATED AS UNCONTROLLED
	250.72 - DIABETES WITH PERIPHERAL CIRCULATORY DISORDERS TYPE II OR UNSPECIFIED TYPE UNCONTROLLED
	250.73 - DIABETES WITH PERIPHERAL CIRCULATORY DISORDERS TYPE I [JUVENILE TYPE] UNCONTROLLED
	443.81 - PERIPHERAL ANGIOPATHY IN DISEASES CLASSIFIED ELSEWHERE
	443.9 - PERIPHERAL VASCULAR DISEASE UNSPECIFIED
	410 - ACUTE MYOCARDIAL INFARCTION
	410.0 - ACUTE MYOCARDIAL INFARCTION OF ANTEROLATERAL WALL
	410.00 - ACUTE MYOCARDIAL INFARCTION OF ANTEROLATERAL WALL EPISODE OF CARE UNSPECIFIED
	410.01 - ACUTE MYOCARDIAL INFARCTION OF ANTEROLATERAL WALL INITIAL EPISODE OF CARE
	410.02 - ACUTE MYOCARDIAL INFARCTION OF ANTEROLATERAL WALL SUBSEQUENT EPISODE OF CARE
	410.1 - ACUTE MYOCARDIAL INFARCTION OF OTHER ANTERIOR WALL
	410.10 - ACUTE MYOCARDIAL INFARCTION OF OTHER ANTERIOR WALL EPISODE OF CARE UNSPECIFIED
	410.11 - ACUTE MYOCARDIAL INFARCTION OF OTHER ANTERIOR WALL INITIAL EPISODE OF CARE
	410.12 - ACUTE MYOCARDIAL INFARCTION OF OTHER ANTERIOR WALL SUBSEQUENT EPISODE OF CARE
	410.2 - ACUTE MYOCARDIAL INFARCTION OF INFEROLATERAL WALL
	410.20 - ACUTE MYOCARDIAL INFARCTION OF INFEROLATERAL WALL EPISODE OF CARE UNSPECIFIED
	410.21 - ACUTE MYOCARDIAL INFARCTION OF INFEROLATERAL WALL INITIAL EPISODE OF CARE
	410.22 - ACUTE MYOCARDIAL INFARCTION OF INFEROLATERAL WALL SUBSEQUENT EPISODE OF CARE
	410.3 - ACUTE MYOCARDIAL INFARCTION OF INFEROPOSTERIOR WALL
	410.30 - ACUTE MYOCARDIAL INFARCTION OF INFEROPOSTERIOR WALL EPISODE OF CARE UNSPECIFIED
	410.31 - ACUTE MYOCARDIAL INFARCTION OF INFEROPOSTERIOR WALL INITIAL EPISODE OF CARE
	410.32 - ACUTE MYOCARDIAL INFARCTION OF INFEROPOSTERIOR WALL SUBSEQUENT EPISODE OF CARE
	410.4 - ACUTE MYOCARDIAL INFARCTION OF OTHER INFERIOR WALL
	410.40 - ACUTE MYOCARDIAL INFARCTION OF OTHER INFERIOR WALL EPISODE OF CARE UNSPECIFIED
	410.41 - ACUTE MYOCARDIAL INFARCTION OF OTHER INFERIOR WALL INITIAL EPISODE OF CARE
	410.42 - ACUTE MYOCARDIAL INFARCTION OF OTHER INFERIOR WALL SUBSEQUENT EPISODE OF CARE
	410.5 - ACUTE MYOCARDIAL INFARCTION OF OTHER LATERAL WALL
	410.50 - ACUTE MYOCARDIAL INFARCTION OF OTHER LATERAL WALL EPISODE OF CARE UNSPECIFIED
	410.51 - ACUTE MYOCARDIAL INFARCTION OF OTHER LATERAL WALL INITIAL EPISODE OF CARE
	410.52 - ACUTE MYOCARDIAL INFARCTION OF OTHER LATERAL WALL SUBSEQUENT EPISODE OF CARE
	410.6 - TRUE POSTERIOR WALL INFARCTION
	410.60 - TRUE POSTERIOR WALL INFARCTION EPISODE OF CARE UNSPECIFIED
	410.61 - TRUE POSTERIOR WALL INFARCTION INITIAL EPISODE OF CARE
	410.62 - TRUE POSTERIOR WALL INFARCTION SUBSEQUENT EPISODE OF CARE
	410.7 - SUBENDOCARDIAL INFARCTION
	410.70 - SUBENDOCARDIAL INFARCTION EPISODE OF CARE UNSPECIFIED
	410.71 - SUBENDOCARDIAL INFARCTION INITIAL EPISODE OF CARE
	410.72 - SUBENDOCARDIAL INFARCTION SUBSEQUENT EPISODE OF CARE
	410.8 - ACUTE MYOCARDIAL INFARCTION OF OTHER SPECIFIED SITES
	410.80 - ACUTE MYOCARDIAL INFARCTION OF OTHER SPECIFIED SITES EPISODE OF CARE UNSPECIFIED
	410.81 - ACUTE MYOCARDIAL INFARCTION OF OTHER SPECIFIED SITES INITIAL EPISODE OF CARE
	410.82 - ACUTE MYOCARDIAL INFARCTION OF OTHER SPECIFIED SITES SUBSEQUENT EPISODE OF CARE
	410.9 - ACUTE MYOCARDIAL INFARCTION OF UNSPECIFIED SITE
	410.90 - ACUTE MYOCARDIAL INFARCTION OF UNSPECIFIED SITE EPISODE OF CARE UNSPECIFIED
	410.91 - ACUTE MYOCARDIAL INFARCTION OF UNSPECIFIED SITE INITIAL EPISODE OF CARE
	410.92 - ACUTE MYOCARDIAL INFARCTION OF UNSPECIFIED SITE SUBSEQUENT EPISODE OF CARE
	412 - OLD MYOCARDIAL INFARCTION
	440.0 - ATHEROSCLEROSIS OF AORTA
	414 - OTHER FORMS OF CHRONIC ISCHEMIC HEART DISEASE
	414.0 - CORONARY ATHEROSCLEROSIS
	414.00 - CORONARY ATHEROSCLEROSIS OF UNSPECIFIED TYPE OF VESSEL NATIVE OR GRAFT
	414.01 - CORONARY ATHEROSCLEROSIS OF NATIVE CORONARY ARTERY
	414.02 - CORONARY ATHEROSCLEROSIS OF AUTOLOGOUS VEIN BYPASS GRAFT
	414.03 - CORONARY ATHEROSCLEROSIS OF NONAUTOLOGOUS BIOLOGICAL BYPASS GRAFT
	414.04 - CORONARY ATHEROSCLEROSIS OF ARTERY BYPASS GRAFT
	414.05 - CORONARY ATHEROSCLEROSIS OF UNSPECIFIED BYPASS GRAFT
	414.06 - CORONARY ATHEROSCLEROSIS OF NATIVE CORONARY ARTERY OF TRANSPLANTED HEART
	414.07 - CORONARY ATHEROSCLEROSIS OF BYPASS GRAFT (ARTERY) (VEIN) OF TRANSPLANTED HEART
	414.1 - ANEURYSM AND DISSECTION OF HEART
	414.10 - ANEURYSM OF HEART (WALL)
	414.11 - ANEURYSM OF CORONARY VESSELS
	414.12 - DISSECTION OF CORONARY ARTERY
	414.19 - OTHER ANEURYSM OF HEART
	414.2 - CHRONIC TOTAL OCCLUSION OF CORONARY ARTERY
	414.3 - CORONARY ATHEROSCLEROSIS DUE TO LIPID RICH PLAQUE
	414.4 - CORONARY ATHEROSCLEROSIS DUE TO CALCIFIED CORONARY LESION
	414.8 - OTHER SPECIFIED FORMS OF CHRONIC ISCHEMIC HEART DISEASE
	414.9 - CHRONIC ISCHEMIC HEART DISEASE UNSPECIFIED
COMPONENT, CHADS2, Age greater than or equal to 75
This measure evaluates to true if any of these criteria are met:
	Age is at least 75.0
COMPONENT, CHADS2, Occurrence of congestive heart failure
This event measure was defined as occurring when any of the following criteria were met:
	The occurrence of Inpatient with the following attributes:
	Diagnosis Code (Any Position) is any of: { "429.9", "428", "428.0", "428.1", "428.2", "428.20", "428.21", "428.22", "428.23", "428.3", "428.30", "428.31", "428.32", "428.33", "428.4", "428.40", "428.41", "428.42", "428.43", "428.9" }
	429.9 - HEART DISEASE UNSPECIFIED
	428 - HEART FAILURE
	428.0 - CONGESTIVE HEART FAILURE UNSPECIFIED
	428.1 - LEFT HEART FAILURE
	428.2 - SYSTOLIC HEART FAILURE
	428.20 - UNSPECIFIED SYSTOLIC HEART FAILURE
	428.21 - ACUTE SYSTOLIC HEART FAILURE
	428.22 - CHRONIC SYSTOLIC HEART FAILURE
	428.23 - ACUTE ON CHRONIC SYSTOLIC HEART FAILURE
	428.3 - DIASTOLIC HEART FAILURE
	428.30 - UNSPECIFIED DIASTOLIC HEART FAILURE
	428.31 - ACUTE DIASTOLIC HEART FAILURE
	428.32 - CHRONIC DIASTOLIC HEART FAILURE
	428.33 - ACUTE ON CHRONIC DIASTOLIC HEART FAILURE
	428.4 - COMBINED SYSTOLIC AND DIASTOLIC HEART FAILURE
	428.40 - UNSPECIFIED COMBINED SYSTOLIC AND DIASTOLIC HEART FAILURE
	428.41 - ACUTE COMBINED SYSTOLIC AND DIASTOLIC HEART FAILURE
	428.42 - CHRONIC COMBINED SYSTOLIC AND DIASTOLIC HEART FAILURE
	428.43 - ACUTE ON CHRONIC COMBINED SYSTOLIC AND DIASTOLIC HEART FAILURE
	428.9 - HEART FAILURE UNSPECIFIED
	The occurrence of Outpatient with the following attributes:
	Diagnosis Code (Any Position) is any of: { "429.9", "428", "428.0", "428.1", "428.2", "428.20", "428.21", "428.22", "428.23", "428.3", "428.30", "428.31", "428.32", "428.33", "428.4", "428.40", "428.41", "428.42", "428.43", "428.9" }
	429.9 - HEART DISEASE UNSPECIFIED
	428 - HEART FAILURE
	428.0 - CONGESTIVE HEART FAILURE UNSPECIFIED
	428.1 - LEFT HEART FAILURE
	428.2 - SYSTOLIC HEART FAILURE
	428.20 - UNSPECIFIED SYSTOLIC HEART FAILURE
	428.21 - ACUTE SYSTOLIC HEART FAILURE
	428.22 - CHRONIC SYSTOLIC HEART FAILURE
	428.23 - ACUTE ON CHRONIC SYSTOLIC HEART FAILURE
	428.3 - DIASTOLIC HEART FAILURE
	428.30 - UNSPECIFIED DIASTOLIC HEART FAILURE
	428.31 - ACUTE DIASTOLIC HEART FAILURE
	428.32 - CHRONIC DIASTOLIC HEART FAILURE
	428.33 - ACUTE ON CHRONIC DIASTOLIC HEART FAILURE
	428.4 - COMBINED SYSTOLIC AND DIASTOLIC HEART FAILURE
	428.40 - UNSPECIFIED COMBINED SYSTOLIC AND DIASTOLIC HEART FAILURE
	428.41 - ACUTE COMBINED SYSTOLIC AND DIASTOLIC HEART FAILURE
	428.42 - CHRONIC COMBINED SYSTOLIC AND DIASTOLIC HEART FAILURE
	428.43 - ACUTE ON CHRONIC COMBINED SYSTOLIC AND DIASTOLIC HEART FAILURE
	428.9 - HEART FAILURE UNSPECIFIED
COMPONENT, CHADS2, Occurrence of diabetes
This event measure was defined as occurring when any of the following criteria were met:
	The occurrence of Inpatient with the following attributes:
	Diagnosis Code (Any Position) is any of: { "249", "249.0", "249.00", "249.01", "249.1", "249.10", "249.11", "249.2", "249.20", "249.21", "249.3", "249.30", "249.31", "249.4", "249.40", "249.41", "249.5", "249.50", "249.51", "249.6", "249.60", "249.61", "249.7", "249.70", "249.71", "249.8", "249.80", "249.81", "249.9", "249.90", "249.91", "250", "250.0", "250.00", "250.01", "250.02", "250.03", "25…
	249 - SECONDARY DIABETES MELLITUS
	249.0 - SECONDARY DIABETES MELLITUS WITHOUT MENTION OF COMPLICATION
	249.00 - SECONDARY DIABETES MELLITUS WITHOUT MENTION OF COMPLICATION NOT STATED AS UNCONTROLLED OR UNSPECIFIED
	249.01 - SECONDARY DIABETES MELLITUS WITHOUT MENTION OF COMPLICATION UNCONTROLLED
	249.1 - SECONDARY DIABETES MELLITUS WITH KETOACIDOSIS
	249.10 - SECONDARY DIABETES MELLITUS WITH KETOACIDOSIS NOT STATED AS UNCONTROLLED OR UNSPECIFIED
	249.11 - SECONDARY DIABETES MELLITUS WITH KETOACIDOSIS UNCONTROLLED
	249.2 - SECONDARY DIABETES MELLITUS WITH HYPEROSMOLARITY
	249.20 - SECONDARY DIABETES MELLITUS WITH HYPEROSMOLARITY NOT STATED AS UNCONTROLLED OR UNSPECIFIED
	249.21 - SECONDARY DIABETES MELLITUS WITH HYPEROSMOLARITY UNCONTROLLED
	249.3 - SECONDARY DIABETES MELLITUS WITH OTHER COMA
	249.30 - SECONDARY DIABETES MELLITUS WITH OTHER COMA NOT STATED AS UNCONTROLLED OR UNSPECIFIED
	249.31 - SECONDARY DIABETES MELLITUS WITH OTHER COMA UNCONTROLLED
	249.4 - SECONDARY DIABETES MELLITUS WITH OPHTHALMIC MANIFESTATION
	249.40 - SECONDARY DIABETES MELLITUS WITH RENAL MANIFESTATION NOT STATED AS UNCONTROLLED OR UNSPECIFIED
	249.41 - SECONDARY DIABETES MELLITUS WITH RENAL MANIFESTATION UNCONTROLLED
	249.5 - SECONDARY DIABETES MELLITUS WITH OPHTHALMIC MANIFESTATION
	249.50 - SECONDARY DIABETES MELLITUS WITH OPHTHALMIC MANIFESTATION NOT STATED AS UNCONTROLLED OR UNSPECIFIED
	249.51 - SECONDARY DIABETES MELLITUS WITH OPHTHALMIC MANIFESTATION UNCONTROLLED
	249.6 - SECONDARY DIABETES MELLITUS WITH NEUROLOGICAL MANIFESTATION
	249.60 - SECONDARY DIABETES MELLITUS WITH NEUROLOGICAL MANIFESTATION NOT STATED AS UNCONTROLLED OR UNSPECIFIED
	249.61 - SECONDARY DIABETES MELLITUS WITH NEUROLOGICAL MANIFESTATION UNCONTROLLED
	249.7 - SECONDARY DIABETES MELLITUS WITH PERIPHERAL CIRCULATORY MANIFESTATION
	249.70 - SECONDARY DIABETES MELLITUS WITH PERIPHERAL CIRCULATORY MANIFESTATION NOT STATED AS UNCONTROLLED OR UNSPECIFIED
	249.71 - SECONDARY DIABETES MELLITUS WITH PERIPHERAL CIRCULATORY MANIFESTATION UNCONTROLLED
	249.8 - SECONDARY DIABETES MELLITUS WITH OTHER SPECIFIED MANIFESTATION
	249.80 - SECONDARY DIABETES MELLITUS WITH OTHER SPECIFIED MANIFESTATION NOT STATED AS UNCONTROLLED OR UNSPECIFIED
	249.81 - SECONDARY DIABETES MELLITUS WITH OTHER SPECIFIED MANIFESTATION UNCONTROLLED
	249.9 - SECONDARY DIABETES MELLITUS WITH UNSPECIFIED COMPLICATION
	249.90 - SECONDARY DIABETES MELLITUS WITH UNSPECIFIED COMPLICATION NOT STATED AS UNCONTROLLED OR UNSPECIFIED
	249.91 - SECONDARY DIABETES MELLITUS WITH UNSPECIFIED COMPLICATION UNCONTROLLED
	250 - DIABETES MELLITUS
	250.0 - DIABETES MELLITUS WITHOUT MENTION OF COMPLICATION
	250.00 - DIABETES MELLITUS WITHOUT MENTION OF COMPLICATION TYPE II OR UNSPECIFIED TYPE NOT STATED AS UNCONTROLLED
	250.01 - DIABETES MELLITUS WITHOUT MENTION OF COMPLICATION TYPE I [JUVENILE TYPE] NOT STATED AS UNCONTROLLED
	250.02 - DIABETES MELLITUS WITHOUT MENTION OF COMPLICATION TYPE II OR UNSPECIFIED TYPE UNCONTROLLED
	250.03 - DIABETES MELLITUS WITHOUT MENTION OF COMPLICATION TYPE I [JUVENILE TYPE] UNCONTROLLED
	250.1 - DIABETES WITH KETOACIDOSIS
	250.10 - DIABETES WITH KETOACIDOSIS TYPE II OR UNSPECIFIED TYPE NOT STATED AS UNCONTROLLED
	250.11 - DIABETES WITH KETOACIDOSIS TYPE I [JUVENILE TYPE] NOT STATED AS UNCONTROLLED
	250.12 - DIABETES WITH KETOACIDOSIS TYPE II OR UNSPECIFIED TYPE UNCONTROLLED
	250.13 - DIABETES WITH KETOACIDOSIS TYPE I [JUVENILE TYPE] UNCONTROLLED
	250.2 - DIABETES WITH HYPEROSMOLARITY
	250.20 - DIABETES WITH HYPEROSMOLARITY TYPE II OR UNSPECIFIED TYPE NOT STATED AS UNCONTROLLED
	250.21 - DIABETES WITH HYPEROSMOLARITY TYPE I [JUVENILE TYPE] NOT STATED AS UNCONTROLLED
	250.22 - DIABETES WITH HYPEROSMOLARITY TYPE II OR UNSPECIFIED TYPE UNCONTROLLED
	250.23 - DIABETES WITH HYPEROSMOLARITY TYPE I [JUVENILE TYPE] UNCONTROLLED
	250.3 - DIABETES WITH OTHER COMA
	250.30 - DIABETES WITH OTHER COMA TYPE II OR UNSPECIFIED TYPE NOT STATED AS UNCONTROLLED
	250.31 - DIABETES WITH OTHER COMA TYPE I [JUVENILE TYPE] NOT STATED AS UNCONTROLLED
	250.32 - DIABETES WITH OTHER COMA TYPE II OR UNSPECIFIED TYPE UNCONTROLLED
	250.33 - DIABETES WITH OTHER COMA TYPE I [JUVENILE TYPE] UNCONTROLLED
	250.4 - DIABETES WITH RENAL MANIFESTATIONS
	250.40 - DIABETES WITH RENAL MANIFESTATIONS TYPE II OR UNSPECIFIED TYPE NOT STATED AS UNCONTROLLED
	250.41 - DIABETES WITH RENAL MANIFESTATIONS TYPE I [JUVENILE TYPE] NOT STATED AS UNCONTROLLED
	250.42 - DIABETES WITH RENAL MANIFESTATIONS TYPE II OR UNSPECIFIED TYPE UNCONTROLLED
	250.43 - DIABETES WITH RENAL MANIFESTATIONS TYPE I [JUVENILE TYPE] UNCONTROLLED
	250.5 - DIABETES WITH OPHTHALMIC MANIFESTATIONS
	250.50 - DIABETES WITH OPHTHALMIC MANIFESTATIONS TYPE II OR UNSPECIFIED TYPE NOT STATED AS UNCONTROLLED
	250.51 - DIABETES WITH OPHTHALMIC MANIFESTATIONS TYPE I [JUVENILE TYPE] NOT STATED AS UNCONTROLLED
	250.52 - DIABETES WITH OPHTHALMIC MANIFESTATIONS TYPE II OR UNSPECIFIED TYPE UNCONTROLLED
	250.53 - DIABETES WITH OPHTHALMIC MANIFESTATIONS TYPE I [JUVENILE TYPE] UNCONTROLLED
	250.6 - DIABETES WITH NEUROLOGICAL MANIFESTATIONS
	250.60 - DIABETES WITH NEUROLOGICAL MANIFESTATIONS TYPE II OR UNSPECIFIED TYPE NOT STATED AS UNCONTROLLED
	250.61 - DIABETES WITH NEUROLOGICAL MANIFESTATIONS TYPE I [JUVENILE TYPE] NOT STATED AS UNCONTROLLED
	250.62 - DIABETES WITH NEUROLOGICAL MANIFESTATIONS TYPE II OR UNSPECIFIED TYPE UNCONTROLLED
	250.63 - DIABETES WITH NEUROLOGICAL MANIFESTATIONS TYPE I [JUVENILE TYPE] UNCONTROLLED
	250.7 - DIABETES WITH PERIPHERAL CIRCULATORY DISORDERS
	250.70 - DIABETES WITH PERIPHERAL CIRCULATORY DISORDERS TYPE II OR UNSPECIFIED TYPE NOT STATED AS UNCONTROLLED
	250.71 - DIABETES WITH PERIPHERAL CIRCULATORY DISORDERS TYPE I [JUVENILE TYPE] NOT STATED AS UNCONTROLLED
	250.72 - DIABETES WITH PERIPHERAL CIRCULATORY DISORDERS TYPE II OR UNSPECIFIED TYPE UNCONTROLLED
	250.73 - DIABETES WITH PERIPHERAL CIRCULATORY DISORDERS TYPE I [JUVENILE TYPE] UNCONTROLLED
	250.8 - DIABETES WITH OTHER SPECIFIED MANIFESTATIONS
	250.80 - DIABETES WITH OTHER SPECIFIED MANIFESTATIONS TYPE II OR UNSPECIFIED TYPE NOT STATED AS UNCONTROLLED
	250.81 - DIABETES WITH OTHER SPECIFIED MANIFESTATIONS TYPE I [JUVENILE TYPE] NOT STATED AS UNCONTROLLED
	250.82 - DIABETES WITH OTHER SPECIFIED MANIFESTATIONS TYPE II OR UNSPECIFIED TYPE UNCONTROLLED
	250.83 - DIABETES WITH OTHER SPECIFIED MANIFESTATIONS TYPE I [JUVENILE TYPE] UNCONTROLLED
	250.9 - DIABETES WITH UNSPECIFIED COMPLICATION
	250.90 - DIABETES WITH UNSPECIFIED COMPLICATION TYPE II OR UNSPECIFIED TYPE NOT STATED AS UNCONTROLLED
	250.91 - DIABETES WITH UNSPECIFIED COMPLICATION TYPE I [JUVENILE TYPE] NOT STATED AS UNCONTROLLED
	250.92 - DIABETES WITH UNSPECIFIED COMPLICATION TYPE II OR UNSPECIFIED TYPE UNCONTROLLED
	250.93 - DIABETES WITH UNSPECIFIED COMPLICATION TYPE I [JUVENILE TYPE] UNCONTROLLED
	The occurrence of Outpatient with the following attributes:
	Diagnosis Code (Any Position) is any of: { "250", "250.0", "250.00", "250.01", "250.02", "250.03", "250.1", "250.10", "250.11", "250.12", "250.13", "250.2", "250.20", "250.21", "250.22", "250.23", "250.3", "250.30", "250.31", "250.32", "250.33", "250.4", "250.40", "250.41", "250.42", "250.43", "250.5", "250.50", "250.51", "250.52", "250.53", "250.6", "250.60", "250.61", "250.62", "250.63", "250.7…
	250 - DIABETES MELLITUS
	250.0 - DIABETES MELLITUS WITHOUT MENTION OF COMPLICATION
	250.00 - DIABETES MELLITUS WITHOUT MENTION OF COMPLICATION TYPE II OR UNSPECIFIED TYPE NOT STATED AS UNCONTROLLED
	250.01 - DIABETES MELLITUS WITHOUT MENTION OF COMPLICATION TYPE I [JUVENILE TYPE] NOT STATED AS UNCONTROLLED
	250.02 - DIABETES MELLITUS WITHOUT MENTION OF COMPLICATION TYPE II OR UNSPECIFIED TYPE UNCONTROLLED
	250.03 - DIABETES MELLITUS WITHOUT MENTION OF COMPLICATION TYPE I [JUVENILE TYPE] UNCONTROLLED
	250.1 - DIABETES WITH KETOACIDOSIS
	250.10 - DIABETES WITH KETOACIDOSIS TYPE II OR UNSPECIFIED TYPE NOT STATED AS UNCONTROLLED
	250.11 - DIABETES WITH KETOACIDOSIS TYPE I [JUVENILE TYPE] NOT STATED AS UNCONTROLLED
	250.12 - DIABETES WITH KETOACIDOSIS TYPE II OR UNSPECIFIED TYPE UNCONTROLLED
	250.13 - DIABETES WITH KETOACIDOSIS TYPE I [JUVENILE TYPE] UNCONTROLLED
	250.2 - DIABETES WITH HYPEROSMOLARITY
	250.20 - DIABETES WITH HYPEROSMOLARITY TYPE II OR UNSPECIFIED TYPE NOT STATED AS UNCONTROLLED
	250.21 - DIABETES WITH HYPEROSMOLARITY TYPE I [JUVENILE TYPE] NOT STATED AS UNCONTROLLED
	250.22 - DIABETES WITH HYPEROSMOLARITY TYPE II OR UNSPECIFIED TYPE UNCONTROLLED
	250.23 - DIABETES WITH HYPEROSMOLARITY TYPE I [JUVENILE TYPE] UNCONTROLLED
	250.3 - DIABETES WITH OTHER COMA
	250.30 - DIABETES WITH OTHER COMA TYPE II OR UNSPECIFIED TYPE NOT STATED AS UNCONTROLLED
	250.31 - DIABETES WITH OTHER COMA TYPE I [JUVENILE TYPE] NOT STATED AS UNCONTROLLED
	250.32 - DIABETES WITH OTHER COMA TYPE II OR UNSPECIFIED TYPE UNCONTROLLED
	250.33 - DIABETES WITH OTHER COMA TYPE I [JUVENILE TYPE] UNCONTROLLED
	250.4 - DIABETES WITH RENAL MANIFESTATIONS
	250.40 - DIABETES WITH RENAL MANIFESTATIONS TYPE II OR UNSPECIFIED TYPE NOT STATED AS UNCONTROLLED
	250.41 - DIABETES WITH RENAL MANIFESTATIONS TYPE I [JUVENILE TYPE] NOT STATED AS UNCONTROLLED
	250.42 - DIABETES WITH RENAL MANIFESTATIONS TYPE II OR UNSPECIFIED TYPE UNCONTROLLED
	250.43 - DIABETES WITH RENAL MANIFESTATIONS TYPE I [JUVENILE TYPE] UNCONTROLLED
	250.5 - DIABETES WITH OPHTHALMIC MANIFESTATIONS
	250.50 - DIABETES WITH OPHTHALMIC MANIFESTATIONS TYPE II OR UNSPECIFIED TYPE NOT STATED AS UNCONTROLLED
	250.51 - DIABETES WITH OPHTHALMIC MANIFESTATIONS TYPE I [JUVENILE TYPE] NOT STATED AS UNCONTROLLED
	250.52 - DIABETES WITH OPHTHALMIC MANIFESTATIONS TYPE II OR UNSPECIFIED TYPE UNCONTROLLED
	250.53 - DIABETES WITH OPHTHALMIC MANIFESTATIONS TYPE I [JUVENILE TYPE] UNCONTROLLED
	250.6 - DIABETES WITH NEUROLOGICAL MANIFESTATIONS
	250.60 - DIABETES WITH NEUROLOGICAL MANIFESTATIONS TYPE II OR UNSPECIFIED TYPE NOT STATED AS UNCONTROLLED
	250.61 - DIABETES WITH NEUROLOGICAL MANIFESTATIONS TYPE I [JUVENILE TYPE] NOT STATED AS UNCONTROLLED
	250.62 - DIABETES WITH NEUROLOGICAL MANIFESTATIONS TYPE II OR UNSPECIFIED TYPE UNCONTROLLED
[truncated: 9,973 more rows]
