# Supplementary material for: Reproducibility of real-world evidence studies using clinical practice data to inform regulatory and coverage decisions
Source: Nat Commun. 2022 Aug 31;13:5126. doi: 10.1038/s41467-022-32310-3 (PMC9430007; doi:10.1038/s41467-022-32310-3)
Supplement: Supplementary file 7 — Supplementary Dataset 4 [file 41467_2022_32310_MOESM7_ESM.zip › Data S4 Study specific author contact files with details of implementation/REPEAT_033_final.xlsx]

## Sheet: Assumptions
Category	Assumptions
MEASURES	The algorithms used to define all the variables used in the replication of the study are given in the sheet named 'codes'
	The manuscript did not mention the OMOP version hence we were not sure about which version of data dictionary the concept ID belonged to. We have access to OMOP version 4.0 and hence replicated our study with the version we have in-house.
	We mapped the concept IDs to ATC codes using the concept ID-ATC linkage excel files available on OMOP website. Then, we mapped ATC codes to get the NDC codes using the "in-house master drug file". These NDC codes were then used to identify concept id in the "source to concept table" and the conept id's used in the study are provided in the worksheet 'codes'
Outcomes	We did not assume any wash-out for the outcome
Inclusion/Exclusion	We assumed any care setting and any position to define inclusion/exclusion.
	The manuscript mentions about time-frame for assessment for Diabetes as "anytime prior to or on index date". We assumed any time prior meant the time-frame for assessment begins from 1/1/2003.
COHORT CREATION
ANALYSIS
	As the list of covariates were not provided in the manuscript, so we used regularized regression. We assumed "lambda.min" was used in penalized regression
	We didn't assume any exposure risk window or exposure gap window

## Sheet: Protocol
A. Data source
MarketScan in OMOP CDM form data including:
- Commercial Claims and Encounters (CCAE): 2013/04/01-2014/09/30
B. Cohort identification
1) Cohort Summary
Patients with type 2 diabetes who are newly treated with SGLT2 inhibitors (SGLT2i) versus non-SGLT2i antihyperglycemic agents (AHAs) during the study period
between April 1, 2013 and September 30, 2014 preceded by at least 12 months of continuous enrollment and no prescriptions of the index drug at any time prior to the index date during entire enrollment history.
2) Steps for cohort formation (the cohort creation diagram from the original study is also pasted below)
- Inclusion/exclusion criteria [We are only confining to broad definition of Diabetes Mellitus]:
1) during the study period between April 1, 2013 and September 30, 2014, identify men and women who had at least one prescription for AHAs
2) Identify those who have one or more prescriptions for SGLT2i’s (with SGLT2i designated as the index drug for those individuals), and the remaining subjects should be grouped into the non-SGLT2i comparators
(with non-SGLT2i AHAs designated as the index drug), including sulfonylureas, DPP-4 inhibitors, GLP-1 agonists, thiazolidinediones, insulin and other miscellaneous AHAs. Don’t include Metformin in the comparator group.
3) Designate the first (i.e., the earliest by calendar date) prescription for the SGLT2i or non-SGLT2i AHAs during the study period that was preceded by at least 12 months of continuous enrollment as the index date
4) Have continuous (>= 365 days) health plan enrollment, pharmacy and medical benefit;
5) Exclude any patients with any prescriptions of the index drug 365days prior to index date (during the continuous enrollment time, 365 days’ wash-out period)
a. In non-SGLT2i AHAs group, if the first dispensed non-SGLT2i AHA does not meet “new use” criteria, as defined by 365-day washout for the index drug, then move on to the next dispensed non-SGLT2i AHA drug until you identify an index date for a non-SGLT2i AHA that meets the “new use” criteria
6) Keep patients with >=1 diagnosis (dx) code for any diabetes mellitus (DM) any time prior to or on exposure index date
7) Exclude patients having any dx codes for secondary diabetes any time prior to or on exposure index date
8) Keep patients having type 2 diabetes mellitus (T2DM) dx codes any time prior to or on exposure index date
9) Exclude patients having type 1 diabetes mellitus (T1DM) codes any time prior to or on exposure index date
Cohort creation diagram from the original study (also provide us same attrition table like below up to broad definition)
C. Identification of exposures
1) Exposure group: new users of SGLT2i
2) Comparison group: new users of non-SGLT2i AHAs
3) Stockpiling: No
4) Episode gap: No
5) Exposure extension period: No
D. Identification of outcome of interest
The primary outcome of interest is
Diabetic ketoacidosis (DKA) in any position, inpatient or ED setting
NOTE: more than one event per user is not allowed.
E. Propensity score estimation and matching-
Match SGLT2i and non-SGLT2i AHA based on an estimated exposure propensity score (EPS).
Estimate the large-scale EPS using regularized logistic regression models with the dependent variable being new user of SGLT2i (yes vs no),
and independent variables chosen among all potential baseline confounders available from the databases, including demographics, baseline comorbidities and medications, as well as procedures.
To select from all potential baseline confounders, please:
1. Create indicators for every unique concept ID that occurred for at least one patient in the cohort.
2. Remove indicators for AHAs dispensed prior to the index date from the list of potential baseline confounders.
3. Use matching caliper =20% of the standard deviation of the logit of the propensity scores.
F. Study follow-up
Please create indicator for follow up of new users from the drug exposure index date until whichever of the following events occurs first:
- the earliest occurrence of the incident outcome
- death
- disenrollment from the health plan/end of medical benefit
- or September 30, 2014
G. Statistical Analyses
- Summary of baseline characteristics before and after matching
o Baseline characteristics-
§ Age (years), report mean (sd)
§ Prior enrollment (years), report mean (sd)
§ Metformin (prior history), report %
§ DPP4 inhibitors (prior history), report %
§ GLP1 agonists (prior history), report %
§ Sulfonylureas (prior history), report %
§ Thiazolidinedione (prior history), report %
§ Insulin (prior history), report %
§ # of prior AHAs, report mean (sd)
- Cox proportional hazards model to estimate the hazard ratio (HR) comparing the DKA incidence
§ between the 1:1 EPS-matched new users of SGLT2i’s and non-SGLT2i AHAs (combined) in patients with type 2 diabetes, run the Cox model with each matched pair being a separate stratum.

## Sheet: Attrition table
Patients with Type 2 diabetes who are newly treated with SGLT2 inhibitors (SGLT2i) versus non-SGLT2i antihyperglycemic agents (AHAs) during the study period between April 1, 2013 and September 30, 2014
	Number of patients
BOTH: Patients with AHA between 4/1/2013 AND 9/30/2014 Date of prescription is cohort entry date (CED)	818071
EXPOSURE: Patients with SGLT2i only [measured between 4/1/2013 AND 9/30/2014]	64260
REFERENCE: Patients with Other AHA [measured between 4/1/2013 AND 9/30/2014]	753811
EXPOSURE: Patients with SGLT2i with continuous medical and pharmacy coverage [measured 365 days prior up to and including the index date and washout of 365 days]	49790
REFERENCE: First AHA with 365 days of continuous medical and pharmacy coverage [measured 365 days prior up to and including the index date and washout of 365 days]	555841
REFERENCE: First other AHA Rx qualified as new use [measured 365 days prior up to and including the index date and washout of 365 days]	223219
REFERENCE: Subsequent other AHA Rx qualified as new use [measured 365 days prior up to and including the index date and washout of 365 days]	29117
BOTH: Exclude patients with non-occurrence of any diabetes [measured any time prior up to and including CED]	285080
BOTH: Exclude patients with occurrence secondary diabetes [measured any time prior up to and including CED]	281207
BOTH: Exclude patients with non-occurrence of Type 2 diabetes [measured any time prior up to and including CED]	278545
BOTH: Exclude patients with occurrence Type 1 diabetes [measured any time prior up to and including CED]	221215
BOTH: Exclude patients with index date after death date	221214

## Sheet: Table 1
Type 2 Diabetes, broad	ORIGINAL STUDY			REPLICATED STUDY
Variable	SGLT2	Non-SGLT2		SGLT2	Non-SGLT2
Number of patients	30196	30196		35056	35056
Age (years), mean (SD)	53.8 (8.0)	53.9 (8.0)		53.3 (7.9)	53.8 (8.1)
Prior enrollment (years), mean (SD)	5.3 (3.8)	5.3 (3.8)		5.2 (3.3)	5.0 (3.2)
History prior, %
Metformin	90.4	83.9		69.3	62.43
DPP4 inhibitors	50.9	17.3		37.74	15.98
GLP agonists	7.8	1		7.59	1.56
SU	54.1	26.7		37.84	21.15
TZD	28.4	15.2		11.26	5.44
Other AHAs	5.2	2.1		2.6	1.28
Insulin	10.7	8		15.47	7.61
Average # of prior AHAs	2.5	1.5		1.21	1

## Sheet: Outcomes
ORIGINAL STUDY
Outcome: Diabetes ketoacidosis (DKA)
Unmatched cohort	SGLT2	Non-SGLT2
Number of patients	34442	126703
Number of events	41	197
Person time in years	24204	107938
Rate per 1000 person years	1.69	1.83
PS matched cohort	SGLT2	Non-SGLT2
Number of patients	30196	30196
Number of events	37	18
HR, 95% CI	1.91 (0.94-4.11)
REPLICATED STUDY
Outcome: Diabetes ketoacidosis (DKA)
Unmatched cohort	SGLT2	Non-SGLT2
Number of patients	37247	183967
Number of events	51	1085
Person time in years	17233	121846
Rate per 1000 person years	2.95944	8.90468
PS matched cohort	SGLT2	Non-SGLT2
Number of patients	35056	35056
Number of events	50	60
HR, 95% CI	0.93 (0.61, 1.43)

## Sheet: Codes
AHA's
Using drug era OMOP CDM table
	43526465
	44785829
	43013884
	40239216
	1580747
	40166035
	44816332
	1583722
	40170911
	1503297
	1529331
	40164161
	40164162
	40164163
	1510202
	1502826
	1516766
	21600779
	21600763
	21600749
	21600713
SGLT2i
Using drug era OMOP CDM table
	43526465
	44785829
	45774751
non-SGLT2i AHAs
Using drug era OMOP CDM table
	AHA’s minus SGLT2i and Metformin
Metformin
Using drug era OMOP CDM table
	1503297
Secondary diabetes
Using condition occurrence OMOP CDM table
	195771
Type 2 Diabetes
Using condition occurrence OMOP CDM table
	201826
	443734
	443767
	192279
	443735
	376065
	443729
	443732
Type 1 Diabetes
Using condition occurrence OMOP CDM table
	201254
	435216
	200687
	377821
	318712
Any diabetes mellitus
	T1DM plus T2DM plus Secondary diabetes
Diabetic ketoacidosis
Using condition occurrence OMOP CDM table
	443734
	439770
	443727
DPP4s
Using drug era OMOP CDM table
	43013884
	40239216
	1580747
	40166035
GLP1s
Using drug era OMOP CDM table
	44816332
	1583722
	40170911
Sulfonylureas
Using drug era OMOP CDM table
	1502809
	1502855
	1559684
	1560171
	1594973
	1597756
Thiazolidinedione
Using drug era OMOP CDM table
	1525215
	1547504
Insulin
Using drug era OMOP CDM table
	1513849
	1516976
	1544838
	1550023
	1567198
	1586346
	1596977
