# Supplementary material for: Reproducibility of real-world evidence studies using clinical practice data to inform regulatory and coverage decisions
Source: Nat Commun. 2022 Aug 31;13:5126. doi: 10.1038/s41467-022-32310-3 (PMC9430007; doi:10.1038/s41467-022-32310-3)
Supplement: Supplementary file 7 — Supplementary Dataset 4 [file 41467_2022_32310_MOESM7_ESM.zip › Data S4 Study specific author contact files with details of implementation/REPEAT_036_final.xlsx]

## Sheet: Assumptions
Category	Assumptions
MEASURES	The algorithms used to define all the variables for the replication of the study are provided in the worksheet named 'codes'
	We assumed any diagnosis position & any care setting to define inclusion/exclusion criteria and covariates
Outcomes	We assumed the outcome was defined as: (ICD9 diagnosis 996.61) OR (ICD9 diagnosis 996.61/998.59/038/ 038.x/038.xx/790.7 AND procedure code for the removal or revision of their implant)
Inclusion/Exclusion	The flow chart (figure 2) mentions about excluding patients with "invalid code combination" or "unknown device type". We implemented cohort creation using "valid code combinations" given in the supplement and hence we could not apply the above mentioned exclusion criteria.
Covariates	We assumed weights for Charlson comorbidity index was defined based on paper "Adapting a clinical comorbidity index for use with ICD-9-CM administrative databases: Deyo RA, Cherkin DC, Ciol MA"
	We assumed weights for Elixhauser index was defined based on paper "Comorbidity measures for use with Administrative Data: ANNE ELIXHAUSER, CLAUDIAS TEINER, ROBERTH ARRIS, AND ROSANNA M. COFFEY"
	We were unable to find these generic names that were provided: Heparin, Heparin calcium, Heparin Sodium, Heparin Sodium chloride, Heparin/Dihydroergotamine in our database. We used the following generic names that were observed in our data: heparin sodium, porcine/dextrose 5 % in water, heparin sodium, porcine/dextrose 5 % in water/pf, heparin sodium, beef, heparin sodium, porcine
	We were unable to find Citric acid/dextrose/Na Cit/Na Phos, Citric acid/Dextrose/Sodium citrate in our database. We used the following generic names that were observed in our data: dextrose-water/sodium citrate/citric acid, citrate dextrose solution, citrate phosphate dextros soln
COHORT CREATION
ANALYSIS

## Sheet: Attrition table
Patients with a record of CIED implant during the calendar years 2009 to 2012 in MarketScan database
	Less Excluded Patients	Remaining Patients
All patients in our database		179222705
Patients with all implants (system implant/generator only implant/lead only implant) between Jan 1st 2009 - December 31st 2012	-178985642	237063
Excluded due to insufficient medical enrollment on cohort entry date	-882	236181
Excluded based on Lead only implant [measured on CED]	-74579	161602
Excluded based on occurrence of Major Cardiac Procedure [measured on CED]	-3376	158226
Excluded based on insufficient medical enrollment [measured 180 days prior and up to and including CED]	-17482	140744
Excluded based on insufficient pharmacy enrollment [measured 180 days prior and up to and including CED]	-31755	108989
Excluded based on Generator only implant [measured on CED]	-52438	56551
Excluded based on occurrence of Evidence of Previous Implant [measured 180 days prior up to 1 day prior to CED]	-6131	50420
Final cohort		50420

## Sheet: Cohort as text
Initial Cohort Cohort Entry Entry date: Between Jan 01, 2009 and Dec 31, 2012. If a patient has multiple possible qualifying cohort entry events, the patient enters the cohort on the first-occurring qualifying event before exclusions are applied. Enrollment Measure: Enrollment Cohort Inclusion Measure: All users of All implants (system implant/generator only implant/lead only implant). For the pu…

## Sheet: Analysis as text
Statistical Analysis Study Outcomes The following study outcomes were defined: Infection measured over the time period beginning on the start of the follow-up period, and ending on the end of the follow-up period. The aggregation used is to set to true if this event started. The population is aggregated using the rate (per 1000 person-years). Infection measured over the time period beginning on t…

## Sheet: Table 1 & 2
	ORIGINAL STUDY					REPLICATED STUDY
	Initial implant - Infection		Initial implant - No infection			Initial implant - Infection		Initial implant - No infection
Variable	N	% or SD	N	% or SD		N	% or SD	N	% or SD
Number of patients	654	100	61760	100		1032	100	49388	100
Age
mean (sd)	67.4	14.17	70	1.49		65.04	14.77	68.96	14.33
Gender
Male	409	0.625	38342	0.621		661	0.641	31584	0.64
Female	245	0.375	23418	0.379		371	0.359	17804	0.36
Region
Northeast	93	0.142	8713	0.141		197	0.191	7978	0.162
North central	213	0.326	20608	0.334		340	0.329	15537	0.315
South	229	0.35	21751	0.352		331	0.321	18494	0.374
West	113	0.173	10291	0.167		155	0.15	7017	0.142
Unknown	6	0.009	397	0.006		9	0.009	362	0.007
Insurance coverage
Commercial	264	0.404	20984	0.34		494	0.479	18069	0.366
Medicare	390	0.596	40776	0.66		538	0.521	31319	0.634
Type of implant
PPM; n (%)	320	0.489	35986	0.583		411	0.398	27811	0.563
ICD; n (%)	218	0.333	16722	0.271		609	0.59	21266	0.431
CRT-P; n (%)	14	0.021	1544	0.025		2	0.002	173	0.004
CRT-D; n (%)	102	0.156	7508	0.122		34	0.033	927	0.019
Index implant setting
Inpatient	372	0.569	26935	0.436		585	0.567	11162	0.226
Outpatient	282	0.431	34825	0.564		459	0.445	38798	0.786
Elixhauser comorbidity index
mean (sd)	4.1	2.66	3.5	2.29		3.56	2.58	3.11	2.16
Charlson comorbidity index
mean (sd)	5.6	2.72	5.2	2.38		4.41	2.7	4.33	2.46
Advanced chronic kidney disease	43	0.066	2485	0.04		103	0.1	2115	0.043
Congestive heart failure	281	0.43	21870	0.354		630	0.61	21750	0.44
Diabetes mellitus	241	0.369	18230	0.295		391	0.379	14924	0.302
Hypertension	418	0.639	37569	0.608		692	0.671	32972	0.668
Immunomodulator	11	0.017	1003	0.016		28	0.027	1115	0.023
Corticosteroid (oral or IV)	103	0.158	7778	0.254		182	0.176	6510	0.132
Anticoagulants (oral or parenteral)	170	0.26	15672	0.254		245	0.237	12837	0.26
Antiplatelet agents (oral or IV)	153	0.234	12081	0.196		233	0.226	10519	0.213

## Sheet: Outcome
	ORIGINAL STUDY
Cumulative incidence of infection (at 1 year post implant)	1.18
Median time to infection (Days)	35
	REPLICATED STUDY
Cumulative incidence of infection (at 1 year post implant)	2.1
Median time to infection (Days)	17

## Sheet: Codes
AIDS/HIV - Charlson comorbidity index componet
This event measure was defined as occurring when any of the following criteria were met:
	The occurrence of Inpatient with the following attributes:
	Diagnosis Code (Any Position) is any of: { "042" }
	042 - (ICD9) HUMAN IMMUNODEFICIENCY VIRUS (HIV) DISEASE
	The occurrence of Outpatient with the following attributes:
	Diagnosis Code (Any Position) is any of: { "042" }
	042 - (ICD9) HUMAN IMMUNODEFICIENCY VIRUS (HIV) DISEASE
AIDS/HIV - Elixhauser comorbidity index componet
This event measure was defined as occurring when any of the following criteria were met:
	The occurrence of Inpatient with the following attributes:
	Diagnosis Code (Any Position) is any of: { "042" }
	042 - (ICD9) HUMAN IMMUNODEFICIENCY VIRUS (HIV) DISEASE
	The occurrence of Outpatient with the following attributes:
	Diagnosis Code (Any Position) is any of: { "042" }
	042 - (ICD9) HUMAN IMMUNODEFICIENCY VIRUS (HIV) DISEASE
Age 40 to 49 - Charlson comorbidity index componet
This measure evaluates to true if any of these criteria are met:
	Age is between 40.0 and 49.0
Age 50 to 59 - Charlson comorbidity index componet
This measure evaluates to true if any of these criteria are met:
	Age is between 50.0 and 59.0
Age 60 to 69 - Charlson comorbidity index componet
This measure evaluates to true if any of these criteria are met:
	Age is between 60.0 and 69.0
Age 70 to 79 - Charlson comorbidity index componet
This measure evaluates to true if any of these criteria are met:
	Age is between 70.0 and 79.0
Age less than 40 years - Charlson comorbidity index componet
This measure evaluates to true if any of these criteria are met:
	Age is less than 40.0
Age more than 80 years - Charlson comorbidity index componet
This measure evaluates to true if any of these criteria are met:
	Age is at least 80.0
Alcohol abuse - Elixhauser comorbidity index componet
This event measure was defined as occurring when any of the following criteria were met:
	The occurrence of Inpatient with the following attributes:
	Diagnosis Code (Any Position) is any of: { "265.2", "291.1", "291.2", "291.3", "291.5", "291.8", "291.9", "303.0", "303.9", "305.0", "357.5", "425.5", "535.3", "571.0", "571.1", "571.2", "571.3", "980", "980.0", "980.1", "980.2", "980.3", "980.8", "980.9", "V11.3" }
	265.2 - (ICD9) PELLAGRA
	291.1 - (ICD9) ALCOHOL-INDUCED PERSISTING AMNESTIC DISORDER
	291.2 - (ICD9) ALCOHOL-INDUCED PERSISTING DEMENTIA
	291.3 - (ICD9) ALCOHOL-INDUCED PSYCHOTIC DISORDER WITH HALLUCINATIONS
	291.5 - (ICD9) ALCOHOL-INDUCED PSYCHOTIC DISORDER WITH DELUSIONS
	291.8 - (ICD9) OTHER SPECIFIED ALCOHOL-INDUCED MENTAL DISORDERS
	291.9 - (ICD9) UNSPECIFIED ALCOHOL-INDUCED MENTAL DISORDERS
	303.0 - (ICD9) ACUTE ALCOHOLIC INTOXICATION
	303.9 - (ICD9) OTHER AND UNSPECIFIED ALCOHOL DEPENDENCE
	305.0 - (ICD9) NONDEPENDENT ALCOHOL ABUSE
	357.5 - (ICD9) ALCOHOLIC POLYNEUROPATHY
	425.5 - (ICD9) ALCOHOLIC CARDIOMYOPATHY
	535.3 - (ICD9) ALCOHOLIC GASTRITIS
	571.0 - (ICD9) ALCOHOLIC FATTY LIVER
	571.1 - (ICD9) ACUTE ALCOHOLIC HEPATITIS
	571.2 - (ICD9) ALCOHOLIC CIRRHOSIS OF LIVER
	571.3 - (ICD9) ALCOHOLIC LIVER DAMAGE UNSPECIFIED
	980 - (ICD9) TOXIC EFFECT OF ALCOHOL
	980.0 - (ICD9) TOXIC EFFECT OF ETHYL ALCOHOL
	980.1 - (ICD9) TOXIC EFFECT OF METHYL ALCOHOL
	980.2 - (ICD9) TOXIC EFFECT OF ISOPROPYL ALCOHOL
	980.3 - (ICD9) TOXIC EFFECT OF FUSEL OIL
	980.8 - (ICD9) TOXIC EFFECT OF OTHER SPECIFIED ALCOHOLS
	980.9 - (ICD9) TOXIC EFFECT OF UNSPECIFIED ALCOHOL
	V11.3 - Code overlap - (ICD9) PERSONAL HISTORY OF ALCOHOLISM; (ICD10) Person boarding or alighting a pedal cycle injured in collision with other pedal cycle
	The occurrence of Outpatient with the following attributes:
	Diagnosis Code (Any Position) is any of: { "265.2", "291.1", "291.2", "291.3", "291.5", "291.8", "291.9", "303.0", "303.9", "305.0", "357.5", "425.5", "535.3", "571.0", "571.1", "571.2", "571.3", "V11.3", "980", "980.0", "980.1", "980.2", "980.3", "980.8", "980.9" }
	265.2 - (ICD9) PELLAGRA
	291.1 - (ICD9) ALCOHOL-INDUCED PERSISTING AMNESTIC DISORDER
	291.2 - (ICD9) ALCOHOL-INDUCED PERSISTING DEMENTIA
	291.3 - (ICD9) ALCOHOL-INDUCED PSYCHOTIC DISORDER WITH HALLUCINATIONS
	291.5 - (ICD9) ALCOHOL-INDUCED PSYCHOTIC DISORDER WITH DELUSIONS
	291.8 - (ICD9) OTHER SPECIFIED ALCOHOL-INDUCED MENTAL DISORDERS
	291.9 - (ICD9) UNSPECIFIED ALCOHOL-INDUCED MENTAL DISORDERS
	303.0 - (ICD9) ACUTE ALCOHOLIC INTOXICATION
	303.9 - (ICD9) OTHER AND UNSPECIFIED ALCOHOL DEPENDENCE
	305.0 - (ICD9) NONDEPENDENT ALCOHOL ABUSE
	357.5 - (ICD9) ALCOHOLIC POLYNEUROPATHY
	425.5 - (ICD9) ALCOHOLIC CARDIOMYOPATHY
	535.3 - (ICD9) ALCOHOLIC GASTRITIS
	571.0 - (ICD9) ALCOHOLIC FATTY LIVER
	571.1 - (ICD9) ACUTE ALCOHOLIC HEPATITIS
	571.2 - (ICD9) ALCOHOLIC CIRRHOSIS OF LIVER
	571.3 - (ICD9) ALCOHOLIC LIVER DAMAGE UNSPECIFIED
	V11.3 - Code overlap - (ICD9) PERSONAL HISTORY OF ALCOHOLISM; (ICD10) Person boarding or alighting a pedal cycle injured in collision with other pedal cycle
	980 - (ICD9) TOXIC EFFECT OF ALCOHOL
	980.0 - (ICD9) TOXIC EFFECT OF ETHYL ALCOHOL
	980.1 - (ICD9) TOXIC EFFECT OF METHYL ALCOHOL
	980.2 - (ICD9) TOXIC EFFECT OF ISOPROPYL ALCOHOL
	980.3 - (ICD9) TOXIC EFFECT OF FUSEL OIL
	980.8 - (ICD9) TOXIC EFFECT OF OTHER SPECIFIED ALCOHOLS
	980.9 - (ICD9) TOXIC EFFECT OF UNSPECIFIED ALCOHOL
Blood loss anemia - Elixhauser comorbidity index componet
This event measure was defined as occurring when any of the following criteria were met:
	The occurrence of Inpatient with the following attributes:
	Diagnosis Code (Any Position) is any of: { "280.0" }
	280.0 - (ICD9) IRON DEFICIENCY ANEMIA SECONDARY TO BLOOD LOSS (CHRONIC)
	The occurrence of Outpatient with the following attributes:
	Diagnosis Code (Any Position) is any of: { "280.0" }
	280.0 - (ICD9) IRON DEFICIENCY ANEMIA SECONDARY TO BLOOD LOSS (CHRONIC)
CHF - Charlson comorbidity index componet
This event measure was defined as occurring when any of the following criteria were met:
	The occurrence of Inpatient with the following attributes:
	Diagnosis Code (Any Position) is any of: { "398.91", "402.01", "402.11", "402.91", "404.01", "404.03", "404.11", "404.13", "404.91", "404.93", "425.4", "425.5", "425.7", "425.8", "425.9", "428", "428.0", "428.1", "428.2", "428.20", "428.21", "428.22", "428.23", "428.3", "428.30", "428.31", "428.32", "428.33", "428.4", "428.40", "428.41", "428.42", "428.43", "428.9" }
	398.91 - (ICD9) RHEUMATIC HEART FAILURE (CONGESTIVE)
	402.01 - (ICD9) MALIGNANT HYPERTENSIVE HEART DISEASE WITH HEART FAILURE
	402.11 - (ICD9) BENIGN HYPERTENSIVE HEART DISEASE WITH HEART FAILURE
	402.91 - (ICD9) UNSPECIFIED HYPERTENSIVE HEART DISEASE WITH HEART FAILURE
	404.01 - (ICD9) HYPERTENSIVE HEART AND CHRONIC KIDNEY DISEASE MALIGNANT WITH HEART FAILURE WITH CHRONIC KIDNEY DISEASE STAGE I THROUGH STAGE IV OR UNSPECIFIED
	404.03 - (ICD9) HYPERTENSIVE HEART AND CHRONIC KIDNEY DISEASE MALIGNANT WITH HEART FAILURE WITH CHRONIC KIDNEY DISEASE STAGE V OR END STAGE RENAL DISEASE
	404.11 - (ICD9) HYPERTENSIVE HEART AND CHRONIC KIDNEY DISEASE BENIGN WITH HEART FAILURE WITH CHRONIC KIDNEY DISEASE STAGE I THROUGH STAGE IV OR UNSPECIFIED
	404.13 - (ICD9) HYPERTENSIVE HEART AND CHRONIC KIDNEY DISEASE BENIGN WITH HEART FAILURE WITH CHRONIC KIDNEY DISEASE STAGE V OR END STAGE RENAL DISEASE
	404.91 - (ICD9) HYPERTENSIVE HEART AND CHRONIC KIDNEY DISEASE UNSPECIFIED WITH HEART FAILURE WITH CHRONIC KIDNEY DISEASE STAGE I THROUGH STAGE IV OR UNSPECIFIED
	404.93 - (ICD9) HYPERTENSIVE HEART AND CHRONIC KIDNEY DISEASE UNSPECIFIED WITH HEART FAILURE WITH CHRONIC KIDNEY DISEASE STAGE V OR END STAGE RENAL DISEASE
	425.4 - (ICD9) OTHER PRIMARY CARDIOMYOPATHIES
	425.5 - (ICD9) ALCOHOLIC CARDIOMYOPATHY
	425.7 - (ICD9) NUTRITIONAL AND METABOLIC CARDIOMYOPATHY
	425.8 - (ICD9) CARDIOMYOPATHY IN OTHER DISEASES CLASSIFIED ELSEWHERE
	425.9 - (ICD9) SECONDARY CARDIOMYOPATHY UNSPECIFIED
	428 - (ICD9) HEART FAILURE
	428.0 - (ICD9) CONGESTIVE HEART FAILURE UNSPECIFIED
	428.1 - (ICD9) LEFT HEART FAILURE
	428.2 - (ICD9) SYSTOLIC HEART FAILURE
	428.20 - (ICD9) UNSPECIFIED SYSTOLIC HEART FAILURE
	428.21 - (ICD9) ACUTE SYSTOLIC HEART FAILURE
	428.22 - (ICD9) CHRONIC SYSTOLIC HEART FAILURE
	428.23 - (ICD9) ACUTE ON CHRONIC SYSTOLIC HEART FAILURE
	428.3 - (ICD9) DIASTOLIC HEART FAILURE
	428.30 - (ICD9) UNSPECIFIED DIASTOLIC HEART FAILURE
	428.31 - (ICD9) ACUTE DIASTOLIC HEART FAILURE
	428.32 - (ICD9) CHRONIC DIASTOLIC HEART FAILURE
	428.33 - (ICD9) ACUTE ON CHRONIC DIASTOLIC HEART FAILURE
	428.4 - (ICD9) COMBINED SYSTOLIC AND DIASTOLIC HEART FAILURE
	428.40 - (ICD9) UNSPECIFIED COMBINED SYSTOLIC AND DIASTOLIC HEART FAILURE
	428.41 - (ICD9) ACUTE COMBINED SYSTOLIC AND DIASTOLIC HEART FAILURE
	428.42 - (ICD9) CHRONIC COMBINED SYSTOLIC AND DIASTOLIC HEART FAILURE
	428.43 - (ICD9) ACUTE ON CHRONIC COMBINED SYSTOLIC AND DIASTOLIC HEART FAILURE
	428.9 - (ICD9) HEART FAILURE UNSPECIFIED
	The occurrence of Outpatient with the following attributes:
	Diagnosis Code (Any Position) is any of: { "398.91", "402.01", "402.11", "402.91", "404.01", "404.03", "404.11", "404.13", "404.91", "404.93", "425.4", "425.5", "425.7", "425.8", "425.9", "428", "428.0", "428.1", "428.2", "428.20", "428.21", "428.22", "428.23", "428.3", "428.30", "428.31", "428.32", "428.33", "428.4", "428.40", "428.41", "428.42", "428.43", "428.9" }
	398.91 - (ICD9) RHEUMATIC HEART FAILURE (CONGESTIVE)
	402.01 - (ICD9) MALIGNANT HYPERTENSIVE HEART DISEASE WITH HEART FAILURE
	402.11 - (ICD9) BENIGN HYPERTENSIVE HEART DISEASE WITH HEART FAILURE
	402.91 - (ICD9) UNSPECIFIED HYPERTENSIVE HEART DISEASE WITH HEART FAILURE
	404.01 - (ICD9) HYPERTENSIVE HEART AND CHRONIC KIDNEY DISEASE MALIGNANT WITH HEART FAILURE WITH CHRONIC KIDNEY DISEASE STAGE I THROUGH STAGE IV OR UNSPECIFIED
	404.03 - (ICD9) HYPERTENSIVE HEART AND CHRONIC KIDNEY DISEASE MALIGNANT WITH HEART FAILURE WITH CHRONIC KIDNEY DISEASE STAGE V OR END STAGE RENAL DISEASE
	404.11 - (ICD9) HYPERTENSIVE HEART AND CHRONIC KIDNEY DISEASE BENIGN WITH HEART FAILURE WITH CHRONIC KIDNEY DISEASE STAGE I THROUGH STAGE IV OR UNSPECIFIED
	404.13 - (ICD9) HYPERTENSIVE HEART AND CHRONIC KIDNEY DISEASE BENIGN WITH HEART FAILURE WITH CHRONIC KIDNEY DISEASE STAGE V OR END STAGE RENAL DISEASE
	404.91 - (ICD9) HYPERTENSIVE HEART AND CHRONIC KIDNEY DISEASE UNSPECIFIED WITH HEART FAILURE WITH CHRONIC KIDNEY DISEASE STAGE I THROUGH STAGE IV OR UNSPECIFIED
	404.93 - (ICD9) HYPERTENSIVE HEART AND CHRONIC KIDNEY DISEASE UNSPECIFIED WITH HEART FAILURE WITH CHRONIC KIDNEY DISEASE STAGE V OR END STAGE RENAL DISEASE
	425.4 - (ICD9) OTHER PRIMARY CARDIOMYOPATHIES
	425.5 - (ICD9) ALCOHOLIC CARDIOMYOPATHY
	425.7 - (ICD9) NUTRITIONAL AND METABOLIC CARDIOMYOPATHY
	425.8 - (ICD9) CARDIOMYOPATHY IN OTHER DISEASES CLASSIFIED ELSEWHERE
	425.9 - (ICD9) SECONDARY CARDIOMYOPATHY UNSPECIFIED
	428 - (ICD9) HEART FAILURE
	428.0 - (ICD9) CONGESTIVE HEART FAILURE UNSPECIFIED
	428.1 - (ICD9) LEFT HEART FAILURE
	428.2 - (ICD9) SYSTOLIC HEART FAILURE
	428.20 - (ICD9) UNSPECIFIED SYSTOLIC HEART FAILURE
	428.21 - (ICD9) ACUTE SYSTOLIC HEART FAILURE
	428.22 - (ICD9) CHRONIC SYSTOLIC HEART FAILURE
	428.23 - (ICD9) ACUTE ON CHRONIC SYSTOLIC HEART FAILURE
	428.3 - (ICD9) DIASTOLIC HEART FAILURE
	428.30 - (ICD9) UNSPECIFIED DIASTOLIC HEART FAILURE
	428.31 - (ICD9) ACUTE DIASTOLIC HEART FAILURE
	428.32 - (ICD9) CHRONIC DIASTOLIC HEART FAILURE
	428.33 - (ICD9) ACUTE ON CHRONIC DIASTOLIC HEART FAILURE
	428.4 - (ICD9) COMBINED SYSTOLIC AND DIASTOLIC HEART FAILURE
	428.40 - (ICD9) UNSPECIFIED COMBINED SYSTOLIC AND DIASTOLIC HEART FAILURE
	428.41 - (ICD9) ACUTE COMBINED SYSTOLIC AND DIASTOLIC HEART FAILURE
	428.42 - (ICD9) CHRONIC COMBINED SYSTOLIC AND DIASTOLIC HEART FAILURE
	428.43 - (ICD9) ACUTE ON CHRONIC COMBINED SYSTOLIC AND DIASTOLIC HEART FAILURE
	428.9 - (ICD9) HEART FAILURE UNSPECIFIED
CHF - Elixhauser comorbidity index componet
This event measure was defined as occurring when any of the following criteria were met:
	The occurrence of Inpatient with the following attributes:
	Diagnosis Code (Any Position) is any of: { "398.91", "402.01", "402.11", "402.91", "404.01", "404.03", "404.11", "404.13", "404.91", "404.93", "425.4", "425.5", "425.7", "425.8", "425.9", "428", "428.0", "428.1", "428.2", "428.20", "428.21", "428.22", "428.23", "428.3", "428.30", "428.31", "428.32", "428.33", "428.4", "428.40", "428.41", "428.42", "428.43", "428.9" }
	398.91 - (ICD9) RHEUMATIC HEART FAILURE (CONGESTIVE)
	402.01 - (ICD9) MALIGNANT HYPERTENSIVE HEART DISEASE WITH HEART FAILURE
	402.11 - (ICD9) BENIGN HYPERTENSIVE HEART DISEASE WITH HEART FAILURE
	402.91 - (ICD9) UNSPECIFIED HYPERTENSIVE HEART DISEASE WITH HEART FAILURE
	404.01 - (ICD9) HYPERTENSIVE HEART AND CHRONIC KIDNEY DISEASE MALIGNANT WITH HEART FAILURE WITH CHRONIC KIDNEY DISEASE STAGE I THROUGH STAGE IV OR UNSPECIFIED
	404.03 - (ICD9) HYPERTENSIVE HEART AND CHRONIC KIDNEY DISEASE MALIGNANT WITH HEART FAILURE WITH CHRONIC KIDNEY DISEASE STAGE V OR END STAGE RENAL DISEASE
	404.11 - (ICD9) HYPERTENSIVE HEART AND CHRONIC KIDNEY DISEASE BENIGN WITH HEART FAILURE WITH CHRONIC KIDNEY DISEASE STAGE I THROUGH STAGE IV OR UNSPECIFIED
	404.13 - (ICD9) HYPERTENSIVE HEART AND CHRONIC KIDNEY DISEASE BENIGN WITH HEART FAILURE WITH CHRONIC KIDNEY DISEASE STAGE V OR END STAGE RENAL DISEASE
	404.91 - (ICD9) HYPERTENSIVE HEART AND CHRONIC KIDNEY DISEASE UNSPECIFIED WITH HEART FAILURE WITH CHRONIC KIDNEY DISEASE STAGE I THROUGH STAGE IV OR UNSPECIFIED
	404.93 - (ICD9) HYPERTENSIVE HEART AND CHRONIC KIDNEY DISEASE UNSPECIFIED WITH HEART FAILURE WITH CHRONIC KIDNEY DISEASE STAGE V OR END STAGE RENAL DISEASE
	425.4 - (ICD9) OTHER PRIMARY CARDIOMYOPATHIES
	425.5 - (ICD9) ALCOHOLIC CARDIOMYOPATHY
	425.7 - (ICD9) NUTRITIONAL AND METABOLIC CARDIOMYOPATHY
	425.8 - (ICD9) CARDIOMYOPATHY IN OTHER DISEASES CLASSIFIED ELSEWHERE
	425.9 - (ICD9) SECONDARY CARDIOMYOPATHY UNSPECIFIED
	428 - (ICD9) HEART FAILURE
	428.0 - (ICD9) CONGESTIVE HEART FAILURE UNSPECIFIED
	428.1 - (ICD9) LEFT HEART FAILURE
	428.2 - (ICD9) SYSTOLIC HEART FAILURE
	428.20 - (ICD9) UNSPECIFIED SYSTOLIC HEART FAILURE
	428.21 - (ICD9) ACUTE SYSTOLIC HEART FAILURE
	428.22 - (ICD9) CHRONIC SYSTOLIC HEART FAILURE
	428.23 - (ICD9) ACUTE ON CHRONIC SYSTOLIC HEART FAILURE
	428.3 - (ICD9) DIASTOLIC HEART FAILURE
	428.30 - (ICD9) UNSPECIFIED DIASTOLIC HEART FAILURE
	428.31 - (ICD9) ACUTE DIASTOLIC HEART FAILURE
	428.32 - (ICD9) CHRONIC DIASTOLIC HEART FAILURE
	428.33 - (ICD9) ACUTE ON CHRONIC DIASTOLIC HEART FAILURE
	428.4 - (ICD9) COMBINED SYSTOLIC AND DIASTOLIC HEART FAILURE
	428.40 - (ICD9) UNSPECIFIED COMBINED SYSTOLIC AND DIASTOLIC HEART FAILURE
	428.41 - (ICD9) ACUTE COMBINED SYSTOLIC AND DIASTOLIC HEART FAILURE
	428.42 - (ICD9) CHRONIC COMBINED SYSTOLIC AND DIASTOLIC HEART FAILURE
	428.43 - (ICD9) ACUTE ON CHRONIC COMBINED SYSTOLIC AND DIASTOLIC HEART FAILURE
	428.9 - (ICD9) HEART FAILURE UNSPECIFIED
	The occurrence of Outpatient with the following attributes:
	Diagnosis Code (Any Position) is any of: { "398.91", "402.01", "402.11", "402.91", "404.01", "404.03", "404.11", "404.13", "404.91", "404.93", "425.4", "425.5", "425.7", "425.8", "425.9", "428", "428.0", "428.1", "428.2", "428.20", "428.21", "428.22", "428.23", "428.3", "428.30", "428.31", "428.32", "428.33", "428.4", "428.40", "428.41", "428.42", "428.43", "428.9" }
	398.91 - (ICD9) RHEUMATIC HEART FAILURE (CONGESTIVE)
	402.01 - (ICD9) MALIGNANT HYPERTENSIVE HEART DISEASE WITH HEART FAILURE
	402.11 - (ICD9) BENIGN HYPERTENSIVE HEART DISEASE WITH HEART FAILURE
	402.91 - (ICD9) UNSPECIFIED HYPERTENSIVE HEART DISEASE WITH HEART FAILURE
	404.01 - (ICD9) HYPERTENSIVE HEART AND CHRONIC KIDNEY DISEASE MALIGNANT WITH HEART FAILURE WITH CHRONIC KIDNEY DISEASE STAGE I THROUGH STAGE IV OR UNSPECIFIED
	404.03 - (ICD9) HYPERTENSIVE HEART AND CHRONIC KIDNEY DISEASE MALIGNANT WITH HEART FAILURE WITH CHRONIC KIDNEY DISEASE STAGE V OR END STAGE RENAL DISEASE
	404.11 - (ICD9) HYPERTENSIVE HEART AND CHRONIC KIDNEY DISEASE BENIGN WITH HEART FAILURE WITH CHRONIC KIDNEY DISEASE STAGE I THROUGH STAGE IV OR UNSPECIFIED
	404.13 - (ICD9) HYPERTENSIVE HEART AND CHRONIC KIDNEY DISEASE BENIGN WITH HEART FAILURE WITH CHRONIC KIDNEY DISEASE STAGE V OR END STAGE RENAL DISEASE
	404.91 - (ICD9) HYPERTENSIVE HEART AND CHRONIC KIDNEY DISEASE UNSPECIFIED WITH HEART FAILURE WITH CHRONIC KIDNEY DISEASE STAGE I THROUGH STAGE IV OR UNSPECIFIED
	404.93 - (ICD9) HYPERTENSIVE HEART AND CHRONIC KIDNEY DISEASE UNSPECIFIED WITH HEART FAILURE WITH CHRONIC KIDNEY DISEASE STAGE V OR END STAGE RENAL DISEASE
	425.4 - (ICD9) OTHER PRIMARY CARDIOMYOPATHIES
	425.5 - (ICD9) ALCOHOLIC CARDIOMYOPATHY
	425.7 - (ICD9) NUTRITIONAL AND METABOLIC CARDIOMYOPATHY
	425.8 - (ICD9) CARDIOMYOPATHY IN OTHER DISEASES CLASSIFIED ELSEWHERE
	425.9 - (ICD9) SECONDARY CARDIOMYOPATHY UNSPECIFIED
	428 - (ICD9) HEART FAILURE
	428.0 - (ICD9) CONGESTIVE HEART FAILURE UNSPECIFIED
	428.1 - (ICD9) LEFT HEART FAILURE
	428.2 - (ICD9) SYSTOLIC HEART FAILURE
	428.20 - (ICD9) UNSPECIFIED SYSTOLIC HEART FAILURE
	428.21 - (ICD9) ACUTE SYSTOLIC HEART FAILURE
	428.22 - (ICD9) CHRONIC SYSTOLIC HEART FAILURE
	428.23 - (ICD9) ACUTE ON CHRONIC SYSTOLIC HEART FAILURE
	428.3 - (ICD9) DIASTOLIC HEART FAILURE
	428.30 - (ICD9) UNSPECIFIED DIASTOLIC HEART FAILURE
	428.31 - (ICD9) ACUTE DIASTOLIC HEART FAILURE
	428.32 - (ICD9) CHRONIC DIASTOLIC HEART FAILURE
	428.33 - (ICD9) ACUTE ON CHRONIC DIASTOLIC HEART FAILURE
	428.4 - (ICD9) COMBINED SYSTOLIC AND DIASTOLIC HEART FAILURE
	428.40 - (ICD9) UNSPECIFIED COMBINED SYSTOLIC AND DIASTOLIC HEART FAILURE
	428.41 - (ICD9) ACUTE COMBINED SYSTOLIC AND DIASTOLIC HEART FAILURE
	428.42 - (ICD9) CHRONIC COMBINED SYSTOLIC AND DIASTOLIC HEART FAILURE
	428.43 - (ICD9) ACUTE ON CHRONIC COMBINED SYSTOLIC AND DIASTOLIC HEART FAILURE
	428.9 - (ICD9) HEART FAILURE UNSPECIFIED
COPD - Charlson comorbidity index componet
This event measure was defined as occurring when any of the following criteria were met:
	The occurrence of Inpatient with the following attributes:
	Diagnosis Code (Any Position) is any of: { "416.8", "416.9", "490", "491", "491.0", "491.1", "491.2", "491.20", "491.21", "491.22", "491.8", "491.9", "492", "492.0", "492.8", "493", "493.0", "493.00", "493.01", "493.02", "493.1", "493.10", "493.11", "493.12", "493.2", "493.20", "493.21", "493.22", "493.8", "493.81", "493.82", "493.9", "493.90", "493.91", "493.92", "494", "494.0", "494.1", "495", …
	416.8 - (ICD9) OTHER CHRONIC PULMONARY HEART DISEASES
	416.9 - (ICD9) CHRONIC PULMONARY HEART DISEASE UNSPECIFIED
	490 - (ICD9) BRONCHITIS NOT SPECIFIED AS ACUTE OR CHRONIC
	491 - (ICD9) CHRONIC BRONCHITIS
	491.0 - (ICD9) SIMPLE CHRONIC BRONCHITIS
	491.1 - (ICD9) MUCOPURULENT CHRONIC BRONCHITIS
	491.2 - (ICD9) OBSTRUCTIVE CHRONIC BRONCHITIS
	491.20 - (ICD9) OBSTRUCTIVE CHRONIC BRONCHITIS WITHOUT EXACERBATION
	491.21 - (ICD9) OBSTRUCTIVE CHRONIC BRONCHITIS WITH (ACUTE) EXACERBATION
	491.22 - (ICD9) OBSTRUCTIVE CHRONIC BRONCHITIS WITH ACUTE BRONCHITIS
	491.8 - (ICD9) OTHER CHRONIC BRONCHITIS
	491.9 - (ICD9) UNSPECIFIED CHRONIC BRONCHITIS
	492 - (ICD9) EMPHYSEMA
	492.0 - (ICD9) EMPHYSEMATOUS BLEB
	492.8 - (ICD9) OTHER EMPHYSEMA
	493 - (ICD9) ASTHMA
	493.0 - (ICD9) EXTRINSIC ASTHMA
	493.00 - (ICD9) EXTRINSIC ASTHMA UNSPECIFIED
	493.01 - (ICD9) EXTRINSIC ASTHMA WITH STATUS ASTHMATICUS
	493.02 - (ICD9) EXTRINSIC ASTHMA WITH (ACUTE) EXACERBATION
	493.1 - (ICD9) INTRINSIC ASTHMA
	493.10 - (ICD9) INTRINSIC ASTHMA UNSPECIFIED
	493.11 - (ICD9) INTRINSIC ASTHMA WITH STATUS ASTHMATICUS
	493.12 - (ICD9) INTRINSIC ASTHMA WITH (ACUTE) EXACERBATION
	493.2 - (ICD9) CHRONIC OBSTRUCTIVE ASTHMA
	493.20 - (ICD9) CHRONIC OBSTRUCTIVE ASTHMA UNSPECIFIED
	493.21 - (ICD9) CHRONIC OBSTRUCTIVE ASTHMA WITH STATUS ASTHMATICUS
	493.22 - (ICD9) CHRONIC OBSTRUCTIVE ASTHMA WITH (ACUTE) EXACERBATION
	493.8 - (ICD9) OTHER SPECIFIED ASTHMA
	493.81 - (ICD9) EXERCISE-INDUCED BRONCHOSPASM
	493.82 - (ICD9) COUGH VARIANT ASTHMA
	493.9 - (ICD9) ASTHMA UNSPECIFIED
	493.90 - (ICD9) ASTHMA UNSPECIFIED
	493.91 - (ICD9) ASTHMA UNSPECIFIED TYPE WITH STATUS ASTHMATICUS
	493.92 - (ICD9) ASTHMA UNSPECIFIED WITH (ACUTE) EXACERBATION
	494 - (ICD9) BRONCHIECTASIS
	494.0 - (ICD9) BRONCHIECTASIS WITHOUT ACUTE EXACERBATION
	494.1 - (ICD9) BRONCHIECTASIS WITH ACUTE EXACERBATION
	495 - (ICD9) EXTRINSIC ALLERGIC ALVEOLITIS
	495.0 - (ICD9) FARMERS' LUNG
	495.1 - (ICD9) BAGASSOSIS
	495.2 - (ICD9) BIRD-FANCIERS' LUNG
	495.3 - (ICD9) SUBEROSIS
	495.4 - (ICD9) MALT WORKERS' LUNG
	495.5 - (ICD9) MUSHROOM WORKERS' LUNG
	495.6 - (ICD9) MAPLE BARK-STRIPPERS' LUNG
	495.7 - (ICD9) VENTILATION PNEUMONITIS
	495.8 - (ICD9) OTHER SPECIFIED ALLERGIC ALVEOLITIS AND PNEUMONITIS
	495.9 - (ICD9) UNSPECIFIED ALLERGIC ALVEOLITIS AND PNEUMONITIS
	496 - (ICD9) CHRONIC AIRWAY OBSTRUCTION NOT ELSEWHERE CLASSIFIED
	500 - (ICD9) COAL WORKERS' PNEUMOCONIOSIS
	501 - (ICD9) ASBESTOSIS
	502 - (ICD9) PNEUMOCONIOSIS DUE TO OTHER SILICA OR SILICATES
	503 - (ICD9) PNEUMOCONIOSIS DUE TO OTHER INORGANIC DUST
	504 - (ICD9) PNEUMONOPATHY DUE TO INHALATION OF OTHER DUST
	505 - (ICD9) PNEUMOCONIOSIS UNSPECIFIED
	506.4 - (ICD9) CHRONIC RESPIRATORY CONDITIONS DUE TO FUMES AND VAPORS
	508.1 - (ICD9) CHRONIC AND OTHER PULMONARY MANIFESTATIONS DUE TO RADIATION
	508.8 - (ICD9) RESPIRATORY CONDITIONS DUE TO OTHER SPECIFIED EXTERNAL AGENTS
	The occurrence of Outpatient with the following attributes:
	Diagnosis Code (Any Position) is any of: { "416.8", "416.9", "506.4", "508.1", "508.8", "490", "491", "491.0", "491.1", "491.2", "491.20", "491.21", "491.22", "491.8", "491.9", "492", "492.0", "492.8", "493", "493.0", "493.00", "493.01", "493.02", "493.1", "493.10", "493.11", "493.12", "493.2", "493.20", "493.21", "493.22", "493.8", "493.81", "493.82", "493.9", "493.90", "493.91", "493.92", "494"…
	416.8 - (ICD9) OTHER CHRONIC PULMONARY HEART DISEASES
	416.9 - (ICD9) CHRONIC PULMONARY HEART DISEASE UNSPECIFIED
	506.4 - (ICD9) CHRONIC RESPIRATORY CONDITIONS DUE TO FUMES AND VAPORS
	508.1 - (ICD9) CHRONIC AND OTHER PULMONARY MANIFESTATIONS DUE TO RADIATION
	508.8 - (ICD9) RESPIRATORY CONDITIONS DUE TO OTHER SPECIFIED EXTERNAL AGENTS
	490 - (ICD9) BRONCHITIS NOT SPECIFIED AS ACUTE OR CHRONIC
	491 - (ICD9) CHRONIC BRONCHITIS
	491.0 - (ICD9) SIMPLE CHRONIC BRONCHITIS
	491.1 - (ICD9) MUCOPURULENT CHRONIC BRONCHITIS
	491.2 - (ICD9) OBSTRUCTIVE CHRONIC BRONCHITIS
	491.20 - (ICD9) OBSTRUCTIVE CHRONIC BRONCHITIS WITHOUT EXACERBATION
	491.21 - (ICD9) OBSTRUCTIVE CHRONIC BRONCHITIS WITH (ACUTE) EXACERBATION
	491.22 - (ICD9) OBSTRUCTIVE CHRONIC BRONCHITIS WITH ACUTE BRONCHITIS
	491.8 - (ICD9) OTHER CHRONIC BRONCHITIS
	491.9 - (ICD9) UNSPECIFIED CHRONIC BRONCHITIS
	492 - (ICD9) EMPHYSEMA
	492.0 - (ICD9) EMPHYSEMATOUS BLEB
	492.8 - (ICD9) OTHER EMPHYSEMA
	493 - (ICD9) ASTHMA
	493.0 - (ICD9) EXTRINSIC ASTHMA
	493.00 - (ICD9) EXTRINSIC ASTHMA UNSPECIFIED
	493.01 - (ICD9) EXTRINSIC ASTHMA WITH STATUS ASTHMATICUS
	493.02 - (ICD9) EXTRINSIC ASTHMA WITH (ACUTE) EXACERBATION
	493.1 - (ICD9) INTRINSIC ASTHMA
	493.10 - (ICD9) INTRINSIC ASTHMA UNSPECIFIED
	493.11 - (ICD9) INTRINSIC ASTHMA WITH STATUS ASTHMATICUS
	493.12 - (ICD9) INTRINSIC ASTHMA WITH (ACUTE) EXACERBATION
	493.2 - (ICD9) CHRONIC OBSTRUCTIVE ASTHMA
	493.20 - (ICD9) CHRONIC OBSTRUCTIVE ASTHMA UNSPECIFIED
	493.21 - (ICD9) CHRONIC OBSTRUCTIVE ASTHMA WITH STATUS ASTHMATICUS
	493.22 - (ICD9) CHRONIC OBSTRUCTIVE ASTHMA WITH (ACUTE) EXACERBATION
	493.8 - (ICD9) OTHER SPECIFIED ASTHMA
	493.81 - (ICD9) EXERCISE-INDUCED BRONCHOSPASM
	493.82 - (ICD9) COUGH VARIANT ASTHMA
	493.9 - (ICD9) ASTHMA UNSPECIFIED
	493.90 - (ICD9) ASTHMA UNSPECIFIED
	493.91 - (ICD9) ASTHMA UNSPECIFIED TYPE WITH STATUS ASTHMATICUS
	493.92 - (ICD9) ASTHMA UNSPECIFIED WITH (ACUTE) EXACERBATION
	494 - (ICD9) BRONCHIECTASIS
	494.0 - (ICD9) BRONCHIECTASIS WITHOUT ACUTE EXACERBATION
	494.1 - (ICD9) BRONCHIECTASIS WITH ACUTE EXACERBATION
	495 - (ICD9) EXTRINSIC ALLERGIC ALVEOLITIS
	495.0 - (ICD9) FARMERS' LUNG
	495.1 - (ICD9) BAGASSOSIS
	495.2 - (ICD9) BIRD-FANCIERS' LUNG
	495.3 - (ICD9) SUBEROSIS
	495.4 - (ICD9) MALT WORKERS' LUNG
	495.5 - (ICD9) MUSHROOM WORKERS' LUNG
	495.6 - (ICD9) MAPLE BARK-STRIPPERS' LUNG
	495.7 - (ICD9) VENTILATION PNEUMONITIS
	495.8 - (ICD9) OTHER SPECIFIED ALLERGIC ALVEOLITIS AND PNEUMONITIS
	495.9 - (ICD9) UNSPECIFIED ALLERGIC ALVEOLITIS AND PNEUMONITIS
	496 - (ICD9) CHRONIC AIRWAY OBSTRUCTION NOT ELSEWHERE CLASSIFIED
	500 - (ICD9) COAL WORKERS' PNEUMOCONIOSIS
	501 - (ICD9) ASBESTOSIS
	502 - (ICD9) PNEUMOCONIOSIS DUE TO OTHER SILICA OR SILICATES
	503 - (ICD9) PNEUMOCONIOSIS DUE TO OTHER INORGANIC DUST
	504 - (ICD9) PNEUMONOPATHY DUE TO INHALATION OF OTHER DUST
	505 - (ICD9) PNEUMOCONIOSIS UNSPECIFIED
COPD - Elixhauser comorbidity index componet
This event measure was defined as occurring when any of the following criteria were met:
	The occurrence of Inpatient with the following attributes:
	Diagnosis Code (Any Position) is any of: { "416.8", "416.9", "490", "491", "491.0", "491.1", "491.2", "491.20", "491.21", "491.22", "491.8", "491.9", "492", "492.0", "492.8", "493", "493.0", "493.00", "493.01", "493.02", "493.1", "493.10", "493.11", "493.12", "493.2", "493.20", "493.21", "493.22", "493.8", "493.81", "493.82", "493.9", "493.90", "493.91", "493.92", "494", "494.0", "494.1", "495", …
	416.8 - (ICD9) OTHER CHRONIC PULMONARY HEART DISEASES
	416.9 - (ICD9) CHRONIC PULMONARY HEART DISEASE UNSPECIFIED
	490 - (ICD9) BRONCHITIS NOT SPECIFIED AS ACUTE OR CHRONIC
	491 - (ICD9) CHRONIC BRONCHITIS
	491.0 - (ICD9) SIMPLE CHRONIC BRONCHITIS
	491.1 - (ICD9) MUCOPURULENT CHRONIC BRONCHITIS
	491.2 - (ICD9) OBSTRUCTIVE CHRONIC BRONCHITIS
	491.20 - (ICD9) OBSTRUCTIVE CHRONIC BRONCHITIS WITHOUT EXACERBATION
	491.21 - (ICD9) OBSTRUCTIVE CHRONIC BRONCHITIS WITH (ACUTE) EXACERBATION
	491.22 - (ICD9) OBSTRUCTIVE CHRONIC BRONCHITIS WITH ACUTE BRONCHITIS
	491.8 - (ICD9) OTHER CHRONIC BRONCHITIS
	491.9 - (ICD9) UNSPECIFIED CHRONIC BRONCHITIS
	492 - (ICD9) EMPHYSEMA
	492.0 - (ICD9) EMPHYSEMATOUS BLEB
	492.8 - (ICD9) OTHER EMPHYSEMA
	493 - (ICD9) ASTHMA
	493.0 - (ICD9) EXTRINSIC ASTHMA
	493.00 - (ICD9) EXTRINSIC ASTHMA UNSPECIFIED
	493.01 - (ICD9) EXTRINSIC ASTHMA WITH STATUS ASTHMATICUS
	493.02 - (ICD9) EXTRINSIC ASTHMA WITH (ACUTE) EXACERBATION
	493.1 - (ICD9) INTRINSIC ASTHMA
	493.10 - (ICD9) INTRINSIC ASTHMA UNSPECIFIED
	493.11 - (ICD9) INTRINSIC ASTHMA WITH STATUS ASTHMATICUS
	493.12 - (ICD9) INTRINSIC ASTHMA WITH (ACUTE) EXACERBATION
	493.2 - (ICD9) CHRONIC OBSTRUCTIVE ASTHMA
	493.20 - (ICD9) CHRONIC OBSTRUCTIVE ASTHMA UNSPECIFIED
	493.21 - (ICD9) CHRONIC OBSTRUCTIVE ASTHMA WITH STATUS ASTHMATICUS
	493.22 - (ICD9) CHRONIC OBSTRUCTIVE ASTHMA WITH (ACUTE) EXACERBATION
	493.8 - (ICD9) OTHER SPECIFIED ASTHMA
	493.81 - (ICD9) EXERCISE-INDUCED BRONCHOSPASM
	493.82 - (ICD9) COUGH VARIANT ASTHMA
	493.9 - (ICD9) ASTHMA UNSPECIFIED
	493.90 - (ICD9) ASTHMA UNSPECIFIED
	493.91 - (ICD9) ASTHMA UNSPECIFIED TYPE WITH STATUS ASTHMATICUS
	493.92 - (ICD9) ASTHMA UNSPECIFIED WITH (ACUTE) EXACERBATION
	494 - (ICD9) BRONCHIECTASIS
	494.0 - (ICD9) BRONCHIECTASIS WITHOUT ACUTE EXACERBATION
	494.1 - (ICD9) BRONCHIECTASIS WITH ACUTE EXACERBATION
	495 - (ICD9) EXTRINSIC ALLERGIC ALVEOLITIS
	495.0 - (ICD9) FARMERS' LUNG
	495.1 - (ICD9) BAGASSOSIS
	495.2 - (ICD9) BIRD-FANCIERS' LUNG
	495.3 - (ICD9) SUBEROSIS
	495.4 - (ICD9) MALT WORKERS' LUNG
	495.5 - (ICD9) MUSHROOM WORKERS' LUNG
	495.6 - (ICD9) MAPLE BARK-STRIPPERS' LUNG
	495.7 - (ICD9) VENTILATION PNEUMONITIS
	495.8 - (ICD9) OTHER SPECIFIED ALLERGIC ALVEOLITIS AND PNEUMONITIS
	495.9 - (ICD9) UNSPECIFIED ALLERGIC ALVEOLITIS AND PNEUMONITIS
	496 - (ICD9) CHRONIC AIRWAY OBSTRUCTION NOT ELSEWHERE CLASSIFIED
	500 - (ICD9) COAL WORKERS' PNEUMOCONIOSIS
	501 - (ICD9) ASBESTOSIS
	502 - (ICD9) PNEUMOCONIOSIS DUE TO OTHER SILICA OR SILICATES
	503 - (ICD9) PNEUMOCONIOSIS DUE TO OTHER INORGANIC DUST
	504 - (ICD9) PNEUMONOPATHY DUE TO INHALATION OF OTHER DUST
	505 - (ICD9) PNEUMOCONIOSIS UNSPECIFIED
	506.4 - (ICD9) CHRONIC RESPIRATORY CONDITIONS DUE TO FUMES AND VAPORS
	508.1 - (ICD9) CHRONIC AND OTHER PULMONARY MANIFESTATIONS DUE TO RADIATION
	508.8 - (ICD9) RESPIRATORY CONDITIONS DUE TO OTHER SPECIFIED EXTERNAL AGENTS
	The occurrence of Outpatient with the following attributes:
	Diagnosis Code (Any Position) is any of: { "416.8", "416.9", "506.4", "508.1", "508.8", "490", "491", "491.0", "491.1", "491.2", "491.20", "491.21", "491.22", "491.8", "491.9", "492", "492.0", "492.8", "493", "493.0", "493.00", "493.01", "493.02", "493.1", "493.10", "493.11", "493.12", "493.2", "493.20", "493.21", "493.22", "493.8", "493.81", "493.82", "493.9", "493.90", "493.91", "493.92", "494"…
	416.8 - (ICD9) OTHER CHRONIC PULMONARY HEART DISEASES
	416.9 - (ICD9) CHRONIC PULMONARY HEART DISEASE UNSPECIFIED
	506.4 - (ICD9) CHRONIC RESPIRATORY CONDITIONS DUE TO FUMES AND VAPORS
	508.1 - (ICD9) CHRONIC AND OTHER PULMONARY MANIFESTATIONS DUE TO RADIATION
	508.8 - (ICD9) RESPIRATORY CONDITIONS DUE TO OTHER SPECIFIED EXTERNAL AGENTS
	490 - (ICD9) BRONCHITIS NOT SPECIFIED AS ACUTE OR CHRONIC
	491 - (ICD9) CHRONIC BRONCHITIS
	491.0 - (ICD9) SIMPLE CHRONIC BRONCHITIS
	491.1 - (ICD9) MUCOPURULENT CHRONIC BRONCHITIS
	491.2 - (ICD9) OBSTRUCTIVE CHRONIC BRONCHITIS
	491.20 - (ICD9) OBSTRUCTIVE CHRONIC BRONCHITIS WITHOUT EXACERBATION
	491.21 - (ICD9) OBSTRUCTIVE CHRONIC BRONCHITIS WITH (ACUTE) EXACERBATION
	491.22 - (ICD9) OBSTRUCTIVE CHRONIC BRONCHITIS WITH ACUTE BRONCHITIS
	491.8 - (ICD9) OTHER CHRONIC BRONCHITIS
	491.9 - (ICD9) UNSPECIFIED CHRONIC BRONCHITIS
	492 - (ICD9) EMPHYSEMA
	492.0 - (ICD9) EMPHYSEMATOUS BLEB
	492.8 - (ICD9) OTHER EMPHYSEMA
	493 - (ICD9) ASTHMA
	493.0 - (ICD9) EXTRINSIC ASTHMA
	493.00 - (ICD9) EXTRINSIC ASTHMA UNSPECIFIED
	493.01 - (ICD9) EXTRINSIC ASTHMA WITH STATUS ASTHMATICUS
	493.02 - (ICD9) EXTRINSIC ASTHMA WITH (ACUTE) EXACERBATION
	493.1 - (ICD9) INTRINSIC ASTHMA
	493.10 - (ICD9) INTRINSIC ASTHMA UNSPECIFIED
	493.11 - (ICD9) INTRINSIC ASTHMA WITH STATUS ASTHMATICUS
	493.12 - (ICD9) INTRINSIC ASTHMA WITH (ACUTE) EXACERBATION
	493.2 - (ICD9) CHRONIC OBSTRUCTIVE ASTHMA
	493.20 - (ICD9) CHRONIC OBSTRUCTIVE ASTHMA UNSPECIFIED
	493.21 - (ICD9) CHRONIC OBSTRUCTIVE ASTHMA WITH STATUS ASTHMATICUS
	493.22 - (ICD9) CHRONIC OBSTRUCTIVE ASTHMA WITH (ACUTE) EXACERBATION
	493.8 - (ICD9) OTHER SPECIFIED ASTHMA
	493.81 - (ICD9) EXERCISE-INDUCED BRONCHOSPASM
	493.82 - (ICD9) COUGH VARIANT ASTHMA
	493.9 - (ICD9) ASTHMA UNSPECIFIED
	493.90 - (ICD9) ASTHMA UNSPECIFIED
	493.91 - (ICD9) ASTHMA UNSPECIFIED TYPE WITH STATUS ASTHMATICUS
	493.92 - (ICD9) ASTHMA UNSPECIFIED WITH (ACUTE) EXACERBATION
	494 - (ICD9) BRONCHIECTASIS
	494.0 - (ICD9) BRONCHIECTASIS WITHOUT ACUTE EXACERBATION
	494.1 - (ICD9) BRONCHIECTASIS WITH ACUTE EXACERBATION
	495 - (ICD9) EXTRINSIC ALLERGIC ALVEOLITIS
	495.0 - (ICD9) FARMERS' LUNG
	495.1 - (ICD9) BAGASSOSIS
	495.2 - (ICD9) BIRD-FANCIERS' LUNG
	495.3 - (ICD9) SUBEROSIS
	495.4 - (ICD9) MALT WORKERS' LUNG
	495.5 - (ICD9) MUSHROOM WORKERS' LUNG
	495.6 - (ICD9) MAPLE BARK-STRIPPERS' LUNG
	495.7 - (ICD9) VENTILATION PNEUMONITIS
	495.8 - (ICD9) OTHER SPECIFIED ALLERGIC ALVEOLITIS AND PNEUMONITIS
	495.9 - (ICD9) UNSPECIFIED ALLERGIC ALVEOLITIS AND PNEUMONITIS
	496 - (ICD9) CHRONIC AIRWAY OBSTRUCTION NOT ELSEWHERE CLASSIFIED
	500 - (ICD9) COAL WORKERS' PNEUMOCONIOSIS
	501 - (ICD9) ASBESTOSIS
	502 - (ICD9) PNEUMOCONIOSIS DUE TO OTHER SILICA OR SILICATES
	503 - (ICD9) PNEUMOCONIOSIS DUE TO OTHER INORGANIC DUST
	504 - (ICD9) PNEUMONOPATHY DUE TO INHALATION OF OTHER DUST
	505 - (ICD9) PNEUMOCONIOSIS UNSPECIFIED
CRTD - CPT Generator only codes
This event measure was defined as occurring when any of the following criteria were met:
	The occurrence of Inpatient with the following attributes:
	Procedure Code (Any Position) is any of: { "33231", "33264" }
	33231 - (HCPCS) Insertion of implantable defibrillator pulse generator only; with existing multiple leads / Insertion of pacing cardioverter-defibrillator pulse generator only; with existing multiple leads
	33264 - (HCPCS) Removal of implantable defibrillator pulse generator with replacement of implantable defibrillator pulse generator; multiple lead system / Removal of pacing cardioverter-defibrillator pulse generator with replacement of pacing cardioverter-defibrillator pulse generator; multiple lead system
	The occurrence of Outpatient with the following attributes:
	Procedure Code (Any Position) is any of: { "33231", "33264" }
	33231 - (HCPCS) Insertion of implantable defibrillator pulse generator only; with existing multiple leads / Insertion of pacing cardioverter-defibrillator pulse generator only; with existing multiple leads
	33264 - (HCPCS) Removal of implantable defibrillator pulse generator with replacement of implantable defibrillator pulse generator; multiple lead system / Removal of pacing cardioverter-defibrillator pulse generator with replacement of pacing cardioverter-defibrillator pulse generator; multiple lead system
	The occurrence of Inpatient with the following attributes:
	Procedure Code (Any Position) is any of: { "33240" }
	33240 - (HCPCS) Insertion of implantable defibrillator pulse generator only; with existing single lead / Insertion of pacing cardioverter-defibrillator pulse generator only; with existing single lead / Insertion of single or dual chamber pacing cardioverter-defibrillator pulse generator
	Procedure Code (Any Position) is not any of: { "33225" }
	33225 - (HCPCS) Insertion of pacing electrode, cardiac venous system, for left ventricular pacing, at time of insertion of implantable defibrillator or pacemaker pulse generator (eg, for upgrade to dual chamber system) (List separately in addition to code for primary procedure) / Insertion of pacing electrode, cardiac venous system, for left ventricular pacing, at time of insertion of pacing card…
	The occurrence of Outpatient with the following attributes:
	Procedure Code (Any Position) is any of: { "33240" }
	33240 - (HCPCS) Insertion of implantable defibrillator pulse generator only; with existing single lead / Insertion of pacing cardioverter-defibrillator pulse generator only; with existing single lead / Insertion of single or dual chamber pacing cardioverter-defibrillator pulse generator
	Procedure Code (Any Position) is not any of: { "33225" }
	33225 - (HCPCS) Insertion of pacing electrode, cardiac venous system, for left ventricular pacing, at time of insertion of implantable defibrillator or pacemaker pulse generator (eg, for upgrade to dual chamber system) (List separately in addition to code for primary procedure) / Insertion of pacing electrode, cardiac venous system, for left ventricular pacing, at time of insertion of pacing card…
CRTD - CPT Lead only codes
This event measure was defined as occurring when any of the following criteria were met:
	The occurrence of Inpatient with the following attributes:
	Procedure Code (Any Position) is any of: { "33202", "33203", "33216", "33217", "33224" }
	33202 - (HCPCS) Insertion of epicardial electrode(s); open incision (eg, thoracotomy, median sternotomy, subxiphoid approach)
	33203 - (HCPCS) Insertion of epicardial electrode(s); endoscopic approach (eg, thoracoscopy, pericardioscopy)
	33216 - (HCPCS) Insertion of a single transvenous electrode, permanent pacemaker or cardioverter-defibrillator / Insertion of a single transvenous electrode, permanent pacemaker or implantable defibrillator / Insertion of a transvenous electrode; single chamber (one electrode) permanent pacemaker or single chamber pacing cardioverter-defibrillator / Insertion or repositioning of a transvenous ele…
	33217 - (HCPCS) Insertion of 2 transvenous electrodes, permanent pacemaker or cardioverter-defibrillator / Insertion of 2 transvenous electrodes, permanent pacemaker or implantable defibrillator / Insertion of a transvenous electrode; dual chamber (two electrodes) permanent pacemaker or dual chamber pacing cardioverter-defibrillator / Insertion or repositioning of a transvenous electrode (15 days…
	33224 - (HCPCS) Insertion of pacing electrode, cardiac venous system, for left ventricular pacing, with attachment to previously placed pacemaker or implantable defibrillator pulse generator (including revision of pocket, removal, insertion, and/or replacement of existing generator) / Insertion of pacing electrode, cardiac venous system, for left ventricular pacing, with attachment to previously …
	The occurrence of Outpatient with the following attributes:
	Procedure Code (Any Position) is any of: { "33202", "33203", "33216", "33217", "33224" }
	33202 - (HCPCS) Insertion of epicardial electrode(s); open incision (eg, thoracotomy, median sternotomy, subxiphoid approach)
	33203 - (HCPCS) Insertion of epicardial electrode(s); endoscopic approach (eg, thoracoscopy, pericardioscopy)
	33216 - (HCPCS) Insertion of a single transvenous electrode, permanent pacemaker or cardioverter-defibrillator / Insertion of a single transvenous electrode, permanent pacemaker or implantable defibrillator / Insertion of a transvenous electrode; single chamber (one electrode) permanent pacemaker or single chamber pacing cardioverter-defibrillator / Insertion or repositioning of a transvenous ele…
	33217 - (HCPCS) Insertion of 2 transvenous electrodes, permanent pacemaker or cardioverter-defibrillator / Insertion of 2 transvenous electrodes, permanent pacemaker or implantable defibrillator / Insertion of a transvenous electrode; dual chamber (two electrodes) permanent pacemaker or dual chamber pacing cardioverter-defibrillator / Insertion or repositioning of a transvenous electrode (15 days…
	33224 - (HCPCS) Insertion of pacing electrode, cardiac venous system, for left ventricular pacing, with attachment to previously placed pacemaker or implantable defibrillator pulse generator (including revision of pocket, removal, insertion, and/or replacement of existing generator) / Insertion of pacing electrode, cardiac venous system, for left ventricular pacing, with attachment to previously …
	The occurrence of Inpatient with the following attributes:
	Procedure Code (Any Position) is any of: { "33225" }
	33225 - (HCPCS) Insertion of pacing electrode, cardiac venous system, for left ventricular pacing, at time of insertion of implantable defibrillator or pacemaker pulse generator (eg, for upgrade to dual chamber system) (List separately in addition to code for primary procedure) / Insertion of pacing electrode, cardiac venous system, for left ventricular pacing, at time of insertion of pacing card…
	Procedure Code (Any Position) is not any of: { "33249", "33240" }
	33249 - (HCPCS) Insertion or replacement of permanent implantable defibrillator system, with transvenous lead(s), single or dual chamber / Insertion or replacement of permanent pacing cardioverter-defibrillator system with transvenous lead(s), single or dual chamber / Insertion or repositioning of electrode lead(s) for single or dual chamber pacing cardioverter-defibrillator and insertion of puls…
	33240 - (HCPCS) Insertion of implantable defibrillator pulse generator only; with existing single lead / Insertion of pacing cardioverter-defibrillator pulse generator only; with existing single lead / Insertion of single or dual chamber pacing cardioverter-defibrillator pulse generator
	The occurrence of Outpatient with the following attributes:
	Procedure Code (Any Position) is any of: { "33225" }
	33225 - (HCPCS) Insertion of pacing electrode, cardiac venous system, for left ventricular pacing, at time of insertion of implantable defibrillator or pacemaker pulse generator (eg, for upgrade to dual chamber system) (List separately in addition to code for primary procedure) / Insertion of pacing electrode, cardiac venous system, for left ventricular pacing, at time of insertion of pacing card…
	Procedure Code (Any Position) is not any of: { "33240", "33249" }
	33240 - (HCPCS) Insertion of implantable defibrillator pulse generator only; with existing single lead / Insertion of pacing cardioverter-defibrillator pulse generator only; with existing single lead / Insertion of single or dual chamber pacing cardioverter-defibrillator pulse generator
	33249 - (HCPCS) Insertion or replacement of permanent implantable defibrillator system, with transvenous lead(s), single or dual chamber / Insertion or replacement of permanent pacing cardioverter-defibrillator system with transvenous lead(s), single or dual chamber / Insertion or repositioning of electrode lead(s) for single or dual chamber pacing cardioverter-defibrillator and insertion of puls…
CRTD - CPT system codes
This event measure was defined as occurring when any of the following criteria were met:
	The occurrence of Inpatient with the following attributes:
	Procedure Code (Any Position) is any of: { "33240", "33249" }
	33240 - (HCPCS) Insertion of implantable defibrillator pulse generator only; with existing single lead / Insertion of pacing cardioverter-defibrillator pulse generator only; with existing single lead / Insertion of single or dual chamber pacing cardioverter-defibrillator pulse generator
	33249 - (HCPCS) Insertion or replacement of permanent implantable defibrillator system, with transvenous lead(s), single or dual chamber / Insertion or replacement of permanent pacing cardioverter-defibrillator system with transvenous lead(s), single or dual chamber / Insertion or repositioning of electrode lead(s) for single or dual chamber pacing cardioverter-defibrillator and insertion of puls…
	Procedure Code (Any Position) is any of: { "33225" }
	33225 - (HCPCS) Insertion of pacing electrode, cardiac venous system, for left ventricular pacing, at time of insertion of implantable defibrillator or pacemaker pulse generator (eg, for upgrade to dual chamber system) (List separately in addition to code for primary procedure) / Insertion of pacing electrode, cardiac venous system, for left ventricular pacing, at time of insertion of pacing card…
	The occurrence of Outpatient with the following attributes:
	Procedure Code (Any Position) is any of: { "33240", "33249" }
	33240 - (HCPCS) Insertion of implantable defibrillator pulse generator only; with existing single lead / Insertion of pacing cardioverter-defibrillator pulse generator only; with existing single lead / Insertion of single or dual chamber pacing cardioverter-defibrillator pulse generator
	33249 - (HCPCS) Insertion or replacement of permanent implantable defibrillator system, with transvenous lead(s), single or dual chamber / Insertion or replacement of permanent pacing cardioverter-defibrillator system with transvenous lead(s), single or dual chamber / Insertion or repositioning of electrode lead(s) for single or dual chamber pacing cardioverter-defibrillator and insertion of puls…
	Procedure Code (Any Position) is any of: { "33225" }
	33225 - (HCPCS) Insertion of pacing electrode, cardiac venous system, for left ventricular pacing, at time of insertion of implantable defibrillator or pacemaker pulse generator (eg, for upgrade to dual chamber system) (List separately in addition to code for primary procedure) / Insertion of pacing electrode, cardiac venous system, for left ventricular pacing, at time of insertion of pacing card…
CRTD - CPT system codes Inpatient
This event measure was defined as occurring when any of the following criteria were met:
	The occurrence of Inpatient with the following attributes:
	Procedure Code (Any Position) is any of: { "33240", "33249" }
	33240 - (HCPCS) Insertion of implantable defibrillator pulse generator only; with existing single lead / Insertion of pacing cardioverter-defibrillator pulse generator only; with existing single lead / Insertion of single or dual chamber pacing cardioverter-defibrillator pulse generator
	33249 - (HCPCS) Insertion or replacement of permanent implantable defibrillator system, with transvenous lead(s), single or dual chamber / Insertion or replacement of permanent pacing cardioverter-defibrillator system with transvenous lead(s), single or dual chamber / Insertion or repositioning of electrode lead(s) for single or dual chamber pacing cardioverter-defibrillator and insertion of puls…
	Procedure Code (Any Position) is any of: { "33225" }
	33225 - (HCPCS) Insertion of pacing electrode, cardiac venous system, for left ventricular pacing, at time of insertion of implantable defibrillator or pacemaker pulse generator (eg, for upgrade to dual chamber system) (List separately in addition to code for primary procedure) / Insertion of pacing electrode, cardiac venous system, for left ventricular pacing, at time of insertion of pacing card…
CRTD - CPT system codes Outpatient
This event measure was defined as occurring when any of the following criteria were met:
	The occurrence of Outpatient with the following attributes:
	Procedure Code (Any Position) is any of: { "33240", "33249" }
	33240 - (HCPCS) Insertion of implantable defibrillator pulse generator only; with existing single lead / Insertion of pacing cardioverter-defibrillator pulse generator only; with existing single lead / Insertion of single or dual chamber pacing cardioverter-defibrillator pulse generator
	33249 - (HCPCS) Insertion or replacement of permanent implantable defibrillator system, with transvenous lead(s), single or dual chamber / Insertion or replacement of permanent pacing cardioverter-defibrillator system with transvenous lead(s), single or dual chamber / Insertion or repositioning of electrode lead(s) for single or dual chamber pacing cardioverter-defibrillator and insertion of puls…
	Procedure Code (Any Position) is any of: { "33225" }
	33225 - (HCPCS) Insertion of pacing electrode, cardiac venous system, for left ventricular pacing, at time of insertion of implantable defibrillator or pacemaker pulse generator (eg, for upgrade to dual chamber system) (List separately in addition to code for primary procedure) / Insertion of pacing electrode, cardiac venous system, for left ventricular pacing, at time of insertion of pacing card…
CRTD - ICD9 Generator only codes
This event measure was defined as occurring when any of the following criteria were met:
	The occurrence of Inpatient with the following attributes:
	Procedure Code (Any Position) is any of: { "00.54" }
	00.54 - (ICD9) IMPLANTATION OR REPLACEMENT OF CARDIAC RESYNCHRONIZATION DEFIBRILLATOR PULSE GENERATOR ONLY [CRT-D]
	The occurrence of Outpatient with the following attributes:
	Procedure Code (Any Position) is any of: { "00.54" }
	00.54 - (ICD9) IMPLANTATION OR REPLACEMENT OF CARDIAC RESYNCHRONIZATION DEFIBRILLATOR PULSE GENERATOR ONLY [CRT-D]
CRTD - ICD9 Lead only codes
This event measure was defined as occurring when any of the following criteria were met:
	The occurrence of Inpatient with the following attributes:
	Procedure Code (Any Position) is any of: { "00.52", "37.74", "37.95", "37.97" }
	00.52 - (ICD9) IMPLANTATION OR REPLACEMENT OF TRANSVENOUS LEAD [ELECTRODE] INTO LEFT VENTRICULAR CORONARY VENOUS SYSTEM
	37.74 - (ICD9) INSERTION OR REPLACEMENT OF EPICARDIAL LEAD [ELECTRODE] INTO EPICARDIUM
	37.95 - (ICD9) IMPLANTATION OF AUTOMATIC CARDIOVERTER/DEFIBRILLATOR LEAD(S) ONLY
	37.97 - (ICD9) REPLACEMENT OF AUTOMATIC CARDIOVERTER/DEFIBRILLATOR LEAD(S) ONLY
	The occurrence of Outpatient with the following attributes:
	Procedure Code (Any Position) is any of: { "00.52", "37.74", "37.95", "37.97" }
	00.52 - (ICD9) IMPLANTATION OR REPLACEMENT OF TRANSVENOUS LEAD [ELECTRODE] INTO LEFT VENTRICULAR CORONARY VENOUS SYSTEM
	37.74 - (ICD9) INSERTION OR REPLACEMENT OF EPICARDIAL LEAD [ELECTRODE] INTO EPICARDIUM
	37.95 - (ICD9) IMPLANTATION OF AUTOMATIC CARDIOVERTER/DEFIBRILLATOR LEAD(S) ONLY
	37.97 - (ICD9) REPLACEMENT OF AUTOMATIC CARDIOVERTER/DEFIBRILLATOR LEAD(S) ONLY
CRTD - ICD9 Total system codes
This event measure was defined as occurring when any of the following criteria were met:
	The occurrence of Inpatient with the following attributes:
	Procedure Code (Any Position) is any of: { "00.51" }
	00.51 - (ICD9) IMPLANTATION OF CARDIAC RESYNCHRONIZATION DEFIBRILLATOR, TOTAL SYSTEM [CRT-D]
	The occurrence of Outpatient with the following attributes:
	Procedure Code (Any Position) is any of: { "00.51" }
	00.51 - (ICD9) IMPLANTATION OF CARDIAC RESYNCHRONIZATION DEFIBRILLATOR, TOTAL SYSTEM [CRT-D]
CRTD - ICD9 Total system codes Inpatient
This event measure was defined as occurring when any of the following criteria were met:
	The occurrence of Inpatient with the following attributes:
	Procedure Code (Any Position) is any of: { "00.51" }
	00.51 - (ICD9) IMPLANTATION OF CARDIAC RESYNCHRONIZATION DEFIBRILLATOR, TOTAL SYSTEM [CRT-D]
CRTD - ICD9 Total system codes Outpatient
This event measure was defined as occurring when any of the following criteria were met:
	The occurrence of Outpatient with the following attributes:
	Procedure Code (Any Position) is any of: { "00.51" }
	00.51 - (ICD9) IMPLANTATION OF CARDIAC RESYNCHRONIZATION DEFIBRILLATOR, TOTAL SYSTEM [CRT-D]
CRTP - CPT Generator only codes
This event measure was defined as occurring when any of the following criteria were met:
	The occurrence of Inpatient with the following attributes:
	Procedure Code (Any Position) is any of: { "33212", "33213" }
	33212 - (HCPCS) Insertion of pacemaker pulse generator only; with existing single lead / Insertion or replacement of pacemaker pulse generator only; single chamber, atrial or ventricular
	33213 - (HCPCS) Insertion of pacemaker pulse generator only; with existing dual leads / Insertion or replacement of pacemaker pulse generator only; dual chamber
	Procedure Code (Any Position) is not any of: { "33225" }
	33225 - (HCPCS) Insertion of pacing electrode, cardiac venous system, for left ventricular pacing, at time of insertion of implantable defibrillator or pacemaker pulse generator (eg, for upgrade to dual chamber system) (List separately in addition to code for primary procedure) / Insertion of pacing electrode, cardiac venous system, for left ventricular pacing, at time of insertion of pacing card…
	The occurrence of Outpatient with the following attributes:
	Procedure Code (Any Position) is any of: { "33212", "33213" }
	33212 - (HCPCS) Insertion of pacemaker pulse generator only; with existing single lead / Insertion or replacement of pacemaker pulse generator only; single chamber, atrial or ventricular
	33213 - (HCPCS) Insertion of pacemaker pulse generator only; with existing dual leads / Insertion or replacement of pacemaker pulse generator only; dual chamber
	Procedure Code (Any Position) is not any of: { "33225" }
	33225 - (HCPCS) Insertion of pacing electrode, cardiac venous system, for left ventricular pacing, at time of insertion of implantable defibrillator or pacemaker pulse generator (eg, for upgrade to dual chamber system) (List separately in addition to code for primary procedure) / Insertion of pacing electrode, cardiac venous system, for left ventricular pacing, at time of insertion of pacing card…
	The occurrence of Inpatient with the following attributes:
	Procedure Code (Any Position) is any of: { "33221" }
	33221 - (HCPCS) Insertion of pacemaker pulse generator only; with existing multiple leads
	Procedure Code (Any Position) is not any of: { "33202", "33203" }
	33202 - (HCPCS) Insertion of epicardial electrode(s); open incision (eg, thoracotomy, median sternotomy, subxiphoid approach)
	33203 - (HCPCS) Insertion of epicardial electrode(s); endoscopic approach (eg, thoracoscopy, pericardioscopy)
	The occurrence of Outpatient with the following attributes:
	Procedure Code (Any Position) is any of: { "33221" }
	33221 - (HCPCS) Insertion of pacemaker pulse generator only; with existing multiple leads
	Procedure Code (Any Position) is not any of: { "33202", "33203" }
	33202 - (HCPCS) Insertion of epicardial electrode(s); open incision (eg, thoracotomy, median sternotomy, subxiphoid approach)
	33203 - (HCPCS) Insertion of epicardial electrode(s); endoscopic approach (eg, thoracoscopy, pericardioscopy)
	The occurrence of Inpatient with the following attributes:
	Procedure Code (Any Position) is any of: { "33229" }
	33229 - (HCPCS) Removal of permanent pacemaker pulse generator with replacement of pacemaker pulse generator; multiple lead system
	The occurrence of Outpatient with the following attributes:
	Procedure Code (Any Position) is any of: { "33229" }
	33229 - (HCPCS) Removal of permanent pacemaker pulse generator with replacement of pacemaker pulse generator; multiple lead system
CRTP - CPT Lead only codes
This event measure was defined as occurring when any of the following criteria were met:
	The occurrence of Inpatient with the following attributes:
	Procedure Code (Any Position) is any of: { "33216", "33217", "33224" }
	33216 - (HCPCS) Insertion of a single transvenous electrode, permanent pacemaker or cardioverter-defibrillator / Insertion of a single transvenous electrode, permanent pacemaker or implantable defibrillator / Insertion of a transvenous electrode; single chamber (one electrode) permanent pacemaker or single chamber pacing cardioverter-defibrillator / Insertion or repositioning of a transvenous ele…
	33217 - (HCPCS) Insertion of 2 transvenous electrodes, permanent pacemaker or cardioverter-defibrillator / Insertion of 2 transvenous electrodes, permanent pacemaker or implantable defibrillator / Insertion of a transvenous electrode; dual chamber (two electrodes) permanent pacemaker or dual chamber pacing cardioverter-defibrillator / Insertion or repositioning of a transvenous electrode (15 days…
	33224 - (HCPCS) Insertion of pacing electrode, cardiac venous system, for left ventricular pacing, with attachment to previously placed pacemaker or implantable defibrillator pulse generator (including revision of pocket, removal, insertion, and/or replacement of existing generator) / Insertion of pacing electrode, cardiac venous system, for left ventricular pacing, with attachment to previously …
	The occurrence of Outpatient with the following attributes:
	Procedure Code (Any Position) is any of: { "33216", "33217", "33224" }
	33216 - (HCPCS) Insertion of a single transvenous electrode, permanent pacemaker or cardioverter-defibrillator / Insertion of a single transvenous electrode, permanent pacemaker or implantable defibrillator / Insertion of a transvenous electrode; single chamber (one electrode) permanent pacemaker or single chamber pacing cardioverter-defibrillator / Insertion or repositioning of a transvenous ele…
	33217 - (HCPCS) Insertion of 2 transvenous electrodes, permanent pacemaker or cardioverter-defibrillator / Insertion of 2 transvenous electrodes, permanent pacemaker or implantable defibrillator / Insertion of a transvenous electrode; dual chamber (two electrodes) permanent pacemaker or dual chamber pacing cardioverter-defibrillator / Insertion or repositioning of a transvenous electrode (15 days…
	33224 - (HCPCS) Insertion of pacing electrode, cardiac venous system, for left ventricular pacing, with attachment to previously placed pacemaker or implantable defibrillator pulse generator (including revision of pocket, removal, insertion, and/or replacement of existing generator) / Insertion of pacing electrode, cardiac venous system, for left ventricular pacing, with attachment to previously …
	The occurrence of Inpatient with the following attributes:
	Procedure Code (Any Position) is any of: { "33202", "33203" }
	33202 - (HCPCS) Insertion of epicardial electrode(s); open incision (eg, thoracotomy, median sternotomy, subxiphoid approach)
	33203 - (HCPCS) Insertion of epicardial electrode(s); endoscopic approach (eg, thoracoscopy, pericardioscopy)
	Procedure Code (Any Position) is not any of: { "33221" }
	33221 - (HCPCS) Insertion of pacemaker pulse generator only; with existing multiple leads
	The occurrence of Outpatient with the following attributes:
	Procedure Code (Any Position) is any of: { "33202", "33203" }
	33202 - (HCPCS) Insertion of epicardial electrode(s); open incision (eg, thoracotomy, median sternotomy, subxiphoid approach)
	33203 - (HCPCS) Insertion of epicardial electrode(s); endoscopic approach (eg, thoracoscopy, pericardioscopy)
	Procedure Code (Any Position) is not any of: { "33221" }
	33221 - (HCPCS) Insertion of pacemaker pulse generator only; with existing multiple leads
	The occurrence of Inpatient with the following attributes:
	Procedure Code (Any Position) is any of: { "33225" }
	33225 - (HCPCS) Insertion of pacing electrode, cardiac venous system, for left ventricular pacing, at time of insertion of implantable defibrillator or pacemaker pulse generator (eg, for upgrade to dual chamber system) (List separately in addition to code for primary procedure) / Insertion of pacing electrode, cardiac venous system, for left ventricular pacing, at time of insertion of pacing card…
	Procedure Code (Any Position) is not any of: { "33212", "33213", "33206", "33207", "33208" }
	33212 - (HCPCS) Insertion of pacemaker pulse generator only; with existing single lead / Insertion or replacement of pacemaker pulse generator only; single chamber, atrial or ventricular
	33213 - (HCPCS) Insertion of pacemaker pulse generator only; with existing dual leads / Insertion or replacement of pacemaker pulse generator only; dual chamber
	33206 - (HCPCS) Insertion of new or replacement of permanent pacemaker with transvenous electrode(s); atrial / Insertion or replacement of permanent pacemaker with transvenous electrode(s); atrial
	33207 - (HCPCS) Insertion of new or replacement of permanent pacemaker with transvenous electrode(s); ventricular / Insertion or replacement of permanent pacemaker with transvenous electrode(s); ventricular
	33208 - (HCPCS) Insertion of new or replacement of permanent pacemaker with transvenous electrode(s); atrial and ventricular / Insertion or replacement of permanent pacemaker with transvenous electrode(s); atrial and ventricular
	The occurrence of Outpatient with the following attributes:
	Procedure Code (Any Position) is any of: { "33225" }
	33225 - (HCPCS) Insertion of pacing electrode, cardiac venous system, for left ventricular pacing, at time of insertion of implantable defibrillator or pacemaker pulse generator (eg, for upgrade to dual chamber system) (List separately in addition to code for primary procedure) / Insertion of pacing electrode, cardiac venous system, for left ventricular pacing, at time of insertion of pacing card…
	Procedure Code (Any Position) is not any of: { "33212", "33213", "33206", "33207", "33208" }
	33212 - (HCPCS) Insertion of pacemaker pulse generator only; with existing single lead / Insertion or replacement of pacemaker pulse generator only; single chamber, atrial or ventricular
	33213 - (HCPCS) Insertion of pacemaker pulse generator only; with existing dual leads / Insertion or replacement of pacemaker pulse generator only; dual chamber
	33206 - (HCPCS) Insertion of new or replacement of permanent pacemaker with transvenous electrode(s); atrial / Insertion or replacement of permanent pacemaker with transvenous electrode(s); atrial
	33207 - (HCPCS) Insertion of new or replacement of permanent pacemaker with transvenous electrode(s); ventricular / Insertion or replacement of permanent pacemaker with transvenous electrode(s); ventricular
	33208 - (HCPCS) Insertion of new or replacement of permanent pacemaker with transvenous electrode(s); atrial and ventricular / Insertion or replacement of permanent pacemaker with transvenous electrode(s); atrial and ventricular
CRTP - CPT systems codes
This event measure was defined as occurring when any of the following criteria were met:
	The occurrence of Inpatient with the following attributes:
	Procedure Code (Any Position) is any of: { "33206", "33207", "33208", "33212", "33213" }
	33206 - (HCPCS) Insertion of new or replacement of permanent pacemaker with transvenous electrode(s); atrial / Insertion or replacement of permanent pacemaker with transvenous electrode(s); atrial
	33207 - (HCPCS) Insertion of new or replacement of permanent pacemaker with transvenous electrode(s); ventricular / Insertion or replacement of permanent pacemaker with transvenous electrode(s); ventricular
	33208 - (HCPCS) Insertion of new or replacement of permanent pacemaker with transvenous electrode(s); atrial and ventricular / Insertion or replacement of permanent pacemaker with transvenous electrode(s); atrial and ventricular
	33212 - (HCPCS) Insertion of pacemaker pulse generator only; with existing single lead / Insertion or replacement of pacemaker pulse generator only; single chamber, atrial or ventricular
	33213 - (HCPCS) Insertion of pacemaker pulse generator only; with existing dual leads / Insertion or replacement of pacemaker pulse generator only; dual chamber
	Procedure Code (Any Position) is any of: { "33225" }
	33225 - (HCPCS) Insertion of pacing electrode, cardiac venous system, for left ventricular pacing, at time of insertion of implantable defibrillator or pacemaker pulse generator (eg, for upgrade to dual chamber system) (List separately in addition to code for primary procedure) / Insertion of pacing electrode, cardiac venous system, for left ventricular pacing, at time of insertion of pacing card…
	The occurrence of Outpatient with the following attributes:
	Procedure Code (Any Position) is any of: { "33206", "33207", "33208", "33212", "33213" }
	33206 - (HCPCS) Insertion of new or replacement of permanent pacemaker with transvenous electrode(s); atrial / Insertion or replacement of permanent pacemaker with transvenous electrode(s); atrial
	33207 - (HCPCS) Insertion of new or replacement of permanent pacemaker with transvenous electrode(s); ventricular / Insertion or replacement of permanent pacemaker with transvenous electrode(s); ventricular
	33208 - (HCPCS) Insertion of new or replacement of permanent pacemaker with transvenous electrode(s); atrial and ventricular / Insertion or replacement of permanent pacemaker with transvenous electrode(s); atrial and ventricular
	33212 - (HCPCS) Insertion of pacemaker pulse generator only; with existing single lead / Insertion or replacement of pacemaker pulse generator only; single chamber, atrial or ventricular
	33213 - (HCPCS) Insertion of pacemaker pulse generator only; with existing dual leads / Insertion or replacement of pacemaker pulse generator only; dual chamber
	Procedure Code (Any Position) is any of: { "33225" }
	33225 - (HCPCS) Insertion of pacing electrode, cardiac venous system, for left ventricular pacing, at time of insertion of implantable defibrillator or pacemaker pulse generator (eg, for upgrade to dual chamber system) (List separately in addition to code for primary procedure) / Insertion of pacing electrode, cardiac venous system, for left ventricular pacing, at time of insertion of pacing card…
	The occurrence of Inpatient with the following attributes:
	Procedure Code (Any Position) is any of: { "33202", "33203" }
	33202 - (HCPCS) Insertion of epicardial electrode(s); open incision (eg, thoracotomy, median sternotomy, subxiphoid approach)
	33203 - (HCPCS) Insertion of epicardial electrode(s); endoscopic approach (eg, thoracoscopy, pericardioscopy)
	Procedure Code (Any Position) is any of: { "33221" }
	33221 - (HCPCS) Insertion of pacemaker pulse generator only; with existing multiple leads
	The occurrence of Outpatient with the following attributes:
	Procedure Code (Any Position) is any of: { "33202", "33203" }
	33202 - (HCPCS) Insertion of epicardial electrode(s); open incision (eg, thoracotomy, median sternotomy, subxiphoid approach)
	33203 - (HCPCS) Insertion of epicardial electrode(s); endoscopic approach (eg, thoracoscopy, pericardioscopy)
	Procedure Code (Any Position) is any of: { "33221" }
	33221 - (HCPCS) Insertion of pacemaker pulse generator only; with existing multiple leads
CRTP - CPT systems codes Inpatient
This event measure was defined as occurring when any of the following criteria were met:
	The occurrence of Inpatient with the following attributes:
	Procedure Code (Any Position) is any of: { "33206", "33207", "33208", "33212", "33213" }
	33206 - (HCPCS) Insertion of new or replacement of permanent pacemaker with transvenous electrode(s); atrial / Insertion or replacement of permanent pacemaker with transvenous electrode(s); atrial
	33207 - (HCPCS) Insertion of new or replacement of permanent pacemaker with transvenous electrode(s); ventricular / Insertion or replacement of permanent pacemaker with transvenous electrode(s); ventricular
	33208 - (HCPCS) Insertion of new or replacement of permanent pacemaker with transvenous electrode(s); atrial and ventricular / Insertion or replacement of permanent pacemaker with transvenous electrode(s); atrial and ventricular
	33212 - (HCPCS) Insertion of pacemaker pulse generator only; with existing single lead / Insertion or replacement of pacemaker pulse generator only; single chamber, atrial or ventricular
	33213 - (HCPCS) Insertion of pacemaker pulse generator only; with existing dual leads / Insertion or replacement of pacemaker pulse generator only; dual chamber
	Procedure Code (Any Position) is any of: { "33225" }
	33225 - (HCPCS) Insertion of pacing electrode, cardiac venous system, for left ventricular pacing, at time of insertion of implantable defibrillator or pacemaker pulse generator (eg, for upgrade to dual chamber system) (List separately in addition to code for primary procedure) / Insertion of pacing electrode, cardiac venous system, for left ventricular pacing, at time of insertion of pacing card…
	The occurrence of Inpatient with the following attributes:
	Procedure Code (Any Position) is any of: { "33202", "33203" }
	33202 - (HCPCS) Insertion of epicardial electrode(s); open incision (eg, thoracotomy, median sternotomy, subxiphoid approach)
	33203 - (HCPCS) Insertion of epicardial electrode(s); endoscopic approach (eg, thoracoscopy, pericardioscopy)
	Procedure Code (Any Position) is any of: { "33221" }
	33221 - (HCPCS) Insertion of pacemaker pulse generator only; with existing multiple leads
CRTP - CPT systems codes Outpatient
This event measure was defined as occurring when any of the following criteria were met:
	The occurrence of Outpatient with the following attributes:
	Procedure Code (Any Position) is any of: { "33206", "33207", "33208", "33212", "33213" }
	33206 - (HCPCS) Insertion of new or replacement of permanent pacemaker with transvenous electrode(s); atrial / Insertion or replacement of permanent pacemaker with transvenous electrode(s); atrial
	33207 - (HCPCS) Insertion of new or replacement of permanent pacemaker with transvenous electrode(s); ventricular / Insertion or replacement of permanent pacemaker with transvenous electrode(s); ventricular
	33208 - (HCPCS) Insertion of new or replacement of permanent pacemaker with transvenous electrode(s); atrial and ventricular / Insertion or replacement of permanent pacemaker with transvenous electrode(s); atrial and ventricular
	33212 - (HCPCS) Insertion of pacemaker pulse generator only; with existing single lead / Insertion or replacement of pacemaker pulse generator only; single chamber, atrial or ventricular
	33213 - (HCPCS) Insertion of pacemaker pulse generator only; with existing dual leads / Insertion or replacement of pacemaker pulse generator only; dual chamber
	Procedure Code (Any Position) is any of: { "33225" }
	33225 - (HCPCS) Insertion of pacing electrode, cardiac venous system, for left ventricular pacing, at time of insertion of implantable defibrillator or pacemaker pulse generator (eg, for upgrade to dual chamber system) (List separately in addition to code for primary procedure) / Insertion of pacing electrode, cardiac venous system, for left ventricular pacing, at time of insertion of pacing card…
	The occurrence of Outpatient with the following attributes:
	Procedure Code (Any Position) is any of: { "33202", "33203" }
	33202 - (HCPCS) Insertion of epicardial electrode(s); open incision (eg, thoracotomy, median sternotomy, subxiphoid approach)
	33203 - (HCPCS) Insertion of epicardial electrode(s); endoscopic approach (eg, thoracoscopy, pericardioscopy)
	Procedure Code (Any Position) is any of: { "33221" }
	33221 - (HCPCS) Insertion of pacemaker pulse generator only; with existing multiple leads
CRTP - ICD9 Generator only codes
This event measure was defined as occurring when any of the following criteria were met:
	The occurrence of Inpatient with the following attributes:
	Procedure Code (Any Position) is any of: { "00.53" }
	00.53 - (ICD9) IMPLANTATION OR REPLACEMENT OF CARDIAC RESYNCHRONIZATION PACEMAKER PULSE GENERATOR ONLY [CRT-P]
	The occurrence of Outpatient with the following attributes:
	Procedure Code (Any Position) is any of: { "00.53" }
	00.53 - (ICD9) IMPLANTATION OR REPLACEMENT OF CARDIAC RESYNCHRONIZATION PACEMAKER PULSE GENERATOR ONLY [CRT-P]
CRTP - ICD9 Lead only codes
This event measure was defined as occurring when any of the following criteria were met:
	The occurrence of Inpatient with the following attributes:
	Procedure Code (Any Position) is any of: { "00.52", "37.70", "37.71", "37.72", "37.73", "37.74", "37.76" }
	00.52 - (ICD9) IMPLANTATION OR REPLACEMENT OF TRANSVENOUS LEAD [ELECTRODE] INTO LEFT VENTRICULAR CORONARY VENOUS SYSTEM
	37.70 - (ICD9) INITIAL INSERTION OF LEAD [ELECTRODE], NOT OTHERWISE SPECIFIED
	37.71 - (ICD9) INITIAL INSERTION OF TRANSVENOUS LEAD [ELECTRODE] INTO VENTRICLE
	37.72 - (ICD9) INITIAL INSERTION OF TRANSVENOUS LEADS [ELECTRODES] INTO ATRIUM AND VENTRICLE
	37.73 - (ICD9) INITIAL INSERTION OF TRANSVENOUS LEAD [ELECTRODE] INTO ATRIUM
	37.74 - (ICD9) INSERTION OR REPLACEMENT OF EPICARDIAL LEAD [ELECTRODE] INTO EPICARDIUM
	37.76 - (ICD9) REPLACEMENT OF TRANSVENOUS ATRIAL AND/OR VENTRICULAR LEAD(S) [ELECTRODE]
	The occurrence of Outpatient with the following attributes:
	Procedure Code (Any Position) is any of: { "00.52", "37.70", "37.71", "37.72", "37.73", "37.74", "37.76" }
	00.52 - (ICD9) IMPLANTATION OR REPLACEMENT OF TRANSVENOUS LEAD [ELECTRODE] INTO LEFT VENTRICULAR CORONARY VENOUS SYSTEM
	37.70 - (ICD9) INITIAL INSERTION OF LEAD [ELECTRODE], NOT OTHERWISE SPECIFIED
	37.71 - (ICD9) INITIAL INSERTION OF TRANSVENOUS LEAD [ELECTRODE] INTO VENTRICLE
	37.72 - (ICD9) INITIAL INSERTION OF TRANSVENOUS LEADS [ELECTRODES] INTO ATRIUM AND VENTRICLE
	37.73 - (ICD9) INITIAL INSERTION OF TRANSVENOUS LEAD [ELECTRODE] INTO ATRIUM
	37.74 - (ICD9) INSERTION OR REPLACEMENT OF EPICARDIAL LEAD [ELECTRODE] INTO EPICARDIUM
	37.76 - (ICD9) REPLACEMENT OF TRANSVENOUS ATRIAL AND/OR VENTRICULAR LEAD(S) [ELECTRODE]
CRTP - ICD9 Total systems codes
This event measure was defined as occurring when any of the following criteria were met:
	The occurrence of Inpatient with the following attributes:
	Procedure Code (Any Position) is any of: { "00.50" }
	00.50 - (ICD9) IMPLANTATION OF CARDIAC RESYNCHRONIZATION PACEMAKER WITHOUT MENTION OF DEFIBRILLATION, TOTAL SYSTEM [CRT-P]
	The occurrence of Outpatient with the following attributes:
	Procedure Code (Any Position) is any of: { "00.50" }
	00.50 - (ICD9) IMPLANTATION OF CARDIAC RESYNCHRONIZATION PACEMAKER WITHOUT MENTION OF DEFIBRILLATION, TOTAL SYSTEM [CRT-P]
CRTP - ICD9 Total systems codes Inpatient
This event measure was defined as occurring when any of the following criteria were met:
	The occurrence of Inpatient with the following attributes:
	Procedure Code (Any Position) is any of: { "00.50" }
	00.50 - (ICD9) IMPLANTATION OF CARDIAC RESYNCHRONIZATION PACEMAKER WITHOUT MENTION OF DEFIBRILLATION, TOTAL SYSTEM [CRT-P]
CRTP - ICD9 Total systems codes Outpatient
This event measure was defined as occurring when any of the following criteria were met:
	The occurrence of Outpatient with the following attributes:
	Procedure Code (Any Position) is any of: { "00.50" }
	00.50 - (ICD9) IMPLANTATION OF CARDIAC RESYNCHRONIZATION PACEMAKER WITHOUT MENTION OF DEFIBRILLATION, TOTAL SYSTEM [CRT-P]
CVD - Charlson comorbidity index componet
This event measure was defined as occurring when any of the following criteria were met:
	The occurrence of Inpatient with the following attributes:
	Diagnosis Code (Any Position) is any of: { "362.34", "430", "431", "432", "432.0", "432.1", "432.9", "433", "433.0", "433.00", "433.01", "433.1", "433.10", "433.11", "433.2", "433.20", "433.21", "433.3", "433.30", "433.31", "433.8", "433.80", "433.81", "433.9", "433.90", "433.91", "434", "434.0", "434.00", "434.01", "434.1", "434.10", "434.11", "434.9", "434.90", "434.91", "435", "435.0", "435.1"…
	362.34 - (ICD9) TRANSIENT RETINAL ARTERIAL OCCLUSION
	430 - (ICD9) SUBARACHNOID HEMORRHAGE
	431 - (ICD9) INTRACEREBRAL HEMORRHAGE
	432 - (ICD9) OTHER AND UNSPECIFIED INTRACRANIAL HEMORRHAGE
	432.0 - (ICD9) NONTRAUMATIC EXTRADURAL HEMORRHAGE
	432.1 - (ICD9) SUBDURAL HEMORRHAGE
	432.9 - (ICD9) UNSPECIFIED INTRACRANIAL HEMORRHAGE
	433 - (ICD9) OCCLUSION AND STENOSIS OF PRECEREBRAL ARTERIES
	433.0 - (ICD9) OCCLUSION AND STENOSIS OF BASILAR ARTERY
	433.00 - (ICD9) OCCLUSION AND STENOSIS OF BASILAR ARTERY WITHOUT CEREBRAL INFARCTION
	433.01 - (ICD9) OCCLUSION AND STENOSIS OF BASILAR ARTERY WITH CEREBRAL INFARCTION
	433.1 - (ICD9) OCCLUSION AND STENOSIS OF CAROTID ARTERY
	433.10 - (ICD9) OCCLUSION AND STENOSIS OF CAROTID ARTERY WITHOUT CEREBRAL INFARCTION
	433.11 - (ICD9) OCCLUSION AND STENOSIS OF CAROTID ARTERY WITH CEREBRAL INFARCTION
	433.2 - (ICD9) OCCLUSION AND STENOSIS OF VERTEBRAL ARTERY
	433.20 - (ICD9) OCCLUSION AND STENOSIS OF VERTEBRAL ARTERY WITHOUT CEREBRAL INFARCTION
	433.21 - (ICD9) OCCLUSION AND STENOSIS OF VERTEBRAL ARTERY WITH CEREBRAL INFARCTION
	433.3 - (ICD9) OCCLUSION AND STENOSIS OF MULTIPLE AND BILATERAL PRECEREBRAL ARTERIES
	433.30 - (ICD9) OCCLUSION AND STENOSIS OF MULTIPLE AND BILATERAL PRECEREBRAL ARTERIES WITHOUT CEREBRAL INFARCTION
	433.31 - (ICD9) OCCLUSION AND STENOSIS OF MULTIPLE AND BILATERAL PRECEREBRAL ARTERIES WITH CEREBRAL INFARCTION
	433.8 - (ICD9) OCCLUSION AND STENOSIS OF OTHER SPECIFIED PRECEREBRAL ARTERY
	433.80 - (ICD9) OCCLUSION AND STENOSIS OF OTHER SPECIFIED PRECEREBRAL ARTERY WITHOUT CEREBRAL INFARCTION
	433.81 - (ICD9) OCCLUSION AND STENOSIS OF OTHER SPECIFIED PRECEREBRAL ARTERY WITH CEREBRAL INFARCTION
	433.9 - (ICD9) OCCLUSION AND STENOSIS OF UNSPECIFIED PRECEREBRAL ARTERY
	433.90 - (ICD9) OCCLUSION AND STENOSIS OF UNSPECIFIED PRECEREBRAL ARTERY WITHOUT CEREBRAL INFARCTION
	433.91 - (ICD9) OCCLUSION AND STENOSIS OF UNSPECIFIED PRECEREBRAL ARTERY WITH CEREBRAL INFARCTION
	434 - (ICD9) OCCLUSION OF CEREBRAL ARTERIES
	434.0 - (ICD9) CEREBRAL THROMBOSIS
	434.00 - (ICD9) CEREBRAL THROMBOSIS WITHOUT CEREBRAL INFARCTION
	434.01 - (ICD9) CEREBRAL THROMBOSIS WITH CEREBRAL INFARCTION
	434.1 - (ICD9) CEREBRAL EMBOLISM
	434.10 - (ICD9) CEREBRAL EMBOLISM WITHOUT CEREBRAL INFARCTION
	434.11 - (ICD9) CEREBRAL EMBOLISM WITH CEREBRAL INFARCTION
	434.9 - (ICD9) CEREBRAL ARTERY OCCLUSION UNSPECIFIED
	434.90 - (ICD9) CEREBRAL ARTERY OCCLUSION UNSPECIFIED WITHOUT CEREBRAL INFARCTION
	434.91 - (ICD9) CEREBRAL ARTERY OCCLUSION UNSPECIFIED WITH CEREBRAL INFARCTION
	435 - (ICD9) TRANSIENT CEREBRAL ISCHEMIA
	435.0 - (ICD9) BASILAR ARTERY SYNDROME
	435.1 - (ICD9) VERTEBRAL ARTERY SYNDROME
	435.2 - (ICD9) SUBCLAVIAN STEAL SYNDROME
	435.3 - (ICD9) VERTEBROBASILAR ARTERY SYNDROME
	435.8 - (ICD9) OTHER SPECIFIED TRANSIENT CEREBRAL ISCHEMIAS
	435.9 - (ICD9) UNSPECIFIED TRANSIENT CEREBRAL ISCHEMIA
	436 - (ICD9) ACUTE BUT ILL-DEFINED CEREBROVASCULAR DISEASE
	437 - (ICD9) OTHER AND ILL-DEFINED CEREBROVASCULAR DISEASE
	437.0 - (ICD9) CEREBRAL ATHEROSCLEROSIS
	437.1 - (ICD9) OTHER GENERALIZED ISCHEMIC CEREBROVASCULAR DISEASE
	437.2 - (ICD9) HYPERTENSIVE ENCEPHALOPATHY
	437.3 - (ICD9) CEREBRAL ANEURYSM NONRUPTURED
	437.4 - (ICD9) CEREBRAL ARTERITIS
	437.5 - (ICD9) MOYAMOYA DISEASE
	437.6 - (ICD9) NONPYOGENIC THROMBOSIS OF INTRACRANIAL VENOUS SINUS
	437.7 - (ICD9) TRANSIENT GLOBAL AMNESIA
	437.8 - (ICD9) OTHER ILL-DEFINED CEREBROVASCULAR DISEASE
	437.9 - (ICD9) UNSPECIFIED CEREBROVASCULAR DISEASE
	438 - (ICD9) LATE EFFECTS OF CEREBROVASCULAR DISEASE
	438.0 - (ICD9) COGNITIVE DEFICITS
	438.1 - (ICD9) SPEECH AND LANGUAGE DEFICITS
	438.10 - (ICD9) SPEECH AND LANGUAGE DEFICIT UNSPECIFIED
	438.11 - (ICD9) APHASIA
	438.12 - (ICD9) DYSPHASIA
	438.13 - (ICD9) DYSARTHRIA
	438.14 - (ICD9) FLUENCY DISORDER
	438.19 - (ICD9) OTHER SPEECH AND LANGUAGE DEFICITS
	438.2 - (ICD9) HEMIPLEGIA/HEMIPARESIS
	438.20 - (ICD9) HEMIPLEGIA AFFECTING UNSPECIFIED SIDE
	438.21 - (ICD9) HEMIPLEGIA AFFECTING DOMINANT SIDE
	438.22 - (ICD9) HEMIPLEGIA AFFECTING NONDOMINANT SIDE
	438.3 - (ICD9) MONOPLEGIA OF UPPER LIMB
	438.30 - (ICD9) MONOPLEGIA OF UPPER LIMB AFFECTING UNSPECIFIED SIDE
	438.31 - (ICD9) MONOPLEGIA OF UPPER LIMB AFFECTING DOMINANT SIDE
	438.32 - (ICD9) MONOPLEGIA OF UPPER LIMB AFFECTING NONDOMINANT SIDE
	438.4 - (ICD9) MONOPLEGIA OF LOWER LIMB
	438.40 - (ICD9) MONOPLEGIA OF LOWER LIMB AFFECTING UNSPECIFIED SIDE
	438.41 - (ICD9) MONOPLEGIA OF LOWER LIMB AFFECTING DOMINANT SIDE
	438.42 - (ICD9) MONOPLEGIA OF LOWER LIMB AFFECTING NONDOMINANT SIDE
	438.5 - (ICD9) OTHER PARALYTIC SYNDROME
	438.50 - (ICD9) OTHER PARALYTIC SYNDROME AFFECTING UNSPECIFIED SIDE
	438.51 - (ICD9) OTHER PARALYTIC SYNDROME AFFECTING DOMINANT SIDE
	438.52 - (ICD9) OTHER PARALYTIC SYNDROME AFFECTING NONDOMINANT SIDE
	438.53 - (ICD9) OTHER PARALYTIC SYNDROME BILATERAL
	438.6 - (ICD9) ALTERATIONS OF SENSATIONS
	438.7 - (ICD9) DISTURBANCES OF VISION
	438.8 - (ICD9) OTHER LATE EFFECTS OF CEREBROVASCULAR DISEASE
	438.81 - (ICD9) APRAXIA CEREBROVASCULAR DISEASE
	438.82 - (ICD9) DYSPHAGIA CEREBROVASCULAR DISEASE
	438.83 - (ICD9) FACIAL WEAKNESS
	438.84 - (ICD9) ATAXIA
	438.85 - (ICD9) VERTIGO
	438.89 - (ICD9) OTHER LATE EFFECTS OF CEREBROVASCULAR DISEASE
	438.9 - (ICD9) UNSPECIFIED LATE EFFECTS OF CEREBROVASCULAR DISEASE
	The occurrence of Outpatient with the following attributes:
	Diagnosis Code (Any Position) is any of: { "362.34", "430", "431", "432", "432.0", "432.1", "432.9", "433", "433.0", "433.00", "433.01", "433.1", "433.10", "433.11", "433.2", "433.20", "433.21", "433.3", "433.30", "433.31", "433.8", "433.80", "433.81", "433.9", "433.90", "433.91", "434", "434.0", "434.00", "434.01", "434.1", "434.10", "434.11", "434.9", "434.90", "434.91", "435", "435.0", "435.1"…
	362.34 - (ICD9) TRANSIENT RETINAL ARTERIAL OCCLUSION
	430 - (ICD9) SUBARACHNOID HEMORRHAGE
	431 - (ICD9) INTRACEREBRAL HEMORRHAGE
	432 - (ICD9) OTHER AND UNSPECIFIED INTRACRANIAL HEMORRHAGE
	432.0 - (ICD9) NONTRAUMATIC EXTRADURAL HEMORRHAGE
	432.1 - (ICD9) SUBDURAL HEMORRHAGE
	432.9 - (ICD9) UNSPECIFIED INTRACRANIAL HEMORRHAGE
	433 - (ICD9) OCCLUSION AND STENOSIS OF PRECEREBRAL ARTERIES
	433.0 - (ICD9) OCCLUSION AND STENOSIS OF BASILAR ARTERY
	433.00 - (ICD9) OCCLUSION AND STENOSIS OF BASILAR ARTERY WITHOUT CEREBRAL INFARCTION
	433.01 - (ICD9) OCCLUSION AND STENOSIS OF BASILAR ARTERY WITH CEREBRAL INFARCTION
	433.1 - (ICD9) OCCLUSION AND STENOSIS OF CAROTID ARTERY
	433.10 - (ICD9) OCCLUSION AND STENOSIS OF CAROTID ARTERY WITHOUT CEREBRAL INFARCTION
	433.11 - (ICD9) OCCLUSION AND STENOSIS OF CAROTID ARTERY WITH CEREBRAL INFARCTION
	433.2 - (ICD9) OCCLUSION AND STENOSIS OF VERTEBRAL ARTERY
	433.20 - (ICD9) OCCLUSION AND STENOSIS OF VERTEBRAL ARTERY WITHOUT CEREBRAL INFARCTION
	433.21 - (ICD9) OCCLUSION AND STENOSIS OF VERTEBRAL ARTERY WITH CEREBRAL INFARCTION
	433.3 - (ICD9) OCCLUSION AND STENOSIS OF MULTIPLE AND BILATERAL PRECEREBRAL ARTERIES
	433.30 - (ICD9) OCCLUSION AND STENOSIS OF MULTIPLE AND BILATERAL PRECEREBRAL ARTERIES WITHOUT CEREBRAL INFARCTION
	433.31 - (ICD9) OCCLUSION AND STENOSIS OF MULTIPLE AND BILATERAL PRECEREBRAL ARTERIES WITH CEREBRAL INFARCTION
	433.8 - (ICD9) OCCLUSION AND STENOSIS OF OTHER SPECIFIED PRECEREBRAL ARTERY
	433.80 - (ICD9) OCCLUSION AND STENOSIS OF OTHER SPECIFIED PRECEREBRAL ARTERY WITHOUT CEREBRAL INFARCTION
	433.81 - (ICD9) OCCLUSION AND STENOSIS OF OTHER SPECIFIED PRECEREBRAL ARTERY WITH CEREBRAL INFARCTION
	433.9 - (ICD9) OCCLUSION AND STENOSIS OF UNSPECIFIED PRECEREBRAL ARTERY
	433.90 - (ICD9) OCCLUSION AND STENOSIS OF UNSPECIFIED PRECEREBRAL ARTERY WITHOUT CEREBRAL INFARCTION
	433.91 - (ICD9) OCCLUSION AND STENOSIS OF UNSPECIFIED PRECEREBRAL ARTERY WITH CEREBRAL INFARCTION
	434 - (ICD9) OCCLUSION OF CEREBRAL ARTERIES
	434.0 - (ICD9) CEREBRAL THROMBOSIS
	434.00 - (ICD9) CEREBRAL THROMBOSIS WITHOUT CEREBRAL INFARCTION
	434.01 - (ICD9) CEREBRAL THROMBOSIS WITH CEREBRAL INFARCTION
	434.1 - (ICD9) CEREBRAL EMBOLISM
	434.10 - (ICD9) CEREBRAL EMBOLISM WITHOUT CEREBRAL INFARCTION
	434.11 - (ICD9) CEREBRAL EMBOLISM WITH CEREBRAL INFARCTION
	434.9 - (ICD9) CEREBRAL ARTERY OCCLUSION UNSPECIFIED
	434.90 - (ICD9) CEREBRAL ARTERY OCCLUSION UNSPECIFIED WITHOUT CEREBRAL INFARCTION
	434.91 - (ICD9) CEREBRAL ARTERY OCCLUSION UNSPECIFIED WITH CEREBRAL INFARCTION
	435 - (ICD9) TRANSIENT CEREBRAL ISCHEMIA
	435.0 - (ICD9) BASILAR ARTERY SYNDROME
	435.1 - (ICD9) VERTEBRAL ARTERY SYNDROME
	435.2 - (ICD9) SUBCLAVIAN STEAL SYNDROME
	435.3 - (ICD9) VERTEBROBASILAR ARTERY SYNDROME
	435.8 - (ICD9) OTHER SPECIFIED TRANSIENT CEREBRAL ISCHEMIAS
	435.9 - (ICD9) UNSPECIFIED TRANSIENT CEREBRAL ISCHEMIA
	436 - (ICD9) ACUTE BUT ILL-DEFINED CEREBROVASCULAR DISEASE
	437 - (ICD9) OTHER AND ILL-DEFINED CEREBROVASCULAR DISEASE
	437.0 - (ICD9) CEREBRAL ATHEROSCLEROSIS
	437.1 - (ICD9) OTHER GENERALIZED ISCHEMIC CEREBROVASCULAR DISEASE
	437.2 - (ICD9) HYPERTENSIVE ENCEPHALOPATHY
	437.3 - (ICD9) CEREBRAL ANEURYSM NONRUPTURED
	437.4 - (ICD9) CEREBRAL ARTERITIS
	437.5 - (ICD9) MOYAMOYA DISEASE
	437.6 - (ICD9) NONPYOGENIC THROMBOSIS OF INTRACRANIAL VENOUS SINUS
	437.7 - (ICD9) TRANSIENT GLOBAL AMNESIA
	437.8 - (ICD9) OTHER ILL-DEFINED CEREBROVASCULAR DISEASE
	437.9 - (ICD9) UNSPECIFIED CEREBROVASCULAR DISEASE
	438 - (ICD9) LATE EFFECTS OF CEREBROVASCULAR DISEASE
	438.0 - (ICD9) COGNITIVE DEFICITS
	438.1 - (ICD9) SPEECH AND LANGUAGE DEFICITS
	438.10 - (ICD9) SPEECH AND LANGUAGE DEFICIT UNSPECIFIED
	438.11 - (ICD9) APHASIA
	438.12 - (ICD9) DYSPHASIA
	438.13 - (ICD9) DYSARTHRIA
	438.14 - (ICD9) FLUENCY DISORDER
	438.19 - (ICD9) OTHER SPEECH AND LANGUAGE DEFICITS
	438.2 - (ICD9) HEMIPLEGIA/HEMIPARESIS
	438.20 - (ICD9) HEMIPLEGIA AFFECTING UNSPECIFIED SIDE
	438.21 - (ICD9) HEMIPLEGIA AFFECTING DOMINANT SIDE
	438.22 - (ICD9) HEMIPLEGIA AFFECTING NONDOMINANT SIDE
	438.3 - (ICD9) MONOPLEGIA OF UPPER LIMB
	438.30 - (ICD9) MONOPLEGIA OF UPPER LIMB AFFECTING UNSPECIFIED SIDE
	438.31 - (ICD9) MONOPLEGIA OF UPPER LIMB AFFECTING DOMINANT SIDE
	438.32 - (ICD9) MONOPLEGIA OF UPPER LIMB AFFECTING NONDOMINANT SIDE
	438.4 - (ICD9) MONOPLEGIA OF LOWER LIMB
	438.40 - (ICD9) MONOPLEGIA OF LOWER LIMB AFFECTING UNSPECIFIED SIDE
	438.41 - (ICD9) MONOPLEGIA OF LOWER LIMB AFFECTING DOMINANT SIDE
	438.42 - (ICD9) MONOPLEGIA OF LOWER LIMB AFFECTING NONDOMINANT SIDE
	438.5 - (ICD9) OTHER PARALYTIC SYNDROME
	438.50 - (ICD9) OTHER PARALYTIC SYNDROME AFFECTING UNSPECIFIED SIDE
	438.51 - (ICD9) OTHER PARALYTIC SYNDROME AFFECTING DOMINANT SIDE
	438.52 - (ICD9) OTHER PARALYTIC SYNDROME AFFECTING NONDOMINANT SIDE
	438.53 - (ICD9) OTHER PARALYTIC SYNDROME BILATERAL
	438.6 - (ICD9) ALTERATIONS OF SENSATIONS
	438.7 - (ICD9) DISTURBANCES OF VISION
	438.8 - (ICD9) OTHER LATE EFFECTS OF CEREBROVASCULAR DISEASE
	438.81 - (ICD9) APRAXIA CEREBROVASCULAR DISEASE
	438.82 - (ICD9) DYSPHAGIA CEREBROVASCULAR DISEASE
	438.83 - (ICD9) FACIAL WEAKNESS
	438.84 - (ICD9) ATAXIA
	438.85 - (ICD9) VERTIGO
	438.89 - (ICD9) OTHER LATE EFFECTS OF CEREBROVASCULAR DISEASE
	438.9 - (ICD9) UNSPECIFIED LATE EFFECTS OF CEREBROVASCULAR DISEASE
Cancer - Charlson comorbidity index componet
This event measure was defined as occurring when any of the following criteria were met:
	The occurrence of Inpatient with the following attributes:
	Diagnosis Code (Any Position) is any of: { }
	The occurrence of Outpatient with the following attributes:
	Diagnosis Code (Any Position) is any of: { "238.6", "140", "140.0", "140.1", "140.3", "140.4", "140.5", "140.6", "140.8", "140.9", "141", "141.0", "141.1", "141.2", "141.3", "141.4", "141.5", "141.6", "141.8", "141.9", "142", "142.0", "142.1", "142.2", "142.8", "142.9", "143", "143.0", "143.1", "143.8", "143.9", "144", "144.0", "144.1", "144.8", "144.9", "145", "145.0", "145.1", "145.2", "145.3",…
	238.6 - (ICD9) NEOPLASM OF UNCERTAIN BEHAVIOR OF PLASMA CELLS
	140 - (ICD9) MALIGNANT NEOPLASM OF LIP
	140.0 - (ICD9) MALIGNANT NEOPLASM OF UPPER LIP VERMILION BORDER
	140.1 - (ICD9) MALIGNANT NEOPLASM OF LOWER LIP VERMILION BORDER
	140.3 - (ICD9) MALIGNANT NEOPLASM OF UPPER LIP INNER ASPECT
	140.4 - (ICD9) MALIGNANT NEOPLASM OF LOWER LIP INNER ASPECT
	140.5 - (ICD9) MALIGNANT NEOPLASM OF LIP UNSPECIFIED INNER ASPECT
	140.6 - (ICD9) MALIGNANT NEOPLASM OF COMMISSURE OF LIP
	140.8 - (ICD9) MALIGNANT NEOPLASM OF OTHER SITES OF LIP
	140.9 - (ICD9) MALIGNANT NEOPLASM OF LIP UNSPECIFIED VERMILION BORDER
	141 - (ICD9) MALIGNANT NEOPLASM OF TONGUE
	141.0 - (ICD9) MALIGNANT NEOPLASM OF BASE OF TONGUE
	141.1 - (ICD9) MALIGNANT NEOPLASM OF DORSAL SURFACE OF TONGUE
	141.2 - (ICD9) MALIGNANT NEOPLASM OF TIP AND LATERAL BORDER OF TONGUE
	141.3 - (ICD9) MALIGNANT NEOPLASM OF VENTRAL SURFACE OF TONGUE
	141.4 - (ICD9) MALIGNANT NEOPLASM OF ANTERIOR TWO-THIRDS OF TONGUE PART UNSPECIFIED
	141.5 - (ICD9) MALIGNANT NEOPLASM OF JUNCTIONAL ZONE OF TONGUE
	141.6 - (ICD9) MALIGNANT NEOPLASM OF LINGUAL TONSIL
	141.8 - (ICD9) MALIGNANT NEOPLASM OF OTHER SITES OF TONGUE
	141.9 - (ICD9) MALIGNANT NEOPLASM OF TONGUE UNSPECIFIED
	142 - (ICD9) MALIGNANT NEOPLASM OF MAJOR SALIVARY GLANDS
	142.0 - (ICD9) MALIGNANT NEOPLASM OF PAROTID GLAND
	142.1 - (ICD9) MALIGNANT NEOPLASM OF SUBMANDIBULAR GLAND
	142.2 - (ICD9) MALIGNANT NEOPLASM OF SUBLINGUAL GLAND
	142.8 - (ICD9) MALIGNANT NEOPLASM OF OTHER MAJOR SALIVARY GLANDS
	142.9 - (ICD9) MALIGNANT NEOPLASM OF SALIVARY GLAND UNSPECIFIED
	143 - (ICD9) MALIGNANT NEOPLASM OF GUM
	143.0 - (ICD9) MALIGNANT NEOPLASM OF UPPER GUM
	143.1 - (ICD9) MALIGNANT NEOPLASM OF LOWER GUM
	143.8 - (ICD9) MALIGNANT NEOPLASM OF OTHER SITES OF GUM
	143.9 - (ICD9) MALIGNANT NEOPLASM OF GUM UNSPECIFIED
	144 - (ICD9) MALIGNANT NEOPLASM OF FLOOR OF MOUTH
	144.0 - (ICD9) MALIGNANT NEOPLASM OF ANTERIOR PORTION OF FLOOR OF MOUTH
	144.1 - (ICD9) MALIGNANT NEOPLASM OF LATERAL PORTION OF FLOOR OF MOUTH
	144.8 - (ICD9) MALIGNANT NEOPLASM OF OTHER SITES OF FLOOR OF MOUTH
	144.9 - (ICD9) MALIGNANT NEOPLASM OF FLOOR OF MOUTH PART UNSPECIFIED
	145 - (ICD9) MALIGNANT NEOPLASM OF OTHER AND UNSPECIFIED PARTS OF MOUTH
	145.0 - (ICD9) MALIGNANT NEOPLASM OF CHEEK MUCOSA
	145.1 - (ICD9) MALIGNANT NEOPLASM OF VESTIBULE OF MOUTH
	145.2 - (ICD9) MALIGNANT NEOPLASM OF HARD PALATE
	145.3 - (ICD9) MALIGNANT NEOPLASM OF SOFT PALATE
	145.4 - (ICD9) MALIGNANT NEOPLASM OF UVULA
	145.5 - (ICD9) MALIGNANT NEOPLASM OF PALATE UNSPECIFIED
	145.6 - (ICD9) MALIGNANT NEOPLASM OF RETROMOLAR AREA
	145.8 - (ICD9) MALIGNANT NEOPLASM OF OTHER SPECIFIED PARTS OF MOUTH
	145.9 - (ICD9) MALIGNANT NEOPLASM OF MOUTH UNSPECIFIED
	146 - (ICD9) MALIGNANT NEOPLASM OF OROPHARYNX
	146.0 - (ICD9) MALIGNANT NEOPLASM OF TONSIL
	146.1 - (ICD9) MALIGNANT NEOPLASM OF TONSILLAR FOSSA
	146.2 - (ICD9) MALIGNANT NEOPLASM OF TONSILLAR PILLARS (ANTERIOR) (POSTERIOR)
	146.3 - (ICD9) MALIGNANT NEOPLASM OF VALLECULA EPIGLOTTICA
	146.4 - (ICD9) MALIGNANT NEOPLASM OF ANTERIOR ASPECT OF EPIGLOTTIS
	146.5 - (ICD9) MALIGNANT NEOPLASM OF JUNCTIONAL REGION OF OROPHARYNX
	146.6 - (ICD9) MALIGNANT NEOPLASM OF LATERAL WALL OF OROPHARYNX
	146.7 - (ICD9) MALIGNANT NEOPLASM OF POSTERIOR WALL OF OROPHARYNX
	146.8 - (ICD9) MALIGNANT NEOPLASM OF OTHER SPECIFIED SITES OF OROPHARYNX
	146.9 - (ICD9) MALIGNANT NEOPLASM OF OROPHARYNX UNSPECIFIED SITE
	147 - (ICD9) MALIGNANT NEOPLASM OF NASOPHARYNX
	147.0 - (ICD9) MALIGNANT NEOPLASM OF SUPERIOR WALL OF NASOPHARYNX
	147.1 - (ICD9) MALIGNANT NEOPLASM OF POSTERIOR WALL OF NASOPHARYNX
	147.2 - (ICD9) MALIGNANT NEOPLASM OF LATERAL WALL OF NASOPHARYNX
	147.3 - (ICD9) MALIGNANT NEOPLASM OF ANTERIOR WALL OF NASOPHARYNX
	147.8 - (ICD9) MALIGNANT NEOPLASM OF OTHER SPECIFIED SITES OF NASOPHARYNX
	147.9 - (ICD9) MALIGNANT NEOPLASM OF NASOPHARYNX UNSPECIFIED SITE
	148 - (ICD9) MALIGNANT NEOPLASM OF HYPOPHARYNX
	148.0 - (ICD9) MALIGNANT NEOPLASM OF POSTCRICOID REGION OF HYPOPHARYNX
	148.1 - (ICD9) MALIGNANT NEOPLASM OF PYRIFORM SINUS
	148.2 - (ICD9) MALIGNANT NEOPLASM OF ARYEPIGLOTTIC FOLD HYPOPHARYNGEAL ASPECT
	148.3 - (ICD9) MALIGNANT NEOPLASM OF POSTERIOR HYPOPHARYNGEAL WALL
	148.8 - (ICD9) MALIGNANT NEOPLASM OF OTHER SPECIFIED SITES OF HYPOPHARYNX
	148.9 - (ICD9) MALIGNANT NEOPLASM OF HYPOPHARYNX UNSPECIFIED SITE
	149 - (ICD9) MALIGNANT NEOPLASM OF OTHER AND ILL-DEFINED SITES WITHIN THE LIP ORAL CAVITY AND PHARYNX
	149.0 - (ICD9) MALIGNANT NEOPLASM OF PHARYNX UNSPECIFIED
	149.1 - (ICD9) MALIGNANT NEOPLASM OF WALDEYER'S RING
	149.8 - (ICD9) MALIGNANT NEOPLASM OF OTHER SITES WITHIN THE LIP AND ORAL CAVITY
	149.9 - (ICD9) MALIGNANT NEOPLASM OF ILL-DEFINED SITES WITHIN THE LIP AND ORAL CAVITY
	150 - (ICD9) MALIGNANT NEOPLASM OF ESOPHAGUS
	150.0 - (ICD9) MALIGNANT NEOPLASM OF CERVICAL ESOPHAGUS
	150.1 - (ICD9) MALIGNANT NEOPLASM OF THORACIC ESOPHAGUS
	150.2 - (ICD9) MALIGNANT NEOPLASM OF ABDOMINAL ESOPHAGUS
	150.3 - (ICD9) MALIGNANT NEOPLASM OF UPPER THIRD OF ESOPHAGUS
	150.4 - (ICD9) MALIGNANT NEOPLASM OF MIDDLE THIRD OF ESOPHAGUS
	150.5 - (ICD9) MALIGNANT NEOPLASM OF LOWER THIRD OF ESOPHAGUS
	150.8 - (ICD9) MALIGNANT NEOPLASM OF OTHER SPECIFIED PART OF ESOPHAGUS
	150.9 - (ICD9) MALIGNANT NEOPLASM OF ESOPHAGUS UNSPECIFIED SITE
	151 - (ICD9) MALIGNANT NEOPLASM OF STOMACH
	151.0 - (ICD9) MALIGNANT NEOPLASM OF CARDIA
	151.1 - (ICD9) MALIGNANT NEOPLASM OF PYLORUS
	151.2 - (ICD9) MALIGNANT NEOPLASM OF PYLORIC ANTRUM
	151.3 - (ICD9) MALIGNANT NEOPLASM OF FUNDUS OF STOMACH
	151.4 - (ICD9) MALIGNANT NEOPLASM OF BODY OF STOMACH
	151.5 - (ICD9) MALIGNANT NEOPLASM OF LESSER CURVATURE OF STOMACH UNSPECIFIED
	151.6 - (ICD9) MALIGNANT NEOPLASM OF GREATER CURVATURE OF STOMACH UNSPECIFIED
	151.8 - (ICD9) MALIGNANT NEOPLASM OF OTHER SPECIFIED SITES OF STOMACH
	151.9 - (ICD9) MALIGNANT NEOPLASM OF STOMACH UNSPECIFIED SITE
	152 - (ICD9) MALIGNANT NEOPLASM OF SMALL INTESTINE INCLUDING DUODENUM
	152.0 - (ICD9) MALIGNANT NEOPLASM OF DUODENUM
	152.1 - (ICD9) MALIGNANT NEOPLASM OF JEJUNUM
	152.2 - (ICD9) MALIGNANT NEOPLASM OF ILEUM
	152.3 - (ICD9) MALIGNANT NEOPLASM OF MECKEL'S DIVERTICULUM
	152.8 - (ICD9) MALIGNANT NEOPLASM OF OTHER SPECIFIED SITES OF SMALL INTESTINE
	152.9 - (ICD9) MALIGNANT NEOPLASM OF SMALL INTESTINE UNSPECIFIED SITE
	153 - (ICD9) MALIGNANT NEOPLASM OF COLON
	153.0 - (ICD9) MALIGNANT NEOPLASM OF HEPATIC FLEXURE
	153.1 - (ICD9) MALIGNANT NEOPLASM OF TRANSVERSE COLON
	153.2 - (ICD9) MALIGNANT NEOPLASM OF DESCENDING COLON
	153.3 - (ICD9) MALIGNANT NEOPLASM OF SIGMOID COLON
	153.4 - (ICD9) MALIGNANT NEOPLASM OF CECUM
	153.5 - (ICD9) MALIGNANT NEOPLASM OF APPENDIX VERMIFORMIS
	153.6 - (ICD9) MALIGNANT NEOPLASM OF ASCENDING COLON
	153.7 - (ICD9) MALIGNANT NEOPLASM OF SPLENIC FLEXURE
	153.8 - (ICD9) MALIGNANT NEOPLASM OF OTHER SPECIFIED SITES OF LARGE INTESTINE
	153.9 - (ICD9) MALIGNANT NEOPLASM OF COLON UNSPECIFIED SITE
	154 - (ICD9) MALIGNANT NEOPLASM OF RECTUM RECTOSIGMOID JUNCTION AND ANUS
	154.0 - (ICD9) MALIGNANT NEOPLASM OF RECTOSIGMOID JUNCTION
	154.1 - (ICD9) MALIGNANT NEOPLASM OF RECTUM
	154.2 - (ICD9) MALIGNANT NEOPLASM OF ANAL CANAL
	154.3 - (ICD9) MALIGNANT NEOPLASM OF ANUS UNSPECIFIED SITE
	154.8 - (ICD9) MALIGNANT NEOPLASM OF OTHER SITES OF RECTUM RECTOSIGMOID JUNCTION AND ANUS
	155 - (ICD9) MALIGNANT NEOPLASM OF LIVER AND INTRAHEPATIC BILE DUCTS
	155.0 - (ICD9) MALIGNANT NEOPLASM OF LIVER PRIMARY
	155.1 - (ICD9) MALIGNANT NEOPLASM OF INTRAHEPATIC BILE DUCTS
	155.2 - (ICD9) MALIGNANT NEOPLASM OF LIVER NOT SPECIFIED AS PRIMARY OR SECONDARY
	156 - (ICD9) MALIGNANT NEOPLASM OF GALLBLADDER AND EXTRAHEPATIC BILE DUCTS
	156.0 - (ICD9) MALIGNANT NEOPLASM OF GALLBLADDER
	156.1 - (ICD9) MALIGNANT NEOPLASM OF EXTRAHEPATIC BILE DUCTS
	156.2 - (ICD9) MALIGNANT NEOPLASM OF AMPULLA OF VATER
	156.8 - (ICD9) MALIGNANT NEOPLASM OF OTHER SPECIFIED SITES OF GALLBLADDER AND EXTRAHEPATIC BILE DUCTS
	156.9 - (ICD9) MALIGNANT NEOPLASM OF BILIARY TRACT PART UNSPECIFIED SITE
	157 - (ICD9) MALIGNANT NEOPLASM OF PANCREAS
	157.0 - (ICD9) MALIGNANT NEOPLASM OF HEAD OF PANCREAS
	157.1 - (ICD9) MALIGNANT NEOPLASM OF BODY OF PANCREAS
	157.2 - (ICD9) MALIGNANT NEOPLASM OF TAIL OF PANCREAS
	157.3 - (ICD9) MALIGNANT NEOPLASM OF PANCREATIC DUCT
	157.4 - (ICD9) MALIGNANT NEOPLASM OF ISLETS OF LANGERHANS
	157.8 - (ICD9) MALIGNANT NEOPLASM OF OTHER SPECIFIED SITES OF PANCREAS
	157.9 - (ICD9) MALIGNANT NEOPLASM OF PANCREAS PART UNSPECIFIED
	158 - (ICD9) MALIGNANT NEOPLASM OF RETROPERITONEUM AND PERITONEUM
	158.0 - (ICD9) MALIGNANT NEOPLASM OF RETROPERITONEUM
	158.8 - (ICD9) MALIGNANT NEOPLASM OF SPECIFIED PARTS OF PERITONEUM
	158.9 - (ICD9) MALIGNANT NEOPLASM OF PERITONEUM UNSPECIFIED
	159 - (ICD9) MALIGNANT NEOPLASM OF OTHER AND ILL-DEFINED SITES WITHIN THE DIGESTIVE ORGANS AND PERITONEUM
	159.0 - (ICD9) MALIGNANT NEOPLASM OF INTESTINAL TRACT PART UNSPECIFIED
	159.1 - (ICD9) MALIGNANT NEOPLASM OF SPLEEN NOT ELSEWHERE CLASSIFIED
	159.8 - (ICD9) MALIGNANT NEOPLASM OF OTHER SITES OF DIGESTIVE SYSTEM AND INTRA-ABDOMINAL ORGANS
	159.9 - (ICD9) MALIGNANT NEOPLASM OF ILL-DEFINED SITES WITHIN THE DIGESTIVE ORGANS AND PERITONEUM
	160 - (ICD9) MALIGNANT NEOPLASM OF NASAL CAVITIES MIDDLE EAR AND ACCESSORY SINUSES
	160.0 - (ICD9) MALIGNANT NEOPLASM OF NASAL CAVITIES
	160.1 - (ICD9) MALIGNANT NEOPLASM OF AUDITORY TUBE MIDDLE EAR AND MASTOID AIR CELLS
	160.2 - (ICD9) MALIGNANT NEOPLASM OF MAXILLARY SINUS
	160.3 - (ICD9) MALIGNANT NEOPLASM OF ETHMOIDAL SINUS
	160.4 - (ICD9) MALIGNANT NEOPLASM OF FRONTAL SINUS
	160.5 - (ICD9) MALIGNANT NEOPLASM OF SPHENOIDAL SINUS
	160.8 - (ICD9) MALIGNANT NEOPLASM OF OTHER ACCESSORY SINUSES
	160.9 - (ICD9) MALIGNANT NEOPLASM OF ACCESSORY SINUS UNSPECIFIED
	161 - (ICD9) MALIGNANT NEOPLASM OF LARYNX
	161.0 - (ICD9) MALIGNANT NEOPLASM OF GLOTTIS
	161.1 - (ICD9) MALIGNANT NEOPLASM OF SUPRAGLOTTIS
	161.2 - (ICD9) MALIGNANT NEOPLASM OF SUBGLOTTIS
	161.3 - (ICD9) MALIGNANT NEOPLASM OF LARYNGEAL CARTILAGES
	161.8 - (ICD9) MALIGNANT NEOPLASM OF OTHER SPECIFIED SITES OF LARYNX
	161.9 - (ICD9) MALIGNANT NEOPLASM OF LARYNX UNSPECIFIED
	162 - (ICD9) MALIGNANT NEOPLASM OF TRACHEA BRONCHUS AND LUNG
	162.0 - (ICD9) MALIGNANT NEOPLASM OF TRACHEA
	162.2 - (ICD9) MALIGNANT NEOPLASM OF MAIN BRONCHUS
	162.3 - (ICD9) MALIGNANT NEOPLASM OF UPPER LOBE BRONCHUS OR LUNG
	162.4 - (ICD9) MALIGNANT NEOPLASM OF MIDDLE LOBE BRONCHUS OR LUNG
	162.5 - (ICD9) MALIGNANT NEOPLASM OF LOWER LOBE BRONCHUS OR LUNG
	162.8 - (ICD9) MALIGNANT NEOPLASM OF OTHER PARTS OF BRONCHUS OR LUNG
	162.9 - (ICD9) MALIGNANT NEOPLASM OF BRONCHUS AND LUNG UNSPECIFIED
	163 - (ICD9) MALIGNANT NEOPLASM OF PLEURA
	163.0 - (ICD9) MALIGNANT NEOPLASM OF PARIETAL PLEURA
	163.1 - (ICD9) MALIGNANT NEOPLASM OF VISCERAL PLEURA
	163.8 - (ICD9) MALIGNANT NEOPLASM OF OTHER SPECIFIED SITES OF PLEURA
	163.9 - (ICD9) MALIGNANT NEOPLASM OF PLEURA UNSPECIFIED
	164 - (ICD9) MALIGNANT NEOPLASM OF THYMUS HEART AND MEDIASTINUM
	164.0 - (ICD9) MALIGNANT NEOPLASM OF THYMUS
	164.1 - (ICD9) MALIGNANT NEOPLASM OF HEART
	164.2 - (ICD9) MALIGNANT NEOPLASM OF ANTERIOR MEDIASTINUM
	164.3 - (ICD9) MALIGNANT NEOPLASM OF POSTERIOR MEDIASTINUM
	164.8 - (ICD9) MALIGNANT NEOPLASM OF OTHER PARTS OF MEDIASTINUM
	164.9 - (ICD9) MALIGNANT NEOPLASM OF MEDIASTINUM PART UNSPECIFIED
	165 - (ICD9) MALIGNANT NEOPLASM OF OTHER AND ILL-DEFINED SITES WITHIN THE RESPIRATORY SYSTEM AND INTRATHORACIC ORGANS
	165.0 - (ICD9) MALIGNANT NEOPLASM OF UPPER RESPIRATORY TRACT PART UNSPECIFIED
	165.8 - (ICD9) MALIGNANT NEOPLASM OF OTHER SITES WITHIN THE RESPIRATORY SYSTEM AND INTRATHORACIC ORGANS
	165.9 - (ICD9) MALIGNANT NEOPLASM OF ILL-DEFINED SITES WITHIN THE RESPIRATORY SYSTEM
	170 - (ICD9) MALIGNANT NEOPLASM OF BONE AND ARTICULAR CARTILAGE
	170.0 - (ICD9) MALIGNANT NEOPLASM OF BONES OF SKULL AND FACE EXCEPT MANDIBLE
	170.1 - (ICD9) MALIGNANT NEOPLASM OF MANDIBLE
	170.2 - (ICD9) MALIGNANT NEOPLASM OF VERTEBRAL COLUMN EXCLUDING SACRUM AND COCCYX
	170.3 - (ICD9) MALIGNANT NEOPLASM OF RIBS STERNUM AND CLAVICLE
	170.4 - (ICD9) MALIGNANT NEOPLASM OF SCAPULA AND LONG BONES OF UPPER LIMB
	170.5 - (ICD9) MALIGNANT NEOPLASM OF SHORT BONES OF UPPER LIMB
	170.6 - (ICD9) MALIGNANT NEOPLASM OF PELVIC BONES SACRUM AND COCCYX
	170.7 - (ICD9) MALIGNANT NEOPLASM OF LONG BONES OF LOWER LIMB
	170.8 - (ICD9) MALIGNANT NEOPLASM OF SHORT BONES OF LOWER LIMB
	170.9 - (ICD9) MALIGNANT NEOPLASM OF BONE AND ARTICULAR CARTILAGE SITE UNSPECIFIED
	171 - (ICD9) MALIGNANT NEOPLASM OF CONNECTIVE AND OTHER SOFT TISSUE
	171.0 - (ICD9) MALIGNANT NEOPLASM OF CONNECTIVE AND OTHER SOFT TISSUE OF HEAD FACE AND NECK
	171.2 - (ICD9) MALIGNANT NEOPLASM OF CONNECTIVE AND OTHER SOFT TISSUE OF UPPER LIMB INCLUDING SHOULDER
	171.3 - (ICD9) MALIGNANT NEOPLASM OF CONNECTIVE AND OTHER SOFT TISSUE OF LOWER LIMB INCLUDING HIP
	171.4 - (ICD9) MALIGNANT NEOPLASM OF CONNECTIVE AND OTHER SOFT TISSUE OF THORAX
	171.5 - (ICD9) MALIGNANT NEOPLASM OF CONNECTIVE AND OTHER SOFT TISSUE OF ABDOMEN
	171.6 - (ICD9) MALIGNANT NEOPLASM OF CONNECTIVE AND OTHER SOFT TISSUE OF PELVIS
	171.7 - (ICD9) MALIGNANT NEOPLASM OF CONNECTIVE AND OTHER SOFT TISSUE OF TRUNK UNSPECIFIED
	171.8 - (ICD9) MALIGNANT NEOPLASM OF OTHER SPECIFIED SITES OF CONNECTIVE AND OTHER SOFT TISSUE
	171.9 - (ICD9) MALIGNANT NEOPLASM OF CONNECTIVE AND OTHER SOFT TISSUE SITE UNSPECIFIED
	172 - (ICD9) MALIGNANT MELANOMA OF SKIN
	172.0 - (ICD9) MALIGNANT MELANOMA OF SKIN OF LIP
	172.1 - (ICD9) MALIGNANT MELANOMA OF SKIN OF EYELID INCLUDING CANTHUS
	172.2 - (ICD9) MALIGNANT MELANOMA OF SKIN OF EAR AND EXTERNAL AUDITORY CANAL
	172.3 - (ICD9) MALIGNANT MELANOMA OF SKIN OF OTHER AND UNSPECIFIED PARTS OF FACE
	172.4 - (ICD9) MALIGNANT MELANOMA OF SKIN OF SCALP AND NECK
	172.5 - (ICD9) MALIGNANT MELANOMA OF SKIN OF TRUNK EXCEPT SCROTUM
	172.6 - (ICD9) MALIGNANT MELANOMA OF SKIN OF UPPER LIMB INCLUDING SHOULDER
	172.7 - (ICD9) MALIGNANT MELANOMA OF SKIN OF LOWER LIMB INCLUDING HIP
	172.8 - (ICD9) MALIGNANT MELANOMA OF OTHER SPECIFIED SITES OF SKIN
	172.9 - (ICD9) MELANOMA OF SKIN SITE UNSPECIFIED
	174 - (ICD9) MALIGNANT NEOPLASM OF FEMALE BREAST
	174.0 - (ICD9) MALIGNANT NEOPLASM OF NIPPLE AND AREOLA OF FEMALE BREAST
	174.1 - (ICD9) MALIGNANT NEOPLASM OF CENTRAL PORTION OF FEMALE BREAST
	174.2 - (ICD9) MALIGNANT NEOPLASM OF UPPER-INNER QUADRANT OF FEMALE BREAST
	174.3 - (ICD9) MALIGNANT NEOPLASM OF LOWER-INNER QUADRANT OF FEMALE BREAST
	174.4 - (ICD9) MALIGNANT NEOPLASM OF UPPER-OUTER QUADRANT OF FEMALE BREAST
	174.5 - (ICD9) MALIGNANT NEOPLASM OF LOWER-OUTER QUADRANT OF FEMALE BREAST
	174.6 - (ICD9) MALIGNANT NEOPLASM OF AXILLARY TAIL OF FEMALE BREAST
	174.8 - (ICD9) MALIGNANT NEOPLASM OF OTHER SPECIFIED SITES OF FEMALE BREAST
	174.9 - (ICD9) MALIGNANT NEOPLASM OF BREAST (FEMALE) UNSPECIFIED SITE
	175 - (ICD9) MALIGNANT NEOPLASM OF MALE BREAST
	175.0 - (ICD9) MALIGNANT NEOPLASM OF NIPPLE AND AREOLA OF MALE BREAST
	175.9 - (ICD9) MALIGNANT NEOPLASM OF OTHER AND UNSPECIFIED SITES OF MALE BREAST
	176 - (ICD9) KAPOSI'S SARCOMA
	176.0 - (ICD9) KAPOSI'S SARCOMA SKIN
	176.1 - (ICD9) KAPOSI'S SARCOMA SOFT TISSUE
	176.2 - (ICD9) KAPOSI'S SARCOMA PALATE
	176.3 - (ICD9) KAPOSI'S SARCOMA GASTROINTESTINAL SITES
	176.4 - (ICD9) KAPOSI'S SARCOMA LUNG
	176.5 - (ICD9) KAPOSI'S SARCOMA LYMPH NODES
	176.8 - (ICD9) KAPOSI'S SARCOMA OTHER SPECIFIED SITES
	176.9 - (ICD9) KAPOSI'S SARCOMA UNSPECIFIED SITE
	179 - (ICD9) MALIGNANT NEOPLASM OF UTERUS-PART UNS
	180 - (ICD9) MALIGNANT NEOPLASM OF CERVIX UTERI
	180.0 - (ICD9) MALIGNANT NEOPLASM OF ENDOCERVIX
	180.1 - (ICD9) MALIGNANT NEOPLASM OF EXOCERVIX
	180.8 - (ICD9) MALIGNANT NEOPLASM OF OTHER SPECIFIED SITES OF CERVIX
	180.9 - (ICD9) MALIGNANT NEOPLASM OF CERVIX UTERI UNSPECIFIED SITE
	181 - (ICD9) MALIGNANT NEOPLASM OF PLACENTA
	182 - (ICD9) MALIGNANT NEOPLASM OF BODY OF UTERUS
	182.0 - (ICD9) MALIGNANT NEOPLASM OF CORPUS UTERI EXCEPT ISTHMUS
	182.1 - (ICD9) MALIGNANT NEOPLASM OF ISTHMUS
	182.8 - (ICD9) MALIGNANT NEOPLASM OF OTHER SPECIFIED SITES OF BODY OF UTERUS
	183 - (ICD9) MALIGNANT NEOPLASM OF OVARY AND OTHER UTERINE ADNEXA
	183.0 - (ICD9) MALIGNANT NEOPLASM OF OVARY
	183.2 - (ICD9) MALIGNANT NEOPLASM OF FALLOPIAN TUBE
	183.3 - (ICD9) MALIGNANT NEOPLASM OF BROAD LIGAMENT OF UTERUS
	183.4 - (ICD9) MALIGNANT NEOPLASM OF PARAMETRIUM
	183.5 - (ICD9) MALIGNANT NEOPLASM OF ROUND LIGAMENT OF UTERUS
	183.8 - (ICD9) MALIGNANT NEOPLASM OF OTHER SPECIFIED SITES OF UTERINE ADNEXA
	183.9 - (ICD9) MALIGNANT NEOPLASM OF UTERINE ADNEXA UNSPECIFIED SITE
	184 - (ICD9) MALIGNANT NEOPLASM OF OTHER AND UNSPECIFIED FEMALE GENITAL ORGANS
	184.0 - (ICD9) MALIGNANT NEOPLASM OF VAGINA
	184.1 - (ICD9) MALIGNANT NEOPLASM OF LABIA MAJORA
	184.2 - (ICD9) MALIGNANT NEOPLASM OF LABIA MINORA
	184.3 - (ICD9) MALIGNANT NEOPLASM OF CLITORIS
	184.4 - (ICD9) MALIGNANT NEOPLASM OF VULVA UNSPECIFIED SITE
	184.8 - (ICD9) MALIGNANT NEOPLASM OF OTHER SPECIFIED SITES OF FEMALE GENITAL ORGANS
	184.9 - (ICD9) MALIGNANT NEOPLASM OF FEMALE GENITAL ORGAN SITE UNSPECIFIED
	185 - (ICD9) MALIGNANT NEOPLASM OF PROSTATE
	186 - (ICD9) MALIGNANT NEOPLASM OF TESTIS
	186.0 - (ICD9) MALIGNANT NEOPLASM OF UNDESCENDED TESTIS
	186.9 - (ICD9) MALIGNANT NEOPLASM OF OTHER AND UNSPECIFIED TESTIS
	187 - (ICD9) MALIGNANT NEOPLASM OF PENIS AND OTHER MALE GENITAL ORGANS
	187.1 - (ICD9) MALIGNANT NEOPLASM OF PREPUCE
	187.2 - (ICD9) MALIGNANT NEOPLASM OF GLANS PENIS
	187.3 - (ICD9) MALIGNANT NEOPLASM OF BODY OF PENIS
	187.4 - (ICD9) MALIGNANT NEOPLASM OF PENIS PART UNSPECIFIED
	187.5 - (ICD9) MALIGNANT NEOPLASM OF EPIDIDYMIS
	187.6 - (ICD9) MALIGNANT NEOPLASM OF SPERMATIC CORD
	187.7 - (ICD9) MALIGNANT NEOPLASM OF SCROTUM
	187.8 - (ICD9) MALIGNANT NEOPLASM OF OTHER SPECIFIED SITES OF MALE GENITAL ORGANS
	187.9 - (ICD9) MALIGNANT NEOPLASM OF MALE GENITAL ORGAN SITE UNSPECIFIED
	188 - (ICD9) MALIGNANT NEOPLASM OF BLADDER
	188.0 - (ICD9) MALIGNANT NEOPLASM OF TRIGONE OF URINARY BLADDER
	188.1 - (ICD9) MALIGNANT NEOPLASM OF DOME OF URINARY BLADDER
	188.2 - (ICD9) MALIGNANT NEOPLASM OF LATERAL WALL OF URINARY BLADDER
	188.3 - (ICD9) MALIGNANT NEOPLASM OF ANTERIOR WALL OF URINARY BLADDER
	188.4 - (ICD9) MALIGNANT NEOPLASM OF POSTERIOR WALL OF URINARY BLADDER
	188.5 - (ICD9) MALIGNANT NEOPLASM OF BLADDER NECK
	188.6 - (ICD9) MALIGNANT NEOPLASM OF URETERIC ORIFICE
	188.7 - (ICD9) MALIGNANT NEOPLASM OF URACHUS
	188.8 - (ICD9) MALIGNANT NEOPLASM OF OTHER SPECIFIED SITES OF BLADDER
	188.9 - (ICD9) MALIGNANT NEOPLASM OF BLADDER PART UNSPECIFIED
	189 - (ICD9) MALIGNANT NEOPLASM OF KIDNEY AND OTHER AND UNSPECIFIED URINARY ORGANS
	189.0 - (ICD9) MALIGNANT NEOPLASM OF KIDNEY EXCEPT PELVIS
	189.1 - (ICD9) MALIGNANT NEOPLASM OF RENAL PELVIS
	189.2 - (ICD9) MALIGNANT NEOPLASM OF URETER
	189.3 - (ICD9) MALIGNANT NEOPLASM OF URETHRA
	189.4 - (ICD9) MALIGNANT NEOPLASM OF PARAURETHRAL GLANDS
	189.8 - (ICD9) MALIGNANT NEOPLASM OF OTHER SPECIFIED SITES OF URINARY ORGANS
	189.9 - (ICD9) MALIGNANT NEOPLASM OF URINARY ORGAN SITE UNSPECIFIED
	190 - (ICD9) MALIGNANT NEOPLASM OF EYE
	190.0 - (ICD9) MALIGNANT NEOPLASM OF EYEBALL EXCEPT CONJUNCTIVA CORNEA RETINA AND CHOROID
	190.1 - (ICD9) MALIGNANT NEOPLASM OF ORBIT
	190.2 - (ICD9) MALIGNANT NEOPLASM OF LACRIMAL GLAND
	190.3 - (ICD9) MALIGNANT NEOPLASM OF CONJUNCTIVA
	190.4 - (ICD9) MALIGNANT NEOPLASM OF CORNEA
	190.5 - (ICD9) MALIGNANT NEOPLASM OF RETINA
	190.6 - (ICD9) MALIGNANT NEOPLASM OF CHOROID
	190.7 - (ICD9) MALIGNANT NEOPLASM OF LACRIMAL DUCT
	190.8 - (ICD9) MALIGNANT NEOPLASM OF OTHER SPECIFIED SITES OF EYE
	190.9 - (ICD9) MALIGNANT NEOPLASM OF EYE PART UNSPECIFIED
	191 - (ICD9) MALIGNANT NEOPLASM OF BRAIN
	191.0 - (ICD9) MALIGNANT NEOPLASM OF CEREBRUM EXCEPT LOBES AND VENTRICLES
	191.1 - (ICD9) MALIGNANT NEOPLASM OF FRONTAL LOBE
	191.2 - (ICD9) MALIGNANT NEOPLASM OF TEMPORAL LOBE
	191.3 - (ICD9) MALIGNANT NEOPLASM OF PARIETAL LOBE
	191.4 - (ICD9) MALIGNANT NEOPLASM OF OCCIPITAL LOBE
	191.5 - (ICD9) MALIGNANT NEOPLASM OF VENTRICLES
	191.6 - (ICD9) MALIGNANT NEOPLASM OF CEREBELLUM NOT OTHERWISE SPECIFIED
	191.7 - (ICD9) MALIGNANT NEOPLASM OF BRAIN STEM
	191.8 - (ICD9) MALIGNANT NEOPLASM OF OTHER PARTS OF BRAIN
	191.9 - (ICD9) MALIGNANT NEOPLASM OF BRAIN UNSPECIFIED SITE
	192 - (ICD9) MALIGNANT NEOPLASM OF OTHER AND UNSPECIFIED PARTS OF NERVOUS SYSTEM
	192.0 - (ICD9) MALIGNANT NEOPLASM OF CRANIAL NERVES
	192.1 - (ICD9) MALIGNANT NEOPLASM OF CEREBRAL MENINGES
	192.2 - (ICD9) MALIGNANT NEOPLASM OF SPINAL CORD
	192.3 - (ICD9) MALIGNANT NEOPLASM OF SPINAL MENINGES
	192.8 - (ICD9) MALIGNANT NEOPLASM OF OTHER SPECIFIED SITES OF NERVOUS SYSTEM
	192.9 - (ICD9) MALIGNANT NEOPLASM OF NERVOUS SYSTEM PART UNSPECIFIED
	193 - (ICD9) MALIGNANT NEOPLASM OF THYROID GLAND
	194 - (ICD9) MALIGNANT NEOPLASM OF OTHER ENDOCRINE GLANDS AND RELATED STRUCTURES
	194.0 - (ICD9) MALIGNANT NEOPLASM OF ADRENAL GLAND
	194.1 - (ICD9) MALIGNANT NEOPLASM OF PARATHYROID GLAND
	194.3 - (ICD9) MALIGNANT NEOPLASM OF PITUITARY GLAND AND CRANIOPHARYNGEAL DUCT
	194.4 - (ICD9) MALIGNANT NEOPLASM OF PINEAL GLAND
	194.5 - (ICD9) MALIGNANT NEOPLASM OF CAROTID BODY
	194.6 - (ICD9) MALIGNANT NEOPLASM OF AORTIC BODY AND OTHER PARAGANGLIA
	194.8 - (ICD9) MALIGNANT NEOPLASM OF OTHER ENDOCRINE GLANDS AND RELATED STRUCTURES
	194.9 - (ICD9) MALIGNANT NEOPLASM OF ENDOCRINE GLAND SITE UNSPECIFIED
	195 - (ICD9) MALIGNANT NEOPLASM OF OTHER AND ILL-DEFINED SITES
	195.0 - (ICD9) MALIGNANT NEOPLASM OF HEAD FACE AND NECK
	195.1 - (ICD9) MALIGNANT NEOPLASM OF THORAX
	195.2 - (ICD9) MALIGNANT NEOPLASM OF ABDOMEN
	195.3 - (ICD9) MALIGNANT NEOPLASM OF PELVIS
	195.4 - (ICD9) MALIGNANT NEOPLASM OF UPPER LIMB
	195.5 - (ICD9) MALIGNANT NEOPLASM OF LOWER LIMB
	195.8 - (ICD9) MALIGNANT NEOPLASM OF OTHER SPECIFIED SITES
	200 - (ICD9) LYMPHOSARCOMA AND RETICULOSARCOMA AND OTHER SPECIFIED MALIGNANT TUMORS OF LYMPHATIC TISSUE
	200.0 - (ICD9) RETICULOSARCOMA
	200.00 - (ICD9) RETICULOSARCOMA UNSPECIFIED SITE
	200.01 - (ICD9) RETICULOSARCOMA INVOLVING LYMPH NODES OF HEAD FACE AND NECK
	200.02 - (ICD9) RETICULOSARCOMA INVOLVING INTRATHORACIC LYMPH NODES
	200.03 - (ICD9) RETICULOSARCOMA INVOLVING INTRA-ABDOMINAL LYMPH NODES
	200.04 - (ICD9) RETICULOSARCOMA INVOLVING LYMPH NODES OF AXILLA AND UPPER LIMB
	200.05 - (ICD9) RETICULOSARCOMA INVOLVING LYMPH NODES OF INGUINAL REGION AND LOWER LIMB
	200.06 - (ICD9) RETICULOSARCOMA INVOLVING INTRAPELVIC LYMPH NODES
	200.07 - (ICD9) RETICULOSARCOMA INVOLVING SPLEEN
	200.08 - (ICD9) RETICULOSARCOMA INVOLVING LYMPH NODES OF MULTIPLE SITES
	200.1 - (ICD9) LYMPHOSARCOMA
	200.10 - (ICD9) LYMPHOSARCOMA UNSPECIFIED SITE
	200.11 - (ICD9) LYMPHOSARCOMA INVOLVING LYMPH NODES OF HEAD FACE AND NECK
	200.12 - (ICD9) LYMPHOSARCOMA INVOLVING INTRATHORACIC LYMPH NODES
	200.13 - (ICD9) LYMPHOSARCOMA INVOLVING INTRA-ABDOMINAL LYMPH NODES
	200.14 - (ICD9) LYMPHOSARCOMA INVOLVING LYMPH NODES OF AXILLA AND UPPER LIMB
	200.15 - (ICD9) LYMPHOSARCOMA INVOLVING LYMPH NODES OF INGUINAL REGION AND LOWER LIMB
	200.16 - (ICD9) LYMPHOSARCOMA INVOLVING INTRAPELVIC LYMPH NODES
	200.17 - (ICD9) LYMPHOSARCOMA INVOLVING SPLEEN
	200.18 - (ICD9) LYMPHOSARCOMA INVOLVING LYMPH NODES OF MULTIPLE SITES
	200.2 - (ICD9) BURKITT'S TUMOR OR LYMPHOMA
	200.20 - (ICD9) BURKITT'S TUMOR OR LYMPHOMA UNSPECIFIED SITE
	200.21 - (ICD9) BURKITT'S TUMOR OR LYMPHOMA INVOLVING LYMPH NODES OF HEAD FACE AND NECK
	200.22 - (ICD9) BURKITT'S TUMOR OR LYMPHOMA INVOLVING INTRATHORACIC LYMPH NODES
	200.23 - (ICD9) BURKITT'S TUMOR OR LYMPHOMA INVOLVING INTRA-ABDOMINAL LYMPH NODES
	200.24 - (ICD9) BURKITT'S TUMOR OR LYMPHOMA INVOLVING LYMPH NODES OF AXILLA AND UPPER LIMB
	200.25 - (ICD9) BURKITT'S TUMOR OR LYMPHOMA INVOLVING LYMPH NODES OF INGUINAL REGION AND LOWER LIMB
	200.26 - (ICD9) BURKITT'S TUMOR OR LYMPHOMA INVOLVING INTRAPELVIC LYMPH NODES
	200.27 - (ICD9) BURKITT'S TUMOR OR LYMPHOMA INVOLVING SPLEEN
	200.28 - (ICD9) BURKITT'S TUMOR OR LYMPHOMA INVOLVING LYMPH NODES OF MULTIPLE SITES
	200.3 - (ICD9) MARGINAL ZONE LYMPHOMA
	200.30 - (ICD9) MARGINAL ZONE LYMPHOMA UNSPECIFIED SITE
	200.31 - (ICD9) MARGINAL ZONE LYMPHOMA INVOLVING LYMPH NODES OF HEAD FACE AND NECK
	200.32 - (ICD9) MARGINAL ZONE LYMPHOMA INVOLVING INTRATHORACIC LYMPH NODES
	200.33 - (ICD9) MARGINAL ZONE LYMPHOMA INVOLVING INTRA-ABDOMINAL LYMPH NODES
	200.34 - (ICD9) MARGINAL ZONE LYMPHOMA INVOLVING LYMPH NODES OF AXILLA AND UPPER LIMB
	200.35 - (ICD9) MARGINAL ZONE LYMPHOMA INVOLVING LYMPH NODES OF INGUINAL REGION AND LOWER LIMB
	200.36 - (ICD9) MARGINAL ZONE LYMPHOMA INVOLVING INTRAPELVIC LYMPH NODES
	200.37 - (ICD9) MARGINAL ZONE LYMPHOMA INVOLVING SPLEEN
	200.38 - (ICD9) MARGINAL ZONE LYMPHOMA INVOLVING LYMPH NODES OF MULTIPLE SITES
	200.4 - (ICD9) MANTLE CELL LYMPHOMA
	200.40 - (ICD9) MANTLE CELL LYMPHOMA UNSPECIFIED SITE
	200.41 - (ICD9) MANTLE CELL LYMPHOMA INVOLVING LYMPH NODES OF HEAD FACE AND NECK
	200.42 - (ICD9) MANTLE CELL LYMPHOMA INVOLVING INTRATHORACIC LYMPH NODES
	200.43 - (ICD9) MANTLE CELL LYMPHOMA INVOLVING INTRA-ABDOMINAL LYMPH NODES
	200.44 - (ICD9) MANTLE CELL LYMPHOMA INVOLVING LYMPH NODES OF AXILLA AND UPPER LIMB
	200.45 - (ICD9) MANTLE CELL LYMPHOMA INVOLVING LYMPH NODES OF INGUINAL REGION AND LOWER LIMB
	200.46 - (ICD9) MANTLE CELL LYMPHOMA INVOLVING INTRAPELVIC LYMPH NODES
	200.47 - (ICD9) MANTLE CELL LYMPHOMA INVOLVING SPLEEN
	200.48 - (ICD9) MANTLE CELL LYMPHOMA INVOLVING LYMPH NODES OF MULTIPLE SITES
	200.5 - (ICD9) PRIMARY CENTRAL NERVOUS SYSTEM LYMPHOMA
	200.50 - (ICD9) PRIMARY CENTRAL NERVOUS SYSTEM LYMPHOMA UNSPECIFIED SITE
	200.51 - (ICD9) PRIMARY CENTRAL NERVOUS SYSTEM LYMPHOMA INVOLVING LYMPH NODES OF HEAD FACE AND NECK
	200.52 - (ICD9) PRIMARY CENTRAL NERVOUS SYSTEM LYMPHOMA INVOLVING INTRATHORACIC LYMPH NODES
	200.53 - (ICD9) PRIMARY CENTRAL NERVOUS SYSTEM LYMPHOMA INVOLVING INTRA-ABDOMINAL LYMPH NODES
	200.54 - (ICD9) PRIMARY CENTRAL NERVOUS SYSTEM LYMPHOMA INVOLVING LYMPH NODES OF AXILLA AND UPPER LIMB
	200.55 - (ICD9) PRIMARY CENTRAL NERVOUS SYSTEM LYMPHOMA INVOLVING LYMPH NODES OF INGUINAL REGION AND LOWER LIMB
	200.56 - (ICD9) PRIMARY CENTRAL NERVOUS SYSTEM LYMPHOMA INVOLVING INTRAPELVIC LYMPH NODES
	200.57 - (ICD9) PRIMARY CENTRAL NERVOUS SYSTEM LYMPHOMA INVOLVING SPLEEN
	200.58 - (ICD9) PRIMARY CENTRAL NERVOUS SYSTEM LYMPHOMA INVOLVING LYMPH NODES OF MULTIPLE SITES
	200.6 - (ICD9) ANAPLASTIC LARGE CELL LYMPHOMA
	200.60 - (ICD9) ANAPLASTIC LARGE CELL LYMPHOMA UNSPECIFIED SITE
	200.61 - (ICD9) ANAPLASTIC LARGE CELL LYMPHOMA INVOLVING LYMPH NODES OF HEAD FACE AND NECK
	200.62 - (ICD9) ANAPLASTIC LARGE CELL LYMPHOMA INVOLVING INTRATHORACIC LYMPH NODES
	200.63 - (ICD9) ANAPLASTIC LARGE CELL LYMPHOMA INVOLVING INTRA-ABDOMINAL LYMPH NODES
	200.64 - (ICD9) ANAPLASTIC LARGE CELL LYMPHOMA INVOLVING LYMPH NODES OF AXILLA AND UPPER LIMB
	200.65 - (ICD9) ANAPLASTIC LARGE CELL LYMPHOMA INVOLVING LYMPH NODES OF INGUINAL REGION AND LOWER LIMB
	200.66 - (ICD9) ANAPLASTIC LARGE CELL LYMPHOMA INVOLVING INTRAPELVIC LYMPH NODES
	200.67 - (ICD9) ANAPLASTIC LARGE CELL LYMPHOMA INVOLVING SPLEEN
	200.68 - (ICD9) ANAPLASTIC LARGE CELL LYMPHOMA INVOLVING LYMPH NODES OF MULTIPLE SITES
	200.7 - (ICD9) LARGE CELL LYMPHOMA
	200.70 - (ICD9) LARGE CELL LYMPHOMA UNSPECIFIED SITE
	200.71 - (ICD9) LARGE CELL LYMPHOMA INVOLVING LYMPH NODES OF HEAD FACE AND NECK
	200.72 - (ICD9) LARGE CELL LYMPHOMA INVOLVING INTRATHORACIC LYMPH NODES
	200.73 - (ICD9) LARGE CELL LYMPHOMA INVOLVING INTRA-ABDOMINAL LYMPH NODES
	200.74 - (ICD9) LARGE CELL LYMPHOMA INVOLVING LYMPH NODES OF AXILLA AND UPPER LIMB
	200.75 - (ICD9) LARGE CELL LYMPHOMA INVOLVING LYMPH NODES OF INGUINAL REGION AND LOWER LIMB
	200.76 - (ICD9) LARGE CELL LYMPHOMA INVOLVING INTRAPELVIC LYMPH NODES
	200.77 - (ICD9) LARGE CELL LYMPHOMA INVOLVING SPLEEN
	200.78 - (ICD9) LARGE CELL LYMPHOMA INVOLVING LYMPH NODES OF MULTIPLE SITES
	200.8 - (ICD9) OTHER NAMED VARIANTS OF LYMPHOSARCOMA AND RETICULOSARCOMA
	200.80 - (ICD9) OTHER NAMED VARIANTS OF LYMPHOSARCOMA AND RETICULOSARCOMA UNSPECIFIED SITE
	200.81 - (ICD9) OTHER NAMED VARIANTS OF LYMPHOSARCOMA AND RETICULOSARCOMA INVOLVING LYMPH NODES OF HEAD FACE AND NECK
	200.82 - (ICD9) OTHER NAMED VARIANTS OF LYMPHOSARCOMA AND RETICULOSARCOMA INVOLVING INTRATHORACIC LYMPH NODES
	200.83 - (ICD9) OTHER NAMED VARIANTS OF LYMPHOSARCOMA AND RETICULOSARCOMA INVOLVING INTRA-ABDOMINAL LYMPH NODES
	200.84 - (ICD9) OTHER NAMED VARIANTS OF LYMPHOSARCOMA AND RETICULOSARCOMA INVOLVING LYMPH NODES OF AXILLA AND UPPER LIMB
	200.85 - (ICD9) OTHER NAMED VARIANTS OF LYMPHOSARCOMA AND RETICULOSARCOMA INVOLVING LYMPH NODES OF INGUINAL REGION AND LOWER LIMB
	200.86 - (ICD9) OTHER NAMED VARIANTS OF LYMPHOSARCOMA AND RETICULOSARCOMA INVOLVING INTRAPELVIC LYMPH NODES
	200.87 - (ICD9) OTHER NAMED VARIANTS OF LYMPHOSARCOMA AND RETICULOSARCOMA INVOLVING SPLEEN
	200.88 - (ICD9) OTHER NAMED VARIANTS OF LYMPHOSARCOMA AND RETICULOSARCOMA INVOLVING LYMPH NODES OF MULTIPLE SITES
	201 - (ICD9) HODGKIN'S DISEASE
	201.0 - (ICD9) HODGKIN'S PARAGRANULOMA
	201.00 - (ICD9) HODGKIN'S PARAGRANULOMA UNSPECIFIED SITE
	201.01 - (ICD9) HODGKIN'S PARAGRANULOMA INVOLVING LYMPH NODES OF HEAD FACE AND NECK
	201.02 - (ICD9) HODGKIN'S PARAGRANULOMA INVOLVING INTRATHORACIC LYMPH NODES
	201.03 - (ICD9) HODGKIN'S PARAGRANULOMA INVOLVING INTRA-ABDOMINAL LYMPH NODES
	201.04 - (ICD9) HODGKIN'S PARAGRANULOMA INVOLVING LYMPH NODES OF AXILLA AND UPPER LIMB
	201.05 - (ICD9) HODGKIN'S PARAGRANULOMA INVOLVING LYMPH NODES OF INGUINAL REGION AND LOWER LIMB
	201.06 - (ICD9) HODGKIN'S PARAGRANULOMA INVOLVING INTRAPELVIC LYMPH NODES
	201.07 - (ICD9) HODGKIN'S PARAGRANULOMA INVOLVING SPLEEN
	201.08 - (ICD9) HODGKIN'S PARAGRANULOMA INVOLVING LYMPH NODES OF MULTIPLE SITES
	201.1 - (ICD9) HODGKIN'S GRANULOMA
	201.10 - (ICD9) HODGKIN'S GRANULOMA UNSPECIFIED SITE
	201.11 - (ICD9) HODGKIN'S GRANULOMA INVOLVING LYMPH NODES OF HEAD FACE AND NECK
	201.12 - (ICD9) HODGKIN'S GRANULOMA INVOLVING INTRATHORACIC LYMPH NODES
	201.13 - (ICD9) HODGKIN'S GRANULOMA INVOLVING INTRA-ABDOMINAL LYMPH NODES
	201.14 - (ICD9) HODGKIN'S GRANULOMA INVOLVING LYMPH NODES OF AXILLA AND UPPER LIMB
	201.15 - (ICD9) HODGKIN'S GRANULOMA INVOLVING LYMPH NODES OF INGUINAL REGION AND LOWER LIMB
	201.16 - (ICD9) HODGKIN'S GRANULOMA INVOLVING INTRAPELVIC LYMPH NODES
	201.17 - (ICD9) HODGKIN'S GRANULOMA INVOLVING SPLEEN
	201.18 - (ICD9) HODGKIN'S GRANULOMA INVOLVING LYMPH NODES OF MULTIPLE SITES
	201.2 - (ICD9) HODGKIN'S SARCOMA
	201.20 - (ICD9) HODGKIN'S SARCOMA UNSPECIFIED SITE
	201.21 - (ICD9) HODGKIN'S SARCOMA INVOLVING LYMPH NODES OF HEAD FACE AND NECK
	201.22 - (ICD9) HODGKIN'S SARCOMA INVOLVING INTRATHORACIC LYMPH NODES
	201.23 - (ICD9) HODGKIN'S SARCOMA INVOLVING INTRA-ABDOMINAL LYMPH NODES
	201.24 - (ICD9) HODGKIN'S SARCOMA INVOLVING LYMPH NODES OF AXILLA AND UPPER LIMB
	201.25 - (ICD9) HODGKIN'S SARCOMA INVOLVING LYMPH NODES OF INGUINAL REGION AND LOWER LIMB
	201.26 - (ICD9) HODGKIN'S SARCOMA INVOLVING INTRAPELVIC LYMPH NODES
	201.27 - (ICD9) HODGKIN'S SARCOMA INVOLVING SPLEEN
	201.28 - (ICD9) HODGKIN'S SARCOMA INVOLVING LYMPH NODES OF MULTIPLE SITES
	201.4 - (ICD9) HODGKIN'S DISEASE LYMPHOCYTIC-HISTIOCYTIC PREDOMINANCE
	201.40 - (ICD9) HODGKIN'S DISEASE LYMPHOCYTIC-HISTIOCYTIC PREDOMINANCE UNSPECIFIED SITE
	201.41 - (ICD9) HODGKIN'S DISEASE LYMPHOCYTIC-HISTIOCYTIC PREDOMINANCE INVOLVING LYMPH NODES OF HEAD FACE AND NECK
	201.42 - (ICD9) HODGKIN'S DISEASE LYMPHOCYTIC-HISTIOCYTIC PREDOMINANCE INVOLVING INTRATHORACIC LYMPH NODES
	201.43 - (ICD9) HODGKIN'S DISEASE LYMPHOCYTIC-HISTIOCYTIC PREDOMINANCE INVOLVING INTRA-ABDOMINAL LYMPH NODES
	201.44 - (ICD9) HODGKIN'S DISEASE LYMPHOCYTIC-HISTIOCYTIC PREDOMINANCE INVOLVING LYMPH NODES OF AXILLA AND UPPER LIMB
	201.45 - (ICD9) HODGKIN'S DISEASE LYMPHOCYTIC-HISTIOCYTIC PREDOMINANCE INVOLVING LYMPH NODES OF INGUINAL REGION AND LOWER LIMB
	201.46 - (ICD9) HODGKIN'S DISEASE LYMPHOCYTIC-HISTIOCYTIC PREDOMINANCE INVOLVING INTRAPELVIC LYMPH NODES
	201.47 - (ICD9) HODGKIN'S DISEASE LYMPHOCYTIC-HISTIOCYTIC PREDOMINANCE INVOLVING SPLEEN
	201.48 - (ICD9) HODGKIN'S DISEASE LYMPHOCYTIC-HISTIOCYTIC PREDOMINANCE INVOLVING LYMPH NODES OF MULTIPLE SITES
	201.5 - (ICD9) HODGKIN'S DISEASE NODULAR SCLEROSIS
	201.50 - (ICD9) HODGKIN'S DISEASE NODULAR SCLEROSIS UNSPECIFIED SITE
	201.51 - (ICD9) HODGKIN'S DISEASE NODULAR SCLEROSIS INVOLVING LYMPH NODES OF HEAD FACE AND NECK
	201.52 - (ICD9) HODGKIN'S DISEASE NODULAR SCLEROSIS INVOLVING INTRATHORACIC LYMPH NODES
	201.53 - (ICD9) HODGKIN'S DISEASE NODULAR SCLEROSIS INVOLVING INTRA-ABDOMINAL LYMPH NODES
	201.54 - (ICD9) HODGKIN'S DISEASE NODULAR SCLEROSIS INVOLVING LYMPH NODES OF AXILLA AND UPPER LIMB
	201.55 - (ICD9) HODGKIN'S DISEASE NODULAR SCLEROSIS INVOLVING LYMPH NODES OF INGUINAL REGION AND LOWER LIMB
	201.56 - (ICD9) HODGKIN'S DISEASE NODULAR SCLEROSIS INVOLVING INTRAPELVIC LYMPH NODES
	201.57 - (ICD9) HODGKIN'S DISEASE NODULAR SCLEROSIS INVOLVING SPLEEN
	201.58 - (ICD9) HODGKIN'S DISEASE NODULAR SCLEROSIS INVOLVING LYMPH NODES OF MULTIPLE SITES
	201.6 - (ICD9) HODGKIN'S DISEASE MIXED CELLULARITY
	201.60 - (ICD9) HODGKIN'S DISEASE MIXED CELLULARITY UNSPECIFIED SITE
	201.61 - (ICD9) HODGKIN'S DISEASE MIXED CELLULARITY INVOLVING LYMPH NODES OF HEAD FACE AND NECK
	201.62 - (ICD9) HODGKIN'S DISEASE MIXED CELLULARITY INVOLVING INTRATHORACIC LYMPH NODES
	201.63 - (ICD9) HODGKIN'S DISEASE MIXED CELLULARITY INVOLVING INTRA-ABDOMINAL LYMPH NODES
	201.64 - (ICD9) HODGKIN'S DISEASE MIXED CELLULARITY INVOLVING LYMPH NODES OF AXILLA AND UPPER LIMB
	201.65 - (ICD9) HODGKIN'S DISEASE MIXED CELLULARITY INVOLVING LYMPH NODES OF INGUINAL REGION AND LOWER LIMB
	201.66 - (ICD9) HODGKIN'S DISEASE MIXED CELLULARITY INVOLVING INTRAPELVIC LYMPH NODES
	201.67 - (ICD9) HODGKIN'S DISEASE MIXED CELLULARITY INVOLVING SPLEEN
	201.68 - (ICD9) HODGKIN'S DISEASE MIXED CELLULARITY INVOLVING LYMPH NODES OF MULTIPLE SITES
	201.7 - (ICD9) HODGKIN'S DISEASE LYMPHOCYTIC DEPLETION
	201.70 - (ICD9) HODGKIN'S DISEASE LYMPHOCYTIC DEPLETION UNSPECIFIED SITE
	201.71 - (ICD9) HODGKIN'S DISEASE LYMPHOCYTIC DEPLETION INVOLVING LYMPH NODES OF HEAD FACE AND NECK
	201.72 - (ICD9) HODGKIN'S DISEASE LYMPHOCYTIC DEPLETION INVOLVING INTRATHORACIC LYMPH NODES
	201.73 - (ICD9) HODGKIN'S DISEASE LYMPHOCYTIC DEPLETION INVOLVING INTRA-ABDOMINAL LYMPH NODES
	201.74 - (ICD9) HODGKIN'S DISEASE LYMPHOCYTIC DEPLETION INVOLVING LYMPH NODES OF AXILLA AND UPPER LIMB
	201.75 - (ICD9) HODGKIN'S DISEASE LYMPHOCYTIC DEPLETION INVOLVING LYMPH NODES OF INGUINAL REGION AND LOWER LIMB
	201.76 - (ICD9) HODGKIN'S DISEASE LYMPHOCYTIC DEPLETION INVOLVING INTRAPELVIC LYMPH NODES
	201.77 - (ICD9) HODGKIN'S DISEASE LYMPHOCYTIC DEPLETION INVOLVING SPLEEN
	201.78 - (ICD9) HODGKIN'S DISEASE LYMPHOCYTIC DEPLETION INVOLVING LYMPH NODES OF MULTIPLE SITES
	201.9 - (ICD9) HODGKIN'S DISEASE UNSPECIFIED TYPE
	201.90 - (ICD9) HODGKIN'S DISEASE UNSPECIFIED TYPE UNSPECIFIED SITE
	201.91 - (ICD9) HODGKIN'S DISEASE UNSPECIFIED TYPE INVOLVING LYMPH NODES OF HEAD FACE AND NECK
	201.92 - (ICD9) HODGKIN'S DISEASE UNSPECIFIED TYPE INVOLVING INTRATHORACIC LYMPH NODES
	201.93 - (ICD9) HODGKIN'S DISEASE UNSPECIFIED TYPE INVOLVING INTRA-ABDOMINAL LYMPH NODES
	201.94 - (ICD9) HODGKIN'S DISEASE UNSPECIFIED TYPE INVOLVING LYMPH NODES OF AXILLA AND UPPER LIMB
	201.95 - (ICD9) HODGKIN'S DISEASE UNSPECIFIED TYPE INVOLVING LYMPH NODES OF INGUINAL REGION AND LOWER LIMB
	201.96 - (ICD9) HODGKIN'S DISEASE UNSPECIFIED TYPE INVOLVING INTRAPELVIC LYMPH NODES
	201.97 - (ICD9) HODGKIN'S DISEASE UNSPECIFIED TYPE INVOLVING SPLEEN
	201.98 - (ICD9) HODGKIN'S DISEASE UNSPECIFIED TYPE INVOLVING LYMPH NODES OF MULTIPLE SITES
	202 - (ICD9) OTHER MALIGNANT NEOPLASMS OF LYMPHOID AND HISTIOCYTIC TISSUE
	202.0 - (ICD9) NODULAR LYMPHOMA
	202.00 - (ICD9) NODULAR LYMPHOMA UNSPECIFIED SITE
	202.01 - (ICD9) NODULAR LYMPHOMA INVOLVING LYMPH NODES OF HEAD FACE AND NECK
	202.02 - (ICD9) NODULAR LYMPHOMA INVOLVING INTRATHORACIC LYMPH NODES
	202.03 - (ICD9) NODULAR LYMPHOMA INVOLVING INTRA-ABDOMINAL LYMPH NODES
	202.04 - (ICD9) NODULAR LYMPHOMA INVOLVING LYMPH NODES OF AXILLA AND UPPER LIMB
	202.05 - (ICD9) NODULAR LYMPHOMA INVOLVING LYMPH NODES OF INGUINAL REGION AND LOWER LIMB
	202.06 - (ICD9) NODULAR LYMPHOMA INVOLVING INTRAPELVIC LYMPH NODES
	202.07 - (ICD9) NODULAR LYMPHOMA INVOLVING SPLEEN
	202.08 - (ICD9) NODULAR LYMPHOMA INVOLVING LYMPH NODES OF MULTIPLE SITES
	202.1 - (ICD9) MYCOSIS FUNGOIDES
	202.10 - (ICD9) MYCOSIS FUNGOIDES UNSPECIFIED SITE
	202.11 - (ICD9) MYCOSIS FUNGOIDES INVOLVING LYMPH NODES OF HEAD FACE AND NECK
	202.12 - (ICD9) MYCOSIS FUNGOIDES INVOLVING INTRATHORACIC LYMPH NODES
	202.13 - (ICD9) MYCOSIS FUNGOIDES INVOLVING INTRA-ABDOMINAL LYMPH NODES
	202.14 - (ICD9) MYCOSIS FUNGOIDES INVOLVING LYMPH NODES OF AXILLA AND UPPER LIMB
	202.15 - (ICD9) MYCOSIS FUNGOIDES INVOLVING LYMPH NODES OF INGUINAL REGION AND LOWER LIMB
	202.16 - (ICD9) MYCOSIS FUNGOIDES INVOLVING INTRAPELVIC LYMPH NODES
	202.17 - (ICD9) MYCOSIS FUNGOIDES INVOLVING SPLEEN
	202.18 - (ICD9) MYCOSIS FUNGOIDES INVOLVING LYMPH NODES OF MULTIPLE SITES
	202.2 - (ICD9) SEZARY'S DISEASE
	202.20 - (ICD9) SEZARY'S DISEASE UNSPECIFIED SITE
	202.21 - (ICD9) SEZARY'S DISEASE INVOLVING LYMPH NODES OF HEAD FACE AND NECK
	202.22 - (ICD9) SEZARY'S DISEASE INVOLVING INTRATHORACIC LYMPH NODES
	202.23 - (ICD9) SEZARY'S DISEASE INVOLVING INTRA-ABDOMINAL LYMPH NODES
	202.24 - (ICD9) SEZARY'S DISEASE INVOLVING LYMPH NODES OF AXILLA AND UPPER LIMB
	202.25 - (ICD9) SEZARY'S DISEASE INVOLVING LYMPH NODES OF INGUINAL REGION AND LOWER LIMB
	202.26 - (ICD9) SEZARY'S DISEASE INVOLVING INTRAPELVIC LYMPH NODES
	202.27 - (ICD9) SEZARY'S DISEASE INVOLVING SPLEEN
	202.28 - (ICD9) SEZARY'S DISEASE INVOLVING LYMPH NODES OF MULTIPLE SITES
	202.3 - (ICD9) MALIGNANT HISTIOCYTOSIS
	202.30 - (ICD9) MALIGNANT HISTIOCYTOSIS UNSPECIFIED SITE
	202.31 - (ICD9) MALIGNANT HISTIOCYTOSIS INVOLVING LYMPH NODES OF HEAD FACE AND NECK
	202.32 - (ICD9) MALIGNANT HISTIOCYTOSIS INVOLVING INTRATHORACIC LYMPH NODES
	202.33 - (ICD9) MALIGNANT HISTIOCYTOSIS INVOLVING INTRA-ABDOMINAL LYMPH NODES
	202.34 - (ICD9) MALIGNANT HISTIOCYTOSIS INVOLVING LYMPH NODES OF AXILLA AND UPPER LIMB
	202.35 - (ICD9) MALIGNANT HISTIOCYTOSIS INVOLVING LYMPH NODES OF INGUINAL REGION AND LOWER LIMB
	202.36 - (ICD9) MALIGNANT HISTIOCYTOSIS INVOLVING INTRAPELVIC LYMPH NODES
	202.37 - (ICD9) MALIGNANT HISTIOCYTOSIS INVOLVING SPLEEN
	202.38 - (ICD9) MALIGNANT HISTIOCYTOSIS INVOLVING LYMPH NODES OF MULTIPLE SITES
	202.4 - (ICD9) LEUKEMIC RETICULOENDOTHELIOSIS
	202.40 - (ICD9) LEUKEMIC RETICULOENDOTHELIOSIS UNSPECIFIED SITE
	202.41 - (ICD9) LEUKEMIC RETICULOENDOTHELIOSIS INVOLVING LYMPH NODES OF HEAD FACE AND NECK
	202.42 - (ICD9) LEUKEMIC RETICULOENDOTHELIOSIS INVOLVING INTRATHORACIC LYMPH NODES
	202.43 - (ICD9) LEUKEMIC RETICULOENDOTHELIOSIS INVOLVING INTRA-ABDOMINAL LYMPH NODES
	202.44 - (ICD9) LEUKEMIC RETICULOENDOTHELIOSIS INVOLVING LYMPH NODES OF AXILLA AND UPPER ARM
	202.45 - (ICD9) LEUKEMIC RETICULOENDOTHELIOSIS INVOLVING LYMPH NODES OF INGUINAL REGION AND LOWER LIMB
	202.46 - (ICD9) LEUKEMIC RETICULOENDOTHELIOSIS INVOLVING INTRAPELVIC LYMPH NODES
	202.47 - (ICD9) LEUKEMIC RETICULOENDOTHELIOSIS INVOLVING SPLEEN
	202.48 - (ICD9) LEUKEMIC RETICULOENDOTHELIOSIS INVOLVING LYMPH NODES OF MULTIPLE SITES
	202.5 - (ICD9) LETTERER-SIWE DISEASE
	202.50 - (ICD9) LETTERER-SIWE DISEASE UNSPECIFIED SITE
	202.51 - (ICD9) LETTERER-SIWE DISEASE INVOLVING LYMPH NODES OF HEAD FACE AND NECK
	202.52 - (ICD9) LETTERER-SIWE DISEASE INVOLVING INTRATHORACIC LYMPH NODES
	202.53 - (ICD9) LETTERER-SIWE DISEASE INVOLVING INTRA-ABDOMINAL LYMPH NODES
	202.54 - (ICD9) LETTERER-SIWE DISEASE INVOLVING LYMPH NODES OF AXILLA AND UPPER LIMB
	202.55 - (ICD9) LETTERER-SIWE DISEASE INVOLVING LYMPH NODES OF INGUINAL REGION AND LOWER LIMB
	202.56 - (ICD9) LETTERER-SIWE DISEASE INVOLVING INTRAPELVIC LYMPH NODES
	202.57 - (ICD9) LETTERER-SIWE DISEASE INVOLVING SPLEEN
	202.58 - (ICD9) LETTERER-SIWE DISEASE INVOLVING LYMPH NODES OF MULTIPLE SITES
	202.6 - (ICD9) MALIGNANT MAST CELL TUMORS
	202.60 - (ICD9) MALIGNANT MAST CELL TUMORS UNSPECIFIED SITE
	202.61 - (ICD9) MALIGNANT MAST CELL TUMORS INVOLVING LYMPH NODES OF HEAD FACE AND NECK
	202.62 - (ICD9) MALIGNANT MAST CELL TUMORS INVOLVING INTRATHORACIC LYMPH NODES
	202.63 - (ICD9) MALIGNANT MAST CELL TUMORS INVOLVING INTRA-ABDOMINAL LYMPH NODES
	202.64 - (ICD9) MALIGNANT MAST CELL TUMORS INVOLVING LYMPH NODES OF AXILLA AND UPPER LIMB
	202.65 - (ICD9) MALIGNANT MAST CELL TUMORS INVOLVING LYMPH NODES OF INGUINAL REGION AND LOWER LIMB
	202.66 - (ICD9) MALIGNANT MAST CELL TUMORS INVOLVING INTRAPELVIC LYMPH NODES
	202.67 - (ICD9) MALIGNANT MAST CELL TUMORS INVOLVING SPLEEN
	202.68 - (ICD9) MALIGNANT MAST CELL TUMORS INVOLVING LYMPH NODES OF MULTIPLE SITES
	202.7 - (ICD9) PERIPHERAL T-CELL LYMPHOMA
	202.70 - (ICD9) PERIPHERAL T-CELL LYMPHOMA UNSPECIFIED SITE
	202.71 - (ICD9) PERIPHERAL T-CELL LYMPHOMA INVOLVING LYMPH NODES OF HEAD FACE AND NECK
	202.72 - (ICD9) PERIPHERAL T-CELL LYMPHOMA INVOLVING INTRATHORACIC LYMPH NODES
	202.73 - (ICD9) PERIPHERAL T-CELL LYMPHOMA INVOLVING INTRA-ABDOMINAL LYMPH NODES
	202.74 - (ICD9) PERIPHERAL T-CELL LYMPHOMA INVOLVING LYMPH NODES OF AXILLA AND UPPER LIMB
	202.75 - (ICD9) PERIPHERAL T-CELL LYMPHOMA INVOLVING LYMPH NODES OF INGUINAL REGION AND LOWER LIMB
	202.76 - (ICD9) PERIPHERAL T-CELL LYMPHOMA INVOLVING INTRAPELVIC LYMPH NODES
	202.77 - (ICD9) PERIPHERAL T-CELL LYMPHOMA INVOLVING SPLEEN
	202.78 - (ICD9) PERIPHERAL T-CELL LYMPHOMA INVOLVING LYMPH NODES OF MULTIPLE SITES
	202.8 - (ICD9) OTHER MALIGNANT LYMPHOMAS
	202.80 - (ICD9) OTHER MALIGNANT LYMPHOMAS UNSPECIFIED SITE
	202.81 - (ICD9) OTHER MALIGNANT LYMPHOMAS INVOLVING LYMPH NODES OF HEAD FACE AND NECK
	202.82 - (ICD9) OTHER MALIGNANT LYMPHOMAS INVOLVING INTRATHORACIC LYMPH NODES
	202.83 - (ICD9) OTHER MALIGNANT LYMPHOMAS INVOLVING INTRA-ABDOMINAL LYMPH NODES
	202.84 - (ICD9) OTHER MALIGNANT LYMPHOMAS INVOLVING LYMPH NODES OF AXILLA AND UPPER LIMB
	202.85 - (ICD9) OTHER MALIGNANT LYMPHOMAS INVOLVING LYMPH NODES OF INGUINAL REGION AND LOWER LIMB
	202.86 - (ICD9) OTHER MALIGNANT LYMPHOMAS INVOLVING INTRAPELVIC LYMPH NODES
	202.87 - (ICD9) OTHER MALIGNANT LYMPHOMAS INVOLVING SPLEEN
	202.88 - (ICD9) OTHER MALIGNANT LYMPHOMAS INVOLVING LYMPH NODES OF MULTIPLE SITES
	202.9 - (ICD9) OTHER AND UNSPECIFIED MALIGNANT NEOPLASMS OF LYMPHOID AND HISTIOCYTIC TISSUE
	202.90 - (ICD9) OTHER AND UNSPECIFIED MALIGNANT NEOPLASMS OF LYMPHOID AND HISTIOCYTIC TISSUE UNSPECIFIED SITE
	202.91 - (ICD9) OTHER AND UNSPECIFIED MALIGNANT NEOPLASMS OF LYMPHOID AND HISTIOCYTIC TISSUE INVOLVING LYMPH NODES OF HEAD FACE AND NECK
	202.92 - (ICD9) OTHER AND UNSPECIFIED MALIGNANT NEOPLASMS OF LYMPHOID AND HISTIOCYTIC TISSUE INVOLVING INTRATHORACIC LYMPH NODES
	202.93 - (ICD9) OTHER AND UNSPECIFIED MALIGNANT NEOPLASMS OF LYMPHOID AND HISTIOCYTIC TISSUE INVOLVING INTRA-ABDOMINAL LYMPH NODES
	202.94 - (ICD9) OTHER AND UNSPECIFIED MALIGNANT NEOPLASMS OF LYMPHOID AND HISTIOCYTIC TISSUE INVOLVING LYMPH NODES OF AXILLA AND UPPER LIMB
	202.95 - (ICD9) OTHER AND UNSPECIFIED MALIGNANT NEOPLASMS OF LYMPHOID AND HISTIOCYTIC TISSUE INVOLVING LYMPH NODES OF INGUINAL REGION AND LOWER LIMB
	202.96 - (ICD9) OTHER AND UNSPECIFIED MALIGNANT NEOPLASMS OF LYMPHOID AND HISTIOCYTIC TISSUE INVOLVING INTRAPELVIC LYMPH NODES
	202.97 - (ICD9) OTHER AND UNSPECIFIED MALIGNANT NEOPLASMS OF LYMPHOID AND HISTIOCYTIC TISSUE INVOLVING SPLEEN
	202.98 - (ICD9) OTHER AND UNSPECIFIED MALIGNANT NEOPLASMS OF LYMPHOID AND HISTIOCYTIC TISSUE INVOLVING LYMPH NODES OF MULTIPLE SITES
	203 - (ICD9) MULTIPLE MYELOMA AND IMMUNOPROLIFERATIVE NEOPLASMS
	203.0 - (ICD9) MULTIPLE MYELOMA
	203.00 - (ICD9) MULTIPLE MYELOMA WITHOUT MENTION OF HAVING ACHIEVED REMISSION
	203.01 - (ICD9) MULTIPLE MYELOMA IN REMISSION
	203.02 - (ICD9) MULTIPLE MYELOMA IN RELAPSE
	203.1 - (ICD9) PLASMA CELL LEUKEMIA
	203.10 - (ICD9) PLASMA CELL LEUKEMIA WITHOUT MENTION OF HAVING ACHIEVED REMISSION
	203.11 - (ICD9) PLASMA CELL LEUKEMIA IN REMISSION
	203.12 - (ICD9) PLASMA CELL LEUKEMIA IN RELAPSE
	203.8 - (ICD9) OTHER IMMUNOPROLIFERATIVE NEOPLASMS
	203.80 - (ICD9) OTHER IMMUNOPROLIFERATIVE NEOPLASMS WITHOUT MENTION OF HAVING ACHIEVED REMISSION
	203.81 - (ICD9) OTHER IMMUNOPROLIFERATIVE NEOPLASMS IN REMISSION
	203.82 - (ICD9) OTHER IMMUNOPROLIFERATIVE NEOPLASMS IN RELAPSE
	204 - (ICD9) LYMPHOID LEUKEMIA
	204.0 - (ICD9) ACUTE LYMPHOID LEUKEMIA
	204.00 - (ICD9) ACUTE LYMPHOID LEUKEMIA WITHOUT MENTION OF HAVING ACHIEVED REMISSION
	204.01 - (ICD9) ACUTE LYMPHOID LEUKEMIA IN REMISSION
	204.02 - (ICD9) ACUTE LYMPHOID LEUKEMIA IN RELAPSE
	204.1 - (ICD9) CHRONIC LYMPHOID LEUKEMIA
	204.10 - (ICD9) CHRONIC LYMPHOID LEUKEMIA WITHOUT MENTION OF HAVING ACHIEVED REMISSION
	204.11 - (ICD9) CHRONIC LYMPHOID LEUKEMIA IN REMISSION
	204.12 - (ICD9) CHRONIC LYMPHOID LEUKEMIA IN RELAPSE
	204.2 - (ICD9) SUBACUTE LYMPHOID LEUKEMIA
	204.20 - (ICD9) SUBACUTE LYMPHOID LEUKEMIA WITHOUT MENTION OF HAVING ACHIEVED REMISSION
	204.21 - (ICD9) SUBACUTE LYMPHOID LEUKEMIA IN REMISSION
	204.22 - (ICD9) SUBACUTE LYMPHOID LEUKEMIA IN RELAPSE
	204.8 - (ICD9) OTHER LYMPHOID LEUKEMIA
	204.80 - (ICD9) OTHER LYMPHOID LEUKEMIA WITHOUT MENTION OF HAVING ACHIEVED REMISSION
	204.81 - (ICD9) OTHER LYMPHOID LEUKEMIA IN REMISSION
	204.82 - (ICD9) OTHER LYMPHOID LEUKEMIA IN RELAPSE
	204.9 - (ICD9) UNSPECIFIED LYMPHOID LEUKEMIA
	204.90 - (ICD9) UNSPECIFIED LYMPHOID LEUKEMIA WITHOUT MENTION OF HAVING ACHIEVED REMISSION
	204.91 - (ICD9) UNSPECIFIED LYMPHOID LEUKEMIA IN REMISSION
	204.92 - (ICD9) UNSPECIFIED LYMPHOID LEUKEMIA IN RELAPSE
	205 - (ICD9) MYELOID LEUKEMIA
	205.0 - (ICD9) ACUTE MYELOID LEUKEMIA
	205.00 - (ICD9) ACUTE MYELOID LEUKEMIA WITHOUT MENTION OF HAVING ACHIEVED REMISSION
	205.01 - (ICD9) ACUTE MYELOID LEUKEMIA IN REMISSION
	205.02 - (ICD9) ACUTE MYELOID LEUKEMIA IN RELAPSE
	205.1 - (ICD9) CHRONIC MYELOID LEUKEMIA
	205.10 - (ICD9) CHRONIC MYELOID LEUKEMIA WITHOUT MENTION OF HAVING ACHIEVED REMISSION
	205.11 - (ICD9) CHRONIC MYELOID LEUKEMIA IN REMISSION
	205.12 - (ICD9) CHRONIC MYELOID LEUKEMIA IN RELAPSE
	205.2 - (ICD9) SUBACUTE MYELOID LEUKEMIA
	205.20 - (ICD9) SUBACUTE MYELOID LEUKEMIA WITHOUT MENTION OF HAVING ACHIEVED REMISSION
	205.21 - (ICD9) SUBACUTE MYELOID LEUKEMIA IN REMISSION
	205.22 - (ICD9) SUBACUTE MYELOID LEUKEMIA IN RELAPSE
	205.3 - (ICD9) MYELOID SARCOMA
	205.30 - (ICD9) MYELOID SARCOMA WITHOUT MENTION OF HAVING ACHIEVED REMISSION
	205.31 - (ICD9) MYELOID SARCOMA IN REMISSION
	205.32 - (ICD9) MYELOID SARCOMA IN RELAPSE
	205.8 - (ICD9) OTHER MYELOID LEUKEMIA
	205.80 - (ICD9) OTHER MYELOID LEUKEMIA WITHOUT MENTION OF HAVING ACHIEVED REMISSION
	205.81 - (ICD9) OTHER MYELOID LEUKEMIA IN REMISSION
	205.82 - (ICD9) OTHER MYELOID LEUKEMIA IN RELAPSE
	205.9 - (ICD9) UNSPECIFIED MYELOID LEUKEMIA
	205.90 - (ICD9) UNSPECIFIED MYELOID LEUKEMIA WITHOUT MENTION OF HAVING ACHIEVED REMISSION
	205.91 - (ICD9) UNSPECIFIED MYELOID LEUKEMIA IN REMISSION
	205.92 - (ICD9) UNSPECIFIED MYELOID LEUKEMIA IN RELAPSE
	206 - (ICD9) MONOCYTIC LEUKEMIA
	206.0 - (ICD9) ACUTE MONOCYTIC LEUKEMIA
	206.00 - (ICD9) ACUTE MONOCYTIC LEUKEMIA WITHOUT MENTION OF HAVING ACHIEVED REMISSION
	206.01 - (ICD9) ACUTE MONOCYTIC LEUKEMIA IN REMISSION
	206.02 - (ICD9) ACUTE MONOCYTIC LEUKEMIA IN RELAPSE
	206.1 - (ICD9) CHRONIC MONOCYTIC LEUKEMIA
	206.10 - (ICD9) CHRONIC MONOCYTIC LEUKEMIA WITHOUT MENTION OF HAVING ACHIEVED REMISSION
	206.11 - (ICD9) CHRONIC MONOCYTIC LEUKEMIA IN REMISSION
	206.12 - (ICD9) CHRONIC MONOCYTIC LEUKEMIA IN RELAPSE
	206.2 - (ICD9) SUBACUTE MONOCYTIC LEUKEMIA
	206.20 - (ICD9) SUBACUTE MONOCYTIC LEUKEMIA WITHOUT MENTION OF HAVING ACHIEVED REMISSION
	206.21 - (ICD9) SUBACUTE MONOCYTIC LEUKEMIA IN REMISSION
	206.22 - (ICD9) SUBACUTE MONOCYTIC LEUKEMIA IN RELAPSE
	206.8 - (ICD9) OTHER MONOCYTIC LEUKEMIA
	206.80 - (ICD9) OTHER MONOCYTIC LEUKEMIA WITHOUT MENTION OF HAVING ACHIEVED REMISSION
	206.81 - (ICD9) OTHER MONOCYTIC LEUKEMIA IN REMISSION
	206.82 - (ICD9) OTHER MONOCYTIC LEUKEMIA IN RELAPSE
	206.9 - (ICD9) UNSPECIFIED MONOCYTIC LEUKEMIA
	206.90 - (ICD9) UNSPECIFIED MONOCYTIC LEUKEMIA WITHOUT MENTION OF HAVING ACHIEVED REMISSION
	206.91 - (ICD9) UNSPECIFIED MONOCYTIC LEUKEMIA IN REMISSION
	206.92 - (ICD9) UNSPECIFIED MONOCYTIC LEUKEMIA IN RELAPSE
	207 - (ICD9) OTHER SPECIFIED LEUKEMIA
	207.0 - (ICD9) ACUTE ERYTHREMIA AND ERYTHROLEUKEMIA
	207.00 - (ICD9) ACUTE ERYTHREMIA AND ERYTHROLEUKEMIA WITHOUT MENTION OF HAVING ACHIEVED REMISSION
	207.01 - (ICD9) ACUTE ERYTHREMIA AND ERYTHROLEUKEMIA IN REMISSION
	207.02 - (ICD9) ACUTE ERYTHREMIA AND ERYTHROLEUKEMIA IN RELAPSE
	207.1 - (ICD9) CHRONIC ERYTHREMIA
	207.10 - (ICD9) CHRONIC ERYTHREMIA WITHOUT MENTION OF HAVING ACHIEVED REMISSION
	207.11 - (ICD9) CHRONIC ERYTHREMIA IN REMISSION
	207.12 - (ICD9) CHRONIC ERYTHREMIA IN RELAPSE
	207.2 - (ICD9) MEGAKARYOCYTIC LEUKEMIA
	207.20 - (ICD9) MEGAKARYOCYTIC LEUKEMIA WITHOUT MENTION OF HAVING ACHIEVED REMISSION
	207.21 - (ICD9) MEGAKARYOCYTIC LEUKEMIA IN REMISSION
	207.22 - (ICD9) MEGAKARYOCYTIC LEUKEMIA IN RELAPSE
	207.8 - (ICD9) OTHER SPECIFIED LEUKEMIA
	207.80 - (ICD9) OTHER SPECIFIED LEUKEMIA WITHOUT MENTION OF HAVING ACHIEVED REMISSION
	207.81 - (ICD9) OTHER SPECIFIED LEUKEMIA IN REMISSION
	207.82 - (ICD9) OTHER SPECIFIED LEUKEMIA IN RELAPSE
	208 - (ICD9) LEUKEMIA OF UNSPECIFIED CELL TYPE
	208.0 - (ICD9) ACUTE LEUKEMIA OF UNSPECIFIED CELL TYPE
	208.00 - (ICD9) ACUTE LEUKEMIA OF UNSPECIFIED CELL TYPE WITHOUT MENTION OF HAVING ACHIEVED REMISSION
	208.01 - (ICD9) ACUTE LEUKEMIA OF UNSPECIFIED CELL TYPE IN REMISSION
	208.02 - (ICD9) ACUTE LEUKEMIA OF UNSPECIFIED CELL TYPE IN RELAPSE
	208.1 - (ICD9) CHRONIC LEUKEMIA OF UNSPECIFIED CELL TYPE
	208.10 - (ICD9) CHRONIC LEUKEMIA OF UNSPECIFIED CELL TYPE WITHOUT MENTION OF HAVING ACHIEVED REMISSION
	208.11 - (ICD9) CHRONIC LEUKEMIA OF UNSPECIFIED CELL TYPE IN REMISSION
	208.12 - (ICD9) CHRONIC LEUKEMIA OF UNSPECIFIED CELL TYPE IN RELAPSE
	208.2 - (ICD9) SUBACUTE LEUKEMIA OF UNSPECIFIED CELL TYPE
	208.20 - (ICD9) SUBACUTE LEUKEMIA OF UNSPECIFIED CELL TYPE WITHOUT MENTION OF HAVING ACHIEVED REMISSION
	208.21 - (ICD9) SUBACUTE LEUKEMIA OF UNSPECIFIED CELL TYPE IN REMISSION
	208.22 - (ICD9) SUBACUTE LEUKEMIA OF UNSPECIFIED CELL TYPE IN RELAPSE
	208.8 - (ICD9) OTHER LEUKEMIA OF UNSPECIFIED CELL TYPE
	208.80 - (ICD9) OTHER LEUKEMIA OF UNSPECIFIED CELL TYPE WITHOUT MENTION OF HAVING ACHIEVED REMISSION
	208.81 - (ICD9) OTHER LEUKEMIA OF UNSPECIFIED CELL TYPE IN REMISSION
	208.82 - (ICD9) OTHER LEUKEMIA OF UNSPECIFIED CELL TYPE IN RELAPSE
	208.9 - (ICD9) UNSPECIFIED LEUKEMIA
	208.90 - (ICD9) UNSPECIFIED LEUKEMIA WITHOUT MENTION OF HAVING ACHIEVED REMISSION
	208.91 - (ICD9) UNSPECIFIED LEUKEMIA IN REMISSION
	208.92 - (ICD9) UNSPECIFIED LEUKEMIA IN RELAPSE
Cancer interim - Elixhauser comorbidity index componet
This measure computes a score by summing over the following components:
	If the event Metastatic cancer - Elixhauser comorbidity index componet
	Occurs within 180 days, set the score to 1.0
	Otherwise, set the score to 0.0
	If the event Solid tumor without metastasis - Elixhauser comorbidity index componet
	Occurs within 180 days, set the score to 1.0
	Otherwise, set the score to 0.0
Cancer truncated - Elixhauser comorbidity index componet
This measure takes the value of Cancer interim - Elixhauser comorbidity index componet, and applies the following recoding rules:
	If the value is greater than 1.0, recode the value to 1.0
Cardiac arrhythmia - Elixhauser comorbidity index componet
This event measure was defined as occurring when any of the following criteria were met:
	The occurrence of Inpatient with the following attributes:
	Diagnosis Code (Any Position) is any of: { "426.0", "426.10", "426.12", "426.13", "426.7", "426.9", "427.0", "427.1", "427.2", "427.3", "427.4", "427.6", "427.8", "427.9", "785.0", "996.01", "996.04", "V45.0", "V53.3" }
	426.0 - (ICD9) ATRIOVENTRICULAR BLOCK COMPLETE
	426.10 - (ICD9) ATRIOVENTRICULAR BLOCK UNSPECIFIED
	426.12 - (ICD9) MOBITZ (TYPE) II ATRIOVENTRICULAR BLOCK
	426.13 - (ICD9) OTHER SECOND DEGREE ATRIOVENTRICULAR BLOCK
	426.7 - (ICD9) ANOMALOUS ATRIOVENTRICULAR EXCITATION
	426.9 - (ICD9) CONDUCTION DISORDER UNSPECIFIED
	427.0 - (ICD9) PAROXYSMAL SUPRAVENTRICULAR TACHYCARDIA
	427.1 - (ICD9) PAROXYSMAL VENTRICULAR TACHYCARDIA
	427.2 - (ICD9) PAROXYSMAL TACHYCARDIA UNSPECIFIED
	427.3 - (ICD9) ATRIAL FIBRILLATION AND FLUTTER
	427.4 - (ICD9) VENTRICULAR FIBRILLATION AND FLUTTER
	427.6 - (ICD9) PREMATURE BEATS
	427.8 - (ICD9) OTHER SPECIFIED CARDIAC DYSRHYTHMIAS
	427.9 - (ICD9) CARDIAC DYSRHYTHMIA UNSPECIFIED
	785.0 - (ICD9) TACHYCARDIA UNSPECIFIED
	996.01 - (ICD9) MECHANICAL COMPLICATION DUE TO CARDIAC PACEMAKER (ELECTRODE)
	996.04 - (ICD9) MECHANICAL COMPLICATION OF AUTOMATIC IMPLANTABLE CARDIAC DEFIBRILLATOR
	V45.0 - Code overlap - (ICD9) CARDIAC DEVICE IN SITU; (ICD10) Car driver injured in collision with railway train or railway vehicle in nontraffic accident
	V53.3 - Code overlap - (ICD9) FITTING AND ADJUSTMENT OF CARDIAC DEVICE; (ICD10) Unspecified occupant of pick-up truck or van injured in collision with car, pick-up truck or van in nontraffic accident
	The occurrence of Outpatient with the following attributes:
	Diagnosis Code (Any Position) is any of: { "426.0", "426.10", "426.12", "426.13", "426.7", "426.9", "427.0", "427.1", "427.2", "427.3", "427.4", "427.6", "427.8", "427.9", "785.0", "996.01", "996.04", "V45.0", "V53.3" }
	426.0 - (ICD9) ATRIOVENTRICULAR BLOCK COMPLETE
	426.10 - (ICD9) ATRIOVENTRICULAR BLOCK UNSPECIFIED
	426.12 - (ICD9) MOBITZ (TYPE) II ATRIOVENTRICULAR BLOCK
	426.13 - (ICD9) OTHER SECOND DEGREE ATRIOVENTRICULAR BLOCK
	426.7 - (ICD9) ANOMALOUS ATRIOVENTRICULAR EXCITATION
	426.9 - (ICD9) CONDUCTION DISORDER UNSPECIFIED
	427.0 - (ICD9) PAROXYSMAL SUPRAVENTRICULAR TACHYCARDIA
	427.1 - (ICD9) PAROXYSMAL VENTRICULAR TACHYCARDIA
	427.2 - (ICD9) PAROXYSMAL TACHYCARDIA UNSPECIFIED
	427.3 - (ICD9) ATRIAL FIBRILLATION AND FLUTTER
	427.4 - (ICD9) VENTRICULAR FIBRILLATION AND FLUTTER
	427.6 - (ICD9) PREMATURE BEATS
	427.8 - (ICD9) OTHER SPECIFIED CARDIAC DYSRHYTHMIAS
	427.9 - (ICD9) CARDIAC DYSRHYTHMIA UNSPECIFIED
	785.0 - (ICD9) TACHYCARDIA UNSPECIFIED
	996.01 - (ICD9) MECHANICAL COMPLICATION DUE TO CARDIAC PACEMAKER (ELECTRODE)
	996.04 - (ICD9) MECHANICAL COMPLICATION OF AUTOMATIC IMPLANTABLE CARDIAC DEFIBRILLATOR
	V45.0 - Code overlap - (ICD9) CARDIAC DEVICE IN SITU; (ICD10) Car driver injured in collision with railway train or railway vehicle in nontraffic accident
	V53.3 - Code overlap - (ICD9) FITTING AND ADJUSTMENT OF CARDIAC DEVICE; (ICD10) Unspecified occupant of pick-up truck or van injured in collision with car, pick-up truck or van in nontraffic accident
Coagulopathy - Elixhauser comorbidity index componet
This event measure was defined as occurring when any of the following criteria were met:
	The occurrence of Inpatient with the following attributes:
	Diagnosis Code (Any Position) is any of: { "286", "286.0", "286.1", "286.2", "286.3", "286.4", "286.5", "286.52", "286.53", "286.59", "286.6", "286.7", "286.9", "287.1", "287.3", "287.4", "287.5" }
	286 - (ICD9) COAGULATION DEFECTS
	286.0 - (ICD9) CONGENITAL FACTOR VIII DISORDER
	286.1 - (ICD9) CONGENITAL FACTOR IX DISORDER
	286.2 - (ICD9) CONGENITAL FACTOR XI DEFICIENCY
	286.3 - (ICD9) CONGENITAL DEFICIENCY OF OTHER CLOTTING FACTORS
	286.4 - (ICD9) VON WILLEBRAND'S DISEASE
	286.5 - (ICD9) HEMORRHAGIC DISORDER DUE TO INTRINSIC CIRCULATING ANTICOAGULANTS, ANTIBODIES OR INHIBITORS
	286.52 - (ICD9) ACQUIRED HEMOPHILIA
	286.53 - (ICD9) ANTIPHOSPHOLIPID ANTIBODY WITH HEMORRHAGIC DISORDER
	286.59 - (ICD9) OTHER HEMORRHAGIC DISORDER DUE TO INTRINSIC CIRCULATING ANTICOAGULANTS, ANTIBODIES OR INHIBITORS
	286.6 - (ICD9) DEFIBRINATION SYNDROME
	286.7 - (ICD9) ACQUIRED COAGULATION FACTOR DEFICIENCY
	286.9 - (ICD9) OTHER AND UNSPECIFIED COAGULATION DEFECTS
	287.1 - (ICD9) QUALITATIVE PLATELET DEFECTS
	287.3 - (ICD9) PRIMARY THROMBOCYTOPENIA
	287.4 - (ICD9) SECONDARY THROMBOCYTOPENIA
	287.5 - (ICD9) THROMBOCYTOPENIA UNSPECIFIED
	The occurrence of Outpatient with the following attributes:
	Diagnosis Code (Any Position) is any of: { "287.1", "287.3", "287.4", "287.5", "286", "286.0", "286.1", "286.2", "286.3", "286.4", "286.5", "286.52", "286.53", "286.59", "286.6", "286.7", "286.9" }
	287.1 - (ICD9) QUALITATIVE PLATELET DEFECTS
	287.3 - (ICD9) PRIMARY THROMBOCYTOPENIA
	287.4 - (ICD9) SECONDARY THROMBOCYTOPENIA
	287.5 - (ICD9) THROMBOCYTOPENIA UNSPECIFIED
	286 - (ICD9) COAGULATION DEFECTS
	286.0 - (ICD9) CONGENITAL FACTOR VIII DISORDER
	286.1 - (ICD9) CONGENITAL FACTOR IX DISORDER
	286.2 - (ICD9) CONGENITAL FACTOR XI DEFICIENCY
	286.3 - (ICD9) CONGENITAL DEFICIENCY OF OTHER CLOTTING FACTORS
	286.4 - (ICD9) VON WILLEBRAND'S DISEASE
	286.5 - (ICD9) HEMORRHAGIC DISORDER DUE TO INTRINSIC CIRCULATING ANTICOAGULANTS, ANTIBODIES OR INHIBITORS
	286.52 - (ICD9) ACQUIRED HEMOPHILIA
	286.53 - (ICD9) ANTIPHOSPHOLIPID ANTIBODY WITH HEMORRHAGIC DISORDER
	286.59 - (ICD9) OTHER HEMORRHAGIC DISORDER DUE TO INTRINSIC CIRCULATING ANTICOAGULANTS, ANTIBODIES OR INHIBITORS
	286.6 - (ICD9) DEFIBRINATION SYNDROME
	286.7 - (ICD9) ACQUIRED COAGULATION FACTOR DEFICIENCY
	286.9 - (ICD9) OTHER AND UNSPECIFIED COAGULATION DEFECTS
Deficiency anemia - Elixhauser comorbidity index componet
This event measure was defined as occurring when any of the following criteria were met:
	The occurrence of Inpatient with the following attributes:
	Diagnosis Code (Any Position) is any of: { "280.1", "280.8", "280.9", "281", "281.0", "281.1", "281.2", "281.3", "281.4", "281.8", "281.9" }
	280.1 - (ICD9) IRON DEFICIENCY ANEMIA SECONDARY TO INADEQUATE DIETARY IRON INTAKE
	280.8 - (ICD9) OTHER SPECIFIED IRON DEFICIENCY ANEMIAS
	280.9 - (ICD9) IRON DEFICIENCY ANEMIA UNSPECIFIED
	281 - (ICD9) OTHER DEFICIENCY ANEMIAS
	281.0 - (ICD9) PERNICIOUS ANEMIA
	281.1 - (ICD9) OTHER VITAMIN B12 DEFICIENCY ANEMIA
	281.2 - (ICD9) FOLATE-DEFICIENCY ANEMIA
	281.3 - (ICD9) OTHER SPECIFIED MEGALOBLASTIC ANEMIAS NOT ELSEWHERE CLASSIFIED
	281.4 - (ICD9) PROTEIN-DEFICIENCY ANEMIA
	281.8 - (ICD9) ANEMIA ASSOCIATED WITH OTHER SPECIFIED NUTRITIONAL DEFICIENCY
	281.9 - (ICD9) UNSPECIFIED DEFICIENCY ANEMIA
	The occurrence of Outpatient with the following attributes:
	Diagnosis Code (Any Position) is any of: { "280.1", "280.8", "280.9", "281", "281.0", "281.1", "281.2", "281.3", "281.4", "281.8", "281.9" }
	280.1 - (ICD9) IRON DEFICIENCY ANEMIA SECONDARY TO INADEQUATE DIETARY IRON INTAKE
	280.8 - (ICD9) OTHER SPECIFIED IRON DEFICIENCY ANEMIAS
	280.9 - (ICD9) IRON DEFICIENCY ANEMIA UNSPECIFIED
	281 - (ICD9) OTHER DEFICIENCY ANEMIAS
	281.0 - (ICD9) PERNICIOUS ANEMIA
	281.1 - (ICD9) OTHER VITAMIN B12 DEFICIENCY ANEMIA
	281.2 - (ICD9) FOLATE-DEFICIENCY ANEMIA
	281.3 - (ICD9) OTHER SPECIFIED MEGALOBLASTIC ANEMIAS NOT ELSEWHERE CLASSIFIED
	281.4 - (ICD9) PROTEIN-DEFICIENCY ANEMIA
	281.8 - (ICD9) ANEMIA ASSOCIATED WITH OTHER SPECIFIED NUTRITIONAL DEFICIENCY
	281.9 - (ICD9) UNSPECIFIED DEFICIENCY ANEMIA
Dementia - Charlson comorbidity index componet
This event measure was defined as occurring when any of the following criteria were met:
	The occurrence of Inpatient with the following attributes:
	Diagnosis Code (Any Position) is any of: { "294.1", "331.2", "290", "290.0", "290.1", "290.10", "290.11", "290.12", "290.13", "290.2", "290.20", "290.21", "290.3", "290.4", "290.40", "290.41", "290.42", "290.43", "290.8", "290.9" }
	294.1 - (ICD9) DEMENTIA IN CONDITIONS CLASSIFIED ELSEWHERE
	331.2 - (ICD9) SENILE DEGENERATION OF BRAIN
	290 - (ICD9) DEMENTIAS
	290.0 - (ICD9) SENILE DEMENTIA UNCOMPLICATED
	290.1 - (ICD9) PRESENILE DEMENTIA
	290.10 - (ICD9) PRESENILE DEMENTIA UNCOMPLICATED
	290.11 - (ICD9) PRESENILE DEMENTIA WITH DELIRIUM
	290.12 - (ICD9) PRESENILE DEMENTIA WITH DELUSIONAL FEATURES
	290.13 - (ICD9) PRESENILE DEMENTIA WITH DEPRESSIVE FEATURES
	290.2 - (ICD9) SENILE DEMENTIA WITH DELUSIONAL OR DEPRESSIVE FEATURES
	290.20 - (ICD9) SENILE DEMENTIA WITH DELUSIONAL FEATURES
	290.21 - (ICD9) SENILE DEMENTIA WITH DEPRESSIVE FEATURES
	290.3 - (ICD9) SENILE DEMENTIA WITH DELIRIUM
	290.4 - (ICD9) VASCULAR DEMENTIA
	290.40 - (ICD9) VASCULAR DEMENTIA UNCOMPLICATED
	290.41 - (ICD9) VASCULAR DEMENTIA WITH DELIRIUM
	290.42 - (ICD9) VASCULAR DEMENTIA WITH DELUSIONS
	290.43 - (ICD9) VASCULAR DEMENTIA WITH DEPRESSED MOOD
	290.8 - (ICD9) OTHER SPECIFIED SENILE PSYCHOTIC CONDITIONS
	290.9 - (ICD9) UNSPECIFIED SENILE PSYCHOTIC CONDITION
	The occurrence of Outpatient with the following attributes:
	Diagnosis Code (Any Position) is any of: { "290", "290.0", "290.1", "290.10", "290.11", "290.12", "290.13", "290.2", "290.20", "290.21", "290.3", "290.4", "290.40", "290.41", "290.42", "290.43", "290.8", "290.9", "294.1", "331.2" }
	290 - (ICD9) DEMENTIAS
	290.0 - (ICD9) SENILE DEMENTIA UNCOMPLICATED
	290.1 - (ICD9) PRESENILE DEMENTIA
	290.10 - (ICD9) PRESENILE DEMENTIA UNCOMPLICATED
	290.11 - (ICD9) PRESENILE DEMENTIA WITH DELIRIUM
	290.12 - (ICD9) PRESENILE DEMENTIA WITH DELUSIONAL FEATURES
	290.13 - (ICD9) PRESENILE DEMENTIA WITH DEPRESSIVE FEATURES
	290.2 - (ICD9) SENILE DEMENTIA WITH DELUSIONAL OR DEPRESSIVE FEATURES
	290.20 - (ICD9) SENILE DEMENTIA WITH DELUSIONAL FEATURES
	290.21 - (ICD9) SENILE DEMENTIA WITH DEPRESSIVE FEATURES
	290.3 - (ICD9) SENILE DEMENTIA WITH DELIRIUM
	290.4 - (ICD9) VASCULAR DEMENTIA
	290.40 - (ICD9) VASCULAR DEMENTIA UNCOMPLICATED
	290.41 - (ICD9) VASCULAR DEMENTIA WITH DELIRIUM
	290.42 - (ICD9) VASCULAR DEMENTIA WITH DELUSIONS
	290.43 - (ICD9) VASCULAR DEMENTIA WITH DEPRESSED MOOD
	290.8 - (ICD9) OTHER SPECIFIED SENILE PSYCHOTIC CONDITIONS
	290.9 - (ICD9) UNSPECIFIED SENILE PSYCHOTIC CONDITION
	294.1 - (ICD9) DEMENTIA IN CONDITIONS CLASSIFIED ELSEWHERE
	331.2 - (ICD9) SENILE DEGENERATION OF BRAIN
Depression - Elixhauser comorbidity index componet
This event measure was defined as occurring when any of the following criteria were met:
	The occurrence of Inpatient with the following attributes:
	Diagnosis Code (Any Position) is any of: { "296.2", "296.3", "296.5", "300.4", "309", "309.0", "309.1", "309.2", "309.21", "309.22", "309.23", "309.24", "309.28", "309.29", "309.3", "309.4", "309.8", "309.81", "309.82", "309.83", "309.89", "309.9", "311" }
	296.2 - (ICD9) MAJOR DEPRESSIVE DISORDER SINGLE EPISODE
	296.3 - (ICD9) MAJOR DEPRESSIVE DISORDER RECURRENT EPISODE
	296.5 - (ICD9) BIPOLAR I DISORDER MOST RECENT EPISODE (OR CURRENT) DEPRESSED
	300.4 - (ICD9) DYSTHYMIC DISORDER
	309 - (ICD9) ADJUSTMENT REACTION
	309.0 - (ICD9) ADJUSTMENT DISORDER WITH DEPRESSED MOOD
	309.1 - (ICD9) ADJUSTMENT REACTION WITH PROLONGED DEPRESSIVE REACTION
	309.2 - (ICD9) ADJUSTMENT REACTION WITH PREDOMINANT DISTURBANCE OF OTHER EMOTIONS
	309.21 - (ICD9) SEPARATION ANXIETY DISORDER
	309.22 - (ICD9) EMANCIPATION DISORDER OF ADOLESCENCE AND EARLY ADULT LIFE
	309.23 - (ICD9) SPECIFIC ACADEMIC OR WORK INHIBITION
	309.24 - (ICD9) ADJUSTMENT DISORDER WITH ANXIETY
	309.28 - (ICD9) ADJUSTMENT DISORDER WITH MIXED ANXIETY AND DEPRESSED MOOD
	309.29 - (ICD9) OTHER ADJUSTMENT REACTIONS WITH PREDOMINANT DISTURBANCE OF OTHER EMOTIONS
	309.3 - (ICD9) ADJUSTMENT DISORDER WITH DISTURBANCE OF CONDUCT
	309.4 - (ICD9) ADJUSTMENT DISORDER WITH MIXED DISTURBANCE OF EMOTIONS AND CONDUCT
	309.8 - (ICD9) OTHER SPECIFIED ADJUSTMENT REACTIONS
	309.81 - (ICD9) POSTTRAUMATIC STRESS DISORDER
	309.82 - (ICD9) ADJUSTMENT REACTION WITH PHYSICAL SYMPTOMS
	309.83 - (ICD9) ADJUSTMENT REACTION WITH WITHDRAWAL
	309.89 - (ICD9) OTHER SPECIFIED ADJUSTMENT REACTIONS
	309.9 - (ICD9) UNSPECIFIED ADJUSTMENT REACTION
	311 - (ICD9) DEPRESSIVE DISORDER NOT ELSEWHERE CLASSIFIED
	The occurrence of Outpatient with the following attributes:
	Diagnosis Code (Any Position) is any of: { "296.2", "296.3", "296.5", "300.4", "311", "309", "309.0", "309.1", "309.2", "309.21", "309.22", "309.23", "309.24", "309.28", "309.29", "309.3", "309.4", "309.8", "309.81", "309.82", "309.83", "309.89", "309.9" }
	296.2 - (ICD9) MAJOR DEPRESSIVE DISORDER SINGLE EPISODE
	296.3 - (ICD9) MAJOR DEPRESSIVE DISORDER RECURRENT EPISODE
	296.5 - (ICD9) BIPOLAR I DISORDER MOST RECENT EPISODE (OR CURRENT) DEPRESSED
	300.4 - (ICD9) DYSTHYMIC DISORDER
	311 - (ICD9) DEPRESSIVE DISORDER NOT ELSEWHERE CLASSIFIED
	309 - (ICD9) ADJUSTMENT REACTION
	309.0 - (ICD9) ADJUSTMENT DISORDER WITH DEPRESSED MOOD
	309.1 - (ICD9) ADJUSTMENT REACTION WITH PROLONGED DEPRESSIVE REACTION
	309.2 - (ICD9) ADJUSTMENT REACTION WITH PREDOMINANT DISTURBANCE OF OTHER EMOTIONS
	309.21 - (ICD9) SEPARATION ANXIETY DISORDER
	309.22 - (ICD9) EMANCIPATION DISORDER OF ADOLESCENCE AND EARLY ADULT LIFE
	309.23 - (ICD9) SPECIFIC ACADEMIC OR WORK INHIBITION
	309.24 - (ICD9) ADJUSTMENT DISORDER WITH ANXIETY
	309.28 - (ICD9) ADJUSTMENT DISORDER WITH MIXED ANXIETY AND DEPRESSED MOOD
	309.29 - (ICD9) OTHER ADJUSTMENT REACTIONS WITH PREDOMINANT DISTURBANCE OF OTHER EMOTIONS
	309.3 - (ICD9) ADJUSTMENT DISORDER WITH DISTURBANCE OF CONDUCT
	309.4 - (ICD9) ADJUSTMENT DISORDER WITH MIXED DISTURBANCE OF EMOTIONS AND CONDUCT
	309.8 - (ICD9) OTHER SPECIFIED ADJUSTMENT REACTIONS
	309.81 - (ICD9) POSTTRAUMATIC STRESS DISORDER
	309.82 - (ICD9) ADJUSTMENT REACTION WITH PHYSICAL SYMPTOMS
	309.83 - (ICD9) ADJUSTMENT REACTION WITH WITHDRAWAL
	309.89 - (ICD9) OTHER SPECIFIED ADJUSTMENT REACTIONS
	309.9 - (ICD9) UNSPECIFIED ADJUSTMENT REACTION
Diabetes complicated - Elixhauser comorbidity index componet
This event measure was defined as occurring when any of the following criteria were met:
	The occurrence of Inpatient with the following attributes:
	Diagnosis Code (Any Position) is any of: { "250.4", "250.40", "250.41", "250.42", "250.43", "250.5", "250.50", "250.51", "250.52", "250.53", "250.6", "250.60", "250.61", "250.62", "250.63", "250.7", "250.70", "250.71", "250.72", "250.73", "250.8", "250.80", "250.81", "250.82", "250.83", "250.9", "250.90", "250.91", "250.92", "250.93" }
	250.4 - (ICD9) DIABETES WITH RENAL MANIFESTATIONS
	250.40 - (ICD9) DIABETES WITH RENAL MANIFESTATIONS TYPE II OR UNSPECIFIED TYPE NOT STATED AS UNCONTROLLED
	250.41 - (ICD9) DIABETES WITH RENAL MANIFESTATIONS TYPE I [JUVENILE TYPE] NOT STATED AS UNCONTROLLED
	250.42 - (ICD9) DIABETES WITH RENAL MANIFESTATIONS TYPE II OR UNSPECIFIED TYPE UNCONTROLLED
	250.43 - (ICD9) DIABETES WITH RENAL MANIFESTATIONS TYPE I [JUVENILE TYPE] UNCONTROLLED
	250.5 - (ICD9) DIABETES WITH OPHTHALMIC MANIFESTATIONS
	250.50 - (ICD9) DIABETES WITH OPHTHALMIC MANIFESTATIONS TYPE II OR UNSPECIFIED TYPE NOT STATED AS UNCONTROLLED
	250.51 - (ICD9) DIABETES WITH OPHTHALMIC MANIFESTATIONS TYPE I [JUVENILE TYPE] NOT STATED AS UNCONTROLLED
	250.52 - (ICD9) DIABETES WITH OPHTHALMIC MANIFESTATIONS TYPE II OR UNSPECIFIED TYPE UNCONTROLLED
	250.53 - (ICD9) DIABETES WITH OPHTHALMIC MANIFESTATIONS TYPE I [JUVENILE TYPE] UNCONTROLLED
	250.6 - (ICD9) DIABETES WITH NEUROLOGICAL MANIFESTATIONS
	250.60 - (ICD9) DIABETES WITH NEUROLOGICAL MANIFESTATIONS TYPE II OR UNSPECIFIED TYPE NOT STATED AS UNCONTROLLED
	250.61 - (ICD9) DIABETES WITH NEUROLOGICAL MANIFESTATIONS TYPE I [JUVENILE TYPE] NOT STATED AS UNCONTROLLED
	250.62 - (ICD9) DIABETES WITH NEUROLOGICAL MANIFESTATIONS TYPE II OR UNSPECIFIED TYPE UNCONTROLLED
	250.63 - (ICD9) DIABETES WITH NEUROLOGICAL MANIFESTATIONS TYPE I [JUVENILE TYPE] UNCONTROLLED
	250.7 - (ICD9) DIABETES WITH PERIPHERAL CIRCULATORY DISORDERS
	250.70 - (ICD9) DIABETES WITH PERIPHERAL CIRCULATORY DISORDERS TYPE II OR UNSPECIFIED TYPE NOT STATED AS UNCONTROLLED
	250.71 - (ICD9) DIABETES WITH PERIPHERAL CIRCULATORY DISORDERS TYPE I [JUVENILE TYPE] NOT STATED AS UNCONTROLLED
	250.72 - (ICD9) DIABETES WITH PERIPHERAL CIRCULATORY DISORDERS TYPE II OR UNSPECIFIED TYPE UNCONTROLLED
	250.73 - (ICD9) DIABETES WITH PERIPHERAL CIRCULATORY DISORDERS TYPE I [JUVENILE TYPE] UNCONTROLLED
	250.8 - (ICD9) DIABETES WITH OTHER SPECIFIED MANIFESTATIONS
	250.80 - (ICD9) DIABETES WITH OTHER SPECIFIED MANIFESTATIONS TYPE II OR UNSPECIFIED TYPE NOT STATED AS UNCONTROLLED
	250.81 - (ICD9) DIABETES WITH OTHER SPECIFIED MANIFESTATIONS TYPE I [JUVENILE TYPE] NOT STATED AS UNCONTROLLED
	250.82 - (ICD9) DIABETES WITH OTHER SPECIFIED MANIFESTATIONS TYPE II OR UNSPECIFIED TYPE UNCONTROLLED
	250.83 - (ICD9) DIABETES WITH OTHER SPECIFIED MANIFESTATIONS TYPE I [JUVENILE TYPE] UNCONTROLLED
	250.9 - (ICD9) DIABETES WITH UNSPECIFIED COMPLICATION
	250.90 - (ICD9) DIABETES WITH UNSPECIFIED COMPLICATION TYPE II OR UNSPECIFIED TYPE NOT STATED AS UNCONTROLLED
	250.91 - (ICD9) DIABETES WITH UNSPECIFIED COMPLICATION TYPE I [JUVENILE TYPE] NOT STATED AS UNCONTROLLED
	250.92 - (ICD9) DIABETES WITH UNSPECIFIED COMPLICATION TYPE II OR UNSPECIFIED TYPE UNCONTROLLED
	250.93 - (ICD9) DIABETES WITH UNSPECIFIED COMPLICATION TYPE I [JUVENILE TYPE] UNCONTROLLED
	The occurrence of Outpatient with the following attributes:
	Diagnosis Code (Any Position) is any of: { "250.4", "250.40", "250.41", "250.42", "250.43", "250.5", "250.50", "250.51", "250.52", "250.53", "250.6", "250.60", "250.61", "250.62", "250.63", "250.7", "250.70", "250.71", "250.72", "250.73", "250.8", "250.80", "250.81", "250.82", "250.83", "250.9", "250.90", "250.91", "250.92", "250.93" }
	250.4 - (ICD9) DIABETES WITH RENAL MANIFESTATIONS
	250.40 - (ICD9) DIABETES WITH RENAL MANIFESTATIONS TYPE II OR UNSPECIFIED TYPE NOT STATED AS UNCONTROLLED
	250.41 - (ICD9) DIABETES WITH RENAL MANIFESTATIONS TYPE I [JUVENILE TYPE] NOT STATED AS UNCONTROLLED
	250.42 - (ICD9) DIABETES WITH RENAL MANIFESTATIONS TYPE II OR UNSPECIFIED TYPE UNCONTROLLED
	250.43 - (ICD9) DIABETES WITH RENAL MANIFESTATIONS TYPE I [JUVENILE TYPE] UNCONTROLLED
	250.5 - (ICD9) DIABETES WITH OPHTHALMIC MANIFESTATIONS
	250.50 - (ICD9) DIABETES WITH OPHTHALMIC MANIFESTATIONS TYPE II OR UNSPECIFIED TYPE NOT STATED AS UNCONTROLLED
	250.51 - (ICD9) DIABETES WITH OPHTHALMIC MANIFESTATIONS TYPE I [JUVENILE TYPE] NOT STATED AS UNCONTROLLED
	250.52 - (ICD9) DIABETES WITH OPHTHALMIC MANIFESTATIONS TYPE II OR UNSPECIFIED TYPE UNCONTROLLED
	250.53 - (ICD9) DIABETES WITH OPHTHALMIC MANIFESTATIONS TYPE I [JUVENILE TYPE] UNCONTROLLED
	250.6 - (ICD9) DIABETES WITH NEUROLOGICAL MANIFESTATIONS
	250.60 - (ICD9) DIABETES WITH NEUROLOGICAL MANIFESTATIONS TYPE II OR UNSPECIFIED TYPE NOT STATED AS UNCONTROLLED
	250.61 - (ICD9) DIABETES WITH NEUROLOGICAL MANIFESTATIONS TYPE I [JUVENILE TYPE] NOT STATED AS UNCONTROLLED
[truncated: 5,141 more rows]
