# Supplementary material for: Reproducibility of real-world evidence studies using clinical practice data to inform regulatory and coverage decisions
Source: Nat Commun. 2022 Aug 31;13:5126. doi: 10.1038/s41467-022-32310-3 (PMC9430007; doi:10.1038/s41467-022-32310-3)
Supplement: Supplementary file 7 — Supplementary Dataset 4 [file 41467_2022_32310_MOESM7_ESM.zip › Data S4 Study specific author contact files with details of implementation/REPEAT_037_final.xlsx]

## Sheet: Assumptions
COPD patients ages 40 or above who received PAP therapy or medically managed between Jan 2009 - Oct 2014 from MarketScan database
Category	Assumptions
MEASURES	The algorithm used to define all the variables used for replication of the study are provided in the sheet names 'codes'
Exposure	We assumed any care setting and any procedure position to define the exposure
Covariates	We assumed any diagnosis position and any care setting to define covariates
	We assumed Prostate cancer was defined using ICD 9 codes from the website "http://www.icd9data.com/2013/Volume1/140-239/179-189/185/default.htm"
	We assumed Breast cancer was defined using ICD 9 codes from the website "http://www.icd9data.com/2012/Volume1/140-239/170-176/default.htm"
	We assumed Colorectal cancer was defined using ICD 9 codes from REPEAT Redacted 4
	We assumed Acute respiratory failure was defined using ICD 9 codes from REPEAT Redact 47
	We assumed SABA, SAMA, LABA, ICS, LAMA ACS, Methylxanthines, SABA + ACS and ICS+ LABA was defined using drugs from http://www.lung.org/assets/documents/asthma/MedicineChart_Rev09.pdf abd "https://copdx.org.au/copd-x-plan/o-optimise-function/o1-inhaled-bronchodilators/o12-long-acting-bronchodilators/o121-long-acting-muscarinic-antagonists-lama/ We also assumed any route of administration for all d…
	We assumed Smoking cessation was defined using following HCPCS codes “4001F”, “4004F”, “99406”, “99407”, “G0436”, “G0437”, “G9016”, “S4995”, “S9453” or occurrence of prescription claims for nicotine or varenicline
	We assumed Oxygen was defined by REPEAT standard measure(Accessories for oxygen delivery services)
	We assumed COPD-related prescriptions are drugs under the drug class: SABA, SAMA, LABA, ICS, LAMA ACS, Methylxanthines, SABA + ACS and ICS+ LABA, ICS and Oral prednisone
COHORT CREATION
	For BIPAP cohort: we assumed the first date of BIPAP procedure is the cohort entry date
	For medication only cohort: we assumed cohort entry date is the date of a randomly selected COPD claim (out of all observed days with COPD claims for each patient)
	We assumed the index date was not included when counting the number of COPD claims in the baseline period
	We assumed the matched cohort was created the following way: Frequency match the medication management patients to the BIPAP users on number of COPD claims (unique by day) within 12 months prior to the index date. Create a 4:1 ratio of medication management to BIPAP users. For example, if there are 100 BIPAP users, 40% had 2 prior diagnoses of COPD and 60% had 3 prior diagnoses, then take a strat…
ANALYSIS

## Sheet: Attrition table
COPD patients ages 40 or above who received PAP therapy or medically managed between Jan 2009 - Oct 2014 from MarketScan database
BIPAP COHORT	Unique patients
Patients with 2 COPD diagnosis claims (at least one day apart) between January 1st, 2009 to October 31st, 2014	2741264
Exclude patients if they have CPAP or NIPPV procedure codes between January 1st, 2009 to October 31st, 2014	2575444
Include patients with BIPAP procedure codes between January 1st, 2009 to October 31st, 2014 (Index date is date of first observed BIPAP procedure code, day 0)	39782
Restrict to patients who are at least 40 years or older on index date	38234
Restrict to patients with at least 365 days of enrollment (both medical and pharmacy) before and including the index date [-365, 0].	21542
Restrict to patients with at least 180 days of enrollment (both medical and pharmacy) after the index date [1, 180].	18925
Restrict to patients who have 4 controls on number of COPD claims 12 months prior to index date	18916
Medically managed COHORT	Unique patients
Patients with 2 COPD diagnosis claims (at least one day apart) between January 1st, 2009 to October 31st, 2014	2741264
Exclude patients if they have BIPAP or CPAP or NIPPV procedure codes between January 1st, 2009 to October 31st, 2014	2535662
Restrict to patients who are at least 40 years or older on index date	2125327
Restrict to patients with at least 365 days of enrollment (both medical and pharmacy) before and including the index date [-365, 0].	1200073
Restrict to patients with at least 180 days of enrollment (both medical and pharmacy) after the index date [1, 180].	960281
Restrict to patients who are in matched data set of 4 controls to one case on number of COPD claims 12 months prior to index date	75664

## Sheet: cohort and analysis as text
Cohort Summary Chronic Obstructive Pulmonary Disease (COPD) patients ages 40 or above who received BIPAP therapy or were medically managed between Jan 1st, 2009 - Oct 31st, 2014 Important steps for cohort formation Please use any diagnosis position, any procedure position and any care setting to define exposure and inclusion/exclusion criteria Index date and attrition table for BIPAP exposed grou…

## Sheet: Table 1
	ORIGINAL STUDY					REPLICATION STUDY
	Bipap cohort		No PAP treatment			Bipap cohort		No PAP treatment
Variable	N	%	N	%		N	%	N	%
	9156	100	464584	100		15678	100	62712	100
Age category
40-49 years	688	7.5	57053	12.3		1329	8.48	6278	10.01
50-59 years	2248	24.6	117272	25.2		4111	26.22	14257	22.73
60-69 years	3150	34.4	120994	26		5230	33.36	16353	26.08
70-79 years	2161	23.6	90270	19.4		3536	22.55	13640	21.75
80+ years	909	9.9	79095	17		1472	9.39	12184	19.43
Sex
Male	5880	64.2	204828	44.1		10106	64.46	27311	43.55
Female	3276	35.8	259856	55.9		5572	35.54	35401	56.45
Health Plan Type
Comprehensive	2741	29.9	134647	29		2667	17.01	11432	18.23
EPO	50	0.6	3487	0.8		60	0.38	319	0.51
POS	556	6.1	27332	5.9		1129	7.2	3444	5.49
CDHP	181	2	10505	2.3		260	1.66	1130	1.8
HDHP	76	0.8	5138	1.1		95	0.61	485	0.77
PPO	5552	60.6	283575	61		8937	57	35077	55.93
Region
Northeast	1448	15.8	87022	18.7		1663	10.61	8865	14.14
Midwest	3399	37.1	153314	33		3661	23.35	13452	21.45
South	3163	34.6	162447	35		5108	32.58	19611	31.27
West	1073	11.7	57915	12.5		4990	31.83	19652	31.34
Missing	73	0.8	3986	0.9		---	---	---	---
Cancers
Cancer (breast, colorectal, lung and prostate)	573	6.3	31827	6.9		1109	7.07	5562	8.87
Lung cancer	149	1.6	8438	1.8		271	1.73	2104	3.36
Cardiovascular
Atrial fibrillation	1660	18.1	39079	8.4		3038	19.38	7179	11.45
Congestive heart failure	2567	28	43073	9.3		4829	30.8	9276	14.79
Coronary heart disease	2766	30.2	82282	17.7		5557	35.44	15508	24.73
Hypercholesterolemia	1186	13	48608	10.5		2727	17.39	9644	15.38
Hyperlipidemia	2929	32	121483	26.1		6514	41.55	22793	36.35
Hypertension	5858	64	228094	49.1		11234	71.65	36791	58.67
Ischemic heart disease	547	6	14683	3.2		1262	8.05	3198	5.1
Chronic kidney disease	1794	19.6	43007	9.3		3180	20.28	7952	12.68
Cerebrovascular stroke	917	10	34541	7.4		2462	15.7	8657	13.8
Mental
Alzheimer's disease and related dementia	138	1.5	10274	2.2		308	1.96	2526	4.03
Anxiety disorders	682	7.5	30748	6.6		1488	9.49	6537	10.42
Bipolar disorder	121	1.3	3636	0.8		366	2.33	903	1.44
Depression	937	10.2	32616	7		2498	15.93	8104	12.92
Schizophrenia and other psychotic disorders	26	0.3	786	0.2		77	0.49	243	0.39
Metabolic
Diabetes	3859	42.2	95552	20.6		7650	48.79	17155	27.36
Musculoskeletal/Connective Tissue
Osteoporosis	2.3	2.3	15073	3.2		631	4.02	4480	7.14
Rheumatoid arthritis	298	3.3	11378	2.5		588	3.75	1953	3.11
Osteoarthritis	4899	17.8	60829	13.1		3835	24.46	12192	19.44
Respiratory
Asthma	1889	20.6	65794	14.2		3859	24.61	11952	19.06
Sleep
Sleep Disordered Breathing	5410	59.1	14840	3.2		14109	89.99	4243	6.77
Chronic respiratory failure	551	6	1655	0.4		830	5.29	1032	1.65
Hypoxemia	1512	16.5	17664	3.8		3184	20.31	5126	8.17
Insomnia	727	7.9	16049	3.5		1879	11.98	2846	4.54
Morbid obesity	1030	11.3	7179	1.5		1998	12.74	1344	2.14
Restrictive thoracic disorder	307	3.4	5771	1.2		716	4.57	1568	2.5
Acute respiratory failure	2019	22.1	21316	4.6		2654	16.93	3602	5.74

## Sheet: Outcome
	ORIGINAL STUDY
Outcome	OR (95% CI)		p-value
Any hospitalization	0.4 (0.37 - 0.43)		<0.001
	REPLICATED STUDY
Outcome	OR (95% CI)		p-value
Any hospitalization	1.17 (1.09 - 1.25)		<.0001

## Sheet: Codes
Variable	Code	Code category	Code type	Group
Bilevel PAP (BIPAP)	E0471	PX	HC	Exposure
Bilevel PAP (BIPAP)	E0470	PX	HC	Exposure
COPD	490	DX	09	Inclusion/Exclusion
COPD	491.0	DX	09	Inclusion/Exclusion
COPD	491.1	DX	09	Inclusion/Exclusion
COPD	491.20	DX	09	Inclusion/Exclusion
COPD	491.21	DX	09	Inclusion/Exclusion
COPD	491.22	DX	09	Inclusion/Exclusion
COPD	491.8	DX	09	Inclusion/Exclusion
COPD	491.9	DX	09	Inclusion/Exclusion
COPD	492.0	DX	09	Inclusion/Exclusion
COPD	492.8	DX	09	Inclusion/Exclusion
COPD	494.1	DX	09	Inclusion/Exclusion
COPD	496	DX	09	Inclusion/Exclusion
COPD	494.0	DX	09	Inclusion/Exclusion
CPAP	E0601	PX	HC	Inclusion/Exclusion
NIPPV	E0464	PX	HC	Inclusion/Exclusion
Acute respiratory failure	518.81	DX	09	Covariates
Alzheimer’s disease and related dementia	290.0	DX	09	Covariates
Alzheimer’s disease and related dementia	290.10	DX	09	Covariates
Alzheimer’s disease and related dementia	290.11	DX	09	Covariates
Alzheimer’s disease and related dementia	290.12	DX	09	Covariates
Alzheimer’s disease and related dementia	290.13	DX	09	Covariates
Alzheimer’s disease and related dementia	290.20	DX	09	Covariates
Alzheimer’s disease and related dementia	290.21	DX	09	Covariates
Alzheimer’s disease and related dementia	290.3	DX	09	Covariates
Alzheimer’s disease and related dementia	290.40	DX	09	Covariates
Alzheimer’s disease and related dementia	290.41	DX	09	Covariates
Alzheimer’s disease and related dementia	290.42	DX	09	Covariates
Alzheimer’s disease and related dementia	290.43	DX	09	Covariates
Alzheimer’s disease and related dementia	294.10	DX	09	Covariates
Alzheimer’s disease and related dementia	294.11	DX	09	Covariates
Alzheimer’s disease and related dementia	294.8	DX	09	Covariates
Alzheimer’s disease and related dementia	331.0	DX	09	Covariates
Alzheimer’s disease and related dementia	331.11	DX	09	Covariates
Alzheimer’s disease and related dementia	331.19	DX	09	Covariates
Alzheimer’s disease and related dementia	331.2	DX	09	Covariates
Alzheimer’s disease and related dementia	331.7	DX	09	Covariates
Alzheimer’s disease and related dementia	797	DX	09	Covariates
Anxiety disorders	293.84	DX	09	Covariates
Anxiety disorders	300.00	DX	09	Covariates
Anxiety disorders	300.01	DX	09	Covariates
Anxiety disorders	300.02	DX	09	Covariates
Anxiety disorders	300.09	DX	09	Covariates
Anxiety disorders	300.10	DX	09	Covariates
Anxiety disorders	300.20	DX	09	Covariates
Anxiety disorders	300.21	DX	09	Covariates
Anxiety disorders	300.22	DX	09	Covariates
Anxiety disorders	300.23	DX	09	Covariates
Anxiety disorders	300.29	DX	09	Covariates
Anxiety disorders	300.3	DX	09	Covariates
Anxiety disorders	300.5	DX	09	Covariates
Anxiety disorders	300.89	DX	09	Covariates
Anxiety disorders	300.9	DX	09	Covariates
Anxiety disorders	308.0	DX	09	Covariates
Anxiety disorders	308.1	DX	09	Covariates
Anxiety disorders	308.2	DX	09	Covariates
Anxiety disorders	308.3	DX	09	Covariates
Anxiety disorders	308.4	DX	09	Covariates
Anxiety disorders	308.9	DX	09	Covariates
Anxiety disorders	309.81	DX	09	Covariates
Anxiety disorders	313.0	DX	09	Covariates
Anxiety disorders	313.1	DX	09	Covariates
Anxiety disorders	313.21	DX	09	Covariates
Anxiety disorders	313.22	DX	09	Covariates
Anxiety disorders	313.3	DX	09	Covariates
Anxiety disorders	313.82	DX	09	Covariates
Anxiety disorders	313.83	DX	09	Covariates
Asthma	493.00	DX	09	Covariates
Asthma	493.01	DX	09	Covariates
Asthma	493.02	DX	09	Covariates
Asthma	493.10	DX	09	Covariates
Asthma	493.11	DX	09	Covariates
Asthma	493.20	DX	09	Covariates
Asthma	493.21	DX	09	Covariates
Asthma	493.22	DX	09	Covariates
Asthma	493.81	DX	09	Covariates
Asthma	493.82	DX	09	Covariates
Asthma	493.90	DX	09	Covariates
Asthma	493.91	DX	09	Covariates
Asthma	493.92	DX	09	Covariates
Asthma	493.12	DX	09	Covariates
Atrial fibrillation	427.31	DX	09	Covariates
Autism	299.01	DX	09	Covariates
Bipolar disorder	296.00	DX	09	Covariates
Bipolar disorder	296.01	DX	09	Covariates
Bipolar disorder	296.02	DX	09	Covariates
Bipolar disorder	296.03	DX	09	Covariates
Bipolar disorder	296.04	DX	09	Covariates
Bipolar disorder	296.05	DX	09	Covariates
Bipolar disorder	296.06	DX	09	Covariates
Bipolar disorder	296.40	DX	09	Covariates
Bipolar disorder	296.41	DX	09	Covariates
Bipolar disorder	296.42	DX	09	Covariates
Bipolar disorder	296.43	DX	09	Covariates
Bipolar disorder	296.44	DX	09	Covariates
Bipolar disorder	296.45	DX	09	Covariates
Bipolar disorder	296.46	DX	09	Covariates
Bipolar disorder	296.50	DX	09	Covariates
Bipolar disorder	296.51	DX	09	Covariates
Bipolar disorder	296.52	DX	09	Covariates
Bipolar disorder	296.53	DX	09	Covariates
Bipolar disorder	296.54	DX	09	Covariates
Bipolar disorder	296.55	DX	09	Covariates
Bipolar disorder	296.56	DX	09	Covariates
Bipolar disorder	296.60	DX	09	Covariates
Bipolar disorder	296.61	DX	09	Covariates
Bipolar disorder	296.62	DX	09	Covariates
Bipolar disorder	296.63	DX	09	Covariates
Bipolar disorder	296.64	DX	09	Covariates
Bipolar disorder	296.65	DX	09	Covariates
Bipolar disorder	296.66	DX	09	Covariates
Bipolar disorder	296.7	DX	09	Covariates
Bipolar disorder	296.80	DX	09	Covariates
Bipolar disorder	296.89	DX	09	Covariates
Cancer (breast, lung, colorectal, prostate)	162.0	DX	09	Covariates
Cancer (breast, lung, colorectal, prostate)	162.2	DX	09	Covariates
Cancer (breast, lung, colorectal, prostate)	162.3	DX	09	Covariates
Cancer (breast, lung, colorectal, prostate)	162.4	DX	09	Covariates
Cancer (breast, lung, colorectal, prostate)	162.5	DX	09	Covariates
Cancer (breast, lung, colorectal, prostate)	162.8	DX	09	Covariates
Cancer (breast, lung, colorectal, prostate)	162.9	DX	09	Covariates
Cancer (breast, lung, colorectal, prostate)	185	DX	09	Covariates
Cancer (breast, lung, colorectal, prostate)	174	DX	09	Covariates
Cancer (breast, lung, colorectal, prostate)	174.0	DX	09	Covariates
Cancer (breast, lung, colorectal, prostate)	174.1	DX	09	Covariates
Cancer (breast, lung, colorectal, prostate)	174.2	DX	09	Covariates
Cancer (breast, lung, colorectal, prostate)	174.3	DX	09	Covariates
Cancer (breast, lung, colorectal, prostate)	174.4	DX	09	Covariates
Cancer (breast, lung, colorectal, prostate)	174.5	DX	09	Covariates
Cancer (breast, lung, colorectal, prostate)	174.6	DX	09	Covariates
Cancer (breast, lung, colorectal, prostate)	174.8	DX	09	Covariates
Cancer (breast, lung, colorectal, prostate)	174.9	DX	09	Covariates
Cancer (breast, lung, colorectal, prostate)	175	DX	09	Covariates
Cancer (breast, lung, colorectal, prostate)	175.0	DX	09	Covariates
Cancer (breast, lung, colorectal, prostate)	175.9	DX	09	Covariates
Cancer (breast, lung, colorectal, prostate)	153	DX	09	Covariates
Cancer (breast, lung, colorectal, prostate)	153.0	DX	09	Covariates
Cancer (breast, lung, colorectal, prostate)	153.1	DX	09	Covariates
Cancer (breast, lung, colorectal, prostate)	153.2	DX	09	Covariates
Cancer (breast, lung, colorectal, prostate)	153.3	DX	09	Covariates
Cancer (breast, lung, colorectal, prostate)	153.4	DX	09	Covariates
Cancer (breast, lung, colorectal, prostate)	153.5	DX	09	Covariates
Cancer (breast, lung, colorectal, prostate)	153.6	DX	09	Covariates
Cancer (breast, lung, colorectal, prostate)	153.7	DX	09	Covariates
Cancer (breast, lung, colorectal, prostate)	153.8	DX	09	Covariates
Cancer (breast, lung, colorectal, prostate)	153.9	DX	09	Covariates
Cancer (breast, lung, colorectal, prostate)	154	DX	09	Covariates
Cancer (breast, lung, colorectal, prostate)	154.0	DX	09	Covariates
Cancer (breast, lung, colorectal, prostate)	154.1	DX	09	Covariates
Cancer (breast, lung, colorectal, prostate)	154.2	DX	09	Covariates
Cancer (breast, lung, colorectal, prostate)	154.3	DX	09	Covariates
Cancer (breast, lung, colorectal, prostate)	154.8	DX	09	Covariates
Chronic kidney disease	583.2	DX	09	Covariates
Chronic kidney disease	583.4	DX	09	Covariates
Chronic kidney disease	583.6	DX	09	Covariates
Chronic kidney disease	583.7	DX	09	Covariates
Chronic kidney disease	583.81	DX	09	Covariates
Chronic kidney disease	583.89	DX	09	Covariates
Chronic kidney disease	583.9	DX	09	Covariates
Chronic kidney disease	584.5	DX	09	Covariates
Chronic kidney disease	584.6	DX	09	Covariates
Chronic kidney disease	584.7	DX	09	Covariates
Chronic kidney disease	584.8	DX	09	Covariates
Chronic kidney disease	584.9	DX	09	Covariates
Chronic kidney disease	585.1	DX	09	Covariates
Chronic kidney disease	585.2	DX	09	Covariates
Chronic kidney disease	585.3	DX	09	Covariates
Chronic kidney disease	585.4	DX	09	Covariates
Chronic kidney disease	585.5	DX	09	Covariates
Chronic kidney disease	585.6	DX	09	Covariates
Chronic kidney disease	585.9	DX	09	Covariates
Chronic kidney disease	586	DX	09	Covariates
Chronic kidney disease	587	DX	09	Covariates
Chronic kidney disease	588.0	DX	09	Covariates
Chronic kidney disease	588.1	DX	09	Covariates
Chronic kidney disease	588.81	DX	09	Covariates
Chronic kidney disease	588.89	DX	09	Covariates
Chronic kidney disease	588.9	DX	09	Covariates
Chronic kidney disease	591	DX	09	Covariates
Chronic kidney disease	753.12	DX	09	Covariates
Chronic kidney disease	753.13	DX	09	Covariates
Chronic kidney disease	753.14	DX	09	Covariates
Chronic kidney disease	753.15	DX	09	Covariates
Chronic kidney disease	753.16	DX	09	Covariates
Chronic kidney disease	753.17	DX	09	Covariates
Chronic kidney disease	753.19	DX	09	Covariates
Chronic kidney disease	753.20	DX	09	Covariates
Chronic kidney disease	753.21	DX	09	Covariates
Chronic kidney disease	753.22	DX	09	Covariates
Chronic kidney disease	753.23	DX	09	Covariates
Chronic kidney disease	753.29	DX	09	Covariates
Chronic kidney disease	794.4	DX	09	Covariates
Chronic kidney disease	016.00	DX	09	Covariates
Chronic kidney disease	016.01	DX	09	Covariates
Chronic kidney disease	016.02	DX	09	Covariates
Chronic kidney disease	016.03	DX	09	Covariates
Chronic kidney disease	016.04	DX	09	Covariates
Chronic kidney disease	016.05	DX	09	Covariates
Chronic kidney disease	016.06	DX	09	Covariates
Chronic kidney disease	095.4	DX	09	Covariates
Chronic kidney disease	223.0	DX	09	Covariates
Chronic kidney disease	236.91	DX	09	Covariates
Chronic kidney disease	249.40	DX	09	Covariates
Chronic kidney disease	249.41	DX	09	Covariates
Chronic kidney disease	250.40	DX	09	Covariates
Chronic kidney disease	250.41	DX	09	Covariates
Chronic kidney disease	250.42	DX	09	Covariates
Chronic kidney disease	250.43	DX	09	Covariates
Chronic kidney disease	271.4	DX	09	Covariates
Chronic kidney disease	274.10	DX	09	Covariates
Chronic kidney disease	283.11	DX	09	Covariates
Chronic kidney disease	403.01	DX	09	Covariates
Chronic kidney disease	403.11	DX	09	Covariates
Chronic kidney disease	403.91	DX	09	Covariates
Chronic kidney disease	404.02	DX	09	Covariates
Chronic kidney disease	404.03	DX	09	Covariates
Chronic kidney disease	404.12	DX	09	Covariates
Chronic kidney disease	404.13	DX	09	Covariates
Chronic kidney disease	404.92	DX	09	Covariates
Chronic kidney disease	404.93	DX	09	Covariates
Chronic kidney disease	440.1	DX	09	Covariates
Chronic kidney disease	442.1	DX	09	Covariates
Chronic kidney disease	572.4	DX	09	Covariates
Chronic kidney disease	580.0	DX	09	Covariates
Chronic kidney disease	580.4	DX	09	Covariates
Chronic kidney disease	580.81	DX	09	Covariates
Chronic kidney disease	580.89	DX	09	Covariates
Chronic kidney disease	580.9	DX	09	Covariates
Chronic kidney disease	581.0	DX	09	Covariates
Chronic kidney disease	581.1	DX	09	Covariates
Chronic kidney disease	581.2	DX	09	Covariates
Chronic kidney disease	581.3	DX	09	Covariates
Chronic kidney disease	581.81	DX	09	Covariates
Chronic kidney disease	581.89	DX	09	Covariates
Chronic kidney disease	581.9	DX	09	Covariates
Chronic kidney disease	582.0	DX	09	Covariates
Chronic kidney disease	582.1	DX	09	Covariates
Chronic kidney disease	582.2	DX	09	Covariates
Chronic kidney disease	582.4	DX	09	Covariates
Chronic kidney disease	582.81	DX	09	Covariates
Chronic kidney disease	582.89	DX	09	Covariates
Chronic kidney disease	582.9	DX	09	Covariates
Chronic kidney disease	583.0	DX	09	Covariates
Chronic kidney disease	583.1	DX	09	Covariates
Chronic respiratory failure	518.83	DX	09	Covariates
Congestive heart failure	428.0	DX	09	Covariates
Congestive heart failure	428.1	DX	09	Covariates
Congestive heart failure	428.20	DX	09	Covariates
Congestive heart failure	428.21	DX	09	Covariates
Congestive heart failure	428.22	DX	09	Covariates
Congestive heart failure	428.23	DX	09	Covariates
Congestive heart failure	428.30	DX	09	Covariates
Congestive heart failure	428.31	DX	09	Covariates
Congestive heart failure	428.32	DX	09	Covariates
Congestive heart failure	428.33	DX	09	Covariates
Congestive heart failure	428.40	DX	09	Covariates
Congestive heart failure	428.41	DX	09	Covariates
Congestive heart failure	428.42	DX	09	Covariates
Congestive heart failure	428.43	DX	09	Covariates
Congestive heart failure	428.9	DX	09	Covariates
Coronary heart disease	411.81	DX	09	Covariates
Coronary heart disease	414.00	DX	09	Covariates
Coronary heart disease	414.01	DX	09	Covariates
Coronary heart disease	414.02	DX	09	Covariates
Coronary heart disease	414.03	DX	09	Covariates
Coronary heart disease	414.04	DX	09	Covariates
Coronary heart disease	414.05	DX	09	Covariates
Coronary heart disease	414.06	DX	09	Covariates
Coronary heart disease	414.07	DX	09	Covariates
Coronary heart disease	414.11	DX	09	Covariates
Coronary heart disease	414.12	DX	09	Covariates
Coronary heart disease	414.2	DX	09	Covariates
Coronary heart disease	414.3	DX	09	Covariates
Coronary heart disease	414.4	DX	09	Covariates
Coronary heart disease	494.1	DX	09	Covariates
Coronary heart disease	494.0	DX	09	Covariates
Depression	296.20	DX	09	Covariates
Depression	296.21	DX	09	Covariates
Depression	296.22	DX	09	Covariates
Depression	296.23	DX	09	Covariates
Depression	296.24	DX	09	Covariates
Depression	296.25	DX	09	Covariates
Depression	296.26	DX	09	Covariates
Depression	296.30	DX	09	Covariates
Depression	296.31	DX	09	Covariates
Depression	296.32	DX	09	Covariates
Depression	296.33	DX	09	Covariates
Depression	296.34	DX	09	Covariates
Depression	296.35	DX	09	Covariates
Depression	296.36	DX	09	Covariates
Depression	296.50	DX	09	Covariates
Depression	296.51	DX	09	Covariates
Depression	296.52	DX	09	Covariates
Depression	296.53	DX	09	Covariates
Depression	296.54	DX	09	Covariates
Depression	296.55	DX	09	Covariates
Depression	296.56	DX	09	Covariates
Depression	296.60	DX	09	Covariates
Depression	296.61	DX	09	Covariates
Depression	296.62	DX	09	Covariates
Depression	296.63	DX	09	Covariates
Depression	296.64	DX	09	Covariates
Depression	296.65	DX	09	Covariates
Depression	296.66	DX	09	Covariates
Depression	298.0	DX	09	Covariates
Depression	298.1	DX	09	Covariates
Depression	298.2	DX	09	Covariates
Depression	298.3	DX	09	Covariates
Depression	298.4	DX	09	Covariates
Depression	298.8	DX	09	Covariates
Depression	298.9	DX	09	Covariates
Depression	309.0	DX	09	Covariates
Depression	309.1	DX	09	Covariates
Depression	311	DX	09	Covariates
Diabetes	250.00	DX	09	Covariates
Diabetes	250.01	DX	09	Covariates
Diabetes	250.02	DX	09	Covariates
Diabetes	250.03	DX	09	Covariates
Diabetes	250.10	DX	09	Covariates
Diabetes	250.11	DX	09	Covariates
Diabetes	250.12	DX	09	Covariates
Diabetes	250.13	DX	09	Covariates
Diabetes	250.20	DX	09	Covariates
Diabetes	250.21	DX	09	Covariates
Diabetes	250.22	DX	09	Covariates
Diabetes	250.23	DX	09	Covariates
Diabetes	250.30	DX	09	Covariates
Diabetes	250.31	DX	09	Covariates
Diabetes	250.32	DX	09	Covariates
Diabetes	250.33	DX	09	Covariates
Diabetes	250.40	DX	09	Covariates
Diabetes	250.41	DX	09	Covariates
Diabetes	250.42	DX	09	Covariates
Diabetes	250.43	DX	09	Covariates
Diabetes	250.50	DX	09	Covariates
Diabetes	250.51	DX	09	Covariates
Diabetes	250.52	DX	09	Covariates
Diabetes	250.53	DX	09	Covariates
Diabetes	250.60	DX	09	Covariates
Diabetes	250.61	DX	09	Covariates
Diabetes	250.62	DX	09	Covariates
Diabetes	250.63	DX	09	Covariates
Diabetes	250.70	DX	09	Covariates
Diabetes	250.71	DX	09	Covariates
Diabetes	250.72	DX	09	Covariates
Diabetes	250.73	DX	09	Covariates
Diabetes	250.80	DX	09	Covariates
Diabetes	250.81	DX	09	Covariates
Diabetes	250.82	DX	09	Covariates
Diabetes	250.83	DX	09	Covariates
Diabetes	250.90	DX	09	Covariates
Diabetes	250.91	DX	09	Covariates
Diabetes	250.92	DX	09	Covariates
Diabetes	250.93	DX	09	Covariates
Diabetes	790.2	DX	09	Covariates
Diabetes	790.21	DX	09	Covariates
Diabetes	790.22	DX	09	Covariates
Diabetes	790.29	DX	09	Covariates
Diabetes	791.5	DX	09	Covariates
Diabetes	791.6	DX	09	Covariates
Diabetes	V45.85	DX	09	Covariates
Diabetes	V53.91	DX	09	Covariates
Diabetes	V65.46	DX	09	Covariates
Hypercholesterolemia	272.0	DX	09	Covariates
Hyperlipidemia	272.2	DX	09	Covariates
Hyperlipidemia	272.4	DX	09	Covariates
Hypertension	401.0	DX	09	Covariates
Hypertension	401.1	DX	09	Covariates
Hypertension	401.9	DX	09	Covariates
Hypertension	402.00	DX	09	Covariates
Hypertension	402.01	DX	09	Covariates
Hypertension	402.10	DX	09	Covariates
Hypertension	402.11	DX	09	Covariates
Hypertension	402.90	DX	09	Covariates
Hypertension	402.91	DX	09	Covariates
Hypertension	403.0	DX	09	Covariates
Hypertension	403.00	DX	09	Covariates
Hypertension	403.01	DX	09	Covariates
Hypertension	403.10	DX	09	Covariates
Hypertension	403.11	DX	09	Covariates
Hypertension	403.9	DX	09	Covariates
Hypertension	403.90	DX	09	Covariates
Hypertension	403.91	DX	09	Covariates
Hypertension	404.0	DX	09	Covariates
Hypertension	404.00	DX	09	Covariates
Hypertension	404.01	DX	09	Covariates
Hypertension	404.02	DX	09	Covariates
Hypertension	404.03	DX	09	Covariates
Hypertension	404.1	DX	09	Covariates
Hypertension	404.10	DX	09	Covariates
Hypertension	404.11	DX	09	Covariates
Hypertension	404.12	DX	09	Covariates
Hypertension	404.13	DX	09	Covariates
Hypertension	404.9	DX	09	Covariates
Hypertension	404.90	DX	09	Covariates
Hypertension	404.91	DX	09	Covariates
Hypertension	404.92	DX	09	Covariates
Hypertension	404.93	DX	09	Covariates
Hypertension	405.01	DX	09	Covariates
Hypertension	405.09	DX	09	Covariates
Hypertension	405.11	DX	09	Covariates
Hypertension	405.19	DX	09	Covariates
Hypertension	405.91	DX	09	Covariates
Hypertension	405.99	DX	09	Covariates
Hypertension	437.2	DX	09	Covariates
Hypoxemia	799.02	DX	09	Covariates
Insomnia	046.72	DX	09	Covariates
Insomnia	291.82	DX	09	Covariates
Insomnia	292.85	DX	09	Covariates
Insomnia	307.40	DX	09	Covariates
Insomnia	307.41	DX	09	Covariates
Insomnia	307.42	DX	09	Covariates
Insomnia	307.49	DX	09	Covariates
Insomnia	327.0	DX	09	Covariates
Insomnia	327.01	DX	09	Covariates
Insomnia	327.09	DX	09	Covariates
Insomnia	780.50	DX	09	Covariates
Insomnia	780.51	DX	09	Covariates
Insomnia	780.52	DX	09	Covariates
Insomnia	780.59	DX	09	Covariates
Ischemic heart disease	411.89	DX	09	Covariates
Ischemic heart disease	414.8	DX	09	Covariates
Ischemic heart disease	414.9	DX	09	Covariates
Lung cancer	162.0	DX	09	Covariates
Lung cancer	162.2	DX	09	Covariates
Lung cancer	162.3	DX	09	Covariates
Lung cancer	162.4	DX	09	Covariates
Lung cancer	162.5	DX	09	Covariates
Lung cancer	162.8	DX	09	Covariates
Lung cancer	162.9	DX	09	Covariates
Morbid obesity	278.01	DX	09	Covariates
Osteoarthritis	715.00	DX	09	Covariates
Osteoarthritis	715.04	DX	09	Covariates
Osteoarthritis	715.09	DX	09	Covariates
Osteoarthritis	715.10	DX	09	Covariates
Osteoarthritis	715.11	DX	09	Covariates
Osteoarthritis	715.12	DX	09	Covariates
Osteoarthritis	715.13	DX	09	Covariates
Osteoarthritis	715.14	DX	09	Covariates
Osteoarthritis	715.15	DX	09	Covariates
Osteoarthritis	715.16	DX	09	Covariates
Osteoarthritis	715.17	DX	09	Covariates
Osteoarthritis	715.18	DX	09	Covariates
Osteoarthritis	715.20	DX	09	Covariates
Osteoarthritis	715.21	DX	09	Covariates
Osteoarthritis	715.22	DX	09	Covariates
Osteoarthritis	715.23	DX	09	Covariates
Osteoarthritis	715.24	DX	09	Covariates
Osteoarthritis	715.25	DX	09	Covariates
Osteoarthritis	715.26	DX	09	Covariates
Osteoarthritis	715.27	DX	09	Covariates
Osteoarthritis	715.28	DX	09	Covariates
Osteoarthritis	715.30	DX	09	Covariates
Osteoarthritis	715.31	DX	09	Covariates
Osteoarthritis	715.32	DX	09	Covariates
Osteoarthritis	715.33	DX	09	Covariates
Osteoarthritis	715.34	DX	09	Covariates
Osteoarthritis	715.35	DX	09	Covariates
Osteoarthritis	715.36	DX	09	Covariates
Osteoarthritis	715.37	DX	09	Covariates
Osteoarthritis	715.38	DX	09	Covariates
Osteoarthritis	715.80	DX	09	Covariates
Osteoarthritis	715.89	DX	09	Covariates
Osteoarthritis	715.90	DX	09	Covariates
Osteoarthritis	715.91	DX	09	Covariates
Osteoarthritis	715.92	DX	09	Covariates
Osteoarthritis	715.93	DX	09	Covariates
Osteoarthritis	715.94	DX	09	Covariates
Osteoarthritis	715.95	DX	09	Covariates
Osteoarthritis	715.96	DX	09	Covariates
Osteoarthritis	715.97	DX	09	Covariates
Osteoarthritis	715.98	DX	09	Covariates
Osteoarthritis	V13.4	DX	09	Covariates
Osteoporosis	733.00	DX	09	Covariates
Osteoporosis	733.01	DX	09	Covariates
Osteoporosis	733.02	DX	09	Covariates
Osteoporosis	733.03	DX	09	Covariates
Osteoporosis	733.09	DX	09	Covariates
Restrictive thoracic disorder	138	DX	09	Covariates
Restrictive thoracic disorder	335.20	DX	09	Covariates
Restrictive thoracic disorder	340	DX	09	Covariates
Restrictive thoracic disorder	344.00	DX	09	Covariates
Restrictive thoracic disorder	344.01	DX	09	Covariates
Restrictive thoracic disorder	344.02	DX	09	Covariates
Restrictive thoracic disorder	344.03	DX	09	Covariates
Restrictive thoracic disorder	344.04	DX	09	Covariates
Restrictive thoracic disorder	344.09	DX	09	Covariates
Restrictive thoracic disorder	344.1	DX	09	Covariates
Restrictive thoracic disorder	344.2	DX	09	Covariates
Restrictive thoracic disorder	344.30	DX	09	Covariates
Restrictive thoracic disorder	344.31	DX	09	Covariates
Restrictive thoracic disorder	344.32	DX	09	Covariates
Restrictive thoracic disorder	344.40	DX	09	Covariates
Restrictive thoracic disorder	344.41	DX	09	Covariates
Restrictive thoracic disorder	344.42	DX	09	Covariates
Restrictive thoracic disorder	344.5	DX	09	Covariates
Restrictive thoracic disorder	344.60	DX	09	Covariates
Restrictive thoracic disorder	344.61	DX	09	Covariates
Restrictive thoracic disorder	344.81	DX	09	Covariates
Restrictive thoracic disorder	344.89	DX	09	Covariates
Restrictive thoracic disorder	344.9	DX	09	Covariates
Restrictive thoracic disorder	359.21	DX	09	Covariates
Restrictive thoracic disorder	519.4	DX	09	Covariates
Restrictive thoracic disorder	737.10	DX	09	Covariates
Restrictive thoracic disorder	737.30	DX	09	Covariates
Restrictive thoracic disorder	998.2	DX	09	Covariates
Rheumatoid arthritis and related diseases	714.0	DX	09	Covariates
Rheumatoid arthritis and related diseases	714.1	DX	09	Covariates
Rheumatoid arthritis and related diseases	714.2	DX	09	Covariates
Rheumatoid arthritis and related diseases	714.30	DX	09	Covariates
Rheumatoid arthritis and related diseases	714.31	DX	09	Covariates
Rheumatoid arthritis and related diseases	714.32	DX	09	Covariates
Rheumatoid arthritis and related diseases	714.33	DX	09	Covariates
Rheumatoid arthritis and related diseases	714.4	DX	09	Covariates
Rheumatoid arthritis and related diseases	714.81	DX	09	Covariates
Rheumatoid arthritis and related diseases	714.89	DX	09	Covariates
Rheumatoid arthritis and related diseases	714.9	DX	09	Covariates
Rheumatoid arthritis and related diseases	720.0	DX	09	Covariates
Schizophrenia and other psychotic disorders	295.00	DX	09	Covariates
Schizophrenia and other psychotic disorders	295.01	DX	09	Covariates
Schizophrenia and other psychotic disorders	295.02	DX	09	Covariates
Schizophrenia and other psychotic disorders	295.03	DX	09	Covariates
Schizophrenia and other psychotic disorders	295.04	DX	09	Covariates
Schizophrenia and other psychotic disorders	295.05	DX	09	Covariates
Schizophrenia and other psychotic disorders	295.10	DX	09	Covariates
Schizophrenia and other psychotic disorders	295.11	DX	09	Covariates
Schizophrenia and other psychotic disorders	295.12	DX	09	Covariates
Schizophrenia and other psychotic disorders	295.13	DX	09	Covariates
Schizophrenia and other psychotic disorders	295.14	DX	09	Covariates
Schizophrenia and other psychotic disorders	295.15	DX	09	Covariates
Schizophrenia and other psychotic disorders	295.20	DX	09	Covariates
Schizophrenia and other psychotic disorders	295.21	DX	09	Covariates
Schizophrenia and other psychotic disorders	295.22	DX	09	Covariates
Schizophrenia and other psychotic disorders	295.23	DX	09	Covariates
Schizophrenia and other psychotic disorders	295.24	DX	09	Covariates
Schizophrenia and other psychotic disorders	295.25	DX	09	Covariates
Schizophrenia and other psychotic disorders	295.30	DX	09	Covariates
Schizophrenia and other psychotic disorders	295.31	DX	09	Covariates
Schizophrenia and other psychotic disorders	295.32	DX	09	Covariates
Schizophrenia and other psychotic disorders	295.33	DX	09	Covariates
Schizophrenia and other psychotic disorders	295.34	DX	09	Covariates
Schizophrenia and other psychotic disorders	295.35	DX	09	Covariates
Schizophrenia and other psychotic disorders	295.40	DX	09	Covariates
Schizophrenia and other psychotic disorders	295.41	DX	09	Covariates
Schizophrenia and other psychotic disorders	295.42	DX	09	Covariates
Schizophrenia and other psychotic disorders	295.43	DX	09	Covariates
Schizophrenia and other psychotic disorders	295.44	DX	09	Covariates
Schizophrenia and other psychotic disorders	295.45	DX	09	Covariates
Schizophrenia and other psychotic disorders	295.50	DX	09	Covariates
Schizophrenia and other psychotic disorders	295.51	DX	09	Covariates
Schizophrenia and other psychotic disorders	295.52	DX	09	Covariates
Schizophrenia and other psychotic disorders	295.53	DX	09	Covariates
Schizophrenia and other psychotic disorders	295.54	DX	09	Covariates
Schizophrenia and other psychotic disorders	295.55	DX	09	Covariates
Schizophrenia and other psychotic disorders	295.60	DX	09	Covariates
Schizophrenia and other psychotic disorders	295.61	DX	09	Covariates
Schizophrenia and other psychotic disorders	295.62	DX	09	Covariates
Schizophrenia and other psychotic disorders	295.63	DX	09	Covariates
Schizophrenia and other psychotic disorders	295.64	DX	09	Covariates
Schizophrenia and other psychotic disorders	295.65	DX	09	Covariates
Schizophrenia and other psychotic disorders	295.70	DX	09	Covariates
Schizophrenia and other psychotic disorders	295.71	DX	09	Covariates
Schizophrenia and other psychotic disorders	295.72	DX	09	Covariates
Schizophrenia and other psychotic disorders	295.73	DX	09	Covariates
Schizophrenia and other psychotic disorders	295.74	DX	09	Covariates
Schizophrenia and other psychotic disorders	295.75	DX	09	Covariates
Schizophrenia and other psychotic disorders	295.80	DX	09	Covariates
Schizophrenia and other psychotic disorders	295.81	DX	09	Covariates
Schizophrenia and other psychotic disorders	295.82	DX	09	Covariates
Schizophrenia and other psychotic disorders	295.83	DX	09	Covariates
Schizophrenia and other psychotic disorders	295.84	DX	09	Covariates
Schizophrenia and other psychotic disorders	295.85	DX	09	Covariates
Schizophrenia and other psychotic disorders	295.90	DX	09	Covariates
Schizophrenia and other psychotic disorders	295.91	DX	09	Covariates
Schizophrenia and other psychotic disorders	295.92	DX	09	Covariates
Schizophrenia and other psychotic disorders	295.93	DX	09	Covariates
Schizophrenia and other psychotic disorders	295.94	DX	09	Covariates
Schizophrenia and other psychotic disorders	295.95	DX	09	Covariates
Sleep Disordered Breathing	278.03	DX	09	Covariates
Sleep Disordered Breathing	327.21	DX	09	Covariates
Sleep Disordered Breathing	327.23	DX	09	Covariates
Sleep Disordered Breathing	327.24	DX	09	Covariates
Sleep Disordered Breathing	327.26	DX	09	Covariates
Sleep Disordered Breathing	327.27	DX	09	Covariates
Sleep Disordered Breathing	780.53	DX	09	Covariates
Sleep Disordered Breathing	780.57	DX	09	Covariates
Sleep Disordered Breathing	786.03	DX	09	Covariates
Sleep Disordered Breathing	786.04	DX	09	Covariates
Stroke	430	DX	09	Covariates
Stroke	431	DX	09	Covariates
Stroke	432.0	DX	09	Covariates
Stroke	432.1	DX	09	Covariates
Stroke	432.9	DX	09	Covariates
Stroke	433.00	DX	09	Covariates
Stroke	433.01	DX	09	Covariates
Stroke	433.10	DX	09	Covariates
Stroke	433.11	DX	09	Covariates
Stroke	433.20	DX	09	Covariates
Stroke	433.21	DX	09	Covariates
Stroke	433.30	DX	09	Covariates
Stroke	433.31	DX	09	Covariates
Stroke	433.80	DX	09	Covariates
Stroke	433.81	DX	09	Covariates
Stroke	433.90	DX	09	Covariates
Stroke	433.91	DX	09	Covariates
Stroke	434.00	DX	09	Covariates
Stroke	434.01	DX	09	Covariates
Stroke	434.10	DX	09	Covariates
Stroke	434.11	DX	09	Covariates
Stroke	434.90	DX	09	Covariates
Stroke	434.91	DX	09	Covariates
Stroke	435.0	DX	09	Covariates
Stroke	435.1	DX	09	Covariates
Stroke	435.2	DX	09	Covariates
Stroke	435.3	DX	09	Covariates
Stroke	435.8	DX	09	Covariates
Stroke	435.9	DX	09	Covariates
Stroke	436	DX	09	Covariates
Stroke	437.0	DX	09	Covariates
Stroke	437.1	DX	09	Covariates
Stroke	437.2	DX	09	Covariates
Stroke	437.3	DX	09	Covariates
Stroke	437.4	DX	09	Covariates
Stroke	437.5	DX	09	Covariates
Stroke	437.6	DX	09	Covariates
Stroke	437.7	DX	09	Covariates
Stroke	437.8	DX	09	Covariates
Stroke	437.9	DX	09	Covariates
Stroke	438.0	DX	09	Covariates
Stroke	438.10	DX	09	Covariates
Stroke	438.11	DX	09	Covariates
Stroke	438.12	DX	09	Covariates
Stroke	438.13	DX	09	Covariates
Stroke	438.14	DX	09	Covariates
Stroke	438.19	DX	09	Covariates
Stroke	438.20	DX	09	Covariates
Stroke	438.21	DX	09	Covariates
Stroke	438.22	DX	09	Covariates
Stroke	438.30	DX	09	Covariates
Stroke	438.31	DX	09	Covariates
Stroke	438.32	DX	09	Covariates
Stroke	438.40	DX	09	Covariates
Stroke	438.41	DX	09	Covariates
Stroke	438.42	DX	09	Covariates
Stroke	438.50	DX	09	Covariates
Stroke	438.51	DX	09	Covariates
Stroke	438.52	DX	09	Covariates
Stroke	438.53	DX	09	Covariates
Stroke	438.6	DX	09	Covariates
Stroke	438.7	DX	09	Covariates
Stroke	438.81	DX	09	Covariates
Stroke	438.82	DX	09	Covariates
Stroke	438.83	DX	09	Covariates
Stroke	438.84	DX	09	Covariates
Stroke	438.85	DX	09	Covariates
Stroke	438.89	DX	09	Covariates
Stroke	438.9	DX	09	Covariates
Oxygen	E1353	PX	HC	Covariates
Oxygen	E1354	PX	HC	Covariates
Oxygen	E1355	PX	HC	Covariates
Oxygen	E1356	PX	HC	Covariates
Oxygen	E1357	PX	HC	Covariates
Oxygen	E1358	PX	HC	Covariates
Oxygen	E1359	PX	HC	Covariates
Oxygen	E135G	PX	HC	Covariates
Oxygen	E1360	PX	HC	Covariates
Oxygen	E1363	PX	HC	Covariates
Oxygen	E1366	PX	HC	Covariates
Oxygen	E1369	PX	HC	Covariates
Oxygen	E1370	PX	HC	Covariates
Oxygen	E1372	PX	HC	Covariates
Oxygen	E1374	PX	HC	Covariates
Oxygen	E1375	PX	HC	Covariates
Oxygen	E1377	PX	HC	Covariates
Oxygen	E1378	PX	HC	Covariates
Oxygen	E1379	PX	HC	Covariates
Oxygen	E1380	PX	HC	Covariates
Oxygen	E1382	PX	HC	Covariates
Oxygen	E1383	PX	HC	Covariates
Oxygen	E1385	PX	HC	Covariates
Oxygen	E1388	PX	HC	Covariates
Oxygen	E1389	PX	HC	Covariates
Oxygen	E139	PX	HC	Covariates
Oxygen	E1390	PX	HC	Covariates
Oxygen	E1391	PX	HC	Covariates
Oxygen	E1392	PX	HC	Covariates
Oxygen	E1393	PX	HC	Covariates
Oxygen	E1394	PX	HC	Covariates
Oxygen	E1395	PX	HC	Covariates
Oxygen	E1396	PX	HC	Covariates
Oxygen	E1397	PX	HC	Covariates
Oxygen	E1398	PX	HC	Covariates
Oxygen	E1399	PX	HC	Covariates
Oxygen	E139C	PX	HC	Covariates
Oxygen	E139N	PX	HC	Covariates
Oxygen	E139O	PX	HC	Covariates
Oxygen	E1400	PX	HC	Covariates
Oxygen	E1401	PX	HC	Covariates
Oxygen	E1402	PX	HC	Covariates
Oxygen	E1403	PX	HC	Covariates
Oxygen	E1404	PX	HC	Covariates
Oxygen	E1405	PX	HC	Covariates
Oxygen	E1406	PX	HC	Covariates
Smoking cessation	nicotine	RX	Generic name	Covariates
Smoking cessation	nicotine	RX	Generic name	Covariates
Smoking cessation	nicotine	RX	Generic name	Covariates
Smoking cessation	nicotine	RX	Generic name	Covariates
Smoking cessation	nicotine	RX	Generic name	Covariates
Smoking cessation	nicotine	RX	Generic name	Covariates
Smoking cessation	nicotine	RX	Generic name	Covariates
Smoking cessation	nicotine	RX	Generic name	Covariates
Smoking cessation	nicotine	RX	Generic name	Covariates
Smoking cessation	nicotine	RX	Generic name	Covariates
Smoking cessation	nicotine	RX	Generic name	Covariates
Smoking cessation	nicotine	RX	Generic name	Covariates
Smoking cessation	nicotine	RX	Generic name	Covariates
Smoking cessation	nicotine	RX	Generic name	Covariates
Smoking cessation	nicotine	RX	Generic name	Covariates
Smoking cessation	nicotine	RX	Generic name	Covariates
Smoking cessation	nicotine	RX	Generic name	Covariates
Smoking cessation	nicotine	RX	Generic name	Covariates
Smoking cessation	nicotine	RX	Generic name	Covariates
Smoking cessation	nicotine	RX	Generic name	Covariates
Smoking cessation	nicotine	RX	Generic name	Covariates
Smoking cessation	nicotine	RX	Generic name	Covariates
Smoking cessation	nicotine	RX	Generic name	Covariates
Smoking cessation	nicotine	RX	Generic name	Covariates
Smoking cessation	nicotine	RX	Generic name	Covariates
Smoking cessation	nicotine	RX	Generic name	Covariates
Smoking cessation	nicotine	RX	Generic name	Covariates
Smoking cessation	nicotine	RX	Generic name	Covariates
Smoking cessation	nicotine	RX	Generic name	Covariates
Smoking cessation	nicotine	RX	Generic name	Covariates
Smoking cessation	nicotine	RX	Generic name	Covariates
Smoking cessation	nicotine	RX	Generic name	Covariates
Smoking cessation	nicotine	RX	Generic name	Covariates
Smoking cessation	nicotine	RX	Generic name	Covariates
Smoking cessation	nicotine	RX	Generic name	Covariates
Smoking cessation	nicotine	RX	Generic name	Covariates
Smoking cessation	nicotine	RX	Generic name	Covariates
Smoking cessation	nicotine	RX	Generic name	Covariates
Smoking cessation	nicotine	RX	Generic name	Covariates
Smoking cessation	nicotine	RX	Generic name	Covariates
Smoking cessation	nicotine	RX	Generic name	Covariates
Smoking cessation	nicotine	RX	Generic name	Covariates
Smoking cessation	nicotine	RX	Generic name	Covariates
Smoking cessation	nicotine	RX	Generic name	Covariates
Smoking cessation	nicotine	RX	Generic name	Covariates
Smoking cessation	nicotine	RX	Generic name	Covariates
Smoking cessation	nicotine	RX	Generic name	Covariates
Smoking cessation	nicotine	RX	Generic name	Covariates
Smoking cessation	nicotine	RX	Generic name	Covariates
Smoking cessation	nicotine	RX	Generic name	Covariates
Smoking cessation	nicotine	RX	Generic name	Covariates
Smoking cessation	nicotine	RX	Generic name	Covariates
Smoking cessation	nicotine	RX	Generic name	Covariates
Smoking cessation	nicotine	RX	Generic name	Covariates
Smoking cessation	nicotine	RX	Generic name	Covariates
Smoking cessation	nicotine	RX	Generic name	Covariates
Smoking cessation	nicotine	RX	Generic name	Covariates
Smoking cessation	nicotine	RX	Generic name	Covariates
Smoking cessation	nicotine	RX	Generic name	Covariates
Smoking cessation	nicotine	RX	Generic name	Covariates
Smoking cessation	nicotine	RX	Generic name	Covariates
Smoking cessation	nicotine	RX	Generic name	Covariates
Smoking cessation	nicotine	RX	Generic name	Covariates
Smoking cessation	nicotine	RX	Generic name	Covariates
Smoking cessation	nicotine	RX	Generic name	Covariates
Smoking cessation	nicotine	RX	Generic name	Covariates
Smoking cessation	nicotine	RX	Generic name	Covariates
Smoking cessation	nicotine	RX	Generic name	Covariates
Smoking cessation	nicotine	RX	Generic name	Covariates
Smoking cessation	nicotine	RX	Generic name	Covariates
Smoking cessation	nicotine	RX	Generic name	Covariates
Smoking cessation	nicotine	RX	Generic name	Covariates
Smoking cessation	nicotine polacrilex	RX	Generic name	Covariates
Smoking cessation	nicotine polacrilex	RX	Generic name	Covariates
Smoking cessation	nicotine polacrilex	RX	Generic name	Covariates
Smoking cessation	nicotine polacrilex	RX	Generic name	Covariates
Smoking cessation	nicotine	RX	Generic name	Covariates
Smoking cessation	nicotine	RX	Generic name	Covariates
Smoking cessation	nicotine	RX	Generic name	Covariates
Smoking cessation	nicotine	RX	Generic name	Covariates
Smoking cessation	nicotine	RX	Generic name	Covariates
Smoking cessation	nicotine	RX	Generic name	Covariates
Smoking cessation	nicotine	RX	Generic name	Covariates
Smoking cessation	nicotine polacrilex	RX	Generic name	Covariates
Smoking cessation	nicotine polacrilex	RX	Generic name	Covariates
Smoking cessation	varenicline tartrate	RX	Generic name	Covariates
Smoking cessation	varenicline tartrate	RX	Generic name	Covariates
Smoking cessation	varenicline tartrate	RX	Generic name	Covariates
Smoking cessation	varenicline tartrate	RX	Generic name	Covariates
Smoking cessation	varenicline tartrate	RX	Generic name	Covariates
Smoking cessation	varenicline tartrate	RX	Generic name	Covariates
Smoking cessation	varenicline tartrate	RX	Generic name	Covariates
Smoking cessation	varenicline tartrate	RX	Generic name	Covariates
Smoking cessation	varenicline tartrate	RX	Generic name	Covariates
Smoking cessation	nicotine	RX	Generic name	Covariates
Smoking cessation	nicotine	RX	Generic name	Covariates
Smoking cessation	nicotine	RX	Generic name	Covariates
Smoking cessation	nicotine	RX	Generic name	Covariates
Smoking cessation	nicotine	RX	Generic name	Covariates
Smoking cessation	nicotine	RX	Generic name	Covariates
Smoking cessation	nicotine polacrilex	RX	Generic name	Covariates
Smoking cessation	nicotine polacrilex	RX	Generic name	Covariates
Smoking cessation	nicotine polacrilex	RX	Generic name	Covariates
Smoking cessation	nicotine polacrilex	RX	Generic name	Covariates
Smoking cessation	nicotine polacrilex	RX	Generic name	Covariates
Smoking cessation	nicotine polacrilex	RX	Generic name	Covariates
Smoking cessation	nicotine polacrilex	RX	Generic name	Covariates
Smoking cessation	nicotine polacrilex	RX	Generic name	Covariates
Smoking cessation	nicotine polacrilex	RX	Generic name	Covariates
Smoking cessation	nicotine polacrilex	RX	Generic name	Covariates
Smoking cessation	nicotine polacrilex	RX	Generic name	Covariates
Smoking cessation	nicotine polacrilex	RX	Generic name	Covariates
Smoking cessation	nicotine polacrilex	RX	Generic name	Covariates
Smoking cessation	nicotine polacrilex	RX	Generic name	Covariates
Smoking cessation	nicotine polacrilex	RX	Generic name	Covariates
Smoking cessation	nicotine polacrilex	RX	Generic name	Covariates
Smoking cessation	nicotine	RX	Generic name	Covariates
Smoking cessation	nicotine	RX	Generic name	Covariates
Smoking cessation	nicotine	RX	Generic name	Covariates
Smoking cessation	nicotine	RX	Generic name	Covariates
Smoking cessation	nicotine	RX	Generic name	Covariates
Smoking cessation	nicotine	RX	Generic name	Covariates
Smoking cessation	nicotine	RX	Generic name	Covariates
Smoking cessation	nicotine polacrilex	RX	Generic name	Covariates
Smoking cessation	nicotine polacrilex	RX	Generic name	Covariates
Smoking cessation	nicotine polacrilex	RX	Generic name	Covariates
Smoking cessation	nicotine polacrilex	RX	Generic name	Covariates
Smoking cessation	nicotine polacrilex	RX	Generic name	Covariates
Smoking cessation	nicotine polacrilex	RX	Generic name	Covariates
Smoking cessation	nicotine polacrilex	RX	Generic name	Covariates
Smoking cessation	nicotine polacrilex	RX	Generic name	Covariates
Smoking cessation	nicotine polacrilex	RX	Generic name	Covariates
Smoking cessation	nicotine polacrilex	RX	Generic name	Covariates
Smoking cessation	nicotine polacrilex	RX	Generic name	Covariates
Smoking cessation	nicotine polacrilex	RX	Generic name	Covariates
Smoking cessation	nicotine polacrilex	RX	Generic name	Covariates
Smoking cessation	nicotine polacrilex	RX	Generic name	Covariates
Smoking cessation	nicotine polacrilex	RX	Generic name	Covariates
Smoking cessation	nicotine polacrilex	RX	Generic name	Covariates
Smoking cessation	nicotine polacrilex	RX	Generic name	Covariates
Smoking cessation	nicotine polacrilex	RX	Generic name	Covariates
Smoking cessation	nicotine polacrilex	RX	Generic name	Covariates
Smoking cessation	nicotine polacrilex	RX	Generic name	Covariates
Smoking cessation	nicotine polacrilex	RX	Generic name	Covariates
Smoking cessation	nicotine polacrilex	RX	Generic name	Covariates
Smoking cessation	nicotine polacrilex	RX	Generic name	Covariates
Smoking cessation	nicotine polacrilex	RX	Generic name	Covariates
Smoking cessation	nicotine polacrilex	RX	Generic name	Covariates
Smoking cessation	nicotine polacrilex	RX	Generic name	Covariates
Smoking cessation	nicotine polacrilex	RX	Generic name	Covariates
Smoking cessation	nicotine polacrilex	RX	Generic name	Covariates
Smoking cessation	nicotine	RX	Generic name	Covariates
Smoking cessation	nicotine	RX	Generic name	Covariates
Smoking cessation	nicotine	RX	Generic name	Covariates
Smoking cessation	nicotine	RX	Generic name	Covariates
Smoking cessation	nicotine	RX	Generic name	Covariates
Smoking cessation	nicotine	RX	Generic name	Covariates
Smoking cessation	nicotine	RX	Generic name	Covariates
Smoking cessation	nicotine	RX	Generic name	Covariates
Smoking cessation	nicotine	RX	Generic name	Covariates
Smoking cessation	nicotine	RX	Generic name	Covariates
Smoking cessation	nicotine	RX	Generic name	Covariates
Smoking cessation	nicotine polacrilex	RX	Generic name	Covariates
Smoking cessation	nicotine polacrilex	RX	Generic name	Covariates
Smoking cessation	nicotine polacrilex	RX	Generic name	Covariates
Smoking cessation	nicotine polacrilex	RX	Generic name	Covariates
Smoking cessation	nicotine polacrilex	RX	Generic name	Covariates
Smoking cessation	nicotine polacrilex	RX	Generic name	Covariates
Smoking cessation	nicotine polacrilex	RX	Generic name	Covariates
Smoking cessation	nicotine polacrilex	RX	Generic name	Covariates
Smoking cessation	nicotine polacrilex	RX	Generic name	Covariates
Smoking cessation	nicotine polacrilex	RX	Generic name	Covariates
Smoking cessation	nicotine polacrilex	RX	Generic name	Covariates
Smoking cessation	nicotine polacrilex	RX	Generic name	Covariates
Smoking cessation	nicotine polacrilex	RX	Generic name	Covariates
Smoking cessation	nicotine polacrilex	RX	Generic name	Covariates
Smoking cessation	nicotine polacrilex	RX	Generic name	Covariates
Smoking cessation	nicotine polacrilex	RX	Generic name	Covariates
Smoking cessation	nicotine polacrilex	RX	Generic name	Covariates
Smoking cessation	nicotine polacrilex	RX	Generic name	Covariates
Smoking cessation	nicotine polacrilex	RX	Generic name	Covariates
Smoking cessation	nicotine polacrilex	RX	Generic name	Covariates
Smoking cessation	nicotine polacrilex	RX	Generic name	Covariates
Smoking cessation	nicotine polacrilex	RX	Generic name	Covariates
Smoking cessation	nicotine polacrilex	RX	Generic name	Covariates
Smoking cessation	nicotine polacrilex	RX	Generic name	Covariates
Smoking cessation	nicotine polacrilex	RX	Generic name	Covariates
Smoking cessation	nicotine polacrilex	RX	Generic name	Covariates
Smoking cessation	nicotine polacrilex	RX	Generic name	Covariates
Smoking cessation	nicotine polacrilex	RX	Generic name	Covariates
Smoking cessation	nicotine polacrilex	RX	Generic name	Covariates
Smoking cessation	nicotine polacrilex	RX	Generic name	Covariates
Smoking cessation	nicotine polacrilex	RX	Generic name	Covariates
Smoking cessation	nicotine polacrilex	RX	Generic name	Covariates
Smoking cessation	nicotine polacrilex	RX	Generic name	Covariates
Smoking cessation	nicotine polacrilex	RX	Generic name	Covariates
Smoking cessation	nicotine polacrilex	RX	Generic name	Covariates
Smoking cessation	nicotine polacrilex	RX	Generic name	Covariates
Smoking cessation	nicotine polacrilex	RX	Generic name	Covariates
Smoking cessation	nicotine polacrilex	RX	Generic name	Covariates
Smoking cessation	nicotine polacrilex	RX	Generic name	Covariates
Smoking cessation	nicotine polacrilex	RX	Generic name	Covariates
Smoking cessation	nicotine polacrilex	RX	Generic name	Covariates
Smoking cessation	nicotine polacrilex	RX	Generic name	Covariates
Smoking cessation	nicotine polacrilex	RX	Generic name	Covariates
Smoking cessation	nicotine polacrilex	RX	Generic name	Covariates
Smoking cessation	nicotine polacrilex	RX	Generic name	Covariates
Smoking cessation	nicotine polacrilex	RX	Generic name	Covariates
Smoking cessation	nicotine polacrilex	RX	Generic name	Covariates
Smoking cessation	nicotine polacrilex	RX	Generic name	Covariates
Smoking cessation	nicotine polacrilex	RX	Generic name	Covariates
Smoking cessation	nicotine polacrilex	RX	Generic name	Covariates
Smoking cessation	nicotine polacrilex	RX	Generic name	Covariates
Smoking cessation	nicotine polacrilex	RX	Generic name	Covariates
Smoking cessation	nicotine polacrilex	RX	Generic name	Covariates
Smoking cessation	nicotine polacrilex	RX	Generic name	Covariates
Smoking cessation	nicotine polacrilex	RX	Generic name	Covariates
Smoking cessation	nicotine polacrilex	RX	Generic name	Covariates
Smoking cessation	nicotine polacrilex	RX	Generic name	Covariates
Smoking cessation	nicotine polacrilex	RX	Generic name	Covariates
Smoking cessation	nicotine polacrilex	RX	Generic name	Covariates
Smoking cessation	nicotine polacrilex	RX	Generic name	Covariates
Smoking cessation	nicotine polacrilex	RX	Generic name	Covariates
Smoking cessation	nicotine polacrilex	RX	Generic name	Covariates
Smoking cessation	nicotine polacrilex	RX	Generic name	Covariates
Smoking cessation	nicotine polacrilex	RX	Generic name	Covariates
Smoking cessation	nicotine polacrilex	RX	Generic name	Covariates
Smoking cessation	nicotine polacrilex	RX	Generic name	Covariates
Smoking cessation	nicotine polacrilex	RX	Generic name	Covariates
Smoking cessation	nicotine polacrilex	RX	Generic name	Covariates
Smoking cessation	nicotine polacrilex	RX	Generic name	Covariates
Smoking cessation	nicotine polacrilex	RX	Generic name	Covariates
Smoking cessation	nicotine polacrilex	RX	Generic name	Covariates
Smoking cessation	nicotine polacrilex	RX	Generic name	Covariates
Smoking cessation	nicotine polacrilex	RX	Generic name	Covariates
Smoking cessation	nicotine polacrilex	RX	Generic name	Covariates
Smoking cessation	nicotine polacrilex	RX	Generic name	Covariates
Smoking cessation	nicotine polacrilex	RX	Generic name	Covariates
Smoking cessation	nicotine polacrilex	RX	Generic name	Covariates
Smoking cessation	nicotine polacrilex	RX	Generic name	Covariates
Smoking cessation	nicotine polacrilex	RX	Generic name	Covariates
Smoking cessation	nicotine polacrilex	RX	Generic name	Covariates
Smoking cessation	nicotine polacrilex	RX	Generic name	Covariates
Smoking cessation	niacin	RX	Generic name	Covariates
Smoking cessation	niacin	RX	Generic name	Covariates
Smoking cessation	nicotine polacrilex	RX	Generic name	Covariates
Smoking cessation	nicotine polacrilex	RX	Generic name	Covariates
Smoking cessation	nicotine polacrilex	RX	Generic name	Covariates
Smoking cessation	nicotine polacrilex	RX	Generic name	Covariates
Smoking cessation	nicotine	RX	Generic name	Covariates
Smoking cessation	nicotine	RX	Generic name	Covariates
Smoking cessation	nicotine	RX	Generic name	Covariates
Smoking cessation	nicotine polacrilex	RX	Generic name	Covariates
Smoking cessation	nicotine polacrilex	RX	Generic name	Covariates
Smoking cessation	nicotine polacrilex	RX	Generic name	Covariates
Smoking cessation	nicotine polacrilex	RX	Generic name	Covariates
Smoking cessation	nicotine polacrilex	RX	Generic name	Covariates
Smoking cessation	nicotine polacrilex	RX	Generic name	Covariates
Smoking cessation	nicotine polacrilex	RX	Generic name	Covariates
Smoking cessation	nicotine polacrilex	RX	Generic name	Covariates
Smoking cessation	nicotine polacrilex	RX	Generic name	Covariates
Smoking cessation	nicotine polacrilex	RX	Generic name	Covariates
Smoking cessation	nicotine polacrilex	RX	Generic name	Covariates
Smoking cessation	nicotine polacrilex	RX	Generic name	Covariates
Smoking cessation	nicotine polacrilex	RX	Generic name	Covariates
Smoking cessation	nicotine polacrilex	RX	Generic name	Covariates
Smoking cessation	nicotine polacrilex	RX	Generic name	Covariates
Smoking cessation	nicotine polacrilex	RX	Generic name	Covariates
Smoking cessation	nicotine polacrilex	RX	Generic name	Covariates
Smoking cessation	nicotine polacrilex	RX	Generic name	Covariates
Smoking cessation	nicotine polacrilex	RX	Generic name	Covariates
Smoking cessation	nicotine polacrilex	RX	Generic name	Covariates
Smoking cessation	nicotine polacrilex	RX	Generic name	Covariates
Smoking cessation	nicotine polacrilex	RX	Generic name	Covariates
Smoking cessation	nicotine polacrilex	RX	Generic name	Covariates
Smoking cessation	nicotine polacrilex	RX	Generic name	Covariates
Smoking cessation	nicotine polacrilex	RX	Generic name	Covariates
Smoking cessation	nicotine polacrilex	RX	Generic name	Covariates
Smoking cessation	nicotine polacrilex	RX	Generic name	Covariates
Smoking cessation	nicotine polacrilex	RX	Generic name	Covariates
Smoking cessation	nicotine polacrilex	RX	Generic name	Covariates
Smoking cessation	nicotine polacrilex	RX	Generic name	Covariates
Smoking cessation	nicotine polacrilex	RX	Generic name	Covariates
Smoking cessation	nicotine polacrilex	RX	Generic name	Covariates
Smoking cessation	nicotine polacrilex	RX	Generic name	Covariates
Smoking cessation	nicotine polacrilex	RX	Generic name	Covariates
Smoking cessation	nicotine polacrilex	RX	Generic name	Covariates
Smoking cessation	nicotine polacrilex	RX	Generic name	Covariates
Smoking cessation	nicotine polacrilex	RX	Generic name	Covariates
Smoking cessation	nicotine polacrilex	RX	Generic name	Covariates
Smoking cessation	nicotine	RX	Generic name	Covariates
Smoking cessation	nicotine polacrilex	RX	Generic name	Covariates
Smoking cessation	nicotine polacrilex	RX	Generic name	Covariates
Smoking cessation	nicotine polacrilex	RX	Generic name	Covariates
Smoking cessation	nicotine polacrilex	RX	Generic name	Covariates
Smoking cessation	nicotine polacrilex	RX	Generic name	Covariates
Smoking cessation	nicotine polacrilex	RX	Generic name	Covariates
Smoking cessation	nicotine polacrilex	RX	Generic name	Covariates
Smoking cessation	nicotine polacrilex	RX	Generic name	Covariates
Smoking cessation	nicotine polacrilex	RX	Generic name	Covariates
Smoking cessation	nicotine polacrilex	RX	Generic name	Covariates
Smoking cessation	nicotine polacrilex	RX	Generic name	Covariates
Smoking cessation	nicotine polacrilex	RX	Generic name	Covariates
Smoking cessation	nicotine polacrilex	RX	Generic name	Covariates
Smoking cessation	nicotine polacrilex	RX	Generic name	Covariates
Smoking cessation	nicotine polacrilex	RX	Generic name	Covariates
Smoking cessation	nicotine polacrilex	RX	Generic name	Covariates
Smoking cessation	nicotine polacrilex	RX	Generic name	Covariates
Smoking cessation	nicotine polacrilex	RX	Generic name	Covariates
Smoking cessation	nicotine polacrilex	RX	Generic name	Covariates
Smoking cessation	nicotine polacrilex	RX	Generic name	Covariates
Smoking cessation	nicotine	RX	Generic name	Covariates
Smoking cessation	nicotine	RX	Generic name	Covariates
Smoking cessation	nicotine	RX	Generic name	Covariates
Smoking cessation	nicotine	RX	Generic name	Covariates
Smoking cessation	nicotine polacrilex	RX	Generic name	Covariates
Smoking cessation	nicotine polacrilex	RX	Generic name	Covariates
Smoking cessation	nicotine polacrilex	RX	Generic name	Covariates
Smoking cessation	nicotine polacrilex	RX	Generic name	Covariates
Smoking cessation	nicotine polacrilex	RX	Generic name	Covariates
Smoking cessation	nicotine polacrilex	RX	Generic name	Covariates
Smoking cessation	nicotine polacrilex	RX	Generic name	Covariates
Smoking cessation	nicotine polacrilex	RX	Generic name	Covariates
Smoking cessation	nicotine polacrilex	RX	Generic name	Covariates
Smoking cessation	nicotine polacrilex	RX	Generic name	Covariates
Smoking cessation	nicotine polacrilex	RX	Generic name	Covariates
Smoking cessation	nicotine polacrilex	RX	Generic name	Covariates
Smoking cessation	nicotine polacrilex	RX	Generic name	Covariates
Smoking cessation	nicotine polacrilex	RX	Generic name	Covariates
Smoking cessation	nicotine polacrilex	RX	Generic name	Covariates
Smoking cessation	nicotine polacrilex	RX	Generic name	Covariates
Smoking cessation	nicotine	RX	Generic name	Covariates
Smoking cessation	nicotine	RX	Generic name	Covariates
Smoking cessation	nicotine polacrilex	RX	Generic name	Covariates
Smoking cessation	nicotine	RX	Generic name	Covariates
Smoking cessation	nicotine	RX	Generic name	Covariates
Smoking cessation	nicotine	RX	Generic name	Covariates
Smoking cessation	nicotine	RX	Generic name	Covariates
Smoking cessation	nicotine	RX	Generic name	Covariates
Smoking cessation	nicotine polacrilex	RX	Generic name	Covariates
Smoking cessation	nicotine polacrilex	RX	Generic name	Covariates
Smoking cessation	nicotine	RX	Generic name	Covariates
Smoking cessation	nicotine	RX	Generic name	Covariates
Smoking cessation	nicotine	RX	Generic name	Covariates
Smoking cessation	nicotine polacrilex	RX	Generic name	Covariates
Smoking cessation	nicotine polacrilex	RX	Generic name	Covariates
Smoking cessation	nicotine polacrilex	RX	Generic name	Covariates
Smoking cessation	nicotine polacrilex	RX	Generic name	Covariates
Smoking cessation	nicotine polacrilex	RX	Generic name	Covariates
Smoking cessation	nicotine polacrilex	RX	Generic name	Covariates
Smoking cessation	nicotine polacrilex	RX	Generic name	Covariates
Smoking cessation	nicotine polacrilex	RX	Generic name	Covariates
Smoking cessation	nicotine polacrilex	RX	Generic name	Covariates
Smoking cessation	nicotine polacrilex	RX	Generic name	Covariates
Smoking cessation	nicotine polacrilex	RX	Generic name	Covariates
Smoking cessation	nicotine polacrilex	RX	Generic name	Covariates
Smoking cessation	nicotine polacrilex	RX	Generic name	Covariates
Smoking cessation	nicotine polacrilex	RX	Generic name	Covariates
Smoking cessation	nicotine polacrilex	RX	Generic name	Covariates
Smoking cessation	nicotine polacrilex	RX	Generic name	Covariates
Smoking cessation	nicotine polacrilex	RX	Generic name	Covariates
Smoking cessation	nicotine polacrilex	RX	Generic name	Covariates
Smoking cessation	nicotine polacrilex	RX	Generic name	Covariates
Smoking cessation	nicotine polacrilex	RX	Generic name	Covariates
Smoking cessation	nicotine polacrilex	RX	Generic name	Covariates
Smoking cessation	nicotine polacrilex	RX	Generic name	Covariates
Smoking cessation	nicotine polacrilex	RX	Generic name	Covariates
Smoking cessation	nicotine polacrilex	RX	Generic name	Covariates
Smoking cessation	nicotine polacrilex	RX	Generic name	Covariates
Smoking cessation	nicotine polacrilex	RX	Generic name	Covariates
Smoking cessation	nicotine polacrilex	RX	Generic name	Covariates
Smoking cessation	nicotine polacrilex	RX	Generic name	Covariates
Smoking cessation	nicotine polacrilex	RX	Generic name	Covariates
Smoking cessation	nicotine polacrilex	RX	Generic name	Covariates
Smoking cessation	nicotine polacrilex	RX	Generic name	Covariates
Smoking cessation	nicotine polacrilex	RX	Generic name	Covariates
Smoking cessation	nicotine polacrilex	RX	Generic name	Covariates
Smoking cessation	nicotine	RX	Generic name	Covariates
Smoking cessation	nicotine	RX	Generic name	Covariates
Smoking cessation	nicotine	RX	Generic name	Covariates
Smoking cessation	nicotine	RX	Generic name	Covariates
Smoking cessation	nicotine	RX	Generic name	Covariates
Smoking cessation	nicotine	RX	Generic name	Covariates
Smoking cessation	nicotine	RX	Generic name	Covariates
Smoking cessation	nicotine	RX	Generic name	Covariates
Smoking cessation	nicotine	RX	Generic name	Covariates
Smoking cessation	nicotine	RX	Generic name	Covariates
Smoking cessation	nicotine	RX	Generic name	Covariates
Smoking cessation	nicotine	RX	Generic name	Covariates
Smoking cessation	nicotine	RX	Generic name	Covariates
Smoking cessation	nicotine	RX	Generic name	Covariates
Smoking cessation	nicotine	RX	Generic name	Covariates
Smoking cessation	nicotine	RX	Generic name	Covariates
Smoking cessation	nicotine polacrilex	RX	Generic name	Covariates
Smoking cessation	nicotine polacrilex	RX	Generic name	Covariates
Smoking cessation	nicotine polacrilex	RX	Generic name	Covariates
Smoking cessation	nicotine polacrilex	RX	Generic name	Covariates
Smoking cessation	nicotine polacrilex	RX	Generic name	Covariates
Smoking cessation	nicotine polacrilex	RX	Generic name	Covariates
Smoking cessation	nicotine polacrilex	RX	Generic name	Covariates
Smoking cessation	nicotine polacrilex	RX	Generic name	Covariates
Smoking cessation	nicotine polacrilex	RX	Generic name	Covariates
Smoking cessation	nicotine polacrilex	RX	Generic name	Covariates
Smoking cessation	nicotine polacrilex	RX	Generic name	Covariates
Smoking cessation	nicotine polacrilex	RX	Generic name	Covariates
Smoking cessation	nicotine polacrilex	RX	Generic name	Covariates
Smoking cessation	nicotine polacrilex	RX	Generic name	Covariates
Smoking cessation	nicotine polacrilex	RX	Generic name	Covariates
Smoking cessation	nicotine polacrilex	RX	Generic name	Covariates
Smoking cessation	nicotine polacrilex	RX	Generic name	Covariates
Smoking cessation	nicotine polacrilex	RX	Generic name	Covariates
Smoking cessation	nicotine polacrilex	RX	Generic name	Covariates
Smoking cessation	nicotine	RX	Generic name	Covariates
Smoking cessation	nicotine	RX	Generic name	Covariates
Smoking cessation	nicotine	RX	Generic name	Covariates
Smoking cessation	nicotine	RX	Generic name	Covariates
Smoking cessation	nicotine	RX	Generic name	Covariates
Smoking cessation	nicotine	RX	Generic name	Covariates
Smoking cessation	nicotine	RX	Generic name	Covariates
Smoking cessation	nicotine	RX	Generic name	Covariates
Smoking cessation	nicotine	RX	Generic name	Covariates
Smoking cessation	nicotine	RX	Generic name	Covariates
Smoking cessation	nicotine	RX	Generic name	Covariates
Smoking cessation	nicotine	RX	Generic name	Covariates
Smoking cessation	nicotine	RX	Generic name	Covariates
Smoking cessation	nicotine polacrilex	RX	Generic name	Covariates
Smoking cessation	nicotine polacrilex	RX	Generic name	Covariates
Smoking cessation	nicotine polacrilex	RX	Generic name	Covariates
Smoking cessation	nicotine polacrilex	RX	Generic name	Covariates
Smoking cessation	nicotine polacrilex	RX	Generic name	Covariates
Smoking cessation	nicotine polacrilex	RX	Generic name	Covariates
Smoking cessation	nicotine polacrilex	RX	Generic name	Covariates
Smoking cessation	nicotine polacrilex	RX	Generic name	Covariates
Smoking cessation	nicotine polacrilex	RX	Generic name	Covariates
Smoking cessation	nicotine polacrilex	RX	Generic name	Covariates
Smoking cessation	nicotine polacrilex	RX	Generic name	Covariates
Smoking cessation	nicotine polacrilex	RX	Generic name	Covariates
Smoking cessation	nicotine polacrilex	RX	Generic name	Covariates
Smoking cessation	nicotine polacrilex	RX	Generic name	Covariates
Smoking cessation	nicotine polacrilex	RX	Generic name	Covariates
Smoking cessation	nicotine polacrilex	RX	Generic name	Covariates
Smoking cessation	nicotine polacrilex	RX	Generic name	Covariates
Smoking cessation	nicotine polacrilex	RX	Generic name	Covariates
Smoking cessation	nicotine polacrilex	RX	Generic name	Covariates
Smoking cessation	nicotine polacrilex	RX	Generic name	Covariates
Smoking cessation	nicotine polacrilex	RX	Generic name	Covariates
Smoking cessation	nicotine polacrilex	RX	Generic name	Covariates
Smoking cessation	nicotine polacrilex	RX	Generic name	Covariates
Smoking cessation	nicotine polacrilex	RX	Generic name	Covariates
Smoking cessation	nicotine polacrilex	RX	Generic name	Covariates
Smoking cessation	nicotine polacrilex	RX	Generic name	Covariates
Smoking cessation	nicotine polacrilex	RX	Generic name	Covariates
Smoking cessation	nicotine polacrilex	RX	Generic name	Covariates
Smoking cessation	nicotine polacrilex	RX	Generic name	Covariates
Smoking cessation	nicotine polacrilex	RX	Generic name	Covariates
Smoking cessation	nicotine polacrilex	RX	Generic name	Covariates
Smoking cessation	nicotine polacrilex	RX	Generic name	Covariates
Smoking cessation	nicotine polacrilex	RX	Generic name	Covariates
Smoking cessation	nicotine polacrilex	RX	Generic name	Covariates
Smoking cessation	nicotine polacrilex	RX	Generic name	Covariates
Smoking cessation	nicotine polacrilex	RX	Generic name	Covariates
Smoking cessation	nicotine polacrilex	RX	Generic name	Covariates
Smoking cessation	nicotine polacrilex	RX	Generic name	Covariates
Smoking cessation	nicotine polacrilex	RX	Generic name	Covariates
Smoking cessation	nicotine polacrilex	RX	Generic name	Covariates
Smoking cessation	nicotine polacrilex	RX	Generic name	Covariates
Smoking cessation	nicotine polacrilex	RX	Generic name	Covariates
Smoking cessation	nicotine polacrilex	RX	Generic name	Covariates
Smoking cessation	nicotine polacrilex	RX	Generic name	Covariates
Smoking cessation	nicotine polacrilex	RX	Generic name	Covariates
Smoking cessation	nicotine polacrilex	RX	Generic name	Covariates
Smoking cessation	nicotine polacrilex	RX	Generic name	Covariates
Smoking cessation	nicotine polacrilex	RX	Generic name	Covariates
Smoking cessation	nicotine polacrilex	RX	Generic name	Covariates
Smoking cessation	nicotine polacrilex	RX	Generic name	Covariates
Smoking cessation	nicotine polacrilex	RX	Generic name	Covariates
Smoking cessation	nicotine polacrilex	RX	Generic name	Covariates
Smoking cessation	nicotine polacrilex	RX	Generic name	Covariates
Smoking cessation	nicotine polacrilex	RX	Generic name	Covariates
Smoking cessation	nicotine polacrilex	RX	Generic name	Covariates
Smoking cessation	nicotine polacrilex	RX	Generic name	Covariates
Smoking cessation	nicotine polacrilex	RX	Generic name	Covariates
Smoking cessation	nicotine polacrilex	RX	Generic name	Covariates
Smoking cessation	nicotine polacrilex	RX	Generic name	Covariates
Smoking cessation	nicotine polacrilex	RX	Generic name	Covariates
Smoking cessation	nicotine polacrilex	RX	Generic name	Covariates
Smoking cessation	nicotine polacrilex	RX	Generic name	Covariates
Smoking cessation	nicotine polacrilex	RX	Generic name	Covariates
Smoking cessation	nicotine polacrilex	RX	Generic name	Covariates
Smoking cessation	nicotine polacrilex	RX	Generic name	Covariates
Smoking cessation	nicotine polacrilex	RX	Generic name	Covariates
Smoking cessation	nicotine polacrilex	RX	Generic name	Covariates
Smoking cessation	nicotine polacrilex	RX	Generic name	Covariates
Smoking cessation	nicotine polacrilex	RX	Generic name	Covariates
Smoking cessation	nicotine polacrilex	RX	Generic name	Covariates
Smoking cessation	nicotine polacrilex	RX	Generic name	Covariates
Smoking cessation	nicotine polacrilex	RX	Generic name	Covariates
Smoking cessation	nicotine polacrilex	RX	Generic name	Covariates
Smoking cessation	nicotine polacrilex	RX	Generic name	Covariates
Smoking cessation	nicotine polacrilex	RX	Generic name	Covariates
Smoking cessation	nicotine polacrilex	RX	Generic name	Covariates
Smoking cessation	nicotine polacrilex	RX	Generic name	Covariates
Smoking cessation	nicotine polacrilex	RX	Generic name	Covariates
Smoking cessation	nicotine polacrilex	RX	Generic name	Covariates
Smoking cessation	nicotine polacrilex	RX	Generic name	Covariates
Smoking cessation	nicotine polacrilex	RX	Generic name	Covariates
Smoking cessation	nicotine polacrilex	RX	Generic name	Covariates
Smoking cessation	nicotine polacrilex	RX	Generic name	Covariates
Smoking cessation	nicotine polacrilex	RX	Generic name	Covariates
Smoking cessation	nicotine polacrilex	RX	Generic name	Covariates
Smoking cessation	nicotine polacrilex	RX	Generic name	Covariates
Smoking cessation	nicotine polacrilex	RX	Generic name	Covariates
Smoking cessation	nicotine polacrilex	RX	Generic name	Covariates
Smoking cessation	nicotine	RX	Generic name	Covariates
Smoking cessation	nicotine polacrilex	RX	Generic name	Covariates
Smoking cessation	nicotine polacrilex	RX	Generic name	Covariates
Smoking cessation	nicotine polacrilex	RX	Generic name	Covariates
Smoking cessation	nicotine polacrilex	RX	Generic name	Covariates
Smoking cessation	nicotine polacrilex	RX	Generic name	Covariates
Smoking cessation	nicotine polacrilex	RX	Generic name	Covariates
Smoking cessation	nicotine polacrilex	RX	Generic name	Covariates
Smoking cessation	nicotine polacrilex	RX	Generic name	Covariates
Smoking cessation	nicotine polacrilex	RX	Generic name	Covariates
Smoking cessation	nicotine	RX	Generic name	Covariates
Smoking cessation	nicotine	RX	Generic name	Covariates
Smoking cessation	nicotine	RX	Generic name	Covariates
Smoking cessation	nicotine	RX	Generic name	Covariates
Smoking cessation	nicotine polacrilex	RX	Generic name	Covariates
Smoking cessation	nicotine polacrilex	RX	Generic name	Covariates
Smoking cessation	nicotine polacrilex	RX	Generic name	Covariates
Smoking cessation	nicotine polacrilex	RX	Generic name	Covariates
Smoking cessation	nicotine	RX	Generic name	Covariates
Smoking cessation	nicotine	RX	Generic name	Covariates
Smoking cessation	nicotine	RX	Generic name	Covariates
Smoking cessation	nicotine	RX	Generic name	Covariates
Smoking cessation	nicotine	RX	Generic name	Covariates
Smoking cessation	nicotine	RX	Generic name	Covariates
Smoking cessation	nicotine	RX	Generic name	Covariates
Smoking cessation	nicotine	RX	Generic name	Covariates
Smoking cessation	nicotine	RX	Generic name	Covariates
Smoking cessation	nicotine polacrilex	RX	Generic name	Covariates
Smoking cessation	nicotine polacrilex	RX	Generic name	Covariates
Smoking cessation	nicotine polacrilex	RX	Generic name	Covariates
Smoking cessation	nicotine polacrilex	RX	Generic name	Covariates
Smoking cessation	nicotine	RX	Generic name	Covariates
Smoking cessation	nicotine	RX	Generic name	Covariates
Smoking cessation	nicotine	RX	Generic name	Covariates
Smoking cessation	nicotine	RX	Generic name	Covariates
Smoking cessation	nicotine	RX	Generic name	Covariates
Smoking cessation	nicotine polacrilex	RX	Generic name	Covariates
Smoking cessation	nicotine polacrilex	RX	Generic name	Covariates
Smoking cessation	nicotine polacrilex	RX	Generic name	Covariates
Smoking cessation	nicotine polacrilex	RX	Generic name	Covariates
Smoking cessation	nicotine polacrilex	RX	Generic name	Covariates
Smoking cessation	nicotine polacrilex	RX	Generic name	Covariates
Smoking cessation	nicotine	RX	Generic name	Covariates
Smoking cessation	nicotine	RX	Generic name	Covariates
Smoking cessation	nicotine	RX	Generic name	Covariates
Smoking cessation	nicotine	RX	Generic name	Covariates
Smoking cessation	nicotine polacrilex	RX	Generic name	Covariates
Smoking cessation	nicotine polacrilex	RX	Generic name	Covariates
Smoking cessation	nicotine polacrilex	RX	Generic name	Covariates
Smoking cessation	nicotine polacrilex	RX	Generic name	Covariates
Smoking cessation	nicotine polacrilex	RX	Generic name	Covariates
Smoking cessation	nicotine polacrilex	RX	Generic name	Covariates
Smoking cessation	nicotine polacrilex	RX	Generic name	Covariates
Smoking cessation	nicotine polacrilex	RX	Generic name	Covariates
Smoking cessation	nicotine polacrilex	RX	Generic name	Covariates
Smoking cessation	nicotine polacrilex	RX	Generic name	Covariates
Smoking cessation	nicotine polacrilex	RX	Generic name	Covariates
Smoking cessation	nicotine polacrilex	RX	Generic name	Covariates
Smoking cessation	nicotine polacrilex	RX	Generic name	Covariates
Smoking cessation	nicotine polacrilex	RX	Generic name	Covariates
Smoking cessation	nicotine polacrilex	RX	Generic name	Covariates
Smoking cessation	nicotine polacrilex	RX	Generic name	Covariates
Smoking cessation	nicotine polacrilex	RX	Generic name	Covariates
Smoking cessation	nicotine polacrilex	RX	Generic name	Covariates
Smoking cessation	nicotine polacrilex	RX	Generic name	Covariates
Smoking cessation	nicotine polacrilex	RX	Generic name	Covariates
Smoking cessation	nicotine polacrilex	RX	Generic name	Covariates
Smoking cessation	nicotine polacrilex	RX	Generic name	Covariates
Smoking cessation	nicotine polacrilex	RX	Generic name	Covariates
Smoking cessation	nicotine polacrilex	RX	Generic name	Covariates
Smoking cessation	nicotine polacrilex	RX	Generic name	Covariates
Smoking cessation	nicotine polacrilex	RX	Generic name	Covariates
Smoking cessation	nicotine polacrilex	RX	Generic name	Covariates
Smoking cessation	nicotine polacrilex	RX	Generic name	Covariates
Smoking cessation	nicotine polacrilex	RX	Generic name	Covariates
Smoking cessation	nicotine polacrilex	RX	Generic name	Covariates
Smoking cessation	nicotine	RX	Generic name	Covariates
Smoking cessation	nicotine polacrilex	RX	Generic name	Covariates
Smoking cessation	nicotine polacrilex	RX	Generic name	Covariates
Smoking cessation	nicotine polacrilex	RX	Generic name	Covariates
Smoking cessation	nicotine polacrilex	RX	Generic name	Covariates
Smoking cessation	nicotine polacrilex	RX	Generic name	Covariates
Smoking cessation	nicotine polacrilex	RX	Generic name	Covariates
Smoking cessation	nicotine polacrilex	RX	Generic name	Covariates
Smoking cessation	nicotine polacrilex	RX	Generic name	Covariates
Smoking cessation	nicotine polacrilex	RX	Generic name	Covariates
Smoking cessation	nicotine polacrilex	RX	Generic name	Covariates
Smoking cessation	nicotine polacrilex	RX	Generic name	Covariates
Smoking cessation	nicotine polacrilex	RX	Generic name	Covariates
Smoking cessation	nicotine polacrilex	RX	Generic name	Covariates
Smoking cessation	nicotine polacrilex	RX	Generic name	Covariates
Smoking cessation	nicotine polacrilex	RX	Generic name	Covariates
Smoking cessation	nicotine polacrilex	RX	Generic name	Covariates
Smoking cessation	nicotine polacrilex	RX	Generic name	Covariates
Smoking cessation	nicotine	RX	Generic name	Covariates
Smoking cessation	nicotine	RX	Generic name	Covariates
Smoking cessation	nicotine	RX	Generic name	Covariates
Smoking cessation	nicotine	RX	Generic name	Covariates
Smoking cessation	nicotine	RX	Generic name	Covariates
Smoking cessation	nicotine	RX	Generic name	Covariates
Smoking cessation	nicotine	RX	Generic name	Covariates
Smoking cessation	nicotine polacrilex	RX	Generic name	Covariates
Smoking cessation	nicotine polacrilex	RX	Generic name	Covariates
Smoking cessation	nicotine polacrilex	RX	Generic name	Covariates
Smoking cessation	nicotine polacrilex	RX	Generic name	Covariates
Smoking cessation	nicotine polacrilex	RX	Generic name	Covariates
Smoking cessation	nicotine polacrilex	RX	Generic name	Covariates
Smoking cessation	nicotine polacrilex	RX	Generic name	Covariates
Smoking cessation	nicotine polacrilex	RX	Generic name	Covariates
Smoking cessation	nicotine polacrilex	RX	Generic name	Covariates
Smoking cessation	nicotine polacrilex	RX	Generic name	Covariates
Smoking cessation	nicotine polacrilex	RX	Generic name	Covariates
Smoking cessation	nicotine polacrilex	RX	Generic name	Covariates
Smoking cessation	nicotine polacrilex	RX	Generic name	Covariates
Smoking cessation	nicotine polacrilex	RX	Generic name	Covariates
Smoking cessation	nicotine	RX	Generic name	Covariates
Smoking cessation	nicotine polacrilex	RX	Generic name	Covariates
Smoking cessation	nicotine polacrilex	RX	Generic name	Covariates
Smoking cessation	nicotine polacrilex	RX	Generic name	Covariates
Smoking cessation	nicotine	RX	Generic name	Covariates
Smoking cessation	nicotine	RX	Generic name	Covariates
Smoking cessation	nicotine	RX	Generic name	Covariates
Smoking cessation	nicotine	RX	Generic name	Covariates
Smoking cessation	nicotine	RX	Generic name	Covariates
Smoking cessation	nicotine polacrilex	RX	Generic name	Covariates
Smoking cessation	nicotine polacrilex	RX	Generic name	Covariates
Smoking cessation	nicotine polacrilex	RX	Generic name	Covariates
Smoking cessation	nicotine	RX	Generic name	Covariates
Smoking cessation	nicotine polacrilex	RX	Generic name	Covariates
Smoking cessation	nicotine polacrilex	RX	Generic name	Covariates
Smoking cessation	nicotine polacrilex	RX	Generic name	Covariates
Smoking cessation	nicotine polacrilex	RX	Generic name	Covariates
Smoking cessation	nicotine polacrilex	RX	Generic name	Covariates
Smoking cessation	nicotine polacrilex	RX	Generic name	Covariates
Smoking cessation	nicotine polacrilex	RX	Generic name	Covariates
Smoking cessation	nicotine polacrilex	RX	Generic name	Covariates
Smoking cessation	nicotine polacrilex	RX	Generic name	Covariates
Smoking cessation	nicotine polacrilex	RX	Generic name	Covariates
Smoking cessation	nicotine polacrilex	RX	Generic name	Covariates
Smoking cessation	nicotine polacrilex	RX	Generic name	Covariates
Smoking cessation	nicotine polacrilex	RX	Generic name	Covariates
Smoking cessation	nicotine polacrilex	RX	Generic name	Covariates
Smoking cessation	nicotine polacrilex	RX	Generic name	Covariates
Smoking cessation	nicotine polacrilex	RX	Generic name	Covariates
Smoking cessation	nicotine	RX	Generic name	Covariates
Smoking cessation	nicotine	RX	Generic name	Covariates
Smoking cessation	nicotine	RX	Generic name	Covariates
Smoking cessation	nicotine	RX	Generic name	Covariates
Smoking cessation	nicotine	RX	Generic name	Covariates
Smoking cessation	nicotine polacrilex	RX	Generic name	Covariates
Smoking cessation	nicotine polacrilex	RX	Generic name	Covariates
Smoking cessation	nicotine polacrilex	RX	Generic name	Covariates
Smoking cessation	nicotine polacrilex	RX	Generic name	Covariates
Smoking cessation	nicotine polacrilex	RX	Generic name	Covariates
Smoking cessation	nicotine polacrilex	RX	Generic name	Covariates
Smoking cessation	nicotine polacrilex	RX	Generic name	Covariates
Smoking cessation	nicotine polacrilex	RX	Generic name	Covariates
Smoking cessation	nicotine polacrilex	RX	Generic name	Covariates
Smoking cessation	nicotine polacrilex	RX	Generic name	Covariates
Smoking cessation	nicotine polacrilex	RX	Generic name	Covariates
Smoking cessation	nicotine polacrilex	RX	Generic name	Covariates
Smoking cessation	nicotine polacrilex	RX	Generic name	Covariates
Smoking cessation	nicotine polacrilex	RX	Generic name	Covariates
Smoking cessation	nicotine polacrilex	RX	Generic name	Covariates
Smoking cessation	nicotine polacrilex	RX	Generic name	Covariates
Smoking cessation	nicotine polacrilex	RX	Generic name	Covariates
Smoking cessation	nicotine polacrilex	RX	Generic name	Covariates
Smoking cessation	nicotine polacrilex	RX	Generic name	Covariates
Smoking cessation	nicotine polacrilex	RX	Generic name	Covariates
Smoking cessation	nicotine polacrilex	RX	Generic name	Covariates
Smoking cessation	nicotine polacrilex	RX	Generic name	Covariates
Smoking cessation	nicotine polacrilex	RX	Generic name	Covariates
Smoking cessation	nicotine polacrilex	RX	Generic name	Covariates
Smoking cessation	nicotine polacrilex	RX	Generic name	Covariates
Smoking cessation	nicotine polacrilex	RX	Generic name	Covariates
Smoking cessation	nicotine polacrilex	RX	Generic name	Covariates
Smoking cessation	nicotine polacrilex	RX	Generic name	Covariates
Smoking cessation	nicotine polacrilex	RX	Generic name	Covariates
Smoking cessation	nicotine polacrilex	RX	Generic name	Covariates
Smoking cessation	nicotine polacrilex	RX	Generic name	Covariates
Smoking cessation	nicotine polacrilex	RX	Generic name	Covariates
Smoking cessation	nicotine polacrilex	RX	Generic name	Covariates
Smoking cessation	nicotine polacrilex	RX	Generic name	Covariates
Smoking cessation	nicotine polacrilex	RX	Generic name	Covariates
Smoking cessation	nicotine polacrilex	RX	Generic name	Covariates
Smoking cessation	nicotine polacrilex	RX	Generic name	Covariates
Smoking cessation	nicotine polacrilex	RX	Generic name	Covariates
Smoking cessation	nicotine polacrilex	RX	Generic name	Covariates
Smoking cessation	nicotine polacrilex	RX	Generic name	Covariates
Smoking cessation	nicotine polacrilex	RX	Generic name	Covariates
Smoking cessation	nicotine polacrilex	RX	Generic name	Covariates
Smoking cessation	nicotine polacrilex	RX	Generic name	Covariates
Smoking cessation	nicotine polacrilex	RX	Generic name	Covariates
Smoking cessation	nicotine	RX	Generic name	Covariates
Smoking cessation	nicotine polacrilex	RX	Generic name	Covariates
Smoking cessation	nicotine polacrilex	RX	Generic name	Covariates
Smoking cessation	nicotine polacrilex	RX	Generic name	Covariates
Smoking cessation	nicotine polacrilex	RX	Generic name	Covariates
Smoking cessation	nicotine	RX	Generic name	Covariates
Smoking cessation	nicotine	RX	Generic name	Covariates
Smoking cessation	nicotine	RX	Generic name	Covariates
Smoking cessation	nicotine	RX	Generic name	Covariates
Smoking cessation	nicotine polacrilex	RX	Generic name	Covariates
Smoking cessation	nicotine polacrilex	RX	Generic name	Covariates
Smoking cessation	nicotine polacrilex	RX	Generic name	Covariates
Smoking cessation	nicotine polacrilex	RX	Generic name	Covariates
Smoking cessation	nicotine polacrilex	RX	Generic name	Covariates
Smoking cessation	nicotine polacrilex	RX	Generic name	Covariates
Smoking cessation	nicotine polacrilex	RX	Generic name	Covariates
Smoking cessation	nicotine polacrilex	RX	Generic name	Covariates
Smoking cessation	nicotine polacrilex	RX	Generic name	Covariates
Smoking cessation	nicotine polacrilex	RX	Generic name	Covariates
Smoking cessation	nicotine polacrilex	RX	Generic name	Covariates
Smoking cessation	nicotine polacrilex	RX	Generic name	Covariates
Smoking cessation	nicotine polacrilex	RX	Generic name	Covariates
Smoking cessation	nicotine polacrilex	RX	Generic name	Covariates
Smoking cessation	nicotine polacrilex	RX	Generic name	Covariates
Smoking cessation	nicotine polacrilex	RX	Generic name	Covariates
Smoking cessation	nicotine polacrilex	RX	Generic name	Covariates
Smoking cessation	nicotine polacrilex	RX	Generic name	Covariates
Smoking cessation	nicotine polacrilex	RX	Generic name	Covariates
Smoking cessation	nicotine polacrilex	RX	Generic name	Covariates
Smoking cessation	nicotine polacrilex	RX	Generic name	Covariates
Smoking cessation	nicotine polacrilex	RX	Generic name	Covariates
Smoking cessation	nicotine polacrilex	RX	Generic name	Covariates
Smoking cessation	nicotine polacrilex	RX	Generic name	Covariates
Smoking cessation	nicotine polacrilex	RX	Generic name	Covariates
Smoking cessation	nicotine polacrilex	RX	Generic name	Covariates
Smoking cessation	nicotine polacrilex	RX	Generic name	Covariates
Smoking cessation	nicotine polacrilex	RX	Generic name	Covariates
Smoking cessation	nicotine polacrilex	RX	Generic name	Covariates
Smoking cessation	nicotine	RX	Generic name	Covariates
Smoking cessation	nicotine	RX	Generic name	Covariates
Smoking cessation	nicotine	RX	Generic name	Covariates
Smoking cessation	nicotine	RX	Generic name	Covariates
Smoking cessation	nicotine polacrilex	RX	Generic name	Covariates
Smoking cessation	nicotine polacrilex	RX	Generic name	Covariates
Smoking cessation	nicotine polacrilex	RX	Generic name	Covariates
Smoking cessation	nicotine polacrilex	RX	Generic name	Covariates
Smoking cessation	nicotine polacrilex	RX	Generic name	Covariates
Smoking cessation	nicotine polacrilex	RX	Generic name	Covariates
Smoking cessation	nicotine polacrilex	RX	Generic name	Covariates
Smoking cessation	nicotine polacrilex	RX	Generic name	Covariates
Smoking cessation	nicotine polacrilex	RX	Generic name	Covariates
Smoking cessation	nicotine polacrilex	RX	Generic name	Covariates
Smoking cessation	nicotine	RX	Generic name	Covariates
Smoking cessation	nicotine	RX	Generic name	Covariates
Smoking cessation	nicotine	RX	Generic name	Covariates
Smoking cessation	nicotine	RX	Generic name	Covariates
Smoking cessation	nicotine	RX	Generic name	Covariates
Smoking cessation	nicotine	RX	Generic name	Covariates
Smoking cessation	nicotine polacrilex	RX	Generic name	Covariates
Smoking cessation	nicotine polacrilex	RX	Generic name	Covariates
Smoking cessation	nicotine polacrilex	RX	Generic name	Covariates
Smoking cessation	nicotine polacrilex	RX	Generic name	Covariates
Smoking cessation	nicotine polacrilex	RX	Generic name	Covariates
Smoking cessation	nicotine polacrilex	RX	Generic name	Covariates
Smoking cessation	nicotine polacrilex	RX	Generic name	Covariates
Smoking cessation	nicotine polacrilex	RX	Generic name	Covariates
Smoking cessation	nicotine polacrilex	RX	Generic name	Covariates
Smoking cessation	nicotine polacrilex	RX	Generic name	Covariates
Smoking cessation	nicotine polacrilex	RX	Generic name	Covariates
Smoking cessation	nicotine polacrilex	RX	Generic name	Covariates
Smoking cessation	nicotine polacrilex	RX	Generic name	Covariates
Smoking cessation	nicotine polacrilex	RX	Generic name	Covariates
Smoking cessation	nicotine polacrilex	RX	Generic name	Covariates
Smoking cessation	nicotine polacrilex	RX	Generic name	Covariates
Smoking cessation	nicotine polacrilex	RX	Generic name	Covariates
Smoking cessation	nicotine polacrilex	RX	Generic name	Covariates
Smoking cessation	nicotine polacrilex	RX	Generic name	Covariates
Smoking cessation	nicotine polacrilex	RX	Generic name	Covariates
Smoking cessation	nicotine polacrilex	RX	Generic name	Covariates
Smoking cessation	nicotine polacrilex	RX	Generic name	Covariates
Smoking cessation	nicotine polacrilex	RX	Generic name	Covariates
Smoking cessation	nicotine polacrilex	RX	Generic name	Covariates
Smoking cessation	nicotine polacrilex	RX	Generic name	Covariates
Smoking cessation	nicotine polacrilex	RX	Generic name	Covariates
Smoking cessation	nicotine polacrilex	RX	Generic name	Covariates
Smoking cessation	nicotine polacrilex	RX	Generic name	Covariates
Smoking cessation	nicotine	RX	Generic name	Covariates
Smoking cessation	nicotine	RX	Generic name	Covariates
Smoking cessation	nicotine	RX	Generic name	Covariates
Smoking cessation	nicotine	RX	Generic name	Covariates
Smoking cessation	nicotine	RX	Generic name	Covariates
Smoking cessation	nicotine polacrilex	RX	Generic name	Covariates
Smoking cessation	nicotine polacrilex	RX	Generic name	Covariates
Smoking cessation	nicotine polacrilex	RX	Generic name	Covariates
Smoking cessation	nicotine polacrilex	RX	Generic name	Covariates
Smoking cessation	nicotine polacrilex	RX	Generic name	Covariates
Smoking cessation	nicotine polacrilex	RX	Generic name	Covariates
Smoking cessation	nicotine polacrilex	RX	Generic name	Covariates
Smoking cessation	nicotine polacrilex	RX	Generic name	Covariates
Smoking cessation	nicotine polacrilex	RX	Generic name	Covariates
Smoking cessation	nicotine polacrilex	RX	Generic name	Covariates
Smoking cessation	nicotine polacrilex	RX	Generic name	Covariates
Smoking cessation	nicotine polacrilex	RX	Generic name	Covariates
Smoking cessation	nicotine polacrilex	RX	Generic name	Covariates
Smoking cessation	nicotine polacrilex	RX	Generic name	Covariates
Smoking cessation	nicotine polacrilex	RX	Generic name	Covariates
Smoking cessation	nicotine polacrilex	RX	Generic name	Covariates
Smoking cessation	nicotine polacrilex	RX	Generic name	Covariates
Smoking cessation	varenicline tartrate	RX	Generic name	Covariates
Smoking cessation	varenicline tartrate	RX	Generic name	Covariates
Smoking cessation	varenicline tartrate	RX	Generic name	Covariates
Smoking cessation	nicotine polacrilex	RX	Generic name	Covariates
Smoking cessation	nicotine polacrilex	RX	Generic name	Covariates
Smoking cessation	nicotine	RX	Generic name	Covariates
Smoking cessation	nicotine	RX	Generic name	Covariates
Smoking cessation	nicotine polacrilex	RX	Generic name	Covariates
Smoking cessation	nicotine polacrilex	RX	Generic name	Covariates
Smoking cessation	nicotine polacrilex	RX	Generic name	Covariates
Smoking cessation	nicotine polacrilex	RX	Generic name	Covariates
Smoking cessation	nicotine	RX	Generic name	Covariates
Smoking cessation	nicotine	RX	Generic name	Covariates
Smoking cessation	nicotine polacrilex	RX	Generic name	Covariates
Smoking cessation	nicotine polacrilex	RX	Generic name	Covariates
Smoking cessation	nicotine polacrilex	RX	Generic name	Covariates
Smoking cessation	nicotine polacrilex	RX	Generic name	Covariates
Smoking cessation	nicotine polacrilex	RX	Generic name	Covariates
Smoking cessation	nicotine polacrilex	RX	Generic name	Covariates
Smoking cessation	nicotine polacrilex	RX	Generic name	Covariates
Smoking cessation	nicotine polacrilex	RX	Generic name	Covariates
Smoking cessation	nicotine polacrilex	RX	Generic name	Covariates
Smoking cessation	nicotine polacrilex	RX	Generic name	Covariates
Smoking cessation	nicotine polacrilex	RX	Generic name	Covariates
Smoking cessation	nicotine polacrilex	RX	Generic name	Covariates
Smoking cessation	nicotine polacrilex	RX	Generic name	Covariates
Smoking cessation	nicotine polacrilex	RX	Generic name	Covariates
Smoking cessation	nicotine polacrilex	RX	Generic name	Covariates
Smoking cessation	nicotine polacrilex	RX	Generic name	Covariates
Smoking cessation	nicotine polacrilex	RX	Generic name	Covariates
Smoking cessation	nicotine polacrilex	RX	Generic name	Covariates
Smoking cessation	nicotine polacrilex	RX	Generic name	Covariates
Smoking cessation	nicotine polacrilex	RX	Generic name	Covariates
Smoking cessation	nicotine polacrilex	RX	Generic name	Covariates
Smoking cessation	nicotine polacrilex	RX	Generic name	Covariates
Smoking cessation	nicotine polacrilex	RX	Generic name	Covariates
Smoking cessation	nicotine polacrilex	RX	Generic name	Covariates
Smoking cessation	nicotine polacrilex	RX	Generic name	Covariates
Smoking cessation	nicotine polacrilex	RX	Generic name	Covariates
Smoking cessation	nicotine polacrilex	RX	Generic name	Covariates
Smoking cessation	nicotine polacrilex	RX	Generic name	Covariates
Smoking cessation	nicotine polacrilex	RX	Generic name	Covariates
Smoking cessation	nicotine polacrilex	RX	Generic name	Covariates
Smoking cessation	nicotine polacrilex	RX	Generic name	Covariates
Smoking cessation	nicotine polacrilex	RX	Generic name	Covariates
Smoking cessation	nicotine polacrilex	RX	Generic name	Covariates
Smoking cessation	nicotine polacrilex	RX	Generic name	Covariates
Smoking cessation	nicotine polacrilex	RX	Generic name	Covariates
Smoking cessation	nicotine polacrilex	RX	Generic name	Covariates
Smoking cessation	nicotine polacrilex	RX	Generic name	Covariates
Smoking cessation	nicotine polacrilex	RX	Generic name	Covariates
Smoking cessation	nicotine polacrilex	RX	Generic name	Covariates
Smoking cessation	nicotine	RX	Generic name	Covariates
Smoking cessation	nicotine	RX	Generic name	Covariates
Smoking cessation	nicotine	RX	Generic name	Covariates
Smoking cessation	varenicline tartrate	RX	Generic name	Covariates
Smoking cessation	varenicline tartrate	RX	Generic name	Covariates
Smoking cessation	varenicline tartrate	RX	Generic name	Covariates
Smoking cessation	varenicline tartrate	RX	Generic name	Covariates
Smoking cessation	varenicline tartrate	RX	Generic name	Covariates
Smoking cessation	varenicline tartrate	RX	Generic name	Covariates
Smoking cessation	varenicline tartrate	RX	Generic name	Covariates
Smoking cessation	varenicline tartrate	RX	Generic name	Covariates
Smoking cessation	nicotine	RX	Generic name	Covariates
Smoking cessation	nicotine	RX	Generic name	Covariates
Smoking cessation	nicotine	RX	Generic name	Covariates
Smoking cessation	nicotine polacrilex	RX	Generic name	Covariates
Smoking cessation	nicotine	RX	Generic name	Covariates
Smoking cessation	nicotine	RX	Generic name	Covariates
Smoking cessation	nicotine	RX	Generic name	Covariates
Smoking cessation	nicotine polacrilex	RX	Generic name	Covariates
Smoking cessation	nicotine polacrilex	RX	Generic name	Covariates
Smoking cessation	nicotine polacrilex	RX	Generic name	Covariates
Smoking cessation	nicotine polacrilex	RX	Generic name	Covariates
Smoking cessation	nicotine polacrilex	RX	Generic name	Covariates
Smoking cessation	nicotine polacrilex	RX	Generic name	Covariates
Smoking cessation	nicotine polacrilex	RX	Generic name	Covariates
Smoking cessation	nicotine polacrilex	RX	Generic name	Covariates
Smoking cessation	nicotine polacrilex	RX	Generic name	Covariates
Smoking cessation	nicotine polacrilex	RX	Generic name	Covariates
Smoking cessation	nicotine polacrilex	RX	Generic name	Covariates
Smoking cessation	nicotine polacrilex	RX	Generic name	Covariates
Smoking cessation	nicotine polacrilex	RX	Generic name	Covariates
Smoking cessation	nicotine	RX	Generic name	Covariates
Smoking cessation	nicotine	RX	Generic name	Covariates
Smoking cessation	nicotine	RX	Generic name	Covariates
Smoking cessation	nicotine polacrilex	RX	Generic name	Covariates
Smoking cessation	nicotine polacrilex	RX	Generic name	Covariates
Smoking cessation	nicotine polacrilex	RX	Generic name	Covariates
Smoking cessation	nicotine polacrilex	RX	Generic name	Covariates
Smoking cessation	nicotine polacrilex	RX	Generic name	Covariates
Smoking cessation	nicotine polacrilex	RX	Generic name	Covariates
Smoking cessation	nicotine polacrilex	RX	Generic name	Covariates
Smoking cessation	nicotine polacrilex	RX	Generic name	Covariates
Smoking cessation	nicotine polacrilex	RX	Generic name	Covariates
Smoking cessation	nicotine polacrilex	RX	Generic name	Covariates
Smoking cessation	nicotine polacrilex	RX	Generic name	Covariates
Smoking cessation	nicotine polacrilex	RX	Generic name	Covariates
Smoking cessation	nicotine polacrilex	RX	Generic name	Covariates
Smoking cessation	nicotine polacrilex	RX	Generic name	Covariates
Smoking cessation	nicotine polacrilex	RX	Generic name	Covariates
Smoking cessation	nicotine	RX	Generic name	Covariates
Smoking cessation	nicotine	RX	Generic name	Covariates
Smoking cessation	nicotine	RX	Generic name	Covariates
Smoking cessation	nicotine	RX	Generic name	Covariates
Smoking cessation	nicotine polacrilex	RX	Generic name	Covariates
Smoking cessation	nicotine polacrilex	RX	Generic name	Covariates
Smoking cessation	nicotine polacrilex	RX	Generic name	Covariates
Smoking cessation	nicotine polacrilex	RX	Generic name	Covariates
Smoking cessation	nicotine polacrilex	RX	Generic name	Covariates
Smoking cessation	nicotine polacrilex	RX	Generic name	Covariates
Smoking cessation	nicotine polacrilex	RX	Generic name	Covariates
Smoking cessation	nicotine polacrilex	RX	Generic name	Covariates
Smoking cessation	nicotine	RX	Generic name	Covariates
Smoking cessation	nicotine	RX	Generic name	Covariates
Smoking cessation	nicotine	RX	Generic name	Covariates
Smoking cessation	nicotine polacrilex	RX	Generic name	Covariates
Smoking cessation	nicotine polacrilex	RX	Generic name	Covariates
Smoking cessation	nicotine polacrilex	RX	Generic name	Covariates
Smoking cessation	nicotine polacrilex	RX	Generic name	Covariates
Smoking cessation	nicotine polacrilex	RX	Generic name	Covariates
Smoking cessation	nicotine polacrilex	RX	Generic name	Covariates
Smoking cessation	nicotine polacrilex	RX	Generic name	Covariates
Smoking cessation	nicotine polacrilex	RX	Generic name	Covariates
Smoking cessation	nicotine polacrilex	RX	Generic name	Covariates
Smoking cessation	nicotine polacrilex	RX	Generic name	Covariates
Smoking cessation	nicotine polacrilex	RX	Generic name	Covariates
Smoking cessation	nicotine polacrilex	RX	Generic name	Covariates
Smoking cessation	nicotine polacrilex	RX	Generic name	Covariates
Smoking cessation	nicotine polacrilex	RX	Generic name	Covariates
Smoking cessation	nicotine polacrilex	RX	Generic name	Covariates
Smoking cessation	nicotine	RX	Generic name	Covariates
Smoking cessation	nicotine	RX	Generic name	Covariates
Smoking cessation	nicotine	RX	Generic name	Covariates
Smoking cessation	nicotine polacrilex	RX	Generic name	Covariates
Smoking cessation	nicotine polacrilex	RX	Generic name	Covariates
Smoking cessation	nicotine polacrilex	RX	Generic name	Covariates
Smoking cessation	nicotine polacrilex	RX	Generic name	Covariates
Smoking cessation	nicotine polacrilex	RX	Generic name	Covariates
Smoking cessation	nicotine polacrilex	RX	Generic name	Covariates
Smoking cessation	nicotine polacrilex	RX	Generic name	Covariates
Smoking cessation	nicotine polacrilex	RX	Generic name	Covariates
Smoking cessation	nicotine polacrilex	RX	Generic name	Covariates
Smoking cessation	nicotine	RX	Generic name	Covariates
Smoking cessation	nicotine	RX	Generic name	Covariates
Smoking cessation	nicotine	RX	Generic name	Covariates
Smoking cessation	nicotine	RX	Generic name	Covariates
Smoking cessation	nicotine polacrilex	RX	Generic name	Covariates
Smoking cessation	nicotine polacrilex	RX	Generic name	Covariates
Smoking cessation	nicotine polacrilex	RX	Generic name	Covariates
Smoking cessation	nicotine polacrilex	RX	Generic name	Covariates
Smoking cessation	nicotine polacrilex	RX	Generic name	Covariates
Smoking cessation	nicotine polacrilex	RX	Generic name	Covariates
Smoking cessation	nicotine polacrilex	RX	Generic name	Covariates
Smoking cessation	nicotine polacrilex	RX	Generic name	Covariates
Smoking cessation	nicotine polacrilex	RX	Generic name	Covariates
Smoking cessation	nicotine polacrilex	RX	Generic name	Covariates
Smoking cessation	nicotine polacrilex	RX	Generic name	Covariates
Smoking cessation	nicotine polacrilex	RX	Generic name	Covariates
Smoking cessation	nicotine polacrilex	RX	Generic name	Covariates
Smoking cessation	nicotine	RX	Generic name	Covariates
Smoking cessation	nicotine	RX	Generic name	Covariates
Smoking cessation	nicotine polacrilex	RX	Generic name	Covariates
Smoking cessation	nicotine polacrilex	RX	Generic name	Covariates
Smoking cessation	nicotine polacrilex	RX	Generic name	Covariates
Smoking cessation	nicotine polacrilex	RX	Generic name	Covariates
Smoking cessation	nicotine polacrilex	RX	Generic name	Covariates
Smoking cessation	nicotine polacrilex	RX	Generic name	Covariates
Smoking cessation	nicotine polacrilex	RX	Generic name	Covariates
Smoking cessation	nicotine polacrilex	RX	Generic name	Covariates
Smoking cessation	nicotine polacrilex	RX	Generic name	Covariates
Smoking cessation	nicotine polacrilex	RX	Generic name	Covariates
Smoking cessation	nicotine polacrilex	RX	Generic name	Covariates
Smoking cessation	nicotine polacrilex	RX	Generic name	Covariates
Smoking cessation	nicotine polacrilex	RX	Generic name	Covariates
Smoking cessation	nicotine polacrilex	RX	Generic name	Covariates
Smoking cessation	nicotine polacrilex	RX	Generic name	Covariates
Smoking cessation	nicotine	RX	Generic name	Covariates
Smoking cessation	nicotine	RX	Generic name	Covariates
Smoking cessation	nicotine polacrilex	RX	Generic name	Covariates
Smoking cessation	nicotine polacrilex	RX	Generic name	Covariates
Smoking cessation	nicotine polacrilex	RX	Generic name	Covariates
Smoking cessation	nicotine polacrilex	RX	Generic name	Covariates
Smoking cessation	nicotine polacrilex	RX	Generic name	Covariates
Smoking cessation	nicotine	RX	Generic name	Covariates
Smoking cessation	nicotine	RX	Generic name	Covariates
Smoking cessation	nicotine polacrilex	RX	Generic name	Covariates
Smoking cessation	nicotine polacrilex	RX	Generic name	Covariates
Smoking cessation	nicotine polacrilex	RX	Generic name	Covariates
Smoking cessation	nicotine polacrilex	RX	Generic name	Covariates
Smoking cessation	nicotine polacrilex	RX	Generic name	Covariates
Smoking cessation	nicotine polacrilex	RX	Generic name	Covariates
Smoking cessation	nicotine polacrilex	RX	Generic name	Covariates
Smoking cessation	nicotine polacrilex	RX	Generic name	Covariates
Smoking cessation	nicotine polacrilex	RX	Generic name	Covariates
Smoking cessation	nicotine polacrilex	RX	Generic name	Covariates
Smoking cessation	nicotine polacrilex	RX	Generic name	Covariates
Smoking cessation	nicotine polacrilex	RX	Generic name	Covariates
Smoking cessation	nicotine polacrilex	RX	Generic name	Covariates
Smoking cessation	nicotine polacrilex	RX	Generic name	Covariates
Smoking cessation	nicotine polacrilex	RX	Generic name	Covariates
Smoking cessation	nicotine polacrilex	RX	Generic name	Covariates
Smoking cessation	nicotine polacrilex	RX	Generic name	Covariates
Smoking cessation	nicotine polacrilex	RX	Generic name	Covariates
Smoking cessation	nicotine polacrilex	RX	Generic name	Covariates
Smoking cessation	nicotine polacrilex	RX	Generic name	Covariates
Smoking cessation	nicotine polacrilex	RX	Generic name	Covariates
Smoking cessation	nicotine polacrilex	RX	Generic name	Covariates
Smoking cessation	nicotine polacrilex	RX	Generic name	Covariates
Smoking cessation	nicotine polacrilex	RX	Generic name	Covariates
Smoking cessation	nicotine polacrilex	RX	Generic name	Covariates
Smoking cessation	nicotine polacrilex	RX	Generic name	Covariates
Smoking cessation	nicotine polacrilex	RX	Generic name	Covariates
Smoking cessation	nicotine polacrilex	RX	Generic name	Covariates
Smoking cessation	nicotine polacrilex	RX	Generic name	Covariates
Smoking cessation	nicotine polacrilex	RX	Generic name	Covariates
Smoking cessation	nicotine polacrilex	RX	Generic name	Covariates
Smoking cessation	nicotine polacrilex	RX	Generic name	Covariates
Smoking cessation	nicotine polacrilex	RX	Generic name	Covariates
Smoking cessation	nicotine polacrilex	RX	Generic name	Covariates
Smoking cessation	nicotine polacrilex	RX	Generic name	Covariates
Smoking cessation	nicotine polacrilex	RX	Generic name	Covariates
Smoking cessation	nicotine polacrilex	RX	Generic name	Covariates
Smoking cessation	nicotine polacrilex	RX	Generic name	Covariates
Smoking cessation	nicotine polacrilex	RX	Generic name	Covariates
Smoking cessation	nicotine polacrilex	RX	Generic name	Covariates
Smoking cessation	nicotine polacrilex	RX	Generic name	Covariates
Smoking cessation	varenicline tartrate	RX	Generic name	Covariates
Smoking cessation	nicotine	RX	Generic name	Covariates
Smoking cessation	nicotine	RX	Generic name	Covariates
Smoking cessation	nicotine	RX	Generic name	Covariates
Smoking cessation	nicotine	RX	Generic name	Covariates
Smoking cessation	nicotine	RX	Generic name	Covariates
Smoking cessation	nicotine	RX	Generic name	Covariates
Smoking cessation	nicotine	RX	Generic name	Covariates
Smoking cessation	nicotine	RX	Generic name	Covariates
Smoking cessation	nicotine	RX	Generic name	Covariates
Smoking cessation	nicotine	RX	Generic name	Covariates
Smoking cessation	nicotine	RX	Generic name	Covariates
Smoking cessation	nicotine polacrilex	RX	Generic name	Covariates
Smoking cessation	nicotine polacrilex	RX	Generic name	Covariates
Smoking cessation	nicotine polacrilex	RX	Generic name	Covariates
Smoking cessation	nicotine polacrilex	RX	Generic name	Covariates
Smoking cessation	nicotine polacrilex	RX	Generic name	Covariates
Smoking cessation	nicotine polacrilex	RX	Generic name	Covariates
Smoking cessation	nicotine polacrilex	RX	Generic name	Covariates
Smoking cessation	nicotine polacrilex	RX	Generic name	Covariates
Smoking cessation	nicotine polacrilex	RX	Generic name	Covariates
Smoking cessation	nicotine polacrilex	RX	Generic name	Covariates
Smoking cessation	nicotine polacrilex	RX	Generic name	Covariates
Smoking cessation	nicotine polacrilex	RX	Generic name	Covariates
Smoking cessation	nicotine polacrilex	RX	Generic name	Covariates
Smoking cessation	nicotine polacrilex	RX	Generic name	Covariates
Smoking cessation	nicotine polacrilex	RX	Generic name	Covariates
Smoking cessation	nicotine polacrilex	RX	Generic name	Covariates
Smoking cessation	nicotine polacrilex	RX	Generic name	Covariates
Smoking cessation	nicotine polacrilex	RX	Generic name	Covariates
Smoking cessation	nicotine polacrilex	RX	Generic name	Covariates
Smoking cessation	nicotine polacrilex	RX	Generic name	Covariates
Smoking cessation	nicotine	RX	Generic name	Covariates
Smoking cessation	nicotine	RX	Generic name	Covariates
Smoking cessation	nicotine	RX	Generic name	Covariates
Smoking cessation	nicotine	RX	Generic name	Covariates
Smoking cessation	nicotine	RX	Generic name	Covariates
Smoking cessation	nicotine	RX	Generic name	Covariates
Smoking cessation	nicotine	RX	Generic name	Covariates
Smoking cessation	nicotine	RX	Generic name	Covariates
Smoking cessation	nicotine	RX	Generic name	Covariates
Smoking cessation	nicotine polacrilex	RX	Generic name	Covariates
Smoking cessation	nicotine polacrilex	RX	Generic name	Covariates
Smoking cessation	nicotine polacrilex	RX	Generic name	Covariates
Smoking cessation	nicotine polacrilex	RX	Generic name	Covariates
Smoking cessation	nicotine	RX	Generic name	Covariates
Smoking cessation	nicotine	RX	Generic name	Covariates
Smoking cessation	nicotine	RX	Generic name	Covariates
Smoking cessation	nicotine	RX	Generic name	Covariates
Smoking cessation	nicotine polacrilex	RX	Generic name	Covariates
Smoking cessation	nicotine polacrilex	RX	Generic name	Covariates
Smoking cessation	nicotine polacrilex	RX	Generic name	Covariates
Smoking cessation	nicotine polacrilex	RX	Generic name	Covariates
Smoking cessation	nicotine polacrilex	RX	Generic name	Covariates
Smoking cessation	nicotine polacrilex	RX	Generic name	Covariates
Smoking cessation	nicotine polacrilex	RX	Generic name	Covariates
Smoking cessation	nicotine polacrilex	RX	Generic name	Covariates
Smoking cessation	nicotine polacrilex	RX	Generic name	Covariates
Smoking cessation	nicotine polacrilex	RX	Generic name	Covariates
Smoking cessation	nicotine polacrilex	RX	Generic name	Covariates
Smoking cessation	nicotine polacrilex	RX	Generic name	Covariates
Smoking cessation	nicotine polacrilex	RX	Generic name	Covariates
Smoking cessation	nicotine	RX	Generic name	Covariates
Smoking cessation	nicotine	RX	Generic name	Covariates
Smoking cessation	nicotine	RX	Generic name	Covariates
Smoking cessation	nicotine polacrilex	RX	Generic name	Covariates
Smoking cessation	nicotine polacrilex	RX	Generic name	Covariates
Smoking cessation	nicotine polacrilex	RX	Generic name	Covariates
Smoking cessation	nicotine polacrilex	RX	Generic name	Covariates
Smoking cessation	nicotine polacrilex	RX	Generic name	Covariates
Smoking cessation	nicotine	RX	Generic name	Covariates
Smoking cessation	nicotine	RX	Generic name	Covariates
Smoking cessation	nicotine	RX	Generic name	Covariates
Smoking cessation	nicotine	RX	Generic name	Covariates
Smoking cessation	nicotine	RX	Generic name	Covariates
Smoking cessation	nicotine	RX	Generic name	Covariates
Smoking cessation	nicotine	RX	Generic name	Covariates
Smoking cessation	nicotine polacrilex	RX	Generic name	Covariates
Smoking cessation	nicotine polacrilex	RX	Generic name	Covariates
Smoking cessation	nicotine polacrilex	RX	Generic name	Covariates
Smoking cessation	nicotine polacrilex	RX	Generic name	Covariates
Smoking cessation	nicotine polacrilex	RX	Generic name	Covariates
Smoking cessation	nicotine polacrilex	RX	Generic name	Covariates
Smoking cessation	nicotine polacrilex	RX	Generic name	Covariates
Smoking cessation	nicotine polacrilex	RX	Generic name	Covariates
Smoking cessation	nicotine polacrilex	RX	Generic name	Covariates
Smoking cessation	nicotine polacrilex	RX	Generic name	Covariates
Smoking cessation	nicotine polacrilex	RX	Generic name	Covariates
Smoking cessation	nicotine polacrilex	RX	Generic name	Covariates
Smoking cessation	nicotine polacrilex	RX	Generic name	Covariates
Smoking cessation	nicotine polacrilex	RX	Generic name	Covariates
Smoking cessation	nicotine polacrilex	RX	Generic name	Covariates
Smoking cessation	nicotine polacrilex	RX	Generic name	Covariates
Smoking cessation	nicotine polacrilex	RX	Generic name	Covariates
Smoking cessation	nicotine polacrilex	RX	Generic name	Covariates
Smoking cessation	nicotine polacrilex	RX	Generic name	Covariates
Smoking cessation	nicotine	RX	Generic name	Covariates
Smoking cessation	nicotine	RX	Generic name	Covariates
Smoking cessation	nicotine	RX	Generic name	Covariates
Smoking cessation	nicotine	RX	Generic name	Covariates
Smoking cessation	nicotine	RX	Generic name	Covariates
Smoking cessation	nicotine	RX	Generic name	Covariates
Smoking cessation	nicotine	RX	Generic name	Covariates
Smoking cessation	nicotine	RX	Generic name	Covariates
Smoking cessation	nicotine	RX	Generic name	Covariates
Smoking cessation	nicotine	RX	Generic name	Covariates
Smoking cessation	nicotine	RX	Generic name	Covariates
Smoking cessation	nicotine polacrilex	RX	Generic name	Covariates
Smoking cessation	nicotine polacrilex	RX	Generic name	Covariates
Smoking cessation	nicotine polacrilex	RX	Generic name	Covariates
Smoking cessation	nicotine polacrilex	RX	Generic name	Covariates
Smoking cessation	nicotine	RX	Generic name	Covariates
Smoking cessation	nicotine polacrilex	RX	Generic name	Covariates
Smoking cessation	nicotine	RX	Generic name	Covariates
Smoking cessation	nicotine	RX	Generic name	Covariates
Smoking cessation	nicotine	RX	Generic name	Covariates
Smoking cessation	nicotine polacrilex	RX	Generic name	Covariates
Smoking cessation	nicotine polacrilex	RX	Generic name	Covariates
Smoking cessation	nicotine polacrilex	RX	Generic name	Covariates
Smoking cessation	nicotine polacrilex	RX	Generic name	Covariates
Smoking cessation	nicotine polacrilex	RX	Generic name	Covariates
Smoking cessation	nicotine polacrilex	RX	Generic name	Covariates
Smoking cessation	nicotine	RX	Generic name	Covariates
Smoking cessation	nicotine	RX	Generic name	Covariates
Smoking cessation	nicotine	RX	Generic name	Covariates
Smoking cessation	nicotine	RX	Generic name	Covariates
Smoking cessation	nicotine	RX	Generic name	Covariates
Smoking cessation	nicotine polacrilex	RX	Generic name	Covariates
Smoking cessation	nicotine polacrilex	RX	Generic name	Covariates
Smoking cessation	nicotine polacrilex	RX	Generic name	Covariates
Smoking cessation	nicotine polacrilex	RX	Generic name	Covariates
Smoking cessation	nicotine polacrilex	RX	Generic name	Covariates
Smoking cessation	nicotine polacrilex	RX	Generic name	Covariates
Smoking cessation	nicotine polacrilex	RX	Generic name	Covariates
Smoking cessation	nicotine polacrilex	RX	Generic name	Covariates
Smoking cessation	nicotine polacrilex	RX	Generic name	Covariates
Smoking cessation	nicotine polacrilex	RX	Generic name	Covariates
Smoking cessation	nicotine	RX	Generic name	Covariates
Smoking cessation	nicotine polacrilex	RX	Generic name	Covariates
Smoking cessation	nicotine polacrilex	RX	Generic name	Covariates
Smoking cessation	nicotine polacrilex	RX	Generic name	Covariates
Smoking cessation	nicotine polacrilex	RX	Generic name	Covariates
Smoking cessation	nicotine polacrilex	RX	Generic name	Covariates
Smoking cessation	nicotine polacrilex	RX	Generic name	Covariates
Smoking cessation	nicotine polacrilex	RX	Generic name	Covariates
Smoking cessation	nicotine polacrilex	RX	Generic name	Covariates
Smoking cessation	nicotine polacrilex	RX	Generic name	Covariates
Smoking cessation	nicotine polacrilex	RX	Generic name	Covariates
Smoking cessation	nicotine polacrilex	RX	Generic name	Covariates
Smoking cessation	nicotine polacrilex	RX	Generic name	Covariates
Smoking cessation	nicotine polacrilex	RX	Generic name	Covariates
Smoking cessation	nicotine polacrilex	RX	Generic name	Covariates
Smoking cessation	nicotine polacrilex	RX	Generic name	Covariates
Smoking cessation	nicotine polacrilex	RX	Generic name	Covariates
Smoking cessation	nicotine polacrilex	RX	Generic name	Covariates
Smoking cessation	nicotine polacrilex	RX	Generic name	Covariates
Smoking cessation	nicotine	RX	Generic name	Covariates
Smoking cessation	nicotine polacrilex	RX	Generic name	Covariates
Smoking cessation	nicotine polacrilex	RX	Generic name	Covariates
Smoking cessation	nicotine polacrilex	RX	Generic name	Covariates
Smoking cessation	nicotine polacrilex	RX	Generic name	Covariates
Smoking cessation	nicotine polacrilex	RX	Generic name	Covariates
Smoking cessation	nicotine polacrilex	RX	Generic name	Covariates
Smoking cessation	nicotine polacrilex	RX	Generic name	Covariates
Smoking cessation	nicotine	RX	Generic name	Covariates
Smoking cessation	nicotine	RX	Generic name	Covariates
Smoking cessation	nicotine polacrilex	RX	Generic name	Covariates
Smoking cessation	nicotine polacrilex	RX	Generic name	Covariates
Smoking cessation	nicotine polacrilex	RX	Generic name	Covariates
Smoking cessation	nicotine bitartrate	RX	Generic name	Covariates
Smoking cessation	nicotine	RX	Generic name	Covariates
Smoking cessation	nicotine	RX	Generic name	Covariates
Smoking cessation	nicotine	RX	Generic name	Covariates
Smoking cessation	nicotine	RX	Generic name	Covariates
Smoking cessation	nicotine polacrilex	RX	Generic name	Covariates
Smoking cessation	nicotine polacrilex	RX	Generic name	Covariates
Smoking cessation	nicotine	RX	Generic name	Covariates
Smoking cessation	nicotine polacrilex	RX	Generic name	Covariates
Smoking cessation	nicotine polacrilex	RX	Generic name	Covariates
Smoking cessation	nicotine	RX	Generic name	Covariates
Smoking cessation	nicotine	RX	Generic name	Covariates
Smoking cessation	nicotine polacrilex	RX	Generic name	Covariates
Smoking cessation	nicotine polacrilex	RX	Generic name	Covariates
Smoking cessation	nicotine	RX	Generic name	Covariates
Smoking cessation	nicotine	RX	Generic name	Covariates
Smoking cessation	nicotine	RX	Generic name	Covariates
Smoking cessation	nicotine	RX	Generic name	Covariates
Smoking cessation	varenicline tartrate	RX	Generic name	Covariates
Smoking cessation	nicotine	RX	Generic name	Covariates
Smoking cessation	nicotine	RX	Generic name	Covariates
Smoking cessation	nicotine	RX	Generic name	Covariates
Smoking cessation	nicotine	RX	Generic name	Covariates
Smoking cessation	nicotine	RX	Generic name	Covariates
Smoking cessation	nicotine	RX	Generic name	Covariates
Smoking cessation	nicotine	RX	Generic name	Covariates
Smoking cessation	nicotine polacrilex	RX	Generic name	Covariates
Smoking cessation	nicotine polacrilex	RX	Generic name	Covariates
Smoking cessation	nicotine	RX	Generic name	Covariates
Smoking cessation	nicotine	RX	Generic name	Covariates
Smoking cessation	nicotine	RX	Generic name	Covariates
Smoking cessation	nicotine polacrilex	RX	Generic name	Covariates
Smoking cessation	varenicline tartrate	RX	Generic name	Covariates
Smoking cessation	varenicline tartrate	RX	Generic name	Covariates
Smoking cessation	nicotine polacrilex	RX	Generic name	Covariates
Smoking cessation	nicotine polacrilex	RX	Generic name	Covariates
Smoking cessation	nicotine	RX	Generic name	Covariates
Smoking cessation	nicotine	RX	Generic name	Covariates
Smoking cessation	nicotine	RX	Generic name	Covariates
Smoking cessation	nicotine	RX	Generic name	Covariates
Smoking cessation	nicotine	RX	Generic name	Covariates
Smoking cessation	nicotine polacrilex	RX	Generic name	Covariates
Smoking cessation	nicotine polacrilex	RX	Generic name	Covariates
Smoking cessation	nicotine polacrilex	RX	Generic name	Covariates
Smoking cessation	nicotine polacrilex	RX	Generic name	Covariates
Smoking cessation	nicotine polacrilex	RX	Generic name	Covariates
Smoking cessation	nicotine polacrilex	RX	Generic name	Covariates
Smoking cessation	nicotine	RX	Generic name	Covariates
Smoking cessation	nicotine	RX	Generic name	Covariates
Smoking cessation	nicotine	RX	Generic name	Covariates
Smoking cessation	nicotine	RX	Generic name	Covariates
Smoking cessation	varenicline tartrate	RX	Generic name	Covariates
Smoking cessation	varenicline tartrate	RX	Generic name	Covariates
Smoking cessation	nicotine	RX	Generic name	Covariates
Smoking cessation	nicotine	RX	Generic name	Covariates
Smoking cessation	nicotine	RX	Generic name	Covariates
Smoking cessation	varenicline tartrate	RX	Generic name	Covariates
Smoking cessation	nicotine	RX	Generic name	Covariates
Smoking cessation	nicotine	RX	Generic name	Covariates
Smoking cessation	nicotine	RX	Generic name	Covariates
Smoking cessation	nicotine	RX	Generic name	Covariates
Smoking cessation	nicotine polacrilex	RX	Generic name	Covariates
Smoking cessation	nicotine polacrilex	RX	Generic name	Covariates
Smoking cessation	nicotine polacrilex	RX	Generic name	Covariates
Smoking cessation	nicotine polacrilex	RX	Generic name	Covariates
Smoking cessation	nicotine polacrilex	RX	Generic name	Covariates
Smoking cessation	nicotine polacrilex	RX	Generic name	Covariates
Smoking cessation	nicotine	RX	Generic name	Covariates
Smoking cessation	nicotine	RX	Generic name	Covariates
Smoking cessation	nicotine	RX	Generic name	Covariates
Smoking cessation	nicotine	RX	Generic name	Covariates
Smoking cessation	nicotine	RX	Generic name	Covariates
Smoking cessation	nicotine	RX	Generic name	Covariates
Smoking cessation	nicotine	RX	Generic name	Covariates
Smoking cessation	nicotine	RX	Generic name	Covariates
Smoking cessation	nicotine	RX	Generic name	Covariates
Smoking cessation	nicotine	RX	Generic name	Covariates
Smoking cessation	nicotine polacrilex	RX	Generic name	Covariates
Smoking cessation	nicotine polacrilex	RX	Generic name	Covariates
Smoking cessation	nicotine polacrilex	RX	Generic name	Covariates
Smoking cessation	nicotine polacrilex	RX	Generic name	Covariates
Smoking cessation	nicotine	RX	Generic name	Covariates
Smoking cessation	nicotine	RX	Generic name	Covariates
Smoking cessation	nicotine	RX	Generic name	Covariates
Smoking cessation	nicotine	RX	Generic name	Covariates
[truncated: 5,860 more rows]
