# Supplementary material for: Reproducibility of real-world evidence studies using clinical practice data to inform regulatory and coverage decisions
Source: Nat Commun. 2022 Aug 31;13:5126. doi: 10.1038/s41467-022-32310-3 (PMC9430007; doi:10.1038/s41467-022-32310-3)
Supplement: Supplementary file 7 — Supplementary Dataset 4 [file 41467_2022_32310_MOESM7_ESM.zip › Data S4 Study specific author contact files with details of implementation/REPEAT_038_final.xlsx]

## Sheet: Assumptions
Category	Assumptions
MEASURES	The algorithms used to define the variables used for the replication are given in the worksheet 'codes'
Exposure	We assumed that LABA, LAMA and ICS exposures were defined using generic names provided in the worksheet 'codes'. NDC codes associated with these generic names are provided in the worksheet 'ndc'
Outcomes	We assumed that oral antibiotics were defined based on drug classes macrolides, fluoroquinolones, beta-lactams, penicilins, cephalosporins, sulfonamides, tetracyclines, and strepomycins. We assumed that oral cortocosteroids were defined based on the following drugs: cortisone, hydrocortisone, prednisone, predisolone, methylpredisolone, triamincinolone, dexamethasone, and betamethasone. NDC codes …
Inclusion/Exclusion	We assumed that inclusion/exclusion criteria were defined using any position and place of service
	We assumed that the required second fill to identify "continuous use" was defined as a refill of the study medication within 2 times the days supply dispensed in the first prescription
	We assumed that patients were required to be enrolled for 30 days post index because there is one exclusion criterion (exposure to other med) measured during that time window
Covariates	We assumed that covariates were defined using any position and place of service.
	An AHRQ citation was provided for the covariate measures. It was unclear which codes were used from the citation. For the arrhythmias covariate measure, there were no relevant codes from the AHRQ citation. For the arrhythmia covariate, we used codes from Huang MC, Yang SY, Lin SK, Chen KY, Chen YY, Kuo CJ, Hung YN. Risk of Cardiovascular Diseases and Stroke Events in Methamphetamine Users: A 10-Y…
COHORT CREATION
	We assumed that individuals can only enter the cohort once
	The authors state that 6 months of prior enrollment is required and that they have data that ranges from January 2004 through December 2014. It was unclear when cohort entry could start, but we assumed that since 6 months of prior enrollment were required then, cohort entry would start in July
	Patients were required to be continuous users of the combination study medications, which was defined as at least two continuous fills of the study medications. It was unclear which date was used for combination medications that were filled within 15 days. We assumed that the second medication (in the combination) was always used to define the index date.
	Enrollment was required 6 months prior to CED. The authors were unclear if gaps in enrollment were allowed. We assumed that gaps of 45 days were allowed
ANALYSIS
	The order of covariates evaluated in the multistage sequential selection was unclear. It was also unclear whether changes in estimate of 10% had to be observed in both bivariate and multivariable analysis for a potential confounder/effect modifier to be included. We assumed that the model adjusted for the covariates reported in Table 1.
	We assumed that the model included an offset for follow up time.

## Sheet: Attrition Table
COPD patients treated with LABA/LAMA or LABA/ICS combination between January 1, 2004, through December 31, 2014 from MarketScan database
	Less Excluded Patients	Remaining Patients
All patients in our database		185306593
Patients with presciption for LABA/LAMA or LABA/ICS between July 1st 2004 - Dec 31st 2014	-181838085	3468508
Excluded due to insufficient medical enrollment on CED	-23410	3445098
Excluded because patient qualified in >1 exposure category	-2006	3443092
Excluded based on Age being less than 40 years on CED	-1175667	2267425
Excluded based on non-occurrence of COPD [measured 180 days prior up to 1 days prior to CED]	-1835053	432372
Excluded based on occurrence of Asthma [measured 180 days prior up to 1 days prior to CED]	-92084	340288
Excluded based on insufficent medical enrollment [measured 180 days prior up to 30 days after CED]	-79647	260641
Excluded based on insufficent pharmacy enrollment [measured 180 days prior up to 30 days after CED]	-7297	252842
Excluded based on "switching" [LABA/LAMA initiators who receive LAMA/ICS or ICS within 30 days after CED OR LABA/ICS initiators who receive LABA/LAMA or LAMA within 30 days after CED]	-53284	199558
Excluded based on "discontinuation" [Patients who do not have a refill for the combination study medications. A refill is defined as occurring within 2 times the days supplied in the last prescription (less than or equal). If separate dispensations were provided for the combination of drugs, a refill within 2 times the days’ supply is required for each].	-84011	115547
Final cohort		115547

## Sheet: Cohort as Text
COHORT CREATION Cohort Entry Entry date: Between July 01, 2004 and Dec 31, 2014. If a patient has multiple possible qualifying cohort entry events, the patient enters the cohort on the first-occurring qualifying event before exclusions are applied. Referent Group: All users of LABA and ICS. For the purposes of identifying potential qualifying cohort entry dates, exposure periods are each treated …

## Sheet: Analysis as Text
STATISTICAL ANALYSIS Baseline covariate assessment In the primary analysis, the baseline covariates were assessed by default in the period beginning 180 days prior to the cohort entry date, and ending one day prior to the cohort entry date. Covariates: Sex Age Region (categorial variable) Medicare Year of Index (categorical variable) Comorbidities Congestive Heart Failure Hypertension Pneumonia L…

## Sheet: Table 1
	ORIGINAL STUDY				REPLICATED STUDY
	LABA/ICS	LABA/LAMA	pvalue		LABA/ICS	LABA/LAMA	pvalue
N	437388	5384			112237	3310	.
Sex
Female	59	45.6	<0.001		40577(36.15)	1071(32.36)	<.0001
Male	14	54.4			16697(14.88)	563(17.01)
Age	60.4	68.8			68.13(11.09)	69.52(9.81)	<.0001
Region
Northeast	13.5	14.2	<0.001		16697(14.88)	563(17.01)	0.0007
North central	31.5	33.3			40577(36.15)	1071(32.36)
South	34.8	38.5			37599(33.50)	1220(36.86)
West	19	13.1			16286(14.51)	423(12.78)
Unknown	1.2	1			1078(0.96)	33(1.00)
Medicare
Yes	29.4	57.2	<0.001		66921(59.62)	2215(66.92)	<.0001
Year of Index
2004	21.8	14.8	<0.001		25175(22.43)	537(16.22)	<.0001
2005	9.1	15.8			10590(9.44)	493(14.89)
2006	5.6	12			5896(5.25)	359(10.85)
2007	6.3	9.8			6686(5.96)	323(9.76)
2008	9.9	10.5			8943(7.97)	338(10.21)
2009	9.6	7			10178(9.07)	227(6.86)
2010	8.8	4.7			9574(8.53)	175(5.29)
2011	9	4.9			10159(9.05)	187(5.65)
2012	8.1	4.1			9988(8.90)	164(4.95)
2013	7.4	3.6			8102(7.22)	125(3.78)
2014	4.7	12.7			6946(6.19)	382(11.54)
Congestive heart failure	6.2	12.2	<0.001		15901(14.17)	403(12.18)	0.0012
Hypertension	34.2	39.1	<0.001		48506(43.22)	1237(37.37)	<.0001
Pneumonia	8.1	12.7	<0.001		17290(15.40)	353(10.66)	<.0001
Lower respiratory disease	43.6	61.1	<0.001		112198(99.97)	3310(100.00)	0.2834
Diabetes	16.9	18.1	0.023		22821(20.33)	597(18.04)	0.0012
Cancer (excluding lung)	12.7	20	<0.001		13305(11.85)	448(13.53)	0.0033
Lung cancer	1.7	5.7	<0.001		4785(4.26)	224(6.77)	<.0001
Depression	6.6	5.4	<0.001		7617(6.79)	171(5.17)	0.0002
Mental health disorder (excluding depression)	13.3	16.1	<0.001		12031(10.72)	292(8.82)	0.0005
Heart disease	10.4	19.7	<0.001		31966(28.48)	924(27.92)	0.4774
Respiratory failure	3.1	8.5	<0.001		9497(8.46)	282(8.52)	0.9058
Arrhythmias	11.2	20.3	<0.001		18175(16.19)	538(16.25)	0.9260
Atherosclerosis	12.1	22.7	<0.001		30231(26.93)	875(26.44)	0.5228
Anemia	24.4	23.5	0.139		11530(10.27)	301(9.09)	0.0274
Arthiritis	10.1	10.2	0.732		12949(11.54)	320(9.67)	0.0009
Diseases of the arteries, arterioles, and capillaries	10.7	19	<0.001		21792(19.42)	585(17.67)	0.0124
Other respiratory infections	32.8	18.9	<0.001		23107(20.59)	488(14.74)	<.0001

## Sheet: Outcome
ORIGINAL STUDY				REPLICATED STUDY
Adjusted model	IRR (95% CI)	p-value			LABA/ICS	LABA/LAMA
	0.98 (0.95, 1.01)			Number of COPD exacerbations	44807	1809
				Number of patients with COPD exacerbations	25680 (22.9%)	943 (28.5%)
				Mean (SD) for COPD exacerbations	0.4 (1.1)	0.5 (1.3)
				Adjusted model	IRR (95% CI)	p-value
					1.29 (1.23, 1.35)	<0.001

## Sheet: codes
Cancer (excluding lung cancer)
This event measure was defined as occurring when any of the following criteria were met:
	The occurrence of Inpatient with the following attributes:
	Diagnosis Code (Any Position) is any of: { "173.00", "173.01", "173.02", "173.09", "173.10", "173.11", "173.12", "173.19", "173.20", "173.21", "173.22", "173.29", "173.30", "173.31", "173.32", "173.39", "173.40", "173.41", "173.42", "173.49", "173.50", "173.51", "173.52", "173.59", "173.60", "173.61", "173.62", "173.69", "173.70", "173.71", "173.72", "173.79", "173.80", "173.81", "173.82", "173.8…
	173.00 - (ICD9) UNSPECIFIED MALIGNANT NEOPLASM OF SKIN OF LIP
	173.01 - (ICD9) BASAL CELL CARCINOMA OF SKIN OF LIP
	173.02 - (ICD9) SQUAMOUS CELL CARCINOMA OF SKIN OF LIP
	173.09 - (ICD9) OTHER SPECIFIED MALIGNANT NEOPLASM OF SKIN OF LIP
	173.10 - (ICD9) UNSPECIFIED MALIGNANT NEOPLASM OF EYELID INCLUDING CANTHUS
	173.11 - (ICD9) BASAL CELL CARCINOMA OF EYELID INCLUDING CANTHUS
	173.12 - (ICD9) SQUAMOUS CELL CARCINOMA OF EYELID INCLUDING CANTHUS
	173.19 - (ICD9) OTHER SPECIFIED MALIGNANT NEOPLASM OF EYELID INCLUDING CANTHUS
	173.20 - (ICD9) UNSPECIFIED MALIGNANT NEOPLASM OF SKIN OF EAR AND EXTERNAL AUDITORY CANAL
	173.21 - (ICD9) BASAL CELL CARCINOMA OF SKIN OF EAR AND EXTERNAL AUDITORY CANAL
	173.22 - (ICD9) SQUAMOUS CELL CARCINOMA OF SKIN OF EAR AND EXTERNAL AUDITORY CANAL
	173.29 - (ICD9) OTHER SPECIFIED MALIGNANT NEOPLASM OF SKIN OF EAR AND EXTERNAL AUDITORY CANAL
	173.30 - (ICD9) UNSPECIFIED MALIGNANT NEOPLASM OF SKIN OF OTHER AND UNSPECIFIED PARTS OF FACE
	173.31 - (ICD9) BASAL CELL CARCINOMA OF SKIN OF OTHER AND UNSPECIFIED PARTS OF FACE
	173.32 - (ICD9) SQUAMOUS CELL CARCINOMA OF SKIN OF OTHER AND UNSPECIFIED PARTS OF FACE
	173.39 - (ICD9) OTHER SPECIFIED MALIGNANT NEOPLASM OF SKIN OF OTHER AND UNSPECIFIED PARTS OF FACE
	173.40 - (ICD9) UNSPECIFIED MALIGNANT NEOPLASM OF SCALP AND SKIN OF NECK
	173.41 - (ICD9) BASAL CELL CARCINOMA OF SCALP AND SKIN OF NECK
	173.42 - (ICD9) SQUAMOUS CELL CARCINOMA OF SCALP AND SKIN OF NECK
	173.49 - (ICD9) OTHER SPECIFIED MALIGNANT NEOPLASM OF SCALP AND SKIN OF NECK
	173.50 - (ICD9) UNSPECIFIED MALIGNANT NEOPLASM OF SKIN OF TRUNK EXCEPT SCROTUM
	173.51 - (ICD9) BASAL CELL CARCINOMA OF SKIN OF TRUNK EXCEPT SCROTUM
	173.52 - (ICD9) SQUAMOUS CELL CARCINOMA OF SKIN OF TRUNK EXCEPT SCROTUM
	173.59 - (ICD9) OTHER SPECIFIED MALIGNANT NEOPLASM OF SKIN OF TRUNK EXCEPT SCROTUM
	173.60 - (ICD9) UNSPECIFIED MALIGNANT NEOPLASM OF SKIN OF UPPER LIMB INCLUDING SHOULDER
	173.61 - (ICD9) BASAL CELL CARCINOMA OF SKIN OF UPPER LIMB INCLUDING SHOULDER
	173.62 - (ICD9) SQUAMOUS CELL CARCINOMA OF SKIN OF UPPER LIMB INCLUDING SHOULDER
	173.69 - (ICD9) OTHER SPECIFIED MALIGNANT NEOPLASM OF SKIN OF UPPER LIMB INCLUDING SHOULDER
	173.70 - (ICD9) UNSPECIFIED MALIGNANT NEOPLASM OF SKIN OF LOWER LIMB INCLUDING HIP
	173.71 - (ICD9) BASAL CELL CARCINOMA OF SKIN OF LOWER LIMB INCLUDING HIP
	173.72 - (ICD9) SQUAMOUS CELL CARCINOMA OF SKIN OF LOWER LIMB INCLUDING HIP
	173.79 - (ICD9) OTHER SPECIFIED MALIGNANT NEOPLASM OF SKIN OF LOWER LIMB INCLUDING HIP
	173.80 - (ICD9) UNSPECIFIED MALIGNANT NEOPLASM OF OTHER SPECIFIED SITES OF SKIN
	173.81 - (ICD9) BASAL CELL CARCINOMA OF OTHER SPECIFIED SITES OF SKIN
	173.82 - (ICD9) SQUAMOUS CELL CARCINOMA OF OTHER SPECIFIED SITES OF SKIN
	173.89 - (ICD9) OTHER SPECIFIED MALIGNANT NEOPLASM OF OTHER SPECIFIED SITES OF SKIN
	173.90 - (ICD9) UNSPECIFIED MALIGNANT NEOPLASM OF SKIN SITE UNSPECIFIED
	173.91 - (ICD9) BASAL CELL CARCINOMA OF SKIN SITE UNSPECIFIED
	173.92 - (ICD9) SQUAMOUS CELL CARCINOMA OF SKIN SITE UNSPECIFIED
	173.99 - (ICD9) OTHER SPECIFIED MALIGNANT NEOPLASM OF SKIN SITE UNSPECIFIED
	202.30 - (ICD9) MALIGNANT HISTIOCYTOSIS UNSPECIFIED SITE
	202.31 - (ICD9) MALIGNANT HISTIOCYTOSIS INVOLVING LYMPH NODES OF HEAD FACE AND NECK
	202.32 - (ICD9) MALIGNANT HISTIOCYTOSIS INVOLVING INTRATHORACIC LYMPH NODES
	202.33 - (ICD9) MALIGNANT HISTIOCYTOSIS INVOLVING INTRA-ABDOMINAL LYMPH NODES
	202.34 - (ICD9) MALIGNANT HISTIOCYTOSIS INVOLVING LYMPH NODES OF AXILLA AND UPPER LIMB
	202.35 - (ICD9) MALIGNANT HISTIOCYTOSIS INVOLVING LYMPH NODES OF INGUINAL REGION AND LOWER LIMB
	202.36 - (ICD9) MALIGNANT HISTIOCYTOSIS INVOLVING INTRAPELVIC LYMPH NODES
	202.37 - (ICD9) MALIGNANT HISTIOCYTOSIS INVOLVING SPLEEN
	202.38 - (ICD9) MALIGNANT HISTIOCYTOSIS INVOLVING LYMPH NODES OF MULTIPLE SITES
	202.50 - (ICD9) LETTERER-SIWE DISEASE UNSPECIFIED SITE
	202.51 - (ICD9) LETTERER-SIWE DISEASE INVOLVING LYMPH NODES OF HEAD FACE AND NECK
	202.52 - (ICD9) LETTERER-SIWE DISEASE INVOLVING INTRATHORACIC LYMPH NODES
	202.53 - (ICD9) LETTERER-SIWE DISEASE INVOLVING INTRA-ABDOMINAL LYMPH NODES
	202.54 - (ICD9) LETTERER-SIWE DISEASE INVOLVING LYMPH NODES OF AXILLA AND UPPER LIMB
	202.55 - (ICD9) LETTERER-SIWE DISEASE INVOLVING LYMPH NODES OF INGUINAL REGION AND LOWER LIMB
	202.56 - (ICD9) LETTERER-SIWE DISEASE INVOLVING INTRAPELVIC LYMPH NODES
	202.57 - (ICD9) LETTERER-SIWE DISEASE INVOLVING SPLEEN
	202.58 - (ICD9) LETTERER-SIWE DISEASE INVOLVING LYMPH NODES OF MULTIPLE SITES
	202.60 - (ICD9) MALIGNANT MAST CELL TUMORS UNSPECIFIED SITE
	202.61 - (ICD9) MALIGNANT MAST CELL TUMORS INVOLVING LYMPH NODES OF HEAD FACE AND NECK
	202.62 - (ICD9) MALIGNANT MAST CELL TUMORS INVOLVING INTRATHORACIC LYMPH NODES
	202.63 - (ICD9) MALIGNANT MAST CELL TUMORS INVOLVING INTRA-ABDOMINAL LYMPH NODES
	202.64 - (ICD9) MALIGNANT MAST CELL TUMORS INVOLVING LYMPH NODES OF AXILLA AND UPPER LIMB
	202.65 - (ICD9) MALIGNANT MAST CELL TUMORS INVOLVING LYMPH NODES OF INGUINAL REGION AND LOWER LIMB
	202.66 - (ICD9) MALIGNANT MAST CELL TUMORS INVOLVING INTRAPELVIC LYMPH NODES
	202.67 - (ICD9) MALIGNANT MAST CELL TUMORS INVOLVING SPLEEN
	202.68 - (ICD9) MALIGNANT MAST CELL TUMORS INVOLVING LYMPH NODES OF MULTIPLE SITES
	209.00 - (ICD9) MALIGNANT CARCINOID TUMOR OF THE SMALL INTESTINE UNSPECIFIED PORTION
	209.01 - (ICD9) MALIGNANT CARCINOID TUMOR OF THE DUODENUM
	209.02 - (ICD9) MALIGNANT CARCINOID TUMOR OF THE JEJUNUM
	209.03 - (ICD9) MALIGNANT CARCINOID TUMOR OF THE ILEUM
	209.10 - (ICD9) MALIGNANT CARCINOID TUMOR OF THE LARGE INTESTINE UNSPECIFIED PORTION
	209.11 - (ICD9) MALIGNANT CARCINOID TUMOR OF THE APPENDIX
	209.12 - (ICD9) MALIGNANT CARCINOID TUMOR OF THE CECUM
	209.13 - (ICD9) MALIGNANT CARCINOID TUMOR OF THE ASCENDING COLON
	209.14 - (ICD9) MALIGNANT CARCINOID TUMOR OF THE TRANSVERSE COLON
	209.15 - (ICD9) MALIGNANT CARCINOID TUMOR OF THE DESCENDING COLON
	209.16 - (ICD9) MALIGNANT CARCINOID TUMOR OF THE SIGMOID COLON
	209.17 - (ICD9) MALIGNANT CARCINOID TUMOR OF THE RECTUM
	209.22 - (ICD9) MALIGNANT CARCINOID TUMOR OF THE THYMUS
	209.23 - (ICD9) MALIGNANT CARCINOID TUMOR OF THE STOMACH
	209.24 - (ICD9) MALIGNANT CARCINOID TUMOR OF THE KIDNEY
	209.25 - (ICD9) MALIGNANT CARCINOID TUMOR OF THE FOREGUT NOT OTHERWISE SPECIFIED
	209.26 - (ICD9) MALIGNANT CARCINOID TUMOR OF THE MIDGUT NOT OTHERWISE SPECIFIED
	209.27 - (ICD9) MALIGNANT CARCINOID TUMOR OF THE HINDGUT NOT OTHERWISE SPECIFIED
	209.31 - (ICD9) MERKEL CELL CARCINOMA OF THE FACE
	209.32 - (ICD9) MERKEL CELL CARCINOMA OF THE SCALP AND NECK
	209.33 - (ICD9) MERKEL CELL CARCINOMA OF THE UPPER LIMB
	209.34 - (ICD9) MERKEL CELL CARCINOMA OF THE LOWER LIMB
	209.35 - (ICD9) MERKEL CELL CARCINOMA OF THE TRUNK
	209.36 - (ICD9) MERKEL CELL CARCINOMA OF OTHER SITES
	233.30 - (ICD9) CARCINOMA IN SITU OF UNSPECIFIED FEMALE GENITAL ORGAN
	233.31 - (ICD9) CARCINOMA IN SITU OF VAGINA
	233.32 - (ICD9) CARCINOMA IN SITU OF VULVA
	233.39 - (ICD9) CARCINOMA IN SITU OF OTHER FEMALE GENITAL ORGAN
	233.6 - (ICD9) CARCINOMA IN SITU OF OTHER AND UNSPECIFIED MALE GENITAL ORGANS
	258.02 - (ICD9) MULTIPLE ENDOCRINE NEOPLASIA [MEN] TYPE IIA
	258.03 - (ICD9) MULTIPLE ENDOCRINE NEOPLASIA [MEN] TYPE IIB
	795.01 - (ICD9) PAPANICOLAOU SMEAR OF CERVIX WITH ATYPICAL SQUAMOUS CELLS OF UNDETERMINED SIGNIFICANCE (ASC-US)
	795.02 - (ICD9) PAPANICOLAOU SMEAR OF CERVIX WITH ATYPICAL SQUAMOUS CELL CANNOT EXCLUDE HIGH GRADE SQUAMOUS INTRAEPITHELIAL LESION (ASC-H)
	795.03 - (ICD9) PAPANICOLAOU SMEAR OF CERVIX WITH LOW GRADE SQUAMOUS INTRAEPITHELIAL LESION (LGSIL)
	795.04 - (ICD9) PAPANICOLAOU SMEAR OF CERVIX WITH HIGH GRADE SQUAMOUS INTRAEPITHELIAL LESION (HGSIL)
	795.06 - (ICD9) PAPANICOLAOU SMEAR OF CERVIX WITH CYTOLOGIC EVIDENCE OF MALIGNANCY
	795.10 - (ICD9) ABNORMAL GLANDULAR PAPANICOLAOU SMEAR OF VAGINA
	795.11 - (ICD9) PAPANICOLAOU SMEAR OF VAGINA WITH ATYPICAL SQUAMOUS CELLS OF UNDETERMINED SIGNIFICANCE (ASC-US)
	795.12 - (ICD9) PAPANICOLAOU SMEAR OF VAGINA WITH ATYPICAL SQUAMOUS CELLS CANNOT EXCLUDE HIGH GRADE SQUAMOUS INTRAEPITHELIAL LESION (ASC-H)
	795.13 - (ICD9) PAPANICOLAOU SMEAR OF VAGINA WITH LOW GRADE SQUAMOUS INTRAEPITHELIAL LESION (LGSIL)
	795.14 - (ICD9) PAPANICOLAOU SMEAR OF VAGINA WITH HIGH GRADE SQUAMOUS INTRAEPITHELIAL LESION (HGSIL)
	795.16 - (ICD9) PAPANICOLAOU SMEAR OF VAGINA WITH CYTOLOGIC EVIDENCE OF MALIGNANCY
	796.70 - (ICD9) ABNORMAL GLANDULAR PAPANICOLAOU SMEAR OF ANUS
	796.71 - (ICD9) PAPANICOLAOU SMEAR OF ANUS WITH ATYPICAL SQUAMOUS CELLS OF UNDETERMINED SIGNIFICANCE (ASC-US)
	796.72 - (ICD9) PAPANICOLAOU SMEAR OF ANUS WITH ATYPICAL SQUAMOUS CELLS CANNOT EXCLUDE HIGH GRADE SQUAMOUS INTRAEPITHELIAL LESION (ASC-H)
	796.73 - (ICD9) PAPANICOLAOU SMEAR OF ANUS WITH LOW GRADE SQUAMOUS INTRAEPITHELIAL LESION (LGSIL)
	796.74 - (ICD9) PAPANICOLAOU SMEAR OF ANUS WITH HIGH GRADE SQUAMOUS INTRAEPITHELIAL LESION (HGSIL)
	796.76 - (ICD9) PAPANICOLAOU SMEAR OF ANUS WITH CYTOLOGIC EVIDENCE OF MALIGNANCY
	V10.00 - (ICD9) PERSONAL HISTORY OF MALIGNANT NEOPLASM OF UNSPECIFIED SITE IN GASTROINTESTINAL TRACT
	V10.01 - (ICD9) PERSONAL HISTORY OF MALIGNANT NEOPLASM OF TONGUE
	V10.02 - (ICD9) PERSONAL HISTORY OF MALIGNANT NEOPLASM OF OTHER AND UNSPECIFIED PARTS OF ORAL CAVITY AND PHARYNX
	V10.03 - (ICD9) PERSONAL HISTORY OF MALIGNANT NEOPLASM OF ESOPHAGUS
	V10.04 - (ICD9) PERSONAL HISTORY OF MALIGNANT NEOPLASM OF STOMACH
	V10.05 - (ICD9) PERSONAL HISTORY OF MALIGNANT NEOPLASM OF LARGE INTESTINE
	V10.06 - (ICD9) PERSONAL HISTORY OF MALIGNANT NEOPLASM OF RECTUM RECTOSIGMOID JUNCTION AND ANUS
	V10.07 - (ICD9) PERSONAL HISTORY OF MALIGNANT NEOPLASM OF LIVER
	V10.09 - (ICD9) PERSONAL HISTORY OF MALIGNANT NEOPLASM OF OTHER SITES IN GASTROINTESTINAL TRACT
	V10.21 - (ICD9) PERSONAL HISTORY OF MALIGNANT NEOPLASM OF LARYNX
	V10.29 - (ICD9) PERSONAL HISTORY OF MALIGNANT NEOPLASM OF OTHER RESPIRATORY AND INTRATHORACIC ORGANS
	V10.40 - (ICD9) PERSONAL HISTORY OF MALIGNANT NEOPLASM OF UNSPECIFIED FEMALE GENITAL ORGAN
	V10.41 - (ICD9) PERSONAL HISTORY OF MALIGNANT NEOPLASM OF CERVIX UTERI
	V10.42 - (ICD9) PERSONAL HISTORY OF MALIGNANT NEOPLASM OF OTHER PARTS OF UTERUS
	V10.43 - (ICD9) PERSONAL HISTORY OF MALIGNANT NEOPLASM OF OVARY
	V10.44 - (ICD9) PERSONAL HISTORY OF MALIGNANT NEOPLASM OF OTHER FEMALE GENITAL ORGANS
	V10.45 - (ICD9) PERSONAL HISTORY OF MALIGNANT NEOPLASM OF UNSPECIFIED MALE GENITAL ORGAN
	V10.46 - (ICD9) PERSONAL HISTORY OF MALIGNANT NEOPLASM OF PROSTATE
	V10.47 - (ICD9) PERSONAL HISTORY OF MALIGNANT NEOPLASM OF TESTIS
	V10.48 - (ICD9) PERSONAL HISTORY OF MALIGNANT NEOPLASM OF EPIDIDYMIS
	V10.49 - (ICD9) PERSONAL HISTORY OF MALIGNANT NEOPLASM OF OTHER MALE GENITAL ORGANS
	V10.50 - (ICD9) PERSONAL HISTORY OF MALIGNANT NEOPLASM OF UNSPECIFIED URINARY ORGAN
	V10.51 - (ICD9) PERSONAL HISTORY OF MALIGNANT NEOPLASM OF BLADDER
	V10.52 - (ICD9) PERSONAL HISTORY OF MALIGNANT NEOPLASM OF KIDNEY
	V10.53 - (ICD9) PERSONAL HISTORY OF MALIGNANT NEOPLASM OF RENAL PELVIS
	V10.59 - (ICD9) PERSONAL HISTORY OF MALIGNANT NEOPLASM OF OTHER URINARY ORGANS
	V10.81 - (ICD9) PERSONAL HISTORY OF MALIGNANT NEOPLASM OF BONE
	V10.83 - (ICD9) PERSONAL HISTORY OF OTHER MALIGNANT NEOPLASM OF SKIN
	V10.84 - (ICD9) PERSONAL HISTORY OF MALIGNANT NEOPLASM OF EYE
	V10.85 - (ICD9) PERSONAL HISTORY OF MALIGNANT NEOPLASM OF BRAIN
	V10.86 - (ICD9) PERSONAL HISTORY OF MALIGNANT NEOPLASM OF OTHER PARTS OF NERVOUS SYSTEM
	V10.87 - (ICD9) PERSONAL HISTORY OF MALIGNANT NEOPLASM OF THYROID
	V10.88 - (ICD9) PERSONAL HISTORY OF MALIGNANT NEOPLASM OF OTHER ENDOCRINE GLANDS AND RELATED STRUCTURES
	V10.89 - (ICD9) PERSONAL HISTORY OF MALIGNANT NEOPLASM OF OTHER SITES
	V10.90 - (ICD9) PERSONAL HISTORY OF UNSPECIFIED MALIGNANT NEOPLASM
	V10.91 - (ICD9) PERSONAL HISTORY OF MALIGNANT NEUROENDOCRINE TUMOR
	140.0 - (ICD9) MALIGNANT NEOPLASM OF UPPER LIP VERMILION BORDER
	140.1 - (ICD9) MALIGNANT NEOPLASM OF LOWER LIP VERMILION BORDER
	140.3 - (ICD9) MALIGNANT NEOPLASM OF UPPER LIP INNER ASPECT
	140.4 - (ICD9) MALIGNANT NEOPLASM OF LOWER LIP INNER ASPECT
	140.5 - (ICD9) MALIGNANT NEOPLASM OF LIP UNSPECIFIED INNER ASPECT
	140.6 - (ICD9) MALIGNANT NEOPLASM OF COMMISSURE OF LIP
	140.8 - (ICD9) MALIGNANT NEOPLASM OF OTHER SITES OF LIP
	140.9 - (ICD9) MALIGNANT NEOPLASM OF LIP UNSPECIFIED VERMILION BORDER
	141.0 - (ICD9) MALIGNANT NEOPLASM OF BASE OF TONGUE
	141.1 - (ICD9) MALIGNANT NEOPLASM OF DORSAL SURFACE OF TONGUE
	141.2 - (ICD9) MALIGNANT NEOPLASM OF TIP AND LATERAL BORDER OF TONGUE
	141.3 - (ICD9) MALIGNANT NEOPLASM OF VENTRAL SURFACE OF TONGUE
	141.4 - (ICD9) MALIGNANT NEOPLASM OF ANTERIOR TWO-THIRDS OF TONGUE PART UNSPECIFIED
	141.5 - (ICD9) MALIGNANT NEOPLASM OF JUNCTIONAL ZONE OF TONGUE
	141.6 - (ICD9) MALIGNANT NEOPLASM OF LINGUAL TONSIL
	141.8 - (ICD9) MALIGNANT NEOPLASM OF OTHER SITES OF TONGUE
	141.9 - (ICD9) MALIGNANT NEOPLASM OF TONGUE UNSPECIFIED
	142.0 - (ICD9) MALIGNANT NEOPLASM OF PAROTID GLAND
	142.1 - (ICD9) MALIGNANT NEOPLASM OF SUBMANDIBULAR GLAND
	142.2 - (ICD9) MALIGNANT NEOPLASM OF SUBLINGUAL GLAND
	142.8 - (ICD9) MALIGNANT NEOPLASM OF OTHER MAJOR SALIVARY GLANDS
	142.9 - (ICD9) MALIGNANT NEOPLASM OF SALIVARY GLAND UNSPECIFIED
	143.0 - (ICD9) MALIGNANT NEOPLASM OF UPPER GUM
	143.1 - (ICD9) MALIGNANT NEOPLASM OF LOWER GUM
	143.8 - (ICD9) MALIGNANT NEOPLASM OF OTHER SITES OF GUM
	143.9 - (ICD9) MALIGNANT NEOPLASM OF GUM UNSPECIFIED
	144.0 - (ICD9) MALIGNANT NEOPLASM OF ANTERIOR PORTION OF FLOOR OF MOUTH
	144.1 - (ICD9) MALIGNANT NEOPLASM OF LATERAL PORTION OF FLOOR OF MOUTH
	144.8 - (ICD9) MALIGNANT NEOPLASM OF OTHER SITES OF FLOOR OF MOUTH
	144.9 - (ICD9) MALIGNANT NEOPLASM OF FLOOR OF MOUTH PART UNSPECIFIED
	145.0 - (ICD9) MALIGNANT NEOPLASM OF CHEEK MUCOSA
	145.1 - (ICD9) MALIGNANT NEOPLASM OF VESTIBULE OF MOUTH
	145.2 - (ICD9) MALIGNANT NEOPLASM OF HARD PALATE
	145.3 - (ICD9) MALIGNANT NEOPLASM OF SOFT PALATE
	145.4 - (ICD9) MALIGNANT NEOPLASM OF UVULA
	145.5 - (ICD9) MALIGNANT NEOPLASM OF PALATE UNSPECIFIED
	145.6 - (ICD9) MALIGNANT NEOPLASM OF RETROMOLAR AREA
	145.8 - (ICD9) MALIGNANT NEOPLASM OF OTHER SPECIFIED PARTS OF MOUTH
	145.9 - (ICD9) MALIGNANT NEOPLASM OF MOUTH UNSPECIFIED
	146.0 - (ICD9) MALIGNANT NEOPLASM OF TONSIL
	146.1 - (ICD9) MALIGNANT NEOPLASM OF TONSILLAR FOSSA
	146.2 - (ICD9) MALIGNANT NEOPLASM OF TONSILLAR PILLARS (ANTERIOR) (POSTERIOR)
	146.3 - (ICD9) MALIGNANT NEOPLASM OF VALLECULA EPIGLOTTICA
	146.4 - (ICD9) MALIGNANT NEOPLASM OF ANTERIOR ASPECT OF EPIGLOTTIS
	146.5 - (ICD9) MALIGNANT NEOPLASM OF JUNCTIONAL REGION OF OROPHARYNX
	146.6 - (ICD9) MALIGNANT NEOPLASM OF LATERAL WALL OF OROPHARYNX
	146.7 - (ICD9) MALIGNANT NEOPLASM OF POSTERIOR WALL OF OROPHARYNX
	146.8 - (ICD9) MALIGNANT NEOPLASM OF OTHER SPECIFIED SITES OF OROPHARYNX
	146.9 - (ICD9) MALIGNANT NEOPLASM OF OROPHARYNX UNSPECIFIED SITE
	147.0 - (ICD9) MALIGNANT NEOPLASM OF SUPERIOR WALL OF NASOPHARYNX
	147.1 - (ICD9) MALIGNANT NEOPLASM OF POSTERIOR WALL OF NASOPHARYNX
	147.2 - (ICD9) MALIGNANT NEOPLASM OF LATERAL WALL OF NASOPHARYNX
	147.3 - (ICD9) MALIGNANT NEOPLASM OF ANTERIOR WALL OF NASOPHARYNX
	147.8 - (ICD9) MALIGNANT NEOPLASM OF OTHER SPECIFIED SITES OF NASOPHARYNX
	147.9 - (ICD9) MALIGNANT NEOPLASM OF NASOPHARYNX UNSPECIFIED SITE
	148.0 - (ICD9) MALIGNANT NEOPLASM OF POSTCRICOID REGION OF HYPOPHARYNX
	148.1 - (ICD9) MALIGNANT NEOPLASM OF PYRIFORM SINUS
	148.2 - (ICD9) MALIGNANT NEOPLASM OF ARYEPIGLOTTIC FOLD HYPOPHARYNGEAL ASPECT
	148.3 - (ICD9) MALIGNANT NEOPLASM OF POSTERIOR HYPOPHARYNGEAL WALL
	148.8 - (ICD9) MALIGNANT NEOPLASM OF OTHER SPECIFIED SITES OF HYPOPHARYNX
	148.9 - (ICD9) MALIGNANT NEOPLASM OF HYPOPHARYNX UNSPECIFIED SITE
	149.0 - (ICD9) MALIGNANT NEOPLASM OF PHARYNX UNSPECIFIED
	149.1 - (ICD9) MALIGNANT NEOPLASM OF WALDEYER'S RING
	149.8 - (ICD9) MALIGNANT NEOPLASM OF OTHER SITES WITHIN THE LIP AND ORAL CAVITY
	149.9 - (ICD9) MALIGNANT NEOPLASM OF ILL-DEFINED SITES WITHIN THE LIP AND ORAL CAVITY
	150.0 - (ICD9) MALIGNANT NEOPLASM OF CERVICAL ESOPHAGUS
	150.1 - (ICD9) MALIGNANT NEOPLASM OF THORACIC ESOPHAGUS
	150.2 - (ICD9) MALIGNANT NEOPLASM OF ABDOMINAL ESOPHAGUS
	150.3 - (ICD9) MALIGNANT NEOPLASM OF UPPER THIRD OF ESOPHAGUS
	150.4 - (ICD9) MALIGNANT NEOPLASM OF MIDDLE THIRD OF ESOPHAGUS
	150.5 - (ICD9) MALIGNANT NEOPLASM OF LOWER THIRD OF ESOPHAGUS
	150.8 - (ICD9) MALIGNANT NEOPLASM OF OTHER SPECIFIED PART OF ESOPHAGUS
	150.9 - (ICD9) MALIGNANT NEOPLASM OF ESOPHAGUS UNSPECIFIED SITE
	151.0 - (ICD9) MALIGNANT NEOPLASM OF CARDIA
	151.1 - (ICD9) MALIGNANT NEOPLASM OF PYLORUS
	151.2 - (ICD9) MALIGNANT NEOPLASM OF PYLORIC ANTRUM
	151.3 - (ICD9) MALIGNANT NEOPLASM OF FUNDUS OF STOMACH
	151.4 - (ICD9) MALIGNANT NEOPLASM OF BODY OF STOMACH
	151.5 - (ICD9) MALIGNANT NEOPLASM OF LESSER CURVATURE OF STOMACH UNSPECIFIED
	151.6 - (ICD9) MALIGNANT NEOPLASM OF GREATER CURVATURE OF STOMACH UNSPECIFIED
	151.8 - (ICD9) MALIGNANT NEOPLASM OF OTHER SPECIFIED SITES OF STOMACH
	151.9 - (ICD9) MALIGNANT NEOPLASM OF STOMACH UNSPECIFIED SITE
	152.0 - (ICD9) MALIGNANT NEOPLASM OF DUODENUM
	152.1 - (ICD9) MALIGNANT NEOPLASM OF JEJUNUM
	152.2 - (ICD9) MALIGNANT NEOPLASM OF ILEUM
	152.3 - (ICD9) MALIGNANT NEOPLASM OF MECKEL'S DIVERTICULUM
	152.8 - (ICD9) MALIGNANT NEOPLASM OF OTHER SPECIFIED SITES OF SMALL INTESTINE
	152.9 - (ICD9) MALIGNANT NEOPLASM OF SMALL INTESTINE UNSPECIFIED SITE
	153.0 - (ICD9) MALIGNANT NEOPLASM OF HEPATIC FLEXURE
	153.1 - (ICD9) MALIGNANT NEOPLASM OF TRANSVERSE COLON
	153.2 - (ICD9) MALIGNANT NEOPLASM OF DESCENDING COLON
	153.3 - (ICD9) MALIGNANT NEOPLASM OF SIGMOID COLON
	153.4 - (ICD9) MALIGNANT NEOPLASM OF CECUM
	153.5 - (ICD9) MALIGNANT NEOPLASM OF APPENDIX VERMIFORMIS
	153.6 - (ICD9) MALIGNANT NEOPLASM OF ASCENDING COLON
	153.7 - (ICD9) MALIGNANT NEOPLASM OF SPLENIC FLEXURE
	153.8 - (ICD9) MALIGNANT NEOPLASM OF OTHER SPECIFIED SITES OF LARGE INTESTINE
	153.9 - (ICD9) MALIGNANT NEOPLASM OF COLON UNSPECIFIED SITE
	154.0 - (ICD9) MALIGNANT NEOPLASM OF RECTOSIGMOID JUNCTION
	154.1 - (ICD9) MALIGNANT NEOPLASM OF RECTUM
	154.2 - (ICD9) MALIGNANT NEOPLASM OF ANAL CANAL
	154.3 - (ICD9) MALIGNANT NEOPLASM OF ANUS UNSPECIFIED SITE
	154.8 - (ICD9) MALIGNANT NEOPLASM OF OTHER SITES OF RECTUM RECTOSIGMOID JUNCTION AND ANUS
	155.0 - (ICD9) MALIGNANT NEOPLASM OF LIVER PRIMARY
	155.1 - (ICD9) MALIGNANT NEOPLASM OF INTRAHEPATIC BILE DUCTS
	155.2 - (ICD9) MALIGNANT NEOPLASM OF LIVER NOT SPECIFIED AS PRIMARY OR SECONDARY
	156.0 - (ICD9) MALIGNANT NEOPLASM OF GALLBLADDER
	156.1 - (ICD9) MALIGNANT NEOPLASM OF EXTRAHEPATIC BILE DUCTS
	156.2 - (ICD9) MALIGNANT NEOPLASM OF AMPULLA OF VATER
	156.8 - (ICD9) MALIGNANT NEOPLASM OF OTHER SPECIFIED SITES OF GALLBLADDER AND EXTRAHEPATIC BILE DUCTS
	156.9 - (ICD9) MALIGNANT NEOPLASM OF BILIARY TRACT PART UNSPECIFIED SITE
	157.0 - (ICD9) MALIGNANT NEOPLASM OF HEAD OF PANCREAS
	157.1 - (ICD9) MALIGNANT NEOPLASM OF BODY OF PANCREAS
	157.2 - (ICD9) MALIGNANT NEOPLASM OF TAIL OF PANCREAS
	157.3 - (ICD9) MALIGNANT NEOPLASM OF PANCREATIC DUCT
	157.4 - (ICD9) MALIGNANT NEOPLASM OF ISLETS OF LANGERHANS
	157.8 - (ICD9) MALIGNANT NEOPLASM OF OTHER SPECIFIED SITES OF PANCREAS
	157.9 - (ICD9) MALIGNANT NEOPLASM OF PANCREAS PART UNSPECIFIED
	158.0 - (ICD9) MALIGNANT NEOPLASM OF RETROPERITONEUM
	158.8 - (ICD9) MALIGNANT NEOPLASM OF SPECIFIED PARTS OF PERITONEUM
	158.9 - (ICD9) MALIGNANT NEOPLASM OF PERITONEUM UNSPECIFIED
	159.0 - (ICD9) MALIGNANT NEOPLASM OF INTESTINAL TRACT PART UNSPECIFIED
	159.1 - (ICD9) MALIGNANT NEOPLASM OF SPLEEN NOT ELSEWHERE CLASSIFIED
	159.8 - (ICD9) MALIGNANT NEOPLASM OF OTHER SITES OF DIGESTIVE SYSTEM AND INTRA-ABDOMINAL ORGANS
	159.9 - (ICD9) MALIGNANT NEOPLASM OF ILL-DEFINED SITES WITHIN THE DIGESTIVE ORGANS AND PERITONEUM
	160.0 - (ICD9) MALIGNANT NEOPLASM OF NASAL CAVITIES
	160.1 - (ICD9) MALIGNANT NEOPLASM OF AUDITORY TUBE MIDDLE EAR AND MASTOID AIR CELLS
	160.2 - (ICD9) MALIGNANT NEOPLASM OF MAXILLARY SINUS
	160.3 - (ICD9) MALIGNANT NEOPLASM OF ETHMOIDAL SINUS
	160.4 - (ICD9) MALIGNANT NEOPLASM OF FRONTAL SINUS
	160.5 - (ICD9) MALIGNANT NEOPLASM OF SPHENOIDAL SINUS
	160.8 - (ICD9) MALIGNANT NEOPLASM OF OTHER ACCESSORY SINUSES
	160.9 - (ICD9) MALIGNANT NEOPLASM OF ACCESSORY SINUS UNSPECIFIED
	161.0 - (ICD9) MALIGNANT NEOPLASM OF GLOTTIS
	161.1 - (ICD9) MALIGNANT NEOPLASM OF SUPRAGLOTTIS
	161.2 - (ICD9) MALIGNANT NEOPLASM OF SUBGLOTTIS
	161.3 - (ICD9) MALIGNANT NEOPLASM OF LARYNGEAL CARTILAGES
	161.8 - (ICD9) MALIGNANT NEOPLASM OF OTHER SPECIFIED SITES OF LARYNX
	161.9 - (ICD9) MALIGNANT NEOPLASM OF LARYNX UNSPECIFIED
	164.0 - (ICD9) MALIGNANT NEOPLASM OF THYMUS
	164.1 - (ICD9) MALIGNANT NEOPLASM OF HEART
	164.2 - (ICD9) MALIGNANT NEOPLASM OF ANTERIOR MEDIASTINUM
	164.3 - (ICD9) MALIGNANT NEOPLASM OF POSTERIOR MEDIASTINUM
	164.8 - (ICD9) MALIGNANT NEOPLASM OF OTHER PARTS OF MEDIASTINUM
	164.9 - (ICD9) MALIGNANT NEOPLASM OF MEDIASTINUM PART UNSPECIFIED
	170.0 - (ICD9) MALIGNANT NEOPLASM OF BONES OF SKULL AND FACE EXCEPT MANDIBLE
	170.1 - (ICD9) MALIGNANT NEOPLASM OF MANDIBLE
	170.2 - (ICD9) MALIGNANT NEOPLASM OF VERTEBRAL COLUMN EXCLUDING SACRUM AND COCCYX
	170.3 - (ICD9) MALIGNANT NEOPLASM OF RIBS STERNUM AND CLAVICLE
	170.4 - (ICD9) MALIGNANT NEOPLASM OF SCAPULA AND LONG BONES OF UPPER LIMB
	170.5 - (ICD9) MALIGNANT NEOPLASM OF SHORT BONES OF UPPER LIMB
	170.6 - (ICD9) MALIGNANT NEOPLASM OF PELVIC BONES SACRUM AND COCCYX
	170.7 - (ICD9) MALIGNANT NEOPLASM OF LONG BONES OF LOWER LIMB
	170.8 - (ICD9) MALIGNANT NEOPLASM OF SHORT BONES OF LOWER LIMB
	170.9 - (ICD9) MALIGNANT NEOPLASM OF BONE AND ARTICULAR CARTILAGE SITE UNSPECIFIED
	171.0 - (ICD9) MALIGNANT NEOPLASM OF CONNECTIVE AND OTHER SOFT TISSUE OF HEAD FACE AND NECK
	171.2 - (ICD9) MALIGNANT NEOPLASM OF CONNECTIVE AND OTHER SOFT TISSUE OF UPPER LIMB INCLUDING SHOULDER
	171.3 - (ICD9) MALIGNANT NEOPLASM OF CONNECTIVE AND OTHER SOFT TISSUE OF LOWER LIMB INCLUDING HIP
	171.4 - (ICD9) MALIGNANT NEOPLASM OF CONNECTIVE AND OTHER SOFT TISSUE OF THORAX
	171.5 - (ICD9) MALIGNANT NEOPLASM OF CONNECTIVE AND OTHER SOFT TISSUE OF ABDOMEN
	171.6 - (ICD9) MALIGNANT NEOPLASM OF CONNECTIVE AND OTHER SOFT TISSUE OF PELVIS
	171.7 - (ICD9) MALIGNANT NEOPLASM OF CONNECTIVE AND OTHER SOFT TISSUE OF TRUNK UNSPECIFIED
	171.8 - (ICD9) MALIGNANT NEOPLASM OF OTHER SPECIFIED SITES OF CONNECTIVE AND OTHER SOFT TISSUE
	171.9 - (ICD9) MALIGNANT NEOPLASM OF CONNECTIVE AND OTHER SOFT TISSUE SITE UNSPECIFIED
	173.0 - (ICD9) OTHER AND UNSPECIFIED MALIGNANT NEOPLASM OF SKIN OF LIP
	173.1 - (ICD9) OTHER AND UNSPECIFIED MALIGNANT NEOPLASM OF SKIN OF EYELID INCLUDING CANTHUS
	173.2 - (ICD9) OTHER AND UNSPECIFIED MALIGNANT NEOPLASM OF SKIN OF EAR AND EXTERNAL AUDITORY CANAL
	173.3 - (ICD9) OTHER AND UNSPECIFIED MALIGNANT NEOPLASM OF SKIN OF OTHER AND UNSPECIFIED PARTS OF FACE
	173.4 - (ICD9) OTHER AND UNSPECIFIED MALIGNANT NEOPLASM OF SCALP AND SKIN OF NECK
	173.5 - (ICD9) OTHER AND UNSPECIFIED MALIGNANT NEOPLASM OF SKIN OF TRUNK EXCEPT SCROTUM
	173.6 - (ICD9) OTHER AND UNSPECIFIED MALIGNANT NEOPLASM OF SKIN OF UPPER LIMB INCLUDING SHOULDER
	173.7 - (ICD9) OTHER AND UNSPECIFIED MALIGNANT NEOPLASM OF SKIN OF LOWER LIMB INCLUDING HIP
	173.8 - (ICD9) OTHER AND UNSPECIFIED MALIGNANT NEOPLASM OF OTHER SPECIFIED SITES OF SKIN
	173.9 - (ICD9) OTHER AND UNSPECIFIED MALIGNANT NEOPLASM OF SKIN SITE UNSPECIFIED
	174.0 - (ICD9) MALIGNANT NEOPLASM OF NIPPLE AND AREOLA OF FEMALE BREAST
	174.1 - (ICD9) MALIGNANT NEOPLASM OF CENTRAL PORTION OF FEMALE BREAST
	174.2 - (ICD9) MALIGNANT NEOPLASM OF UPPER-INNER QUADRANT OF FEMALE BREAST
	174.3 - (ICD9) MALIGNANT NEOPLASM OF LOWER-INNER QUADRANT OF FEMALE BREAST
	174.4 - (ICD9) MALIGNANT NEOPLASM OF UPPER-OUTER QUADRANT OF FEMALE BREAST
	174.5 - (ICD9) MALIGNANT NEOPLASM OF LOWER-OUTER QUADRANT OF FEMALE BREAST
	174.6 - (ICD9) MALIGNANT NEOPLASM OF AXILLARY TAIL OF FEMALE BREAST
	174.8 - (ICD9) MALIGNANT NEOPLASM OF OTHER SPECIFIED SITES OF FEMALE BREAST
	174.9 - (ICD9) MALIGNANT NEOPLASM OF BREAST (FEMALE) UNSPECIFIED SITE
	175.0 - (ICD9) MALIGNANT NEOPLASM OF NIPPLE AND AREOLA OF MALE BREAST
	175.9 - (ICD9) MALIGNANT NEOPLASM OF OTHER AND UNSPECIFIED SITES OF MALE BREAST
	176.0 - (ICD9) KAPOSI'S SARCOMA SKIN
	176.1 - (ICD9) KAPOSI'S SARCOMA SOFT TISSUE
	176.2 - (ICD9) KAPOSI'S SARCOMA PALATE
	176.3 - (ICD9) KAPOSI'S SARCOMA GASTROINTESTINAL SITES
	176.4 - (ICD9) KAPOSI'S SARCOMA LUNG
	176.5 - (ICD9) KAPOSI'S SARCOMA LYMPH NODES
	176.8 - (ICD9) KAPOSI'S SARCOMA OTHER SPECIFIED SITES
	176.9 - (ICD9) KAPOSI'S SARCOMA UNSPECIFIED SITE
	179 - (ICD9) MALIGNANT NEOPLASM OF UTERUS-PART UNS
	180.0 - (ICD9) MALIGNANT NEOPLASM OF ENDOCERVIX
	180.1 - (ICD9) MALIGNANT NEOPLASM OF EXOCERVIX
	180.8 - (ICD9) MALIGNANT NEOPLASM OF OTHER SPECIFIED SITES OF CERVIX
	180.9 - (ICD9) MALIGNANT NEOPLASM OF CERVIX UTERI UNSPECIFIED SITE
	181 - (ICD9) MALIGNANT NEOPLASM OF PLACENTA
	182.0 - (ICD9) MALIGNANT NEOPLASM OF CORPUS UTERI EXCEPT ISTHMUS
	182.1 - (ICD9) MALIGNANT NEOPLASM OF ISTHMUS
	182.8 - (ICD9) MALIGNANT NEOPLASM OF OTHER SPECIFIED SITES OF BODY OF UTERUS
	183.0 - (ICD9) MALIGNANT NEOPLASM OF OVARY
	183.2 - (ICD9) MALIGNANT NEOPLASM OF FALLOPIAN TUBE
	183.3 - (ICD9) MALIGNANT NEOPLASM OF BROAD LIGAMENT OF UTERUS
	183.4 - (ICD9) MALIGNANT NEOPLASM OF PARAMETRIUM
	183.5 - (ICD9) MALIGNANT NEOPLASM OF ROUND LIGAMENT OF UTERUS
	183.8 - (ICD9) MALIGNANT NEOPLASM OF OTHER SPECIFIED SITES OF UTERINE ADNEXA
	183.9 - (ICD9) MALIGNANT NEOPLASM OF UTERINE ADNEXA UNSPECIFIED SITE
	184.0 - (ICD9) MALIGNANT NEOPLASM OF VAGINA
	184.1 - (ICD9) MALIGNANT NEOPLASM OF LABIA MAJORA
	184.2 - (ICD9) MALIGNANT NEOPLASM OF LABIA MINORA
	184.3 - (ICD9) MALIGNANT NEOPLASM OF CLITORIS
	184.4 - (ICD9) MALIGNANT NEOPLASM OF VULVA UNSPECIFIED SITE
	184.8 - (ICD9) MALIGNANT NEOPLASM OF OTHER SPECIFIED SITES OF FEMALE GENITAL ORGANS
	184.9 - (ICD9) MALIGNANT NEOPLASM OF FEMALE GENITAL ORGAN SITE UNSPECIFIED
	185 - (ICD9) MALIGNANT NEOPLASM OF PROSTATE
	186.0 - (ICD9) MALIGNANT NEOPLASM OF UNDESCENDED TESTIS
	186.9 - (ICD9) MALIGNANT NEOPLASM OF OTHER AND UNSPECIFIED TESTIS
	187.1 - (ICD9) MALIGNANT NEOPLASM OF PREPUCE
	187.2 - (ICD9) MALIGNANT NEOPLASM OF GLANS PENIS
	187.3 - (ICD9) MALIGNANT NEOPLASM OF BODY OF PENIS
	187.4 - (ICD9) MALIGNANT NEOPLASM OF PENIS PART UNSPECIFIED
	187.5 - (ICD9) MALIGNANT NEOPLASM OF EPIDIDYMIS
	187.6 - (ICD9) MALIGNANT NEOPLASM OF SPERMATIC CORD
	187.7 - (ICD9) MALIGNANT NEOPLASM OF SCROTUM
	187.8 - (ICD9) MALIGNANT NEOPLASM OF OTHER SPECIFIED SITES OF MALE GENITAL ORGANS
	187.9 - (ICD9) MALIGNANT NEOPLASM OF MALE GENITAL ORGAN SITE UNSPECIFIED
	188.0 - (ICD9) MALIGNANT NEOPLASM OF TRIGONE OF URINARY BLADDER
	188.1 - (ICD9) MALIGNANT NEOPLASM OF DOME OF URINARY BLADDER
	188.2 - (ICD9) MALIGNANT NEOPLASM OF LATERAL WALL OF URINARY BLADDER
	188.3 - (ICD9) MALIGNANT NEOPLASM OF ANTERIOR WALL OF URINARY BLADDER
	188.4 - (ICD9) MALIGNANT NEOPLASM OF POSTERIOR WALL OF URINARY BLADDER
	188.5 - (ICD9) MALIGNANT NEOPLASM OF BLADDER NECK
	188.6 - (ICD9) MALIGNANT NEOPLASM OF URETERIC ORIFICE
	188.7 - (ICD9) MALIGNANT NEOPLASM OF URACHUS
	188.8 - (ICD9) MALIGNANT NEOPLASM OF OTHER SPECIFIED SITES OF BLADDER
	188.9 - (ICD9) MALIGNANT NEOPLASM OF BLADDER PART UNSPECIFIED
	189.0 - (ICD9) MALIGNANT NEOPLASM OF KIDNEY EXCEPT PELVIS
	189.1 - (ICD9) MALIGNANT NEOPLASM OF RENAL PELVIS
	189.2 - (ICD9) MALIGNANT NEOPLASM OF URETER
	189.3 - (ICD9) MALIGNANT NEOPLASM OF URETHRA
	189.4 - (ICD9) MALIGNANT NEOPLASM OF PARAURETHRAL GLANDS
	189.8 - (ICD9) MALIGNANT NEOPLASM OF OTHER SPECIFIED SITES OF URINARY ORGANS
	189.9 - (ICD9) MALIGNANT NEOPLASM OF URINARY ORGAN SITE UNSPECIFIED
	190.0 - (ICD9) MALIGNANT NEOPLASM OF EYEBALL EXCEPT CONJUNCTIVA CORNEA RETINA AND CHOROID
	190.1 - (ICD9) MALIGNANT NEOPLASM OF ORBIT
	190.2 - (ICD9) MALIGNANT NEOPLASM OF LACRIMAL GLAND
	190.3 - (ICD9) MALIGNANT NEOPLASM OF CONJUNCTIVA
	190.4 - (ICD9) MALIGNANT NEOPLASM OF CORNEA
	190.5 - (ICD9) MALIGNANT NEOPLASM OF RETINA
	190.6 - (ICD9) MALIGNANT NEOPLASM OF CHOROID
	190.7 - (ICD9) MALIGNANT NEOPLASM OF LACRIMAL DUCT
	190.8 - (ICD9) MALIGNANT NEOPLASM OF OTHER SPECIFIED SITES OF EYE
	190.9 - (ICD9) MALIGNANT NEOPLASM OF EYE PART UNSPECIFIED
	191.0 - (ICD9) MALIGNANT NEOPLASM OF CEREBRUM EXCEPT LOBES AND VENTRICLES
	191.1 - (ICD9) MALIGNANT NEOPLASM OF FRONTAL LOBE
	191.2 - (ICD9) MALIGNANT NEOPLASM OF TEMPORAL LOBE
	191.3 - (ICD9) MALIGNANT NEOPLASM OF PARIETAL LOBE
	191.4 - (ICD9) MALIGNANT NEOPLASM OF OCCIPITAL LOBE
	191.5 - (ICD9) MALIGNANT NEOPLASM OF VENTRICLES
	191.6 - (ICD9) MALIGNANT NEOPLASM OF CEREBELLUM NOT OTHERWISE SPECIFIED
	191.7 - (ICD9) MALIGNANT NEOPLASM OF BRAIN STEM
	191.8 - (ICD9) MALIGNANT NEOPLASM OF OTHER PARTS OF BRAIN
	191.9 - (ICD9) MALIGNANT NEOPLASM OF BRAIN UNSPECIFIED SITE
	192.0 - (ICD9) MALIGNANT NEOPLASM OF CRANIAL NERVES
	192.1 - (ICD9) MALIGNANT NEOPLASM OF CEREBRAL MENINGES
	192.2 - (ICD9) MALIGNANT NEOPLASM OF SPINAL CORD
	192.3 - (ICD9) MALIGNANT NEOPLASM OF SPINAL MENINGES
	192.8 - (ICD9) MALIGNANT NEOPLASM OF OTHER SPECIFIED SITES OF NERVOUS SYSTEM
	192.9 - (ICD9) MALIGNANT NEOPLASM OF NERVOUS SYSTEM PART UNSPECIFIED
	193 - (ICD9) MALIGNANT NEOPLASM OF THYROID GLAND
	194.0 - (ICD9) MALIGNANT NEOPLASM OF ADRENAL GLAND
	194.1 - (ICD9) MALIGNANT NEOPLASM OF PARATHYROID GLAND
	194.3 - (ICD9) MALIGNANT NEOPLASM OF PITUITARY GLAND AND CRANIOPHARYNGEAL DUCT
	194.4 - (ICD9) MALIGNANT NEOPLASM OF PINEAL GLAND
	194.5 - (ICD9) MALIGNANT NEOPLASM OF CAROTID BODY
	194.6 - (ICD9) MALIGNANT NEOPLASM OF AORTIC BODY AND OTHER PARAGANGLIA
	194.8 - (ICD9) MALIGNANT NEOPLASM OF OTHER ENDOCRINE GLANDS AND RELATED STRUCTURES
	194.9 - (ICD9) MALIGNANT NEOPLASM OF ENDOCRINE GLAND SITE UNSPECIFIED
	195.0 - (ICD9) MALIGNANT NEOPLASM OF HEAD FACE AND NECK
	195.1 - (ICD9) MALIGNANT NEOPLASM OF THORAX
	195.2 - (ICD9) MALIGNANT NEOPLASM OF ABDOMEN
	195.3 - (ICD9) MALIGNANT NEOPLASM OF PELVIS
	195.4 - (ICD9) MALIGNANT NEOPLASM OF UPPER LIMB
	195.5 - (ICD9) MALIGNANT NEOPLASM OF LOWER LIMB
	195.8 - (ICD9) MALIGNANT NEOPLASM OF OTHER SPECIFIED SITES
	230.0 - (ICD9) CARCINOMA IN SITU OF LIP ORAL CAVITY AND PHARYNX
	230.1 - (ICD9) CARCINOMA IN SITU OF ESOPHAGUS
	230.2 - (ICD9) CARCINOMA IN SITU OF STOMACH
	230.3 - (ICD9) CARCINOMA IN SITU OF COLON
	230.4 - (ICD9) CARCINOMA IN SITU OF RECTUM
	230.5 - (ICD9) CARCINOMA IN SITU OF ANAL CANAL
	230.6 - (ICD9) CARCINOMA IN SITU OF ANUS UNSPECIFIED
	230.7 - (ICD9) CARCINOMA IN SITU OF OTHER AND UNSPECIFIED PARTS OF INTESTINE
	230.8 - (ICD9) CARCINOMA IN SITU OF LIVER AND BILIARY SYSTEM
	230.9 - (ICD9) CARCINOMA IN SITU OF OTHER AND UNSPECIFIED DIGESTIVE ORGANS
	231.0 - (ICD9) CARCINOMA IN SITU OF LARYNX
	232.0 - (ICD9) CARCINOMA IN SITU OF SKIN OF LIP
	232.1 - (ICD9) CARCINOMA IN SITU OF EYELID INCLUDING CANTHUS
	232.2 - (ICD9) CARCINOMA IN SITU OF SKIN OF EAR AND EXTERNAL AUDITORY CANAL
	232.3 - (ICD9) CARCINOMA IN SITU OF SKIN OF OTHER AND UNSPECIFIED PARTS OF FACE
	232.4 - (ICD9) CARCINOMA IN SITU OF SCALP AND SKIN OF NECK
	232.5 - (ICD9) CARCINOMA IN SITU OF SKIN OF TRUNK EXCEPT SCROTUM
	232.6 - (ICD9) CARCINOMA IN SITU OF SKIN OF UPPER LIMB INCLUDING SHOULDER
	232.7 - (ICD9) CARCINOMA IN SITU OF SKIN OF LOWER LIMB INCLUDING HIP
	232.8 - (ICD9) CARCINOMA IN SITU OF OTHER SPECIFIED SITES OF SKIN
	232.9 - (ICD9) CARCINOMA IN SITU OF SKIN SITE UNSPECIFIED
	233.0 - (ICD9) CARCINOMA IN SITU OF BREAST
	233.1 - (ICD9) CARCINOMA IN SITU OF CERVIX UTERI
	233.2 - (ICD9) CARCINOMA IN SITU OF OTHER AND UNSPECIFIED PARTS OF UTERUS
	233.3 - (ICD9) CARCINOMA IN SITU OF OTHER AND UNSPECIFIED FEMALE GENITAL ORGANS
	233.4 - (ICD9) CARCINOMA IN SITU OF PROSTATE
	233.5 - (ICD9) CARCINOMA IN SITU OF PENIS
	233.7 - (ICD9) CARCINOMA IN SITU OF BLADDER
	233.9 - (ICD9) CARCINOMA IN SITU OF OTHER AND UNSPECIFIED URINARY ORGANS
	234.0 - (ICD9) CARCINOMA IN SITU OF EYE
	234.8 - (ICD9) CARCINOMA IN SITU OF OTHER SPECIFIED SITES
	234.9 - (ICD9) CARCINOMA IN SITU SITE UNSPECIFIED
	795.0 - (ICD9) ABNORMAL PAPANICOLAOU SMEAR OF CERVIX AND CERVICAL HPV
	795.00 - (ICD9) ABNORMAL GLANDULAR PAPANICOLAOU SMEAR OF CERVIX
	795.05 - (ICD9) CERVICAL HIGH RISK HUMAN PAPILLOMAVIRUS (HPV) DNA TEST POSITIVE
	795.07 - (ICD9) SATISFACTORY CERVICAL SMEAR BUT LACKING TRANSFORMATIONAL ZONE
	795.08 - (ICD9) UNSATISFACTORY CERVICAL CYTOLOGY SMEAR
	795.09 - (ICD9) OTHER ABNORMAL PAPANICOLAOU SMEAR OF CERVIX AND CERVICAL HPV
	795.1 - (ICD9) ABNORMAL PAPANICOLAOU SMEAR OF VAGINA AND VAGINAL HPV
	795.15 - (ICD9) VAGINAL HIGH RISK HUMAN PAPILLOMA VIRUS (HPV) DNA TEST POSITIVE
	795.18 - (ICD9) UNSATISFACTORY VAGINAL CYTOLOGY SMEAR
	795.19 - (ICD9) OTHER ABNORMAL PAPANICOLAOU SMEAR OF VAGINA AND VAGINAL HPV
	V10.3 - Code overlap - (ICD9) PERSONAL HISTORY OF MALIGNANT NEOPLASM OF BREAST; (ICD10) Person boarding or alighting a pedal cycle injured in collision with pedestrian or animal
	V10.9 - Code overlap - (ICD9) OTHER AND UNSPECIFIED PERSONAL HISTORY OF MALIGNANT NEOPLASM; (ICD10) Unspecified pedal cyclist injured in collision with pedestrian or animal in traffic accident
	V71.1 - Code overlap - (ICD9) OBSERVATION FOR SUSPECTED MALIGNANT NEOPLASM; (ICD10) Passenger on bus injured in collision with pedal cycle in nontraffic accident
	The occurrence of Outpatient with the following attributes:
	Diagnosis Code (Any Position) is any of: { "140.0", "140.1", "140.3", "140.4", "140.5", "140.6", "140.8", "140.9", "141.0", "141.1", "141.2", "141.3", "141.4", "141.5", "141.6", "141.8", "141.9", "142.0", "142.1", "142.2", "142.8", "142.9", "143.0", "143.1", "143.8", "143.9", "144.0", "144.1", "144.8", "144.9", "145.0", "145.1", "145.2", "145.3", "145.4", "145.5", "145.6", "145.8", "145.9", "146.…
	140.0 - (ICD9) MALIGNANT NEOPLASM OF UPPER LIP VERMILION BORDER
	140.1 - (ICD9) MALIGNANT NEOPLASM OF LOWER LIP VERMILION BORDER
	140.3 - (ICD9) MALIGNANT NEOPLASM OF UPPER LIP INNER ASPECT
	140.4 - (ICD9) MALIGNANT NEOPLASM OF LOWER LIP INNER ASPECT
	140.5 - (ICD9) MALIGNANT NEOPLASM OF LIP UNSPECIFIED INNER ASPECT
	140.6 - (ICD9) MALIGNANT NEOPLASM OF COMMISSURE OF LIP
	140.8 - (ICD9) MALIGNANT NEOPLASM OF OTHER SITES OF LIP
	140.9 - (ICD9) MALIGNANT NEOPLASM OF LIP UNSPECIFIED VERMILION BORDER
	141.0 - (ICD9) MALIGNANT NEOPLASM OF BASE OF TONGUE
	141.1 - (ICD9) MALIGNANT NEOPLASM OF DORSAL SURFACE OF TONGUE
	141.2 - (ICD9) MALIGNANT NEOPLASM OF TIP AND LATERAL BORDER OF TONGUE
	141.3 - (ICD9) MALIGNANT NEOPLASM OF VENTRAL SURFACE OF TONGUE
	141.4 - (ICD9) MALIGNANT NEOPLASM OF ANTERIOR TWO-THIRDS OF TONGUE PART UNSPECIFIED
	141.5 - (ICD9) MALIGNANT NEOPLASM OF JUNCTIONAL ZONE OF TONGUE
	141.6 - (ICD9) MALIGNANT NEOPLASM OF LINGUAL TONSIL
	141.8 - (ICD9) MALIGNANT NEOPLASM OF OTHER SITES OF TONGUE
	141.9 - (ICD9) MALIGNANT NEOPLASM OF TONGUE UNSPECIFIED
	142.0 - (ICD9) MALIGNANT NEOPLASM OF PAROTID GLAND
	142.1 - (ICD9) MALIGNANT NEOPLASM OF SUBMANDIBULAR GLAND
	142.2 - (ICD9) MALIGNANT NEOPLASM OF SUBLINGUAL GLAND
	142.8 - (ICD9) MALIGNANT NEOPLASM OF OTHER MAJOR SALIVARY GLANDS
	142.9 - (ICD9) MALIGNANT NEOPLASM OF SALIVARY GLAND UNSPECIFIED
	143.0 - (ICD9) MALIGNANT NEOPLASM OF UPPER GUM
	143.1 - (ICD9) MALIGNANT NEOPLASM OF LOWER GUM
	143.8 - (ICD9) MALIGNANT NEOPLASM OF OTHER SITES OF GUM
	143.9 - (ICD9) MALIGNANT NEOPLASM OF GUM UNSPECIFIED
	144.0 - (ICD9) MALIGNANT NEOPLASM OF ANTERIOR PORTION OF FLOOR OF MOUTH
	144.1 - (ICD9) MALIGNANT NEOPLASM OF LATERAL PORTION OF FLOOR OF MOUTH
	144.8 - (ICD9) MALIGNANT NEOPLASM OF OTHER SITES OF FLOOR OF MOUTH
	144.9 - (ICD9) MALIGNANT NEOPLASM OF FLOOR OF MOUTH PART UNSPECIFIED
	145.0 - (ICD9) MALIGNANT NEOPLASM OF CHEEK MUCOSA
	145.1 - (ICD9) MALIGNANT NEOPLASM OF VESTIBULE OF MOUTH
	145.2 - (ICD9) MALIGNANT NEOPLASM OF HARD PALATE
	145.3 - (ICD9) MALIGNANT NEOPLASM OF SOFT PALATE
	145.4 - (ICD9) MALIGNANT NEOPLASM OF UVULA
	145.5 - (ICD9) MALIGNANT NEOPLASM OF PALATE UNSPECIFIED
	145.6 - (ICD9) MALIGNANT NEOPLASM OF RETROMOLAR AREA
	145.8 - (ICD9) MALIGNANT NEOPLASM OF OTHER SPECIFIED PARTS OF MOUTH
	145.9 - (ICD9) MALIGNANT NEOPLASM OF MOUTH UNSPECIFIED
	146.0 - (ICD9) MALIGNANT NEOPLASM OF TONSIL
	146.1 - (ICD9) MALIGNANT NEOPLASM OF TONSILLAR FOSSA
	146.2 - (ICD9) MALIGNANT NEOPLASM OF TONSILLAR PILLARS (ANTERIOR) (POSTERIOR)
	146.3 - (ICD9) MALIGNANT NEOPLASM OF VALLECULA EPIGLOTTICA
	146.4 - (ICD9) MALIGNANT NEOPLASM OF ANTERIOR ASPECT OF EPIGLOTTIS
	146.5 - (ICD9) MALIGNANT NEOPLASM OF JUNCTIONAL REGION OF OROPHARYNX
	146.6 - (ICD9) MALIGNANT NEOPLASM OF LATERAL WALL OF OROPHARYNX
	146.7 - (ICD9) MALIGNANT NEOPLASM OF POSTERIOR WALL OF OROPHARYNX
	146.8 - (ICD9) MALIGNANT NEOPLASM OF OTHER SPECIFIED SITES OF OROPHARYNX
	146.9 - (ICD9) MALIGNANT NEOPLASM OF OROPHARYNX UNSPECIFIED SITE
	147.0 - (ICD9) MALIGNANT NEOPLASM OF SUPERIOR WALL OF NASOPHARYNX
	147.1 - (ICD9) MALIGNANT NEOPLASM OF POSTERIOR WALL OF NASOPHARYNX
	147.2 - (ICD9) MALIGNANT NEOPLASM OF LATERAL WALL OF NASOPHARYNX
	147.3 - (ICD9) MALIGNANT NEOPLASM OF ANTERIOR WALL OF NASOPHARYNX
	147.8 - (ICD9) MALIGNANT NEOPLASM OF OTHER SPECIFIED SITES OF NASOPHARYNX
	147.9 - (ICD9) MALIGNANT NEOPLASM OF NASOPHARYNX UNSPECIFIED SITE
	148.0 - (ICD9) MALIGNANT NEOPLASM OF POSTCRICOID REGION OF HYPOPHARYNX
	148.1 - (ICD9) MALIGNANT NEOPLASM OF PYRIFORM SINUS
	148.2 - (ICD9) MALIGNANT NEOPLASM OF ARYEPIGLOTTIC FOLD HYPOPHARYNGEAL ASPECT
	148.3 - (ICD9) MALIGNANT NEOPLASM OF POSTERIOR HYPOPHARYNGEAL WALL
	148.8 - (ICD9) MALIGNANT NEOPLASM OF OTHER SPECIFIED SITES OF HYPOPHARYNX
	148.9 - (ICD9) MALIGNANT NEOPLASM OF HYPOPHARYNX UNSPECIFIED SITE
	149.0 - (ICD9) MALIGNANT NEOPLASM OF PHARYNX UNSPECIFIED
	149.1 - (ICD9) MALIGNANT NEOPLASM OF WALDEYER'S RING
	149.8 - (ICD9) MALIGNANT NEOPLASM OF OTHER SITES WITHIN THE LIP AND ORAL CAVITY
	149.9 - (ICD9) MALIGNANT NEOPLASM OF ILL-DEFINED SITES WITHIN THE LIP AND ORAL CAVITY
	150.0 - (ICD9) MALIGNANT NEOPLASM OF CERVICAL ESOPHAGUS
	150.1 - (ICD9) MALIGNANT NEOPLASM OF THORACIC ESOPHAGUS
	150.2 - (ICD9) MALIGNANT NEOPLASM OF ABDOMINAL ESOPHAGUS
	150.3 - (ICD9) MALIGNANT NEOPLASM OF UPPER THIRD OF ESOPHAGUS
	150.4 - (ICD9) MALIGNANT NEOPLASM OF MIDDLE THIRD OF ESOPHAGUS
	150.5 - (ICD9) MALIGNANT NEOPLASM OF LOWER THIRD OF ESOPHAGUS
	150.8 - (ICD9) MALIGNANT NEOPLASM OF OTHER SPECIFIED PART OF ESOPHAGUS
	150.9 - (ICD9) MALIGNANT NEOPLASM OF ESOPHAGUS UNSPECIFIED SITE
	151.0 - (ICD9) MALIGNANT NEOPLASM OF CARDIA
	151.1 - (ICD9) MALIGNANT NEOPLASM OF PYLORUS
	151.2 - (ICD9) MALIGNANT NEOPLASM OF PYLORIC ANTRUM
	151.3 - (ICD9) MALIGNANT NEOPLASM OF FUNDUS OF STOMACH
	151.4 - (ICD9) MALIGNANT NEOPLASM OF BODY OF STOMACH
	151.5 - (ICD9) MALIGNANT NEOPLASM OF LESSER CURVATURE OF STOMACH UNSPECIFIED
	151.6 - (ICD9) MALIGNANT NEOPLASM OF GREATER CURVATURE OF STOMACH UNSPECIFIED
	151.8 - (ICD9) MALIGNANT NEOPLASM OF OTHER SPECIFIED SITES OF STOMACH
	151.9 - (ICD9) MALIGNANT NEOPLASM OF STOMACH UNSPECIFIED SITE
	152.0 - (ICD9) MALIGNANT NEOPLASM OF DUODENUM
	152.1 - (ICD9) MALIGNANT NEOPLASM OF JEJUNUM
	152.2 - (ICD9) MALIGNANT NEOPLASM OF ILEUM
	152.3 - (ICD9) MALIGNANT NEOPLASM OF MECKEL'S DIVERTICULUM
	152.8 - (ICD9) MALIGNANT NEOPLASM OF OTHER SPECIFIED SITES OF SMALL INTESTINE
	152.9 - (ICD9) MALIGNANT NEOPLASM OF SMALL INTESTINE UNSPECIFIED SITE
	153.0 - (ICD9) MALIGNANT NEOPLASM OF HEPATIC FLEXURE
	153.1 - (ICD9) MALIGNANT NEOPLASM OF TRANSVERSE COLON
	153.2 - (ICD9) MALIGNANT NEOPLASM OF DESCENDING COLON
	153.3 - (ICD9) MALIGNANT NEOPLASM OF SIGMOID COLON
	153.4 - (ICD9) MALIGNANT NEOPLASM OF CECUM
	153.5 - (ICD9) MALIGNANT NEOPLASM OF APPENDIX VERMIFORMIS
	153.6 - (ICD9) MALIGNANT NEOPLASM OF ASCENDING COLON
	153.7 - (ICD9) MALIGNANT NEOPLASM OF SPLENIC FLEXURE
	153.8 - (ICD9) MALIGNANT NEOPLASM OF OTHER SPECIFIED SITES OF LARGE INTESTINE
	153.9 - (ICD9) MALIGNANT NEOPLASM OF COLON UNSPECIFIED SITE
	154.0 - (ICD9) MALIGNANT NEOPLASM OF RECTOSIGMOID JUNCTION
	154.1 - (ICD9) MALIGNANT NEOPLASM OF RECTUM
	154.2 - (ICD9) MALIGNANT NEOPLASM OF ANAL CANAL
	154.3 - (ICD9) MALIGNANT NEOPLASM OF ANUS UNSPECIFIED SITE
	154.8 - (ICD9) MALIGNANT NEOPLASM OF OTHER SITES OF RECTUM RECTOSIGMOID JUNCTION AND ANUS
	155.0 - (ICD9) MALIGNANT NEOPLASM OF LIVER PRIMARY
	155.1 - (ICD9) MALIGNANT NEOPLASM OF INTRAHEPATIC BILE DUCTS
	155.2 - (ICD9) MALIGNANT NEOPLASM OF LIVER NOT SPECIFIED AS PRIMARY OR SECONDARY
	156.0 - (ICD9) MALIGNANT NEOPLASM OF GALLBLADDER
	156.1 - (ICD9) MALIGNANT NEOPLASM OF EXTRAHEPATIC BILE DUCTS
	156.2 - (ICD9) MALIGNANT NEOPLASM OF AMPULLA OF VATER
	156.8 - (ICD9) MALIGNANT NEOPLASM OF OTHER SPECIFIED SITES OF GALLBLADDER AND EXTRAHEPATIC BILE DUCTS
	156.9 - (ICD9) MALIGNANT NEOPLASM OF BILIARY TRACT PART UNSPECIFIED SITE
	157.0 - (ICD9) MALIGNANT NEOPLASM OF HEAD OF PANCREAS
	157.1 - (ICD9) MALIGNANT NEOPLASM OF BODY OF PANCREAS
	157.2 - (ICD9) MALIGNANT NEOPLASM OF TAIL OF PANCREAS
	157.3 - (ICD9) MALIGNANT NEOPLASM OF PANCREATIC DUCT
	157.4 - (ICD9) MALIGNANT NEOPLASM OF ISLETS OF LANGERHANS
	157.8 - (ICD9) MALIGNANT NEOPLASM OF OTHER SPECIFIED SITES OF PANCREAS
	157.9 - (ICD9) MALIGNANT NEOPLASM OF PANCREAS PART UNSPECIFIED
	158.0 - (ICD9) MALIGNANT NEOPLASM OF RETROPERITONEUM
	158.8 - (ICD9) MALIGNANT NEOPLASM OF SPECIFIED PARTS OF PERITONEUM
	158.9 - (ICD9) MALIGNANT NEOPLASM OF PERITONEUM UNSPECIFIED
	159.0 - (ICD9) MALIGNANT NEOPLASM OF INTESTINAL TRACT PART UNSPECIFIED
	159.1 - (ICD9) MALIGNANT NEOPLASM OF SPLEEN NOT ELSEWHERE CLASSIFIED
	159.8 - (ICD9) MALIGNANT NEOPLASM OF OTHER SITES OF DIGESTIVE SYSTEM AND INTRA-ABDOMINAL ORGANS
	159.9 - (ICD9) MALIGNANT NEOPLASM OF ILL-DEFINED SITES WITHIN THE DIGESTIVE ORGANS AND PERITONEUM
	160.0 - (ICD9) MALIGNANT NEOPLASM OF NASAL CAVITIES
	160.1 - (ICD9) MALIGNANT NEOPLASM OF AUDITORY TUBE MIDDLE EAR AND MASTOID AIR CELLS
	160.2 - (ICD9) MALIGNANT NEOPLASM OF MAXILLARY SINUS
	160.3 - (ICD9) MALIGNANT NEOPLASM OF ETHMOIDAL SINUS
	160.4 - (ICD9) MALIGNANT NEOPLASM OF FRONTAL SINUS
	160.5 - (ICD9) MALIGNANT NEOPLASM OF SPHENOIDAL SINUS
	160.8 - (ICD9) MALIGNANT NEOPLASM OF OTHER ACCESSORY SINUSES
	160.9 - (ICD9) MALIGNANT NEOPLASM OF ACCESSORY SINUS UNSPECIFIED
	161.0 - (ICD9) MALIGNANT NEOPLASM OF GLOTTIS
	161.1 - (ICD9) MALIGNANT NEOPLASM OF SUPRAGLOTTIS
	161.2 - (ICD9) MALIGNANT NEOPLASM OF SUBGLOTTIS
	161.3 - (ICD9) MALIGNANT NEOPLASM OF LARYNGEAL CARTILAGES
	161.8 - (ICD9) MALIGNANT NEOPLASM OF OTHER SPECIFIED SITES OF LARYNX
	161.9 - (ICD9) MALIGNANT NEOPLASM OF LARYNX UNSPECIFIED
	164.0 - (ICD9) MALIGNANT NEOPLASM OF THYMUS
	164.1 - (ICD9) MALIGNANT NEOPLASM OF HEART
	164.2 - (ICD9) MALIGNANT NEOPLASM OF ANTERIOR MEDIASTINUM
	164.3 - (ICD9) MALIGNANT NEOPLASM OF POSTERIOR MEDIASTINUM
	164.8 - (ICD9) MALIGNANT NEOPLASM OF OTHER PARTS OF MEDIASTINUM
	164.9 - (ICD9) MALIGNANT NEOPLASM OF MEDIASTINUM PART UNSPECIFIED
	170.0 - (ICD9) MALIGNANT NEOPLASM OF BONES OF SKULL AND FACE EXCEPT MANDIBLE
	170.1 - (ICD9) MALIGNANT NEOPLASM OF MANDIBLE
	170.2 - (ICD9) MALIGNANT NEOPLASM OF VERTEBRAL COLUMN EXCLUDING SACRUM AND COCCYX
	170.3 - (ICD9) MALIGNANT NEOPLASM OF RIBS STERNUM AND CLAVICLE
	170.4 - (ICD9) MALIGNANT NEOPLASM OF SCAPULA AND LONG BONES OF UPPER LIMB
	170.5 - (ICD9) MALIGNANT NEOPLASM OF SHORT BONES OF UPPER LIMB
	170.6 - (ICD9) MALIGNANT NEOPLASM OF PELVIC BONES SACRUM AND COCCYX
	170.7 - (ICD9) MALIGNANT NEOPLASM OF LONG BONES OF LOWER LIMB
	170.8 - (ICD9) MALIGNANT NEOPLASM OF SHORT BONES OF LOWER LIMB
	170.9 - (ICD9) MALIGNANT NEOPLASM OF BONE AND ARTICULAR CARTILAGE SITE UNSPECIFIED
	171.0 - (ICD9) MALIGNANT NEOPLASM OF CONNECTIVE AND OTHER SOFT TISSUE OF HEAD FACE AND NECK
	171.2 - (ICD9) MALIGNANT NEOPLASM OF CONNECTIVE AND OTHER SOFT TISSUE OF UPPER LIMB INCLUDING SHOULDER
	171.3 - (ICD9) MALIGNANT NEOPLASM OF CONNECTIVE AND OTHER SOFT TISSUE OF LOWER LIMB INCLUDING HIP
	171.4 - (ICD9) MALIGNANT NEOPLASM OF CONNECTIVE AND OTHER SOFT TISSUE OF THORAX
	171.5 - (ICD9) MALIGNANT NEOPLASM OF CONNECTIVE AND OTHER SOFT TISSUE OF ABDOMEN
	171.6 - (ICD9) MALIGNANT NEOPLASM OF CONNECTIVE AND OTHER SOFT TISSUE OF PELVIS
	171.7 - (ICD9) MALIGNANT NEOPLASM OF CONNECTIVE AND OTHER SOFT TISSUE OF TRUNK UNSPECIFIED
	171.8 - (ICD9) MALIGNANT NEOPLASM OF OTHER SPECIFIED SITES OF CONNECTIVE AND OTHER SOFT TISSUE
	171.9 - (ICD9) MALIGNANT NEOPLASM OF CONNECTIVE AND OTHER SOFT TISSUE SITE UNSPECIFIED
	173.0 - (ICD9) OTHER AND UNSPECIFIED MALIGNANT NEOPLASM OF SKIN OF LIP
	173.00 - (ICD9) UNSPECIFIED MALIGNANT NEOPLASM OF SKIN OF LIP
	173.01 - (ICD9) BASAL CELL CARCINOMA OF SKIN OF LIP
	173.02 - (ICD9) SQUAMOUS CELL CARCINOMA OF SKIN OF LIP
	173.09 - (ICD9) OTHER SPECIFIED MALIGNANT NEOPLASM OF SKIN OF LIP
	173.1 - (ICD9) OTHER AND UNSPECIFIED MALIGNANT NEOPLASM OF SKIN OF EYELID INCLUDING CANTHUS
	173.10 - (ICD9) UNSPECIFIED MALIGNANT NEOPLASM OF EYELID INCLUDING CANTHUS
	173.11 - (ICD9) BASAL CELL CARCINOMA OF EYELID INCLUDING CANTHUS
	173.12 - (ICD9) SQUAMOUS CELL CARCINOMA OF EYELID INCLUDING CANTHUS
	173.19 - (ICD9) OTHER SPECIFIED MALIGNANT NEOPLASM OF EYELID INCLUDING CANTHUS
	173.2 - (ICD9) OTHER AND UNSPECIFIED MALIGNANT NEOPLASM OF SKIN OF EAR AND EXTERNAL AUDITORY CANAL
	173.20 - (ICD9) UNSPECIFIED MALIGNANT NEOPLASM OF SKIN OF EAR AND EXTERNAL AUDITORY CANAL
	173.21 - (ICD9) BASAL CELL CARCINOMA OF SKIN OF EAR AND EXTERNAL AUDITORY CANAL
	173.22 - (ICD9) SQUAMOUS CELL CARCINOMA OF SKIN OF EAR AND EXTERNAL AUDITORY CANAL
	173.29 - (ICD9) OTHER SPECIFIED MALIGNANT NEOPLASM OF SKIN OF EAR AND EXTERNAL AUDITORY CANAL
	173.3 - (ICD9) OTHER AND UNSPECIFIED MALIGNANT NEOPLASM OF SKIN OF OTHER AND UNSPECIFIED PARTS OF FACE
	173.30 - (ICD9) UNSPECIFIED MALIGNANT NEOPLASM OF SKIN OF OTHER AND UNSPECIFIED PARTS OF FACE
	173.31 - (ICD9) BASAL CELL CARCINOMA OF SKIN OF OTHER AND UNSPECIFIED PARTS OF FACE
	173.32 - (ICD9) SQUAMOUS CELL CARCINOMA OF SKIN OF OTHER AND UNSPECIFIED PARTS OF FACE
	173.39 - (ICD9) OTHER SPECIFIED MALIGNANT NEOPLASM OF SKIN OF OTHER AND UNSPECIFIED PARTS OF FACE
	173.4 - (ICD9) OTHER AND UNSPECIFIED MALIGNANT NEOPLASM OF SCALP AND SKIN OF NECK
	173.40 - (ICD9) UNSPECIFIED MALIGNANT NEOPLASM OF SCALP AND SKIN OF NECK
	173.41 - (ICD9) BASAL CELL CARCINOMA OF SCALP AND SKIN OF NECK
	173.42 - (ICD9) SQUAMOUS CELL CARCINOMA OF SCALP AND SKIN OF NECK
	173.49 - (ICD9) OTHER SPECIFIED MALIGNANT NEOPLASM OF SCALP AND SKIN OF NECK
	173.5 - (ICD9) OTHER AND UNSPECIFIED MALIGNANT NEOPLASM OF SKIN OF TRUNK EXCEPT SCROTUM
	173.50 - (ICD9) UNSPECIFIED MALIGNANT NEOPLASM OF SKIN OF TRUNK EXCEPT SCROTUM
	173.51 - (ICD9) BASAL CELL CARCINOMA OF SKIN OF TRUNK EXCEPT SCROTUM
	173.52 - (ICD9) SQUAMOUS CELL CARCINOMA OF SKIN OF TRUNK EXCEPT SCROTUM
	173.59 - (ICD9) OTHER SPECIFIED MALIGNANT NEOPLASM OF SKIN OF TRUNK EXCEPT SCROTUM
	173.6 - (ICD9) OTHER AND UNSPECIFIED MALIGNANT NEOPLASM OF SKIN OF UPPER LIMB INCLUDING SHOULDER
	173.60 - (ICD9) UNSPECIFIED MALIGNANT NEOPLASM OF SKIN OF UPPER LIMB INCLUDING SHOULDER
	173.61 - (ICD9) BASAL CELL CARCINOMA OF SKIN OF UPPER LIMB INCLUDING SHOULDER
	173.62 - (ICD9) SQUAMOUS CELL CARCINOMA OF SKIN OF UPPER LIMB INCLUDING SHOULDER
	173.69 - (ICD9) OTHER SPECIFIED MALIGNANT NEOPLASM OF SKIN OF UPPER LIMB INCLUDING SHOULDER
	173.7 - (ICD9) OTHER AND UNSPECIFIED MALIGNANT NEOPLASM OF SKIN OF LOWER LIMB INCLUDING HIP
	173.70 - (ICD9) UNSPECIFIED MALIGNANT NEOPLASM OF SKIN OF LOWER LIMB INCLUDING HIP
	173.71 - (ICD9) BASAL CELL CARCINOMA OF SKIN OF LOWER LIMB INCLUDING HIP
	173.72 - (ICD9) SQUAMOUS CELL CARCINOMA OF SKIN OF LOWER LIMB INCLUDING HIP
	173.79 - (ICD9) OTHER SPECIFIED MALIGNANT NEOPLASM OF SKIN OF LOWER LIMB INCLUDING HIP
	173.8 - (ICD9) OTHER AND UNSPECIFIED MALIGNANT NEOPLASM OF OTHER SPECIFIED SITES OF SKIN
	173.80 - (ICD9) UNSPECIFIED MALIGNANT NEOPLASM OF OTHER SPECIFIED SITES OF SKIN
	173.81 - (ICD9) BASAL CELL CARCINOMA OF OTHER SPECIFIED SITES OF SKIN
	173.82 - (ICD9) SQUAMOUS CELL CARCINOMA OF OTHER SPECIFIED SITES OF SKIN
	173.89 - (ICD9) OTHER SPECIFIED MALIGNANT NEOPLASM OF OTHER SPECIFIED SITES OF SKIN
	173.9 - (ICD9) OTHER AND UNSPECIFIED MALIGNANT NEOPLASM OF SKIN SITE UNSPECIFIED
	173.90 - (ICD9) UNSPECIFIED MALIGNANT NEOPLASM OF SKIN SITE UNSPECIFIED
	173.91 - (ICD9) BASAL CELL CARCINOMA OF SKIN SITE UNSPECIFIED
	173.92 - (ICD9) SQUAMOUS CELL CARCINOMA OF SKIN SITE UNSPECIFIED
	173.99 - (ICD9) OTHER SPECIFIED MALIGNANT NEOPLASM OF SKIN SITE UNSPECIFIED
	174.0 - (ICD9) MALIGNANT NEOPLASM OF NIPPLE AND AREOLA OF FEMALE BREAST
	174.1 - (ICD9) MALIGNANT NEOPLASM OF CENTRAL PORTION OF FEMALE BREAST
	174.2 - (ICD9) MALIGNANT NEOPLASM OF UPPER-INNER QUADRANT OF FEMALE BREAST
	174.3 - (ICD9) MALIGNANT NEOPLASM OF LOWER-INNER QUADRANT OF FEMALE BREAST
	174.4 - (ICD9) MALIGNANT NEOPLASM OF UPPER-OUTER QUADRANT OF FEMALE BREAST
	174.5 - (ICD9) MALIGNANT NEOPLASM OF LOWER-OUTER QUADRANT OF FEMALE BREAST
	174.6 - (ICD9) MALIGNANT NEOPLASM OF AXILLARY TAIL OF FEMALE BREAST
	174.8 - (ICD9) MALIGNANT NEOPLASM OF OTHER SPECIFIED SITES OF FEMALE BREAST
	174.9 - (ICD9) MALIGNANT NEOPLASM OF BREAST (FEMALE) UNSPECIFIED SITE
	175.0 - (ICD9) MALIGNANT NEOPLASM OF NIPPLE AND AREOLA OF MALE BREAST
	175.9 - (ICD9) MALIGNANT NEOPLASM OF OTHER AND UNSPECIFIED SITES OF MALE BREAST
	176.0 - (ICD9) KAPOSI'S SARCOMA SKIN
	176.1 - (ICD9) KAPOSI'S SARCOMA SOFT TISSUE
	176.2 - (ICD9) KAPOSI'S SARCOMA PALATE
	176.3 - (ICD9) KAPOSI'S SARCOMA GASTROINTESTINAL SITES
	176.4 - (ICD9) KAPOSI'S SARCOMA LUNG
	176.5 - (ICD9) KAPOSI'S SARCOMA LYMPH NODES
	176.8 - (ICD9) KAPOSI'S SARCOMA OTHER SPECIFIED SITES
	176.9 - (ICD9) KAPOSI'S SARCOMA UNSPECIFIED SITE
	179 - (ICD9) MALIGNANT NEOPLASM OF UTERUS-PART UNS
	180.0 - (ICD9) MALIGNANT NEOPLASM OF ENDOCERVIX
	180.1 - (ICD9) MALIGNANT NEOPLASM OF EXOCERVIX
	180.8 - (ICD9) MALIGNANT NEOPLASM OF OTHER SPECIFIED SITES OF CERVIX
	180.9 - (ICD9) MALIGNANT NEOPLASM OF CERVIX UTERI UNSPECIFIED SITE
	181 - (ICD9) MALIGNANT NEOPLASM OF PLACENTA
	182.0 - (ICD9) MALIGNANT NEOPLASM OF CORPUS UTERI EXCEPT ISTHMUS
	182.1 - (ICD9) MALIGNANT NEOPLASM OF ISTHMUS
	182.8 - (ICD9) MALIGNANT NEOPLASM OF OTHER SPECIFIED SITES OF BODY OF UTERUS
	183.0 - (ICD9) MALIGNANT NEOPLASM OF OVARY
	183.2 - (ICD9) MALIGNANT NEOPLASM OF FALLOPIAN TUBE
	183.3 - (ICD9) MALIGNANT NEOPLASM OF BROAD LIGAMENT OF UTERUS
	183.4 - (ICD9) MALIGNANT NEOPLASM OF PARAMETRIUM
	183.5 - (ICD9) MALIGNANT NEOPLASM OF ROUND LIGAMENT OF UTERUS
	183.8 - (ICD9) MALIGNANT NEOPLASM OF OTHER SPECIFIED SITES OF UTERINE ADNEXA
	183.9 - (ICD9) MALIGNANT NEOPLASM OF UTERINE ADNEXA UNSPECIFIED SITE
	184.0 - (ICD9) MALIGNANT NEOPLASM OF VAGINA
	184.1 - (ICD9) MALIGNANT NEOPLASM OF LABIA MAJORA
	184.2 - (ICD9) MALIGNANT NEOPLASM OF LABIA MINORA
	184.3 - (ICD9) MALIGNANT NEOPLASM OF CLITORIS
	184.4 - (ICD9) MALIGNANT NEOPLASM OF VULVA UNSPECIFIED SITE
	184.8 - (ICD9) MALIGNANT NEOPLASM OF OTHER SPECIFIED SITES OF FEMALE GENITAL ORGANS
	184.9 - (ICD9) MALIGNANT NEOPLASM OF FEMALE GENITAL ORGAN SITE UNSPECIFIED
	185 - (ICD9) MALIGNANT NEOPLASM OF PROSTATE
	186.0 - (ICD9) MALIGNANT NEOPLASM OF UNDESCENDED TESTIS
	186.9 - (ICD9) MALIGNANT NEOPLASM OF OTHER AND UNSPECIFIED TESTIS
	187.1 - (ICD9) MALIGNANT NEOPLASM OF PREPUCE
	187.2 - (ICD9) MALIGNANT NEOPLASM OF GLANS PENIS
	187.3 - (ICD9) MALIGNANT NEOPLASM OF BODY OF PENIS
	187.4 - (ICD9) MALIGNANT NEOPLASM OF PENIS PART UNSPECIFIED
	187.5 - (ICD9) MALIGNANT NEOPLASM OF EPIDIDYMIS
	187.6 - (ICD9) MALIGNANT NEOPLASM OF SPERMATIC CORD
	187.7 - (ICD9) MALIGNANT NEOPLASM OF SCROTUM
	187.8 - (ICD9) MALIGNANT NEOPLASM OF OTHER SPECIFIED SITES OF MALE GENITAL ORGANS
	187.9 - (ICD9) MALIGNANT NEOPLASM OF MALE GENITAL ORGAN SITE UNSPECIFIED
	188.0 - (ICD9) MALIGNANT NEOPLASM OF TRIGONE OF URINARY BLADDER
	188.1 - (ICD9) MALIGNANT NEOPLASM OF DOME OF URINARY BLADDER
	188.2 - (ICD9) MALIGNANT NEOPLASM OF LATERAL WALL OF URINARY BLADDER
	188.3 - (ICD9) MALIGNANT NEOPLASM OF ANTERIOR WALL OF URINARY BLADDER
	188.4 - (ICD9) MALIGNANT NEOPLASM OF POSTERIOR WALL OF URINARY BLADDER
	188.5 - (ICD9) MALIGNANT NEOPLASM OF BLADDER NECK
	188.6 - (ICD9) MALIGNANT NEOPLASM OF URETERIC ORIFICE
	188.7 - (ICD9) MALIGNANT NEOPLASM OF URACHUS
	188.8 - (ICD9) MALIGNANT NEOPLASM OF OTHER SPECIFIED SITES OF BLADDER
	188.9 - (ICD9) MALIGNANT NEOPLASM OF BLADDER PART UNSPECIFIED
	189.0 - (ICD9) MALIGNANT NEOPLASM OF KIDNEY EXCEPT PELVIS
	189.1 - (ICD9) MALIGNANT NEOPLASM OF RENAL PELVIS
	189.2 - (ICD9) MALIGNANT NEOPLASM OF URETER
	189.3 - (ICD9) MALIGNANT NEOPLASM OF URETHRA
	189.4 - (ICD9) MALIGNANT NEOPLASM OF PARAURETHRAL GLANDS
	189.8 - (ICD9) MALIGNANT NEOPLASM OF OTHER SPECIFIED SITES OF URINARY ORGANS
	189.9 - (ICD9) MALIGNANT NEOPLASM OF URINARY ORGAN SITE UNSPECIFIED
	190.0 - (ICD9) MALIGNANT NEOPLASM OF EYEBALL EXCEPT CONJUNCTIVA CORNEA RETINA AND CHOROID
	190.1 - (ICD9) MALIGNANT NEOPLASM OF ORBIT
	190.2 - (ICD9) MALIGNANT NEOPLASM OF LACRIMAL GLAND
	190.3 - (ICD9) MALIGNANT NEOPLASM OF CONJUNCTIVA
	190.4 - (ICD9) MALIGNANT NEOPLASM OF CORNEA
	190.5 - (ICD9) MALIGNANT NEOPLASM OF RETINA
	190.6 - (ICD9) MALIGNANT NEOPLASM OF CHOROID
	190.7 - (ICD9) MALIGNANT NEOPLASM OF LACRIMAL DUCT
	190.8 - (ICD9) MALIGNANT NEOPLASM OF OTHER SPECIFIED SITES OF EYE
	190.9 - (ICD9) MALIGNANT NEOPLASM OF EYE PART UNSPECIFIED
	191.0 - (ICD9) MALIGNANT NEOPLASM OF CEREBRUM EXCEPT LOBES AND VENTRICLES
	191.1 - (ICD9) MALIGNANT NEOPLASM OF FRONTAL LOBE
	191.2 - (ICD9) MALIGNANT NEOPLASM OF TEMPORAL LOBE
	191.3 - (ICD9) MALIGNANT NEOPLASM OF PARIETAL LOBE
	191.4 - (ICD9) MALIGNANT NEOPLASM OF OCCIPITAL LOBE
	191.5 - (ICD9) MALIGNANT NEOPLASM OF VENTRICLES
	191.6 - (ICD9) MALIGNANT NEOPLASM OF CEREBELLUM NOT OTHERWISE SPECIFIED
	191.7 - (ICD9) MALIGNANT NEOPLASM OF BRAIN STEM
	191.8 - (ICD9) MALIGNANT NEOPLASM OF OTHER PARTS OF BRAIN
	191.9 - (ICD9) MALIGNANT NEOPLASM OF BRAIN UNSPECIFIED SITE
	192.0 - (ICD9) MALIGNANT NEOPLASM OF CRANIAL NERVES
	192.1 - (ICD9) MALIGNANT NEOPLASM OF CEREBRAL MENINGES
	192.2 - (ICD9) MALIGNANT NEOPLASM OF SPINAL CORD
	192.3 - (ICD9) MALIGNANT NEOPLASM OF SPINAL MENINGES
	192.8 - (ICD9) MALIGNANT NEOPLASM OF OTHER SPECIFIED SITES OF NERVOUS SYSTEM
	192.9 - (ICD9) MALIGNANT NEOPLASM OF NERVOUS SYSTEM PART UNSPECIFIED
	193 - (ICD9) MALIGNANT NEOPLASM OF THYROID GLAND
	194.0 - (ICD9) MALIGNANT NEOPLASM OF ADRENAL GLAND
	194.1 - (ICD9) MALIGNANT NEOPLASM OF PARATHYROID GLAND
	194.3 - (ICD9) MALIGNANT NEOPLASM OF PITUITARY GLAND AND CRANIOPHARYNGEAL DUCT
	194.4 - (ICD9) MALIGNANT NEOPLASM OF PINEAL GLAND
	194.5 - (ICD9) MALIGNANT NEOPLASM OF CAROTID BODY
	194.6 - (ICD9) MALIGNANT NEOPLASM OF AORTIC BODY AND OTHER PARAGANGLIA
	194.8 - (ICD9) MALIGNANT NEOPLASM OF OTHER ENDOCRINE GLANDS AND RELATED STRUCTURES
	194.9 - (ICD9) MALIGNANT NEOPLASM OF ENDOCRINE GLAND SITE UNSPECIFIED
	195.0 - (ICD9) MALIGNANT NEOPLASM OF HEAD FACE AND NECK
	195.1 - (ICD9) MALIGNANT NEOPLASM OF THORAX
	195.2 - (ICD9) MALIGNANT NEOPLASM OF ABDOMEN
	195.3 - (ICD9) MALIGNANT NEOPLASM OF PELVIS
	195.4 - (ICD9) MALIGNANT NEOPLASM OF UPPER LIMB
	195.5 - (ICD9) MALIGNANT NEOPLASM OF LOWER LIMB
	195.8 - (ICD9) MALIGNANT NEOPLASM OF OTHER SPECIFIED SITES
	202.30 - (ICD9) MALIGNANT HISTIOCYTOSIS UNSPECIFIED SITE
	202.31 - (ICD9) MALIGNANT HISTIOCYTOSIS INVOLVING LYMPH NODES OF HEAD FACE AND NECK
	202.32 - (ICD9) MALIGNANT HISTIOCYTOSIS INVOLVING INTRATHORACIC LYMPH NODES
	202.33 - (ICD9) MALIGNANT HISTIOCYTOSIS INVOLVING INTRA-ABDOMINAL LYMPH NODES
	202.34 - (ICD9) MALIGNANT HISTIOCYTOSIS INVOLVING LYMPH NODES OF AXILLA AND UPPER LIMB
	202.35 - (ICD9) MALIGNANT HISTIOCYTOSIS INVOLVING LYMPH NODES OF INGUINAL REGION AND LOWER LIMB
	202.36 - (ICD9) MALIGNANT HISTIOCYTOSIS INVOLVING INTRAPELVIC LYMPH NODES
	202.37 - (ICD9) MALIGNANT HISTIOCYTOSIS INVOLVING SPLEEN
	202.38 - (ICD9) MALIGNANT HISTIOCYTOSIS INVOLVING LYMPH NODES OF MULTIPLE SITES
	202.50 - (ICD9) LETTERER-SIWE DISEASE UNSPECIFIED SITE
	202.51 - (ICD9) LETTERER-SIWE DISEASE INVOLVING LYMPH NODES OF HEAD FACE AND NECK
	202.52 - (ICD9) LETTERER-SIWE DISEASE INVOLVING INTRATHORACIC LYMPH NODES
	202.53 - (ICD9) LETTERER-SIWE DISEASE INVOLVING INTRA-ABDOMINAL LYMPH NODES
	202.54 - (ICD9) LETTERER-SIWE DISEASE INVOLVING LYMPH NODES OF AXILLA AND UPPER LIMB
	202.55 - (ICD9) LETTERER-SIWE DISEASE INVOLVING LYMPH NODES OF INGUINAL REGION AND LOWER LIMB
	202.56 - (ICD9) LETTERER-SIWE DISEASE INVOLVING INTRAPELVIC LYMPH NODES
	202.57 - (ICD9) LETTERER-SIWE DISEASE INVOLVING SPLEEN
	202.58 - (ICD9) LETTERER-SIWE DISEASE INVOLVING LYMPH NODES OF MULTIPLE SITES
	202.60 - (ICD9) MALIGNANT MAST CELL TUMORS UNSPECIFIED SITE
	202.61 - (ICD9) MALIGNANT MAST CELL TUMORS INVOLVING LYMPH NODES OF HEAD FACE AND NECK
	202.62 - (ICD9) MALIGNANT MAST CELL TUMORS INVOLVING INTRATHORACIC LYMPH NODES
	202.63 - (ICD9) MALIGNANT MAST CELL TUMORS INVOLVING INTRA-ABDOMINAL LYMPH NODES
	202.64 - (ICD9) MALIGNANT MAST CELL TUMORS INVOLVING LYMPH NODES OF AXILLA AND UPPER LIMB
	202.65 - (ICD9) MALIGNANT MAST CELL TUMORS INVOLVING LYMPH NODES OF INGUINAL REGION AND LOWER LIMB
	202.66 - (ICD9) MALIGNANT MAST CELL TUMORS INVOLVING INTRAPELVIC LYMPH NODES
	202.67 - (ICD9) MALIGNANT MAST CELL TUMORS INVOLVING SPLEEN
	202.68 - (ICD9) MALIGNANT MAST CELL TUMORS INVOLVING LYMPH NODES OF MULTIPLE SITES
	209.00 - (ICD9) MALIGNANT CARCINOID TUMOR OF THE SMALL INTESTINE UNSPECIFIED PORTION
	209.01 - (ICD9) MALIGNANT CARCINOID TUMOR OF THE DUODENUM
	209.02 - (ICD9) MALIGNANT CARCINOID TUMOR OF THE JEJUNUM
	209.03 - (ICD9) MALIGNANT CARCINOID TUMOR OF THE ILEUM
	209.10 - (ICD9) MALIGNANT CARCINOID TUMOR OF THE LARGE INTESTINE UNSPECIFIED PORTION
	209.11 - (ICD9) MALIGNANT CARCINOID TUMOR OF THE APPENDIX
	209.12 - (ICD9) MALIGNANT CARCINOID TUMOR OF THE CECUM
	209.13 - (ICD9) MALIGNANT CARCINOID TUMOR OF THE ASCENDING COLON
	209.14 - (ICD9) MALIGNANT CARCINOID TUMOR OF THE TRANSVERSE COLON
	209.15 - (ICD9) MALIGNANT CARCINOID TUMOR OF THE DESCENDING COLON
	209.16 - (ICD9) MALIGNANT CARCINOID TUMOR OF THE SIGMOID COLON
	209.17 - (ICD9) MALIGNANT CARCINOID TUMOR OF THE RECTUM
	209.22 - (ICD9) MALIGNANT CARCINOID TUMOR OF THE THYMUS
	209.23 - (ICD9) MALIGNANT CARCINOID TUMOR OF THE STOMACH
	209.24 - (ICD9) MALIGNANT CARCINOID TUMOR OF THE KIDNEY
	209.25 - (ICD9) MALIGNANT CARCINOID TUMOR OF THE FOREGUT NOT OTHERWISE SPECIFIED
	209.26 - (ICD9) MALIGNANT CARCINOID TUMOR OF THE MIDGUT NOT OTHERWISE SPECIFIED
	209.27 - (ICD9) MALIGNANT CARCINOID TUMOR OF THE HINDGUT NOT OTHERWISE SPECIFIED
	209.31 - (ICD9) MERKEL CELL CARCINOMA OF THE FACE
	209.32 - (ICD9) MERKEL CELL CARCINOMA OF THE SCALP AND NECK
	209.33 - (ICD9) MERKEL CELL CARCINOMA OF THE UPPER LIMB
	209.34 - (ICD9) MERKEL CELL CARCINOMA OF THE LOWER LIMB
	209.35 - (ICD9) MERKEL CELL CARCINOMA OF THE TRUNK
	209.36 - (ICD9) MERKEL CELL CARCINOMA OF OTHER SITES
	230.0 - (ICD9) CARCINOMA IN SITU OF LIP ORAL CAVITY AND PHARYNX
	230.1 - (ICD9) CARCINOMA IN SITU OF ESOPHAGUS
	230.2 - (ICD9) CARCINOMA IN SITU OF STOMACH
	230.3 - (ICD9) CARCINOMA IN SITU OF COLON
	230.4 - (ICD9) CARCINOMA IN SITU OF RECTUM
	230.5 - (ICD9) CARCINOMA IN SITU OF ANAL CANAL
	230.6 - (ICD9) CARCINOMA IN SITU OF ANUS UNSPECIFIED
	230.7 - (ICD9) CARCINOMA IN SITU OF OTHER AND UNSPECIFIED PARTS OF INTESTINE
	230.8 - (ICD9) CARCINOMA IN SITU OF LIVER AND BILIARY SYSTEM
	230.9 - (ICD9) CARCINOMA IN SITU OF OTHER AND UNSPECIFIED DIGESTIVE ORGANS
	231.0 - (ICD9) CARCINOMA IN SITU OF LARYNX
	232.0 - (ICD9) CARCINOMA IN SITU OF SKIN OF LIP
	232.1 - (ICD9) CARCINOMA IN SITU OF EYELID INCLUDING CANTHUS
	232.2 - (ICD9) CARCINOMA IN SITU OF SKIN OF EAR AND EXTERNAL AUDITORY CANAL
	232.3 - (ICD9) CARCINOMA IN SITU OF SKIN OF OTHER AND UNSPECIFIED PARTS OF FACE
	232.4 - (ICD9) CARCINOMA IN SITU OF SCALP AND SKIN OF NECK
	232.5 - (ICD9) CARCINOMA IN SITU OF SKIN OF TRUNK EXCEPT SCROTUM
	232.6 - (ICD9) CARCINOMA IN SITU OF SKIN OF UPPER LIMB INCLUDING SHOULDER
	232.7 - (ICD9) CARCINOMA IN SITU OF SKIN OF LOWER LIMB INCLUDING HIP
	232.8 - (ICD9) CARCINOMA IN SITU OF OTHER SPECIFIED SITES OF SKIN
	232.9 - (ICD9) CARCINOMA IN SITU OF SKIN SITE UNSPECIFIED
	233.0 - (ICD9) CARCINOMA IN SITU OF BREAST
	233.1 - (ICD9) CARCINOMA IN SITU OF CERVIX UTERI
	233.2 - (ICD9) CARCINOMA IN SITU OF OTHER AND UNSPECIFIED PARTS OF UTERUS
	233.3 - (ICD9) CARCINOMA IN SITU OF OTHER AND UNSPECIFIED FEMALE GENITAL ORGANS
	233.30 - (ICD9) CARCINOMA IN SITU OF UNSPECIFIED FEMALE GENITAL ORGAN
	233.31 - (ICD9) CARCINOMA IN SITU OF VAGINA
	233.32 - (ICD9) CARCINOMA IN SITU OF VULVA
	233.39 - (ICD9) CARCINOMA IN SITU OF OTHER FEMALE GENITAL ORGAN
	233.4 - (ICD9) CARCINOMA IN SITU OF PROSTATE
	233.5 - (ICD9) CARCINOMA IN SITU OF PENIS
	233.6 - (ICD9) CARCINOMA IN SITU OF OTHER AND UNSPECIFIED MALE GENITAL ORGANS
	233.7 - (ICD9) CARCINOMA IN SITU OF BLADDER
	233.9 - (ICD9) CARCINOMA IN SITU OF OTHER AND UNSPECIFIED URINARY ORGANS
	234.0 - (ICD9) CARCINOMA IN SITU OF EYE
	234.8 - (ICD9) CARCINOMA IN SITU OF OTHER SPECIFIED SITES
	234.9 - (ICD9) CARCINOMA IN SITU SITE UNSPECIFIED
	258.02 - (ICD9) MULTIPLE ENDOCRINE NEOPLASIA [MEN] TYPE IIA
	258.03 - (ICD9) MULTIPLE ENDOCRINE NEOPLASIA [MEN] TYPE IIB
	795.0 - (ICD9) ABNORMAL PAPANICOLAOU SMEAR OF CERVIX AND CERVICAL HPV
	795.00 - (ICD9) ABNORMAL GLANDULAR PAPANICOLAOU SMEAR OF CERVIX
	795.01 - (ICD9) PAPANICOLAOU SMEAR OF CERVIX WITH ATYPICAL SQUAMOUS CELLS OF UNDETERMINED SIGNIFICANCE (ASC-US)
	795.02 - (ICD9) PAPANICOLAOU SMEAR OF CERVIX WITH ATYPICAL SQUAMOUS CELL CANNOT EXCLUDE HIGH GRADE SQUAMOUS INTRAEPITHELIAL LESION (ASC-H)
	795.03 - (ICD9) PAPANICOLAOU SMEAR OF CERVIX WITH LOW GRADE SQUAMOUS INTRAEPITHELIAL LESION (LGSIL)
	795.04 - (ICD9) PAPANICOLAOU SMEAR OF CERVIX WITH HIGH GRADE SQUAMOUS INTRAEPITHELIAL LESION (HGSIL)
	795.05 - (ICD9) CERVICAL HIGH RISK HUMAN PAPILLOMAVIRUS (HPV) DNA TEST POSITIVE
	795.06 - (ICD9) PAPANICOLAOU SMEAR OF CERVIX WITH CYTOLOGIC EVIDENCE OF MALIGNANCY
	795.07 - (ICD9) SATISFACTORY CERVICAL SMEAR BUT LACKING TRANSFORMATIONAL ZONE
	795.08 - (ICD9) UNSATISFACTORY CERVICAL CYTOLOGY SMEAR
	795.09 - (ICD9) OTHER ABNORMAL PAPANICOLAOU SMEAR OF CERVIX AND CERVICAL HPV
	795.1 - (ICD9) ABNORMAL PAPANICOLAOU SMEAR OF VAGINA AND VAGINAL HPV
	795.10 - (ICD9) ABNORMAL GLANDULAR PAPANICOLAOU SMEAR OF VAGINA
	795.11 - (ICD9) PAPANICOLAOU SMEAR OF VAGINA WITH ATYPICAL SQUAMOUS CELLS OF UNDETERMINED SIGNIFICANCE (ASC-US)
	795.12 - (ICD9) PAPANICOLAOU SMEAR OF VAGINA WITH ATYPICAL SQUAMOUS CELLS CANNOT EXCLUDE HIGH GRADE SQUAMOUS INTRAEPITHELIAL LESION (ASC-H)
	795.13 - (ICD9) PAPANICOLAOU SMEAR OF VAGINA WITH LOW GRADE SQUAMOUS INTRAEPITHELIAL LESION (LGSIL)
	795.14 - (ICD9) PAPANICOLAOU SMEAR OF VAGINA WITH HIGH GRADE SQUAMOUS INTRAEPITHELIAL LESION (HGSIL)
	795.15 - (ICD9) VAGINAL HIGH RISK HUMAN PAPILLOMA VIRUS (HPV) DNA TEST POSITIVE
	795.16 - (ICD9) PAPANICOLAOU SMEAR OF VAGINA WITH CYTOLOGIC EVIDENCE OF MALIGNANCY
	795.18 - (ICD9) UNSATISFACTORY VAGINAL CYTOLOGY SMEAR
	795.19 - (ICD9) OTHER ABNORMAL PAPANICOLAOU SMEAR OF VAGINA AND VAGINAL HPV
	796.70 - (ICD9) ABNORMAL GLANDULAR PAPANICOLAOU SMEAR OF ANUS
	796.71 - (ICD9) PAPANICOLAOU SMEAR OF ANUS WITH ATYPICAL SQUAMOUS CELLS OF UNDETERMINED SIGNIFICANCE (ASC-US)
	796.72 - (ICD9) PAPANICOLAOU SMEAR OF ANUS WITH ATYPICAL SQUAMOUS CELLS CANNOT EXCLUDE HIGH GRADE SQUAMOUS INTRAEPITHELIAL LESION (ASC-H)
	796.73 - (ICD9) PAPANICOLAOU SMEAR OF ANUS WITH LOW GRADE SQUAMOUS INTRAEPITHELIAL LESION (LGSIL)
	796.74 - (ICD9) PAPANICOLAOU SMEAR OF ANUS WITH HIGH GRADE SQUAMOUS INTRAEPITHELIAL LESION (HGSIL)
	796.76 - (ICD9) PAPANICOLAOU SMEAR OF ANUS WITH CYTOLOGIC EVIDENCE OF MALIGNANCY
	V10.00 - (ICD9) PERSONAL HISTORY OF MALIGNANT NEOPLASM OF UNSPECIFIED SITE IN GASTROINTESTINAL TRACT
	V10.01 - (ICD9) PERSONAL HISTORY OF MALIGNANT NEOPLASM OF TONGUE
	V10.02 - (ICD9) PERSONAL HISTORY OF MALIGNANT NEOPLASM OF OTHER AND UNSPECIFIED PARTS OF ORAL CAVITY AND PHARYNX
	V10.03 - (ICD9) PERSONAL HISTORY OF MALIGNANT NEOPLASM OF ESOPHAGUS
	V10.04 - (ICD9) PERSONAL HISTORY OF MALIGNANT NEOPLASM OF STOMACH
	V10.05 - (ICD9) PERSONAL HISTORY OF MALIGNANT NEOPLASM OF LARGE INTESTINE
	V10.06 - (ICD9) PERSONAL HISTORY OF MALIGNANT NEOPLASM OF RECTUM RECTOSIGMOID JUNCTION AND ANUS
	V10.07 - (ICD9) PERSONAL HISTORY OF MALIGNANT NEOPLASM OF LIVER
	V10.09 - (ICD9) PERSONAL HISTORY OF MALIGNANT NEOPLASM OF OTHER SITES IN GASTROINTESTINAL TRACT
	V10.21 - (ICD9) PERSONAL HISTORY OF MALIGNANT NEOPLASM OF LARYNX
	V10.29 - (ICD9) PERSONAL HISTORY OF MALIGNANT NEOPLASM OF OTHER RESPIRATORY AND INTRATHORACIC ORGANS
	V10.3 - Code overlap - (ICD9) PERSONAL HISTORY OF MALIGNANT NEOPLASM OF BREAST; (ICD10) Person boarding or alighting a pedal cycle injured in collision with pedestrian or animal
	V10.40 - (ICD9) PERSONAL HISTORY OF MALIGNANT NEOPLASM OF UNSPECIFIED FEMALE GENITAL ORGAN
	V10.41 - (ICD9) PERSONAL HISTORY OF MALIGNANT NEOPLASM OF CERVIX UTERI
	V10.42 - (ICD9) PERSONAL HISTORY OF MALIGNANT NEOPLASM OF OTHER PARTS OF UTERUS
	V10.43 - (ICD9) PERSONAL HISTORY OF MALIGNANT NEOPLASM OF OVARY
	V10.44 - (ICD9) PERSONAL HISTORY OF MALIGNANT NEOPLASM OF OTHER FEMALE GENITAL ORGANS
	V10.45 - (ICD9) PERSONAL HISTORY OF MALIGNANT NEOPLASM OF UNSPECIFIED MALE GENITAL ORGAN
	V10.46 - (ICD9) PERSONAL HISTORY OF MALIGNANT NEOPLASM OF PROSTATE
	V10.47 - (ICD9) PERSONAL HISTORY OF MALIGNANT NEOPLASM OF TESTIS
	V10.48 - (ICD9) PERSONAL HISTORY OF MALIGNANT NEOPLASM OF EPIDIDYMIS
	V10.49 - (ICD9) PERSONAL HISTORY OF MALIGNANT NEOPLASM OF OTHER MALE GENITAL ORGANS
	V10.50 - (ICD9) PERSONAL HISTORY OF MALIGNANT NEOPLASM OF UNSPECIFIED URINARY ORGAN
	V10.51 - (ICD9) PERSONAL HISTORY OF MALIGNANT NEOPLASM OF BLADDER
	V10.52 - (ICD9) PERSONAL HISTORY OF MALIGNANT NEOPLASM OF KIDNEY
	V10.53 - (ICD9) PERSONAL HISTORY OF MALIGNANT NEOPLASM OF RENAL PELVIS
	V10.59 - (ICD9) PERSONAL HISTORY OF MALIGNANT NEOPLASM OF OTHER URINARY ORGANS
	V10.81 - (ICD9) PERSONAL HISTORY OF MALIGNANT NEOPLASM OF BONE
	V10.83 - (ICD9) PERSONAL HISTORY OF OTHER MALIGNANT NEOPLASM OF SKIN
	V10.84 - (ICD9) PERSONAL HISTORY OF MALIGNANT NEOPLASM OF EYE
	V10.85 - (ICD9) PERSONAL HISTORY OF MALIGNANT NEOPLASM OF BRAIN
	V10.86 - (ICD9) PERSONAL HISTORY OF MALIGNANT NEOPLASM OF OTHER PARTS OF NERVOUS SYSTEM
	V10.87 - (ICD9) PERSONAL HISTORY OF MALIGNANT NEOPLASM OF THYROID
	V10.88 - (ICD9) PERSONAL HISTORY OF MALIGNANT NEOPLASM OF OTHER ENDOCRINE GLANDS AND RELATED STRUCTURES
	V10.89 - (ICD9) PERSONAL HISTORY OF MALIGNANT NEOPLASM OF OTHER SITES
	V10.9 - Code overlap - (ICD9) OTHER AND UNSPECIFIED PERSONAL HISTORY OF MALIGNANT NEOPLASM; (ICD10) Unspecified pedal cyclist injured in collision with pedestrian or animal in traffic accident
	V10.90 - (ICD9) PERSONAL HISTORY OF UNSPECIFIED MALIGNANT NEOPLASM
	V10.91 - (ICD9) PERSONAL HISTORY OF MALIGNANT NEUROENDOCRINE TUMOR
	V71.1 - Code overlap - (ICD9) OBSERVATION FOR SUSPECTED MALIGNANT NEOPLASM; (ICD10) Passenger on bus injured in collision with pedal cycle in nontraffic accident
Anemia
This event measure was defined as occurring when any of the following criteria were met:
	The occurrence of Inpatient with the following attributes:
	Diagnosis Code (Any Position) is any of: { "282.40", "282.41", "282.42", "282.43", "282.44", "282.45", "282.46", "282.47", "282.49", "282.60", "282.61", "282.62", "282.63", "282.64", "282.68", "282.69", "283.10", "283.11", "283.19", "284.01", "284.09", "284.11", "284.12", "284.19", "284.81", "284.89", "285.21", "285.22", "285.29", "280.0", "280.1", "280.8", "280.9", "281.0", "281.1", "281.2", "28…
	282.40 - (ICD9) THALASSEMIA UNSPECIFIED
	282.41 - (ICD9) SICKLE-CELL THALASSEMIA WITHOUT CRISIS
	282.42 - (ICD9) SICKLE-CELL THALASSEMIA WITH CRISIS
	282.43 - (ICD9) ALPHA THALASSEMIA
	282.44 - (ICD9) BETA THALASSEMIA
	282.45 - (ICD9) DELTA-BETA THALASSEMIA
	282.46 - (ICD9) THALASSEMIA MINOR
	282.47 - (ICD9) HEMOGLOBIN E-BETA THALASSEMIA
	282.49 - (ICD9) OTHER THALASSEMIA
	282.60 - (ICD9) SICKLE-CELL DISEASE UNSPECIFIED
	282.61 - (ICD9) HB-SS DISEASE WITHOUT CRISIS
	282.62 - (ICD9) HB-SS DISEASE WITH CRISIS
	282.63 - (ICD9) SICKLE-CELL/HB-C DISEASE WITHOUT CRISIS
	282.64 - (ICD9) SICKLE-CELL/HB C DISEASE WITH CRISIS
	282.68 - (ICD9) OTHER SICKLE-CELL DISEASE WITHOUT CRISIS
	282.69 - (ICD9) OTHER SICKLE-CELL DISEASE WITH CRISIS
	283.10 - (ICD9) NON-AUTOIMMUNE HEMOLYTIC ANEMIA UNSPECIFIED
	283.11 - (ICD9) HEMOLYTIC-UREMIC SYNDROME
	283.19 - (ICD9) OTHER NON-AUTOIMMUNE HEMOLYTIC ANEMIAS
	284.01 - (ICD9) CONSTITUTIONAL RED BLOOD CELL APLASIA
	284.09 - (ICD9) OTHER CONSTITUTIONAL APLASTIC ANEMIA
	284.11 - (ICD9) ANTINEOPLASTIC CHEMOTHERAPY INDUCED PANCYTOPENIA
	284.12 - (ICD9) OTHER DRUG INDUCED PANCYTOPENIA
	284.19 - (ICD9) OTHER PANCYTOPENIA
	284.81 - (ICD9) RED CELL APLASIA (ACQUIRED) (ADULT) (WITH THYOMA)
	284.89 - (ICD9) OTHER SPECIFIED APLASTIC ANEMIAS
	285.21 - (ICD9) ANEMIA IN CHRONIC KIDNEY DISEASE
	285.22 - (ICD9) ANEMIA IN NEOPLASTIC DISEASE
	285.29 - (ICD9) ANEMIA OF OTHER CHRONIC DISEASE
	280.0 - (ICD9) IRON DEFICIENCY ANEMIA SECONDARY TO BLOOD LOSS (CHRONIC)
	280.1 - (ICD9) IRON DEFICIENCY ANEMIA SECONDARY TO INADEQUATE DIETARY IRON INTAKE
	280.8 - (ICD9) OTHER SPECIFIED IRON DEFICIENCY ANEMIAS
	280.9 - (ICD9) IRON DEFICIENCY ANEMIA UNSPECIFIED
	281.0 - (ICD9) PERNICIOUS ANEMIA
	281.1 - (ICD9) OTHER VITAMIN B12 DEFICIENCY ANEMIA
	281.2 - (ICD9) FOLATE-DEFICIENCY ANEMIA
	281.3 - (ICD9) OTHER SPECIFIED MEGALOBLASTIC ANEMIAS NOT ELSEWHERE CLASSIFIED
	281.4 - (ICD9) PROTEIN-DEFICIENCY ANEMIA
	281.8 - (ICD9) ANEMIA ASSOCIATED WITH OTHER SPECIFIED NUTRITIONAL DEFICIENCY
	281.9 - (ICD9) UNSPECIFIED DEFICIENCY ANEMIA
	282.0 - (ICD9) HEREDITARY SPHEROCYTOSIS
	282.1 - (ICD9) HEREDITARY ELLIPTOCYTOSIS
	282.2 - (ICD9) ANEMIAS DUE TO DISORDERS OF GLUTATHIONE METABOLISM
	282.3 - (ICD9) OTHER HEMOLYTIC ANEMIAS DUE TO ENZYME DEFICIENCY
	282.4 - (ICD9) THALASSEMIAS
	282.5 - (ICD9) SICKLE-CELL TRAIT
	282.7 - (ICD9) OTHER HEMOGLOBINOPATHIES
	282.8 - (ICD9) OTHER SPECIFIED HEREDITARY HEMOLYTIC ANEMIAS
	282.9 - (ICD9) HEREDITARY HEMOLYTIC ANEMIA UNSPECIFIED
	283.0 - (ICD9) AUTOIMMUNE HEMOLYTIC ANEMIAS
	283.1 - (ICD9) NON-AUTOIMMUNE HEMOLYTIC ANEMIAS
	283.2 - (ICD9) HEMOGLOBINURIA DUE TO HEMOLYSIS FROM EXTERNAL CAUSES
	283.9 - (ICD9) ACQUIRED HEMOLYTIC ANEMIA UNSPECIFIED
	284.0 - (ICD9) CONSTITUTIONAL APLASTIC ANEMIA
	284.1 - (ICD9) PANCYTOPENIA
	284.2 - (ICD9) MYELOPHTHISIS
	284.8 - (ICD9) OTHER SPECIFIED APLASTIC ANEMIAS
	284.9 - (ICD9) APLASTIC ANEMIA UNSPECIFIED
	285.0 - (ICD9) SIDEROBLASTIC ANEMIA
	285.1 - (ICD9) ACUTE POSTHEMORRHAGIC ANEMIA
	285.8 - (ICD9) OTHER SPECIFIED ANEMIAS
	285.9 - (ICD9) ANEMIA UNSPECIFIED
	648.20 - (ICD9) ANEMIA OF MOTHER COMPLICATING PREGNANCY CHILDBIRTH OR THE PUERPERIUM UNSPECIFIED AS TO EPISODE OF CARE
	648.21 - (ICD9) ANEMIA OF MOTHER WITH DELIVERY
	648.22 - (ICD9) ANEMIA OF MOTHER WITH DELIVERY WITH POSTPARTUM COMPLICATION
	648.23 - (ICD9) ANTEPARTUM ANEMIA
	648.24 - (ICD9) POSTPARTUM ANEMIA
	The occurrence of Outpatient with the following attributes:
	Diagnosis Code (Any Position) is any of: { "280.0", "280.1", "280.8", "280.9", "281.0", "281.1", "281.2", "281.3", "281.4", "281.8", "281.9", "282.0", "282.1", "282.2", "282.3", "282.4", "282.40", "282.41", "282.42", "282.43", "282.44", "282.45", "282.46", "282.47", "282.49", "282.5", "282.60", "282.61", "282.62", "282.63", "282.64", "282.68", "282.69", "282.7", "282.8", "282.9", "283.0", "283.1"…
	280.0 - (ICD9) IRON DEFICIENCY ANEMIA SECONDARY TO BLOOD LOSS (CHRONIC)
	280.1 - (ICD9) IRON DEFICIENCY ANEMIA SECONDARY TO INADEQUATE DIETARY IRON INTAKE
	280.8 - (ICD9) OTHER SPECIFIED IRON DEFICIENCY ANEMIAS
	280.9 - (ICD9) IRON DEFICIENCY ANEMIA UNSPECIFIED
	281.0 - (ICD9) PERNICIOUS ANEMIA
	281.1 - (ICD9) OTHER VITAMIN B12 DEFICIENCY ANEMIA
	281.2 - (ICD9) FOLATE-DEFICIENCY ANEMIA
	281.3 - (ICD9) OTHER SPECIFIED MEGALOBLASTIC ANEMIAS NOT ELSEWHERE CLASSIFIED
	281.4 - (ICD9) PROTEIN-DEFICIENCY ANEMIA
	281.8 - (ICD9) ANEMIA ASSOCIATED WITH OTHER SPECIFIED NUTRITIONAL DEFICIENCY
	281.9 - (ICD9) UNSPECIFIED DEFICIENCY ANEMIA
	282.0 - (ICD9) HEREDITARY SPHEROCYTOSIS
	282.1 - (ICD9) HEREDITARY ELLIPTOCYTOSIS
	282.2 - (ICD9) ANEMIAS DUE TO DISORDERS OF GLUTATHIONE METABOLISM
	282.3 - (ICD9) OTHER HEMOLYTIC ANEMIAS DUE TO ENZYME DEFICIENCY
	282.4 - (ICD9) THALASSEMIAS
	282.40 - (ICD9) THALASSEMIA UNSPECIFIED
	282.41 - (ICD9) SICKLE-CELL THALASSEMIA WITHOUT CRISIS
	282.42 - (ICD9) SICKLE-CELL THALASSEMIA WITH CRISIS
	282.43 - (ICD9) ALPHA THALASSEMIA
	282.44 - (ICD9) BETA THALASSEMIA
	282.45 - (ICD9) DELTA-BETA THALASSEMIA
	282.46 - (ICD9) THALASSEMIA MINOR
	282.47 - (ICD9) HEMOGLOBIN E-BETA THALASSEMIA
	282.49 - (ICD9) OTHER THALASSEMIA
	282.5 - (ICD9) SICKLE-CELL TRAIT
	282.60 - (ICD9) SICKLE-CELL DISEASE UNSPECIFIED
	282.61 - (ICD9) HB-SS DISEASE WITHOUT CRISIS
	282.62 - (ICD9) HB-SS DISEASE WITH CRISIS
	282.63 - (ICD9) SICKLE-CELL/HB-C DISEASE WITHOUT CRISIS
	282.64 - (ICD9) SICKLE-CELL/HB C DISEASE WITH CRISIS
	282.68 - (ICD9) OTHER SICKLE-CELL DISEASE WITHOUT CRISIS
	282.69 - (ICD9) OTHER SICKLE-CELL DISEASE WITH CRISIS
	282.7 - (ICD9) OTHER HEMOGLOBINOPATHIES
	282.8 - (ICD9) OTHER SPECIFIED HEREDITARY HEMOLYTIC ANEMIAS
	282.9 - (ICD9) HEREDITARY HEMOLYTIC ANEMIA UNSPECIFIED
	283.0 - (ICD9) AUTOIMMUNE HEMOLYTIC ANEMIAS
	283.1 - (ICD9) NON-AUTOIMMUNE HEMOLYTIC ANEMIAS
	283.10 - (ICD9) NON-AUTOIMMUNE HEMOLYTIC ANEMIA UNSPECIFIED
	283.11 - (ICD9) HEMOLYTIC-UREMIC SYNDROME
	283.19 - (ICD9) OTHER NON-AUTOIMMUNE HEMOLYTIC ANEMIAS
	283.2 - (ICD9) HEMOGLOBINURIA DUE TO HEMOLYSIS FROM EXTERNAL CAUSES
	283.9 - (ICD9) ACQUIRED HEMOLYTIC ANEMIA UNSPECIFIED
	284.0 - (ICD9) CONSTITUTIONAL APLASTIC ANEMIA
	284.01 - (ICD9) CONSTITUTIONAL RED BLOOD CELL APLASIA
	284.09 - (ICD9) OTHER CONSTITUTIONAL APLASTIC ANEMIA
	284.1 - (ICD9) PANCYTOPENIA
	284.11 - (ICD9) ANTINEOPLASTIC CHEMOTHERAPY INDUCED PANCYTOPENIA
	284.12 - (ICD9) OTHER DRUG INDUCED PANCYTOPENIA
	284.19 - (ICD9) OTHER PANCYTOPENIA
	284.2 - (ICD9) MYELOPHTHISIS
	284.8 - (ICD9) OTHER SPECIFIED APLASTIC ANEMIAS
	284.81 - (ICD9) RED CELL APLASIA (ACQUIRED) (ADULT) (WITH THYOMA)
	284.89 - (ICD9) OTHER SPECIFIED APLASTIC ANEMIAS
	284.9 - (ICD9) APLASTIC ANEMIA UNSPECIFIED
	285.0 - (ICD9) SIDEROBLASTIC ANEMIA
	285.1 - (ICD9) ACUTE POSTHEMORRHAGIC ANEMIA
	285.21 - (ICD9) ANEMIA IN CHRONIC KIDNEY DISEASE
	285.22 - (ICD9) ANEMIA IN NEOPLASTIC DISEASE
	285.29 - (ICD9) ANEMIA OF OTHER CHRONIC DISEASE
	285.8 - (ICD9) OTHER SPECIFIED ANEMIAS
	285.9 - (ICD9) ANEMIA UNSPECIFIED
	648.20 - (ICD9) ANEMIA OF MOTHER COMPLICATING PREGNANCY CHILDBIRTH OR THE PUERPERIUM UNSPECIFIED AS TO EPISODE OF CARE
	648.21 - (ICD9) ANEMIA OF MOTHER WITH DELIVERY
	648.22 - (ICD9) ANEMIA OF MOTHER WITH DELIVERY WITH POSTPARTUM COMPLICATION
	648.23 - (ICD9) ANTEPARTUM ANEMIA
	648.24 - (ICD9) POSTPARTUM ANEMIA
Arrhythmias
This event measure was defined as occurring when any of the following criteria were met:
	The occurrence of Inpatient with the following attributes:
	Diagnosis Code (Any Position) is any of: { "427", "427.0", "427.1", "427.2", "427.3", "427.31", "427.32", "427.4", "427.41", "427.42", "427.5", "427.6", "427.60", "427.61", "427.69", "427.8", "427.81", "427.89", "427.9" }
	427 - (ICD9) CARDIAC DYSRHYTHMIAS
	427.0 - (ICD9) PAROXYSMAL SUPRAVENTRICULAR TACHYCARDIA
	427.1 - (ICD9) PAROXYSMAL VENTRICULAR TACHYCARDIA
	427.2 - (ICD9) PAROXYSMAL TACHYCARDIA UNSPECIFIED
	427.3 - (ICD9) ATRIAL FIBRILLATION AND FLUTTER
	427.31 - (ICD9) ATRIAL FIBRILLATION
	427.32 - (ICD9) ATRIAL FLUTTER
	427.4 - (ICD9) VENTRICULAR FIBRILLATION AND FLUTTER
	427.41 - (ICD9) VENTRICULAR FIBRILLATION
	427.42 - (ICD9) VENTRICULAR FLUTTER
	427.5 - (ICD9) CARDIAC ARREST
	427.6 - (ICD9) PREMATURE BEATS
	427.60 - (ICD9) PREMATURE BEATS UNSPECIFIED
	427.61 - (ICD9) SUPRAVENTRICULAR PREMATURE BEATS
	427.69 - (ICD9) OTHER PREMATURE BEATS
	427.8 - (ICD9) OTHER SPECIFIED CARDIAC DYSRHYTHMIAS
	427.81 - (ICD9) SINOATRIAL NODE DYSFUNCTION
	427.89 - (ICD9) OTHER SPECIFIED CARDIAC DYSRHYTHMIAS
	427.9 - (ICD9) CARDIAC DYSRHYTHMIA UNSPECIFIED
	The occurrence of Outpatient with the following attributes:
	Diagnosis Code (Any Position) is any of: { "427", "427.0", "427.1", "427.2", "427.3", "427.31", "427.32", "427.4", "427.41", "427.42", "427.5", "427.6", "427.60", "427.61", "427.69", "427.8", "427.81", "427.89", "427.9" }
	427 - (ICD9) CARDIAC DYSRHYTHMIAS
	427.0 - (ICD9) PAROXYSMAL SUPRAVENTRICULAR TACHYCARDIA
	427.1 - (ICD9) PAROXYSMAL VENTRICULAR TACHYCARDIA
	427.2 - (ICD9) PAROXYSMAL TACHYCARDIA UNSPECIFIED
	427.3 - (ICD9) ATRIAL FIBRILLATION AND FLUTTER
	427.31 - (ICD9) ATRIAL FIBRILLATION
	427.32 - (ICD9) ATRIAL FLUTTER
	427.4 - (ICD9) VENTRICULAR FIBRILLATION AND FLUTTER
	427.41 - (ICD9) VENTRICULAR FIBRILLATION
	427.42 - (ICD9) VENTRICULAR FLUTTER
	427.5 - (ICD9) CARDIAC ARREST
	427.6 - (ICD9) PREMATURE BEATS
	427.60 - (ICD9) PREMATURE BEATS UNSPECIFIED
	427.61 - (ICD9) SUPRAVENTRICULAR PREMATURE BEATS
	427.69 - (ICD9) OTHER PREMATURE BEATS
	427.8 - (ICD9) OTHER SPECIFIED CARDIAC DYSRHYTHMIAS
	427.81 - (ICD9) SINOATRIAL NODE DYSFUNCTION
	427.89 - (ICD9) OTHER SPECIFIED CARDIAC DYSRHYTHMIAS
	427.9 - (ICD9) CARDIAC DYSRHYTHMIA UNSPECIFIED
Arthritis
This event measure was defined as occurring when any of the following criteria were met:
	The occurrence of Inpatient with the following attributes:
	Diagnosis Code (Any Position) is any of: { "714.30", "714.31", "714.32", "714.33", "714.81", "714.89", "715.00", "715.04", "715.09", "715.10", "715.11", "715.12", "715.13", "715.14", "715.15", "715.16", "715.17", "715.18", "715.20", "715.21", "715.22", "715.23", "715.24", "715.25", "715.26", "715.27", "715.28", "715.30", "715.31", "715.32", "715.33", "715.34", "715.35", "715.36", "715.37", "715.3…
	714.30 - (ICD9) CHRONIC OR UNSPECIFIED POLYARTICULAR JUVENILE RHEUMATOID ARTHRITIS
	714.31 - (ICD9) ACUTE POLYARTICULAR JUVENILE RHEUMATOID ARTHRITIS
	714.32 - (ICD9) PAUCIARTICULAR JUVENILE RHEUMATOID ARTHRITIS
	714.33 - (ICD9) MONOARTICULAR JUVENILE RHEUMATOID ARTHRITIS
	714.81 - (ICD9) RHEUMATOID LUNG
	714.89 - (ICD9) OTHER SPECIFIED INFLAMMATORY POLYARTHROPATHIES
	715.00 - (ICD9) OSTEOARTHROSIS GENERALIZED INVOLVING UNSPECIFIED SITE
	715.04 - (ICD9) OSTEOARTHROSIS GENERALIZED INVOLVING HAND
	715.09 - (ICD9) OSTEOARTHROSIS GENERALIZED INVOLVING MULTIPLE SITES
	715.10 - (ICD9) OSTEOARTHROSIS LOCALIZED PRIMARY INVOLVING UNSPECIFIED SITE
	715.11 - (ICD9) OSTEOARTHROSIS LOCALIZED PRIMARY INVOLVING SHOULDER REGION
	715.12 - (ICD9) OSTEOARTHROSIS LOCALIZED PRIMARY INVOLVING UPPER ARM
	715.13 - (ICD9) OSTEOARTHROSIS LOCALIZED PRIMARY INVOLVING FOREARM
	715.14 - (ICD9) OSTEOARTHROSIS LOCALIZED PRIMARY INVOLVING HAND
	715.15 - (ICD9) OSTEOARTHROSIS LOCALIZED PRIMARY INVOLVING PELVIC REGION AND THIGH
	715.16 - (ICD9) OSTEOARTHROSIS LOCALIZED PRIMARY INVOLVING LOWER LEG
	715.17 - (ICD9) OSTEOARTHROSIS LOCALIZED PRIMARY INVOLVING ANKLE AND FOOT
	715.18 - (ICD9) OSTEOARTHROSIS LOCALIZED PRIMARY INVOLVING OTHER SPECIFIED SITES
	715.20 - (ICD9) OSTEOARTHROSIS LOCALIZED SECONDARY INVOLVING UNSPECIFIED SITE
	715.21 - (ICD9) OSTEOARTHROSIS LOCALIZED SECONDARY INVOLVING SHOULDER REGION
	715.22 - (ICD9) OSTEOARTHROSIS LOCALIZED SECONDARY INVOLVING UPPER ARM
	715.23 - (ICD9) OSTEOARTHROSIS LOCALIZED SECONDARY INVOLVING FOREARM
	715.24 - (ICD9) OSTEOARTHROSIS LOCALIZED SECONDARY INVOLVING HAND
	715.25 - (ICD9) OSTEOARTHROSIS LOCALIZED SECONDARY INVOLVING PELVIC REGION AND THIGH
	715.26 - (ICD9) OSTEOARTHROSIS LOCALIZED SECONDARY INVOLVING LOWER LEG
	715.27 - (ICD9) OSTEOARTHROSIS LOCALIZED SECONDARY INVOLVING ANKLE AND FOOT
	715.28 - (ICD9) OSTEOARTHROSIS LOCALIZED SECONDARY INVOLVING OTHER SPECIFIED SITES
	715.30 - (ICD9) OSTEOARTHROSIS LOCALIZED NOT SPECIFIED WHETHER PRIMARY OR SECONDARY INVOLVING UNSPECIFIED SITE
	715.31 - (ICD9) OSTEOARTHROSIS LOCALIZED NOT SPECIFIED WHETHER PRIMARY OR SECONDARY INVOLVING SHOULDER REGION
	715.32 - (ICD9) OSTEOARTHROSIS LOCALIZED NOT SPECIFIED WHETHER PRIMARY OR SECONDARY INVOLVING UPPER ARM
	715.33 - (ICD9) OSTEOARTHROSIS LOCALIZED NOT SPECIFIED WHETHER PRIMARY OR SECONDARY INVOLVING FOREARM
	715.34 - (ICD9) OSTEOARTHROSIS LOCALIZED NOT SPECIFIED WHETHER PRIMARY OR SECONDARY INVOLVING HAND
	715.35 - (ICD9) OSTEOARTHROSIS LOCALIZED NOT SPECIFIED WHETHER PRIMARY OR SECONDARY INVOLVING PELVIC REGION AND THIGH
	715.36 - (ICD9) OSTEOARTHROSIS LOCALIZED NOT SPECIFIED WHETHER PRIMARY OR SECONDARY INVOLVING LOWER LEG
	715.37 - (ICD9) OSTEOARTHROSIS LOCALIZED NOT SPECIFIED WHETHER PRIMARY OR SECONDARY INVOLVING ANKLE AND FOOT
	715.38 - (ICD9) OSTEOARTHROSIS LOCALIZED NOT SPECIFIED WHETHER PRIMARY OR SECONDARY INVOLVING OTHER SPECIFIED SITES
	715.80 - (ICD9) OSTEOARTHROSIS INVOLVING OR WITH MORE THAN ONE SITE BUT NOT SPECIFIED AS GENERALIZED AND INVOLVING UNSPECIFIED SITE
	715.89 - (ICD9) OSTEOARTHROSIS INVOLVING OR WITH MULTIPLE SITES BUT NOT SPECIFIED AS GENERALIZED
	715.90 - (ICD9) OSTEOARTHROSIS UNSPECIFIED WHETHER GENERALIZED OR LOCALIZED INVOLVING UNSPECIFIED SITE
	715.91 - (ICD9) OSTEOARTHROSIS UNSPECIFIED WHETHER GENERALIZED OR LOCALIZED INVOLVING SHOULDER REGION
	715.92 - (ICD9) OSTEOARTHROSIS UNSPECIFIED WHETHER GENERALIZED OR LOCALIZED INVOLVING UPPER ARM
	715.93 - (ICD9) OSTEOARTHROSIS UNSPECIFIED WHETHER GENERALIZED OR LOCALIZED INVOLVING FOREARM
	715.94 - (ICD9) OSTEOARTHROSIS UNSPECIFIED WHETHER GENERALIZED OR LOCALIZED INVOLVING HAND
	715.95 - (ICD9) OSTEOARTHROSIS UNSPECIFIED WHETHER GENERALIZED OR LOCALIZED INVOLVING PELVIC REGION AND THIGH
	715.96 - (ICD9) OSTEOARTHROSIS UNSPECIFIED WHETHER GENERALIZED OR LOCALIZED INVOLVING LOWER LEG
	715.97 - (ICD9) OSTEOARTHROSIS UNSPECIFIED WHETHER GENERALIZED OR LOCALIZED INVOLVING ANKLE AND FOOT
	715.98 - (ICD9) OSTEOARTHROSIS UNSPECIFIED WHETHER GENERALIZED OR LOCALIZED INVOLVING OTHER SPECIFIED SITES
	714.0 - (ICD9) RHEUMATOID ARTHRITIS
	714.1 - (ICD9) FELTY'S SYNDROME
	714.2 - (ICD9) OTHER RHEUMATOID ARTHRITIS WITH VISCERAL OR SYSTEMIC INVOLVEMENT
	714.4 - (ICD9) CHRONIC POSTRHEUMATIC ARTHROPATHY
	714.9 - (ICD9) UNSPECIFIED INFLAMMATORY POLYARTHROPATHY
	720.0 - (ICD9) ANKYLOSING SPONDYLITIS
	V13.4 - Code overlap - (ICD9) PERSONAL HISTORY OF ARTHRITIS; (ICD10) Pedal cycle driver injured in collision with car, pick-up truck or van in traffic accident
	The occurrence of Outpatient with the following attributes:
	Diagnosis Code (Any Position) is any of: { "714.30", "714.31", "714.32", "714.33", "714.81", "714.89", "715.00", "715.04", "715.09", "715.10", "715.11", "715.12", "715.13", "715.14", "715.15", "715.16", "715.17", "715.18", "715.20", "715.21", "715.22", "715.23", "715.24", "715.25", "715.26", "715.27", "715.28", "715.30", "715.31", "715.32", "715.33", "715.34", "715.35", "715.36", "715.37", "715.3…
	714.30 - (ICD9) CHRONIC OR UNSPECIFIED POLYARTICULAR JUVENILE RHEUMATOID ARTHRITIS
	714.31 - (ICD9) ACUTE POLYARTICULAR JUVENILE RHEUMATOID ARTHRITIS
	714.32 - (ICD9) PAUCIARTICULAR JUVENILE RHEUMATOID ARTHRITIS
	714.33 - (ICD9) MONOARTICULAR JUVENILE RHEUMATOID ARTHRITIS
	714.81 - (ICD9) RHEUMATOID LUNG
	714.89 - (ICD9) OTHER SPECIFIED INFLAMMATORY POLYARTHROPATHIES
	715.00 - (ICD9) OSTEOARTHROSIS GENERALIZED INVOLVING UNSPECIFIED SITE
	715.04 - (ICD9) OSTEOARTHROSIS GENERALIZED INVOLVING HAND
	715.09 - (ICD9) OSTEOARTHROSIS GENERALIZED INVOLVING MULTIPLE SITES
	715.10 - (ICD9) OSTEOARTHROSIS LOCALIZED PRIMARY INVOLVING UNSPECIFIED SITE
	715.11 - (ICD9) OSTEOARTHROSIS LOCALIZED PRIMARY INVOLVING SHOULDER REGION
	715.12 - (ICD9) OSTEOARTHROSIS LOCALIZED PRIMARY INVOLVING UPPER ARM
	715.13 - (ICD9) OSTEOARTHROSIS LOCALIZED PRIMARY INVOLVING FOREARM
	715.14 - (ICD9) OSTEOARTHROSIS LOCALIZED PRIMARY INVOLVING HAND
	715.15 - (ICD9) OSTEOARTHROSIS LOCALIZED PRIMARY INVOLVING PELVIC REGION AND THIGH
	715.16 - (ICD9) OSTEOARTHROSIS LOCALIZED PRIMARY INVOLVING LOWER LEG
	715.17 - (ICD9) OSTEOARTHROSIS LOCALIZED PRIMARY INVOLVING ANKLE AND FOOT
	715.18 - (ICD9) OSTEOARTHROSIS LOCALIZED PRIMARY INVOLVING OTHER SPECIFIED SITES
	715.20 - (ICD9) OSTEOARTHROSIS LOCALIZED SECONDARY INVOLVING UNSPECIFIED SITE
	715.21 - (ICD9) OSTEOARTHROSIS LOCALIZED SECONDARY INVOLVING SHOULDER REGION
	715.22 - (ICD9) OSTEOARTHROSIS LOCALIZED SECONDARY INVOLVING UPPER ARM
	715.23 - (ICD9) OSTEOARTHROSIS LOCALIZED SECONDARY INVOLVING FOREARM
	715.24 - (ICD9) OSTEOARTHROSIS LOCALIZED SECONDARY INVOLVING HAND
	715.25 - (ICD9) OSTEOARTHROSIS LOCALIZED SECONDARY INVOLVING PELVIC REGION AND THIGH
	715.26 - (ICD9) OSTEOARTHROSIS LOCALIZED SECONDARY INVOLVING LOWER LEG
	715.27 - (ICD9) OSTEOARTHROSIS LOCALIZED SECONDARY INVOLVING ANKLE AND FOOT
	715.28 - (ICD9) OSTEOARTHROSIS LOCALIZED SECONDARY INVOLVING OTHER SPECIFIED SITES
	715.30 - (ICD9) OSTEOARTHROSIS LOCALIZED NOT SPECIFIED WHETHER PRIMARY OR SECONDARY INVOLVING UNSPECIFIED SITE
	715.31 - (ICD9) OSTEOARTHROSIS LOCALIZED NOT SPECIFIED WHETHER PRIMARY OR SECONDARY INVOLVING SHOULDER REGION
	715.32 - (ICD9) OSTEOARTHROSIS LOCALIZED NOT SPECIFIED WHETHER PRIMARY OR SECONDARY INVOLVING UPPER ARM
	715.33 - (ICD9) OSTEOARTHROSIS LOCALIZED NOT SPECIFIED WHETHER PRIMARY OR SECONDARY INVOLVING FOREARM
	715.34 - (ICD9) OSTEOARTHROSIS LOCALIZED NOT SPECIFIED WHETHER PRIMARY OR SECONDARY INVOLVING HAND
	715.35 - (ICD9) OSTEOARTHROSIS LOCALIZED NOT SPECIFIED WHETHER PRIMARY OR SECONDARY INVOLVING PELVIC REGION AND THIGH
	715.36 - (ICD9) OSTEOARTHROSIS LOCALIZED NOT SPECIFIED WHETHER PRIMARY OR SECONDARY INVOLVING LOWER LEG
	715.37 - (ICD9) OSTEOARTHROSIS LOCALIZED NOT SPECIFIED WHETHER PRIMARY OR SECONDARY INVOLVING ANKLE AND FOOT
	715.38 - (ICD9) OSTEOARTHROSIS LOCALIZED NOT SPECIFIED WHETHER PRIMARY OR SECONDARY INVOLVING OTHER SPECIFIED SITES
	715.80 - (ICD9) OSTEOARTHROSIS INVOLVING OR WITH MORE THAN ONE SITE BUT NOT SPECIFIED AS GENERALIZED AND INVOLVING UNSPECIFIED SITE
	715.89 - (ICD9) OSTEOARTHROSIS INVOLVING OR WITH MULTIPLE SITES BUT NOT SPECIFIED AS GENERALIZED
	715.90 - (ICD9) OSTEOARTHROSIS UNSPECIFIED WHETHER GENERALIZED OR LOCALIZED INVOLVING UNSPECIFIED SITE
	715.91 - (ICD9) OSTEOARTHROSIS UNSPECIFIED WHETHER GENERALIZED OR LOCALIZED INVOLVING SHOULDER REGION
	715.92 - (ICD9) OSTEOARTHROSIS UNSPECIFIED WHETHER GENERALIZED OR LOCALIZED INVOLVING UPPER ARM
	715.93 - (ICD9) OSTEOARTHROSIS UNSPECIFIED WHETHER GENERALIZED OR LOCALIZED INVOLVING FOREARM
	715.94 - (ICD9) OSTEOARTHROSIS UNSPECIFIED WHETHER GENERALIZED OR LOCALIZED INVOLVING HAND
	715.95 - (ICD9) OSTEOARTHROSIS UNSPECIFIED WHETHER GENERALIZED OR LOCALIZED INVOLVING PELVIC REGION AND THIGH
	715.96 - (ICD9) OSTEOARTHROSIS UNSPECIFIED WHETHER GENERALIZED OR LOCALIZED INVOLVING LOWER LEG
	715.97 - (ICD9) OSTEOARTHROSIS UNSPECIFIED WHETHER GENERALIZED OR LOCALIZED INVOLVING ANKLE AND FOOT
	715.98 - (ICD9) OSTEOARTHROSIS UNSPECIFIED WHETHER GENERALIZED OR LOCALIZED INVOLVING OTHER SPECIFIED SITES
	714.0 - (ICD9) RHEUMATOID ARTHRITIS
	714.1 - (ICD9) FELTY'S SYNDROME
	714.2 - (ICD9) OTHER RHEUMATOID ARTHRITIS WITH VISCERAL OR SYSTEMIC INVOLVEMENT
	714.4 - (ICD9) CHRONIC POSTRHEUMATIC ARTHROPATHY
	714.9 - (ICD9) UNSPECIFIED INFLAMMATORY POLYARTHROPATHY
	720.0 - (ICD9) ANKYLOSING SPONDYLITIS
	V13.4 - Code overlap - (ICD9) PERSONAL HISTORY OF ARTHRITIS; (ICD10) Pedal cycle driver injured in collision with car, pick-up truck or van in traffic accident
Asthma
This event measure was defined as occurring when any of the following criteria were met:
	The occurrence of Inpatient with the following attributes:
	Diagnosis Code (Any Position) is any of: { "493", "493.0", "493.00", "493.01", "493.02", "493.1", "493.10", "493.11", "493.12", "493.2", "493.20", "493.21", "493.22", "493.8", "493.81", "493.82", "493.9", "493.90", "493.91", "493.92" }
	493 - (ICD9) ASTHMA
	493.0 - (ICD9) EXTRINSIC ASTHMA
	493.00 - (ICD9) EXTRINSIC ASTHMA UNSPECIFIED
	493.01 - (ICD9) EXTRINSIC ASTHMA WITH STATUS ASTHMATICUS
	493.02 - (ICD9) EXTRINSIC ASTHMA WITH (ACUTE) EXACERBATION
	493.1 - (ICD9) INTRINSIC ASTHMA
	493.10 - (ICD9) INTRINSIC ASTHMA UNSPECIFIED
	493.11 - (ICD9) INTRINSIC ASTHMA WITH STATUS ASTHMATICUS
	493.12 - (ICD9) INTRINSIC ASTHMA WITH (ACUTE) EXACERBATION
	493.2 - (ICD9) CHRONIC OBSTRUCTIVE ASTHMA
	493.20 - (ICD9) CHRONIC OBSTRUCTIVE ASTHMA UNSPECIFIED
	493.21 - (ICD9) CHRONIC OBSTRUCTIVE ASTHMA WITH STATUS ASTHMATICUS
	493.22 - (ICD9) CHRONIC OBSTRUCTIVE ASTHMA WITH (ACUTE) EXACERBATION
	493.8 - (ICD9) OTHER SPECIFIED ASTHMA
	493.81 - (ICD9) EXERCISE-INDUCED BRONCHOSPASM
	493.82 - (ICD9) COUGH VARIANT ASTHMA
	493.9 - (ICD9) ASTHMA UNSPECIFIED
	493.90 - (ICD9) ASTHMA UNSPECIFIED
	493.91 - (ICD9) ASTHMA UNSPECIFIED TYPE WITH STATUS ASTHMATICUS
	493.92 - (ICD9) ASTHMA UNSPECIFIED WITH (ACUTE) EXACERBATION
	The occurrence of Outpatient with the following attributes:
	Diagnosis Code (Any Position) is any of: { "493", "493.0", "493.00", "493.01", "493.02", "493.1", "493.10", "493.11", "493.12", "493.2", "493.20", "493.21", "493.22", "493.8", "493.81", "493.82", "493.9", "493.90", "493.91", "493.92" }
	493 - (ICD9) ASTHMA
	493.0 - (ICD9) EXTRINSIC ASTHMA
	493.00 - (ICD9) EXTRINSIC ASTHMA UNSPECIFIED
	493.01 - (ICD9) EXTRINSIC ASTHMA WITH STATUS ASTHMATICUS
	493.02 - (ICD9) EXTRINSIC ASTHMA WITH (ACUTE) EXACERBATION
	493.1 - (ICD9) INTRINSIC ASTHMA
	493.10 - (ICD9) INTRINSIC ASTHMA UNSPECIFIED
	493.11 - (ICD9) INTRINSIC ASTHMA WITH STATUS ASTHMATICUS
	493.12 - (ICD9) INTRINSIC ASTHMA WITH (ACUTE) EXACERBATION
	493.2 - (ICD9) CHRONIC OBSTRUCTIVE ASTHMA
	493.20 - (ICD9) CHRONIC OBSTRUCTIVE ASTHMA UNSPECIFIED
	493.21 - (ICD9) CHRONIC OBSTRUCTIVE ASTHMA WITH STATUS ASTHMATICUS
	493.22 - (ICD9) CHRONIC OBSTRUCTIVE ASTHMA WITH (ACUTE) EXACERBATION
	493.8 - (ICD9) OTHER SPECIFIED ASTHMA
	493.81 - (ICD9) EXERCISE-INDUCED BRONCHOSPASM
	493.82 - (ICD9) COUGH VARIANT ASTHMA
	493.9 - (ICD9) ASTHMA UNSPECIFIED
	493.90 - (ICD9) ASTHMA UNSPECIFIED
	493.91 - (ICD9) ASTHMA UNSPECIFIED TYPE WITH STATUS ASTHMATICUS
	493.92 - (ICD9) ASTHMA UNSPECIFIED WITH (ACUTE) EXACERBATION
Atherosclerosis
This event measure was defined as occurring when any of the following criteria were met:
	The occurrence of Inpatient with the following attributes:
	Diagnosis Code (Any Position) is any of: { "411.81", "411.89", "414.00", "414.01", "414.06", "V45.81", "V45.82", "411.0", "411.1", "411.8", "412", "413.0", "413.1", "413.9", "414.0", "414.02", "414.03", "414.04", "414.05", "414.07", "414.2", "414.3", "414.4", "414.8", "414.9", "440.20", "440.21", "440.22", "440.23", "440.29", "440.0", "440.1", "440.2", "440.24", "440.4", "440.8", "440.9", "443.9"…
	411.81 - (ICD9) ACUTE CORONARY OCCLUSION WITHOUT MYOCARDIAL INFARCTION
	411.89 - (ICD9) OTHER ACUTE AND SUBACUTE FORMS OF ISCHEMIC HEART DISEASE OTHER
	414.00 - (ICD9) CORONARY ATHEROSCLEROSIS OF UNSPECIFIED TYPE OF VESSEL NATIVE OR GRAFT
	414.01 - (ICD9) CORONARY ATHEROSCLEROSIS OF NATIVE CORONARY ARTERY
	414.06 - (ICD9) CORONARY ATHEROSCLEROSIS OF NATIVE CORONARY ARTERY OF TRANSPLANTED HEART
	V45.81 - (ICD9) POSTSURGICAL AORTOCORONARY BYPASS STATUS
	V45.82 - (ICD9) PERCUTANEOUS TRANSLUMINAL CORONARY ANGIOPLASTY STATUS
	411.0 - (ICD9) POSTMYOCARDIAL INFARCTION SYNDROME
	411.1 - (ICD9) INTERMEDIATE CORONARY SYNDROME
	411.8 - (ICD9) OTHER ACUTE AND SUBACUTE FORMS OF ISCHEMIC HEART DISEASE
	412 - (ICD9) OLD MYOCARDIAL INFARCTION
	413.0 - (ICD9) ANGINA DECUBITUS
	413.1 - (ICD9) PRINZMETAL ANGINA
	413.9 - (ICD9) OTHER AND UNSPECIFIED ANGINA PECTORIS
	414.0 - (ICD9) CORONARY ATHEROSCLEROSIS
	414.02 - (ICD9) CORONARY ATHEROSCLEROSIS OF AUTOLOGOUS VEIN BYPASS GRAFT
	414.03 - (ICD9) CORONARY ATHEROSCLEROSIS OF NONAUTOLOGOUS BIOLOGICAL BYPASS GRAFT
	414.04 - (ICD9) CORONARY ATHEROSCLEROSIS OF ARTERY BYPASS GRAFT
	414.05 - (ICD9) CORONARY ATHEROSCLEROSIS OF UNSPECIFIED BYPASS GRAFT
	414.07 - (ICD9) CORONARY ATHEROSCLEROSIS OF BYPASS GRAFT (ARTERY) (VEIN) OF TRANSPLANTED HEART
	414.2 - (ICD9) CHRONIC TOTAL OCCLUSION OF CORONARY ARTERY
	414.3 - (ICD9) CORONARY ATHEROSCLEROSIS DUE TO LIPID RICH PLAQUE
	414.4 - (ICD9) CORONARY ATHEROSCLEROSIS DUE TO CALCIFIED CORONARY LESION
	414.8 - (ICD9) OTHER SPECIFIED FORMS OF CHRONIC ISCHEMIC HEART DISEASE
	414.9 - (ICD9) CHRONIC ISCHEMIC HEART DISEASE UNSPECIFIED
	440.20 - (ICD9) ATHEROSCLEROSIS OF NATIVE ARTERIES OF THE EXTREMITIES UNSPECIFIED
	440.21 - (ICD9) ATHEROSCLEROSIS OF NATIVE ARTERIES OF THE EXTREMITIES WITH INTERMITTENT CLAUDICATION
	440.22 - (ICD9) ATHEROSCLEROSIS OF NATIVE ARTERIES OF THE EXTREMITIES WITH REST PAIN
	440.23 - (ICD9) ATHEROSCLEROSIS OF NATIVE ARTERIES OF THE EXTREMITIES WITH ULCERATION
	440.29 - (ICD9) OTHER ATHEROSCLEROSIS OF NATIVE ARTERIES OF THE EXTREMITIES
	440.0 - (ICD9) ATHEROSCLEROSIS OF AORTA
	440.1 - (ICD9) ATHEROSCLEROSIS OF RENAL ARTERY
	440.2 - (ICD9) ATHEROSCLEROSIS OF NATIVE ARTERIES OF THE EXTREMITIES
	440.24 - (ICD9) ATHEROSCLEROSIS OF NATIVE ARTERIES OF THE EXTREMITIES WITH GANGRENE
	440.4 - (ICD9) CHRONIC TOTAL OCCLUSION OF ARTERY OF THE EXTREMITIES
	440.8 - (ICD9) ATHEROSCLEROSIS OF OTHER SPECIFIED ARTERIES
	440.9 - (ICD9) GENERALIZED AND UNSPECIFIED ATHEROSCLEROSIS
	443.9 - (ICD9) PERIPHERAL VASCULAR DISEASE UNSPECIFIED
	557.0 - (ICD9) ACUTE VASCULAR INSUFFICIENCY OF INTESTINE
	557.1 - (ICD9) CHRONIC VASCULAR INSUFFICIENCY OF INTESTINE
	557.9 - (ICD9) UNSPECIFIED VASCULAR INSUFFICIENCY OF INTESTINE
	The occurrence of Outpatient with the following attributes:
	Diagnosis Code (Any Position) is any of: { "411.0", "411.1", "411.8", "411.81", "411.89", "412", "413.0", "413.1", "413.9", "414.0", "414.00", "414.01", "414.02", "414.03", "414.04", "414.05", "414.06", "414.07", "414.2", "414.3", "414.4", "414.8", "414.9", "440.0", "440.1", "440.2", "440.20", "440.21", "440.22", "440.23", "440.24", "440.29", "440.4", "440.8", "440.9", "443.9", "557.0", "557.1", …
	411.0 - (ICD9) POSTMYOCARDIAL INFARCTION SYNDROME
	411.1 - (ICD9) INTERMEDIATE CORONARY SYNDROME
	411.8 - (ICD9) OTHER ACUTE AND SUBACUTE FORMS OF ISCHEMIC HEART DISEASE
	411.81 - (ICD9) ACUTE CORONARY OCCLUSION WITHOUT MYOCARDIAL INFARCTION
	411.89 - (ICD9) OTHER ACUTE AND SUBACUTE FORMS OF ISCHEMIC HEART DISEASE OTHER
	412 - (ICD9) OLD MYOCARDIAL INFARCTION
	413.0 - (ICD9) ANGINA DECUBITUS
	413.1 - (ICD9) PRINZMETAL ANGINA
	413.9 - (ICD9) OTHER AND UNSPECIFIED ANGINA PECTORIS
	414.0 - (ICD9) CORONARY ATHEROSCLEROSIS
	414.00 - (ICD9) CORONARY ATHEROSCLEROSIS OF UNSPECIFIED TYPE OF VESSEL NATIVE OR GRAFT
	414.01 - (ICD9) CORONARY ATHEROSCLEROSIS OF NATIVE CORONARY ARTERY
	414.02 - (ICD9) CORONARY ATHEROSCLEROSIS OF AUTOLOGOUS VEIN BYPASS GRAFT
	414.03 - (ICD9) CORONARY ATHEROSCLEROSIS OF NONAUTOLOGOUS BIOLOGICAL BYPASS GRAFT
	414.04 - (ICD9) CORONARY ATHEROSCLEROSIS OF ARTERY BYPASS GRAFT
	414.05 - (ICD9) CORONARY ATHEROSCLEROSIS OF UNSPECIFIED BYPASS GRAFT
	414.06 - (ICD9) CORONARY ATHEROSCLEROSIS OF NATIVE CORONARY ARTERY OF TRANSPLANTED HEART
	414.07 - (ICD9) CORONARY ATHEROSCLEROSIS OF BYPASS GRAFT (ARTERY) (VEIN) OF TRANSPLANTED HEART
	414.2 - (ICD9) CHRONIC TOTAL OCCLUSION OF CORONARY ARTERY
	414.3 - (ICD9) CORONARY ATHEROSCLEROSIS DUE TO LIPID RICH PLAQUE
	414.4 - (ICD9) CORONARY ATHEROSCLEROSIS DUE TO CALCIFIED CORONARY LESION
	414.8 - (ICD9) OTHER SPECIFIED FORMS OF CHRONIC ISCHEMIC HEART DISEASE
	414.9 - (ICD9) CHRONIC ISCHEMIC HEART DISEASE UNSPECIFIED
	440.0 - (ICD9) ATHEROSCLEROSIS OF AORTA
	440.1 - (ICD9) ATHEROSCLEROSIS OF RENAL ARTERY
	440.2 - (ICD9) ATHEROSCLEROSIS OF NATIVE ARTERIES OF THE EXTREMITIES
	440.20 - (ICD9) ATHEROSCLEROSIS OF NATIVE ARTERIES OF THE EXTREMITIES UNSPECIFIED
	440.21 - (ICD9) ATHEROSCLEROSIS OF NATIVE ARTERIES OF THE EXTREMITIES WITH INTERMITTENT CLAUDICATION
	440.22 - (ICD9) ATHEROSCLEROSIS OF NATIVE ARTERIES OF THE EXTREMITIES WITH REST PAIN
	440.23 - (ICD9) ATHEROSCLEROSIS OF NATIVE ARTERIES OF THE EXTREMITIES WITH ULCERATION
	440.24 - (ICD9) ATHEROSCLEROSIS OF NATIVE ARTERIES OF THE EXTREMITIES WITH GANGRENE
	440.29 - (ICD9) OTHER ATHEROSCLEROSIS OF NATIVE ARTERIES OF THE EXTREMITIES
	440.4 - (ICD9) CHRONIC TOTAL OCCLUSION OF ARTERY OF THE EXTREMITIES
	440.8 - (ICD9) ATHEROSCLEROSIS OF OTHER SPECIFIED ARTERIES
	440.9 - (ICD9) GENERALIZED AND UNSPECIFIED ATHEROSCLEROSIS
	443.9 - (ICD9) PERIPHERAL VASCULAR DISEASE UNSPECIFIED
	557.0 - (ICD9) ACUTE VASCULAR INSUFFICIENCY OF INTESTINE
	557.1 - (ICD9) CHRONIC VASCULAR INSUFFICIENCY OF INTESTINE
	557.9 - (ICD9) UNSPECIFIED VASCULAR INSUFFICIENCY OF INTESTINE
	V45.81 - (ICD9) POSTSURGICAL AORTOCORONARY BYPASS STATUS
	V45.82 - (ICD9) PERCUTANEOUS TRANSLUMINAL CORONARY ANGIOPLASTY STATUS
COPD
This event measure was defined as occurring when any of the following criteria were met:
	The occurrence of Inpatient with the following attributes:
	Diagnosis Code (Any Position) is any of: { "491", "491.0", "491.1", "491.2", "491.20", "491.21", "491.22", "491.8", "491.9", "492", "492.0", "492.8", "496" }
	491 - (ICD9) CHRONIC BRONCHITIS
	491.0 - (ICD9) SIMPLE CHRONIC BRONCHITIS
	491.1 - (ICD9) MUCOPURULENT CHRONIC BRONCHITIS
	491.2 - (ICD9) OBSTRUCTIVE CHRONIC BRONCHITIS
	491.20 - (ICD9) OBSTRUCTIVE CHRONIC BRONCHITIS WITHOUT EXACERBATION
	491.21 - (ICD9) OBSTRUCTIVE CHRONIC BRONCHITIS WITH (ACUTE) EXACERBATION
	491.22 - (ICD9) OBSTRUCTIVE CHRONIC BRONCHITIS WITH ACUTE BRONCHITIS
	491.8 - (ICD9) OTHER CHRONIC BRONCHITIS
	491.9 - (ICD9) UNSPECIFIED CHRONIC BRONCHITIS
	492 - (ICD9) EMPHYSEMA
	492.0 - (ICD9) EMPHYSEMATOUS BLEB
	492.8 - (ICD9) OTHER EMPHYSEMA
	496 - (ICD9) CHRONIC AIRWAY OBSTRUCTION NOT ELSEWHERE CLASSIFIED
	The occurrence of Outpatient with the following attributes:
	Diagnosis Code (Any Position) is any of: { "491", "491.0", "491.1", "491.2", "491.20", "491.21", "491.22", "491.8", "491.9", "492", "492.0", "492.8", "496" }
	491 - (ICD9) CHRONIC BRONCHITIS
	491.0 - (ICD9) SIMPLE CHRONIC BRONCHITIS
	491.1 - (ICD9) MUCOPURULENT CHRONIC BRONCHITIS
	491.2 - (ICD9) OBSTRUCTIVE CHRONIC BRONCHITIS
	491.20 - (ICD9) OBSTRUCTIVE CHRONIC BRONCHITIS WITHOUT EXACERBATION
	491.21 - (ICD9) OBSTRUCTIVE CHRONIC BRONCHITIS WITH (ACUTE) EXACERBATION
	491.22 - (ICD9) OBSTRUCTIVE CHRONIC BRONCHITIS WITH ACUTE BRONCHITIS
	491.8 - (ICD9) OTHER CHRONIC BRONCHITIS
	491.9 - (ICD9) UNSPECIFIED CHRONIC BRONCHITIS
	492 - (ICD9) EMPHYSEMA
	492.0 - (ICD9) EMPHYSEMATOUS BLEB
	492.8 - (ICD9) OTHER EMPHYSEMA
	496 - (ICD9) CHRONIC AIRWAY OBSTRUCTION NOT ELSEWHERE CLASSIFIED
Congestive Heart Failure
This event measure was defined as occurring when any of the following criteria were met:
	The occurrence of Inpatient with the following attributes:
	Diagnosis Code (Any Position) is any of: { "398.91", "428.20", "428.21", "428.22", "428.23", "428.30", "428.31", "428.32", "428.33", "428.40", "428.41", "428.42", "428.43", "428.0", "428.1", "428.9" }
	398.91 - (ICD9) RHEUMATIC HEART FAILURE (CONGESTIVE)
	428.20 - (ICD9) UNSPECIFIED SYSTOLIC HEART FAILURE
	428.21 - (ICD9) ACUTE SYSTOLIC HEART FAILURE
	428.22 - (ICD9) CHRONIC SYSTOLIC HEART FAILURE
	428.23 - (ICD9) ACUTE ON CHRONIC SYSTOLIC HEART FAILURE
	428.30 - (ICD9) UNSPECIFIED DIASTOLIC HEART FAILURE
	428.31 - (ICD9) ACUTE DIASTOLIC HEART FAILURE
	428.32 - (ICD9) CHRONIC DIASTOLIC HEART FAILURE
	428.33 - (ICD9) ACUTE ON CHRONIC DIASTOLIC HEART FAILURE
	428.40 - (ICD9) UNSPECIFIED COMBINED SYSTOLIC AND DIASTOLIC HEART FAILURE
	428.41 - (ICD9) ACUTE COMBINED SYSTOLIC AND DIASTOLIC HEART FAILURE
	428.42 - (ICD9) CHRONIC COMBINED SYSTOLIC AND DIASTOLIC HEART FAILURE
	428.43 - (ICD9) ACUTE ON CHRONIC COMBINED SYSTOLIC AND DIASTOLIC HEART FAILURE
	428.0 - (ICD9) CONGESTIVE HEART FAILURE UNSPECIFIED
	428.1 - (ICD9) LEFT HEART FAILURE
	428.9 - (ICD9) HEART FAILURE UNSPECIFIED
	The occurrence of Outpatient with the following attributes:
	Diagnosis Code (Any Position) is any of: { "398.91", "428.0", "428.1", "428.20", "428.21", "428.22", "428.23", "428.30", "428.31", "428.32", "428.33", "428.40", "428.41", "428.42", "428.43", "428.9" }
	398.91 - (ICD9) RHEUMATIC HEART FAILURE (CONGESTIVE)
	428.0 - (ICD9) CONGESTIVE HEART FAILURE UNSPECIFIED
	428.1 - (ICD9) LEFT HEART FAILURE
	428.20 - (ICD9) UNSPECIFIED SYSTOLIC HEART FAILURE
	428.21 - (ICD9) ACUTE SYSTOLIC HEART FAILURE
	428.22 - (ICD9) CHRONIC SYSTOLIC HEART FAILURE
	428.23 - (ICD9) ACUTE ON CHRONIC SYSTOLIC HEART FAILURE
	428.30 - (ICD9) UNSPECIFIED DIASTOLIC HEART FAILURE
	428.31 - (ICD9) ACUTE DIASTOLIC HEART FAILURE
	428.32 - (ICD9) CHRONIC DIASTOLIC HEART FAILURE
	428.33 - (ICD9) ACUTE ON CHRONIC DIASTOLIC HEART FAILURE
	428.40 - (ICD9) UNSPECIFIED COMBINED SYSTOLIC AND DIASTOLIC HEART FAILURE
	428.41 - (ICD9) ACUTE COMBINED SYSTOLIC AND DIASTOLIC HEART FAILURE
	428.42 - (ICD9) CHRONIC COMBINED SYSTOLIC AND DIASTOLIC HEART FAILURE
	428.43 - (ICD9) ACUTE ON CHRONIC COMBINED SYSTOLIC AND DIASTOLIC HEART FAILURE
	428.9 - (ICD9) HEART FAILURE UNSPECIFIED
Depression
This event measure was defined as occurring when any of the following criteria were met:
	The occurrence of Inpatient with the following attributes:
	Diagnosis Code (Any Position), ICD-9 is any of: { "296.2", "296.20", "296.21", "296.22", "296.23", "296.24", "296.25", "296.26", "296.3", "296.30", "296.31", "296.32", "296.33", "296.34", "296.35", "296.36", "293.83", "300.4", "311" }
	296.2 - MAJOR DEPRESSIVE DISORDER SINGLE EPISODE
	296.20 - MAJOR DEPRESSIVE AFFECTIVE DISORDER SINGLE EPISODE UNSPECIFIED DEGREE
	296.21 - MAJOR DEPRESSIVE AFFECTIVE DISORDER SINGLE EPISODE MILD DEGREE
	296.22 - MAJOR DEPRESSIVE AFFECTIVE DISORDER SINGLE EPISODE MODERATE DEGREE
	296.23 - MAJOR DEPRESSIVE AFFECTIVE DISORDER SINGLE EPISODE SEVERE DEGREE WITHOUT PSYCHOTIC BEHAVIOR
	296.24 - MAJOR DEPRESSIVE AFFECTIVE DISORDER SINGLE EPISODE SEVERE DEGREE SPECIFIED AS WITH PSYCHOTIC BEHAVIOR
	296.25 - MAJOR DEPRESSIVE AFFECTIVE DISORDER SINGLE EPISODE IN PARTIAL OR UNSPECIFIED REMISSION
	296.26 - MAJOR DEPRESSIVE AFFECTIVE DISORDER SINGLE EPISODE IN FULL REMISSION
	296.3 - MAJOR DEPRESSIVE DISORDER RECURRENT EPISODE
	296.30 - MAJOR DEPRESSIVE AFFECTIVE DISORDER RECURRENT EPISODE UNSPECIFIED DEGREE
	296.31 - MAJOR DEPRESSIVE AFFECTIVE DISORDER RECURRENT EPISODE MILD DEGREE
	296.32 - MAJOR DEPRESSIVE AFFECTIVE DISORDER RECURRENT EPISODE MODERATE DEGREE
	296.33 - MAJOR DEPRESSIVE AFFECTIVE DISORDER RECURRENT EPISODE SEVERE DEGREE WITHOUT PSYCHOTIC BEHAVIOR
	296.34 - MAJOR DEPRESSIVE AFFECTIVE DISORDER RECURRENT EPISODE SEVERE DEGREE SPECIFIED AS WITH PSYCHOTIC BEHAVIOR
	296.35 - MAJOR DEPRESSIVE AFFECTIVE DISORDER RECURRENT EPISODE IN PARTIAL OR UNSPECIFIED REMISSION
	296.36 - MAJOR DEPRESSIVE AFFECTIVE DISORDER RECURRENT EPISODE IN FULL REMISSION
	293.83 - MOOD DISORDER WITH HALLUCINATIONS IN CONDITIONS CLASSIFIED ELSEWHERE
	300.4 - DYSTHYMIC DISORDER
	311 - DEPRESSIVE DISORDER NOT ELSEWHERE CLASSIFIED
	The occurrence of Outpatient with the following attributes:
	Diagnosis Code (Any Position), ICD-9 is any of: { "296.2", "296.20", "296.21", "296.22", "296.23", "296.24", "296.25", "296.26", "296.3", "296.30", "296.31", "296.32", "296.33", "296.34", "296.35", "296.36", "293.83", "300.4", "311" }
	296.2 - MAJOR DEPRESSIVE DISORDER SINGLE EPISODE
	296.20 - MAJOR DEPRESSIVE AFFECTIVE DISORDER SINGLE EPISODE UNSPECIFIED DEGREE
	296.21 - MAJOR DEPRESSIVE AFFECTIVE DISORDER SINGLE EPISODE MILD DEGREE
	296.22 - MAJOR DEPRESSIVE AFFECTIVE DISORDER SINGLE EPISODE MODERATE DEGREE
	296.23 - MAJOR DEPRESSIVE AFFECTIVE DISORDER SINGLE EPISODE SEVERE DEGREE WITHOUT PSYCHOTIC BEHAVIOR
	296.24 - MAJOR DEPRESSIVE AFFECTIVE DISORDER SINGLE EPISODE SEVERE DEGREE SPECIFIED AS WITH PSYCHOTIC BEHAVIOR
	296.25 - MAJOR DEPRESSIVE AFFECTIVE DISORDER SINGLE EPISODE IN PARTIAL OR UNSPECIFIED REMISSION
	296.26 - MAJOR DEPRESSIVE AFFECTIVE DISORDER SINGLE EPISODE IN FULL REMISSION
	296.3 - MAJOR DEPRESSIVE DISORDER RECURRENT EPISODE
	296.30 - MAJOR DEPRESSIVE AFFECTIVE DISORDER RECURRENT EPISODE UNSPECIFIED DEGREE
	296.31 - MAJOR DEPRESSIVE AFFECTIVE DISORDER RECURRENT EPISODE MILD DEGREE
	296.32 - MAJOR DEPRESSIVE AFFECTIVE DISORDER RECURRENT EPISODE MODERATE DEGREE
	296.33 - MAJOR DEPRESSIVE AFFECTIVE DISORDER RECURRENT EPISODE SEVERE DEGREE WITHOUT PSYCHOTIC BEHAVIOR
	296.34 - MAJOR DEPRESSIVE AFFECTIVE DISORDER RECURRENT EPISODE SEVERE DEGREE SPECIFIED AS WITH PSYCHOTIC BEHAVIOR
	296.35 - MAJOR DEPRESSIVE AFFECTIVE DISORDER RECURRENT EPISODE IN PARTIAL OR UNSPECIFIED REMISSION
	296.36 - MAJOR DEPRESSIVE AFFECTIVE DISORDER RECURRENT EPISODE IN FULL REMISSION
	293.83 - MOOD DISORDER WITH HALLUCINATIONS IN CONDITIONS CLASSIFIED ELSEWHERE
	300.4 - DYSTHYMIC DISORDER
	311 - DEPRESSIVE DISORDER NOT ELSEWHERE CLASSIFIED
Diabetes
This event measure was defined as occurring when any of the following criteria were met:
	The occurrence of Inpatient with the following attributes:
	Diagnosis Code (Any Position) is any of: { "249.00", "249.01", "249.10", "249.11", "249.20", "249.21", "249.30", "249.31", "249.40", "249.41", "249.50", "249.51", "249.60", "249.61", "249.70", "249.71", "249.80", "249.81", "249.90", "249.91", "250.00", "250.01", "250.02", "250.03", "250.10", "250.11", "250.12", "250.13", "250.20", "250.21", "250.22", "250.23", "250.30", "250.31", "250.32", "250.3…
	249.00 - (ICD9) SECONDARY DIABETES MELLITUS WITHOUT MENTION OF COMPLICATION NOT STATED AS UNCONTROLLED OR UNSPECIFIED
	249.01 - (ICD9) SECONDARY DIABETES MELLITUS WITHOUT MENTION OF COMPLICATION UNCONTROLLED
	249.10 - (ICD9) SECONDARY DIABETES MELLITUS WITH KETOACIDOSIS NOT STATED AS UNCONTROLLED OR UNSPECIFIED
	249.11 - (ICD9) SECONDARY DIABETES MELLITUS WITH KETOACIDOSIS UNCONTROLLED
	249.20 - (ICD9) SECONDARY DIABETES MELLITUS WITH HYPEROSMOLARITY NOT STATED AS UNCONTROLLED OR UNSPECIFIED
	249.21 - (ICD9) SECONDARY DIABETES MELLITUS WITH HYPEROSMOLARITY UNCONTROLLED
	249.30 - (ICD9) SECONDARY DIABETES MELLITUS WITH OTHER COMA NOT STATED AS UNCONTROLLED OR UNSPECIFIED
	249.31 - (ICD9) SECONDARY DIABETES MELLITUS WITH OTHER COMA UNCONTROLLED
	249.40 - (ICD9) SECONDARY DIABETES MELLITUS WITH RENAL MANIFESTATION NOT STATED AS UNCONTROLLED OR UNSPECIFIED
	249.41 - (ICD9) SECONDARY DIABETES MELLITUS WITH RENAL MANIFESTATION UNCONTROLLED
	249.50 - (ICD9) SECONDARY DIABETES MELLITUS WITH OPHTHALMIC MANIFESTATION NOT STATED AS UNCONTROLLED OR UNSPECIFIED
	249.51 - (ICD9) SECONDARY DIABETES MELLITUS WITH OPHTHALMIC MANIFESTATION UNCONTROLLED
	249.60 - (ICD9) SECONDARY DIABETES MELLITUS WITH NEUROLOGICAL MANIFESTATION NOT STATED AS UNCONTROLLED OR UNSPECIFIED
	249.61 - (ICD9) SECONDARY DIABETES MELLITUS WITH NEUROLOGICAL MANIFESTATION UNCONTROLLED
	249.70 - (ICD9) SECONDARY DIABETES MELLITUS WITH PERIPHERAL CIRCULATORY MANIFESTATION NOT STATED AS UNCONTROLLED OR UNSPECIFIED
	249.71 - (ICD9) SECONDARY DIABETES MELLITUS WITH PERIPHERAL CIRCULATORY MANIFESTATION UNCONTROLLED
	249.80 - (ICD9) SECONDARY DIABETES MELLITUS WITH OTHER SPECIFIED MANIFESTATION NOT STATED AS UNCONTROLLED OR UNSPECIFIED
	249.81 - (ICD9) SECONDARY DIABETES MELLITUS WITH OTHER SPECIFIED MANIFESTATION UNCONTROLLED
	249.90 - (ICD9) SECONDARY DIABETES MELLITUS WITH UNSPECIFIED COMPLICATION NOT STATED AS UNCONTROLLED OR UNSPECIFIED
	249.91 - (ICD9) SECONDARY DIABETES MELLITUS WITH UNSPECIFIED COMPLICATION UNCONTROLLED
	250.00 - (ICD9) DIABETES MELLITUS WITHOUT MENTION OF COMPLICATION TYPE II OR UNSPECIFIED TYPE NOT STATED AS UNCONTROLLED
	250.01 - (ICD9) DIABETES MELLITUS WITHOUT MENTION OF COMPLICATION TYPE I [JUVENILE TYPE] NOT STATED AS UNCONTROLLED
	250.02 - (ICD9) DIABETES MELLITUS WITHOUT MENTION OF COMPLICATION TYPE II OR UNSPECIFIED TYPE UNCONTROLLED
	250.03 - (ICD9) DIABETES MELLITUS WITHOUT MENTION OF COMPLICATION TYPE I [JUVENILE TYPE] UNCONTROLLED
	250.10 - (ICD9) DIABETES WITH KETOACIDOSIS TYPE II OR UNSPECIFIED TYPE NOT STATED AS UNCONTROLLED
	250.11 - (ICD9) DIABETES WITH KETOACIDOSIS TYPE I [JUVENILE TYPE] NOT STATED AS UNCONTROLLED
	250.12 - (ICD9) DIABETES WITH KETOACIDOSIS TYPE II OR UNSPECIFIED TYPE UNCONTROLLED
	250.13 - (ICD9) DIABETES WITH KETOACIDOSIS TYPE I [JUVENILE TYPE] UNCONTROLLED
	250.20 - (ICD9) DIABETES WITH HYPEROSMOLARITY TYPE II OR UNSPECIFIED TYPE NOT STATED AS UNCONTROLLED
	250.21 - (ICD9) DIABETES WITH HYPEROSMOLARITY TYPE I [JUVENILE TYPE] NOT STATED AS UNCONTROLLED
	250.22 - (ICD9) DIABETES WITH HYPEROSMOLARITY TYPE II OR UNSPECIFIED TYPE UNCONTROLLED
	250.23 - (ICD9) DIABETES WITH HYPEROSMOLARITY TYPE I [JUVENILE TYPE] UNCONTROLLED
	250.30 - (ICD9) DIABETES WITH OTHER COMA TYPE II OR UNSPECIFIED TYPE NOT STATED AS UNCONTROLLED
	250.31 - (ICD9) DIABETES WITH OTHER COMA TYPE I [JUVENILE TYPE] NOT STATED AS UNCONTROLLED
	250.32 - (ICD9) DIABETES WITH OTHER COMA TYPE II OR UNSPECIFIED TYPE UNCONTROLLED
	250.33 - (ICD9) DIABETES WITH OTHER COMA TYPE I [JUVENILE TYPE] UNCONTROLLED
	250.40 - (ICD9) DIABETES WITH RENAL MANIFESTATIONS TYPE II OR UNSPECIFIED TYPE NOT STATED AS UNCONTROLLED
	250.41 - (ICD9) DIABETES WITH RENAL MANIFESTATIONS TYPE I [JUVENILE TYPE] NOT STATED AS UNCONTROLLED
	250.42 - (ICD9) DIABETES WITH RENAL MANIFESTATIONS TYPE II OR UNSPECIFIED TYPE UNCONTROLLED
	250.43 - (ICD9) DIABETES WITH RENAL MANIFESTATIONS TYPE I [JUVENILE TYPE] UNCONTROLLED
	250.50 - (ICD9) DIABETES WITH OPHTHALMIC MANIFESTATIONS TYPE II OR UNSPECIFIED TYPE NOT STATED AS UNCONTROLLED
	250.51 - (ICD9) DIABETES WITH OPHTHALMIC MANIFESTATIONS TYPE I [JUVENILE TYPE] NOT STATED AS UNCONTROLLED
	250.52 - (ICD9) DIABETES WITH OPHTHALMIC MANIFESTATIONS TYPE II OR UNSPECIFIED TYPE UNCONTROLLED
	250.53 - (ICD9) DIABETES WITH OPHTHALMIC MANIFESTATIONS TYPE I [JUVENILE TYPE] UNCONTROLLED
	250.60 - (ICD9) DIABETES WITH NEUROLOGICAL MANIFESTATIONS TYPE II OR UNSPECIFIED TYPE NOT STATED AS UNCONTROLLED
	250.61 - (ICD9) DIABETES WITH NEUROLOGICAL MANIFESTATIONS TYPE I [JUVENILE TYPE] NOT STATED AS UNCONTROLLED
	250.62 - (ICD9) DIABETES WITH NEUROLOGICAL MANIFESTATIONS TYPE II OR UNSPECIFIED TYPE UNCONTROLLED
	250.63 - (ICD9) DIABETES WITH NEUROLOGICAL MANIFESTATIONS TYPE I [JUVENILE TYPE] UNCONTROLLED
	250.70 - (ICD9) DIABETES WITH PERIPHERAL CIRCULATORY DISORDERS TYPE II OR UNSPECIFIED TYPE NOT STATED AS UNCONTROLLED
	250.71 - (ICD9) DIABETES WITH PERIPHERAL CIRCULATORY DISORDERS TYPE I [JUVENILE TYPE] NOT STATED AS UNCONTROLLED
	250.72 - (ICD9) DIABETES WITH PERIPHERAL CIRCULATORY DISORDERS TYPE II OR UNSPECIFIED TYPE UNCONTROLLED
	250.73 - (ICD9) DIABETES WITH PERIPHERAL CIRCULATORY DISORDERS TYPE I [JUVENILE TYPE] UNCONTROLLED
	250.80 - (ICD9) DIABETES WITH OTHER SPECIFIED MANIFESTATIONS TYPE II OR UNSPECIFIED TYPE NOT STATED AS UNCONTROLLED
	250.81 - (ICD9) DIABETES WITH OTHER SPECIFIED MANIFESTATIONS TYPE I [JUVENILE TYPE] NOT STATED AS UNCONTROLLED
	250.82 - (ICD9) DIABETES WITH OTHER SPECIFIED MANIFESTATIONS TYPE II OR UNSPECIFIED TYPE UNCONTROLLED
	250.83 - (ICD9) DIABETES WITH OTHER SPECIFIED MANIFESTATIONS TYPE I [JUVENILE TYPE] UNCONTROLLED
	250.90 - (ICD9) DIABETES WITH UNSPECIFIED COMPLICATION TYPE II OR UNSPECIFIED TYPE NOT STATED AS UNCONTROLLED
	250.91 - (ICD9) DIABETES WITH UNSPECIFIED COMPLICATION TYPE I [JUVENILE TYPE] NOT STATED AS UNCONTROLLED
	250.92 - (ICD9) DIABETES WITH UNSPECIFIED COMPLICATION TYPE II OR UNSPECIFIED TYPE UNCONTROLLED
	250.93 - (ICD9) DIABETES WITH UNSPECIFIED COMPLICATION TYPE I [JUVENILE TYPE] UNCONTROLLED
	648.00 - (ICD9) DIABETES MELLITUS OF MOTHER COMPLICATING PREGNANCY CHILDBIRTH OR THE PUERPERIUM UNSPECIFIED AS TO EPISODE OF CARE
	648.01 - (ICD9) DIABETES MELLITUS OF MOTHER WITH DELIVERY
	648.02 - (ICD9) DIABETES MELLITUS OF MOTHER WITH DELIVERY WITH POSTPARTUM COMPLICATION
	648.03 - (ICD9) ANTEPARTUM DIABETES MELLITUS
	648.04 - (ICD9) POSTPARTUM DIABETES MELLITUS
	648.80 - (ICD9) ABNORMAL GLUCOSE TOLERANCE OF MOTHER COMPLICATING PREGNANCY CHILDBIRTH OR THE PUERPERIUM UNSPECIFIED AS TO EPISODE OF CARE
	648.81 - (ICD9) ABNORMAL GLUCOSE TOLERANCE OF MOTHER WITH DELIVERY
	648.82 - (ICD9) ABNORMAL GLUCOSE TOLERANCE OF MOTHER WITH DELIVERY WITH POSTPARTUM COMPLICATION
	648.83 - (ICD9) ABNORMAL GLUCOSE TOLERANCE OF MOTHER ANTEPARTUM
	648.84 - (ICD9) ABNORMAL GLUCOSE TOLERANCE OF MOTHER POSTPARTUM
	790.21 - (ICD9) IMPAIRED FASTING GLUCOSE
	790.22 - (ICD9) IMPAIRED GLUCOSE TOLERANCE TEST (ORAL)
	790.29 - (ICD9) OTHER ABNORMAL GLUCOSE
	V45.85 - (ICD9) INSULIN PUMP STATUS
	V53.91 - (ICD9) FITTING AND ADJUSTMENT OF INSULIN PUMP
	V65.46 - (ICD9) ENCOUNTER FOR INSULIN PUMP TRAINING
	790.2 - (ICD9) ABNORMAL GLUCOSE
	791.5 - (ICD9) GLYCOSURIA
	791.6 - (ICD9) ACETONURIA
	The occurrence of Outpatient with the following attributes:
	Diagnosis Code (Any Position) is any of: { "249.00", "249.01", "249.10", "249.11", "249.20", "249.21", "249.30", "249.31", "249.40", "249.41", "249.50", "249.51", "249.60", "249.61", "249.70", "249.71", "249.80", "249.81", "249.90", "249.91", "250.00", "250.01", "250.02", "250.03", "250.10", "250.11", "250.12", "250.13", "250.20", "250.21", "250.22", "250.23", "250.30", "250.31", "250.32", "250.3…
	249.00 - (ICD9) SECONDARY DIABETES MELLITUS WITHOUT MENTION OF COMPLICATION NOT STATED AS UNCONTROLLED OR UNSPECIFIED
	249.01 - (ICD9) SECONDARY DIABETES MELLITUS WITHOUT MENTION OF COMPLICATION UNCONTROLLED
	249.10 - (ICD9) SECONDARY DIABETES MELLITUS WITH KETOACIDOSIS NOT STATED AS UNCONTROLLED OR UNSPECIFIED
	249.11 - (ICD9) SECONDARY DIABETES MELLITUS WITH KETOACIDOSIS UNCONTROLLED
	249.20 - (ICD9) SECONDARY DIABETES MELLITUS WITH HYPEROSMOLARITY NOT STATED AS UNCONTROLLED OR UNSPECIFIED
	249.21 - (ICD9) SECONDARY DIABETES MELLITUS WITH HYPEROSMOLARITY UNCONTROLLED
	249.30 - (ICD9) SECONDARY DIABETES MELLITUS WITH OTHER COMA NOT STATED AS UNCONTROLLED OR UNSPECIFIED
	249.31 - (ICD9) SECONDARY DIABETES MELLITUS WITH OTHER COMA UNCONTROLLED
	249.40 - (ICD9) SECONDARY DIABETES MELLITUS WITH RENAL MANIFESTATION NOT STATED AS UNCONTROLLED OR UNSPECIFIED
	249.41 - (ICD9) SECONDARY DIABETES MELLITUS WITH RENAL MANIFESTATION UNCONTROLLED
	249.50 - (ICD9) SECONDARY DIABETES MELLITUS WITH OPHTHALMIC MANIFESTATION NOT STATED AS UNCONTROLLED OR UNSPECIFIED
	249.51 - (ICD9) SECONDARY DIABETES MELLITUS WITH OPHTHALMIC MANIFESTATION UNCONTROLLED
	249.60 - (ICD9) SECONDARY DIABETES MELLITUS WITH NEUROLOGICAL MANIFESTATION NOT STATED AS UNCONTROLLED OR UNSPECIFIED
	249.61 - (ICD9) SECONDARY DIABETES MELLITUS WITH NEUROLOGICAL MANIFESTATION UNCONTROLLED
	249.70 - (ICD9) SECONDARY DIABETES MELLITUS WITH PERIPHERAL CIRCULATORY MANIFESTATION NOT STATED AS UNCONTROLLED OR UNSPECIFIED
	249.71 - (ICD9) SECONDARY DIABETES MELLITUS WITH PERIPHERAL CIRCULATORY MANIFESTATION UNCONTROLLED
	249.80 - (ICD9) SECONDARY DIABETES MELLITUS WITH OTHER SPECIFIED MANIFESTATION NOT STATED AS UNCONTROLLED OR UNSPECIFIED
	249.81 - (ICD9) SECONDARY DIABETES MELLITUS WITH OTHER SPECIFIED MANIFESTATION UNCONTROLLED
	249.90 - (ICD9) SECONDARY DIABETES MELLITUS WITH UNSPECIFIED COMPLICATION NOT STATED AS UNCONTROLLED OR UNSPECIFIED
	249.91 - (ICD9) SECONDARY DIABETES MELLITUS WITH UNSPECIFIED COMPLICATION UNCONTROLLED
	250.00 - (ICD9) DIABETES MELLITUS WITHOUT MENTION OF COMPLICATION TYPE II OR UNSPECIFIED TYPE NOT STATED AS UNCONTROLLED
	250.01 - (ICD9) DIABETES MELLITUS WITHOUT MENTION OF COMPLICATION TYPE I [JUVENILE TYPE] NOT STATED AS UNCONTROLLED
	250.02 - (ICD9) DIABETES MELLITUS WITHOUT MENTION OF COMPLICATION TYPE II OR UNSPECIFIED TYPE UNCONTROLLED
	250.03 - (ICD9) DIABETES MELLITUS WITHOUT MENTION OF COMPLICATION TYPE I [JUVENILE TYPE] UNCONTROLLED
	250.10 - (ICD9) DIABETES WITH KETOACIDOSIS TYPE II OR UNSPECIFIED TYPE NOT STATED AS UNCONTROLLED
	250.11 - (ICD9) DIABETES WITH KETOACIDOSIS TYPE I [JUVENILE TYPE] NOT STATED AS UNCONTROLLED
	250.12 - (ICD9) DIABETES WITH KETOACIDOSIS TYPE II OR UNSPECIFIED TYPE UNCONTROLLED
	250.13 - (ICD9) DIABETES WITH KETOACIDOSIS TYPE I [JUVENILE TYPE] UNCONTROLLED
	250.20 - (ICD9) DIABETES WITH HYPEROSMOLARITY TYPE II OR UNSPECIFIED TYPE NOT STATED AS UNCONTROLLED
	250.21 - (ICD9) DIABETES WITH HYPEROSMOLARITY TYPE I [JUVENILE TYPE] NOT STATED AS UNCONTROLLED
	250.22 - (ICD9) DIABETES WITH HYPEROSMOLARITY TYPE II OR UNSPECIFIED TYPE UNCONTROLLED
	250.23 - (ICD9) DIABETES WITH HYPEROSMOLARITY TYPE I [JUVENILE TYPE] UNCONTROLLED
	250.30 - (ICD9) DIABETES WITH OTHER COMA TYPE II OR UNSPECIFIED TYPE NOT STATED AS UNCONTROLLED
	250.31 - (ICD9) DIABETES WITH OTHER COMA TYPE I [JUVENILE TYPE] NOT STATED AS UNCONTROLLED
	250.32 - (ICD9) DIABETES WITH OTHER COMA TYPE II OR UNSPECIFIED TYPE UNCONTROLLED
	250.33 - (ICD9) DIABETES WITH OTHER COMA TYPE I [JUVENILE TYPE] UNCONTROLLED
	250.40 - (ICD9) DIABETES WITH RENAL MANIFESTATIONS TYPE II OR UNSPECIFIED TYPE NOT STATED AS UNCONTROLLED
	250.41 - (ICD9) DIABETES WITH RENAL MANIFESTATIONS TYPE I [JUVENILE TYPE] NOT STATED AS UNCONTROLLED
	250.42 - (ICD9) DIABETES WITH RENAL MANIFESTATIONS TYPE II OR UNSPECIFIED TYPE UNCONTROLLED
	250.43 - (ICD9) DIABETES WITH RENAL MANIFESTATIONS TYPE I [JUVENILE TYPE] UNCONTROLLED
	250.50 - (ICD9) DIABETES WITH OPHTHALMIC MANIFESTATIONS TYPE II OR UNSPECIFIED TYPE NOT STATED AS UNCONTROLLED
	250.51 - (ICD9) DIABETES WITH OPHTHALMIC MANIFESTATIONS TYPE I [JUVENILE TYPE] NOT STATED AS UNCONTROLLED
	250.52 - (ICD9) DIABETES WITH OPHTHALMIC MANIFESTATIONS TYPE II OR UNSPECIFIED TYPE UNCONTROLLED
	250.53 - (ICD9) DIABETES WITH OPHTHALMIC MANIFESTATIONS TYPE I [JUVENILE TYPE] UNCONTROLLED
	250.60 - (ICD9) DIABETES WITH NEUROLOGICAL MANIFESTATIONS TYPE II OR UNSPECIFIED TYPE NOT STATED AS UNCONTROLLED
	250.61 - (ICD9) DIABETES WITH NEUROLOGICAL MANIFESTATIONS TYPE I [JUVENILE TYPE] NOT STATED AS UNCONTROLLED
	250.62 - (ICD9) DIABETES WITH NEUROLOGICAL MANIFESTATIONS TYPE II OR UNSPECIFIED TYPE UNCONTROLLED
	250.63 - (ICD9) DIABETES WITH NEUROLOGICAL MANIFESTATIONS TYPE I [JUVENILE TYPE] UNCONTROLLED
	250.70 - (ICD9) DIABETES WITH PERIPHERAL CIRCULATORY DISORDERS TYPE II OR UNSPECIFIED TYPE NOT STATED AS UNCONTROLLED
	250.71 - (ICD9) DIABETES WITH PERIPHERAL CIRCULATORY DISORDERS TYPE I [JUVENILE TYPE] NOT STATED AS UNCONTROLLED
	250.72 - (ICD9) DIABETES WITH PERIPHERAL CIRCULATORY DISORDERS TYPE II OR UNSPECIFIED TYPE UNCONTROLLED
	250.73 - (ICD9) DIABETES WITH PERIPHERAL CIRCULATORY DISORDERS TYPE I [JUVENILE TYPE] UNCONTROLLED
	250.80 - (ICD9) DIABETES WITH OTHER SPECIFIED MANIFESTATIONS TYPE II OR UNSPECIFIED TYPE NOT STATED AS UNCONTROLLED
	250.81 - (ICD9) DIABETES WITH OTHER SPECIFIED MANIFESTATIONS TYPE I [JUVENILE TYPE] NOT STATED AS UNCONTROLLED
	250.82 - (ICD9) DIABETES WITH OTHER SPECIFIED MANIFESTATIONS TYPE II OR UNSPECIFIED TYPE UNCONTROLLED
	250.83 - (ICD9) DIABETES WITH OTHER SPECIFIED MANIFESTATIONS TYPE I [JUVENILE TYPE] UNCONTROLLED
	250.90 - (ICD9) DIABETES WITH UNSPECIFIED COMPLICATION TYPE II OR UNSPECIFIED TYPE NOT STATED AS UNCONTROLLED
	250.91 - (ICD9) DIABETES WITH UNSPECIFIED COMPLICATION TYPE I [JUVENILE TYPE] NOT STATED AS UNCONTROLLED
	250.92 - (ICD9) DIABETES WITH UNSPECIFIED COMPLICATION TYPE II OR UNSPECIFIED TYPE UNCONTROLLED
	250.93 - (ICD9) DIABETES WITH UNSPECIFIED COMPLICATION TYPE I [JUVENILE TYPE] UNCONTROLLED
	648.00 - (ICD9) DIABETES MELLITUS OF MOTHER COMPLICATING PREGNANCY CHILDBIRTH OR THE PUERPERIUM UNSPECIFIED AS TO EPISODE OF CARE
	648.01 - (ICD9) DIABETES MELLITUS OF MOTHER WITH DELIVERY
	648.02 - (ICD9) DIABETES MELLITUS OF MOTHER WITH DELIVERY WITH POSTPARTUM COMPLICATION
	648.03 - (ICD9) ANTEPARTUM DIABETES MELLITUS
	648.04 - (ICD9) POSTPARTUM DIABETES MELLITUS
	648.80 - (ICD9) ABNORMAL GLUCOSE TOLERANCE OF MOTHER COMPLICATING PREGNANCY CHILDBIRTH OR THE PUERPERIUM UNSPECIFIED AS TO EPISODE OF CARE
	648.81 - (ICD9) ABNORMAL GLUCOSE TOLERANCE OF MOTHER WITH DELIVERY
	648.82 - (ICD9) ABNORMAL GLUCOSE TOLERANCE OF MOTHER WITH DELIVERY WITH POSTPARTUM COMPLICATION
	648.83 - (ICD9) ABNORMAL GLUCOSE TOLERANCE OF MOTHER ANTEPARTUM
	648.84 - (ICD9) ABNORMAL GLUCOSE TOLERANCE OF MOTHER POSTPARTUM
	790.2 - (ICD9) ABNORMAL GLUCOSE
	790.21 - (ICD9) IMPAIRED FASTING GLUCOSE
	790.22 - (ICD9) IMPAIRED GLUCOSE TOLERANCE TEST (ORAL)
	790.29 - (ICD9) OTHER ABNORMAL GLUCOSE
	791.5 - (ICD9) GLYCOSURIA
	791.6 - (ICD9) ACETONURIA
	V45.85 - (ICD9) INSULIN PUMP STATUS
	V53.91 - (ICD9) FITTING AND ADJUSTMENT OF INSULIN PUMP
	V65.46 - (ICD9) ENCOUNTER FOR INSULIN PUMP TRAINING
Diseases of the arteries, arterioles, and capillaries
This event measure was defined as occurring when any of the following criteria were met:
	The occurrence of Inpatient with the following attributes:
	Diagnosis Code (Any Position) is any of: { "440.0", "440.1", "440.20", "440.21", "440.22", "440.23", "440.29", "440.4", "440.8", "440.9", "441.0", "441.00", "441.01", "441.02", "441.03", "441.1", "441.2", "441.3", "441.4", "441.5", "441.6", "441.7", "441.9", "442.0", "442.1", "442.2", "442.3", "442.81", "442.82", "442.83", "442.84", "442.89", "442.9", "443.0", "443.1", "443.21", "443.22", "443.23…
	440.0 - (ICD9) ATHEROSCLEROSIS OF AORTA
	440.1 - (ICD9) ATHEROSCLEROSIS OF RENAL ARTERY
	440.20 - (ICD9) ATHEROSCLEROSIS OF NATIVE ARTERIES OF THE EXTREMITIES UNSPECIFIED
	440.21 - (ICD9) ATHEROSCLEROSIS OF NATIVE ARTERIES OF THE EXTREMITIES WITH INTERMITTENT CLAUDICATION
	440.22 - (ICD9) ATHEROSCLEROSIS OF NATIVE ARTERIES OF THE EXTREMITIES WITH REST PAIN
	440.23 - (ICD9) ATHEROSCLEROSIS OF NATIVE ARTERIES OF THE EXTREMITIES WITH ULCERATION
	440.29 - (ICD9) OTHER ATHEROSCLEROSIS OF NATIVE ARTERIES OF THE EXTREMITIES
	440.4 - (ICD9) CHRONIC TOTAL OCCLUSION OF ARTERY OF THE EXTREMITIES
	440.8 - (ICD9) ATHEROSCLEROSIS OF OTHER SPECIFIED ARTERIES
	440.9 - (ICD9) GENERALIZED AND UNSPECIFIED ATHEROSCLEROSIS
	441.0 - (ICD9) DISSECTION OF AORTA
	441.00 - (ICD9) DISSECTION OF AORTA ANEURYSM UNSPECIFIED SITE
	441.01 - (ICD9) DISSECTION OF AORTA THORACIC
	441.02 - (ICD9) DISSECTION OF AORTA ABDOMINAL
	441.03 - (ICD9) DISSECTION OF AORTA THORACOABDOMINAL
	441.1 - (ICD9) THORACIC ANEURYSM RUPTURED
	441.2 - (ICD9) THORACIC ANEURYSM WITHOUT RUPTURE
	441.3 - (ICD9) ABDOMINAL ANEURYSM RUPTURED
	441.4 - (ICD9) ABDOMINAL ANEURYSM WITHOUT RUPTURE
	441.5 - (ICD9) AORTIC ANEURYSM OF UNSPECIFIED SITE RUPTURED
	441.6 - (ICD9) THORACOABDOMINAL ANEURYSM RUPTURED
	441.7 - (ICD9) THORACOABDOMINAL ANEURYSM WITHOUT RUPTURE
	441.9 - (ICD9) AORTIC ANEURYSM OF UNSPECIFIED SITE WITHOUT RUPTURE
	442.0 - (ICD9) ANEURYSM OF ARTERY OF UPPER EXTREMITY
	442.1 - (ICD9) ANEURYSM OF RENAL ARTERY
	442.2 - (ICD9) ANEURYSM OF ILIAC ARTERY
	442.3 - (ICD9) ANEURYSM OF ARTERY OF LOWER EXTREMITY
	442.81 - (ICD9) ANEURYSM OF ARTERY OF NECK
	442.82 - (ICD9) ANEURYSM OF SUBCLAVIAN ARTERY
	442.83 - (ICD9) ANEURYSM OF SPLENIC ARTERY
	442.84 - (ICD9) ANEURYSM OF OTHER VISCERAL ARTERY
	442.89 - (ICD9) ANEURYSM OF OTHER SPECIFIED SITE
	442.9 - (ICD9) OTHER ANEURYSM OF UNSPECIFIED SITE
	443.0 - (ICD9) RAYNAUD'S SYNDROME
	443.1 - (ICD9) THROMBOANGIITIS OBLITERANS (BUERGER'S DISEASE)
	443.21 - (ICD9) DISSECTION OF CAROTID ARTERY
	443.22 - (ICD9) DISSECTION OF ILIAC ARTERY
	443.23 - (ICD9) DISSECTION OF RENAL ARTERY
	443.24 - (ICD9) DISSECTION OF VERTEBRAL ARTERY
	443.29 - (ICD9) DISSECTION OF OTHER ARTERY
	443.81 - (ICD9) PERIPHERAL ANGIOPATHY IN DISEASES CLASSIFIED ELSEWHERE
	443.82 - (ICD9) ERYTHROMELALGIA
	443.89 - (ICD9) OTHER PERIPHERAL VASCULAR DISEASE
	443.9 - (ICD9) PERIPHERAL VASCULAR DISEASE UNSPECIFIED
	444.0 - (ICD9) ARTERIAL EMBOLISM AND THROMBOSIS OF ABDOMINAL AORTA
	444.01 - (ICD9) SADDLE EMBOLUS OF ABDOMINAL AORTA
	444.09 - (ICD9) OTHER ARTERIAL EMBOLISM AND THROMBOSIS OF ABDOMINAL AORTA
	444.1 - (ICD9) EMBOLISM AND THROMBOSIS OF THORACIC AORTA
	444.21 - (ICD9) ARTERIAL EMBOLISM AND THROMBOSIS OF UPPER EXTREMITY
	444.22 - (ICD9) ARTERIAL EMBOLISM AND THROMBOSIS OF LOWER EXTREMITY
	444.81 - (ICD9) EMBOLISM AND THROMBOSIS OF ILIAC ARTERY
	444.89 - (ICD9) EMBOLISM AND THROMBOSIS OF OTHER ARTERY
	444.9 - (ICD9) EMBOLISM AND THROMBOSIS OF UNSPECIFIED ARTERY
	445.01 - (ICD9) ATHEROEMBOLISM OF UPPER EXTREMITY
	445.02 - (ICD9) ATHEROEMBOLISM OF LOWER EXTREMITY
	445.81 - (ICD9) ATHEROEMBOLISM OF KIDNEY
	445.89 - (ICD9) ATHEROEMBOLISM OF OTHER SITE
	446.0 - (ICD9) POLYARTERITIS NODOSA
	446.1 - (ICD9) ACUTE FEBRILE MUCOCUTANEOUS LYMPH NODE SYNDROME (MCLS)
	446.2 - (ICD9) HYPERSENSITIVITY ANGIITIS
	446.20 - (ICD9) HYPERSENSITIVITY ANGIITIS UNSPECIFIED
	446.21 - (ICD9) GOODPASTURE'S SYNDROME
	446.29 - (ICD9) OTHER SPECIFIED HYPERSENSITIVITY ANGIITIS
	446.3 - (ICD9) LETHAL MIDLINE GRANULOMA
	446.4 - (ICD9) WEGENER'S GRANULOMATOSIS
	446.5 - (ICD9) GIANT CELL ARTERITIS
	446.6 - (ICD9) THROMBOTIC MICROANGIOPATHY
	446.7 - (ICD9) TAKAYASU'S DISEASE
	447.0 - (ICD9) ARTERIOVENOUS FISTULA ACQUIRED
	447.1 - (ICD9) STRICTURE OF ARTERY
	447.2 - (ICD9) RUPTURE OF ARTERY
	447.3 - (ICD9) HYPERPLASIA OF RENAL ARTERY
	447.4 - (ICD9) CELIAC ARTERY COMPRESSION SYNDROME
	447.5 - (ICD9) NECROSIS OF ARTERY
	447.6 - (ICD9) ARTERITIS UNSPECIFIED
	447.70 - (ICD9) AORTIC ECTASIA UNSPECIFIED SITE
	447.71 - (ICD9) THORACIC AORTIC ECTASIA
	447.72 - (ICD9) ABDOMINAL AORTIC ECTASIA
	447.73 - (ICD9) THORACOABDOMINAL AORTIC ECTASIA
	447.8 - (ICD9) OTHER SPECIFIED DISORDERS OF ARTERIES AND ARTERIOLES
	447.9 - (ICD9) UNSPECIFIED DISORDERS OF ARTERIES AND ARTERIOLES
	448.0 - (ICD9) HEREDITARY HEMORRHAGIC TELANGIECTASIA
	448.1 - (ICD9) NEVUS NON-NEOPLASTIC
	448.9 - (ICD9) OTHER AND UNSPECIFIED CAPILLARY DISEASES
	458.0 - (ICD9) ORTHOSTATIC HYPOTENSION
	458.1 - (ICD9) CHRONIC HYPOTENSION
	458.8 - (ICD9) OTHER SPECIFIED HYPOTENSION
	458.9 - (ICD9) HYPOTENSION UNSPECIFIED
	459.0 - (ICD9) HEMORRHAGE UNSPECIFIED
	459.89 - (ICD9) OTHER SPECIFIED CIRCULATORY SYSTEM DISORDERS
	459.9 - (ICD9) UNSPECIFIED CIRCULATORY SYSTEM DISORDER
	557.0 - (ICD9) ACUTE VASCULAR INSUFFICIENCY OF INTESTINE
	557.1 - (ICD9) CHRONIC VASCULAR INSUFFICIENCY OF INTESTINE
	557.9 - (ICD9) UNSPECIFIED VASCULAR INSUFFICIENCY OF INTESTINE
	785.9 - (ICD9) OTHER SYMPTOMS INVOLVING CARDIOVASCULAR SYSTEM
	794.30 - (ICD9) UNSPECIFIED ABNORMAL FUNCTION STUDY OF CARDIOVASCULAR SYSTEM
	794.31 - (ICD9) NONSPECIFIC ABNORMAL ELECTROCARDIOGRAM (ECG) (EKG)
	794.39 - (ICD9) OTHER NONSPECIFIC ABNORMAL FUNCTION STUDY OF CARDIOVASCULAR SYSTEM
	796.2 - (ICD9) ELEVATED BLOOD PRESSURE READING WITHOUT DIAGNOSIS OF HYPERTENSION
	V12.5 - Code overlap - (ICD9) PERSONAL HISTORY OF DISEASES OF CIRCULATORY SYSTEM; (ICD10) Pedal cycle passenger injured in collision with two- or three-wheeled motor vehicle in traffic accident
	V12.50 - (ICD9) PERSONAL HISTORY OF UNSPECIFIED CIRCULATORY DISEASE
	V12.51 - (ICD9) PERSONAL HISTORY OF VENOUS THROMBOSIS AND EMBOLISM
	V12.52 - (ICD9) PERSONAL HISTORY OF THROMBOPHLEBITIS
	V12.53 - (ICD9) PERSONAL HISTORY OF SUDDEN CARDIAC ARREST
	V12.54 - (ICD9) PERSONAL HISTORY OF TRANSIENT ISCHEMIC ATTACK (TIA) AND CEREBRAL INFARCTION WITHOUT RESIDUAL DEFICITS
	V12.55 - (ICD9) PERSONAL HISTORY OF PULMONARY EMBOLISM
	V12.59 - (ICD9) PERSONAL HISTORY OF OTHER DISEASES OF CIRCULATORY SYSTEM NOT ELSEWHERE CLASSIFIED
	V15.1 - Code overlap - (ICD9) PERSONAL HISTORY OF SURGERY TO HEART AND GREAT VESSELS PRESENTING HAZARDS TO HEALTH; (ICD10) Pedal cycle passenger injured in collision with railway train or railway vehicle in nontraffic accident
	V42.1 - Code overlap - (ICD9) HEART REPLACED BY TRANSPLANT; (ICD10) Car passenger injured in collision with two- or three-wheeled motor vehicle in nontraffic accident
	V43.2 - Code overlap - (ICD9) HEART REPLACED BY OTHER MEANS; (ICD10) Person on outside of car injured in collision with car, pick-up truck or van in nontraffic accident
	V43.21 - Code overlap - (ICD9) HEART REPLACED BY HEART ASSIST DEVICE; (ICD10) Person on outside of car injured in collision with sport utility vehicle in nontraffic accident
	The occurrence of Outpatient with the following attributes:
	Diagnosis Code (Any Position) is any of: { "440.0", "440.1", "440.20", "440.21", "440.22", "440.23", "440.29", "440.4", "440.8", "440.9", "441.0", "441.00", "441.01", "441.02", "441.03", "441.1", "441.2", "441.3", "441.4", "441.5", "441.6", "441.7", "441.9", "442.0", "442.1", "442.2", "442.3", "442.81", "442.82", "442.83", "442.84", "442.89", "442.9", "443.0", "443.1", "443.21", "443.22", "443.23…
	440.0 - (ICD9) ATHEROSCLEROSIS OF AORTA
	440.1 - (ICD9) ATHEROSCLEROSIS OF RENAL ARTERY
	440.20 - (ICD9) ATHEROSCLEROSIS OF NATIVE ARTERIES OF THE EXTREMITIES UNSPECIFIED
	440.21 - (ICD9) ATHEROSCLEROSIS OF NATIVE ARTERIES OF THE EXTREMITIES WITH INTERMITTENT CLAUDICATION
	440.22 - (ICD9) ATHEROSCLEROSIS OF NATIVE ARTERIES OF THE EXTREMITIES WITH REST PAIN
	440.23 - (ICD9) ATHEROSCLEROSIS OF NATIVE ARTERIES OF THE EXTREMITIES WITH ULCERATION
	440.29 - (ICD9) OTHER ATHEROSCLEROSIS OF NATIVE ARTERIES OF THE EXTREMITIES
	440.4 - (ICD9) CHRONIC TOTAL OCCLUSION OF ARTERY OF THE EXTREMITIES
	440.8 - (ICD9) ATHEROSCLEROSIS OF OTHER SPECIFIED ARTERIES
	440.9 - (ICD9) GENERALIZED AND UNSPECIFIED ATHEROSCLEROSIS
	441.0 - (ICD9) DISSECTION OF AORTA
	441.00 - (ICD9) DISSECTION OF AORTA ANEURYSM UNSPECIFIED SITE
	441.01 - (ICD9) DISSECTION OF AORTA THORACIC
	441.02 - (ICD9) DISSECTION OF AORTA ABDOMINAL
	441.03 - (ICD9) DISSECTION OF AORTA THORACOABDOMINAL
	441.1 - (ICD9) THORACIC ANEURYSM RUPTURED
	441.2 - (ICD9) THORACIC ANEURYSM WITHOUT RUPTURE
	441.3 - (ICD9) ABDOMINAL ANEURYSM RUPTURED
	441.4 - (ICD9) ABDOMINAL ANEURYSM WITHOUT RUPTURE
	441.5 - (ICD9) AORTIC ANEURYSM OF UNSPECIFIED SITE RUPTURED
	441.6 - (ICD9) THORACOABDOMINAL ANEURYSM RUPTURED
	441.7 - (ICD9) THORACOABDOMINAL ANEURYSM WITHOUT RUPTURE
	441.9 - (ICD9) AORTIC ANEURYSM OF UNSPECIFIED SITE WITHOUT RUPTURE
	442.0 - (ICD9) ANEURYSM OF ARTERY OF UPPER EXTREMITY
	442.1 - (ICD9) ANEURYSM OF RENAL ARTERY
	442.2 - (ICD9) ANEURYSM OF ILIAC ARTERY
	442.3 - (ICD9) ANEURYSM OF ARTERY OF LOWER EXTREMITY
	442.81 - (ICD9) ANEURYSM OF ARTERY OF NECK
	442.82 - (ICD9) ANEURYSM OF SUBCLAVIAN ARTERY
	442.83 - (ICD9) ANEURYSM OF SPLENIC ARTERY
	442.84 - (ICD9) ANEURYSM OF OTHER VISCERAL ARTERY
	442.89 - (ICD9) ANEURYSM OF OTHER SPECIFIED SITE
	442.9 - (ICD9) OTHER ANEURYSM OF UNSPECIFIED SITE
	443.0 - (ICD9) RAYNAUD'S SYNDROME
	443.1 - (ICD9) THROMBOANGIITIS OBLITERANS (BUERGER'S DISEASE)
	443.21 - (ICD9) DISSECTION OF CAROTID ARTERY
	443.22 - (ICD9) DISSECTION OF ILIAC ARTERY
	443.23 - (ICD9) DISSECTION OF RENAL ARTERY
	443.24 - (ICD9) DISSECTION OF VERTEBRAL ARTERY
	443.29 - (ICD9) DISSECTION OF OTHER ARTERY
	443.81 - (ICD9) PERIPHERAL ANGIOPATHY IN DISEASES CLASSIFIED ELSEWHERE
	443.82 - (ICD9) ERYTHROMELALGIA
	443.89 - (ICD9) OTHER PERIPHERAL VASCULAR DISEASE
	443.9 - (ICD9) PERIPHERAL VASCULAR DISEASE UNSPECIFIED
	444.0 - (ICD9) ARTERIAL EMBOLISM AND THROMBOSIS OF ABDOMINAL AORTA
	444.01 - (ICD9) SADDLE EMBOLUS OF ABDOMINAL AORTA
	444.09 - (ICD9) OTHER ARTERIAL EMBOLISM AND THROMBOSIS OF ABDOMINAL AORTA
	444.1 - (ICD9) EMBOLISM AND THROMBOSIS OF THORACIC AORTA
	444.21 - (ICD9) ARTERIAL EMBOLISM AND THROMBOSIS OF UPPER EXTREMITY
	444.22 - (ICD9) ARTERIAL EMBOLISM AND THROMBOSIS OF LOWER EXTREMITY
	444.81 - (ICD9) EMBOLISM AND THROMBOSIS OF ILIAC ARTERY
	444.89 - (ICD9) EMBOLISM AND THROMBOSIS OF OTHER ARTERY
	444.9 - (ICD9) EMBOLISM AND THROMBOSIS OF UNSPECIFIED ARTERY
	445.01 - (ICD9) ATHEROEMBOLISM OF UPPER EXTREMITY
	445.02 - (ICD9) ATHEROEMBOLISM OF LOWER EXTREMITY
	445.81 - (ICD9) ATHEROEMBOLISM OF KIDNEY
	445.89 - (ICD9) ATHEROEMBOLISM OF OTHER SITE
	446.0 - (ICD9) POLYARTERITIS NODOSA
	446.1 - (ICD9) ACUTE FEBRILE MUCOCUTANEOUS LYMPH NODE SYNDROME (MCLS)
	446.2 - (ICD9) HYPERSENSITIVITY ANGIITIS
	446.20 - (ICD9) HYPERSENSITIVITY ANGIITIS UNSPECIFIED
	446.21 - (ICD9) GOODPASTURE'S SYNDROME
	446.29 - (ICD9) OTHER SPECIFIED HYPERSENSITIVITY ANGIITIS
	446.3 - (ICD9) LETHAL MIDLINE GRANULOMA
	446.4 - (ICD9) WEGENER'S GRANULOMATOSIS
	446.5 - (ICD9) GIANT CELL ARTERITIS
	446.6 - (ICD9) THROMBOTIC MICROANGIOPATHY
	446.7 - (ICD9) TAKAYASU'S DISEASE
	447.0 - (ICD9) ARTERIOVENOUS FISTULA ACQUIRED
	447.1 - (ICD9) STRICTURE OF ARTERY
	447.2 - (ICD9) RUPTURE OF ARTERY
	447.3 - (ICD9) HYPERPLASIA OF RENAL ARTERY
	447.4 - (ICD9) CELIAC ARTERY COMPRESSION SYNDROME
	447.5 - (ICD9) NECROSIS OF ARTERY
	447.6 - (ICD9) ARTERITIS UNSPECIFIED
	447.70 - (ICD9) AORTIC ECTASIA UNSPECIFIED SITE
	447.71 - (ICD9) THORACIC AORTIC ECTASIA
	447.72 - (ICD9) ABDOMINAL AORTIC ECTASIA
	447.73 - (ICD9) THORACOABDOMINAL AORTIC ECTASIA
	447.8 - (ICD9) OTHER SPECIFIED DISORDERS OF ARTERIES AND ARTERIOLES
	447.9 - (ICD9) UNSPECIFIED DISORDERS OF ARTERIES AND ARTERIOLES
	448.0 - (ICD9) HEREDITARY HEMORRHAGIC TELANGIECTASIA
	448.1 - (ICD9) NEVUS NON-NEOPLASTIC
	448.9 - (ICD9) OTHER AND UNSPECIFIED CAPILLARY DISEASES
	458.0 - (ICD9) ORTHOSTATIC HYPOTENSION
	458.1 - (ICD9) CHRONIC HYPOTENSION
	458.8 - (ICD9) OTHER SPECIFIED HYPOTENSION
	458.9 - (ICD9) HYPOTENSION UNSPECIFIED
	459.0 - (ICD9) HEMORRHAGE UNSPECIFIED
	459.89 - (ICD9) OTHER SPECIFIED CIRCULATORY SYSTEM DISORDERS
	459.9 - (ICD9) UNSPECIFIED CIRCULATORY SYSTEM DISORDER
	557.0 - (ICD9) ACUTE VASCULAR INSUFFICIENCY OF INTESTINE
	557.1 - (ICD9) CHRONIC VASCULAR INSUFFICIENCY OF INTESTINE
	557.9 - (ICD9) UNSPECIFIED VASCULAR INSUFFICIENCY OF INTESTINE
	785.9 - (ICD9) OTHER SYMPTOMS INVOLVING CARDIOVASCULAR SYSTEM
	794.30 - (ICD9) UNSPECIFIED ABNORMAL FUNCTION STUDY OF CARDIOVASCULAR SYSTEM
	794.31 - (ICD9) NONSPECIFIC ABNORMAL ELECTROCARDIOGRAM (ECG) (EKG)
	794.39 - (ICD9) OTHER NONSPECIFIC ABNORMAL FUNCTION STUDY OF CARDIOVASCULAR SYSTEM
	796.2 - (ICD9) ELEVATED BLOOD PRESSURE READING WITHOUT DIAGNOSIS OF HYPERTENSION
	V12.5 - Code overlap - (ICD9) PERSONAL HISTORY OF DISEASES OF CIRCULATORY SYSTEM; (ICD10) Pedal cycle passenger injured in collision with two- or three-wheeled motor vehicle in traffic accident
	V12.50 - (ICD9) PERSONAL HISTORY OF UNSPECIFIED CIRCULATORY DISEASE
	V12.51 - (ICD9) PERSONAL HISTORY OF VENOUS THROMBOSIS AND EMBOLISM
	V12.52 - (ICD9) PERSONAL HISTORY OF THROMBOPHLEBITIS
	V12.53 - (ICD9) PERSONAL HISTORY OF SUDDEN CARDIAC ARREST
	V12.54 - (ICD9) PERSONAL HISTORY OF TRANSIENT ISCHEMIC ATTACK (TIA) AND CEREBRAL INFARCTION WITHOUT RESIDUAL DEFICITS
	V12.55 - (ICD9) PERSONAL HISTORY OF PULMONARY EMBOLISM
	V12.59 - (ICD9) PERSONAL HISTORY OF OTHER DISEASES OF CIRCULATORY SYSTEM NOT ELSEWHERE CLASSIFIED
	V15.1 - Code overlap - (ICD9) PERSONAL HISTORY OF SURGERY TO HEART AND GREAT VESSELS PRESENTING HAZARDS TO HEALTH; (ICD10) Pedal cycle passenger injured in collision with railway train or railway vehicle in nontraffic accident
	V42.1 - Code overlap - (ICD9) HEART REPLACED BY TRANSPLANT; (ICD10) Car passenger injured in collision with two- or three-wheeled motor vehicle in nontraffic accident
	V43.2 - Code overlap - (ICD9) HEART REPLACED BY OTHER MEANS; (ICD10) Person on outside of car injured in collision with car, pick-up truck or van in nontraffic accident
	V43.21 - Code overlap - (ICD9) HEART REPLACED BY HEART ASSIST DEVICE; (ICD10) Person on outside of car injured in collision with sport utility vehicle in nontraffic accident
Heart disease
This event measure was defined as occurring when any of the following criteria were met:
	The occurrence of Inpatient with the following attributes:
	Diagnosis Code (Any Position) is any of: { "411.81", "411.89", "414.00", "414.01", "414.06", "414.10", "414.11", "414.12", "414.19", "415.12", "415.13", "415.19", "429.71", "429.79", "429.81", "429.82", "429.83", "429.89", "V12.55", "V45.81", "V45.82", "411.0", "411.1", "411.8", "412", "413.0", "413.1", "413.9", "414.0", "414.02", "414.03", "414.04", "414.05", "414.07", "414.2", "414.3", "414.4",…
	411.81 - (ICD9) ACUTE CORONARY OCCLUSION WITHOUT MYOCARDIAL INFARCTION
	411.89 - (ICD9) OTHER ACUTE AND SUBACUTE FORMS OF ISCHEMIC HEART DISEASE OTHER
	414.00 - (ICD9) CORONARY ATHEROSCLEROSIS OF UNSPECIFIED TYPE OF VESSEL NATIVE OR GRAFT
	414.01 - (ICD9) CORONARY ATHEROSCLEROSIS OF NATIVE CORONARY ARTERY
	414.06 - (ICD9) CORONARY ATHEROSCLEROSIS OF NATIVE CORONARY ARTERY OF TRANSPLANTED HEART
	414.10 - (ICD9) ANEURYSM OF HEART (WALL)
	414.11 - (ICD9) ANEURYSM OF CORONARY VESSELS
	414.12 - (ICD9) DISSECTION OF CORONARY ARTERY
	414.19 - (ICD9) OTHER ANEURYSM OF HEART
	415.12 - (ICD9) SEPTIC PULMONARY EMBOLISM
	415.13 - (ICD9) SADDLE EMBOLUS OF PULMONARY ARTERY
	415.19 - (ICD9) OTHER PULMONARY EMBOLISM AND INFARCTION
	429.71 - (ICD9) CERTAIN SEQUELAE OF MYOCARDIAL INFARCTION NOT ELSEWHERE CLASSIFIED ACQUIRED CARDIAC SEPTAL DEFECT
	429.79 - (ICD9) CERTAIN SEQUELAE OF MYOCARDIAL INFARCTION NOT ELSEWHERE CLASSIFIED OTHER
	429.81 - (ICD9) OTHER DISORDERS OF PAPILLARY MUSCLE
	429.82 - (ICD9) HYPERKINETIC HEART DISEASE
	429.83 - (ICD9) TAKOTSUBO SYNDROME
	429.89 - (ICD9) OTHER ILL-DEFINED HEART DISEASES
	V12.55 - (ICD9) PERSONAL HISTORY OF PULMONARY EMBOLISM
	V45.81 - (ICD9) POSTSURGICAL AORTOCORONARY BYPASS STATUS
	V45.82 - (ICD9) PERCUTANEOUS TRANSLUMINAL CORONARY ANGIOPLASTY STATUS
	411.0 - (ICD9) POSTMYOCARDIAL INFARCTION SYNDROME
	411.1 - (ICD9) INTERMEDIATE CORONARY SYNDROME
	411.8 - (ICD9) OTHER ACUTE AND SUBACUTE FORMS OF ISCHEMIC HEART DISEASE
	412 - (ICD9) OLD MYOCARDIAL INFARCTION
	413.0 - (ICD9) ANGINA DECUBITUS
	413.1 - (ICD9) PRINZMETAL ANGINA
	413.9 - (ICD9) OTHER AND UNSPECIFIED ANGINA PECTORIS
	414.0 - (ICD9) CORONARY ATHEROSCLEROSIS
	414.02 - (ICD9) CORONARY ATHEROSCLEROSIS OF AUTOLOGOUS VEIN BYPASS GRAFT
	414.03 - (ICD9) CORONARY ATHEROSCLEROSIS OF NONAUTOLOGOUS BIOLOGICAL BYPASS GRAFT
	414.04 - (ICD9) CORONARY ATHEROSCLEROSIS OF ARTERY BYPASS GRAFT
	414.05 - (ICD9) CORONARY ATHEROSCLEROSIS OF UNSPECIFIED BYPASS GRAFT
	414.07 - (ICD9) CORONARY ATHEROSCLEROSIS OF BYPASS GRAFT (ARTERY) (VEIN) OF TRANSPLANTED HEART
	414.2 - (ICD9) CHRONIC TOTAL OCCLUSION OF CORONARY ARTERY
	414.3 - (ICD9) CORONARY ATHEROSCLEROSIS DUE TO LIPID RICH PLAQUE
	414.4 - (ICD9) CORONARY ATHEROSCLEROSIS DUE TO CALCIFIED CORONARY LESION
	414.8 - (ICD9) OTHER SPECIFIED FORMS OF CHRONIC ISCHEMIC HEART DISEASE
	414.9 - (ICD9) CHRONIC ISCHEMIC HEART DISEASE UNSPECIFIED
	415.0 - (ICD9) ACUTE COR PULMONALE
	415.1 - (ICD9) PULMONARY EMBOLISM AND INFARCTION
	415.11 - (ICD9) IATROGENIC PULMONARY EMBOLISM AND INFARCTION
	416.0 - (ICD9) PRIMARY PULMONARY HYPERTENSION
	416.1 - (ICD9) KYPHOSCOLIOTIC HEART DISEASE
	416.2 - (ICD9) CHRONIC PULMONARY EMBOLISM
	416.8 - (ICD9) OTHER CHRONIC PULMONARY HEART DISEASES
	416.9 - (ICD9) CHRONIC PULMONARY HEART DISEASE UNSPECIFIED
	417.0 - (ICD9) ARTERIOVENOUS FISTULA OF PULMONARY VESSELS
	417.1 - (ICD9) ANEURYSM OF PULMONARY ARTERY
	417.8 - (ICD9) OTHER SPECIFIED DISEASES OF PULMONARY CIRCULATION
	417.9 - (ICD9) UNSPECIFIED DISEASE OF PULMONARY CIRCULATION
	429.1 - (ICD9) MYOCARDIAL DEGENERATION
	429.2 - (ICD9) CARDIOVASCULAR DISEASE UNSPECIFIED
	429.3 - (ICD9) CARDIOMEGALY
	429.5 - (ICD9) RUPTURE OF CHORDAE TENDINEAE
	429.6 - (ICD9) RUPTURE OF PAPILLARY MUSCLE
	429.9 - (ICD9) HEART DISEASE UNSPECIFIED
	V45.8 - (ICD9) OTHER POSTPROCEDURAL STATUS
	The occurrence of Outpatient with the following attributes:
	Diagnosis Code (Any Position) is any of: { "411.0", "411.1", "411.8", "411.81", "411.89", "412", "413.0", "413.1", "413.9", "414.0", "414.00", "414.01", "414.02", "414.03", "414.04", "414.05", "414.06", "414.07", "414.10", "414.11", "414.12", "414.19", "414.2", "414.3", "414.4", "414.8", "414.9", "415.0", "415.1", "415.11", "415.12", "415.13", "415.19", "416.0", "416.1", "416.2", "416.8", "416.9"…
	411.0 - (ICD9) POSTMYOCARDIAL INFARCTION SYNDROME
	411.1 - (ICD9) INTERMEDIATE CORONARY SYNDROME
	411.8 - (ICD9) OTHER ACUTE AND SUBACUTE FORMS OF ISCHEMIC HEART DISEASE
	411.81 - (ICD9) ACUTE CORONARY OCCLUSION WITHOUT MYOCARDIAL INFARCTION
	411.89 - (ICD9) OTHER ACUTE AND SUBACUTE FORMS OF ISCHEMIC HEART DISEASE OTHER
	412 - (ICD9) OLD MYOCARDIAL INFARCTION
	413.0 - (ICD9) ANGINA DECUBITUS
	413.1 - (ICD9) PRINZMETAL ANGINA
	413.9 - (ICD9) OTHER AND UNSPECIFIED ANGINA PECTORIS
	414.0 - (ICD9) CORONARY ATHEROSCLEROSIS
	414.00 - (ICD9) CORONARY ATHEROSCLEROSIS OF UNSPECIFIED TYPE OF VESSEL NATIVE OR GRAFT
	414.01 - (ICD9) CORONARY ATHEROSCLEROSIS OF NATIVE CORONARY ARTERY
	414.02 - (ICD9) CORONARY ATHEROSCLEROSIS OF AUTOLOGOUS VEIN BYPASS GRAFT
	414.03 - (ICD9) CORONARY ATHEROSCLEROSIS OF NONAUTOLOGOUS BIOLOGICAL BYPASS GRAFT
	414.04 - (ICD9) CORONARY ATHEROSCLEROSIS OF ARTERY BYPASS GRAFT
	414.05 - (ICD9) CORONARY ATHEROSCLEROSIS OF UNSPECIFIED BYPASS GRAFT
	414.06 - (ICD9) CORONARY ATHEROSCLEROSIS OF NATIVE CORONARY ARTERY OF TRANSPLANTED HEART
	414.07 - (ICD9) CORONARY ATHEROSCLEROSIS OF BYPASS GRAFT (ARTERY) (VEIN) OF TRANSPLANTED HEART
	414.10 - (ICD9) ANEURYSM OF HEART (WALL)
	414.11 - (ICD9) ANEURYSM OF CORONARY VESSELS
	414.12 - (ICD9) DISSECTION OF CORONARY ARTERY
	414.19 - (ICD9) OTHER ANEURYSM OF HEART
	414.2 - (ICD9) CHRONIC TOTAL OCCLUSION OF CORONARY ARTERY
	414.3 - (ICD9) CORONARY ATHEROSCLEROSIS DUE TO LIPID RICH PLAQUE
	414.4 - (ICD9) CORONARY ATHEROSCLEROSIS DUE TO CALCIFIED CORONARY LESION
	414.8 - (ICD9) OTHER SPECIFIED FORMS OF CHRONIC ISCHEMIC HEART DISEASE
[truncated: 1,484 more rows]

## Sheet: generic name drugs
Variable	Generic name
LABA	terbutaline sulfate
LABA	terbutaline sulfate
LABA	terbutaline sulfate
LABA	terbutaline sulfate
LABA	terbutaline sulfate
LABA	terbutaline sulfate
LABA	terbutaline sulfate
LABA	terbutaline sulfate
LABA	terbutaline sulfate
LABA	terbutaline sulfate
LABA	terbutaline sulfate
LABA	terbutaline sulfate
LABA	terbutaline sulfate
LABA	terbutaline sulfate
LABA	terbutaline sulfate
LABA	terbutaline sulfate
LABA	terbutaline sulfate
LABA	terbutaline sulfate
LABA	terbutaline sulfate
LABA	terbutaline sulfate
LABA	terbutaline sulfate
LABA	indacaterol maleate
LABA	indacaterol maleate
LABA	formoterol fumarate
LABA	formoterol fumarate
LABA	formoterol fumarate
LABA	formoterol fumarate
LABA	formoterol fumarate
LABA	formoterol fumarate
LABA	terbutaline sulfate
LABA	terbutaline sulfate
LABA	terbutaline sulfate
LABA	terbutaline sulfate
LABA	salmeterol xinafoate
LABA	salmeterol xinafoate
LABA	salmeterol xinafoate
LABA	salmeterol xinafoate
LABA	salmeterol xinafoate
LABA	terbutaline sulfate
LABA	terbutaline sulfate
LABA	terbutaline sulfate
LABA	terbutaline sulfate
LABA	terbutaline sulfate
LABA	terbutaline sulfate
LABA	terbutaline sulfate
LABA	terbutaline sulfate
LABA	terbutaline sulfate
LABA	terbutaline sulfate
LABA	terbutaline sulfate
LABA	terbutaline sulfate
LABA	terbutaline sulfate
LABA	olodaterol hcl
LABA	olodaterol hcl
LABA	terbutaline sulfate
LABA	terbutaline sulfate
LABA	terbutaline sulfate
LABA	terbutaline sulfate
LABA	salmeterol xinafoate
LABA	terbutaline sulfate
LABA	terbutaline sulfate
LABA	terbutaline sulfate
LABA	terbutaline sulfate
LABA	formoterol fumarate
LABA	formoterol fumarate
LABA	formoterol fumarate
LABA	terbutaline sulfate
LABA	terbutaline sulfate
LABA	terbutaline sulfate
LABA	terbutaline sulfate
LABA	terbutaline sulfate
LABA	formoterol fumarate
LABA	formoterol fumarate
LABA	terbutaline sulfate
LABA	terbutaline sulfate
LABA	terbutaline sulfate
LABA	terbutaline sulfate
LABA	terbutaline sulfate
LABA	formoterol fumarate
LABA	formoterol fumarate
LABA	formoterol fumarate
LABA	salmeterol xinafoate
LABA	terbutaline sulfate
LABA	terbutaline sulfate
LABA	terbutaline sulfate
LABA	terbutaline sulfate
LABA	terbutaline sulfate
LABA	terbutaline sulfate
LABA	formoterol fumarate
LABA	terbutaline sulfate
LABA	formoterol fumarate
LABA	formoterol fumarate dihydrate, micronized
LABA	salmeterol xinafoate
LABA	salmeterol xinafoate
LABA	formoterol fumarate
LABA	terbutaline sulfate
LABA	terbutaline sulfate
LABA	terbutaline sulfate
LABA	terbutaline sulfate
LABA	terbutaline sulfate
LABA	salmeterol xinafoate
LABA	salmeterol xinafoate
LABA	terbutaline sulfate
LABA	formoterol fumarate
LABA	formoterol fumarate
LABA	terbutaline sulfate
LABA	terbutaline sulfate
LABA	terbutaline sulfate
LABA	terbutaline sulfate
LABA	terbutaline sulfate
LABA	terbutaline sulfate
LABA	formoterol fumarate
LABA	formoterol fumarate
LABA	formoterol fumarate dihydrate, micronized
LABA	formoterol fumarate dihydrate, micronized
LABA	terbutaline sulfate
LABA	indacaterol maleate
LABA	indacaterol maleate
LABA	arformoterol tartrate
LABA	arformoterol tartrate
LABA	arformoterol tartrate
LABA	arformoterol tartrate
LABA	terbutaline sulfate
LABA	terbutaline sulfate
LABA	terbutaline sulfate
LABA	terbutaline sulfate
LABA	terbutaline sulfate
LABA	terbutaline sulfate
LABA	formoterol fumarate
LABA	terbutaline sulfate
LABA	terbutaline sulfate
LAMA	umeclidinium bromide
LAMA	umeclidinium bromide
LAMA	tiotropium bromide
LAMA	tiotropium bromide
LAMA	tiotropium bromide
LAMA	tiotropium bromide
LAMA	tiotropium bromide
LAMA	tiotropium bromide
LAMA	tiotropium bromide
LAMA	tiotropium bromide
LAMA	tiotropium bromide
LAMA	tiotropium bromide
LAMA	tiotropium bromide
LAMA	tiotropium bromide
LAMA	glycopyrrolate
LAMA	glycopyrrolate
LAMA	glycopyrrolate
LAMA	glycopyrrolate
LAMA	glycopyrrolate
LAMA	glycopyrrolate
LAMA	glycopyrrolate
LAMA	glycopyrrolate
LAMA	glycopyrrolate
LAMA	glycopyrrolate
LAMA	glycopyrrolate
LAMA	glycopyrrolate
LAMA	glycopyrrolate
LAMA	glycopyrrolate
LAMA	glycopyrrolate
LAMA	glycopyrrolate
LAMA	glycopyrrolate
LAMA	glycopyrrolate
LAMA	glycopyrrolate
LAMA	glycopyrrolate
LAMA	glycopyrrolate
LAMA	glycopyrrolate
LAMA	glycopyrrolate
LAMA	glycopyrrolate
LAMA	glycopyrrolate
LAMA	glycopyrrolate
LAMA	aclidinium bromide
LAMA	aclidinium bromide
LAMA	glycopyrrolate
LAMA	glycopyrrolate
LAMA	glycopyrrolate
LAMA	glycopyrrolate
LAMA	glycopyrrolate
LAMA	glycopyrrolate
LAMA	glycopyrrolate
LAMA	glycopyrrolate
LAMA	glycopyrrolate
LAMA	aclidinium bromide
LAMA	aclidinium bromide
LAMA	glycopyrrolate
LAMA	glycopyrrolate
LAMA	glycopyrrolate
LAMA	glycopyrrolate
LAMA	glycopyrrolate
LAMA	glycopyrrolate
LAMA	glycopyrrolate
LAMA	glycopyrrolate
LAMA	glycopyrrolate
LAMA	glycopyrrolate
LAMA	glycopyrrolate
LAMA	glycopyrrolate
LAMA	glycopyrrolate
LAMA	glycopyrrolate
LAMA	glycopyrrolate
LAMA	glycopyrrolate
LAMA	glycopyrrolate
LAMA	glycopyrrolate
LAMA	glycopyrrolate
LAMA	glycopyrrolate
LAMA	glycopyrrolate
LAMA	glycopyrrolate
LAMA	glycopyrrolate
LAMA	glycopyrrolate
LAMA	glycopyrrolate
LAMA	glycopyrrolate
LAMA	glycopyrrolate
LAMA	glycopyrrolate
LAMA	glycopyrrolate
LAMA	glycopyrrolate
LAMA	glycopyrrolate
LAMA	glycopyrrolate
LAMA	glycopyrrolate
LAMA	glycopyrrolate
LAMA	glycopyrrolate
LAMA	glycopyrrolate
LAMA	glycopyrrolate
LAMA	glycopyrrolate
LAMA	glycopyrrolate
LAMA	glycopyrrolate
LAMA	glycopyrrolate
LAMA	glycopyrrolate
LAMA	glycopyrrolate
LAMA	glycopyrrolate
LAMA	glycopyrrolate
LAMA	glycopyrrolate
LAMA	glycopyrrolate
LAMA	glycopyrrolate
LAMA	glycopyrrolate
LAMA	glycopyrrolate
LAMA	glycopyrrolate
LAMA	glycopyrrolate
LAMA	glycopyrrolate
LAMA	glycopyrrolate
LAMA	glycopyrrolate
LAMA	glycopyrrolate
LAMA	glycopyrrolate
LAMA	glycopyrrolate
LAMA	glycopyrrolate
LAMA	glycopyrrolate
LAMA	glycopyrrolate
LAMA	glycopyrrolate
LAMA	glycopyrrolate
LAMA	glycopyrrolate
LAMA	glycopyrrolate
LAMA	glycopyrrolate
LAMA	glycopyrrolate
LAMA	glycopyrrolate
LAMA	glycopyrrolate
LAMA	glycopyrrolate
LAMA	glycopyrrolate
LAMA	glycopyrrolate
LAMA	glycopyrrolate
LAMA	glycopyrrolate
LAMA	glycopyrrolate
LAMA	glycopyrrolate
LAMA	glycopyrrolate
LAMA	glycopyrrolate
LAMA	glycopyrrolate
LAMA	glycopyrrolate
LAMA	glycopyrrolate
LAMA	glycopyrrolate
LAMA	glycopyrrolate
LAMA	glycopyrrolate in sterile water/pf
LAMA	glycopyrrolate in sterile water/pf
LAMA	glycopyrrolate
LAMA	glycopyrrolate
LAMA	glycopyrrolate
LAMA	glycopyrrolate
LAMA	glycopyrrolate
LAMA	glycopyrrolate
LAMA	glycopyrrolate
LAMA	glycopyrrolate
LAMA	glycopyrrolate
LAMA	glycopyrrolate
LAMA	glycopyrrolate
LAMA	glycopyrrolate
LAMA	glycopyrrolate
LAMA	glycopyrrolate
LAMA	glycopyrrolate
LAMA	glycopyrrolate
LAMA	glycopyrrolate
LAMA	glycopyrrolate
LAMA	glycopyrrolate
LAMA	glycopyrrolate
LAMA	glycopyrrolate
LAMA	glycopyrrolate
LAMA	glycopyrrolate
LAMA	glycopyrrolate
LAMA	glycopyrrolate
LAMA	glycopyrrolate
LAMA	glycopyrrolate
LAMA	glycopyrrolate
LAMA	glycopyrrolate
LAMA	glycopyrrolate in sterile water
LAMA	glycopyrrolate
LAMA	glycopyrrolate
LAMA	glycopyrrolate
LAMA	glycopyrrolate
LAMA	glycopyrrolate
LAMA	glycopyrrolate
LAMA	glycopyrrolate
LAMA	glycopyrrolate
LAMA	glycopyrrolate
LAMA	glycopyrrolate
LAMA	glycopyrrolate
LAMA	glycopyrrolate
LAMA	glycopyrrolate
LAMA	glycopyrrolate
LAMA	glycopyrrolate
LAMA	glycopyrrolate
LAMA	glycopyrrolate
LAMA	glycopyrrolate
LAMA	glycopyrrolate
LAMA	glycopyrrolate
LAMA	glycopyrrolate
LAMA	glycopyrrolate in sterile water/pf
LAMA	glycopyrrolate
LAMA	glycopyrrolate in sterile water
LAMA	glycopyrrolate in sterile water
LAMA	glycopyrrolate
LAMA	glycopyrrolate
LAMA	glycopyrrolate
LAMA	glycopyrrolate
LAMA	glycopyrrolate
LAMA	glycopyrrolate
LAMA	glycopyrrolate
LAMA	glycopyrrolate
LAMA	glycopyrrolate
LAMA	glycopyrrolate
LAMA	glycopyrrolate in sterile water
LAMA	glycopyrrolate
LAMA	glycopyrrolate
LAMA	glycopyrrolate
LAMA	glycopyrrolate
LAMA	glycopyrrolate
LAMA	glycopyrrolate
LAMA	glycopyrrolate
LAMA	glycopyrrolate
LAMA	glycopyrrolate
LAMA	glycopyrrolate
LAMA	glycopyrrolate
LAMA	glycopyrrolate
LAMA	glycopyrrolate
LAMA	glycopyrrolate
LAMA	glycopyrrolate
LAMA	glycopyrrolate
LAMA	glycopyrrolate
LAMA	glycopyrrolate
LAMA	glycopyrrolate
LAMA	glycopyrrolate
LAMA	glycopyrrolate
LAMA	glycopyrrolate
ICS	triamcinolone
ICS	triamcinolone
ICS	triamcinolone
ICS	triamcinolone
ICS	fluticasone propionate
ICS	mometasone furoate
ICS	mometasone furoate
ICS	mometasone furoate
ICS	mometasone furoate
ICS	mometasone furoate
ICS	mometasone furoate
ICS	mometasone furoate
ICS	mometasone furoate
ICS	mometasone furoate
ICS	mometasone furoate
ICS	mometasone furoate
ICS	mometasone furoate
ICS	mometasone furoate
ICS	mometasone furoate
ICS	mometasone furoate
ICS	mometasone furoate
ICS	mometasone furoate
ICS	mometasone furoate
ICS	mometasone furoate
ICS	mometasone furoate
ICS	triamcinolone diacetate
ICS	triamcinolone acetonide
ICS	budesonide
ICS	budesonide
ICS	budesonide
ICS	budesonide
ICS	budesonide
ICS	budesonide
ICS	budesonide
ICS	budesonide
ICS	triamcinolone acetonide
ICS	triamcinolone acetonide
ICS	triamcinolone acetonide
ICS	mometasone furoate
ICS	mometasone furoate
ICS	mometasone furoate
ICS	mometasone furoate
ICS	mometasone furoate
ICS	mometasone furoate
ICS	fluticasone propionate
ICS	fluticasone propionate
ICS	fluticasone propionate
ICS	budesonide
ICS	budesonide
ICS	budesonide
ICS	budesonide
ICS	triamcinolone
ICS	triamcinolone
ICS	triamcinolone
ICS	triamcinolone
ICS	triamcinolone
ICS	triamcinolone
ICS	triamcinolone
ICS	triamcinolone acetonide
ICS	triamcinolone
ICS	triamcinolone diacetate
ICS	triamcinolone acetonide
ICS	triamcinolone diacetate
ICS	triamcinolone acetonide
ICS	triamcinolone
ICS	triamcinolone
ICS	triamcinolone acetonide
ICS	triamcinolone acetonide
ICS	triamcinolone acetonide
ICS	triamcinolone acetonide
ICS	triamcinolone acetonide
ICS	triamcinolone acetonide
ICS	triamcinolone acetonide
ICS	triamcinolone acetonide
ICS	triamcinolone acetonide
ICS	triamcinolone acetonide
ICS	triamcinolone acetonide
ICS	triamcinolone acetonide
ICS	triamcinolone acetonide
ICS	triamcinolone acetonide
ICS	triamcinolone acetonide
ICS	triamcinolone acetonide
ICS	triamcinolone acetonide
ICS	triamcinolone acetonide
ICS	triamcinolone acetonide
ICS	mometasone furoate
ICS	mometasone furoate
ICS	mometasone furoate
ICS	mometasone furoate
ICS	mometasone furoate
ICS	mometasone furoate
ICS	fluticasone propionate
ICS	fluticasone propionate
ICS	fluticasone propionate
ICS	fluticasone propionate
ICS	fluticasone propionate
ICS	fluticasone propionate
ICS	triamcinolone acetonide
ICS	triamcinolone acetonide
ICS	fluticasone propionate
ICS	fluticasone propionate
ICS	fluticasone propionate
ICS	fluticasone propionate
ICS	triamcinolone
ICS	triamcinolone
ICS	triamcinolone acetonide
ICS	triamcinolone acetonide
ICS	triamcinolone acetonide
ICS	triamcinolone acetonide
ICS	triamcinolone acetonide
ICS	triamcinolone acetonide
ICS	triamcinolone acetonide
ICS	triamcinolone acetonide
ICS	triamcinolone acetonide
ICS	triamcinolone acetonide
ICS	triamcinolone acetonide
ICS	triamcinolone acetonide
ICS	triamcinolone acetonide
ICS	triamcinolone acetonide
ICS	triamcinolone acetonide
ICS	triamcinolone acetonide
ICS	triamcinolone acetonide
ICS	triamcinolone acetonide
ICS	triamcinolone acetonide
ICS	triamcinolone acetonide
ICS	triamcinolone diacetate
ICS	triamcinolone acetonide
ICS	triamcinolone acetonide
ICS	triamcinolone acetonide
ICS	budesonide
ICS	budesonide
ICS	budesonide
ICS	budesonide
ICS	budesonide
ICS	budesonide
ICS	budesonide
ICS	budesonide
ICS	budesonide
ICS	budesonide
ICS	budesonide
ICS	budesonide
ICS	budesonide
ICS	triamcinolone
ICS	triamcinolone
ICS	triamcinolone
ICS	triamcinolone acetonide
ICS	triamcinolone acetonide
ICS	triamcinolone acetonide
ICS	triamcinolone acetonide
ICS	triamcinolone acetonide
ICS	triamcinolone acetonide
ICS	triamcinolone acetonide
ICS	triamcinolone acetonide
ICS	triamcinolone acetonide
ICS	triamcinolone diacetate
ICS	triamcinolone acetonide
ICS	triamcinolone acetonide
ICS	triamcinolone
ICS	triamcinolone
ICS	triamcinolone acetonide
ICS	triamcinolone acetonide
ICS	mometasone furoate
ICS	triamcinolone
ICS	triamcinolone acetonide
ICS	triamcinolone acetonide
ICS	triamcinolone acetonide
ICS	triamcinolone acetonide
ICS	triamcinolone acetonide
ICS	triamcinolone acetonide
ICS	triamcinolone acetonide
ICS	triamcinolone acetonide
ICS	triamcinolone acetonide
ICS	triamcinolone acetonide
ICS	triamcinolone acetonide
ICS	triamcinolone
ICS	triamcinolone
ICS	triamcinolone
ICS	triamcinolone
ICS	triamcinolone acetonide
ICS	triamcinolone acetonide
ICS	triamcinolone acetonide
ICS	triamcinolone acetonide
ICS	triamcinolone acetonide
ICS	triamcinolone acetonide
ICS	triamcinolone acetonide
ICS	triamcinolone acetonide
ICS	triamcinolone acetonide
ICS	triamcinolone acetonide
ICS	triamcinolone acetonide
ICS	triamcinolone acetonide
ICS	triamcinolone acetonide
ICS	triamcinolone diacetate
ICS	triamcinolone acetonide
ICS	triamcinolone acetonide
ICS	triamcinolone acetonide
ICS	triamcinolone acetonide
ICS	triamcinolone acetonide
ICS	triamcinolone
ICS	triamcinolone acetonide
ICS	triamcinolone acetonide
ICS	triamcinolone acetonide
ICS	triamcinolone acetonide
ICS	triamcinolone acetonide
ICS	triamcinolone acetonide
ICS	triamcinolone acetonide
ICS	triamcinolone acetonide
ICS	triamcinolone acetonide
ICS	triamcinolone acetonide
ICS	triamcinolone acetonide
ICS	triamcinolone acetonide
ICS	triamcinolone acetonide
ICS	triamcinolone
ICS	triamcinolone
ICS	triamcinolone acetonide
ICS	triamcinolone acetonide
ICS	triamcinolone acetonide
ICS	triamcinolone acetonide
ICS	triamcinolone acetonide
ICS	triamcinolone acetonide
ICS	triamcinolone acetonide
ICS	triamcinolone acetonide
ICS	triamcinolone acetonide
ICS	triamcinolone acetonide
ICS	triamcinolone acetonide
ICS	triamcinolone acetonide
ICS	triamcinolone acetonide
ICS	triamcinolone acetonide
ICS	triamcinolone acetonide
ICS	triamcinolone acetonide
ICS	triamcinolone acetonide
ICS	triamcinolone acetonide
ICS	triamcinolone acetonide
ICS	triamcinolone acetonide
ICS	triamcinolone acetonide
ICS	triamcinolone acetonide
ICS	triamcinolone acetonide
ICS	triamcinolone acetonide
ICS	triamcinolone acetonide
ICS	triamcinolone acetonide
ICS	triamcinolone
ICS	triamcinolone acetonide
ICS	triamcinolone acetonide
ICS	triamcinolone acetonide
ICS	triamcinolone acetonide
ICS	triamcinolone acetonide
ICS	triamcinolone acetonide
ICS	triamcinolone acetonide
ICS	triamcinolone
ICS	triamcinolone
ICS	triamcinolone acetonide
ICS	triamcinolone acetonide
ICS	triamcinolone acetonide
ICS	triamcinolone acetonide
ICS	triamcinolone acetonide
ICS	triamcinolone
ICS	triamcinolone
ICS	triamcinolone acetonide
ICS	triamcinolone diacetate
ICS	triamcinolone diacetate
ICS	triamcinolone acetonide
ICS	triamcinolone acetonide
ICS	triamcinolone acetonide
ICS	triamcinolone acetonide
ICS	triamcinolone acetonide
ICS	triamcinolone acetonide
ICS	triamcinolone acetonide
ICS	triamcinolone acetonide
ICS	triamcinolone acetonide
ICS	triamcinolone acetonide
ICS	triamcinolone acetonide
ICS	triamcinolone acetonide
ICS	triamcinolone acetonide
ICS	triamcinolone acetonide
ICS	triamcinolone acetonide
ICS	triamcinolone acetonide
ICS	triamcinolone acetonide
ICS	triamcinolone acetonide
ICS	triamcinolone
ICS	triamcinolone
ICS	budesonide
ICS	budesonide
ICS	triamcinolone diacetate
ICS	triamcinolone acetonide
ICS	triamcinolone acetonide
ICS	triamcinolone diacetate
ICS	fluticasone propionate, micronized
ICS	fluticasone propionate, micronized
ICS	fluticasone propionate, micronized
ICS	fluticasone propionate, micronized
ICS	triamcinolone diacetate
ICS	triamcinolone acetonide
ICS	triamcinolone acetonide
ICS	triamcinolone acetonide
ICS	triamcinolone
ICS	triamcinolone acetonide
ICS	triamcinolone acetonide
ICS	triamcinolone acetonide
ICS	triamcinolone acetonide
ICS	triamcinolone acetonide
ICS	triamcinolone acetonide
ICS	triamcinolone acetonide
ICS	triamcinolone acetonide
ICS	triamcinolone acetonide
ICS	triamcinolone acetonide
ICS	triamcinolone acetonide
ICS	triamcinolone acetonide
ICS	triamcinolone diacetate
ICS	triamcinolone acetonide
ICS	triamcinolone acetonide
ICS	triamcinolone acetonide
ICS	budesonide
ICS	budesonide
ICS	budesonide
ICS	triamcinolone diacetate
ICS	triamcinolone acetonide
ICS	triamcinolone diacetate
ICS	triamcinolone acetonide
ICS	triamcinolone acetonide
ICS	triamcinolone acetonide
ICS	triamcinolone acetonide
ICS	triamcinolone acetonide
ICS	triamcinolone acetonide
ICS	triamcinolone acetonide
ICS	triamcinolone acetonide
ICS	triamcinolone acetonide
ICS	triamcinolone acetonide
ICS	triamcinolone acetonide
ICS	triamcinolone acetonide
ICS	triamcinolone acetonide
ICS	triamcinolone acetonide
ICS	triamcinolone acetonide
ICS	triamcinolone acetonide
ICS	triamcinolone acetonide
ICS	triamcinolone acetonide
ICS	triamcinolone acetonide
ICS	triamcinolone acetonide
ICS	triamcinolone acetonide
ICS	triamcinolone acetonide
ICS	budesonide
ICS	budesonide
ICS	budesonide
ICS	budesonide
ICS	triamcinolone diacetate
ICS	triamcinolone acetonide
ICS	triamcinolone acetonide
ICS	triamcinolone acetonide
ICS	triamcinolone acetonide
ICS	triamcinolone acetonide
ICS	triamcinolone acetonide
ICS	triamcinolone acetonide
ICS	fluticasone propionate
ICS	fluticasone propionate
ICS	budesonide
ICS	triamcinolone acetonide
ICS	triamcinolone acetonide
ICS	triamcinolone acetonide
ICS	triamcinolone acetonide
ICS	triamcinolone
ICS	triamcinolone
ICS	triamcinolone acetonide
ICS	triamcinolone acetonide
ICS	triamcinolone acetonide
ICS	triamcinolone acetonide
ICS	triamcinolone acetonide
ICS	triamcinolone acetonide
ICS	triamcinolone acetonide
ICS	triamcinolone acetonide
ICS	triamcinolone acetonide
ICS	triamcinolone acetonide
ICS	triamcinolone acetonide
ICS	triamcinolone acetonide
ICS	triamcinolone acetonide
ICS	triamcinolone acetonide
ICS	triamcinolone acetonide
ICS	triamcinolone acetonide
ICS	triamcinolone acetonide
ICS	triamcinolone acetonide
ICS	triamcinolone acetonide
ICS	triamcinolone diacetate
ICS	triamcinolone acetonide
ICS	triamcinolone acetonide
ICS	triamcinolone acetonide
ICS	triamcinolone acetonide
ICS	triamcinolone acetonide
ICS	triamcinolone acetonide
ICS	triamcinolone acetonide
ICS	triamcinolone acetonide
ICS	triamcinolone acetonide
ICS	triamcinolone diacetate
ICS	budesonide
ICS	triamcinolone
ICS	triamcinolone
ICS	triamcinolone
ICS	triamcinolone acetonide
ICS	triamcinolone acetonide
ICS	triamcinolone acetonide
ICS	triamcinolone acetonide
ICS	triamcinolone acetonide
ICS	triamcinolone acetonide
ICS	triamcinolone acetonide
ICS	triamcinolone acetonide
ICS	triamcinolone acetonide
ICS	triamcinolone acetonide
ICS	budesonide
ICS	budesonide
ICS	triamcinolone
ICS	triamcinolone
ICS	triamcinolone
ICS	triamcinolone acetonide
ICS	triamcinolone acetonide
ICS	triamcinolone acetonide
ICS	triamcinolone acetonide
ICS	triamcinolone acetonide
ICS	triamcinolone acetonide
ICS	triamcinolone
ICS	triamcinolone
ICS	triamcinolone acetonide
ICS	triamcinolone acetonide
ICS	triamcinolone acetonide
ICS	triamcinolone acetonide
ICS	triamcinolone acetonide
ICS	triamcinolone acetonide
ICS	triamcinolone acetonide
ICS	triamcinolone acetonide
ICS	triamcinolone acetonide
ICS	triamcinolone acetonide
ICS	triamcinolone acetonide
ICS	triamcinolone acetonide
ICS	triamcinolone acetonide
ICS	triamcinolone acetonide
ICS	triamcinolone acetonide
ICS	triamcinolone acetonide
ICS	triamcinolone
ICS	triamcinolone
ICS	triamcinolone
ICS	triamcinolone acetonide
ICS	triamcinolone acetonide
ICS	triamcinolone acetonide
ICS	triamcinolone acetonide
ICS	triamcinolone acetonide
ICS	triamcinolone
ICS	triamcinolone
ICS	triamcinolone
ICS	triamcinolone
ICS	triamcinolone acetonide
ICS	triamcinolone acetonide
ICS	triamcinolone acetonide
ICS	triamcinolone acetonide
ICS	triamcinolone acetonide
ICS	triamcinolone acetonide
ICS	triamcinolone acetonide
ICS	triamcinolone acetonide
ICS	triamcinolone acetonide
ICS	triamcinolone acetonide
ICS	triamcinolone acetonide
ICS	triamcinolone acetonide
ICS	triamcinolone acetonide
ICS	triamcinolone acetonide
ICS	triamcinolone acetonide
ICS	triamcinolone diacetate
ICS	triamcinolone acetonide
ICS	triamcinolone acetonide
ICS	triamcinolone acetonide
ICS	triamcinolone acetonide
ICS	triamcinolone diacetate
ICS	triamcinolone acetonide
ICS	triamcinolone acetonide
ICS	triamcinolone acetonide
ICS	triamcinolone acetonide
ICS	triamcinolone acetonide
ICS	triamcinolone acetonide
ICS	triamcinolone acetonide
ICS	triamcinolone acetonide
ICS	triamcinolone acetonide
ICS	triamcinolone acetonide
ICS	triamcinolone acetonide
ICS	triamcinolone acetonide
ICS	triamcinolone acetonide
ICS	triamcinolone acetonide
ICS	fluticasone propionate
ICS	fluticasone propionate
ICS	fluticasone propionate
ICS	fluticasone propionate
ICS	fluticasone propionate
ICS	fluticasone propionate
ICS	mometasone furoate
ICS	mometasone furoate
ICS	mometasone furoate
ICS	mometasone furoate
ICS	triamcinolone acetonide
ICS	triamcinolone acetonide
ICS	triamcinolone acetonide
ICS	mometasone furoate
ICS	mometasone furoate
ICS	triamcinolone acetonide
ICS	triamcinolone acetonide
ICS	triamcinolone acetonide
ICS	triamcinolone acetonide
ICS	triamcinolone
ICS	triamcinolone
ICS	triamcinolone acetonide
ICS	triamcinolone acetonide
ICS	triamcinolone acetonide
ICS	triamcinolone acetonide
ICS	triamcinolone acetonide
ICS	triamcinolone acetonide
ICS	triamcinolone acetonide
ICS	triamcinolone acetonide
ICS	triamcinolone acetonide
ICS	triamcinolone acetonide
ICS	triamcinolone acetonide
ICS	triamcinolone acetonide
ICS	triamcinolone acetonide
ICS	triamcinolone acetonide
ICS	triamcinolone acetonide
ICS	triamcinolone acetonide
ICS	triamcinolone acetonide
ICS	triamcinolone acetonide
ICS	triamcinolone acetonide
ICS	triamcinolone acetonide
ICS	triamcinolone acetonide
ICS	triamcinolone acetonide
ICS	triamcinolone
ICS	triamcinolone diacetate
ICS	triamcinolone acetonide
ICS	triamcinolone
ICS	triamcinolone acetonide
ICS	triamcinolone acetonide
ICS	triamcinolone acetonide
ICS	triamcinolone acetonide
ICS	mometasone furoate
ICS	triamcinolone acetonide
ICS	triamcinolone acetonide
ICS	triamcinolone acetonide
ICS	triamcinolone acetonide
ICS	triamcinolone acetonide
ICS	triamcinolone acetonide
ICS	triamcinolone acetonide
ICS	triamcinolone acetonide
ICS	triamcinolone acetonide
ICS	triamcinolone acetonide
ICS	triamcinolone acetonide
ICS	mometasone furoate
ICS	mometasone furoate
ICS	mometasone furoate
ICS	mometasone furoate
ICS	mometasone furoate
ICS	mometasone furoate
ICS	fluticasone propionate
ICS	fluticasone propionate
ICS	fluticasone propionate
ICS	budesonide
ICS	budesonide
ICS	budesonide
ICS	budesonide
ICS	budesonide
ICS	budesonide
ICS	triamcinolone acetonide
ICS	triamcinolone acetonide
ICS	triamcinolone acetonide
ICS	triamcinolone acetonide
ICS	triamcinolone
ICS	triamcinolone
ICS	triamcinolone diacetate
ICS	triamcinolone acetonide
ICS	triamcinolone acetonide
ICS	triamcinolone acetonide
ICS	triamcinolone acetonide
ICS	triamcinolone acetonide
ICS	triamcinolone acetonide
ICS	triamcinolone acetonide
ICS	triamcinolone acetonide
ICS	triamcinolone acetonide
ICS	triamcinolone acetonide
ICS	triamcinolone acetonide
ICS	triamcinolone acetonide
ICS	triamcinolone acetonide
ICS	triamcinolone acetonide
ICS	triamcinolone acetonide
ICS	triamcinolone acetonide
ICS	triamcinolone acetonide
ICS	triamcinolone
ICS	triamcinolone
ICS	triamcinolone
ICS	triamcinolone
ICS	triamcinolone diacetate
ICS	triamcinolone acetonide
ICS	triamcinolone acetonide
ICS	triamcinolone acetonide
ICS	triamcinolone acetonide
ICS	triamcinolone acetonide
ICS	triamcinolone acetonide
ICS	triamcinolone acetonide
ICS	triamcinolone acetonide
ICS	triamcinolone acetonide
ICS	triamcinolone acetonide
ICS	triamcinolone acetonide
ICS	triamcinolone acetonide
ICS	triamcinolone acetonide
ICS	triamcinolone acetonide
ICS	triamcinolone
ICS	triamcinolone
ICS	triamcinolone diacetate
ICS	triamcinolone acetonide
ICS	triamcinolone acetonide
ICS	triamcinolone acetonide
ICS	triamcinolone acetonide
ICS	triamcinolone acetonide
ICS	triamcinolone acetonide
ICS	triamcinolone acetonide
ICS	triamcinolone acetonide
ICS	triamcinolone acetonide
ICS	triamcinolone acetonide
ICS	triamcinolone acetonide
ICS	triamcinolone acetonide
ICS	triamcinolone acetonide
ICS	triamcinolone acetonide
ICS	triamcinolone acetonide
ICS	triamcinolone acetonide
ICS	triamcinolone acetonide
ICS	triamcinolone acetonide
ICS	triamcinolone acetonide
ICS	triamcinolone acetonide
ICS	triamcinolone acetonide
ICS	triamcinolone acetonide
ICS	triamcinolone acetonide
ICS	triamcinolone acetonide
ICS	triamcinolone acetonide
ICS	triamcinolone acetonide
ICS	triamcinolone acetonide
ICS	triamcinolone acetonide
ICS	triamcinolone acetonide
ICS	triamcinolone acetonide
ICS	triamcinolone acetonide
ICS	triamcinolone acetonide
ICS	triamcinolone acetonide
ICS	triamcinolone acetonide
ICS	triamcinolone acetonide
ICS	triamcinolone acetonide
ICS	triamcinolone acetonide
ICS	triamcinolone acetonide
ICS	triamcinolone acetonide
ICS	triamcinolone acetonide
ICS	triamcinolone acetonide
ICS	triamcinolone acetonide
ICS	triamcinolone acetonide
ICS	triamcinolone acetonide
ICS	triamcinolone acetonide
ICS	triamcinolone acetonide
ICS	triamcinolone acetonide
ICS	triamcinolone acetonide
ICS	triamcinolone acetonide
ICS	triamcinolone acetonide
ICS	triamcinolone acetonide
ICS	triamcinolone acetonide
ICS	triamcinolone acetonide
ICS	triamcinolone acetonide
ICS	triamcinolone acetonide
ICS	triamcinolone acetonide
ICS	mometasone furoate
ICS	triamcinolone
ICS	triamcinolone diacetate
ICS	fluticasone propionate
ICS	fluticasone propionate
ICS	triamcinolone diacetate
ICS	fluticasone propionate
ICS	mometasone furoate
ICS	triamcinolone acetonide
ICS	triamcinolone acetonide
ICS	triamcinolone acetonide
ICS	triamcinolone acetonide
ICS	triamcinolone acetonide
ICS	triamcinolone acetonide
ICS	triamcinolone acetonide
ICS	triamcinolone acetonide
ICS	triamcinolone acetonide
ICS	fluticasone propionate, micronized
ICS	fluticasone propionate, micronized
ICS	fluticasone propionate, micronized
ICS	triamcinolone acetonide
ICS	triamcinolone acetonide
ICS	triamcinolone acetonide
ICS	triamcinolone diacetate
ICS	triamcinolone acetonide
ICS	triamcinolone acetonide
ICS	triamcinolone acetonide
ICS	triamcinolone acetonide
ICS	triamcinolone acetonide
ICS	triamcinolone acetonide
ICS	triamcinolone
ICS	triamcinolone
ICS	triamcinolone acetonide
ICS	triamcinolone acetonide
ICS	triamcinolone acetonide
ICS	triamcinolone acetonide
ICS	triamcinolone acetonide
ICS	triamcinolone diacetate
ICS	triamcinolone acetonide
ICS	triamcinolone
ICS	triamcinolone
ICS	triamcinolone
ICS	triamcinolone
ICS	triamcinolone acetonide
ICS	triamcinolone diacetate
ICS	triamcinolone acetonide
ICS	triamcinolone acetonide
ICS	triamcinolone acetonide
ICS	triamcinolone acetonide
ICS	triamcinolone acetonide
ICS	triamcinolone acetonide
ICS	budesonide
ICS	triamcinolone acetonide
ICS	triamcinolone acetonide
ICS	triamcinolone acetonide
ICS	triamcinolone acetonide
ICS	triamcinolone acetonide
ICS	triamcinolone acetonide
ICS	triamcinolone acetonide
ICS	fluticasone propionate
ICS	mometasone furoate
ICS	mometasone furoate
ICS	triamcinolone acetonide
ICS	triamcinolone acetonide
ICS	triamcinolone acetonide
ICS	triamcinolone acetonide
ICS	triamcinolone acetonide
ICS	triamcinolone acetonide
ICS	triamcinolone acetonide
ICS	triamcinolone acetonide
ICS	triamcinolone acetonide
ICS	fluticasone propionate
ICS	fluticasone propionate
ICS	fluticasone propionate
ICS	fluticasone propionate
ICS	triamcinolone acetonide
ICS	triamcinolone acetonide
ICS	triamcinolone acetonide
ICS	triamcinolone acetonide
ICS	triamcinolone acetonide
ICS	triamcinolone acetonide
ICS	mometasone furoate
ICS	mometasone furoate
ICS	flunisolide
ICS	triamcinolone acetonide
ICS	triamcinolone acetonide
ICS	triamcinolone acetonide
ICS	triamcinolone acetonide
ICS	triamcinolone acetonide
ICS	triamcinolone acetonide
ICS	triamcinolone acetonide
ICS	triamcinolone acetonide
ICS	mometasone furoate
ICS	fluticasone propionate
ICS	triamcinolone acetonide
ICS	triamcinolone acetonide
ICS	triamcinolone
ICS	triamcinolone
ICS	triamcinolone acetonide
ICS	triamcinolone acetonide
ICS	triamcinolone acetonide
ICS	triamcinolone acetonide
ICS	triamcinolone acetonide
ICS	triamcinolone acetonide
ICS	triamcinolone acetonide
ICS	triamcinolone acetonide
ICS	triamcinolone acetonide
ICS	triamcinolone acetonide
ICS	fluticasone propionate
ICS	budesonide, micronized
ICS	budesonide, micronized
ICS	budesonide, micronized
ICS	budesonide, micronized
ICS	fluticasone propionate
ICS	fluticasone propionate
ICS	fluticasone propionate
ICS	fluticasone propionate
ICS	triamcinolone
ICS	triamcinolone
ICS	triamcinolone acetonide
ICS	triamcinolone acetonide
ICS	triamcinolone acetonide
ICS	triamcinolone acetonide
ICS	triamcinolone acetonide
ICS	triamcinolone acetonide
ICS	triamcinolone acetonide
ICS	triamcinolone acetonide
ICS	triamcinolone acetonide
ICS	triamcinolone
ICS	triamcinolone
ICS	triamcinolone
ICS	triamcinolone
ICS	triamcinolone diacetate
ICS	triamcinolone diacetate
ICS	triamcinolone diacetate
ICS	triamcinolone diacetate
ICS	triamcinolone diacetate
ICS	triamcinolone diacetate
ICS	budesonide, micronized
ICS	budesonide, micronized
ICS	budesonide, micronized
ICS	budesonide, micronized
ICS	budesonide, micronized
ICS	beclomethasone dipropionate
ICS	beclomethasone dipropionate
ICS	beclomethasone dipropionate
ICS	flunisolide
ICS	flunisolide
ICS	flunisolide
ICS	flunisolide
ICS	triamcinolone diacetate, micronized
ICS	triamcinolone diacetate, micronized
ICS	triamcinolone diacetate, micronized
ICS	triamcinolone diacetate, micronized
ICS	triamcinolone diacetate, micronized
ICS	mometasone furoate
ICS	mometasone furoate
ICS	mometasone furoate
ICS	mometasone furoate
ICS	mometasone furoate
ICS	mometasone furoate
ICS	fluticasone propionate, micronized
ICS	fluticasone propionate, micronized
ICS	fluticasone propionate, micronized
ICS	fluticasone propionate, micronized
ICS	budesonide, micronized
ICS	budesonide, micronized
ICS	budesonide, micronized
ICS	budesonide, micronized
ICS	budesonide, micronized
ICS	budesonide, micronized
ICS	budesonide, micronized
ICS	budesonide, micronized
ICS	budesonide, micronized
ICS	budesonide, micronized
ICS	triamcinolone acetonide
ICS	triamcinolone acetonide
ICS	triamcinolone acetonide
ICS	triamcinolone acetonide
ICS	triamcinolone acetonide
ICS	triamcinolone acetonide
ICS	triamcinolone acetonide
ICS	fluticasone propionate
ICS	fluticasone propionate
ICS	fluticasone propionate
ICS	triamcinolone acetonide
ICS	triamcinolone acetonide
ICS	triamcinolone acetonide
ICS	mometasone furoate
ICS	triamcinolone acetonide
ICS	triamcinolone acetonide
ICS	triamcinolone acetonide
ICS	triamcinolone acetonide
ICS	triamcinolone acetonide
ICS	mometasone furoate
ICS	mometasone furoate
ICS	triamcinolone acetonide
ICS	triamcinolone acetonide
ICS	triamcinolone diacetate
ICS	triamcinolone acetonide
ICS	triamcinolone acetonide
ICS	triamcinolone acetonide
ICS	triamcinolone acetonide
ICS	triamcinolone acetonide
ICS	triamcinolone acetonide
ICS	triamcinolone acetonide
ICS	triamcinolone acetonide
ICS	triamcinolone acetonide
ICS	triamcinolone acetonide
ICS	triamcinolone acetonide
ICS	triamcinolone acetonide
ICS	triamcinolone acetonide
ICS	triamcinolone acetonide
ICS	triamcinolone acetonide
ICS	triamcinolone acetonide
ICS	triamcinolone acetonide
ICS	triamcinolone acetonide
ICS	triamcinolone acetonide
ICS	triamcinolone acetonide
ICS	fluticasone propionate
ICS	fluticasone propionate
ICS	triamcinolone acetonide
ICS	mometasone furoate
ICS	mometasone furoate
ICS	mometasone furoate
ICS	mometasone furoate
ICS	fluticasone propionate
ICS	fluticasone propionate
ICS	fluticasone propionate
ICS	fluticasone propionate
ICS	fluticasone propionate
ICS	fluticasone propionate
ICS	mometasone furoate
ICS	mometasone furoate
ICS	fluticasone propionate
ICS	triamcinolone acetonide
ICS	fluticasone propionate, micronized
ICS	fluticasone propionate, micronized
ICS	fluticasone propionate
ICS	budesonide
ICS	fluticasone propionate, micronized
ICS	fluticasone propionate, micronized
ICS	mometasone furoate
ICS	triamcinolone
ICS	triamcinolone
ICS	triamcinolone acetonide
ICS	triamcinolone acetonide
ICS	triamcinolone acetonide
ICS	triamcinolone acetonide
ICS	triamcinolone acetonide
ICS	triamcinolone acetonide
ICS	triamcinolone acetonide
ICS	triamcinolone
ICS	triamcinolone
ICS	triamcinolone
ICS	triamcinolone
ICS	triamcinolone acetonide
ICS	triamcinolone acetonide
ICS	triamcinolone acetonide
ICS	triamcinolone acetonide
ICS	triamcinolone acetonide
ICS	triamcinolone acetonide
ICS	triamcinolone acetonide
ICS	triamcinolone acetonide
ICS	triamcinolone acetonide
ICS	triamcinolone acetonide
ICS	triamcinolone acetonide
ICS	triamcinolone acetonide
ICS	triamcinolone acetonide
ICS	triamcinolone acetonide
ICS	triamcinolone acetonide
ICS	triamcinolone acetonide
ICS	triamcinolone acetonide
ICS	triamcinolone acetonide
ICS	triamcinolone acetonide
ICS	triamcinolone acetonide
ICS	triamcinolone diacetate
ICS	triamcinolone diacetate
ICS	triamcinolone acetonide
ICS	triamcinolone acetonide
ICS	budesonide
ICS	triamcinolone acetonide
ICS	triamcinolone acetonide
ICS	triamcinolone acetonide
ICS	triamcinolone acetonide
ICS	triamcinolone acetonide
ICS	triamcinolone acetonide
ICS	triamcinolone acetonide
ICS	triamcinolone acetonide
ICS	triamcinolone acetonide
ICS	triamcinolone acetonide
ICS	triamcinolone acetonide
ICS	triamcinolone acetonide
ICS	triamcinolone acetonide
ICS	triamcinolone acetonide
ICS	triamcinolone acetonide
ICS	triamcinolone acetonide
ICS	triamcinolone acetonide
ICS	triamcinolone
ICS	triamcinolone diacetate
ICS	triamcinolone acetonide
ICS	triamcinolone acetonide
ICS	triamcinolone acetonide
ICS	triamcinolone acetonide
ICS	triamcinolone acetonide
ICS	triamcinolone acetonide
ICS	triamcinolone acetonide
ICS	triamcinolone acetonide
ICS	triamcinolone acetonide
ICS	triamcinolone acetonide
ICS	triamcinolone acetonide
ICS	triamcinolone acetonide
ICS	triamcinolone acetonide
ICS	triamcinolone acetonide
ICS	triamcinolone acetonide
ICS	triamcinolone
ICS	triamcinolone
ICS	triamcinolone
ICS	beclomethasone dipropionate
ICS	beclomethasone dipropionate
ICS	beclomethasone dipropionate
ICS	beclomethasone dipropionate
ICS	beclomethasone dipropionate
ICS	budesonide, micronized
ICS	budesonide, micronized
ICS	budesonide, micronized
ICS	budesonide, micronized
ICS	budesonide
ICS	budesonide
ICS	triamcinolone
ICS	triamcinolone
ICS	triamcinolone
ICS	triamcinolone acetonide
ICS	triamcinolone acetonide
ICS	triamcinolone acetonide
ICS	triamcinolone acetonide
ICS	triamcinolone diacetate, micronized
ICS	triamcinolone diacetate, micronized
ICS	triamcinolone diacetate, micronized
ICS	triamcinolone
ICS	triamcinolone
ICS	triamcinolone acetonide
ICS	triamcinolone acetonide
ICS	triamcinolone acetonide
ICS	triamcinolone acetonide
ICS	triamcinolone acetonide
ICS	triamcinolone acetonide
ICS	triamcinolone acetonide
ICS	triamcinolone acetonide
ICS	triamcinolone acetonide
ICS	triamcinolone acetonide
ICS	triamcinolone acetonide
ICS	triamcinolone acetonide
ICS	triamcinolone acetonide
ICS	triamcinolone diacetate
ICS	triamcinolone acetonide
ICS	triamcinolone acetonide
ICS	triamcinolone acetonide
ICS	triamcinolone
ICS	triamcinolone diacetate
ICS	triamcinolone acetonide
ICS	triamcinolone acetonide
ICS	budesonide
ICS	fluticasone propionate
ICS	budesonide
ICS	triamcinolone acetonide
ICS	triamcinolone acetonide
ICS	triamcinolone acetonide
ICS	triamcinolone acetonide
ICS	triamcinolone acetonide
ICS	triamcinolone acetonide
ICS	mometasone furoate
ICS	fluticasone propionate
ICS	budesonide
ICS	triamcinolone diacetate
ICS	triamcinolone acetonide
ICS	fluticasone propionate
ICS	fluticasone propionate
ICS	fluticasone propionate
ICS	fluticasone propionate
ICS	budesonide
ICS	triamcinolone acetonide
ICS	fluticasone propionate
ICS	budesonide
ICS	budesonide
ICS	budesonide
ICS	budesonide
ICS	budesonide
ICS	triamcinolone acetonide
ICS	triamcinolone acetonide
ICS	triamcinolone acetonide
ICS	triamcinolone
ICS	triamcinolone
ICS	triamcinolone acetonide
ICS	triamcinolone acetonide
ICS	triamcinolone acetonide
ICS	triamcinolone acetonide
ICS	triamcinolone acetonide
ICS	triamcinolone acetonide
ICS	triamcinolone acetonide
ICS	triamcinolone acetonide
ICS	triamcinolone acetonide
ICS	triamcinolone acetonide
ICS	triamcinolone acetonide
ICS	triamcinolone acetonide
ICS	triamcinolone acetonide
ICS	triamcinolone acetonide
ICS	triamcinolone acetonide
ICS	triamcinolone acetonide
ICS	triamcinolone acetonide
ICS	triamcinolone acetonide
ICS	triamcinolone acetonide
ICS	triamcinolone acetonide
ICS	triamcinolone acetonide
ICS	triamcinolone acetonide
ICS	triamcinolone acetonide
ICS	triamcinolone diacetate
ICS	triamcinolone diacetate
ICS	triamcinolone diacetate
ICS	triamcinolone diacetate
ICS	triamcinolone diacetate
ICS	budesonide
ICS	budesonide
ICS	budesonide
ICS	budesonide
ICS	budesonide
ICS	triamcinolone
ICS	beclomethasone dipropionate
ICS	beclomethasone dipropionate
ICS	beclomethasone dipropionate
ICS	fluticasone propionate
ICS	fluticasone propionate
ICS	fluticasone propionate
ICS	budesonide, micronized
ICS	budesonide, micronized
ICS	budesonide, micronized
ICS	triamcinolone acetonide
ICS	triamcinolone acetonide
ICS	triamcinolone acetonide
ICS	triamcinolone acetonide
ICS	triamcinolone acetonide
ICS	triamcinolone acetonide
ICS	triamcinolone acetonide
ICS	triamcinolone acetonide
ICS	triamcinolone acetonide
ICS	triamcinolone acetonide
ICS	triamcinolone acetonide
ICS	triamcinolone acetonide
ICS	mometasone furoate
ICS	mometasone furoate
ICS	mometasone furoate
ICS	mometasone furoate
ICS	mometasone furoate
ICS	mometasone furoate
ICS	fluticasone propionate
ICS	fluticasone propionate
ICS	fluticasone propionate
ICS	fluticasone propionate
ICS	fluticasone propionate
ICS	fluticasone propionate
ICS	triamcinolone
ICS	triamcinolone acetonide
ICS	triamcinolone acetonide
ICS	triamcinolone acetonide
ICS	triamcinolone
ICS	budesonide
ICS	triamcinolone
ICS	triamcinolone acetonide
ICS	beclomethasone dipropionate
ICS	flunisolide
ICS	triamcinolone
ICS	budesonide, micronized
ICS	triamcinolone diacetate
ICS	fluticasone propionate
ICS	fluticasone propionate, micronized
ICS	budesonide, micronized
ICS	mometasone furoate
ICS	mometasone furoate
ICS	mometasone furoate
ICS	mometasone furoate
ICS	budesonide, micronized
ICS	budesonide, micronized
ICS	budesonide, micronized
ICS	fluticasone propionate, micronized
ICS	fluticasone propionate, micronized
ICS	fluticasone propionate, micronized
ICS	triamcinolone acetonide
ICS	triamcinolone acetonide
ICS	triamcinolone acetonide
ICS	triamcinolone acetonide
ICS	triamcinolone acetonide
ICS	triamcinolone diacetate
ICS	triamcinolone acetonide
ICS	triamcinolone
ICS	triamcinolone acetonide
ICS	triamcinolone acetonide
ICS	triamcinolone acetonide
ICS	triamcinolone acetonide
ICS	triamcinolone acetonide
ICS	triamcinolone acetonide
ICS	triamcinolone acetonide
ICS	triamcinolone acetonide
ICS	triamcinolone acetonide
ICS	triamcinolone acetonide
ICS	triamcinolone acetonide
ICS	triamcinolone acetonide
ICS	triamcinolone acetonide
ICS	triamcinolone acetonide
ICS	triamcinolone acetonide
ICS	triamcinolone acetonide
ICS	triamcinolone acetonide
ICS	triamcinolone acetonide
ICS	triamcinolone acetonide
ICS	triamcinolone acetonide
ICS	triamcinolone acetonide
ICS	triamcinolone diacetate
ICS	triamcinolone acetonide
ICS	triamcinolone acetonide
ICS	triamcinolone acetonide
ICS	triamcinolone acetonide
ICS	triamcinolone acetonide
ICS	triamcinolone acetonide
ICS	triamcinolone acetonide
ICS	triamcinolone acetonide
ICS	triamcinolone acetonide
ICS	triamcinolone acetonide
ICS	triamcinolone acetonide
ICS	triamcinolone acetonide
ICS	mometasone furoate
ICS	mometasone furoate
ICS	mometasone furoate
ICS	mometasone furoate
ICS	triamcinolone acetonide
ICS	triamcinolone acetonide
ICS	triamcinolone acetonide
ICS	triamcinolone acetonide
ICS	triamcinolone acetonide
ICS	triamcinolone acetonide
ICS	triamcinolone acetonide
ICS	triamcinolone acetonide
ICS	triamcinolone acetonide
ICS	triamcinolone acetonide
ICS	triamcinolone acetonide
ICS	triamcinolone acetonide
ICS	triamcinolone diacetate
ICS	triamcinolone diacetate
ICS	triamcinolone diacetate
ICS	triamcinolone acetonide
ICS	triamcinolone acetonide
ICS	triamcinolone acetonide
ICS	triamcinolone
ICS	triamcinolone acetonide
ICS	triamcinolone
ICS	triamcinolone acetonide
ICS	triamcinolone diacetate
ICS	triamcinolone acetonide
ICS	triamcinolone acetonide
ICS	fluticasone propionate, micronized
ICS	fluticasone propionate, micronized
ICS	fluticasone propionate, micronized
ICS	triamcinolone acetonide
ICS	triamcinolone acetonide
ICS	triamcinolone acetonide
ICS	triamcinolone acetonide
ICS	triamcinolone acetonide
ICS	triamcinolone acetonide
ICS	mometasone furoate
ICS	triamcinolone acetonide
ICS	triamcinolone acetonide
ICS	triamcinolone diacetate
ICS	triamcinolone acetonide
ICS	triamcinolone acetonide
ICS	mometasone furoate
ICS	triamcinolone acetonide
ICS	budesonide
ICS	mometasone furoate
ICS	budesonide
ICS	triamcinolone acetonide
ICS	budesonide
ICS	budesonide
ICS	budesonide
ICS	mometasone furoate
ICS	mometasone furoate
ICS	budesonide
ICS	fluticasone propionate
ICS	mometasone furoate
ICS	budesonide
ICS	fluticasone propionate
ICS	triamcinolone acetonide
ICS	triamcinolone acetonide
ICS	triamcinolone acetonide
ICS	triamcinolone acetonide
ICS	triamcinolone acetonide
ICS	triamcinolone acetonide
ICS	triamcinolone acetonide
ICS	triamcinolone acetonide
ICS	triamcinolone acetonide
ICS	triamcinolone acetonide
ICS	triamcinolone acetonide
ICS	triamcinolone acetonide
ICS	triamcinolone acetonide
ICS	triamcinolone acetonide
ICS	triamcinolone acetonide
ICS	triamcinolone acetonide
ICS	triamcinolone acetonide
ICS	mometasone furoate
ICS	mometasone furoate
ICS	mometasone furoate
ICS	mometasone furoate
ICS	triamcinolone acetonide
ICS	triamcinolone acetonide
ICS	budesonide
ICS	budesonide
ICS	budesonide
ICS	mometasone furoate
ICS	mometasone furoate
ICS	budesonide
ICS	budesonide
ICS	budesonide
ICS	budesonide
ICS	budesonide
ICS	budesonide
ICS	fluticasone propionate
ICS	mometasone furoate
ICS	mometasone furoate
ICS	fluticasone propionate
ICS	fluticasone propionate
ICS	mometasone furoate
ICS	mometasone furoate
ICS	mometasone furoate
ICS	budesonide
ICS	budesonide
ICS	budesonide
ICS	mometasone furoate
ICS	mometasone furoate
ICS	triamcinolone acetonide
ICS	triamcinolone diacetate
ICS	triamcinolone acetonide
ICS	triamcinolone acetonide
ICS	triamcinolone acetonide
ICS	triamcinolone acetonide
ICS	mometasone furoate
ICS	triamcinolone acetonide
ICS	triamcinolone acetonide
ICS	triamcinolone acetonide
ICS	budesonide
ICS	mometasone furoate
ICS	mometasone furoate
ICS	mometasone furoate
ICS	triamcinolone acetonide
ICS	triamcinolone acetonide
ICS	budesonide, micronized
ICS	budesonide, micronized
ICS	budesonide, micronized
ICS	fluticasone propionate
ICS	fluticasone propionate
ICS	fluticasone propionate
ICS	triamcinolone acetonide
ICS	triamcinolone acetonide
ICS	triamcinolone acetonide
ICS	triamcinolone acetonide
ICS	triamcinolone acetonide
ICS	triamcinolone acetonide
ICS	triamcinolone acetonide
ICS	triamcinolone acetonide
ICS	triamcinolone acetonide
ICS	triamcinolone acetonide
ICS	triamcinolone acetonide
ICS	triamcinolone acetonide
ICS	triamcinolone acetonide
ICS	triamcinolone acetonide
ICS	triamcinolone acetonide
ICS	triamcinolone acetonide
ICS	triamcinolone acetonide
ICS	triamcinolone acetonide
ICS	mometasone furoate
ICS	triamcinolone acetonide
ICS	triamcinolone acetonide
ICS	mometasone furoate
ICS	flunisolide
ICS	triamcinolone acetonide
ICS	mometasone furoate
ICS	fluticasone propionate
ICS	fluticasone propionate
ICS	fluticasone propionate
ICS	triamcinolone diacetate
ICS	triamcinolone acetonide
ICS	fluticasone propionate, micronized
ICS	fluticasone propionate, micronized
ICS	fluticasone propionate, micronized
ICS	fluticasone propionate, micronized
ICS	fluticasone propionate, micronized
ICS	triamcinolone
ICS	fluticasone propionate
ICS	mometasone furoate
ICS	mometasone furoate
ICS	mometasone furoate
ICS	mometasone furoate
ICS	fluticasone propionate
ICS	budesonide
ICS	mometasone furoate
ICS	fluticasone propionate
ICS	triamcinolone acetonide
ICS	triamcinolone acetonide
ICS	flunisolide
ICS	fluticasone propionate
ICS	mometasone furoate
ICS	budesonide
ICS	fluticasone propionate
ICS	fluticasone propionate
ICS	budesonide
ICS	triamcinolone
ICS	fluticasone propionate
ICS	fluticasone propionate
ICS	fluticasone propionate
ICS	fluticasone propionate
ICS	triamcinolone acetonide
ICS	triamcinolone acetonide
ICS	triamcinolone acetonide
ICS	triamcinolone acetonide
ICS	triamcinolone acetonide
ICS	beclomethasone dipropionate
ICS	beclomethasone dipropionate
ICS	beclomethasone dipropionate
ICS	beclomethasone dipropionate
ICS	triamcinolone acetonide
ICS	triamcinolone acetonide
ICS	triamcinolone acetonide
ICS	triamcinolone acetonide
ICS	triamcinolone acetonide
ICS	budesonide, micronized
ICS	budesonide, micronized
ICS	budesonide, micronized
ICS	budesonide, micronized
ICS	budesonide, micronized
ICS	budesonide, micronized
ICS	triamcinolone diacetate, micronized
ICS	triamcinolone diacetate, micronized
ICS	triamcinolone diacetate, micronized
ICS	fluticasone propionate, micronized
ICS	fluticasone propionate, micronized
ICS	fluticasone propionate, micronized
ICS	fluticasone propionate, micronized
ICS	triamcinolone
ICS	triamcinolone
ICS	triamcinolone
ICS	triamcinolone
ICS	triamcinolone acetonide
ICS	triamcinolone acetonide
ICS	fluticasone propionate
ICS	fluticasone propionate
ICS	triamcinolone acetonide
ICS	fluticasone propionate
ICS	fluticasone propionate
ICS	fluticasone propionate
ICS	fluticasone propionate
ICS	fluticasone propionate
ICS	fluticasone propionate
ICS	triamcinolone acetonide
ICS	triamcinolone acetonide
ICS	triamcinolone acetonide
ICS	triamcinolone acetonide
ICS	triamcinolone acetonide
ICS	triamcinolone acetonide
ICS	triamcinolone acetonide
ICS	triamcinolone acetonide
ICS	budesonide, micronized
ICS	budesonide, micronized
ICS	triamcinolone acetonide
ICS	triamcinolone acetonide
ICS	triamcinolone acetonide
ICS	triamcinolone acetonide
ICS	fluticasone propionate
ICS	triamcinolone acetonide
ICS	triamcinolone acetonide
ICS	triamcinolone acetonide
ICS	budesonide
ICS	triamcinolone acetonide
ICS	triamcinolone acetonide
ICS	triamcinolone acetonide
ICS	flunisolide
ICS	flunisolide
ICS	budesonide
ICS	mometasone furoate
ICS	budesonide
ICS	budesonide
ICS	budesonide
ICS	triamcinolone acetonide
ICS	triamcinolone acetonide
ICS	triamcinolone acetonide
ICS	triamcinolone acetonide
ICS	triamcinolone acetonide
ICS	fluticasone propionate
ICS	budesonide
ICS	mometasone furoate
ICS	mometasone furoate
ICS	mometasone furoate
ICS	mometasone furoate
ICS	mometasone furoate
ICS	mometasone furoate
ICS	triamcinolone acetonide
ICS	triamcinolone acetonide
ICS	triamcinolone acetonide
ICS	triamcinolone acetonide
ICS	triamcinolone acetonide
ICS	triamcinolone acetonide
ICS	triamcinolone acetonide
ICS	triamcinolone acetonide
ICS	budesonide
ICS	fluticasone propionate
ICS	mometasone furoate
ICS	triamcinolone acetonide
ICS	triamcinolone acetonide
ICS	triamcinolone acetonide
ICS	triamcinolone acetonide
ICS	triamcinolone acetonide
ICS	triamcinolone acetonide
ICS	triamcinolone acetonide
ICS	triamcinolone acetonide
ICS	triamcinolone acetonide
ICS	fluticasone propionate
ICS	triamcinolone acetonide
ICS	budesonide
ICS	triamcinolone acetonide
ICS	triamcinolone acetonide
ICS	triamcinolone acetonide
ICS	triamcinolone acetonide
ICS	triamcinolone acetonide
ICS	mometasone furoate
ICS	mometasone furoate
ICS	mometasone furoate
ICS	mometasone furoate
ICS	mometasone furoate
ICS	mometasone furoate
ICS	fluticasone propionate
ICS	triamcinolone acetonide
ICS	budesonide
ICS	budesonide
ICS	budesonide
ICS	fluticasone propionate
ICS	budesonide
ICS	fluticasone propionate
ICS	triamcinolone acetonide
ICS	triamcinolone acetonide
ICS	triamcinolone acetonide
ICS	triamcinolone acetonide
ICS	triamcinolone diacetate in 0.9 % sodium chloride
ICS	triamcinolone diacetate in 0.9 % sodium chloride
ICS	triamcinolone diacetate in 0.9 % sodium chloride/pf
ICS	triamcinolone acetonide in 0.9 % sodium chloride
ICS	triamcinolone acetonide in 0.9 % sodium chloride
ICS	triamcinolone acetonide/0.9% sodium chloride/pf
ICS	triamcinolone acetonide
ICS	fluticasone propionate
ICS	fluticasone propionate
ICS	mometasone furoate
ICS	fluticasone propionate
ICS	fluticasone propionate
ICS	budesonide
LAMA/LAMA	indacaterol maleate/glycopyrrolate
LAMA/LAMA	indacaterol maleate/glycopyrrolate
LAMA/LAMA	umeclidinium bromide/vilanterol trifenatate
LAMA/LAMA	umeclidinium bromide/vilanterol trifenatate
LAMA/LAMA	tiotropium bromide/olodaterol hcl
LAMA/LAMA	tiotropium bromide/olodaterol hcl
LAMA/LAMA	indacaterol maleate/glycopyrrolate
LAMA/LAMA	indacaterol maleate/glycopyrrolate
LAMA/LAMA	indacaterol maleate/glycopyrrolate
LAMA/LAMA	glycopyrrolate/formoterol fumarate
LAMA/LAMA	glycopyrrolate/formoterol fumarate
LABA/ICS	mometasone furoate/formoterol fumarate
LABA/ICS	mometasone furoate/formoterol fumarate
LABA/ICS	mometasone furoate/formoterol fumarate
LABA/ICS	mometasone furoate/formoterol fumarate
LABA/ICS	fluticasone propionate/salmeterol xinafoate
LABA/ICS	fluticasone propionate/salmeterol xinafoate
LABA/ICS	fluticasone propionate/salmeterol xinafoate
LABA/ICS	fluticasone propionate/salmeterol xinafoate
LABA/ICS	fluticasone propionate/salmeterol xinafoate
LABA/ICS	fluticasone propionate/salmeterol xinafoate
LABA/ICS	fluticasone propionate/salmeterol xinafoate
LABA/ICS	fluticasone propionate/salmeterol xinafoate
LABA/ICS	fluticasone propionate/salmeterol xinafoate
LABA/ICS	fluticasone propionate/salmeterol xinafoate
LABA/ICS	fluticasone propionate/salmeterol xinafoate
LABA/ICS	fluticasone propionate/salmeterol xinafoate
LABA/ICS	fluticasone propionate/salmeterol xinafoate
LABA/ICS	fluticasone propionate/salmeterol xinafoate
LABA/ICS	fluticasone propionate/salmeterol xinafoate
LABA/ICS	fluticasone propionate/salmeterol xinafoate
LABA/ICS	fluticasone propionate/salmeterol xinafoate
LABA/ICS	fluticasone propionate/salmeterol xinafoate
LABA/ICS	fluticasone propionate/salmeterol xinafoate
LABA/ICS	fluticasone propionate/salmeterol xinafoate
LABA/ICS	fluticasone propionate/salmeterol xinafoate
LABA/ICS	fluticasone furoate/vilanterol trifenatate
LABA/ICS	fluticasone furoate/vilanterol trifenatate
LABA/ICS	fluticasone furoate/vilanterol trifenatate
LABA/ICS	fluticasone furoate/vilanterol trifenatate
LABA/ICS	budesonide/formoterol fumarate
LABA/ICS	budesonide/formoterol fumarate
LABA/ICS	budesonide/formoterol fumarate
LABA/ICS	budesonide/formoterol fumarate
LABA/ICS	fluticasone propionate/salmeterol xinafoate
LABA/ICS	fluticasone propionate/salmeterol xinafoate
LABA/ICS	fluticasone propionate/salmeterol xinafoate
LABA/ICS	fluticasone propionate/salmeterol xinafoate
LABA/ICS	fluticasone propionate/salmeterol xinafoate
LABA/ICS	fluticasone propionate/salmeterol xinafoate
LABA/ICS	fluticasone propionate/salmeterol xinafoate
LABA/ICS	fluticasone propionate/salmeterol xinafoate
LABA/ICS	fluticasone propionate/salmeterol xinafoate
LABA/ICS	fluticasone propionate/salmeterol xinafoate
LABA/ICS	budesonide/formoterol fumarate
LABA/ICS	fluticasone propionate/salmeterol xinafoate
LABA/ICS	fluticasone propionate/salmeterol xinafoate
LABA/ICS	fluticasone propionate/salmeterol xinafoate
LABA/ICS	budesonide/formoterol fumarate
LABA/ICS	budesonide/formoterol fumarate
LABA/ICS	fluticasone propionate/salmeterol xinafoate
LABA/ICS	fluticasone propionate/salmeterol xinafoate
LABA/ICS	fluticasone propionate/salmeterol xinafoate
LABA/ICS	fluticasone propionate/salmeterol xinafoate
LABA/ICS	fluticasone propionate/salmeterol xinafoate
LABA/ICS	fluticasone propionate/salmeterol xinafoate
LABA/ICS	fluticasone propionate/salmeterol xinafoate
LABA/ICS	fluticasone propionate/salmeterol xinafoate
LABA/ICS	fluticasone propionate/salmeterol xinafoate
LABA/ICS	fluticasone propionate/salmeterol xinafoate
LABA/ICS	fluticasone propionate/salmeterol xinafoate
LABA/ICS	fluticasone propionate/salmeterol xinafoate
Antibiotics_Steroids	tobramycin sulfate
Antibiotics_Steroids	tobramycin sulfate
Antibiotics_Steroids	tobramycin sulfate
Antibiotics_Steroids	tobramycin sulfate
Antibiotics_Steroids	tobramycin sulfate
Antibiotics_Steroids	tobramycin sulfate
Antibiotics_Steroids	tobramycin sulfate
Antibiotics_Steroids	neomycin sulfate
Antibiotics_Steroids	neomycin sulfate
Antibiotics_Steroids	sulfapyridine
Antibiotics_Steroids	sulfadiazine
Antibiotics_Steroids	neomycin sulfate
Antibiotics_Steroids	neomycin sulfate
Antibiotics_Steroids	neomycin sulfate
Antibiotics_Steroids	paramethasone acetate
Antibiotics_Steroids	paramethasone acetate
Antibiotics_Steroids	paramethasone acetate
Antibiotics_Steroids	sulfadiazine/sulfamerazine
Antibiotics_Steroids	cefaclor
Antibiotics_Steroids	cefaclor
Antibiotics_Steroids	cefaclor
Antibiotics_Steroids	cefaclor
Antibiotics_Steroids	cefaclor
Antibiotics_Steroids	cefaclor
Antibiotics_Steroids	loracarbef
Antibiotics_Steroids	loracarbef
Antibiotics_Steroids	loracarbef
Antibiotics_Steroids	loracarbef
Antibiotics_Steroids	cefaclor
Antibiotics_Steroids	cefaclor
Antibiotics_Steroids	cefaclor
Antibiotics_Steroids	cefaclor
Antibiotics_Steroids	cefaclor
Antibiotics_Steroids	cefaclor
Antibiotics_Steroids	cefaclor
Antibiotics_Steroids	cefaclor
Antibiotics_Steroids	loracarbef
Antibiotics_Steroids	loracarbef
Antibiotics_Steroids	loracarbef
Antibiotics_Steroids	loracarbef
Antibiotics_Steroids	loracarbef
Antibiotics_Steroids	cefuroxime sodium
Antibiotics_Steroids	cefuroxime sodium
Antibiotics_Steroids	cefuroxime sodium
Antibiotics_Steroids	cefuroxime sodium
Antibiotics_Steroids	cefuroxime sodium
Antibiotics_Steroids	cefuroxime sodium
Antibiotics_Steroids	cefuroxime sodium
Antibiotics_Steroids	cefuroxime sodium
Antibiotics_Steroids	cefuroxime sodium
Antibiotics_Steroids	cefuroxime sodium
Antibiotics_Steroids	cefuroxime sodium
Antibiotics_Steroids	cefuroxime sodium
[truncated: 27,522 more rows]
