# Supplementary material for: Reproducibility of real-world evidence studies using clinical practice data to inform regulatory and coverage decisions
Source: Nat Commun. 2022 Aug 31;13:5126. doi: 10.1038/s41467-022-32310-3 (PMC9430007; doi:10.1038/s41467-022-32310-3)
Supplement: Supplementary file 7 — Supplementary Dataset 4 [file 41467_2022_32310_MOESM7_ESM.zip › Data S4 Study specific author contact files with details of implementation/REPEAT_039_final.xlsx]

## Sheet: Assumptions
Patients with Colloid cyst who underwent endoscopic or microscopic surgery between Jan 1st 2007 - Dec 31st 2015
Category	Assumptions
MEASURES	The algorithms used to define all the variables for replication of the study are provided in the worksheet named 'codes'
Exposure	We assumed that the inpatient admission table was used to define colloid cyst diagnosis and inpatient service table was used to define endoscopic and microscopic excision.
Outcomes	We assumed any diagnosis position to define the outcome
Inclusion/Exclusion	The manuscript mentions that "If a patient had any history of the complication, it was excluded from the analysis". As we are measuring only seizures as our outcome, we are excluding only patients with h/o seizures. We assumed time-period for the assessment of seizures is from beginning from of Jan 1st 2003 up to one day prior to cohort entry date.
	We did not assume any wash-out period for diagnosis of colloid cyst or surgical approaches
Covariates	We assumed that the codes to define Hypertension, COPD and Diabetes was based on paper "Comorbidity measures for use with Administrative Data: ANNE ELIXHAUSER, CLAUDIAS TEINER, ROBERTH ARRIS, AND ROSANNA M. COFFEY"
	We assumed that the codes to define CHF and MI was based on paper "Adapting a clinical comorbidity index for use with ICD-9-CM administrative databases: Deyo RA, Cherkin DC, Ciol MA"
	We assumed that the covariate assessment period was between Jan 1st 2003 up to 1 day prior to cohort entry date.
COHORT CREATION
ANALYSIS
	We assumed that the follow-up began on the day of surgery up to 30 days after surgery.

## Sheet: Attrition table
Patients with Colloid cyst who underwent endoscopic or microscopic surgery between Jan 1st 2007 - Dec 31st 2015 from MarketScan Database
	Less Excluded Patients	Remaining Patients
All patients in our database		179222705
Patients with occurrence of colloid cyst between Jan 1st 2007 - December 31st 2015	-179218353	4352
Excluded due to insufficient medical enrollment [measured on CED]	-220	4132
Patients with occurrence of Endoscopic or Microscopic excision [measured between admission and discharge date of colloidal cyst]	-4111	21
Excluded based on history of seizures [Measured between Jan 1st 2003 up to 1 day prior to surgery]	-2	19
Final cohort		19

## Sheet: Cohort as text
COHORT CREATION Cohort Entry Entry date: Between Jan 01, 2007 and Dec 31, 2015. If a patient has multiple possible qualifying cohort entry events, the patient enters the cohort on the first-occurring qualifying event after exclusions are applied. Exclude patients without medical enrollment on the day of diagnosis Cohort Inclusion Measure: All patients with Colloid cyst. For the purposes of identi…

## Sheet: Analysis as text
Statistical Analysis Baseline covariate assessment In the primary analysis, the baseline covariates were assessed by default in the period beginning from Jan 1st 2003, and ending one day prior to the cohort entry date. Follow-up for Outcomes The primary analysis did not account for follow-up time, in the manner of an intention-to-treat style analysis. Follow-up for outcome was carried out startin…

## Sheet: Table1
	ORIGINAL STUDY					REPLICATED STUDY
Variable	Microsurgical excision		Endoscopic excision			Microsurgical excision		Endoscopic excision
	N	%	N	%		N	%	N	%
Number of patients	240	100	243	100		15	100	4	100
Age, mean (sd)	38 (18.4)		40.6 (17.9)			24.64 (23.31)		32.25 (6.99)
Follow-up median days	862.2 (742.3)		882.6 (794.6)			30		30
Length of stay (nights), mean	6.5 (7.5)		5.7 (7.1)			1		1
Discharge home; n (%)	206	85.8	213	87.7		10	66.7	3	75
Male; n (%)	127	55	122	54		10	66.7	3	75
Tobacco use; n (%)	30	13	19	17.9		0	0	1	25
Osteoporosis; n (%)	20	8.7	15	6.3		2	13.3	0	0
Hypertension (Elixhauser); n (%)	73	31.6	72	30		3	20	1	25
CHF (Charlson); n (%)	5	2.2	4	1.7		0	0	0	0
COPD (Elixhauser); n (%)	42	18.2	41	17.1		2	13.3	1	25
MI (Charlson); n (%)	6	2.6	5	2.1		0	0	0	0
Diabetes (Elixhauser); n (%)	21	9.1	18	7.5		0	0	0	0
Obesity; n (%)	14	6.1	11	4.6		0	0	0	0
						We have zero outcomes hence we couldn’t calculate odds ratio to complete the above table and the results

## Sheet: Codes
CHF
This event measure was defined as occurring when any of the following criteria were met:
	The occurrence of Outpatient with the following attributes:
	Diagnosis Code (Any Position) is any of: { "428", "428.0", "428.1", "428.2", "428.20", "428.21", "428.22", "428.23", "428.3", "428.30", "428.31", "428.32", "428.33", "428.4", "428.40", "428.41", "428.42", "428.43", "428.9" }
	428 - (ICD9) HEART FAILURE
	428.0 - (ICD9) CONGESTIVE HEART FAILURE UNSPECIFIED
	428.1 - (ICD9) LEFT HEART FAILURE
	428.2 - (ICD9) SYSTOLIC HEART FAILURE
	428.20 - (ICD9) UNSPECIFIED SYSTOLIC HEART FAILURE
	428.21 - (ICD9) ACUTE SYSTOLIC HEART FAILURE
	428.22 - (ICD9) CHRONIC SYSTOLIC HEART FAILURE
	428.23 - (ICD9) ACUTE ON CHRONIC SYSTOLIC HEART FAILURE
	428.3 - (ICD9) DIASTOLIC HEART FAILURE
	428.30 - (ICD9) UNSPECIFIED DIASTOLIC HEART FAILURE
	428.31 - (ICD9) ACUTE DIASTOLIC HEART FAILURE
	428.32 - (ICD9) CHRONIC DIASTOLIC HEART FAILURE
	428.33 - (ICD9) ACUTE ON CHRONIC DIASTOLIC HEART FAILURE
	428.4 - (ICD9) COMBINED SYSTOLIC AND DIASTOLIC HEART FAILURE
	428.40 - (ICD9) UNSPECIFIED COMBINED SYSTOLIC AND DIASTOLIC HEART FAILURE
	428.41 - (ICD9) ACUTE COMBINED SYSTOLIC AND DIASTOLIC HEART FAILURE
	428.42 - (ICD9) CHRONIC COMBINED SYSTOLIC AND DIASTOLIC HEART FAILURE
	428.43 - (ICD9) ACUTE ON CHRONIC COMBINED SYSTOLIC AND DIASTOLIC HEART FAILURE
	428.9 - (ICD9) HEART FAILURE UNSPECIFIED
COPD
This event measure was defined as occurring when any of the following criteria were met:
	The occurrence of Outpatient with the following attributes:
	Diagnosis Code (Any Position) is any of: { "490", "491", "491.0", "491.1", "491.2", "491.20", "491.21", "491.22", "491.8", "491.9", "492", "492.0", "492.8", "493.0", "493.00", "493.01", "493.02", "493.1", "493.10", "493.11", "493.12", "493.2", "493.20", "493.21", "493.22", "493.8", "493.81", "493.82", "493.9", "493.90", "493.91", "494.0", "494.1", "495", "495.0", "495.1", "495.2", "495.3", "495.4…
	490 - (ICD9) BRONCHITIS NOT SPECIFIED AS ACUTE OR CHRONIC
	491 - (ICD9) CHRONIC BRONCHITIS
	491.0 - (ICD9) SIMPLE CHRONIC BRONCHITIS
	491.1 - (ICD9) MUCOPURULENT CHRONIC BRONCHITIS
	491.2 - (ICD9) OBSTRUCTIVE CHRONIC BRONCHITIS
	491.20 - (ICD9) OBSTRUCTIVE CHRONIC BRONCHITIS WITHOUT EXACERBATION
	491.21 - (ICD9) OBSTRUCTIVE CHRONIC BRONCHITIS WITH (ACUTE) EXACERBATION
	491.22 - (ICD9) OBSTRUCTIVE CHRONIC BRONCHITIS WITH ACUTE BRONCHITIS
	491.8 - (ICD9) OTHER CHRONIC BRONCHITIS
	491.9 - (ICD9) UNSPECIFIED CHRONIC BRONCHITIS
	492 - (ICD9) EMPHYSEMA
	492.0 - (ICD9) EMPHYSEMATOUS BLEB
	492.8 - (ICD9) OTHER EMPHYSEMA
	493.0 - (ICD9) EXTRINSIC ASTHMA
	493.00 - (ICD9) EXTRINSIC ASTHMA UNSPECIFIED
	493.01 - (ICD9) EXTRINSIC ASTHMA WITH STATUS ASTHMATICUS
	493.02 - (ICD9) EXTRINSIC ASTHMA WITH (ACUTE) EXACERBATION
	493.1 - (ICD9) INTRINSIC ASTHMA
	493.10 - (ICD9) INTRINSIC ASTHMA UNSPECIFIED
	493.11 - (ICD9) INTRINSIC ASTHMA WITH STATUS ASTHMATICUS
	493.12 - (ICD9) INTRINSIC ASTHMA WITH (ACUTE) EXACERBATION
	493.2 - (ICD9) CHRONIC OBSTRUCTIVE ASTHMA
	493.20 - (ICD9) CHRONIC OBSTRUCTIVE ASTHMA UNSPECIFIED
	493.21 - (ICD9) CHRONIC OBSTRUCTIVE ASTHMA WITH STATUS ASTHMATICUS
	493.22 - (ICD9) CHRONIC OBSTRUCTIVE ASTHMA WITH (ACUTE) EXACERBATION
	493.8 - (ICD9) OTHER SPECIFIED ASTHMA
	493.81 - (ICD9) EXERCISE-INDUCED BRONCHOSPASM
	493.82 - (ICD9) COUGH VARIANT ASTHMA
	493.9 - (ICD9) ASTHMA UNSPECIFIED
	493.90 - (ICD9) ASTHMA UNSPECIFIED
	493.91 - (ICD9) ASTHMA UNSPECIFIED TYPE WITH STATUS ASTHMATICUS
	494.0 - (ICD9) BRONCHIECTASIS WITHOUT ACUTE EXACERBATION
	494.1 - (ICD9) BRONCHIECTASIS WITH ACUTE EXACERBATION
	495 - (ICD9) EXTRINSIC ALLERGIC ALVEOLITIS
	495.0 - (ICD9) FARMERS' LUNG
	495.1 - (ICD9) BAGASSOSIS
	495.2 - (ICD9) BIRD-FANCIERS' LUNG
	495.3 - (ICD9) SUBEROSIS
	495.4 - (ICD9) MALT WORKERS' LUNG
	495.5 - (ICD9) MUSHROOM WORKERS' LUNG
	495.6 - (ICD9) MAPLE BARK-STRIPPERS' LUNG
	495.7 - (ICD9) VENTILATION PNEUMONITIS
	495.8 - (ICD9) OTHER SPECIFIED ALLERGIC ALVEOLITIS AND PNEUMONITIS
	495.9 - (ICD9) UNSPECIFIED ALLERGIC ALVEOLITIS AND PNEUMONITIS
	496 - (ICD9) CHRONIC AIRWAY OBSTRUCTION NOT ELSEWHERE CLASSIFIED
	500 - (ICD9) COAL WORKERS' PNEUMOCONIOSIS
	501 - (ICD9) ASBESTOSIS
	502 - (ICD9) PNEUMOCONIOSIS DUE TO OTHER SILICA OR SILICATES
	503 - (ICD9) PNEUMOCONIOSIS DUE TO OTHER INORGANIC DUST
	504 - (ICD9) PNEUMONOPATHY DUE TO INHALATION OF OTHER DUST
	505 - (ICD9) PNEUMOCONIOSIS UNSPECIFIED
	506.4 - (ICD9) CHRONIC RESPIRATORY CONDITIONS DUE TO FUMES AND VAPORS
Colloid cyst
This event measure was defined as occurring when any of the following criteria were met:
	The occurrence of Inpatient with the following attributes:
	Diagnosis Code (Any Position) is any of: { "742.2" }
	742.2 - (ICD9) CONGENITAL REDUCTION DEFORMITIES OF BRAIN
Diabetes
This event measure was defined as occurring when any of the following criteria were met:
	The occurrence of Outpatient with the following attributes:
	Diagnosis Code (Any Position) is any of: { "250.0", "250.00", "250.01", "250.02", "250.03", "250.1", "250.10", "250.11", "250.12", "250.13", "250.2", "250.20", "250.21", "250.22", "250.23", "250.3", "250.30", "250.31", "250.32", "250.33", "250.4", "250.40", "250.41", "250.42", "250.43", "250.5", "250.50", "250.51", "250.52", "250.53", "250.6", "250.60", "250.61", "250.62", "250.63", "250.7", "250…
	250.0 - (ICD9) DIABETES MELLITUS WITHOUT MENTION OF COMPLICATION
	250.00 - (ICD9) DIABETES MELLITUS WITHOUT MENTION OF COMPLICATION TYPE II OR UNSPECIFIED TYPE NOT STATED AS UNCONTROLLED
	250.01 - (ICD9) DIABETES MELLITUS WITHOUT MENTION OF COMPLICATION TYPE I [JUVENILE TYPE] NOT STATED AS UNCONTROLLED
	250.02 - (ICD9) DIABETES MELLITUS WITHOUT MENTION OF COMPLICATION TYPE II OR UNSPECIFIED TYPE UNCONTROLLED
	250.03 - (ICD9) DIABETES MELLITUS WITHOUT MENTION OF COMPLICATION TYPE I [JUVENILE TYPE] UNCONTROLLED
	250.1 - (ICD9) DIABETES WITH KETOACIDOSIS
	250.10 - (ICD9) DIABETES WITH KETOACIDOSIS TYPE II OR UNSPECIFIED TYPE NOT STATED AS UNCONTROLLED
	250.11 - (ICD9) DIABETES WITH KETOACIDOSIS TYPE I [JUVENILE TYPE] NOT STATED AS UNCONTROLLED
	250.12 - (ICD9) DIABETES WITH KETOACIDOSIS TYPE II OR UNSPECIFIED TYPE UNCONTROLLED
	250.13 - (ICD9) DIABETES WITH KETOACIDOSIS TYPE I [JUVENILE TYPE] UNCONTROLLED
	250.2 - (ICD9) DIABETES WITH HYPEROSMOLARITY
	250.20 - (ICD9) DIABETES WITH HYPEROSMOLARITY TYPE II OR UNSPECIFIED TYPE NOT STATED AS UNCONTROLLED
	250.21 - (ICD9) DIABETES WITH HYPEROSMOLARITY TYPE I [JUVENILE TYPE] NOT STATED AS UNCONTROLLED
	250.22 - (ICD9) DIABETES WITH HYPEROSMOLARITY TYPE II OR UNSPECIFIED TYPE UNCONTROLLED
	250.23 - (ICD9) DIABETES WITH HYPEROSMOLARITY TYPE I [JUVENILE TYPE] UNCONTROLLED
	250.3 - (ICD9) DIABETES WITH OTHER COMA
	250.30 - (ICD9) DIABETES WITH OTHER COMA TYPE II OR UNSPECIFIED TYPE NOT STATED AS UNCONTROLLED
	250.31 - (ICD9) DIABETES WITH OTHER COMA TYPE I [JUVENILE TYPE] NOT STATED AS UNCONTROLLED
	250.32 - (ICD9) DIABETES WITH OTHER COMA TYPE II OR UNSPECIFIED TYPE UNCONTROLLED
	250.33 - (ICD9) DIABETES WITH OTHER COMA TYPE I [JUVENILE TYPE] UNCONTROLLED
	250.4 - (ICD9) DIABETES WITH RENAL MANIFESTATIONS
	250.40 - (ICD9) DIABETES WITH RENAL MANIFESTATIONS TYPE II OR UNSPECIFIED TYPE NOT STATED AS UNCONTROLLED
	250.41 - (ICD9) DIABETES WITH RENAL MANIFESTATIONS TYPE I [JUVENILE TYPE] NOT STATED AS UNCONTROLLED
	250.42 - (ICD9) DIABETES WITH RENAL MANIFESTATIONS TYPE II OR UNSPECIFIED TYPE UNCONTROLLED
	250.43 - (ICD9) DIABETES WITH RENAL MANIFESTATIONS TYPE I [JUVENILE TYPE] UNCONTROLLED
	250.5 - (ICD9) DIABETES WITH OPHTHALMIC MANIFESTATIONS
	250.50 - (ICD9) DIABETES WITH OPHTHALMIC MANIFESTATIONS TYPE II OR UNSPECIFIED TYPE NOT STATED AS UNCONTROLLED
	250.51 - (ICD9) DIABETES WITH OPHTHALMIC MANIFESTATIONS TYPE I [JUVENILE TYPE] NOT STATED AS UNCONTROLLED
	250.52 - (ICD9) DIABETES WITH OPHTHALMIC MANIFESTATIONS TYPE II OR UNSPECIFIED TYPE UNCONTROLLED
	250.53 - (ICD9) DIABETES WITH OPHTHALMIC MANIFESTATIONS TYPE I [JUVENILE TYPE] UNCONTROLLED
	250.6 - (ICD9) DIABETES WITH NEUROLOGICAL MANIFESTATIONS
	250.60 - (ICD9) DIABETES WITH NEUROLOGICAL MANIFESTATIONS TYPE II OR UNSPECIFIED TYPE NOT STATED AS UNCONTROLLED
	250.61 - (ICD9) DIABETES WITH NEUROLOGICAL MANIFESTATIONS TYPE I [JUVENILE TYPE] NOT STATED AS UNCONTROLLED
	250.62 - (ICD9) DIABETES WITH NEUROLOGICAL MANIFESTATIONS TYPE II OR UNSPECIFIED TYPE UNCONTROLLED
	250.63 - (ICD9) DIABETES WITH NEUROLOGICAL MANIFESTATIONS TYPE I [JUVENILE TYPE] UNCONTROLLED
	250.7 - (ICD9) DIABETES WITH PERIPHERAL CIRCULATORY DISORDERS
	250.70 - (ICD9) DIABETES WITH PERIPHERAL CIRCULATORY DISORDERS TYPE II OR UNSPECIFIED TYPE NOT STATED AS UNCONTROLLED
	250.71 - (ICD9) DIABETES WITH PERIPHERAL CIRCULATORY DISORDERS TYPE I [JUVENILE TYPE] NOT STATED AS UNCONTROLLED
	250.72 - (ICD9) DIABETES WITH PERIPHERAL CIRCULATORY DISORDERS TYPE II OR UNSPECIFIED TYPE UNCONTROLLED
	250.73 - (ICD9) DIABETES WITH PERIPHERAL CIRCULATORY DISORDERS TYPE I [JUVENILE TYPE] UNCONTROLLED
	250.9 - (ICD9) DIABETES WITH UNSPECIFIED COMPLICATION
	250.90 - (ICD9) DIABETES WITH UNSPECIFIED COMPLICATION TYPE II OR UNSPECIFIED TYPE NOT STATED AS UNCONTROLLED
	250.91 - (ICD9) DIABETES WITH UNSPECIFIED COMPLICATION TYPE I [JUVENILE TYPE] NOT STATED AS UNCONTROLLED
	250.92 - (ICD9) DIABETES WITH UNSPECIFIED COMPLICATION TYPE II OR UNSPECIFIED TYPE UNCONTROLLED
	250.93 - (ICD9) DIABETES WITH UNSPECIFIED COMPLICATION TYPE I [JUVENILE TYPE] UNCONTROLLED
Discharge home
This event measure was defined as occurring when any of the following criteria were met:
	The occurrence of Inpatient with the following attributes:
	Discharge Status Code is any of:
	01 - Discharged to home self care
Endoscopic excision
This event measure was defined as occurring when any of the following criteria were met:
	The occurrence of Inpatient Service with the following attributes:
	Procedure Code (Any Position) is any of: { "62162" }
	62162 - (HCPCS) Neuroendoscopy, intracranial; with fenestration or excision of colloid cyst, including placement of external ventricular catheter for drainage
Seizure
This event measure was defined as occurring when any of the following criteria were met:
	The occurrence of Inpatient with the following attributes:
	Diagnosis Code (Any Position) is any of: { "345", "345.0", "345.00", "345.01", "345.1", "345.10", "345.11", "345.2", "345.3", "345.4", "345.40", "345.41", "345.5", "345.50", "345.51", "345.6", "345.60", "345.61", "345.7", "345.70", "345.71", "345.8", "345.80", "345.81", "345.9", "345.90", "345.91", "780.3" }
	345 - (ICD9) EPILEPSY AND RECURRENT SEIZURES
	345.0 - (ICD9) GENERALIZED NONCONVULSIVE EPILEPSY
	345.00 - (ICD9) GENERALIZED NONCONVULSIVE EPILEPSY WITHOUT INTRACTABLE EPILEPSY
	345.01 - (ICD9) GENERALIZED NONCONVULSIVE EPILEPSY WITH INTRACTABLE EPILEPSY
	345.1 - (ICD9) GENERALIZED CONVULSIVE EPILEPSY
	345.10 - (ICD9) GENERALIZED CONVULSIVE EPILEPSY WITHOUT INTRACTABLE EPILEPSY
	345.11 - (ICD9) GENERALIZED CONVULSIVE EPILEPSY WITH INTRACTABLE EPILEPSY
	345.2 - (ICD9) PETIT MAL STATUS EPILEPTIC
	345.3 - (ICD9) GRAND MAL STATUS EPILEPTIC
	345.4 - (ICD9) LOCALIZATION-RELATED EPILEPSY AND EPILEPTIC SYNDROMES WITH COMPLEX PARTIAL SEIZURES
	345.40 - (ICD9) LOCALIZATION-RELATED (FOCAL) (PARTIAL) EPILEPSY AND EPILEPTIC SYNDROMES WITH COMPLEX PARTIAL SEIZURES WITHOUT MENTION OF INTRACTABLE EPILEPSY
	345.41 - (ICD9) LOCALIZATION-RELATED (FOCAL) (PARTIAL) EPILEPSY AND EPILEPTIC SYNDROMES WITH COMPLEX PARTIAL SEIZURES WITH INTRACTABLE EPILEPSY
	345.5 - (ICD9) LOCALIZATION-RELATED EPILEPSY AND EPILEPTIC SYNDROMES WITH SIMPLE PARTIAL SEIZURES
	345.50 - (ICD9) LOCALIZATION-RELATED (FOCAL) (PARTIAL) EPILEPSY AND EPILEPTIC SYNDROMES WITH SIMPLE PARTIAL SEIZURES WITHOUT MENTION OF INTRACTABLE EPILEPSY
	345.51 - (ICD9) LOCALIZATION-RELATED (FOCAL) (PARTIAL) EPILEPSY AND EPILEPTIC SYNDROMES WITH SIMPLE PARTIAL SEIZURES WITH INTRACTABLE EPILEPSY
	345.6 - (ICD9) INFANTILE SPASMS
	345.60 - (ICD9) INFANTILE SPASMS WITHOUT INTRACTABLE EPILEPSY
	345.61 - (ICD9) INFANTILE SPASMS WITH INTRACTABLE EPILEPSY
	345.7 - (ICD9) EPILEPSIA PARTIALIS CONTINUA
	345.70 - (ICD9) EPILEPSIA PARTIALIS CONTINUA WITHOUT INTRACTABLE EPILEPSY
	345.71 - (ICD9) EPILEPSIA PARTIALIS CONTINUA WITH INTRACTABLE EPILEPSY
	345.8 - (ICD9) OTHER FORMS OF EPILEPSY AND RECURRENT SEIZURES
	345.80 - (ICD9) OTHER FORMS OF EPILEPSY AND RECURRENT SEIZURES WITHOUT MENTION OF INTRACTABLE EPILEPSY
	345.81 - (ICD9) OTHER FORMS OF EPILEPSY AND RECURRENT SEIZURES WITH INTRACTABLE EPILEPSY
	345.9 - (ICD9) EPILEPSY UNSPECIFIED
	345.90 - (ICD9) EPILEPSY UNSPECIFIED WITHOUT INTRACTABLE EPILEPSY
	345.91 - (ICD9) EPILEPSY UNSPECIFIED WITH INTRACTABLE EPILEPSY
	780.3 - (ICD9) CONVULSIONS
	The occurrence of Outpatient with the following attributes:
	Diagnosis Code (Any Position) is any of: { "780.3", "345", "345.0", "345.00", "345.01", "345.1", "345.10", "345.11", "345.2", "345.3", "345.4", "345.40", "345.41", "345.5", "345.50", "345.51", "345.6", "345.60", "345.61", "345.7", "345.70", "345.71", "345.8", "345.80", "345.81", "345.9", "345.90", "345.91" }
	780.3 - (ICD9) CONVULSIONS
	345 - (ICD9) EPILEPSY AND RECURRENT SEIZURES
	345.0 - (ICD9) GENERALIZED NONCONVULSIVE EPILEPSY
	345.00 - (ICD9) GENERALIZED NONCONVULSIVE EPILEPSY WITHOUT INTRACTABLE EPILEPSY
	345.01 - (ICD9) GENERALIZED NONCONVULSIVE EPILEPSY WITH INTRACTABLE EPILEPSY
	345.1 - (ICD9) GENERALIZED CONVULSIVE EPILEPSY
	345.10 - (ICD9) GENERALIZED CONVULSIVE EPILEPSY WITHOUT INTRACTABLE EPILEPSY
	345.11 - (ICD9) GENERALIZED CONVULSIVE EPILEPSY WITH INTRACTABLE EPILEPSY
	345.2 - (ICD9) PETIT MAL STATUS EPILEPTIC
	345.3 - (ICD9) GRAND MAL STATUS EPILEPTIC
	345.4 - (ICD9) LOCALIZATION-RELATED EPILEPSY AND EPILEPTIC SYNDROMES WITH COMPLEX PARTIAL SEIZURES
	345.40 - (ICD9) LOCALIZATION-RELATED (FOCAL) (PARTIAL) EPILEPSY AND EPILEPTIC SYNDROMES WITH COMPLEX PARTIAL SEIZURES WITHOUT MENTION OF INTRACTABLE EPILEPSY
	345.41 - (ICD9) LOCALIZATION-RELATED (FOCAL) (PARTIAL) EPILEPSY AND EPILEPTIC SYNDROMES WITH COMPLEX PARTIAL SEIZURES WITH INTRACTABLE EPILEPSY
	345.5 - (ICD9) LOCALIZATION-RELATED EPILEPSY AND EPILEPTIC SYNDROMES WITH SIMPLE PARTIAL SEIZURES
	345.50 - (ICD9) LOCALIZATION-RELATED (FOCAL) (PARTIAL) EPILEPSY AND EPILEPTIC SYNDROMES WITH SIMPLE PARTIAL SEIZURES WITHOUT MENTION OF INTRACTABLE EPILEPSY
	345.51 - (ICD9) LOCALIZATION-RELATED (FOCAL) (PARTIAL) EPILEPSY AND EPILEPTIC SYNDROMES WITH SIMPLE PARTIAL SEIZURES WITH INTRACTABLE EPILEPSY
	345.6 - (ICD9) INFANTILE SPASMS
	345.60 - (ICD9) INFANTILE SPASMS WITHOUT INTRACTABLE EPILEPSY
	345.61 - (ICD9) INFANTILE SPASMS WITH INTRACTABLE EPILEPSY
	345.7 - (ICD9) EPILEPSIA PARTIALIS CONTINUA
	345.70 - (ICD9) EPILEPSIA PARTIALIS CONTINUA WITHOUT INTRACTABLE EPILEPSY
	345.71 - (ICD9) EPILEPSIA PARTIALIS CONTINUA WITH INTRACTABLE EPILEPSY
	345.8 - (ICD9) OTHER FORMS OF EPILEPSY AND RECURRENT SEIZURES
	345.80 - (ICD9) OTHER FORMS OF EPILEPSY AND RECURRENT SEIZURES WITHOUT MENTION OF INTRACTABLE EPILEPSY
	345.81 - (ICD9) OTHER FORMS OF EPILEPSY AND RECURRENT SEIZURES WITH INTRACTABLE EPILEPSY
	345.9 - (ICD9) EPILEPSY UNSPECIFIED
	345.90 - (ICD9) EPILEPSY UNSPECIFIED WITHOUT INTRACTABLE EPILEPSY
	345.91 - (ICD9) EPILEPSY UNSPECIFIED WITH INTRACTABLE EPILEPSY
Hypertension
This event measure was defined as occurring when any of the following criteria were met:
	The occurrence of Outpatient with the following attributes:
	Diagnosis Code (Any Position) is any of: { "401.1", "401.9", "402.10", "402.90", "404.10", "404.9", "405.11", "405.19", "405.91", "405.99" }
	401.1 - (ICD9) BENIGN ESSENTIAL HYPERTENSION
	401.9 - (ICD9) UNSPECIFIED ESSENTIAL HYPERTENSION
	402.10 - (ICD9) BENIGN HYPERTENSIVE HEART DISEASE WITHOUT HEART FAILURE
	402.90 - (ICD9) UNSPECIFIED HYPERTENSIVE HEART DISEASE WITHOUT HEART FAILURE
	404.10 - (ICD9) HYPERTENSIVE HEART AND CHRONIC KIDNEY DISEASE BENIGN WITHOUT HEART FAILURE WITH CHRONIC KIDNEY DISEASE STAGE I THROUGH STAGE IV OR UNSPECIFIED
	404.9 - (ICD9) UNSPECIFIED HYPERTENSIVE HEART AND KIDNEY DISEASE
	405.11 - (ICD9) BENIGN RENOVASCULAR HYPERTENSION
	405.19 - (ICD9) OTHER BENIGN SECONDARY HYPERTENSION
	405.91 - (ICD9) UNSPECIFIED RENOVASCULAR HYPERTENSION
	405.99 - (ICD9) OTHER UNSPECIFIED SECONDARY HYPERTENSION
Length of stay
This event measure was defined as occurring when any of the following criteria were met:
	The occurrence of Inpatient
MI
This event measure was defined as occurring when any of the following criteria were met:
	The occurrence of Outpatient with the following attributes:
	Diagnosis Code (Any Position) is any of: { "410", "410.0", "410.00", "410.01", "410.02", "410.1", "410.10", "410.11", "410.12", "410.2", "410.20", "410.21", "410.22", "410.3", "410.30", "410.31", "410.32", "410.4", "410.40", "410.41", "410.42", "410.5", "410.50", "410.51", "410.52", "410.6", "410.60", "410.61", "410.62", "410.7", "410.70", "410.71", "410.72", "410.8", "410.80", "410.81", "410.82"…
	410 - (ICD9) ACUTE MYOCARDIAL INFARCTION
	410.0 - (ICD9) ACUTE MYOCARDIAL INFARCTION OF ANTEROLATERAL WALL
	410.00 - (ICD9) ACUTE MYOCARDIAL INFARCTION OF ANTEROLATERAL WALL EPISODE OF CARE UNSPECIFIED
	410.01 - (ICD9) ACUTE MYOCARDIAL INFARCTION OF ANTEROLATERAL WALL INITIAL EPISODE OF CARE
	410.02 - (ICD9) ACUTE MYOCARDIAL INFARCTION OF ANTEROLATERAL WALL SUBSEQUENT EPISODE OF CARE
	410.1 - (ICD9) ACUTE MYOCARDIAL INFARCTION OF OTHER ANTERIOR WALL
	410.10 - (ICD9) ACUTE MYOCARDIAL INFARCTION OF OTHER ANTERIOR WALL EPISODE OF CARE UNSPECIFIED
	410.11 - (ICD9) ACUTE MYOCARDIAL INFARCTION OF OTHER ANTERIOR WALL INITIAL EPISODE OF CARE
	410.12 - (ICD9) ACUTE MYOCARDIAL INFARCTION OF OTHER ANTERIOR WALL SUBSEQUENT EPISODE OF CARE
	410.2 - (ICD9) ACUTE MYOCARDIAL INFARCTION OF INFEROLATERAL WALL
	410.20 - (ICD9) ACUTE MYOCARDIAL INFARCTION OF INFEROLATERAL WALL EPISODE OF CARE UNSPECIFIED
	410.21 - (ICD9) ACUTE MYOCARDIAL INFARCTION OF INFEROLATERAL WALL INITIAL EPISODE OF CARE
	410.22 - (ICD9) ACUTE MYOCARDIAL INFARCTION OF INFEROLATERAL WALL SUBSEQUENT EPISODE OF CARE
	410.3 - (ICD9) ACUTE MYOCARDIAL INFARCTION OF INFEROPOSTERIOR WALL
	410.30 - (ICD9) ACUTE MYOCARDIAL INFARCTION OF INFEROPOSTERIOR WALL EPISODE OF CARE UNSPECIFIED
	410.31 - (ICD9) ACUTE MYOCARDIAL INFARCTION OF INFEROPOSTERIOR WALL INITIAL EPISODE OF CARE
	410.32 - (ICD9) ACUTE MYOCARDIAL INFARCTION OF INFEROPOSTERIOR WALL SUBSEQUENT EPISODE OF CARE
	410.4 - (ICD9) ACUTE MYOCARDIAL INFARCTION OF OTHER INFERIOR WALL
	410.40 - (ICD9) ACUTE MYOCARDIAL INFARCTION OF OTHER INFERIOR WALL EPISODE OF CARE UNSPECIFIED
	410.41 - (ICD9) ACUTE MYOCARDIAL INFARCTION OF OTHER INFERIOR WALL INITIAL EPISODE OF CARE
	410.42 - (ICD9) ACUTE MYOCARDIAL INFARCTION OF OTHER INFERIOR WALL SUBSEQUENT EPISODE OF CARE
	410.5 - (ICD9) ACUTE MYOCARDIAL INFARCTION OF OTHER LATERAL WALL
	410.50 - (ICD9) ACUTE MYOCARDIAL INFARCTION OF OTHER LATERAL WALL EPISODE OF CARE UNSPECIFIED
	410.51 - (ICD9) ACUTE MYOCARDIAL INFARCTION OF OTHER LATERAL WALL INITIAL EPISODE OF CARE
	410.52 - (ICD9) ACUTE MYOCARDIAL INFARCTION OF OTHER LATERAL WALL SUBSEQUENT EPISODE OF CARE
	410.6 - (ICD9) TRUE POSTERIOR WALL INFARCTION
	410.60 - (ICD9) TRUE POSTERIOR WALL INFARCTION EPISODE OF CARE UNSPECIFIED
	410.61 - (ICD9) TRUE POSTERIOR WALL INFARCTION INITIAL EPISODE OF CARE
	410.62 - (ICD9) TRUE POSTERIOR WALL INFARCTION SUBSEQUENT EPISODE OF CARE
	410.7 - (ICD9) SUBENDOCARDIAL INFARCTION
	410.70 - (ICD9) SUBENDOCARDIAL INFARCTION EPISODE OF CARE UNSPECIFIED
	410.71 - (ICD9) SUBENDOCARDIAL INFARCTION INITIAL EPISODE OF CARE
	410.72 - (ICD9) SUBENDOCARDIAL INFARCTION SUBSEQUENT EPISODE OF CARE
	410.8 - (ICD9) ACUTE MYOCARDIAL INFARCTION OF OTHER SPECIFIED SITES
	410.80 - (ICD9) ACUTE MYOCARDIAL INFARCTION OF OTHER SPECIFIED SITES EPISODE OF CARE UNSPECIFIED
	410.81 - (ICD9) ACUTE MYOCARDIAL INFARCTION OF OTHER SPECIFIED SITES INITIAL EPISODE OF CARE
	410.82 - (ICD9) ACUTE MYOCARDIAL INFARCTION OF OTHER SPECIFIED SITES SUBSEQUENT EPISODE OF CARE
	410.9 - (ICD9) ACUTE MYOCARDIAL INFARCTION OF UNSPECIFIED SITE
	410.90 - (ICD9) ACUTE MYOCARDIAL INFARCTION OF UNSPECIFIED SITE EPISODE OF CARE UNSPECIFIED
	410.91 - (ICD9) ACUTE MYOCARDIAL INFARCTION OF UNSPECIFIED SITE INITIAL EPISODE OF CARE
	410.92 - (ICD9) ACUTE MYOCARDIAL INFARCTION OF UNSPECIFIED SITE SUBSEQUENT EPISODE OF CARE
	412 - (ICD9) OLD MYOCARDIAL INFARCTION
Microsurgical excision
This event measure was defined as occurring when any of the following criteria were met:
	The occurrence of Inpatient Service with the following attributes:
	Procedure Code (Any Position) is any of: { "61516" }
	61516 - (HCPCS) Craniectomy, trephination, bone flap craniotomy; for excision or fenestration of cyst, supratentorial
Obesity
This event measure was defined as occurring when any of the following criteria were met:
	The occurrence of Outpatient with the following attributes:
	Diagnosis Code (Any Position) is any of: { "278", "278.0", "278.00", "278.01", "278.02", "278.03", "278.1", "278.2", "278.3", "278.4", "278.8" }
	278 - (ICD9) OVERWEIGHT, OBESITY AND OTHER HYPERALIMENTATION
	278.0 - (ICD9) OVERWEIGHT AND OBESITY
	278.00 - (ICD9) OBESITY UNSPECIFIED
	278.01 - (ICD9) MORBID OBESITY
	278.02 - (ICD9) OVERWEIGHT
	278.03 - (ICD9) OBESITY HYPOVENTILATION SYNDROME
	278.1 - (ICD9) LOCALIZED ADIPOSITY
	278.2 - (ICD9) HYPERVITAMINOSIS A
	278.3 - (ICD9) HYPERCAROTINEMIA
	278.4 - (ICD9) HYPERVITAMINOSIS D
	278.8 - (ICD9) OTHER HYPERALIMENTATION
Osteoporosis
This event measure was defined as occurring when any of the following criteria were met:
	The occurrence of Outpatient with the following attributes:
	Diagnosis Code (Any Position) is any of: { "731.3", "V17.81", "V82.81", "733", "733.0", "733.00", "733.01", "733.02", "733.03", "733.09", "733.1", "733.10", "733.11", "733.12", "733.13", "733.14", "733.15", "733.16", "733.19", "733.2", "733.20", "733.21", "733.22", "733.29", "733.3", "733.4", "733.40", "733.41", "733.42", "733.43", "733.44", "733.45", "733.49", "733.5", "733.6", "733.7", "733.8",…
	731.3 - (ICD9) MAJOR OSSEOUS DEFECTS
	V17.81 - (ICD9) FAMILY HISTORY OF OSTEOPOROSIS
	V82.81 - (ICD9) SPECIAL SCREENING FOR OSTEOPOROSIS
	733 - (ICD9) OTHER DISORDERS OF BONE AND CARTILAGE
	733.0 - (ICD9) OSTEOPOROSIS
	733.00 - (ICD9) OSTEOPOROSIS UNSPECIFIED
	733.01 - (ICD9) SENILE OSTEOPOROSIS
	733.02 - (ICD9) IDIOPATHIC OSTEOPOROSIS
	733.03 - (ICD9) DISUSE OSTEOPOROSIS
	733.09 - (ICD9) OTHER OSTEOPOROSIS
	733.1 - (ICD9) PATHOLOGIC FRACTURE
	733.10 - (ICD9) PATHOLOGICAL FRACTURE UNSPECIFIED SITE
	733.11 - (ICD9) PATHOLOGICAL FRACTURE OF HUMERUS
	733.12 - (ICD9) PATHOLOGICAL FRACTURE OF DISTAL RADIUS AND ULNA
	733.13 - (ICD9) PATHOLOGICAL FRACTURE OF VERTEBRAE
	733.14 - (ICD9) PATHOLOGICAL FRACTURE OF NECK OF FEMUR
	733.15 - (ICD9) PATHOLOGICAL FRACTURE OF OTHER SPECIFIED PART OF FEMUR
	733.16 - (ICD9) PATHOLOGICAL FRACTURE OF TIBIA OR FIBULA
	733.19 - (ICD9) PATHOLOGICAL FRACTURE OF OTHER SPECIFIED SITE
	733.2 - (ICD9) CYST OF BONE
	733.20 - (ICD9) CYST OF BONE (LOCALIZED) UNSPECIFIED
	733.21 - (ICD9) SOLITARY BONE CYST
	733.22 - (ICD9) ANEURYSMAL BONE CYST
	733.29 - (ICD9) OTHER BONE CYST
	733.3 - (ICD9) HYPEROSTOSIS OF SKULL
	733.4 - (ICD9) ASEPTIC NECROSIS OF BONE
	733.40 - (ICD9) ASEPTIC NECROSIS OF BONE SITE UNSPECIFIED
	733.41 - (ICD9) ASEPTIC NECROSIS OF HEAD OF HUMERUS
	733.42 - (ICD9) ASEPTIC NECROSIS OF HEAD AND NECK OF FEMUR
	733.43 - (ICD9) ASEPTIC NECROSIS OF MEDIAL FEMORAL CONDYLE
	733.44 - (ICD9) ASEPTIC NECROSIS OF TALUS
	733.45 - (ICD9) ASEPTIC NECROSIS OF JAW
	733.49 - (ICD9) ASEPTIC NECROSIS OF OTHER BONE SITES
	733.5 - (ICD9) OSTEITIS CONDENSANS
	733.6 - (ICD9) TIETZE'S DISEASE
	733.7 - (ICD9) ALGONEURODYSTROPHY
	733.8 - (ICD9) MALUNION AND NONUNION OF FRACTURE
	733.81 - (ICD9) MALUNION OF FRACTURE
	733.82 - (ICD9) NONUNION OF FRACTURE
	733.9 - (ICD9) OTHER AND UNSPECIFIED DISORDERS OF BONE AND CARTILAGE
	733.90 - (ICD9) DISORDER OF BONE AND CARTILAGE UNSPECIFIED
	733.91 - (ICD9) ARREST OF BONE DEVELOPMENT OR GROWTH
	733.92 - (ICD9) CHONDROMALACIA
	733.93 - (ICD9) STRESS FRACTURE OF TIBIA OR FIBULA
	733.94 - (ICD9) STRESS FRACTURE OF THE METATARSALS
	733.95 - (ICD9) STRESS FRACTURE OF OTHER BONE
	733.96 - (ICD9) STRESS FRACTURE OF FEMORAL NECK
	733.97 - (ICD9) STRESS FRACTURE SHAFT OF FEMUR
	733.98 - (ICD9) STRESS FRACTURE OF PELVIS
	733.99 - (ICD9) OTHER DISORDERS OF BONE AND CARTILAGE
Seizure
This event measure was defined as occurring when any of the following criteria were met:
	The occurrence of Inpatient with the following attributes:
	Diagnosis Code (Primary Position) is any of: { "345", "345.0", "345.00", "345.01", "345.1", "345.10", "345.11", "345.2", "345.3", "345.4", "345.40", "345.41", "345.5", "345.50", "345.51", "345.6", "345.60", "345.61", "345.7", "345.70", "345.71", "345.8", "345.80", "345.81", "345.9", "345.90", "345.91", "780.3" }
	345 - (ICD9) EPILEPSY AND RECURRENT SEIZURES
	345.0 - (ICD9) GENERALIZED NONCONVULSIVE EPILEPSY
	345.00 - (ICD9) GENERALIZED NONCONVULSIVE EPILEPSY WITHOUT INTRACTABLE EPILEPSY
	345.01 - (ICD9) GENERALIZED NONCONVULSIVE EPILEPSY WITH INTRACTABLE EPILEPSY
	345.1 - (ICD9) GENERALIZED CONVULSIVE EPILEPSY
	345.10 - (ICD9) GENERALIZED CONVULSIVE EPILEPSY WITHOUT INTRACTABLE EPILEPSY
	345.11 - (ICD9) GENERALIZED CONVULSIVE EPILEPSY WITH INTRACTABLE EPILEPSY
	345.2 - (ICD9) PETIT MAL STATUS EPILEPTIC
	345.3 - (ICD9) GRAND MAL STATUS EPILEPTIC
	345.4 - (ICD9) LOCALIZATION-RELATED EPILEPSY AND EPILEPTIC SYNDROMES WITH COMPLEX PARTIAL SEIZURES
	345.40 - (ICD9) LOCALIZATION-RELATED (FOCAL) (PARTIAL) EPILEPSY AND EPILEPTIC SYNDROMES WITH COMPLEX PARTIAL SEIZURES WITHOUT MENTION OF INTRACTABLE EPILEPSY
	345.41 - (ICD9) LOCALIZATION-RELATED (FOCAL) (PARTIAL) EPILEPSY AND EPILEPTIC SYNDROMES WITH COMPLEX PARTIAL SEIZURES WITH INTRACTABLE EPILEPSY
	345.5 - (ICD9) LOCALIZATION-RELATED EPILEPSY AND EPILEPTIC SYNDROMES WITH SIMPLE PARTIAL SEIZURES
	345.50 - (ICD9) LOCALIZATION-RELATED (FOCAL) (PARTIAL) EPILEPSY AND EPILEPTIC SYNDROMES WITH SIMPLE PARTIAL SEIZURES WITHOUT MENTION OF INTRACTABLE EPILEPSY
	345.51 - (ICD9) LOCALIZATION-RELATED (FOCAL) (PARTIAL) EPILEPSY AND EPILEPTIC SYNDROMES WITH SIMPLE PARTIAL SEIZURES WITH INTRACTABLE EPILEPSY
	345.6 - (ICD9) INFANTILE SPASMS
	345.60 - (ICD9) INFANTILE SPASMS WITHOUT INTRACTABLE EPILEPSY
	345.61 - (ICD9) INFANTILE SPASMS WITH INTRACTABLE EPILEPSY
	345.7 - (ICD9) EPILEPSIA PARTIALIS CONTINUA
	345.70 - (ICD9) EPILEPSIA PARTIALIS CONTINUA WITHOUT INTRACTABLE EPILEPSY
	345.71 - (ICD9) EPILEPSIA PARTIALIS CONTINUA WITH INTRACTABLE EPILEPSY
	345.8 - (ICD9) OTHER FORMS OF EPILEPSY AND RECURRENT SEIZURES
	345.80 - (ICD9) OTHER FORMS OF EPILEPSY AND RECURRENT SEIZURES WITHOUT MENTION OF INTRACTABLE EPILEPSY
	345.81 - (ICD9) OTHER FORMS OF EPILEPSY AND RECURRENT SEIZURES WITH INTRACTABLE EPILEPSY
	345.9 - (ICD9) EPILEPSY UNSPECIFIED
	345.90 - (ICD9) EPILEPSY UNSPECIFIED WITHOUT INTRACTABLE EPILEPSY
	345.91 - (ICD9) EPILEPSY UNSPECIFIED WITH INTRACTABLE EPILEPSY
	780.3 - (ICD9) CONVULSIONS
	The occurrence of Outpatient with the following attributes:
	Diagnosis Code (Primary Position) is any of: { "345", "345.0", "345.00", "345.01", "345.1", "345.10", "345.11", "345.2", "345.3", "345.4", "345.40", "345.41", "345.5", "345.50", "345.51", "345.6", "345.60", "345.61", "345.7", "345.70", "345.71", "345.8", "345.80", "345.81", "345.9", "345.90", "345.91", "780.3" }
	345 - (ICD9) EPILEPSY AND RECURRENT SEIZURES
	345.0 - (ICD9) GENERALIZED NONCONVULSIVE EPILEPSY
	345.00 - (ICD9) GENERALIZED NONCONVULSIVE EPILEPSY WITHOUT INTRACTABLE EPILEPSY
	345.01 - (ICD9) GENERALIZED NONCONVULSIVE EPILEPSY WITH INTRACTABLE EPILEPSY
	345.1 - (ICD9) GENERALIZED CONVULSIVE EPILEPSY
	345.10 - (ICD9) GENERALIZED CONVULSIVE EPILEPSY WITHOUT INTRACTABLE EPILEPSY
	345.11 - (ICD9) GENERALIZED CONVULSIVE EPILEPSY WITH INTRACTABLE EPILEPSY
	345.2 - (ICD9) PETIT MAL STATUS EPILEPTIC
	345.3 - (ICD9) GRAND MAL STATUS EPILEPTIC
	345.4 - (ICD9) LOCALIZATION-RELATED EPILEPSY AND EPILEPTIC SYNDROMES WITH COMPLEX PARTIAL SEIZURES
	345.40 - (ICD9) LOCALIZATION-RELATED (FOCAL) (PARTIAL) EPILEPSY AND EPILEPTIC SYNDROMES WITH COMPLEX PARTIAL SEIZURES WITHOUT MENTION OF INTRACTABLE EPILEPSY
	345.41 - (ICD9) LOCALIZATION-RELATED (FOCAL) (PARTIAL) EPILEPSY AND EPILEPTIC SYNDROMES WITH COMPLEX PARTIAL SEIZURES WITH INTRACTABLE EPILEPSY
	345.5 - (ICD9) LOCALIZATION-RELATED EPILEPSY AND EPILEPTIC SYNDROMES WITH SIMPLE PARTIAL SEIZURES
	345.50 - (ICD9) LOCALIZATION-RELATED (FOCAL) (PARTIAL) EPILEPSY AND EPILEPTIC SYNDROMES WITH SIMPLE PARTIAL SEIZURES WITHOUT MENTION OF INTRACTABLE EPILEPSY
	345.51 - (ICD9) LOCALIZATION-RELATED (FOCAL) (PARTIAL) EPILEPSY AND EPILEPTIC SYNDROMES WITH SIMPLE PARTIAL SEIZURES WITH INTRACTABLE EPILEPSY
	345.6 - (ICD9) INFANTILE SPASMS
	345.60 - (ICD9) INFANTILE SPASMS WITHOUT INTRACTABLE EPILEPSY
	345.61 - (ICD9) INFANTILE SPASMS WITH INTRACTABLE EPILEPSY
	345.7 - (ICD9) EPILEPSIA PARTIALIS CONTINUA
	345.70 - (ICD9) EPILEPSIA PARTIALIS CONTINUA WITHOUT INTRACTABLE EPILEPSY
	345.71 - (ICD9) EPILEPSIA PARTIALIS CONTINUA WITH INTRACTABLE EPILEPSY
	345.8 - (ICD9) OTHER FORMS OF EPILEPSY AND RECURRENT SEIZURES
	345.80 - (ICD9) OTHER FORMS OF EPILEPSY AND RECURRENT SEIZURES WITHOUT MENTION OF INTRACTABLE EPILEPSY
	345.81 - (ICD9) OTHER FORMS OF EPILEPSY AND RECURRENT SEIZURES WITH INTRACTABLE EPILEPSY
	345.9 - (ICD9) EPILEPSY UNSPECIFIED
	345.90 - (ICD9) EPILEPSY UNSPECIFIED WITHOUT INTRACTABLE EPILEPSY
	345.91 - (ICD9) EPILEPSY UNSPECIFIED WITH INTRACTABLE EPILEPSY
	780.3 - (ICD9) CONVULSIONS
Tobacco use
This event measure was defined as occurring when any of the following criteria were met:
	The occurrence of Outpatient with the following attributes:
	Diagnosis Code (Any Position) is any of: { "305.1", "649.0", "989.84", "V15.82" }
	305.1 - (ICD9) NONDEPENDENT TOBACCO USE DISORDER
	649.0 - (ICD9) TOBACCO USE DISORDER COMPLICATING PREGNANCY CHILDBIRTH OR THE PUERPERIUM
	989.84 - (ICD9) TOXIC EFFECT OF TOBACCO
	V15.82 - (ICD9) PERSONAL HISTORY OF TOBACCO USE
