# Supplementary material for: Reproducibility of real-world evidence studies using clinical practice data to inform regulatory and coverage decisions
Source: Nat Commun. 2022 Aug 31;13:5126. doi: 10.1038/s41467-022-32310-3 (PMC9430007; doi:10.1038/s41467-022-32310-3)
Supplement: Supplementary file 7 — Supplementary Dataset 4 [file 41467_2022_32310_MOESM7_ESM.zip › Data S4 Study specific author contact files with details of implementation/REPEAT_044_final.xlsx]

## Sheet: Assumptions
Category	Assumptions
MEASURES	The algorithms used to define variables used for replication of the study are provided in the worksheet 'codes'
Inclusion/Exclusion	We assumed the denominator was defined as all patients over 18 who enrolled at any time between 2006 and 2015.
Covariates	We do not have access to the race variable. Therefore, we did not make race a covariate.
	It was unclear what the covariate assessment window was. We assumed that covariates were measured in the 6 months prior to VEGF.
COHORT CREATION
	We assumed that patients could contribute multiple injections.
	It was unclear what insurance enrollment requirements were applied. We assumed that medical coverage was required on the index date.
ANALYSIS

## Sheet: Attrition Table
Adult patients with intravitreal anti-vascular endothelial growth factor (VEGF) between Jan 1st 2006 - Dec 31st 2015 from Optum database
	Unique patients	Unique injections
INCLUDE all claims for Intravitreal injections between January 1st, 2006 up to December 31st, 2015	165408	1333390
INCLUDE all claims for Anti-VEGF medications which occurs on the same day as Intravitreal injections	146271	1223827
EXCLUDE patients with unclassified/miscellaneous anti-VEGF which costs less than $200 or more than $1199	133299	1058799
EXCLUDE patients less than 18 years on the index date	133159	1058386
EXCLUDE patients without medical coverage on the index date	133159	1058386
Final Cohort	133159	1058386

## Sheet: Cohort and Analysis as text
COHORT CREATION Aim: To determine the total number of anti-VEGF injections per 1000 enrolled patients. Data Source: Optum (2006-2015) Cohort Creation Steps: 1. Include all claims for Intravitreal injections between January 1st, 2006 up to December 31st, 2015 using the occurrence of CPT code 67028 from any care setting to define the index date. 2. Then identify claims for Anti-VEGF medications whi…

## Sheet: Table 1
	ORIGINAL STUDY			REPLICATED STUDY
	TOTAL			TOTAL
Variable	N	%		N	%
Cohort size	959945	100		1058386	100
Age
Mean (SD)	73.2 (12.5)			76.18 (10.16)
Median (IQR)	76 (65, 83)			79 (13)
Age Category
18-44	26 956	2.8		14959	1.41
45-64	198 557	20.7		112560	10.64
65-74	211 578	22		229693	21.7
75+	522 854	54.5		701174	66.25
Sex
male	411 683	42.9		428075	40.45
female	548 262	57.1		630154	59.54
unknown	---			157	0.01
Diagnosis Group
AMD	601 917	62.7		738455	69.77
Diabetic Retinal Disease	154 075	16.1		71068	6.71
RVO	79 943	8.3		38887	3.67
Alternate Use	123 772	12.9		209955	19.84
Missing Diagnosis	238	<0.1%		871	0.08
Year
y2006	6444	<0.1%		4785	0.45
y2007	15235	0.0158707		12878	1.22
y2008	24406	0.0254244		32548	3.08
y2009	43018	0.044813		62682	5.92
y2010	70038	0.0729604		88442	8.36
y2011	99388	0.103535		119186	11.26
y2012	134796	0.140421		154662	14.61
y2013	171031	0.178167		166737	15.75
y2014	179761	0.187262		184644	17.45
y2015	215828	0.224834		231822	21.9

## Sheet: Outcome
ORIGINAL STUDY
Total number of Anti-VEGF injections (2006-2015)	Total number of unique patients enrolled at any time (2006-2015)
959945	124835
REPLICATED STUDY
Total number of Anti-VEGF injections (2006-2015)	Total number of unique patients enrolled at any time (2006-2015)
1058386	133159

## Sheet: Codes
Intravitreal injections
	CPT code 67028 from any care setting
Anti-VEGF medications
	HCPCS codes C9257, S0116, J9035, Q2024, J2778, C9233, J0178, Q2046, C9291, J3490, J3590, C9399 from any care setting
Exclusion Anti-VEGF
	Anti-VEGF was (less than $200 or more than $1199) AND the HCPCS code was: J3490, J3590, or C9399. Measure cost of drug using the variable ‘STD_COST’ from the Medical service file.
AMD
	Diagnosis in primary position of the claim with the intravitreal injection procedure code (use CLMID to identify)
	ICD-9 Diagnosis (January 1st2006 to September 30th 2015): “362.50”, “362.51”, “362.52”
	ICD-10 Diagnosis (October 1st 2015 to December 31st 2015): “H35.30”, “H35.31”, “H35.32”
Diabetic Retinal Disease
	Diagnosis in primary position of the claim with the intravitreal injection procedure code (use CLMID to identify)
	ICD-9 Diagnosis (January 1st2006 to September 30th 2015): “250.00”, “250.20”, “250.51”, “250.52”, “362.0”, “362.01”, “362.02”, “362.03”, “362.04”, “362.05”, “362.06”, “362.07”
	ICD-10 Diagnosis (October 1st 2015 to December 31st 2015): “E10.311”, “E10.319”, “E10.321”, “E10.329”, “E10.331”, “E10.339”, “E10.341”, “E10.349”, “E10.351”, “E10.359”, “E11.311”, “E11.319”, “E11.321”, “E11.329”, “E11.331”, “E11.339”, “E11.341”, “E11.349”, “E11.351”, “E11.359”, “E13.311”, “E13.319”, “E13.321”, “E13.329”, “E13.331”, “E13.339”, “E13.341”, “E13.349”, “E13.351”, “E13.359”
Retinal Vein Occlusion
	Diagnosis in primary position of the claim with the intravitreal injection procedure code (use CLMID to identify)
	ICD-9 Diagnosis (January 1st2006 to September 30th 2015): “362.36”, “362.35”
	ICD-10 Diagnosis (October 1st 2015 to December 31st 2015): “H34.831”, “H34.832”, “H34.811”, “H34.812”, “E11.321”, “H34.12”, “H34.813”, “H34.819”, “H34.833”, “H34.839”, “H34.9”
Alternative use
	All other ICD-9 or ICD-10 codes in the primary position of the Intravitreal Injection claim
Missing
	If there are no diagnosis codes on the Intravitreal Injection claim
