# Supplementary material for: Reproducibility of real-world evidence studies using clinical practice data to inform regulatory and coverage decisions
Source: Nat Commun. 2022 Aug 31;13:5126. doi: 10.1038/s41467-022-32310-3 (PMC9430007; doi:10.1038/s41467-022-32310-3)
Supplement: Supplementary file 7 — Supplementary Dataset 4 [file 41467_2022_32310_MOESM7_ESM.zip › Data S4 Study specific author contact files with details of implementation/REPEAT_046_final.xlsx]

## Sheet: Assumptions
Note that we replicated the study evaluating risk of suicidality for efavirenz containing vs efavirenz free ARV regimens in the MarketScan commercial database only.
Category	Assumptions
MEASURES	The algorithms used to define variables used for the replication of the study are provided in the sheet 'codes'
Exposure	The authors described the reference group as ARV regimens without efavirenz and listed a few classes. We assumed that the ARV medications in those classes included the following:
	Non-nucleoside reverse transcriptase inhibitor: https://aidsinfo.nih.gov/guidelines/htmltables/1/5485
	Protease inhibitor: https://aidsinfo.nih.gov/guidelines/htmltables/1/5482
	Integrase inhibitor: https://aidsinfo.nih.gov/guidelines/htmltables/1/5472
	Fusion inhibitor: https://aidsinfo.nih.gov/guidelines/htmltables/1/5471
	CC chemokine receptor type 5 anatagonist: https://aidsinfo.nih.gov/guidelines/html/1/adult-and-adolescent-arv/43/ccr5-antagonist-characterstics
Inclusion/Exclusion	We assumed that the inclusion requirement that patients have an HIV diagnosis at any time from Jan 1 2004 up to the index date or following the index date meant that patient HIV diagnoses were captured up until the end of the study period (June 30, 2013 in the commercial database)
Covariates	We assumed that all covariates were defined using claims from any care setting and any diagnosis position.
	We assumed that drug dependence and drug induced mental illness were based on a REPEAT standard measure
	We assumed that the following covariates COPD, Diabetes, Anxiety, ADHD, Bipolar disorder, alcohol disorders, Schizophrenia, Antidepressants, Beta blockers, Anticonvulsants, CHF and Stroke were defined using REPEAT standard measures
	We assumed that the first and second generation antipsychotics were defined based on: https://masshealthdruglist.ehs.state.ma.us/MHDL/pubtheradetail.do?id=24 and https://effectivehealthcare.ahrq.gov/topics/antipsychotics-adults/research-protocol
	We assumed that the mood stabilisers were defined based on: https://www.mind.org.uk/information-support/drugs-and-treatments/lithium-and-other-mood-stabilisers/#.WniFGKinFPY and https://www.webmd.com/bipolar-disorder/mood-stabilizing-medications-for-bipolar-disorder
	We assumed that the Sedative-Hypnotics are defined based on: https://www.fda.gov/drugs/drugsafety/postmarketdrugsafetyinformationforpatientsandproviders/ucm101557.htm and https://www.medicinenet.com/hypnotics_drug_class_side_effects/article.htm#what_drugs_or_supplements_interact_with_hypnotics
	We assumed that the other psychiatric history was defined by mania + adjustment reactions + unspecified nonpsychotic mental disorder
	We assumed that the cancer was definded using ICD-9 codes based on website "http://www.icd9data.com/2012/Volume1/140-239/default.htm"
	We assmued that the AIDS defining illness was defined using ICD-9 codes from articles (http://journals.plos.org/plosone/article?id=10.1371/journal.pone.0096148 and http://ovidsp.tx.ovid.com.ezp.welch.jhmi.edu/sp-3.27.2b/ovidweb.cgi?T=JS&PAGE=fulltext&D=ovft&AN=00126334-201204010-00008&NEWS=N&CSC=Y&CHANNEL=PubMed)
	We assumed that the nondependent use of drugs was defined using ICD 9 codes based on "http://www.icd9data.com/2012/Volume1/290-319/300-316/305/default.htm"
	We assumed that the pain disorders was defined using ICD 9 codes from "http://www.icd9data.com/2014/Volume1/320-389/338-338/338/default.htm"
	We assumed Psoriasis was defined using the following codes: “696.1”, “696.2”, “696.8”
	We assumed that the Multiple sclerosis was defined using the ICD-9 codes from REPEAT Redacted study 34
	We assumed that eating disorder was defined using the codes 783.6, 307.5, 307.50, 307.51, 307.52, 307.53, 307.54, 307.59, V69.1, 307.1, 783.0 from http://icd9.chrisendres.com/index.php?srchtype=diseases&srchtext=eating+disorders&Submit=Search&action=search
	We assumed that the Epilepsy was defined using 345* and 333.2 from http://icd9.chrisendres.com/index.php?action=search&srchtext=epilepsy
	We assumed that when the authors describe concomitant medication use as being defined by days supply being continued after the index date, that this meant the days supply had to cover at least one day after the index date.
COHORT CREATION
ANALYSIS
	The article states "First, propensity scores of initiating an efavirenz-containing regimen were derived from logistic regression models using baseline demographic and clinical characteristics listed in Tables 1 and 2 as predictors. Although all variables were considered for use in the models regardless of their statistical significance, variables that were strongly related to exposures (odds rati…
	The article states "The hazards of suicidality and the expanded definition of suicide attempt were analyzed in the Cox proportional hazards regression models including propensity score octiles (commercial) as independent variables. Because of the low rate of the suicide attempt outcome, the propensity score was included directly as a continuous independent variable in Cox proportional hazards reg…

## Sheet: Attrition table
Anyone with HIV diagnosis who started on Efavirenz containing or free regimen between Jan 2007 to Dec 2013 from Marketscan database
	Less Excluded Patients	Remaining Patients
All patients in our database		179222705
Patients with either Efavirenz free ARV regimen or Efavirenz containing ARV regimen between Jan 1st 2007 - June 30th 2013	-179113365	109340
Excluded due to insufficient medical enrollment [measured 180 days prior up to and including CED]	-65466	43874
Excluded due to prior use of referent [Efavirenz FREE ARV regimen, wash-out of 180 days]	-6312	37562
Excluded due to prior use of exposure [Efavirenz containing ARV regimen, wash-out of 180 days]	-4341	33221
Excluded because patient qualified in >1 exposure category	0	33221
Excluded based on Age if less than 12 years on CED	-76	33145
Excluded based on prior use of ARVs (NNRTIs, Integrase inhibitors, Protease inhibitors, Fusion inhibitors and CCR5 antagonists) [measured between Jan 1st 2004 up to 1 days prior to CED]	-1592	31553
Excluded based on non occurrence of HIV diagnosis [measured between Jan 1st 2004 to June 30th 2013]	-4881	26672
Excluded due to insufficient pharmacy enrollment [measured 180 days prior up to and including CED]	-3434	23238
Excluded based on patient's enrollment in Medicare supplemental insurance [measured on CED]	-316	22922
Final cohort		22922
CED = cohort entry date

## Sheet: Cohort as text
COHORT CREATION Cohort Entry Entry date: Between Jan 01, 2007 and Jun 30, 2013. Entry date: Between Jan 01, 2007 and Jun 30, 2013. If a patient has multiple possible qualifying cohort entry events, the patient enters the cohort on the first-occurring qualifying event before exclusions are applied. Enrollment Measure: Medical Enrollment Prior Enrollment: 180 days Referent Exposure Group: New users…

## Sheet: Analysis as text
STATISTICAL ANALYSIS Primary Analysis Baseline covariate assessment In the primary analysis, the baseline covariates were assessed by default in the period beginning 180 days prior to the cohort entry date, and ending one day prior to the cohort entry date except for drugs (anti-psychotics, antidepressants, mood stabilizer, anticonvulsant, sedative-hypnotics, beta blockers) which are measured in …

## Sheet: Table 1
	ORIGINAL STUDY					REPLICATED STUDY
	Efavirenz-Containing Regimen		Efavirenz-Free Regimen			Efavirenz-Containing Regimen		Efavirenz-Free Regimen
	N	%	N	%		N	%	N	%
Cohort size	11187	1	8796	1		11782	1	11138	1
Age, mean (SD)	40.1 (10.4)		40.8 (10.4)			40.33 (10.49)		41.21 (10.47)
Male	9621	0.86	6954	0.791		10109	0.858	8805	0.791
Region
Northeast	1651	0.148	1489	0.169		1771	0.15	1910	0.171
North central	1821	0.163	1101	0.125		1885	0.16	1385	0.124
South	5797	0.518	4452	0.506		6128	0.52	5671	0.509
West	1771	0.158	1631	0.185		1845	0.157	2012	0.181
Unknown	147	0.013	123	0.014		153	0.013	160	0.014
Year
2007	1071	0.096	726	0.083		1150	0.098	908	0.082
2008	1778	0.159	1340	0.152		1902	0.161	1682	0.151
2009	2247	0.201	1405	0.16		2250	0.191	1697	0.152
2010	1962	0.175	1260	0.143		2017	0.171	1582	0.142
2011	2000	0.179	1612	0.183		2121	0.18	2050	0.184
2012	1647	0.147	1779	0.202		1817	0.154	2296	0.206
2013	482	0.043	674	0.077		525	0.045	923	0.083
Any hospitalization	1735	0.155	1243	0.141		1840	0.156	1549	0.139
Chronic illness
COPD	167	0.015	119	0.014		239	0.02	187	0.017
Cancer	281	0.025	231	0.026		1328	0.113	1295	0.116
Diabetes	558	0.05	442	0.05		584	0.05	581	0.052
Pain disorders	1401	0.125	1131	0.129		103	0.009	152	0.014
AIDS defining illness	1172	0.105	771	0.088		1529	0.13	1219	0.109
Mental health conditions
Depression	1865	0.167	1756	0.2		903	0.077	1188	0.107
Drug dependence	66	0.006	77	0.009		167	0.014	223	0.02
Drug induced mental disorders	12	0.001	21	0.002		11	0.001	15	0.001
Any other psychiatric history	352	0.031	422	0.048		337	0.029	486	0.044
Anxiety	256	0.023	277	0.031		657	0.056	743	0.067
ADHD	40	0.004	53	0.006		115	0.01	138	0.012
Bipolar disorder	69	0.006	116	0.013		105	0.009	209	0.019
Personality disorder	8	0.001	15	0.002		12	0.001	24	0.002
Schizophrenia	4	0.0004	12	0.001		6	0.001	16	0.001
Psychiatric events
Suicidality	17	0.002	38	0.004		17	0.001	44	0.004
Suicide attempt	1	0.0001	3	0.0003		1	<1%	5	<1%
Suicide attempt expanded	9	0.001	5	0.001		16	0.001	18	0.002
Concomitant medication use
First generation antipsychotics	29	0.003	24	0.003		53	0.004	65	0.006
Second generation antipsychotics	91	0.008	136	0.015		100	0.008	179	0.016
Antidepressants	1178	0.105	1075	0.122		1419	0.12	1670	0.15
Mood stabilizer or anticonvulsant	1143	0.102	967	0.11		366	0.031	481	0.043
Sedative-Hypnotics	642	0.057	501	0.057		1010	0.086	1034	0.093
Beta-blockers	508	0.045	381	0.043		570	0.048	527	0.047

## Sheet: Outcomes
	ORIGINAL STUDY
Outcome: Suicidality (suicidal ideation + suicide attempt)	Efavirenz-Containing Regimen	Efavirenz-Free Regimen
Number of suicidality events	42	29
Incidence rate of suicidality per 1000 PY	3.3	4
	HR (95% CI)
Unadjusted HR	0.899 (0.56–1.45)
Adjusted HR (PS score as octile category)	1.03 (0.64, 1.67)
	REPLICATED STUDY
Outcome: Suicidality (suicidal ideation + suicide attempt)	Efavirenz-Containing Regimen	Efavirenz-Free Regimen
Number of suicidality events	46	42
Incidence rate of suicidality per 1000 PY	3.68	4.44
	HR (95% CI)
Unadjusted HR	0.97 (0.64, 1.49)
Adjusted HR (PS score as octile category)	1.08 (0.7, 1.67)

## Sheet: codes
Psoriasis
This event measure was defined as occurring when any of the following criteria were met:
	The occurrence of Inpatient with the following attributes:
	Diagnosis Code (Any Position) is any of: { "696.1", "696.2", "696.8" }
	696.1 - OTHER PSORIASIS AND SIMILAR DISORDERS
	696.2 - PARAPSORIASIS
	696.8 - OTHER PSORIASIS AND SIMILAR DISORDERS
	The occurrence of Outpatient with the following attributes:
	Diagnosis Code (Any Position) is any of: { "696.1", "696.2", "696.8" }
	696.1 - OTHER PSORIASIS AND SIMILAR DISORDERS
	696.2 - PARAPSORIASIS
	696.8 - OTHER PSORIASIS AND SIMILAR DISORDERS
Multiple Sclerosis
This measure was defined as matching any of the following groups:
1. Inpatient
	1.1. The occurrence of MS inpatient.
2. Outpatient
	2.1. The occurrence of MS outpatient; and
	2.2. The occurrence of MS outpatient, starting at least 30 days after the start of 2.1.
The event of interest in this group is 2.2.
MS inpatient
This event measure was defined as occurring when any of the following criteria were met:
	The occurrence of Inpatient with the following attributes:
	Diagnosis Code (Any Position) is any of: { "340" }
	340 - (ICD9) MULTIPLE SCLEROSIS
MS outpatient
This event measure was defined as occurring when any of the following criteria were met:
	The occurrence of Outpatient with the following attributes:
	Diagnosis Code (Any Position) is any of: { "340" }
	340 - (ICD9) MULTIPLE SCLEROSIS
Suicide Attempt
This event measure was defined as occurring when any of the following criteria were met:
	The occurrence of Inpatient with the following attributes:
	Diagnosis Code (Any Position) is any of: { "E950", "E950.0", "E950.1", "E950.2", "E950.3", "E950.4", "E950.5", "E950.6", "E950.7", "E950.8", "E950.9", "E951", "E951.0", "E951.1", "E951.8", "E952", "E952.0", "E952.1", "E952.8", "E952.9", "E953", "E953.0", "E953.1", "E953.8", "E953.9", "E954", "E955", "E955.0", "E955.1", "E955.2", "E955.3", "E955.4", "E955.5", "E955.6", "E955.7", "E955.9", "E956", …
	E950 - (ICD9) SUICIDE AND SELF-INFLICTED POISONING BY SOLID OR LIQUID SUBSTANCES
	E950.0 - (ICD9) SUICIDE AND SELF-INFLICTED POISONING BY ANALGESICS ANTIPYRETICS AND ANTIRHEUMATICS
	E950.1 - (ICD9) SUICIDE AND SELF-INFLICTED POISONING BY BARBITURATES
	E950.2 - (ICD9) SUICIDE AND SELF-INFLICTED POISONING BY OTHER SEDATIVES AND HYPNOTICS
	E950.3 - (ICD9) SUICIDE AND SELF-INFLICTED POISONING BY TRANQUILIZERS AND OTHER PSYCHOTROPIC AGENTS
	E950.4 - (ICD9) SUICIDE AND SELF-INFLICTED POISONING BY OTHER SPECIFIED DRUGS AND MEDICINAL SUBSTANCES
	E950.5 - (ICD9) SUICIDE AND SELF-INFLICTED POISONING BY UNSPECIFIED DRUG OR MEDICINAL SUBSTANCE
	E950.6 - (ICD9) SUICIDE AND SELF-INFLICTED POISONING BY AGRICULTURAL AND HORTICULTURAL CHEMICAL AND PHARMACEUTICAL PREPARATIONS OTHER THAN PLANT FOODS AND FERTILIZERS
	E950.7 - (ICD9) SUICIDE AND SELF-INFLICTED POISONING BY CORROSIVE AND CAUSTIC SUBSTANCES
	E950.8 - (ICD9) SUICIDE AND SELF-INFLICTED POISONING BY ARSENIC AND ITS COMPOUNDS
	E950.9 - (ICD9) SUICIDE AND SELF-INFLICTED POISONING BY OTHER AND UNSPECIFIED SOLID AND LIQUID SUBSTANCES
	E951 - (ICD9) SUICIDE AND SELF-INFLICTED POISONING BY GASES IN DOMESTIC USE
	E951.0 - (ICD9) SUICIDE AND SELF-INFLICTED POISONING BY GAS DISTRIBUTED BY PIPELINE
	E951.1 - (ICD9) SUICIDE AND SELF-INFLICTED POISONING BY LIQUEFIED PETROLEUM GAS DISTRIBUTED IN MOBILE CONTAINERS
	E951.8 - (ICD9) SUICIDE AND SELF-INFLICTED POISONING BY OTHER UTILITY GAS
	E952 - (ICD9) SUICIDE AND SELF-INFLICTED POISONING BY OTHER GASES AND VAPORS
	E952.0 - (ICD9) SUICIDE AND SELF-INFLICTED POISONING BY MOTOR VEHICLE EXHAUST GAS
	E952.1 - (ICD9) SUICIDE AND SELF-INFLICTED POISONING BY OTHER CARBON MONOXIDE
	E952.8 - (ICD9) SUICIDE AND SELF-INFLICTED POISONING BY OTHER SPECIFIED GASES AND VAPORS
	E952.9 - (ICD9) SUICIDE AND SELF-INFLICTED POISONING BY UNSPECIFIED GASES AND VAPORS
	E953 - (ICD9) SUICIDE AND SELF-INFLICTED INJURY BY HANGING STRANGULATION AND SUFFOCATION
	E953.0 - (ICD9) SUICIDE AND SELF-INFLICTED INJURY BY HANGING
	E953.1 - (ICD9) SUICIDE AND SELF-INFLICTED INJURY BY SUFFOCATION BY PLASTIC BAG
	E953.8 - (ICD9) SUICIDE AND SELF-INFLICTED INJURY BY OTHER SPECIFIED MEANS
	E953.9 - (ICD9) SUICIDE AND SELF-INFLICTED INJURY BY UNSPECIFIED MEANS
	E954 - (ICD9) SUICIDE AND SELF-INFLICTED INJURY BY SUBMERSION (DROWNING)
	E955 - (ICD9) SUICIDE AND SELF-INFLICTED INJURY BY FIREARMS AIR GUNS AND EXPLOSIVES
	E955.0 - (ICD9) SUICIDE AND SELF-INFLICTED INJURY BY HANDGUN
	E955.1 - (ICD9) SUICIDE AND SELF-INFLICTED INJURY BY SHOTGUN
	E955.2 - (ICD9) SUICIDE AND SELF-INFLICTED INJURY BY HUNTING RIFLE
	E955.3 - (ICD9) SUICIDE AND SELF-INFLICTED INJURY BY MILITARY FIREARMS
	E955.4 - (ICD9) SUICIDE AND SELF-INFLICTED INJURY BY OTHER AND UNSPECIFIED FIREARM
	E955.5 - (ICD9) SUICIDE AND SELF-INFLICTED INJURY BY EXPLOSIVES
	E955.6 - (ICD9) SUICIDE AND SELF-INFLICTED INJURY BY AIR GUN
	E955.7 - (ICD9) SUICIDE AND SELF-INFLICTED INJURY BY PAINTBALL GUN
	E955.9 - (ICD9) SUICIDE AND SELF-INFLICTED INJURY BY FIREARMS AND EXPLOSIVES UNSPECIFIED
	E956 - (ICD9) SUICIDE AND SELF-INFLICTED INJURY BY CUTTING AND PIERCING INSTRUMENT
	E957 - (ICD9) SUICIDE AND SELF-INFLICTED INJURIES BY JUMPING FROM HIGH PLACE
	E957.0 - (ICD9) SUICIDE AND SELF-INFLICTED INJURIES BY JUMPING FROM RESIDENTIAL PREMISES
	E957.1 - (ICD9) SUICIDE AND SELF-INFLICTED INJURIES BY JUMPING FROM OTHER MAN-MADE STRUCTURES
	E957.2 - (ICD9) SUICIDE AND SELF-INFLICTED INJURIES BY JUMPING FROM NATURAL SITES
	E957.9 - (ICD9) SUICIDE AND SELF-INFLICTED INJURIES BY JUMPING FROM UNSPECIFIED SITE
	E958 - (ICD9) SUICIDE AND SELF-INFLICTED INJURY BY OTHER AND UNSPECIFIED MEANS
	E958.0 - (ICD9) SUICIDE AND SELF-INFLICTED INJURY BY JUMPING OR LYING BEFORE MOVING OBJECT
	E958.1 - (ICD9) SUICIDE AND SELF-INFLICTED INJURY BY BURNS FIRE
	E958.2 - (ICD9) SUICIDE AND SELF-INFLICTED INJURY BY SCALD
	E958.3 - (ICD9) SUICIDE AND SELF-INFLICTED INJURY BY EXTREMES OF COLD
	E958.4 - (ICD9) SUICIDE AND SELF-INFLICTED INJURY BY ELECTROCUTION
	E958.5 - (ICD9) SUICIDE AND SELF-INFLICTED INJURY BY CRASHING OF MOTOR VEHICLE
	E958.6 - (ICD9) SUICIDE AND SELF-INFLICTED INJURY BY CRASHING OF AIRCRAFT
	E958.7 - (ICD9) SUICIDE AND SELF-INFLICTED INJURY BY CAUSTIC SUBSTANCES EXCEPT POISONING
	E958.8 - (ICD9) SUICIDE AND SELF-INFLICTED INJURY BY OTHER SPECIFIED MEANS
	E958.9 - (ICD9) SUICIDE AND SELF-INFLICTED INJURY BY UNSPECIFIED MEANS
	The occurrence of Outpatient with the following attributes:
	Diagnosis Code (Any Position) is any of: { "E950", "E950.0", "E950.1", "E950.2", "E950.3", "E950.4", "E950.5", "E950.6", "E950.7", "E950.8", "E950.9", "E951", "E951.0", "E951.1", "E951.8", "E952", "E952.0", "E952.1", "E952.8", "E952.9", "E953", "E953.0", "E953.1", "E953.8", "E953.9", "E954", "E955", "E955.0", "E955.1", "E955.2", "E955.3", "E955.4", "E955.5", "E955.6", "E955.7", "E955.9", "E956", …
	E950 - (ICD9) SUICIDE AND SELF-INFLICTED POISONING BY SOLID OR LIQUID SUBSTANCES
	E950.0 - (ICD9) SUICIDE AND SELF-INFLICTED POISONING BY ANALGESICS ANTIPYRETICS AND ANTIRHEUMATICS
	E950.1 - (ICD9) SUICIDE AND SELF-INFLICTED POISONING BY BARBITURATES
	E950.2 - (ICD9) SUICIDE AND SELF-INFLICTED POISONING BY OTHER SEDATIVES AND HYPNOTICS
	E950.3 - (ICD9) SUICIDE AND SELF-INFLICTED POISONING BY TRANQUILIZERS AND OTHER PSYCHOTROPIC AGENTS
	E950.4 - (ICD9) SUICIDE AND SELF-INFLICTED POISONING BY OTHER SPECIFIED DRUGS AND MEDICINAL SUBSTANCES
	E950.5 - (ICD9) SUICIDE AND SELF-INFLICTED POISONING BY UNSPECIFIED DRUG OR MEDICINAL SUBSTANCE
	E950.6 - (ICD9) SUICIDE AND SELF-INFLICTED POISONING BY AGRICULTURAL AND HORTICULTURAL CHEMICAL AND PHARMACEUTICAL PREPARATIONS OTHER THAN PLANT FOODS AND FERTILIZERS
	E950.7 - (ICD9) SUICIDE AND SELF-INFLICTED POISONING BY CORROSIVE AND CAUSTIC SUBSTANCES
	E950.8 - (ICD9) SUICIDE AND SELF-INFLICTED POISONING BY ARSENIC AND ITS COMPOUNDS
	E950.9 - (ICD9) SUICIDE AND SELF-INFLICTED POISONING BY OTHER AND UNSPECIFIED SOLID AND LIQUID SUBSTANCES
	E951 - (ICD9) SUICIDE AND SELF-INFLICTED POISONING BY GASES IN DOMESTIC USE
	E951.0 - (ICD9) SUICIDE AND SELF-INFLICTED POISONING BY GAS DISTRIBUTED BY PIPELINE
	E951.1 - (ICD9) SUICIDE AND SELF-INFLICTED POISONING BY LIQUEFIED PETROLEUM GAS DISTRIBUTED IN MOBILE CONTAINERS
	E951.8 - (ICD9) SUICIDE AND SELF-INFLICTED POISONING BY OTHER UTILITY GAS
	E952 - (ICD9) SUICIDE AND SELF-INFLICTED POISONING BY OTHER GASES AND VAPORS
	E952.0 - (ICD9) SUICIDE AND SELF-INFLICTED POISONING BY MOTOR VEHICLE EXHAUST GAS
	E952.1 - (ICD9) SUICIDE AND SELF-INFLICTED POISONING BY OTHER CARBON MONOXIDE
	E952.8 - (ICD9) SUICIDE AND SELF-INFLICTED POISONING BY OTHER SPECIFIED GASES AND VAPORS
	E952.9 - (ICD9) SUICIDE AND SELF-INFLICTED POISONING BY UNSPECIFIED GASES AND VAPORS
	E953 - (ICD9) SUICIDE AND SELF-INFLICTED INJURY BY HANGING STRANGULATION AND SUFFOCATION
	E953.0 - (ICD9) SUICIDE AND SELF-INFLICTED INJURY BY HANGING
	E953.1 - (ICD9) SUICIDE AND SELF-INFLICTED INJURY BY SUFFOCATION BY PLASTIC BAG
	E953.8 - (ICD9) SUICIDE AND SELF-INFLICTED INJURY BY OTHER SPECIFIED MEANS
	E953.9 - (ICD9) SUICIDE AND SELF-INFLICTED INJURY BY UNSPECIFIED MEANS
	E954 - (ICD9) SUICIDE AND SELF-INFLICTED INJURY BY SUBMERSION (DROWNING)
	E955 - (ICD9) SUICIDE AND SELF-INFLICTED INJURY BY FIREARMS AIR GUNS AND EXPLOSIVES
	E955.0 - (ICD9) SUICIDE AND SELF-INFLICTED INJURY BY HANDGUN
	E955.1 - (ICD9) SUICIDE AND SELF-INFLICTED INJURY BY SHOTGUN
	E955.2 - (ICD9) SUICIDE AND SELF-INFLICTED INJURY BY HUNTING RIFLE
	E955.3 - (ICD9) SUICIDE AND SELF-INFLICTED INJURY BY MILITARY FIREARMS
	E955.4 - (ICD9) SUICIDE AND SELF-INFLICTED INJURY BY OTHER AND UNSPECIFIED FIREARM
	E955.5 - (ICD9) SUICIDE AND SELF-INFLICTED INJURY BY EXPLOSIVES
	E955.6 - (ICD9) SUICIDE AND SELF-INFLICTED INJURY BY AIR GUN
	E955.7 - (ICD9) SUICIDE AND SELF-INFLICTED INJURY BY PAINTBALL GUN
	E955.9 - (ICD9) SUICIDE AND SELF-INFLICTED INJURY BY FIREARMS AND EXPLOSIVES UNSPECIFIED
	E956 - (ICD9) SUICIDE AND SELF-INFLICTED INJURY BY CUTTING AND PIERCING INSTRUMENT
	E957 - (ICD9) SUICIDE AND SELF-INFLICTED INJURIES BY JUMPING FROM HIGH PLACE
	E957.0 - (ICD9) SUICIDE AND SELF-INFLICTED INJURIES BY JUMPING FROM RESIDENTIAL PREMISES
	E957.1 - (ICD9) SUICIDE AND SELF-INFLICTED INJURIES BY JUMPING FROM OTHER MAN-MADE STRUCTURES
	E957.2 - (ICD9) SUICIDE AND SELF-INFLICTED INJURIES BY JUMPING FROM NATURAL SITES
	E957.9 - (ICD9) SUICIDE AND SELF-INFLICTED INJURIES BY JUMPING FROM UNSPECIFIED SITE
	E958 - (ICD9) SUICIDE AND SELF-INFLICTED INJURY BY OTHER AND UNSPECIFIED MEANS
	E958.0 - (ICD9) SUICIDE AND SELF-INFLICTED INJURY BY JUMPING OR LYING BEFORE MOVING OBJECT
	E958.1 - (ICD9) SUICIDE AND SELF-INFLICTED INJURY BY BURNS FIRE
	E958.2 - (ICD9) SUICIDE AND SELF-INFLICTED INJURY BY SCALD
	E958.3 - (ICD9) SUICIDE AND SELF-INFLICTED INJURY BY EXTREMES OF COLD
	E958.4 - (ICD9) SUICIDE AND SELF-INFLICTED INJURY BY ELECTROCUTION
	E958.5 - (ICD9) SUICIDE AND SELF-INFLICTED INJURY BY CRASHING OF MOTOR VEHICLE
	E958.6 - (ICD9) SUICIDE AND SELF-INFLICTED INJURY BY CRASHING OF AIRCRAFT
	E958.7 - (ICD9) SUICIDE AND SELF-INFLICTED INJURY BY CAUSTIC SUBSTANCES EXCEPT POISONING
	E958.8 - (ICD9) SUICIDE AND SELF-INFLICTED INJURY BY OTHER SPECIFIED MEANS
	E958.9 - (ICD9) SUICIDE AND SELF-INFLICTED INJURY BY UNSPECIFIED MEANS
	Service Sub-Category is any of: { "10120", "10220", "10320", "10420", "10520", "12220", "20120", "20220", "21120", "21220", "22120", "22320", "30120", "30220", "30320", "30420", "30520", "30620", "31120", "31220", "31320", "31420", "31520", "31620" }
	10120
	10220
	10320
	10420
	10520
	12220
	20120
	20220
	21120
	21220
	22120
	22320
	30120
	30220
	30320
	30420
	30520
	30620
	31120
	31220
	31320
	31420
	31520
	31620
	The occurrence of Outpatient with the following attributes:
	Diagnosis Code (Any Position) is any of: { "E950", "E950.0", "E950.1", "E950.2", "E950.3", "E950.4", "E950.5", "E950.6", "E950.7", "E950.8", "E950.9", "E951", "E951.0", "E951.1", "E951.8", "E952", "E952.0", "E952.1", "E952.8", "E952.9", "E953", "E953.0", "E953.1", "E953.8", "E953.9", "E954", "E955", "E955.0", "E955.1", "E955.2", "E955.3", "E955.4", "E955.5", "E955.6", "E955.7", "E955.9", "E956", …
	E950 - (ICD9) SUICIDE AND SELF-INFLICTED POISONING BY SOLID OR LIQUID SUBSTANCES
	E950.0 - (ICD9) SUICIDE AND SELF-INFLICTED POISONING BY ANALGESICS ANTIPYRETICS AND ANTIRHEUMATICS
	E950.1 - (ICD9) SUICIDE AND SELF-INFLICTED POISONING BY BARBITURATES
	E950.2 - (ICD9) SUICIDE AND SELF-INFLICTED POISONING BY OTHER SEDATIVES AND HYPNOTICS
	E950.3 - (ICD9) SUICIDE AND SELF-INFLICTED POISONING BY TRANQUILIZERS AND OTHER PSYCHOTROPIC AGENTS
	E950.4 - (ICD9) SUICIDE AND SELF-INFLICTED POISONING BY OTHER SPECIFIED DRUGS AND MEDICINAL SUBSTANCES
	E950.5 - (ICD9) SUICIDE AND SELF-INFLICTED POISONING BY UNSPECIFIED DRUG OR MEDICINAL SUBSTANCE
	E950.6 - (ICD9) SUICIDE AND SELF-INFLICTED POISONING BY AGRICULTURAL AND HORTICULTURAL CHEMICAL AND PHARMACEUTICAL PREPARATIONS OTHER THAN PLANT FOODS AND FERTILIZERS
	E950.7 - (ICD9) SUICIDE AND SELF-INFLICTED POISONING BY CORROSIVE AND CAUSTIC SUBSTANCES
	E950.8 - (ICD9) SUICIDE AND SELF-INFLICTED POISONING BY ARSENIC AND ITS COMPOUNDS
	E950.9 - (ICD9) SUICIDE AND SELF-INFLICTED POISONING BY OTHER AND UNSPECIFIED SOLID AND LIQUID SUBSTANCES
	E951 - (ICD9) SUICIDE AND SELF-INFLICTED POISONING BY GASES IN DOMESTIC USE
	E951.0 - (ICD9) SUICIDE AND SELF-INFLICTED POISONING BY GAS DISTRIBUTED BY PIPELINE
	E951.1 - (ICD9) SUICIDE AND SELF-INFLICTED POISONING BY LIQUEFIED PETROLEUM GAS DISTRIBUTED IN MOBILE CONTAINERS
	E951.8 - (ICD9) SUICIDE AND SELF-INFLICTED POISONING BY OTHER UTILITY GAS
	E952 - (ICD9) SUICIDE AND SELF-INFLICTED POISONING BY OTHER GASES AND VAPORS
	E952.0 - (ICD9) SUICIDE AND SELF-INFLICTED POISONING BY MOTOR VEHICLE EXHAUST GAS
	E952.1 - (ICD9) SUICIDE AND SELF-INFLICTED POISONING BY OTHER CARBON MONOXIDE
	E952.8 - (ICD9) SUICIDE AND SELF-INFLICTED POISONING BY OTHER SPECIFIED GASES AND VAPORS
	E952.9 - (ICD9) SUICIDE AND SELF-INFLICTED POISONING BY UNSPECIFIED GASES AND VAPORS
	E953 - (ICD9) SUICIDE AND SELF-INFLICTED INJURY BY HANGING STRANGULATION AND SUFFOCATION
	E953.0 - (ICD9) SUICIDE AND SELF-INFLICTED INJURY BY HANGING
	E953.1 - (ICD9) SUICIDE AND SELF-INFLICTED INJURY BY SUFFOCATION BY PLASTIC BAG
	E953.8 - (ICD9) SUICIDE AND SELF-INFLICTED INJURY BY OTHER SPECIFIED MEANS
	E953.9 - (ICD9) SUICIDE AND SELF-INFLICTED INJURY BY UNSPECIFIED MEANS
	E954 - (ICD9) SUICIDE AND SELF-INFLICTED INJURY BY SUBMERSION (DROWNING)
	E955 - (ICD9) SUICIDE AND SELF-INFLICTED INJURY BY FIREARMS AIR GUNS AND EXPLOSIVES
	E955.0 - (ICD9) SUICIDE AND SELF-INFLICTED INJURY BY HANDGUN
	E955.1 - (ICD9) SUICIDE AND SELF-INFLICTED INJURY BY SHOTGUN
	E955.2 - (ICD9) SUICIDE AND SELF-INFLICTED INJURY BY HUNTING RIFLE
	E955.3 - (ICD9) SUICIDE AND SELF-INFLICTED INJURY BY MILITARY FIREARMS
	E955.4 - (ICD9) SUICIDE AND SELF-INFLICTED INJURY BY OTHER AND UNSPECIFIED FIREARM
	E955.5 - (ICD9) SUICIDE AND SELF-INFLICTED INJURY BY EXPLOSIVES
	E955.6 - (ICD9) SUICIDE AND SELF-INFLICTED INJURY BY AIR GUN
	E955.7 - (ICD9) SUICIDE AND SELF-INFLICTED INJURY BY PAINTBALL GUN
	E955.9 - (ICD9) SUICIDE AND SELF-INFLICTED INJURY BY FIREARMS AND EXPLOSIVES UNSPECIFIED
	E956 - (ICD9) SUICIDE AND SELF-INFLICTED INJURY BY CUTTING AND PIERCING INSTRUMENT
	E957 - (ICD9) SUICIDE AND SELF-INFLICTED INJURIES BY JUMPING FROM HIGH PLACE
	E957.0 - (ICD9) SUICIDE AND SELF-INFLICTED INJURIES BY JUMPING FROM RESIDENTIAL PREMISES
	E957.1 - (ICD9) SUICIDE AND SELF-INFLICTED INJURIES BY JUMPING FROM OTHER MAN-MADE STRUCTURES
	E957.2 - (ICD9) SUICIDE AND SELF-INFLICTED INJURIES BY JUMPING FROM NATURAL SITES
	E957.9 - (ICD9) SUICIDE AND SELF-INFLICTED INJURIES BY JUMPING FROM UNSPECIFIED SITE
	E958 - (ICD9) SUICIDE AND SELF-INFLICTED INJURY BY OTHER AND UNSPECIFIED MEANS
	E958.0 - (ICD9) SUICIDE AND SELF-INFLICTED INJURY BY JUMPING OR LYING BEFORE MOVING OBJECT
	E958.1 - (ICD9) SUICIDE AND SELF-INFLICTED INJURY BY BURNS FIRE
	E958.2 - (ICD9) SUICIDE AND SELF-INFLICTED INJURY BY SCALD
	E958.3 - (ICD9) SUICIDE AND SELF-INFLICTED INJURY BY EXTREMES OF COLD
	E958.4 - (ICD9) SUICIDE AND SELF-INFLICTED INJURY BY ELECTROCUTION
	E958.5 - (ICD9) SUICIDE AND SELF-INFLICTED INJURY BY CRASHING OF MOTOR VEHICLE
	E958.6 - (ICD9) SUICIDE AND SELF-INFLICTED INJURY BY CRASHING OF AIRCRAFT
	E958.7 - (ICD9) SUICIDE AND SELF-INFLICTED INJURY BY CAUSTIC SUBSTANCES EXCEPT POISONING
	E958.8 - (ICD9) SUICIDE AND SELF-INFLICTED INJURY BY OTHER SPECIFIED MEANS
	E958.9 - (ICD9) SUICIDE AND SELF-INFLICTED INJURY BY UNSPECIFIED MEANS
	Place of Service is any of:
	Ambulance (air or water)
	Ambulance (land)
	Emergency Room - Hospital
Suicide Attempt (Extended)
This event measure was defined as occurring when any of the following criteria were met:
	The occurrence of Inpatient with the following attributes:
	Diagnosis Code (Any Position) is any of: { "E950", "E950.0", "E950.1", "E950.2", "E950.3", "E950.4", "E950.5", "E950.6", "E950.7", "E950.8", "E950.9", "E951", "E951.0", "E951.1", "E951.8", "E952", "E952.0", "E952.1", "E952.8", "E952.9", "E953", "E953.0", "E953.1", "E953.8", "E953.9", "E954", "E955", "E955.0", "E955.1", "E955.2", "E955.3", "E955.4", "E955.5", "E955.6", "E955.7", "E955.9", "E956", …
	E950 - (ICD9) SUICIDE AND SELF-INFLICTED POISONING BY SOLID OR LIQUID SUBSTANCES
	E950.0 - (ICD9) SUICIDE AND SELF-INFLICTED POISONING BY ANALGESICS ANTIPYRETICS AND ANTIRHEUMATICS
	E950.1 - (ICD9) SUICIDE AND SELF-INFLICTED POISONING BY BARBITURATES
	E950.2 - (ICD9) SUICIDE AND SELF-INFLICTED POISONING BY OTHER SEDATIVES AND HYPNOTICS
	E950.3 - (ICD9) SUICIDE AND SELF-INFLICTED POISONING BY TRANQUILIZERS AND OTHER PSYCHOTROPIC AGENTS
	E950.4 - (ICD9) SUICIDE AND SELF-INFLICTED POISONING BY OTHER SPECIFIED DRUGS AND MEDICINAL SUBSTANCES
	E950.5 - (ICD9) SUICIDE AND SELF-INFLICTED POISONING BY UNSPECIFIED DRUG OR MEDICINAL SUBSTANCE
	E950.6 - (ICD9) SUICIDE AND SELF-INFLICTED POISONING BY AGRICULTURAL AND HORTICULTURAL CHEMICAL AND PHARMACEUTICAL PREPARATIONS OTHER THAN PLANT FOODS AND FERTILIZERS
	E950.7 - (ICD9) SUICIDE AND SELF-INFLICTED POISONING BY CORROSIVE AND CAUSTIC SUBSTANCES
	E950.8 - (ICD9) SUICIDE AND SELF-INFLICTED POISONING BY ARSENIC AND ITS COMPOUNDS
	E950.9 - (ICD9) SUICIDE AND SELF-INFLICTED POISONING BY OTHER AND UNSPECIFIED SOLID AND LIQUID SUBSTANCES
	E951 - (ICD9) SUICIDE AND SELF-INFLICTED POISONING BY GASES IN DOMESTIC USE
	E951.0 - (ICD9) SUICIDE AND SELF-INFLICTED POISONING BY GAS DISTRIBUTED BY PIPELINE
	E951.1 - (ICD9) SUICIDE AND SELF-INFLICTED POISONING BY LIQUEFIED PETROLEUM GAS DISTRIBUTED IN MOBILE CONTAINERS
	E951.8 - (ICD9) SUICIDE AND SELF-INFLICTED POISONING BY OTHER UTILITY GAS
	E952 - (ICD9) SUICIDE AND SELF-INFLICTED POISONING BY OTHER GASES AND VAPORS
	E952.0 - (ICD9) SUICIDE AND SELF-INFLICTED POISONING BY MOTOR VEHICLE EXHAUST GAS
	E952.1 - (ICD9) SUICIDE AND SELF-INFLICTED POISONING BY OTHER CARBON MONOXIDE
	E952.8 - (ICD9) SUICIDE AND SELF-INFLICTED POISONING BY OTHER SPECIFIED GASES AND VAPORS
	E952.9 - (ICD9) SUICIDE AND SELF-INFLICTED POISONING BY UNSPECIFIED GASES AND VAPORS
	E953 - (ICD9) SUICIDE AND SELF-INFLICTED INJURY BY HANGING STRANGULATION AND SUFFOCATION
	E953.0 - (ICD9) SUICIDE AND SELF-INFLICTED INJURY BY HANGING
	E953.1 - (ICD9) SUICIDE AND SELF-INFLICTED INJURY BY SUFFOCATION BY PLASTIC BAG
	E953.8 - (ICD9) SUICIDE AND SELF-INFLICTED INJURY BY OTHER SPECIFIED MEANS
	E953.9 - (ICD9) SUICIDE AND SELF-INFLICTED INJURY BY UNSPECIFIED MEANS
	E954 - (ICD9) SUICIDE AND SELF-INFLICTED INJURY BY SUBMERSION (DROWNING)
	E955 - (ICD9) SUICIDE AND SELF-INFLICTED INJURY BY FIREARMS AIR GUNS AND EXPLOSIVES
	E955.0 - (ICD9) SUICIDE AND SELF-INFLICTED INJURY BY HANDGUN
	E955.1 - (ICD9) SUICIDE AND SELF-INFLICTED INJURY BY SHOTGUN
	E955.2 - (ICD9) SUICIDE AND SELF-INFLICTED INJURY BY HUNTING RIFLE
	E955.3 - (ICD9) SUICIDE AND SELF-INFLICTED INJURY BY MILITARY FIREARMS
	E955.4 - (ICD9) SUICIDE AND SELF-INFLICTED INJURY BY OTHER AND UNSPECIFIED FIREARM
	E955.5 - (ICD9) SUICIDE AND SELF-INFLICTED INJURY BY EXPLOSIVES
	E955.6 - (ICD9) SUICIDE AND SELF-INFLICTED INJURY BY AIR GUN
	E955.7 - (ICD9) SUICIDE AND SELF-INFLICTED INJURY BY PAINTBALL GUN
	E955.9 - (ICD9) SUICIDE AND SELF-INFLICTED INJURY BY FIREARMS AND EXPLOSIVES UNSPECIFIED
	E956 - (ICD9) SUICIDE AND SELF-INFLICTED INJURY BY CUTTING AND PIERCING INSTRUMENT
	E957 - (ICD9) SUICIDE AND SELF-INFLICTED INJURIES BY JUMPING FROM HIGH PLACE
	E957.0 - (ICD9) SUICIDE AND SELF-INFLICTED INJURIES BY JUMPING FROM RESIDENTIAL PREMISES
	E957.1 - (ICD9) SUICIDE AND SELF-INFLICTED INJURIES BY JUMPING FROM OTHER MAN-MADE STRUCTURES
	E957.2 - (ICD9) SUICIDE AND SELF-INFLICTED INJURIES BY JUMPING FROM NATURAL SITES
	E957.9 - (ICD9) SUICIDE AND SELF-INFLICTED INJURIES BY JUMPING FROM UNSPECIFIED SITE
	E958 - (ICD9) SUICIDE AND SELF-INFLICTED INJURY BY OTHER AND UNSPECIFIED MEANS
	E958.0 - (ICD9) SUICIDE AND SELF-INFLICTED INJURY BY JUMPING OR LYING BEFORE MOVING OBJECT
	E958.1 - (ICD9) SUICIDE AND SELF-INFLICTED INJURY BY BURNS FIRE
	E958.2 - (ICD9) SUICIDE AND SELF-INFLICTED INJURY BY SCALD
	E958.3 - (ICD9) SUICIDE AND SELF-INFLICTED INJURY BY EXTREMES OF COLD
	E958.4 - (ICD9) SUICIDE AND SELF-INFLICTED INJURY BY ELECTROCUTION
	E958.5 - (ICD9) SUICIDE AND SELF-INFLICTED INJURY BY CRASHING OF MOTOR VEHICLE
	E958.6 - (ICD9) SUICIDE AND SELF-INFLICTED INJURY BY CRASHING OF AIRCRAFT
	E958.7 - (ICD9) SUICIDE AND SELF-INFLICTED INJURY BY CAUSTIC SUBSTANCES EXCEPT POISONING
	E958.8 - (ICD9) SUICIDE AND SELF-INFLICTED INJURY BY OTHER SPECIFIED MEANS
	E958.9 - (ICD9) SUICIDE AND SELF-INFLICTED INJURY BY UNSPECIFIED MEANS
	The occurrence of Outpatient with the following attributes:
	Diagnosis Code (Any Position) is any of: { "E950", "E950.0", "E950.1", "E950.2", "E950.3", "E950.4", "E950.5", "E950.6", "E950.7", "E950.8", "E950.9", "E951", "E951.0", "E951.1", "E951.8", "E952", "E952.0", "E952.1", "E952.8", "E952.9", "E953", "E953.0", "E953.1", "E953.8", "E953.9", "E954", "E955", "E955.0", "E955.1", "E955.2", "E955.3", "E955.4", "E955.5", "E955.6", "E955.7", "E955.9", "E956", …
	E950 - (ICD9) SUICIDE AND SELF-INFLICTED POISONING BY SOLID OR LIQUID SUBSTANCES
	E950.0 - (ICD9) SUICIDE AND SELF-INFLICTED POISONING BY ANALGESICS ANTIPYRETICS AND ANTIRHEUMATICS
	E950.1 - (ICD9) SUICIDE AND SELF-INFLICTED POISONING BY BARBITURATES
	E950.2 - (ICD9) SUICIDE AND SELF-INFLICTED POISONING BY OTHER SEDATIVES AND HYPNOTICS
	E950.3 - (ICD9) SUICIDE AND SELF-INFLICTED POISONING BY TRANQUILIZERS AND OTHER PSYCHOTROPIC AGENTS
	E950.4 - (ICD9) SUICIDE AND SELF-INFLICTED POISONING BY OTHER SPECIFIED DRUGS AND MEDICINAL SUBSTANCES
	E950.5 - (ICD9) SUICIDE AND SELF-INFLICTED POISONING BY UNSPECIFIED DRUG OR MEDICINAL SUBSTANCE
	E950.6 - (ICD9) SUICIDE AND SELF-INFLICTED POISONING BY AGRICULTURAL AND HORTICULTURAL CHEMICAL AND PHARMACEUTICAL PREPARATIONS OTHER THAN PLANT FOODS AND FERTILIZERS
	E950.7 - (ICD9) SUICIDE AND SELF-INFLICTED POISONING BY CORROSIVE AND CAUSTIC SUBSTANCES
	E950.8 - (ICD9) SUICIDE AND SELF-INFLICTED POISONING BY ARSENIC AND ITS COMPOUNDS
	E950.9 - (ICD9) SUICIDE AND SELF-INFLICTED POISONING BY OTHER AND UNSPECIFIED SOLID AND LIQUID SUBSTANCES
	E951 - (ICD9) SUICIDE AND SELF-INFLICTED POISONING BY GASES IN DOMESTIC USE
	E951.0 - (ICD9) SUICIDE AND SELF-INFLICTED POISONING BY GAS DISTRIBUTED BY PIPELINE
	E951.1 - (ICD9) SUICIDE AND SELF-INFLICTED POISONING BY LIQUEFIED PETROLEUM GAS DISTRIBUTED IN MOBILE CONTAINERS
	E951.8 - (ICD9) SUICIDE AND SELF-INFLICTED POISONING BY OTHER UTILITY GAS
	E952 - (ICD9) SUICIDE AND SELF-INFLICTED POISONING BY OTHER GASES AND VAPORS
	E952.0 - (ICD9) SUICIDE AND SELF-INFLICTED POISONING BY MOTOR VEHICLE EXHAUST GAS
	E952.1 - (ICD9) SUICIDE AND SELF-INFLICTED POISONING BY OTHER CARBON MONOXIDE
	E952.8 - (ICD9) SUICIDE AND SELF-INFLICTED POISONING BY OTHER SPECIFIED GASES AND VAPORS
	E952.9 - (ICD9) SUICIDE AND SELF-INFLICTED POISONING BY UNSPECIFIED GASES AND VAPORS
	E953 - (ICD9) SUICIDE AND SELF-INFLICTED INJURY BY HANGING STRANGULATION AND SUFFOCATION
	E953.0 - (ICD9) SUICIDE AND SELF-INFLICTED INJURY BY HANGING
	E953.1 - (ICD9) SUICIDE AND SELF-INFLICTED INJURY BY SUFFOCATION BY PLASTIC BAG
	E953.8 - (ICD9) SUICIDE AND SELF-INFLICTED INJURY BY OTHER SPECIFIED MEANS
	E953.9 - (ICD9) SUICIDE AND SELF-INFLICTED INJURY BY UNSPECIFIED MEANS
	E954 - (ICD9) SUICIDE AND SELF-INFLICTED INJURY BY SUBMERSION (DROWNING)
	E955 - (ICD9) SUICIDE AND SELF-INFLICTED INJURY BY FIREARMS AIR GUNS AND EXPLOSIVES
	E955.0 - (ICD9) SUICIDE AND SELF-INFLICTED INJURY BY HANDGUN
	E955.1 - (ICD9) SUICIDE AND SELF-INFLICTED INJURY BY SHOTGUN
	E955.2 - (ICD9) SUICIDE AND SELF-INFLICTED INJURY BY HUNTING RIFLE
	E955.3 - (ICD9) SUICIDE AND SELF-INFLICTED INJURY BY MILITARY FIREARMS
	E955.4 - (ICD9) SUICIDE AND SELF-INFLICTED INJURY BY OTHER AND UNSPECIFIED FIREARM
	E955.5 - (ICD9) SUICIDE AND SELF-INFLICTED INJURY BY EXPLOSIVES
	E955.6 - (ICD9) SUICIDE AND SELF-INFLICTED INJURY BY AIR GUN
	E955.7 - (ICD9) SUICIDE AND SELF-INFLICTED INJURY BY PAINTBALL GUN
	E955.9 - (ICD9) SUICIDE AND SELF-INFLICTED INJURY BY FIREARMS AND EXPLOSIVES UNSPECIFIED
	E956 - (ICD9) SUICIDE AND SELF-INFLICTED INJURY BY CUTTING AND PIERCING INSTRUMENT
	E957 - (ICD9) SUICIDE AND SELF-INFLICTED INJURIES BY JUMPING FROM HIGH PLACE
	E957.0 - (ICD9) SUICIDE AND SELF-INFLICTED INJURIES BY JUMPING FROM RESIDENTIAL PREMISES
	E957.1 - (ICD9) SUICIDE AND SELF-INFLICTED INJURIES BY JUMPING FROM OTHER MAN-MADE STRUCTURES
	E957.2 - (ICD9) SUICIDE AND SELF-INFLICTED INJURIES BY JUMPING FROM NATURAL SITES
	E957.9 - (ICD9) SUICIDE AND SELF-INFLICTED INJURIES BY JUMPING FROM UNSPECIFIED SITE
	E958 - (ICD9) SUICIDE AND SELF-INFLICTED INJURY BY OTHER AND UNSPECIFIED MEANS
	E958.0 - (ICD9) SUICIDE AND SELF-INFLICTED INJURY BY JUMPING OR LYING BEFORE MOVING OBJECT
	E958.1 - (ICD9) SUICIDE AND SELF-INFLICTED INJURY BY BURNS FIRE
	E958.2 - (ICD9) SUICIDE AND SELF-INFLICTED INJURY BY SCALD
	E958.3 - (ICD9) SUICIDE AND SELF-INFLICTED INJURY BY EXTREMES OF COLD
	E958.4 - (ICD9) SUICIDE AND SELF-INFLICTED INJURY BY ELECTROCUTION
	E958.5 - (ICD9) SUICIDE AND SELF-INFLICTED INJURY BY CRASHING OF MOTOR VEHICLE
	E958.6 - (ICD9) SUICIDE AND SELF-INFLICTED INJURY BY CRASHING OF AIRCRAFT
	E958.7 - (ICD9) SUICIDE AND SELF-INFLICTED INJURY BY CAUSTIC SUBSTANCES EXCEPT POISONING
	E958.8 - (ICD9) SUICIDE AND SELF-INFLICTED INJURY BY OTHER SPECIFIED MEANS
	E958.9 - (ICD9) SUICIDE AND SELF-INFLICTED INJURY BY UNSPECIFIED MEANS
	Service Sub-Category is any of: { "10120", "10220", "10320", "10420", "10520", "12220", "20120", "20220", "21120", "21220", "22120", "22320", "30120", "30220", "30320", "30420", "30520", "30620", "31120", "31220", "31320", "31420", "31520", "31620" }
	10120
	10220
	10320
	10420
	10520
	12220
	20120
	20220
	21120
	21220
	22120
	22320
	30120
	30220
	30320
	30420
	30520
	30620
	31120
	31220
	31320
	31420
	31520
	31620
	The occurrence of Outpatient with the following attributes:
	Diagnosis Code (Any Position) is any of: { "E950", "E950.0", "E950.1", "E950.2", "E950.3", "E950.4", "E950.5", "E950.6", "E950.7", "E950.8", "E950.9", "E951", "E951.0", "E951.1", "E951.8", "E952", "E952.0", "E952.1", "E952.8", "E952.9", "E953", "E953.0", "E953.1", "E953.8", "E953.9", "E954", "E955", "E955.0", "E955.1", "E955.2", "E955.3", "E955.4", "E955.5", "E955.6", "E955.7", "E955.9", "E956", …
	E950 - (ICD9) SUICIDE AND SELF-INFLICTED POISONING BY SOLID OR LIQUID SUBSTANCES
	E950.0 - (ICD9) SUICIDE AND SELF-INFLICTED POISONING BY ANALGESICS ANTIPYRETICS AND ANTIRHEUMATICS
	E950.1 - (ICD9) SUICIDE AND SELF-INFLICTED POISONING BY BARBITURATES
	E950.2 - (ICD9) SUICIDE AND SELF-INFLICTED POISONING BY OTHER SEDATIVES AND HYPNOTICS
	E950.3 - (ICD9) SUICIDE AND SELF-INFLICTED POISONING BY TRANQUILIZERS AND OTHER PSYCHOTROPIC AGENTS
	E950.4 - (ICD9) SUICIDE AND SELF-INFLICTED POISONING BY OTHER SPECIFIED DRUGS AND MEDICINAL SUBSTANCES
	E950.5 - (ICD9) SUICIDE AND SELF-INFLICTED POISONING BY UNSPECIFIED DRUG OR MEDICINAL SUBSTANCE
	E950.6 - (ICD9) SUICIDE AND SELF-INFLICTED POISONING BY AGRICULTURAL AND HORTICULTURAL CHEMICAL AND PHARMACEUTICAL PREPARATIONS OTHER THAN PLANT FOODS AND FERTILIZERS
	E950.7 - (ICD9) SUICIDE AND SELF-INFLICTED POISONING BY CORROSIVE AND CAUSTIC SUBSTANCES
	E950.8 - (ICD9) SUICIDE AND SELF-INFLICTED POISONING BY ARSENIC AND ITS COMPOUNDS
	E950.9 - (ICD9) SUICIDE AND SELF-INFLICTED POISONING BY OTHER AND UNSPECIFIED SOLID AND LIQUID SUBSTANCES
	E951 - (ICD9) SUICIDE AND SELF-INFLICTED POISONING BY GASES IN DOMESTIC USE
	E951.0 - (ICD9) SUICIDE AND SELF-INFLICTED POISONING BY GAS DISTRIBUTED BY PIPELINE
	E951.1 - (ICD9) SUICIDE AND SELF-INFLICTED POISONING BY LIQUEFIED PETROLEUM GAS DISTRIBUTED IN MOBILE CONTAINERS
	E951.8 - (ICD9) SUICIDE AND SELF-INFLICTED POISONING BY OTHER UTILITY GAS
	E952 - (ICD9) SUICIDE AND SELF-INFLICTED POISONING BY OTHER GASES AND VAPORS
	E952.0 - (ICD9) SUICIDE AND SELF-INFLICTED POISONING BY MOTOR VEHICLE EXHAUST GAS
	E952.1 - (ICD9) SUICIDE AND SELF-INFLICTED POISONING BY OTHER CARBON MONOXIDE
	E952.8 - (ICD9) SUICIDE AND SELF-INFLICTED POISONING BY OTHER SPECIFIED GASES AND VAPORS
	E952.9 - (ICD9) SUICIDE AND SELF-INFLICTED POISONING BY UNSPECIFIED GASES AND VAPORS
	E953 - (ICD9) SUICIDE AND SELF-INFLICTED INJURY BY HANGING STRANGULATION AND SUFFOCATION
	E953.0 - (ICD9) SUICIDE AND SELF-INFLICTED INJURY BY HANGING
	E953.1 - (ICD9) SUICIDE AND SELF-INFLICTED INJURY BY SUFFOCATION BY PLASTIC BAG
	E953.8 - (ICD9) SUICIDE AND SELF-INFLICTED INJURY BY OTHER SPECIFIED MEANS
	E953.9 - (ICD9) SUICIDE AND SELF-INFLICTED INJURY BY UNSPECIFIED MEANS
	E954 - (ICD9) SUICIDE AND SELF-INFLICTED INJURY BY SUBMERSION (DROWNING)
	E955 - (ICD9) SUICIDE AND SELF-INFLICTED INJURY BY FIREARMS AIR GUNS AND EXPLOSIVES
	E955.0 - (ICD9) SUICIDE AND SELF-INFLICTED INJURY BY HANDGUN
	E955.1 - (ICD9) SUICIDE AND SELF-INFLICTED INJURY BY SHOTGUN
	E955.2 - (ICD9) SUICIDE AND SELF-INFLICTED INJURY BY HUNTING RIFLE
	E955.3 - (ICD9) SUICIDE AND SELF-INFLICTED INJURY BY MILITARY FIREARMS
	E955.4 - (ICD9) SUICIDE AND SELF-INFLICTED INJURY BY OTHER AND UNSPECIFIED FIREARM
	E955.5 - (ICD9) SUICIDE AND SELF-INFLICTED INJURY BY EXPLOSIVES
	E955.6 - (ICD9) SUICIDE AND SELF-INFLICTED INJURY BY AIR GUN
	E955.7 - (ICD9) SUICIDE AND SELF-INFLICTED INJURY BY PAINTBALL GUN
	E955.9 - (ICD9) SUICIDE AND SELF-INFLICTED INJURY BY FIREARMS AND EXPLOSIVES UNSPECIFIED
	E956 - (ICD9) SUICIDE AND SELF-INFLICTED INJURY BY CUTTING AND PIERCING INSTRUMENT
	E957 - (ICD9) SUICIDE AND SELF-INFLICTED INJURIES BY JUMPING FROM HIGH PLACE
	E957.0 - (ICD9) SUICIDE AND SELF-INFLICTED INJURIES BY JUMPING FROM RESIDENTIAL PREMISES
	E957.1 - (ICD9) SUICIDE AND SELF-INFLICTED INJURIES BY JUMPING FROM OTHER MAN-MADE STRUCTURES
	E957.2 - (ICD9) SUICIDE AND SELF-INFLICTED INJURIES BY JUMPING FROM NATURAL SITES
	E957.9 - (ICD9) SUICIDE AND SELF-INFLICTED INJURIES BY JUMPING FROM UNSPECIFIED SITE
	E958 - (ICD9) SUICIDE AND SELF-INFLICTED INJURY BY OTHER AND UNSPECIFIED MEANS
	E958.0 - (ICD9) SUICIDE AND SELF-INFLICTED INJURY BY JUMPING OR LYING BEFORE MOVING OBJECT
	E958.1 - (ICD9) SUICIDE AND SELF-INFLICTED INJURY BY BURNS FIRE
	E958.2 - (ICD9) SUICIDE AND SELF-INFLICTED INJURY BY SCALD
	E958.3 - (ICD9) SUICIDE AND SELF-INFLICTED INJURY BY EXTREMES OF COLD
	E958.4 - (ICD9) SUICIDE AND SELF-INFLICTED INJURY BY ELECTROCUTION
	E958.5 - (ICD9) SUICIDE AND SELF-INFLICTED INJURY BY CRASHING OF MOTOR VEHICLE
	E958.6 - (ICD9) SUICIDE AND SELF-INFLICTED INJURY BY CRASHING OF AIRCRAFT
	E958.7 - (ICD9) SUICIDE AND SELF-INFLICTED INJURY BY CAUSTIC SUBSTANCES EXCEPT POISONING
	E958.8 - (ICD9) SUICIDE AND SELF-INFLICTED INJURY BY OTHER SPECIFIED MEANS
	E958.9 - (ICD9) SUICIDE AND SELF-INFLICTED INJURY BY UNSPECIFIED MEANS
	Place of Service is any of:
	Ambulance (air or water)
	Ambulance (land)
	Emergency Room - Hospital
	The occurrence of Inpatient with the following attributes:
	Diagnosis Code (Any Position) is any of: { "881", "881.0", "881.00", "881.01", "881.02", "881.1", "881.10", "881.11", "881.12", "881.2", "881.20", "881.21", "881.22", "960", "960.0", "960.1", "960.2", "960.3", "960.4", "960.5", "960.6", "960.7", "960.8", "960.9", "961", "961.0", "961.1", "961.2", "961.3", "961.4", "961.5", "961.6", "961.7", "961.8", "961.9", "962", "962.0", "962.1", "962.2", "962…
	881 - (ICD9) OPEN WOUND OF ELBOW FOREARM AND WRIST
	881.0 - (ICD9) OPEN WOUND OF ELBOW FOREARM AND WRIST WITHOUT MENTION OF COMPLICATION
	881.00 - (ICD9) OPEN WOUND OF FOREARM WITHOUT COMPLICATION
	881.01 - (ICD9) OPEN WOUND OF ELBOW WITHOUT COMPLICATION
	881.02 - (ICD9) OPEN WOUND OF WRIST WITHOUT COMPLICATION
	881.1 - (ICD9) OPEN WOUND OF ELBOW FOREARM AND WRIST COMPLICATED
	881.10 - (ICD9) OPEN WOUND OF FOREARM COMPLICATED
	881.11 - (ICD9) OPEN WOUND OF ELBOW COMPLICATED
	881.12 - (ICD9) OPEN WOUND OF WRIST COMPLICATED
	881.2 - (ICD9) OPEN WOUND OF ELBOW FOREARM AND WRIST WITH TENDON INVOLVEMENT
	881.20 - (ICD9) OPEN WOUND OF FOREARM WITH TENDON INVOLVEMENT
	881.21 - (ICD9) OPEN WOUND OF ELBOW WITH TENDON INVOLVEMENT
	881.22 - (ICD9) OPEN WOUND OF WRIST WITH TENDON INVOLVEMENT
	960 - (ICD9) POISONING BY ANTIBIOTICS
	960.0 - (ICD9) POISONING BY PENICILLINS
	960.1 - (ICD9) POISONING BY ANTIFUNGAL ANTIBIOTICS
	960.2 - (ICD9) POISONING BY CHLORAMPHENICOL GROUP
	960.3 - (ICD9) POISONING BY ERYTHROMYCIN AND OTHER MACROLIDES
	960.4 - (ICD9) POISONING BY TETRACYCLINE GROUP
	960.5 - (ICD9) POISONING OF CEPHALOSPORIN GROUP
	960.6 - (ICD9) POISONING OF ANTIMYCOBACTERIAL ANTIBIOTICS
	960.7 - (ICD9) POISONING BY ANTINEOPLASTIC ANTIBIOTICS
	960.8 - (ICD9) POISONING BY OTHER SPECIFIED ANTIBIOTICS
	960.9 - (ICD9) POISONING BY UNSPECIFIED ANTIBIOTIC
	961 - (ICD9) POISONING BY OTHER ANTI-INFECTIVES
	961.0 - (ICD9) POISONING BY SULFONAMIDES
	961.1 - (ICD9) POISONING BY ARSENICAL ANTI-INFECTIVES
	961.2 - (ICD9) POISONING BY HEAVY METAL ANTI-INFECTIVES
	961.3 - (ICD9) POISONING BY QUINOLINE AND HYDROXYQUINOLINE DERIVATIVES
	961.4 - (ICD9) POISONING BY ANTIMALARIALS AND DRUGS ACTING ON OTHER BLOOD PROTOZOA
	961.5 - (ICD9) POISONING BY OTHER ANTIPROTOZOAL DRUGS
	961.6 - (ICD9) POISONING BY ANTHELMINTICS
	961.7 - (ICD9) POISONING BY ANTIVIRAL DRUGS
	961.8 - (ICD9) POISONING BY OTHER ANTIMYCOBACTERIAL DRUGS
	961.9 - (ICD9) POISONING BY OTHER AND UNSPECIFIED ANTI-INFECTIVES
	962 - (ICD9) POISONING BY HORMONES AND SYNTHETIC SUBSTITUTES
	962.0 - (ICD9) POISONING BY ADRENAL CORTICAL STEROIDS
	962.1 - (ICD9) POISONING BY ANDROGENS AND ANABOLIC CONGENERS
	962.2 - (ICD9) POISONING BY OVARIAN HORMONES AND SYNTHETIC SUBSTITUTES
	962.3 - (ICD9) POISONING BY INSULINS AND ANTIDIABETIC AGENTS
	962.4 - (ICD9) POISONING BY ANTERIOR PITUITARY HORMONES
	962.5 - (ICD9) POISONING BY POSTERIOR PITUITARY HORMONES
	962.6 - (ICD9) POISONING BY PARATHYROID AND PARATHYROID DERIVATIVES
	962.7 - (ICD9) POISONING BY THYROID AND THYROID DERIVATIVES
	962.8 - (ICD9) POISONING BY ANTITHYROID AGENTS
	962.9 - (ICD9) POISONING BY OTHER AND UNSPECIFIED HORMONES AND SYNTHETIC SUBSTITUTES
	963 - (ICD9) POISONING BY PRIMARILY SYSTEMIC AGENTS
	963.0 - (ICD9) POISONING BY ANTIALLERGIC AND ANTIEMETIC DRUGS
	963.1 - (ICD9) POISONING BY ANTINEOPLASTIC AND IMMUNOSUPPRESSIVE DRUGS
	963.2 - (ICD9) POISONING BY ACIDIFYING AGENTS
	963.3 - (ICD9) POISONING BY ALKALIZING AGENTS
	963.4 - (ICD9) POISONING BY ENZYMES NOT ELSEWHERE CLASSIFIED
	963.5 - (ICD9) POISONING BY VITAMINS NOT ELSEWHERE CLASSIFIED
	963.8 - (ICD9) POISONING BY OTHER SPECIFIED SYSTEMIC AGENTS
	963.9 - (ICD9) POISONING BY UNSPECIFIED SYSTEMIC AGENT
	964 - (ICD9) POISONING BY AGENTS PRIMARILY AFFECTING BLOOD CONSTITUENTS
	964.0 - (ICD9) POISONING BY IRON AND ITS COMPOUNDS
	964.1 - (ICD9) POISONING BY LIVER PREPARATIONS AND OTHER ANTIANEMIC AGENTS
	964.2 - (ICD9) POISONING BY ANTICOAGULANTS
	964.3 - (ICD9) POISONING BY VITAMIN K (PHYTONADIONE)
	964.4 - (ICD9) POISONING BY FIBRINOLYSIS-AFFECTING DRUGS
	964.5 - (ICD9) POISONING BY ANTICOAGULANT ANTAGONISTS AND OTHER COAGULANTS
	964.6 - (ICD9) POISONING BY GAMMA GLOBULIN
	964.7 - (ICD9) POISONING BY NATURAL BLOOD AND BLOOD PRODUCTS
	964.8 - (ICD9) POISONING BY OTHER SPECIFIED AGENTS AFFECTING BLOOD CONSTITUENTS
	964.9 - (ICD9) POISONING BY UNSPECIFIED AGENT AFFECTING BLOOD CONSTITUENTS
	965 - (ICD9) POISONING BY ANALGESICS ANTIPYRETICS AND ANTIRHEUMATICS
	965.0 - (ICD9) POISONING BY OPIATES AND RELATED NARCOTICS
	965.00 - (ICD9) POISONING BY OPIUM (ALKALOIDS) UNSPECIFIED
	965.01 - (ICD9) POISONING BY HEROIN
	965.02 - (ICD9) POISONING BY METHADONE
	965.09 - (ICD9) POISONING BY OTHER OPIATES AND RELATED NARCOTICS
	965.1 - (ICD9) POISONING BY SALICYLATES
	965.4 - (ICD9) POISONING BY AROMATIC ANALGESICS NOT ELSEWHERE CLASSIFIED
	965.5 - (ICD9) POISONING BY PYRAZOLE DERIVATIVES
	965.6 - (ICD9) POISONING BY ANTIRHEUMATICS (ANTIPHLOGISTICS)
	965.61 - (ICD9) POISONING BY PROPIONIC ACID DERIVATIVES
	965.69 - (ICD9) POISONING BY OTHER ANTIRHEUMATICS
	965.7 - (ICD9) POISONING BY OTHER NON-NARCOTIC ANALGESICS
	965.8 - (ICD9) POISONING BY OTHER SPECIFIED ANALGESICS AND ANTIPYRETICS
	965.9 - (ICD9) POISONING BY UNSPECIFIED ANALGESIC AND ANTIPYRETIC
	966 - (ICD9) POISONING BY ANTICONVULSANTS AND ANTI-PARKINSONISM DRUGS
	966.0 - (ICD9) POISONING BY OXAZOLIDINE DERIVATIVES
	966.1 - (ICD9) POISONING BY HYDANTOIN DERIVATIVES
	966.2 - (ICD9) POISONING BY SUCCINIMIDES
	966.3 - (ICD9) POISONING BY OTHER AND UNSPECIFIED ANTICONVULSANTS
	966.4 - (ICD9) POISONING BY ANTI-PARKINSONISM DRUGS
	967 - (ICD9) POISONING BY SEDATIVES AND HYPNOTICS
	967.0 - (ICD9) POISONING BY BARBITURATES
	967.1 - (ICD9) POISONING BY CHLORAL HYDRATE GROUP
	967.2 - (ICD9) POISONING BY PARALDEHYDE
	967.3 - (ICD9) POISONING BY BROMINE COMPOUNDS
	967.4 - (ICD9) POISONING BY METHAQUALONE COMPOUNDS
	967.5 - (ICD9) POISONING BY GLUTETHIMIDE GROUP
	967.6 - (ICD9) POISONING BY MIXED SEDATIVES NOT ELSEWHERE CLASSIFIED
	967.8 - (ICD9) POISONING BY OTHER SEDATIVES AND HYPNOTICS
	967.9 - (ICD9) POISONING BY UNSPECIFIED SEDATIVE OR HYPNOTIC
	968 - (ICD9) POISONING BY OTHER CENTRAL NERVOUS SYSTEM DEPRESSANTS AND ANESTHETICS
	968.0 - (ICD9) POISONING BY CENTRAL NERVOUS SYSTEM MUSCLE-TONE DEPRESSANTS
	968.1 - (ICD9) POISONING BY HALOTHANE
	968.2 - (ICD9) POISONING BY OTHER GASEOUS ANESTHETICS
	968.3 - (ICD9) POISONING BY INTRAVENOUS ANESTHETICS
	968.4 - (ICD9) POISONING BY OTHER AND UNSPECIFIED GENERAL ANESTHETICS
	968.5 - (ICD9) POISONING BY SURFACE (TOPICAL) AND INFILTRATION ANESTHETICS
	968.6 - (ICD9) POISONING BY PERIPHERAL NERVE- AND PLEXUS-BLOCKING ANESTHETICS
	968.7 - (ICD9) POISONING BY SPINAL ANESTHETICS
	968.9 - (ICD9) POISONING BY OTHER AND UNSPECIFIED LOCAL ANESTHETICS
	969 - (ICD9) POISONING BY PSYCHOTROPIC AGENTS
	969.0 - (ICD9) POISONING BY ANTIDEPRESSANTS
	969.00 - (ICD9) POISONING BY ANTIDEPRESSANT UNSPECIFIED
	969.01 - (ICD9) POISONING BY MONOAMINE OXIDASE INHIBITORS
	969.02 - (ICD9) POISONING BY SELECTIVE SEROTONIN AND NOREPINEPHRINE REUPTAKE INHIBITORS
	969.03 - (ICD9) POISONING BY SELECTIVE SEROTONIN REUPTAKE INHIBITORS
	969.04 - (ICD9) POISONING BY TETRACYCLIC ANTIDEPRESSANTS
	969.05 - (ICD9) POISONING BY TRICYCLIC ANTIDEPRESSANTS
	969.09 - (ICD9) POISONING BY OTHER ANTIDEPRESSANT
	969.1 - (ICD9) POISONING BY PHENOTHIAZINE-BASED TRANQUILIZERS
	969.2 - (ICD9) POISONING BY BUTYROPHENONE-BASED TRANQUILIZERS
	969.3 - (ICD9) POISONING BY OTHER ANTIPSYCHOTICS NEUROLEPTICS AND MAJOR TRANQUILIZERS
	969.4 - (ICD9) POISONING BY BENZODIAZEPINE-BASED TRANQUILIZERS
	969.5 - (ICD9) POISONING BY OTHER TRANQUILIZERS
	969.6 - (ICD9) POISONING BY PSYCHODYSLEPTICS (HALLUCINOGENS)
	969.7 - (ICD9) POISONING BY PSYCHOSTIMULANTS
	969.70 - (ICD9) POISONING BY PSYCHOSTIMULANT UNSPECIFIED
	969.71 - (ICD9) POISONING BY CAFFEINE
	969.72 - (ICD9) POISONING BY AMPHETAMINES
	969.73 - (ICD9) POISONING BY METHYLPHENIDATE
	969.79 - (ICD9) POISONING BY OTHER PSYCHOSTIMULANT
	969.8 - (ICD9) POISONING BY OTHER SPECIFIED PSYCHOTROPIC AGENTS
	969.9 - (ICD9) POISONING BY UNSPECIFIED PSYCHOTROPIC AGENT
	970 - (ICD9) POISONING BY CENTRAL NERVOUS SYSTEM STIMULANTS
	970.0 - (ICD9) POISONING BY ANALEPTICS
	970.1 - (ICD9) POISONING BY OPIATE ANTAGONISTS
	970.8 - (ICD9) POISONING BY OTHER SPECIFIED CENTRAL NERVOUS SYSTEM STIMULANTS
	970.81 - (ICD9) POISONING BY COCAINE
	970.89 - (ICD9) POISONING BY OTHER SPECIFIED CENTRAL NERVOUS SYSTEM STIMULANTS
	970.9 - (ICD9) POISONING BY UNSPECIFIED CENTRAL NERVOUS SYSTEM STIMULANT
	971 - (ICD9) POISONING BY DRUGS PRIMARILY AFFECTING THE AUTONOMIC NERVOUS SYSTEM
	971.0 - (ICD9) POISONING BY PARASYMPATHOMIMETICS (CHOLINERGICS)
	971.1 - (ICD9) POISONING BY PARASYMPATHOLYTICS (ANTICHOLINERGICS AND ANTIMUSCARINICS) AND SPASMOLYTICS
	971.2 - (ICD9) POISONING BY SYMPATHOMIMETICS (ADRENERGICS)
	971.3 - (ICD9) POISONING BY SYMPATHOLYTICS (ANTIADRENERGICS)
	971.9 - (ICD9) POISONING BY UNSPECIFIED DRUG PRIMARILY AFFECTING AUTONOMIC NERVOUS SYSTEM
	972 - (ICD9) POISONING BY AGENTS PRIMARILY AFFECTING THE CARDIOVASCULAR SYSTEM
	972.0 - (ICD9) POISONING BY CARDIAC RHYTHM REGULATORS
	972.1 - (ICD9) POISONING BY CARDIOTONIC GLYCOSIDES AND DRUGS OF SIMILAR ACTION
	972.2 - (ICD9) POISONING BY ANTILIPEMIC AND ANTIARTERIOSCLEROTIC DRUGS
	972.3 - (ICD9) POISONING BY GANGLION-BLOCKING AGENTS
	972.4 - (ICD9) POISONING BY CORONARY VASODILATORS
	972.5 - (ICD9) POISONING BY OTHER VASODILATORS
	972.6 - (ICD9) POISONING BY OTHER ANTIHYPERTENSIVE AGENTS
	972.7 - (ICD9) POISONING BY ANTIVARICOSE DRUGS INCLUDING SCLEROSING AGENTS
	972.8 - (ICD9) POISONING BY CAPILLARY-ACTIVE DRUGS
	972.9 - (ICD9) POISONING BY OTHER AND UNSPECIFIED AGENTS PRIMARILY AFFECTING THE CARDIOVASCULAR SYSTEM
	973 - (ICD9) POISONING BY AGENTS PRIMARILY AFFECTING THE GASTROINTESTINAL SYSTEM
	973.0 - (ICD9) POISONING BY ANTACIDS AND ANTIGASTRIC SECRETION DRUGS
	973.1 - (ICD9) POISONING BY IRRITANT CATHARTICS
	973.2 - (ICD9) POISONING BY EMOLLIENT CATHARTICS
	973.3 - (ICD9) POISONING BY OTHER CATHARTICS INCLUDING INTESTINAL ATONIA
	973.4 - (ICD9) POISONING BY DIGESTANTS
	973.5 - (ICD9) POISONING BY ANTIDIARRHEAL DRUGS
	973.6 - (ICD9) POISONING BY EMETICS
	973.8 - (ICD9) POISONING BY OTHER SPECIFIED AGENTS PRIMARILY AFFECTING THE GASTROINTESTINAL SYSTEM
	973.9 - (ICD9) POISONING BY UNSPECIFIED AGENT PRIMARILY AFFECTING THE GASTROINTESTINAL SYSTEM
	974 - (ICD9) POISONING BY WATER MINERAL AND URIC ACID METABOLISM DRUGS
	974.0 - (ICD9) POISONING BY MERCURIAL DIURETICS
	974.1 - (ICD9) POISONING BY PURINE DERIVATIVE DIURETICS
	974.2 - (ICD9) POISONING BY CARBONIC ACID ANHYDRASE INHIBITORS
	974.3 - (ICD9) POISONING BY SALURETICS
	974.4 - (ICD9) POISONING BY OTHER DIURETICS
	974.5 - (ICD9) POISONING BY ELECTROLYTIC CALORIC AND WATER-BALANCE AGENTS
	974.6 - (ICD9) POISONING BY OTHER MINERAL SALTS NOT ELSEWHERE CLASSIFIED
	974.7 - (ICD9) POISONING BY URIC ACID METABOLISM DRUGS
	975 - (ICD9) POISONING BY AGENTS PRIMARILY ACTING ON THE SMOOTH AND SKELETAL MUSCLES AND RESPIRATORY SYSTEM
	975.0 - (ICD9) POISONING BY OXYTOCIC AGENTS
	975.1 - (ICD9) POISONING BY SMOOTH MUSCLE RELAXANTS
	975.2 - (ICD9) POISONING BY SKELETAL MUSCLE RELAXANTS
	975.3 - (ICD9) POISONING BY OTHER AND UNSPECIFIED DRUGS ACTING ON MUSCLES
	975.4 - (ICD9) POISONING BY ANTITUSSIVES
	975.5 - (ICD9) POISONING BY EXPECTORANTS
	975.6 - (ICD9) POISONING BY ANTI-COMMON COLD DRUGS
	975.7 - (ICD9) POISONING BY ANTIASTHMATICS
	975.8 - (ICD9) POISONING BY OTHER AND UNSPECIFIED RESPIRATORY DRUGS
	976 - (ICD9) POISONING BY AGENTS PRIMARILY AFFECTING SKIN AND MUCOUS MEMBRANE OPHTHALMOLOGICAL OTORHINOLARYNGOLOGICAL AND DENTAL DRUGS
	976.0 - (ICD9) POISONING BY LOCAL ANTI-INFECTIVES AND ANTI-INFLAMMATORY DRUGS
	976.1 - (ICD9) POISONING BY ANTIPRURITICS
	976.2 - (ICD9) POISONING BY LOCAL ASTRINGENTS AND LOCAL DETERGENTS
	976.3 - (ICD9) POISONING BY EMOLLIENTS DEMULCENTS AND PROTECTANTS
	976.4 - (ICD9) POISONING BY KERATOLYTICS KERATOPLASTICS OTHER HAIR TREATMENT DRUGS AND PREPARATIONS
	976.5 - (ICD9) POISONING BY EYE ANTI-INFECTIVES AND OTHER EYE DRUGS
	976.6 - (ICD9) POISONING BY ANTI-INFECTIVES AND OTHER DRUGS AND PREPARATIONS FOR EAR NOSE AND THROAT
	976.7 - (ICD9) POISONING BY DENTAL DRUGS TOPICALLY APPLIED
	976.8 - (ICD9) POISONING BY OTHER AGENTS PRIMARILY AFFECTING SKIN AND MUCOUS MEMBRANE
	976.9 - (ICD9) POISONING BY UNSPECIFIED AGENT PRIMARILY AFFECTING SKIN AND MUCOUS MEMBRANE
	977 - (ICD9) POISONING BY OTHER AND UNSPECIFIED DRUGS AND MEDICINAL SUBSTANCES
	977.0 - (ICD9) POISONING BY DIETETICS
	977.1 - (ICD9) POISONING BY LIPOTROPIC DRUGS
	977.2 - (ICD9) POISONING BY ANTIDOTES AND CHELATING AGENTS NOT ELSEWHERE CLASSIFIED
	977.3 - (ICD9) POISONING BY ALCOHOL DETERRENTS
	977.4 - (ICD9) POISONING BY PHARMACEUTICAL EXCIPIENTS
	977.8 - (ICD9) POISONING BY OTHER SPECIFIED DRUGS AND MEDICINAL SUBSTANCES
	977.9 - (ICD9) POISONING BY UNSPECIFIED DRUG OR MEDICINAL SUBSTANCE
	978 - (ICD9) POISONING BY BACTERIAL VACCINES
	978.0 - (ICD9) POISONING BY BCG VACCINE
	978.1 - (ICD9) POISONING BY TYPHOID AND PARATYPHOID VACCINE
	978.2 - (ICD9) POISONING BY CHOLERA VACCINE
	978.3 - (ICD9) POISONING BY PLAGUE VACCINE
	978.4 - (ICD9) POISONING BY TETANUS VACCINE
	978.5 - (ICD9) POISONING BY DIPHTHERIA VACCINE
	978.6 - (ICD9) POISONING BY PERTUSSIS VACCINE INCLUDING COMBINATIONS WITH A PERTUSSIS COMPONENT
	978.8 - (ICD9) POISONING BY OTHER AND UNSPECIFIED BACTERIAL VACCINES
	978.9 - (ICD9) POISONING BY MIXED BACTERIAL VACCINES EXCEPT COMBINATIONS WITH A PERTUSSIS COMPONENT
	979 - (ICD9) POISONING BY OTHER VACCINES AND BIOLOGICAL SUBSTANCES
	979.0 - (ICD9) POISONING BY SMALLPOX VACCINE
	979.1 - (ICD9) POISONING BY RABIES VACCINE
	979.2 - (ICD9) POISONING BY TYPHUS VACCINE
	979.3 - (ICD9) POISONING BY YELLOW FEVER VACCINE
	979.4 - (ICD9) POISONING BY MEASLES VACCINE
	979.5 - (ICD9) POISONING BY POLIOMYELITIS VACCINE
	979.6 - (ICD9) POISONING BY OTHER AND UNSPECIFIED VIRAL AND RICKETTSIAL VACCINES
	979.7 - (ICD9) POISONING BY MIXED VIRAL-RICKETTSIAL AND BACTERIAL VACCINES EXCEPT COMBINATIONS WITH A PERTUSSIS COMPONENT
	979.9 - (ICD9) POISONING BY OTHER AND UNSPECIFIED VACCINES AND BIOLOGICAL SUBSTANCES
	980 - (ICD9) TOXIC EFFECT OF ALCOHOL
	980.0 - (ICD9) TOXIC EFFECT OF ETHYL ALCOHOL
	980.1 - (ICD9) TOXIC EFFECT OF METHYL ALCOHOL
	980.2 - (ICD9) TOXIC EFFECT OF ISOPROPYL ALCOHOL
	980.3 - (ICD9) TOXIC EFFECT OF FUSEL OIL
	980.8 - (ICD9) TOXIC EFFECT OF OTHER SPECIFIED ALCOHOLS
	980.9 - (ICD9) TOXIC EFFECT OF UNSPECIFIED ALCOHOL
	981 - (ICD9) TOXIC EFFECT OF PETROLEUM PRODUCTS
	982 - (ICD9) TOXIC EFFECT OF SOLVENTS OTHER THAN PETROLEUM-BASED
	982.0 - (ICD9) TOXIC EFFECT OF BENZENE AND HOMOLOGUES
	982.1 - (ICD9) TOXIC EFFECT OF CARBON TETRACHLORIDE
	982.2 - (ICD9) TOXIC EFFECT OF CARBON DISULFIDE
	982.3 - (ICD9) TOXIC EFFECT OF OTHER CHLORINATED HYDROCARBON SOLVENTS
	982.4 - (ICD9) TOXIC EFFECT OF NITROGLYCOL
	982.8 - (ICD9) TOXIC EFFECT OF OTHER NONPETROLEUM-BASED SOLVENTS
	983 - (ICD9) TOXIC EFFECT OF CORROSIVE AROMATICS ACIDS AND CAUSTIC ALKALIS
	983.0 - (ICD9) TOXIC EFFECT OF CORROSIVE AROMATICS
	983.1 - (ICD9) TOXIC EFFECT OF ACIDS
	983.2 - (ICD9) TOXIC EFFECT OF CAUSTIC ALKALIS
	983.9 - (ICD9) TOXIC EFFECT OF CAUSTIC UNSPECIFIED
	984 - (ICD9) TOXIC EFFECT OF LEAD AND ITS COMPOUNDS (INCLUDING FUMES)
	984.0 - (ICD9) TOXIC EFFECT OF INORGANIC LEAD COMPOUNDS
	984.1 - (ICD9) TOXIC EFFECT OF ORGANIC LEAD COMPOUNDS
	984.8 - (ICD9) TOXIC EFFECT OF OTHER LEAD COMPOUNDS
	984.9 - (ICD9) TOXIC EFFECT OF UNSPECIFIED LEAD COMPOUND
	985 - (ICD9) TOXIC EFFECT OF OTHER METALS
	985.0 - (ICD9) TOXIC EFFECT OF MERCURY AND ITS COMPOUNDS
	985.1 - (ICD9) TOXIC EFFECT OF ARSENIC AND ITS COMPOUNDS
	985.2 - (ICD9) TOXIC EFFECT OF MANGANESE AND ITS COMPOUNDS
	985.3 - (ICD9) TOXIC EFFECT OF BERYLLIUM AND ITS COMPOUNDS
	985.4 - (ICD9) TOXIC EFFECT OF ANTIMONY AND ITS COMPOUNDS
	985.5 - (ICD9) TOXIC EFFECT OF CADMIUM AND ITS COMPOUNDS
	985.6 - (ICD9) TOXIC EFFECT OF CHROMIUM
	985.8 - (ICD9) TOXIC EFFECT OF OTHER SPECIFIED METALS
	985.9 - (ICD9) TOXIC EFFECT OF UNSPECIFIED METAL
	986 - (ICD9) TOXIC EFFECT OF CARBON MONOXIDE
	987 - (ICD9) TOXIC EFFECT OF OTHER GASES FUMES OR VAPORS
	987.0 - (ICD9) TOXIC EFFECT OF LIQUEFIED PETROLEUM GASES
	987.1 - (ICD9) TOXIC EFFECT OF OTHER HYDROCARBON GAS
	987.2 - (ICD9) TOXIC EFFECT OF NITROGEN OXIDES
	987.3 - (ICD9) TOXIC EFFECT OF SULFUR DIOXIDE
	987.4 - (ICD9) TOXIC EFFECT OF FREON
	987.5 - (ICD9) TOXIC EFFECT OF LACRIMOGENIC GAS
	987.6 - (ICD9) TOXIC EFFECT OF CHLORINE GAS
	987.7 - (ICD9) TOXIC EFFECT OF HYDROCYANIC ACID GAS
	987.8 - (ICD9) TOXIC EFFECT OF OTHER SPECIFIED GASES FUMES OR VAPORS
	987.9 - (ICD9) TOXIC EFFECT OF UNSPECIFIED GAS FUME OR VAPOR
	988 - (ICD9) TOXIC EFFECT OF NOXIOUS SUBSTANCES EATEN AS FOOD
	988.0 - (ICD9) TOXIC EFFECT OF FISH AND SHELLFISH EATEN AS FOOD
	988.1 - (ICD9) TOXIC EFFECT OF MUSHROOMS EATEN AS FOOD
	988.2 - (ICD9) TOXIC EFFECT OF BERRIES AND OTHER PLANTS EATEN AS FOOD
	988.8 - (ICD9) TOXIC EFFECT OF OTHER SPECIFIED NOXIOUS SUBSTANCES EATEN AS FOOD
	988.9 - (ICD9) TOXIC EFFECT OF UNSPECIFIED NOXIOUS SUBSTANCE EATEN AS FOOD
	989 - (ICD9) TOXIC EFFECT OF OTHER SUBSTANCES CHIEFLY NONMEDICINAL AS TO SOURCE
	989.0 - (ICD9) TOXIC EFFECT OF HYDROCYANIC ACID AND CYANIDES
	989.1 - (ICD9) TOXIC EFFECT OF STRYCHNINE AND SALTS
	989.2 - (ICD9) TOXIC EFFECT OF CHLORINATED HYDROCARBONS
	989.3 - (ICD9) TOXIC EFFECT OF ORGANOPHOSPHATE AND CARBAMATE
	989.4 - (ICD9) TOXIC EFFECT OF OTHER PESTICIDES NOT ELSEWHERE CLASSIFIED
	989.5 - (ICD9) TOXIC EFFECT OF VENOM
	989.6 - (ICD9) TOXIC EFFECT OF SOAPS AND DETERGENTS
	989.7 - (ICD9) TOXIC EFFECT OF AFLATOXIN AND OTHER MYCOTOXIN (FOOD CONTAMINANTS)
	989.8 - (ICD9) TOXIC EFFECT OF OTHER SUBSTANCES CHIEFLY NONMEDICINAL AS TO SOURCE
	989.81 - (ICD9) TOXIC EFFECT OF ASBESTOS
	989.82 - (ICD9) TOXIC EFFECT OF LATEX
	989.83 - (ICD9) TOXIC EFFECT OF SILICONE
	989.84 - (ICD9) TOXIC EFFECT OF TOBACCO
	989.89 - (ICD9) TOXIC EFFECT OF OTHER SUBSTANCE CHIEFLY NONMEDICINAL AS TO SOURCE NOT ELSEWHERE CLASSIFIED
	989.9 - (ICD9) TOXIC EFFECT OF UNSPECIFIED SUBSTANCE CHIEFLY NONMEDICINAL AS TO SOURCE
	994.7 - (ICD9) ASPHYXIATION AND STRANGULATION
	Diagnosis Code (Any Position) is any of: { "293.83", "296.90", "296.99", "309.28", "296.0", "296.00", "296.01", "296.02", "296.03", "296.04", "296.05", "296.06", "296.1", "296.10", "296.11", "296.12", "296.13", "296.14", "296.15", "296.16", "296.2", "296.20", "296.21", "296.22", "296.23", "296.24", "296.25", "296.26", "296.3", "296.30", "296.31", "296.32", "296.33", "296.34", "296.35", "296.36", …
	293.83 - (ICD9) MOOD DISORDER WITH HALLUCINATIONS IN CONDITIONS CLASSIFIED ELSEWHERE
	296.90 - (ICD9) UNSPECIFIED EPISODIC MOOD DISORDER
	296.99 - (ICD9) OTHER SPECIFIED EPISODIC MOOD DISORDER
	309.28 - (ICD9) ADJUSTMENT DISORDER WITH MIXED ANXIETY AND DEPRESSED MOOD
	296.0 - (ICD9) BIPOLAR I DISORDER SINGLE MANIC EPISODE
	296.00 - (ICD9) BIPOLAR I DISORDER SINGLE MANIC EPISODE UNSPECIFIED
	296.01 - (ICD9) BIPOLAR I DISORDER SINGLE MANIC EPISODE MILD
	296.02 - (ICD9) BIPOLAR I DISORDER SINGLE MANIC EPISODE MODERATE
	296.03 - (ICD9) BIPOLAR I DISORDER SINGLE MANIC EPISODE SEVERE WITHOUT MENTION OF PSYCHOTIC BEHAVIOR
	296.04 - (ICD9) BIPOLAR I DISORDER SINGLE MANIC EPISODE SEVERE SPECIFIED AS WITH PSYCHOTIC BEHAVIOR
	296.05 - (ICD9) BIPOLAR I DISORDER SINGLE MANIC EPISODE IN PARTIAL OR UNSPECIFIED REMISSION
	296.06 - (ICD9) BIPOLAR I DISORDER SINGLE MANIC EPISODE IN FULL REMISSION
	296.1 - (ICD9) MANIC DISORDER RECURRENT EPISODE
	296.10 - (ICD9) MANIC AFFECTIVE DISORDER RECURRENT EPISODE UNSPECIFIED DEGREE
	296.11 - (ICD9) MANIC AFFECTIVE DISORDER RECURRENT EPISODE MILD DEGREE
	296.12 - (ICD9) MANIC AFFECTIVE DISORDER RECURRENT EPISODE MODERATE DEGREE
	296.13 - (ICD9) MANIC AFFECTIVE DISORDER RECURRENT EPISODE SEVERE DEGREE WITHOUT PSYCHOTIC BEHAVIOR
	296.14 - (ICD9) MANIC AFFECTIVE DISORDER RECURRENT EPISODE SEVERE DEGREE SPECIFIED AS WITH PSYCHOTIC BEHAVIOR
	296.15 - (ICD9) MANIC AFFECTIVE DISORDER RECURRENT EPISODE IN PARTIAL OR UNSPECIFIED REMISSION
	296.16 - (ICD9) MANIC AFFECTIVE DISORDER RECURRENT EPISODE IN FULL REMISSION
	296.2 - (ICD9) MAJOR DEPRESSIVE DISORDER SINGLE EPISODE
	296.20 - (ICD9) MAJOR DEPRESSIVE AFFECTIVE DISORDER SINGLE EPISODE UNSPECIFIED DEGREE
	296.21 - (ICD9) MAJOR DEPRESSIVE AFFECTIVE DISORDER SINGLE EPISODE MILD DEGREE
	296.22 - (ICD9) MAJOR DEPRESSIVE AFFECTIVE DISORDER SINGLE EPISODE MODERATE DEGREE
	296.23 - (ICD9) MAJOR DEPRESSIVE AFFECTIVE DISORDER SINGLE EPISODE SEVERE DEGREE WITHOUT PSYCHOTIC BEHAVIOR
	296.24 - (ICD9) MAJOR DEPRESSIVE AFFECTIVE DISORDER SINGLE EPISODE SEVERE DEGREE SPECIFIED AS WITH PSYCHOTIC BEHAVIOR
	296.25 - (ICD9) MAJOR DEPRESSIVE AFFECTIVE DISORDER SINGLE EPISODE IN PARTIAL OR UNSPECIFIED REMISSION
	296.26 - (ICD9) MAJOR DEPRESSIVE AFFECTIVE DISORDER SINGLE EPISODE IN FULL REMISSION
	296.3 - (ICD9) MAJOR DEPRESSIVE DISORDER RECURRENT EPISODE
	296.30 - (ICD9) MAJOR DEPRESSIVE AFFECTIVE DISORDER RECURRENT EPISODE UNSPECIFIED DEGREE
	296.31 - (ICD9) MAJOR DEPRESSIVE AFFECTIVE DISORDER RECURRENT EPISODE MILD DEGREE
	296.32 - (ICD9) MAJOR DEPRESSIVE AFFECTIVE DISORDER RECURRENT EPISODE MODERATE DEGREE
	296.33 - (ICD9) MAJOR DEPRESSIVE AFFECTIVE DISORDER RECURRENT EPISODE SEVERE DEGREE WITHOUT PSYCHOTIC BEHAVIOR
	296.34 - (ICD9) MAJOR DEPRESSIVE AFFECTIVE DISORDER RECURRENT EPISODE SEVERE DEGREE SPECIFIED AS WITH PSYCHOTIC BEHAVIOR
	296.35 - (ICD9) MAJOR DEPRESSIVE AFFECTIVE DISORDER RECURRENT EPISODE IN PARTIAL OR UNSPECIFIED REMISSION
	296.36 - (ICD9) MAJOR DEPRESSIVE AFFECTIVE DISORDER RECURRENT EPISODE IN FULL REMISSION
	296.4 - (ICD9) BIPOLAR I DISORDER MOST RECENT EPISODE (OR CURRENT) MANIC
	296.40 - (ICD9) BIPOLAR I DISORDER MOST RECENT EPISODE (OR CURRENT) MANIC UNSPECIFIED
	296.41 - (ICD9) BIPOLAR I DISORDER MOST RECENT EPISODE (OR CURRENT) MANIC MILD
	296.42 - (ICD9) BIPOLAR I DISORDER MOST RECENT EPISODE (OR CURRENT) MANIC MODERATE
	296.43 - (ICD9) BIPOLAR I DISORDER MOST RECENT EPISODE (OR CURRENT) MANIC SEVERE WITHOUT MENTION OF PSYCHOTIC BEHAVIOR
	296.44 - (ICD9) BIPOLAR I DISORDER MOST RECENT EPISODE (OR CURRENT) MANIC SEVERE SPECIFIED AS WITH PSYCHOTIC BEHAVIOR
	296.45 - (ICD9) BIPOLAR I DISORDER MOST RECENT EPISODE (OR CURRENT) MANIC IN PARTIAL OR UNSPECIFIED REMISSION
	296.46 - (ICD9) BIPOLAR I DISORDER MOST RECENT EPISODE (OR CURRENT) MANIC IN FULL REMISSION
	296.5 - (ICD9) BIPOLAR I DISORDER MOST RECENT EPISODE (OR CURRENT) DEPRESSED
	296.50 - (ICD9) BIPOLAR I DISORDER MOST RECENT EPISODE (OR CURRENT) DEPRESSED UNSPECIFIED
	296.51 - (ICD9) BIPOLAR I DISORDER MOST RECENT EPISODE (OR CURRENT) DEPRESSED MILD
	296.52 - (ICD9) BIPOLAR I DISORDER MOST RECENT EPISODE (OR CURRENT) DEPRESSED MODERATE
	296.53 - (ICD9) BIPOLAR I DISORDER MOST RECENT EPISODE (OR CURRENT) DEPRESSED SEVERE WITHOUT MENTION OF PSYCHOTIC BEHAVIOR
	296.54 - (ICD9) BIPOLAR I DISORDER MOST RECENT EPISODE (OR CURRENT) DEPRESSED SEVERE SPECIFIED AS WITH PSYCHOTIC BEHAVIOR
	296.55 - (ICD9) BIPOLAR I DISORDER MOST RECENT EPISODE (OR CURRENT) DEPRESSED IN PARTIAL OR UNSPECIFIED REMISSION
	296.56 - (ICD9) BIPOLAR I DISORDER MOST RECENT EPISODE (OR CURRENT) DEPRESSED IN FULL REMISSION
	296.6 - (ICD9) BIPOLAR I DISORDER MOST RECENT EPISODE (OR CURRENT) MIXED
	296.60 - (ICD9) BIPOLAR I DISORDER MOST RECENT EPISODE (OR CURRENT) MIXED UNSPECIFIED
	296.61 - (ICD9) BIPOLAR I DISORDER MOST RECENT EPISODE (OR CURRENT) MIXED MILD
	296.62 - (ICD9) BIPOLAR I DISORDER MOST RECENT EPISODE (OR CURRENT) MIXED MODERATE
	296.63 - (ICD9) BIPOLAR I DISORDER MOST RECENT EPISODE (OR CURRENT) MIXED SEVERE WITHOUT MENTION OF PSYCHOTIC BEHAVIOR
	296.64 - (ICD9) BIPOLAR I DISORDER MOST RECENT EPISODE (OR CURRENT) MIXED SEVERE SPECIFIED AS WITH PSYCHOTIC BEHAVIOR
	296.65 - (ICD9) BIPOLAR I DISORDER MOST RECENT EPISODE (OR CURRENT) MIXED IN PARTIAL OR UNSPECIFIED REMISSION
	296.66 - (ICD9) BIPOLAR I DISORDER MOST RECENT EPISODE (OR CURRENT) MIXED IN FULL REMISSION
	296.7 - (ICD9) BIPOLAR I DISORDER MOST RECENT EPISODE (OR CURRENT) UNSPECIFIED
	296.8 - (ICD9) OTHER AND UNSPECIFIED BIPOLAR DISORDERS
	296.80 - (ICD9) BIPOLAR DISORDER UNSPECIFIED
	296.81 - (ICD9) ATYPICAL MANIC DISORDER
	296.82 - (ICD9) ATYPICAL DEPRESSIVE DISORDER
	296.89 - (ICD9) OTHER AND UNSPECIFIED BIPOLAR DISORDER OTHER
	298.0 - (ICD9) DEPRESSIVE TYPE PSYCHOSIS
	300.4 - (ICD9) DYSTHYMIC DISORDER
	300.9 - (ICD9) UNSPECIFIED NONPSYCHOTIC MENTAL DISORDER
	301 - (ICD9) PERSONALITY DISORDERS
	301.0 - (ICD9) PARANOID PERSONALITY DISORDER
	301.1 - (ICD9) AFFECTIVE PERSONALITY DISORDER
	301.10 - (ICD9) AFFECTIVE PERSONALITY DISORDER UNSPECIFIED
	301.11 - (ICD9) CHRONIC HYPOMANIC PERSONALITY DISORDER
	301.12 - (ICD9) CHRONIC DEPRESSIVE PERSONALITY DISORDER
	301.13 - (ICD9) CYCLOTHYMIC DISORDER
	301.2 - (ICD9) SCHIZOID PERSONALITY DISORDER
	301.20 - (ICD9) SCHIZOID PERSONALITY DISORDER UNSPECIFIED
	301.21 - (ICD9) INTROVERTED PERSONALITY
	301.22 - (ICD9) SCHIZOTYPAL PERSONALITY DISORDER
	301.3 - (ICD9) EXPLOSIVE PERSONALITY DISORDER
	301.4 - (ICD9) OBSESSIVE-COMPULSIVE PERSONALITY DISORDER
	301.5 - (ICD9) HISTRIONIC PERSONALITY DISORDER
	301.50 - (ICD9) HISTRIONIC PERSONALITY DISORDER UNSPECIFIED
	301.51 - (ICD9) CHRONIC FACTITIOUS ILLNESS WITH PHYSICAL SYMPTOMS
	301.59 - (ICD9) OTHER HISTRIONIC PERSONALITY DISORDER
	301.6 - (ICD9) DEPENDENT PERSONALITY DISORDER
	301.7 - (ICD9) ANTISOCIAL PERSONALITY DISORDER
	301.8 - (ICD9) OTHER PERSONALITY DISORDERS
	301.81 - (ICD9) NARCISSISTIC PERSONALITY DISORDER
	301.82 - (ICD9) AVOIDANT PERSONALITY DISORDER
	301.83 - (ICD9) BORDERLINE PERSONALITY DISORDER
	301.84 - (ICD9) PASSIVE-AGGRESSIVE PERSONALITY
	301.89 - (ICD9) OTHER PERSONALITY DISORDERS
	301.9 - (ICD9) UNSPECIFIED PERSONALITY DISORDER
	309.0 - (ICD9) ADJUSTMENT DISORDER WITH DEPRESSED MOOD
	309.1 - (ICD9) ADJUSTMENT REACTION WITH PROLONGED DEPRESSIVE REACTION
	309.2 - (ICD9) ADJUSTMENT REACTION WITH PREDOMINANT DISTURBANCE OF OTHER EMOTIONS
	309.21 - (ICD9) SEPARATION ANXIETY DISORDER
	309.22 - (ICD9) EMANCIPATION DISORDER OF ADOLESCENCE AND EARLY ADULT LIFE
	309.23 - (ICD9) SPECIFIC ACADEMIC OR WORK INHIBITION
	309.24 - (ICD9) ADJUSTMENT DISORDER WITH ANXIETY
	309.29 - (ICD9) OTHER ADJUSTMENT REACTIONS WITH PREDOMINANT DISTURBANCE OF OTHER EMOTIONS
	309.3 - (ICD9) ADJUSTMENT DISORDER WITH DISTURBANCE OF CONDUCT
	309.4 - (ICD9) ADJUSTMENT DISORDER WITH MIXED DISTURBANCE OF EMOTIONS AND CONDUCT
	309.8 - (ICD9) OTHER SPECIFIED ADJUSTMENT REACTIONS
	309.81 - (ICD9) POSTTRAUMATIC STRESS DISORDER
	309.82 - (ICD9) ADJUSTMENT REACTION WITH PHYSICAL SYMPTOMS
	309.83 - (ICD9) ADJUSTMENT REACTION WITH WITHDRAWAL
	309.89 - (ICD9) OTHER SPECIFIED ADJUSTMENT REACTIONS
	309.9 - (ICD9) UNSPECIFIED ADJUSTMENT REACTION
	311 - (ICD9) DEPRESSIVE DISORDER NOT ELSEWHERE CLASSIFIED
	The occurrence of Outpatient with the following attributes:
	Diagnosis Code (Any Position) is any of: { "881", "881.0", "881.00", "881.01", "881.02", "881.1", "881.10", "881.11", "881.12", "881.2", "881.20", "881.21", "881.22", "960", "960.0", "960.1", "960.2", "960.3", "960.4", "960.5", "960.6", "960.7", "960.8", "960.9", "961", "961.0", "961.1", "961.2", "961.3", "961.4", "961.5", "961.6", "961.7", "961.8", "961.9", "962", "962.0", "962.1", "962.2", "962…
	881 - (ICD9) OPEN WOUND OF ELBOW FOREARM AND WRIST
	881.0 - (ICD9) OPEN WOUND OF ELBOW FOREARM AND WRIST WITHOUT MENTION OF COMPLICATION
	881.00 - (ICD9) OPEN WOUND OF FOREARM WITHOUT COMPLICATION
	881.01 - (ICD9) OPEN WOUND OF ELBOW WITHOUT COMPLICATION
	881.02 - (ICD9) OPEN WOUND OF WRIST WITHOUT COMPLICATION
	881.1 - (ICD9) OPEN WOUND OF ELBOW FOREARM AND WRIST COMPLICATED
	881.10 - (ICD9) OPEN WOUND OF FOREARM COMPLICATED
	881.11 - (ICD9) OPEN WOUND OF ELBOW COMPLICATED
	881.12 - (ICD9) OPEN WOUND OF WRIST COMPLICATED
	881.2 - (ICD9) OPEN WOUND OF ELBOW FOREARM AND WRIST WITH TENDON INVOLVEMENT
	881.20 - (ICD9) OPEN WOUND OF FOREARM WITH TENDON INVOLVEMENT
	881.21 - (ICD9) OPEN WOUND OF ELBOW WITH TENDON INVOLVEMENT
	881.22 - (ICD9) OPEN WOUND OF WRIST WITH TENDON INVOLVEMENT
	960 - (ICD9) POISONING BY ANTIBIOTICS
	960.0 - (ICD9) POISONING BY PENICILLINS
	960.1 - (ICD9) POISONING BY ANTIFUNGAL ANTIBIOTICS
	960.2 - (ICD9) POISONING BY CHLORAMPHENICOL GROUP
	960.3 - (ICD9) POISONING BY ERYTHROMYCIN AND OTHER MACROLIDES
	960.4 - (ICD9) POISONING BY TETRACYCLINE GROUP
	960.5 - (ICD9) POISONING OF CEPHALOSPORIN GROUP
	960.6 - (ICD9) POISONING OF ANTIMYCOBACTERIAL ANTIBIOTICS
	960.7 - (ICD9) POISONING BY ANTINEOPLASTIC ANTIBIOTICS
	960.8 - (ICD9) POISONING BY OTHER SPECIFIED ANTIBIOTICS
	960.9 - (ICD9) POISONING BY UNSPECIFIED ANTIBIOTIC
	961 - (ICD9) POISONING BY OTHER ANTI-INFECTIVES
	961.0 - (ICD9) POISONING BY SULFONAMIDES
	961.1 - (ICD9) POISONING BY ARSENICAL ANTI-INFECTIVES
	961.2 - (ICD9) POISONING BY HEAVY METAL ANTI-INFECTIVES
	961.3 - (ICD9) POISONING BY QUINOLINE AND HYDROXYQUINOLINE DERIVATIVES
	961.4 - (ICD9) POISONING BY ANTIMALARIALS AND DRUGS ACTING ON OTHER BLOOD PROTOZOA
	961.5 - (ICD9) POISONING BY OTHER ANTIPROTOZOAL DRUGS
	961.6 - (ICD9) POISONING BY ANTHELMINTICS
	961.7 - (ICD9) POISONING BY ANTIVIRAL DRUGS
	961.8 - (ICD9) POISONING BY OTHER ANTIMYCOBACTERIAL DRUGS
	961.9 - (ICD9) POISONING BY OTHER AND UNSPECIFIED ANTI-INFECTIVES
	962 - (ICD9) POISONING BY HORMONES AND SYNTHETIC SUBSTITUTES
	962.0 - (ICD9) POISONING BY ADRENAL CORTICAL STEROIDS
	962.1 - (ICD9) POISONING BY ANDROGENS AND ANABOLIC CONGENERS
	962.2 - (ICD9) POISONING BY OVARIAN HORMONES AND SYNTHETIC SUBSTITUTES
	962.3 - (ICD9) POISONING BY INSULINS AND ANTIDIABETIC AGENTS
	962.4 - (ICD9) POISONING BY ANTERIOR PITUITARY HORMONES
	962.5 - (ICD9) POISONING BY POSTERIOR PITUITARY HORMONES
	962.6 - (ICD9) POISONING BY PARATHYROID AND PARATHYROID DERIVATIVES
	962.7 - (ICD9) POISONING BY THYROID AND THYROID DERIVATIVES
	962.8 - (ICD9) POISONING BY ANTITHYROID AGENTS
	962.9 - (ICD9) POISONING BY OTHER AND UNSPECIFIED HORMONES AND SYNTHETIC SUBSTITUTES
	963 - (ICD9) POISONING BY PRIMARILY SYSTEMIC AGENTS
	963.0 - (ICD9) POISONING BY ANTIALLERGIC AND ANTIEMETIC DRUGS
	963.1 - (ICD9) POISONING BY ANTINEOPLASTIC AND IMMUNOSUPPRESSIVE DRUGS
	963.2 - (ICD9) POISONING BY ACIDIFYING AGENTS
	963.3 - (ICD9) POISONING BY ALKALIZING AGENTS
	963.4 - (ICD9) POISONING BY ENZYMES NOT ELSEWHERE CLASSIFIED
	963.5 - (ICD9) POISONING BY VITAMINS NOT ELSEWHERE CLASSIFIED
	963.8 - (ICD9) POISONING BY OTHER SPECIFIED SYSTEMIC AGENTS
	963.9 - (ICD9) POISONING BY UNSPECIFIED SYSTEMIC AGENT
	964 - (ICD9) POISONING BY AGENTS PRIMARILY AFFECTING BLOOD CONSTITUENTS
	964.0 - (ICD9) POISONING BY IRON AND ITS COMPOUNDS
	964.1 - (ICD9) POISONING BY LIVER PREPARATIONS AND OTHER ANTIANEMIC AGENTS
	964.2 - (ICD9) POISONING BY ANTICOAGULANTS
	964.3 - (ICD9) POISONING BY VITAMIN K (PHYTONADIONE)
	964.4 - (ICD9) POISONING BY FIBRINOLYSIS-AFFECTING DRUGS
	964.5 - (ICD9) POISONING BY ANTICOAGULANT ANTAGONISTS AND OTHER COAGULANTS
	964.6 - (ICD9) POISONING BY GAMMA GLOBULIN
	964.7 - (ICD9) POISONING BY NATURAL BLOOD AND BLOOD PRODUCTS
	964.8 - (ICD9) POISONING BY OTHER SPECIFIED AGENTS AFFECTING BLOOD CONSTITUENTS
	964.9 - (ICD9) POISONING BY UNSPECIFIED AGENT AFFECTING BLOOD CONSTITUENTS
	965 - (ICD9) POISONING BY ANALGESICS ANTIPYRETICS AND ANTIRHEUMATICS
	965.0 - (ICD9) POISONING BY OPIATES AND RELATED NARCOTICS
	965.00 - (ICD9) POISONING BY OPIUM (ALKALOIDS) UNSPECIFIED
	965.01 - (ICD9) POISONING BY HEROIN
	965.02 - (ICD9) POISONING BY METHADONE
	965.09 - (ICD9) POISONING BY OTHER OPIATES AND RELATED NARCOTICS
	965.1 - (ICD9) POISONING BY SALICYLATES
	965.4 - (ICD9) POISONING BY AROMATIC ANALGESICS NOT ELSEWHERE CLASSIFIED
	965.5 - (ICD9) POISONING BY PYRAZOLE DERIVATIVES
	965.6 - (ICD9) POISONING BY ANTIRHEUMATICS (ANTIPHLOGISTICS)
	965.61 - (ICD9) POISONING BY PROPIONIC ACID DERIVATIVES
	965.69 - (ICD9) POISONING BY OTHER ANTIRHEUMATICS
	965.7 - (ICD9) POISONING BY OTHER NON-NARCOTIC ANALGESICS
	965.8 - (ICD9) POISONING BY OTHER SPECIFIED ANALGESICS AND ANTIPYRETICS
	965.9 - (ICD9) POISONING BY UNSPECIFIED ANALGESIC AND ANTIPYRETIC
	966 - (ICD9) POISONING BY ANTICONVULSANTS AND ANTI-PARKINSONISM DRUGS
	966.0 - (ICD9) POISONING BY OXAZOLIDINE DERIVATIVES
	966.1 - (ICD9) POISONING BY HYDANTOIN DERIVATIVES
	966.2 - (ICD9) POISONING BY SUCCINIMIDES
	966.3 - (ICD9) POISONING BY OTHER AND UNSPECIFIED ANTICONVULSANTS
	966.4 - (ICD9) POISONING BY ANTI-PARKINSONISM DRUGS
	967 - (ICD9) POISONING BY SEDATIVES AND HYPNOTICS
	967.0 - (ICD9) POISONING BY BARBITURATES
	967.1 - (ICD9) POISONING BY CHLORAL HYDRATE GROUP
	967.2 - (ICD9) POISONING BY PARALDEHYDE
	967.3 - (ICD9) POISONING BY BROMINE COMPOUNDS
	967.4 - (ICD9) POISONING BY METHAQUALONE COMPOUNDS
	967.5 - (ICD9) POISONING BY GLUTETHIMIDE GROUP
	967.6 - (ICD9) POISONING BY MIXED SEDATIVES NOT ELSEWHERE CLASSIFIED
	967.8 - (ICD9) POISONING BY OTHER SEDATIVES AND HYPNOTICS
	967.9 - (ICD9) POISONING BY UNSPECIFIED SEDATIVE OR HYPNOTIC
	968 - (ICD9) POISONING BY OTHER CENTRAL NERVOUS SYSTEM DEPRESSANTS AND ANESTHETICS
	968.0 - (ICD9) POISONING BY CENTRAL NERVOUS SYSTEM MUSCLE-TONE DEPRESSANTS
	968.1 - (ICD9) POISONING BY HALOTHANE
	968.2 - (ICD9) POISONING BY OTHER GASEOUS ANESTHETICS
	968.3 - (ICD9) POISONING BY INTRAVENOUS ANESTHETICS
	968.4 - (ICD9) POISONING BY OTHER AND UNSPECIFIED GENERAL ANESTHETICS
	968.5 - (ICD9) POISONING BY SURFACE (TOPICAL) AND INFILTRATION ANESTHETICS
	968.6 - (ICD9) POISONING BY PERIPHERAL NERVE- AND PLEXUS-BLOCKING ANESTHETICS
	968.7 - (ICD9) POISONING BY SPINAL ANESTHETICS
	968.9 - (ICD9) POISONING BY OTHER AND UNSPECIFIED LOCAL ANESTHETICS
	969 - (ICD9) POISONING BY PSYCHOTROPIC AGENTS
	969.0 - (ICD9) POISONING BY ANTIDEPRESSANTS
	969.00 - (ICD9) POISONING BY ANTIDEPRESSANT UNSPECIFIED
	969.01 - (ICD9) POISONING BY MONOAMINE OXIDASE INHIBITORS
	969.02 - (ICD9) POISONING BY SELECTIVE SEROTONIN AND NOREPINEPHRINE REUPTAKE INHIBITORS
	969.03 - (ICD9) POISONING BY SELECTIVE SEROTONIN REUPTAKE INHIBITORS
	969.04 - (ICD9) POISONING BY TETRACYCLIC ANTIDEPRESSANTS
	969.05 - (ICD9) POISONING BY TRICYCLIC ANTIDEPRESSANTS
	969.09 - (ICD9) POISONING BY OTHER ANTIDEPRESSANT
	969.1 - (ICD9) POISONING BY PHENOTHIAZINE-BASED TRANQUILIZERS
	969.2 - (ICD9) POISONING BY BUTYROPHENONE-BASED TRANQUILIZERS
	969.3 - (ICD9) POISONING BY OTHER ANTIPSYCHOTICS NEUROLEPTICS AND MAJOR TRANQUILIZERS
	969.4 - (ICD9) POISONING BY BENZODIAZEPINE-BASED TRANQUILIZERS
	969.5 - (ICD9) POISONING BY OTHER TRANQUILIZERS
	969.6 - (ICD9) POISONING BY PSYCHODYSLEPTICS (HALLUCINOGENS)
	969.7 - (ICD9) POISONING BY PSYCHOSTIMULANTS
	969.70 - (ICD9) POISONING BY PSYCHOSTIMULANT UNSPECIFIED
	969.71 - (ICD9) POISONING BY CAFFEINE
	969.72 - (ICD9) POISONING BY AMPHETAMINES
	969.73 - (ICD9) POISONING BY METHYLPHENIDATE
	969.79 - (ICD9) POISONING BY OTHER PSYCHOSTIMULANT
	969.8 - (ICD9) POISONING BY OTHER SPECIFIED PSYCHOTROPIC AGENTS
	969.9 - (ICD9) POISONING BY UNSPECIFIED PSYCHOTROPIC AGENT
	970 - (ICD9) POISONING BY CENTRAL NERVOUS SYSTEM STIMULANTS
	970.0 - (ICD9) POISONING BY ANALEPTICS
	970.1 - (ICD9) POISONING BY OPIATE ANTAGONISTS
	970.8 - (ICD9) POISONING BY OTHER SPECIFIED CENTRAL NERVOUS SYSTEM STIMULANTS
	970.81 - (ICD9) POISONING BY COCAINE
	970.89 - (ICD9) POISONING BY OTHER SPECIFIED CENTRAL NERVOUS SYSTEM STIMULANTS
	970.9 - (ICD9) POISONING BY UNSPECIFIED CENTRAL NERVOUS SYSTEM STIMULANT
	971 - (ICD9) POISONING BY DRUGS PRIMARILY AFFECTING THE AUTONOMIC NERVOUS SYSTEM
	971.0 - (ICD9) POISONING BY PARASYMPATHOMIMETICS (CHOLINERGICS)
	971.1 - (ICD9) POISONING BY PARASYMPATHOLYTICS (ANTICHOLINERGICS AND ANTIMUSCARINICS) AND SPASMOLYTICS
	971.2 - (ICD9) POISONING BY SYMPATHOMIMETICS (ADRENERGICS)
	971.3 - (ICD9) POISONING BY SYMPATHOLYTICS (ANTIADRENERGICS)
	971.9 - (ICD9) POISONING BY UNSPECIFIED DRUG PRIMARILY AFFECTING AUTONOMIC NERVOUS SYSTEM
	972 - (ICD9) POISONING BY AGENTS PRIMARILY AFFECTING THE CARDIOVASCULAR SYSTEM
	972.0 - (ICD9) POISONING BY CARDIAC RHYTHM REGULATORS
	972.1 - (ICD9) POISONING BY CARDIOTONIC GLYCOSIDES AND DRUGS OF SIMILAR ACTION
	972.2 - (ICD9) POISONING BY ANTILIPEMIC AND ANTIARTERIOSCLEROTIC DRUGS
	972.3 - (ICD9) POISONING BY GANGLION-BLOCKING AGENTS
	972.4 - (ICD9) POISONING BY CORONARY VASODILATORS
	972.5 - (ICD9) POISONING BY OTHER VASODILATORS
	972.6 - (ICD9) POISONING BY OTHER ANTIHYPERTENSIVE AGENTS
	972.7 - (ICD9) POISONING BY ANTIVARICOSE DRUGS INCLUDING SCLEROSING AGENTS
	972.8 - (ICD9) POISONING BY CAPILLARY-ACTIVE DRUGS
	972.9 - (ICD9) POISONING BY OTHER AND UNSPECIFIED AGENTS PRIMARILY AFFECTING THE CARDIOVASCULAR SYSTEM
	973 - (ICD9) POISONING BY AGENTS PRIMARILY AFFECTING THE GASTROINTESTINAL SYSTEM
	973.0 - (ICD9) POISONING BY ANTACIDS AND ANTIGASTRIC SECRETION DRUGS
	973.1 - (ICD9) POISONING BY IRRITANT CATHARTICS
	973.2 - (ICD9) POISONING BY EMOLLIENT CATHARTICS
	973.3 - (ICD9) POISONING BY OTHER CATHARTICS INCLUDING INTESTINAL ATONIA
	973.4 - (ICD9) POISONING BY DIGESTANTS
	973.5 - (ICD9) POISONING BY ANTIDIARRHEAL DRUGS
	973.6 - (ICD9) POISONING BY EMETICS
	973.8 - (ICD9) POISONING BY OTHER SPECIFIED AGENTS PRIMARILY AFFECTING THE GASTROINTESTINAL SYSTEM
	973.9 - (ICD9) POISONING BY UNSPECIFIED AGENT PRIMARILY AFFECTING THE GASTROINTESTINAL SYSTEM
	974 - (ICD9) POISONING BY WATER MINERAL AND URIC ACID METABOLISM DRUGS
	974.0 - (ICD9) POISONING BY MERCURIAL DIURETICS
	974.1 - (ICD9) POISONING BY PURINE DERIVATIVE DIURETICS
	974.2 - (ICD9) POISONING BY CARBONIC ACID ANHYDRASE INHIBITORS
	974.3 - (ICD9) POISONING BY SALURETICS
	974.4 - (ICD9) POISONING BY OTHER DIURETICS
	974.5 - (ICD9) POISONING BY ELECTROLYTIC CALORIC AND WATER-BALANCE AGENTS
	974.6 - (ICD9) POISONING BY OTHER MINERAL SALTS NOT ELSEWHERE CLASSIFIED
	974.7 - (ICD9) POISONING BY URIC ACID METABOLISM DRUGS
	975 - (ICD9) POISONING BY AGENTS PRIMARILY ACTING ON THE SMOOTH AND SKELETAL MUSCLES AND RESPIRATORY SYSTEM
	975.0 - (ICD9) POISONING BY OXYTOCIC AGENTS
	975.1 - (ICD9) POISONING BY SMOOTH MUSCLE RELAXANTS
	975.2 - (ICD9) POISONING BY SKELETAL MUSCLE RELAXANTS
	975.3 - (ICD9) POISONING BY OTHER AND UNSPECIFIED DRUGS ACTING ON MUSCLES
	975.4 - (ICD9) POISONING BY ANTITUSSIVES
	975.5 - (ICD9) POISONING BY EXPECTORANTS
	975.6 - (ICD9) POISONING BY ANTI-COMMON COLD DRUGS
	975.7 - (ICD9) POISONING BY ANTIASTHMATICS
	975.8 - (ICD9) POISONING BY OTHER AND UNSPECIFIED RESPIRATORY DRUGS
	976 - (ICD9) POISONING BY AGENTS PRIMARILY AFFECTING SKIN AND MUCOUS MEMBRANE OPHTHALMOLOGICAL OTORHINOLARYNGOLOGICAL AND DENTAL DRUGS
	976.0 - (ICD9) POISONING BY LOCAL ANTI-INFECTIVES AND ANTI-INFLAMMATORY DRUGS
	976.1 - (ICD9) POISONING BY ANTIPRURITICS
	976.2 - (ICD9) POISONING BY LOCAL ASTRINGENTS AND LOCAL DETERGENTS
	976.3 - (ICD9) POISONING BY EMOLLIENTS DEMULCENTS AND PROTECTANTS
	976.4 - (ICD9) POISONING BY KERATOLYTICS KERATOPLASTICS OTHER HAIR TREATMENT DRUGS AND PREPARATIONS
	976.5 - (ICD9) POISONING BY EYE ANTI-INFECTIVES AND OTHER EYE DRUGS
	976.6 - (ICD9) POISONING BY ANTI-INFECTIVES AND OTHER DRUGS AND PREPARATIONS FOR EAR NOSE AND THROAT
	976.7 - (ICD9) POISONING BY DENTAL DRUGS TOPICALLY APPLIED
	976.8 - (ICD9) POISONING BY OTHER AGENTS PRIMARILY AFFECTING SKIN AND MUCOUS MEMBRANE
	976.9 - (ICD9) POISONING BY UNSPECIFIED AGENT PRIMARILY AFFECTING SKIN AND MUCOUS MEMBRANE
	977 - (ICD9) POISONING BY OTHER AND UNSPECIFIED DRUGS AND MEDICINAL SUBSTANCES
	977.0 - (ICD9) POISONING BY DIETETICS
	977.1 - (ICD9) POISONING BY LIPOTROPIC DRUGS
	977.2 - (ICD9) POISONING BY ANTIDOTES AND CHELATING AGENTS NOT ELSEWHERE CLASSIFIED
	977.3 - (ICD9) POISONING BY ALCOHOL DETERRENTS
	977.4 - (ICD9) POISONING BY PHARMACEUTICAL EXCIPIENTS
	977.8 - (ICD9) POISONING BY OTHER SPECIFIED DRUGS AND MEDICINAL SUBSTANCES
	977.9 - (ICD9) POISONING BY UNSPECIFIED DRUG OR MEDICINAL SUBSTANCE
	978 - (ICD9) POISONING BY BACTERIAL VACCINES
	978.0 - (ICD9) POISONING BY BCG VACCINE
	978.1 - (ICD9) POISONING BY TYPHOID AND PARATYPHOID VACCINE
	978.2 - (ICD9) POISONING BY CHOLERA VACCINE
	978.3 - (ICD9) POISONING BY PLAGUE VACCINE
	978.4 - (ICD9) POISONING BY TETANUS VACCINE
	978.5 - (ICD9) POISONING BY DIPHTHERIA VACCINE
	978.6 - (ICD9) POISONING BY PERTUSSIS VACCINE INCLUDING COMBINATIONS WITH A PERTUSSIS COMPONENT
	978.8 - (ICD9) POISONING BY OTHER AND UNSPECIFIED BACTERIAL VACCINES
	978.9 - (ICD9) POISONING BY MIXED BACTERIAL VACCINES EXCEPT COMBINATIONS WITH A PERTUSSIS COMPONENT
	979 - (ICD9) POISONING BY OTHER VACCINES AND BIOLOGICAL SUBSTANCES
	979.0 - (ICD9) POISONING BY SMALLPOX VACCINE
	979.1 - (ICD9) POISONING BY RABIES VACCINE
	979.2 - (ICD9) POISONING BY TYPHUS VACCINE
	979.3 - (ICD9) POISONING BY YELLOW FEVER VACCINE
	979.4 - (ICD9) POISONING BY MEASLES VACCINE
	979.5 - (ICD9) POISONING BY POLIOMYELITIS VACCINE
	979.6 - (ICD9) POISONING BY OTHER AND UNSPECIFIED VIRAL AND RICKETTSIAL VACCINES
	979.7 - (ICD9) POISONING BY MIXED VIRAL-RICKETTSIAL AND BACTERIAL VACCINES EXCEPT COMBINATIONS WITH A PERTUSSIS COMPONENT
	979.9 - (ICD9) POISONING BY OTHER AND UNSPECIFIED VACCINES AND BIOLOGICAL SUBSTANCES
	980 - (ICD9) TOXIC EFFECT OF ALCOHOL
	980.0 - (ICD9) TOXIC EFFECT OF ETHYL ALCOHOL
	980.1 - (ICD9) TOXIC EFFECT OF METHYL ALCOHOL
	980.2 - (ICD9) TOXIC EFFECT OF ISOPROPYL ALCOHOL
	980.3 - (ICD9) TOXIC EFFECT OF FUSEL OIL
	980.8 - (ICD9) TOXIC EFFECT OF OTHER SPECIFIED ALCOHOLS
	980.9 - (ICD9) TOXIC EFFECT OF UNSPECIFIED ALCOHOL
	981 - (ICD9) TOXIC EFFECT OF PETROLEUM PRODUCTS
	982 - (ICD9) TOXIC EFFECT OF SOLVENTS OTHER THAN PETROLEUM-BASED
	982.0 - (ICD9) TOXIC EFFECT OF BENZENE AND HOMOLOGUES
	982.1 - (ICD9) TOXIC EFFECT OF CARBON TETRACHLORIDE
	982.2 - (ICD9) TOXIC EFFECT OF CARBON DISULFIDE
	982.3 - (ICD9) TOXIC EFFECT OF OTHER CHLORINATED HYDROCARBON SOLVENTS
	982.4 - (ICD9) TOXIC EFFECT OF NITROGLYCOL
	982.8 - (ICD9) TOXIC EFFECT OF OTHER NONPETROLEUM-BASED SOLVENTS
	983 - (ICD9) TOXIC EFFECT OF CORROSIVE AROMATICS ACIDS AND CAUSTIC ALKALIS
	983.0 - (ICD9) TOXIC EFFECT OF CORROSIVE AROMATICS
	983.1 - (ICD9) TOXIC EFFECT OF ACIDS
	983.2 - (ICD9) TOXIC EFFECT OF CAUSTIC ALKALIS
	983.9 - (ICD9) TOXIC EFFECT OF CAUSTIC UNSPECIFIED
	984 - (ICD9) TOXIC EFFECT OF LEAD AND ITS COMPOUNDS (INCLUDING FUMES)
	984.0 - (ICD9) TOXIC EFFECT OF INORGANIC LEAD COMPOUNDS
	984.1 - (ICD9) TOXIC EFFECT OF ORGANIC LEAD COMPOUNDS
	984.8 - (ICD9) TOXIC EFFECT OF OTHER LEAD COMPOUNDS
	984.9 - (ICD9) TOXIC EFFECT OF UNSPECIFIED LEAD COMPOUND
	985 - (ICD9) TOXIC EFFECT OF OTHER METALS
	985.0 - (ICD9) TOXIC EFFECT OF MERCURY AND ITS COMPOUNDS
	985.1 - (ICD9) TOXIC EFFECT OF ARSENIC AND ITS COMPOUNDS
	985.2 - (ICD9) TOXIC EFFECT OF MANGANESE AND ITS COMPOUNDS
	985.3 - (ICD9) TOXIC EFFECT OF BERYLLIUM AND ITS COMPOUNDS
	985.4 - (ICD9) TOXIC EFFECT OF ANTIMONY AND ITS COMPOUNDS
	985.5 - (ICD9) TOXIC EFFECT OF CADMIUM AND ITS COMPOUNDS
	985.6 - (ICD9) TOXIC EFFECT OF CHROMIUM
	985.8 - (ICD9) TOXIC EFFECT OF OTHER SPECIFIED METALS
	985.9 - (ICD9) TOXIC EFFECT OF UNSPECIFIED METAL
	986 - (ICD9) TOXIC EFFECT OF CARBON MONOXIDE
	987 - (ICD9) TOXIC EFFECT OF OTHER GASES FUMES OR VAPORS
	987.0 - (ICD9) TOXIC EFFECT OF LIQUEFIED PETROLEUM GASES
	987.1 - (ICD9) TOXIC EFFECT OF OTHER HYDROCARBON GAS
	987.2 - (ICD9) TOXIC EFFECT OF NITROGEN OXIDES
	987.3 - (ICD9) TOXIC EFFECT OF SULFUR DIOXIDE
	987.4 - (ICD9) TOXIC EFFECT OF FREON
	987.5 - (ICD9) TOXIC EFFECT OF LACRIMOGENIC GAS
	987.6 - (ICD9) TOXIC EFFECT OF CHLORINE GAS
	987.7 - (ICD9) TOXIC EFFECT OF HYDROCYANIC ACID GAS
	987.8 - (ICD9) TOXIC EFFECT OF OTHER SPECIFIED GASES FUMES OR VAPORS
	987.9 - (ICD9) TOXIC EFFECT OF UNSPECIFIED GAS FUME OR VAPOR
	988 - (ICD9) TOXIC EFFECT OF NOXIOUS SUBSTANCES EATEN AS FOOD
	988.0 - (ICD9) TOXIC EFFECT OF FISH AND SHELLFISH EATEN AS FOOD
	988.1 - (ICD9) TOXIC EFFECT OF MUSHROOMS EATEN AS FOOD
	988.2 - (ICD9) TOXIC EFFECT OF BERRIES AND OTHER PLANTS EATEN AS FOOD
	988.8 - (ICD9) TOXIC EFFECT OF OTHER SPECIFIED NOXIOUS SUBSTANCES EATEN AS FOOD
	988.9 - (ICD9) TOXIC EFFECT OF UNSPECIFIED NOXIOUS SUBSTANCE EATEN AS FOOD
	989 - (ICD9) TOXIC EFFECT OF OTHER SUBSTANCES CHIEFLY NONMEDICINAL AS TO SOURCE
	989.0 - (ICD9) TOXIC EFFECT OF HYDROCYANIC ACID AND CYANIDES
	989.1 - (ICD9) TOXIC EFFECT OF STRYCHNINE AND SALTS
	989.2 - (ICD9) TOXIC EFFECT OF CHLORINATED HYDROCARBONS
	989.3 - (ICD9) TOXIC EFFECT OF ORGANOPHOSPHATE AND CARBAMATE
	989.4 - (ICD9) TOXIC EFFECT OF OTHER PESTICIDES NOT ELSEWHERE CLASSIFIED
	989.5 - (ICD9) TOXIC EFFECT OF VENOM
	989.6 - (ICD9) TOXIC EFFECT OF SOAPS AND DETERGENTS
	989.7 - (ICD9) TOXIC EFFECT OF AFLATOXIN AND OTHER MYCOTOXIN (FOOD CONTAMINANTS)
	989.8 - (ICD9) TOXIC EFFECT OF OTHER SUBSTANCES CHIEFLY NONMEDICINAL AS TO SOURCE
	989.81 - (ICD9) TOXIC EFFECT OF ASBESTOS
	989.82 - (ICD9) TOXIC EFFECT OF LATEX
	989.83 - (ICD9) TOXIC EFFECT OF SILICONE
	989.84 - (ICD9) TOXIC EFFECT OF TOBACCO
	989.89 - (ICD9) TOXIC EFFECT OF OTHER SUBSTANCE CHIEFLY NONMEDICINAL AS TO SOURCE NOT ELSEWHERE CLASSIFIED
	989.9 - (ICD9) TOXIC EFFECT OF UNSPECIFIED SUBSTANCE CHIEFLY NONMEDICINAL AS TO SOURCE
	994.7 - (ICD9) ASPHYXIATION AND STRANGULATION
	Diagnosis Code (Any Position) is any of: { "293.83", "296.0", "296.00", "296.01", "296.02", "296.03", "296.04", "296.05", "296.06", "296.1", "296.10", "296.11", "296.12", "296.13", "296.14", "296.15", "296.16", "296.2", "296.20", "296.21", "296.22", "296.23", "296.24", "296.25", "296.26", "296.3", "296.30", "296.31", "296.32", "296.33", "296.34", "296.35", "296.36", "296.4", "296.40", "296.41", "…
	293.83 - (ICD9) MOOD DISORDER WITH HALLUCINATIONS IN CONDITIONS CLASSIFIED ELSEWHERE
	296.0 - (ICD9) BIPOLAR I DISORDER SINGLE MANIC EPISODE
	296.00 - (ICD9) BIPOLAR I DISORDER SINGLE MANIC EPISODE UNSPECIFIED
	296.01 - (ICD9) BIPOLAR I DISORDER SINGLE MANIC EPISODE MILD
	296.02 - (ICD9) BIPOLAR I DISORDER SINGLE MANIC EPISODE MODERATE
	296.03 - (ICD9) BIPOLAR I DISORDER SINGLE MANIC EPISODE SEVERE WITHOUT MENTION OF PSYCHOTIC BEHAVIOR
	296.04 - (ICD9) BIPOLAR I DISORDER SINGLE MANIC EPISODE SEVERE SPECIFIED AS WITH PSYCHOTIC BEHAVIOR
	296.05 - (ICD9) BIPOLAR I DISORDER SINGLE MANIC EPISODE IN PARTIAL OR UNSPECIFIED REMISSION
	296.06 - (ICD9) BIPOLAR I DISORDER SINGLE MANIC EPISODE IN FULL REMISSION
	296.1 - (ICD9) MANIC DISORDER RECURRENT EPISODE
	296.10 - (ICD9) MANIC AFFECTIVE DISORDER RECURRENT EPISODE UNSPECIFIED DEGREE
	296.11 - (ICD9) MANIC AFFECTIVE DISORDER RECURRENT EPISODE MILD DEGREE
	296.12 - (ICD9) MANIC AFFECTIVE DISORDER RECURRENT EPISODE MODERATE DEGREE
	296.13 - (ICD9) MANIC AFFECTIVE DISORDER RECURRENT EPISODE SEVERE DEGREE WITHOUT PSYCHOTIC BEHAVIOR
	296.14 - (ICD9) MANIC AFFECTIVE DISORDER RECURRENT EPISODE SEVERE DEGREE SPECIFIED AS WITH PSYCHOTIC BEHAVIOR
	296.15 - (ICD9) MANIC AFFECTIVE DISORDER RECURRENT EPISODE IN PARTIAL OR UNSPECIFIED REMISSION
	296.16 - (ICD9) MANIC AFFECTIVE DISORDER RECURRENT EPISODE IN FULL REMISSION
	296.2 - (ICD9) MAJOR DEPRESSIVE DISORDER SINGLE EPISODE
	296.20 - (ICD9) MAJOR DEPRESSIVE AFFECTIVE DISORDER SINGLE EPISODE UNSPECIFIED DEGREE
	296.21 - (ICD9) MAJOR DEPRESSIVE AFFECTIVE DISORDER SINGLE EPISODE MILD DEGREE
	296.22 - (ICD9) MAJOR DEPRESSIVE AFFECTIVE DISORDER SINGLE EPISODE MODERATE DEGREE
	296.23 - (ICD9) MAJOR DEPRESSIVE AFFECTIVE DISORDER SINGLE EPISODE SEVERE DEGREE WITHOUT PSYCHOTIC BEHAVIOR
	296.24 - (ICD9) MAJOR DEPRESSIVE AFFECTIVE DISORDER SINGLE EPISODE SEVERE DEGREE SPECIFIED AS WITH PSYCHOTIC BEHAVIOR
	296.25 - (ICD9) MAJOR DEPRESSIVE AFFECTIVE DISORDER SINGLE EPISODE IN PARTIAL OR UNSPECIFIED REMISSION
	296.26 - (ICD9) MAJOR DEPRESSIVE AFFECTIVE DISORDER SINGLE EPISODE IN FULL REMISSION
	296.3 - (ICD9) MAJOR DEPRESSIVE DISORDER RECURRENT EPISODE
	296.30 - (ICD9) MAJOR DEPRESSIVE AFFECTIVE DISORDER RECURRENT EPISODE UNSPECIFIED DEGREE
	296.31 - (ICD9) MAJOR DEPRESSIVE AFFECTIVE DISORDER RECURRENT EPISODE MILD DEGREE
	296.32 - (ICD9) MAJOR DEPRESSIVE AFFECTIVE DISORDER RECURRENT EPISODE MODERATE DEGREE
	296.33 - (ICD9) MAJOR DEPRESSIVE AFFECTIVE DISORDER RECURRENT EPISODE SEVERE DEGREE WITHOUT PSYCHOTIC BEHAVIOR
	296.34 - (ICD9) MAJOR DEPRESSIVE AFFECTIVE DISORDER RECURRENT EPISODE SEVERE DEGREE SPECIFIED AS WITH PSYCHOTIC BEHAVIOR
	296.35 - (ICD9) MAJOR DEPRESSIVE AFFECTIVE DISORDER RECURRENT EPISODE IN PARTIAL OR UNSPECIFIED REMISSION
	296.36 - (ICD9) MAJOR DEPRESSIVE AFFECTIVE DISORDER RECURRENT EPISODE IN FULL REMISSION
	296.4 - (ICD9) BIPOLAR I DISORDER MOST RECENT EPISODE (OR CURRENT) MANIC
	296.40 - (ICD9) BIPOLAR I DISORDER MOST RECENT EPISODE (OR CURRENT) MANIC UNSPECIFIED
	296.41 - (ICD9) BIPOLAR I DISORDER MOST RECENT EPISODE (OR CURRENT) MANIC MILD
	296.42 - (ICD9) BIPOLAR I DISORDER MOST RECENT EPISODE (OR CURRENT) MANIC MODERATE
	296.43 - (ICD9) BIPOLAR I DISORDER MOST RECENT EPISODE (OR CURRENT) MANIC SEVERE WITHOUT MENTION OF PSYCHOTIC BEHAVIOR
	296.44 - (ICD9) BIPOLAR I DISORDER MOST RECENT EPISODE (OR CURRENT) MANIC SEVERE SPECIFIED AS WITH PSYCHOTIC BEHAVIOR
	296.45 - (ICD9) BIPOLAR I DISORDER MOST RECENT EPISODE (OR CURRENT) MANIC IN PARTIAL OR UNSPECIFIED REMISSION
	296.46 - (ICD9) BIPOLAR I DISORDER MOST RECENT EPISODE (OR CURRENT) MANIC IN FULL REMISSION
	296.5 - (ICD9) BIPOLAR I DISORDER MOST RECENT EPISODE (OR CURRENT) DEPRESSED
	296.50 - (ICD9) BIPOLAR I DISORDER MOST RECENT EPISODE (OR CURRENT) DEPRESSED UNSPECIFIED
	296.51 - (ICD9) BIPOLAR I DISORDER MOST RECENT EPISODE (OR CURRENT) DEPRESSED MILD
	296.52 - (ICD9) BIPOLAR I DISORDER MOST RECENT EPISODE (OR CURRENT) DEPRESSED MODERATE
	296.53 - (ICD9) BIPOLAR I DISORDER MOST RECENT EPISODE (OR CURRENT) DEPRESSED SEVERE WITHOUT MENTION OF PSYCHOTIC BEHAVIOR
	296.54 - (ICD9) BIPOLAR I DISORDER MOST RECENT EPISODE (OR CURRENT) DEPRESSED SEVERE SPECIFIED AS WITH PSYCHOTIC BEHAVIOR
	296.55 - (ICD9) BIPOLAR I DISORDER MOST RECENT EPISODE (OR CURRENT) DEPRESSED IN PARTIAL OR UNSPECIFIED REMISSION
	296.56 - (ICD9) BIPOLAR I DISORDER MOST RECENT EPISODE (OR CURRENT) DEPRESSED IN FULL REMISSION
	296.6 - (ICD9) BIPOLAR I DISORDER MOST RECENT EPISODE (OR CURRENT) MIXED
	296.60 - (ICD9) BIPOLAR I DISORDER MOST RECENT EPISODE (OR CURRENT) MIXED UNSPECIFIED
	296.61 - (ICD9) BIPOLAR I DISORDER MOST RECENT EPISODE (OR CURRENT) MIXED MILD
	296.62 - (ICD9) BIPOLAR I DISORDER MOST RECENT EPISODE (OR CURRENT) MIXED MODERATE
	296.63 - (ICD9) BIPOLAR I DISORDER MOST RECENT EPISODE (OR CURRENT) MIXED SEVERE WITHOUT MENTION OF PSYCHOTIC BEHAVIOR
	296.64 - (ICD9) BIPOLAR I DISORDER MOST RECENT EPISODE (OR CURRENT) MIXED SEVERE SPECIFIED AS WITH PSYCHOTIC BEHAVIOR
	296.65 - (ICD9) BIPOLAR I DISORDER MOST RECENT EPISODE (OR CURRENT) MIXED IN PARTIAL OR UNSPECIFIED REMISSION
	296.66 - (ICD9) BIPOLAR I DISORDER MOST RECENT EPISODE (OR CURRENT) MIXED IN FULL REMISSION
	296.7 - (ICD9) BIPOLAR I DISORDER MOST RECENT EPISODE (OR CURRENT) UNSPECIFIED
	296.8 - (ICD9) OTHER AND UNSPECIFIED BIPOLAR DISORDERS
	296.80 - (ICD9) BIPOLAR DISORDER UNSPECIFIED
	296.81 - (ICD9) ATYPICAL MANIC DISORDER
	296.82 - (ICD9) ATYPICAL DEPRESSIVE DISORDER
	296.89 - (ICD9) OTHER AND UNSPECIFIED BIPOLAR DISORDER OTHER
	296.90 - (ICD9) UNSPECIFIED EPISODIC MOOD DISORDER
	296.99 - (ICD9) OTHER SPECIFIED EPISODIC MOOD DISORDER
	298.0 - (ICD9) DEPRESSIVE TYPE PSYCHOSIS
	300.4 - (ICD9) DYSTHYMIC DISORDER
	300.9 - (ICD9) UNSPECIFIED NONPSYCHOTIC MENTAL DISORDER
	301 - (ICD9) PERSONALITY DISORDERS
	301.0 - (ICD9) PARANOID PERSONALITY DISORDER
	301.1 - (ICD9) AFFECTIVE PERSONALITY DISORDER
	301.10 - (ICD9) AFFECTIVE PERSONALITY DISORDER UNSPECIFIED
	301.11 - (ICD9) CHRONIC HYPOMANIC PERSONALITY DISORDER
	301.12 - (ICD9) CHRONIC DEPRESSIVE PERSONALITY DISORDER
	301.13 - (ICD9) CYCLOTHYMIC DISORDER
	301.2 - (ICD9) SCHIZOID PERSONALITY DISORDER
	301.20 - (ICD9) SCHIZOID PERSONALITY DISORDER UNSPECIFIED
	301.21 - (ICD9) INTROVERTED PERSONALITY
	301.22 - (ICD9) SCHIZOTYPAL PERSONALITY DISORDER
	301.3 - (ICD9) EXPLOSIVE PERSONALITY DISORDER
	301.4 - (ICD9) OBSESSIVE-COMPULSIVE PERSONALITY DISORDER
	301.5 - (ICD9) HISTRIONIC PERSONALITY DISORDER
	301.50 - (ICD9) HISTRIONIC PERSONALITY DISORDER UNSPECIFIED
	301.51 - (ICD9) CHRONIC FACTITIOUS ILLNESS WITH PHYSICAL SYMPTOMS
	301.59 - (ICD9) OTHER HISTRIONIC PERSONALITY DISORDER
	301.6 - (ICD9) DEPENDENT PERSONALITY DISORDER
	301.7 - (ICD9) ANTISOCIAL PERSONALITY DISORDER
	301.8 - (ICD9) OTHER PERSONALITY DISORDERS
	301.81 - (ICD9) NARCISSISTIC PERSONALITY DISORDER
	301.82 - (ICD9) AVOIDANT PERSONALITY DISORDER
	301.83 - (ICD9) BORDERLINE PERSONALITY DISORDER
	301.84 - (ICD9) PASSIVE-AGGRESSIVE PERSONALITY
	301.89 - (ICD9) OTHER PERSONALITY DISORDERS
	301.9 - (ICD9) UNSPECIFIED PERSONALITY DISORDER
	309.0 - (ICD9) ADJUSTMENT DISORDER WITH DEPRESSED MOOD
	309.1 - (ICD9) ADJUSTMENT REACTION WITH PROLONGED DEPRESSIVE REACTION
	309.2 - (ICD9) ADJUSTMENT REACTION WITH PREDOMINANT DISTURBANCE OF OTHER EMOTIONS
	309.21 - (ICD9) SEPARATION ANXIETY DISORDER
	309.22 - (ICD9) EMANCIPATION DISORDER OF ADOLESCENCE AND EARLY ADULT LIFE
	309.23 - (ICD9) SPECIFIC ACADEMIC OR WORK INHIBITION
	309.24 - (ICD9) ADJUSTMENT DISORDER WITH ANXIETY
	309.28 - (ICD9) ADJUSTMENT DISORDER WITH MIXED ANXIETY AND DEPRESSED MOOD
	309.29 - (ICD9) OTHER ADJUSTMENT REACTIONS WITH PREDOMINANT DISTURBANCE OF OTHER EMOTIONS
	309.3 - (ICD9) ADJUSTMENT DISORDER WITH DISTURBANCE OF CONDUCT
	309.4 - (ICD9) ADJUSTMENT DISORDER WITH MIXED DISTURBANCE OF EMOTIONS AND CONDUCT
	309.8 - (ICD9) OTHER SPECIFIED ADJUSTMENT REACTIONS
	309.81 - (ICD9) POSTTRAUMATIC STRESS DISORDER
	309.82 - (ICD9) ADJUSTMENT REACTION WITH PHYSICAL SYMPTOMS
	309.83 - (ICD9) ADJUSTMENT REACTION WITH WITHDRAWAL
	309.89 - (ICD9) OTHER SPECIFIED ADJUSTMENT REACTIONS
	309.9 - (ICD9) UNSPECIFIED ADJUSTMENT REACTION
	311 - (ICD9) DEPRESSIVE DISORDER NOT ELSEWHERE CLASSIFIED
	Service Sub-Category is any of: { "10120", "10220", "10320", "10420", "10520", "12220", "20120", "20220", "21120", "21220", "22120", "22320", "30120", "30220", "30320", "30420", "30520", "30620", "31120", "31220", "31320", "31420", "31520", "31620" }
	10120
	10220
	10320
	10420
	10520
	12220
	20120
	20220
	21120
	21220
	22120
	22320
	30120
	30220
	30320
	30420
	30520
	30620
	31120
	31220
	31320
	31420
	31520
	31620
	The occurrence of Outpatient with the following attributes:
	Diagnosis Code (Any Position) is any of: { "881", "881.0", "881.00", "881.01", "881.02", "881.1", "881.10", "881.11", "881.12", "881.2", "881.20", "881.21", "881.22", "960", "960.0", "960.1", "960.2", "960.3", "960.4", "960.5", "960.6", "960.7", "960.8", "960.9", "961", "961.0", "961.1", "961.2", "961.3", "961.4", "961.5", "961.6", "961.7", "961.8", "961.9", "962", "962.0", "962.1", "962.2", "962…
	881 - (ICD9) OPEN WOUND OF ELBOW FOREARM AND WRIST
	881.0 - (ICD9) OPEN WOUND OF ELBOW FOREARM AND WRIST WITHOUT MENTION OF COMPLICATION
	881.00 - (ICD9) OPEN WOUND OF FOREARM WITHOUT COMPLICATION
	881.01 - (ICD9) OPEN WOUND OF ELBOW WITHOUT COMPLICATION
	881.02 - (ICD9) OPEN WOUND OF WRIST WITHOUT COMPLICATION
	881.1 - (ICD9) OPEN WOUND OF ELBOW FOREARM AND WRIST COMPLICATED
	881.10 - (ICD9) OPEN WOUND OF FOREARM COMPLICATED
	881.11 - (ICD9) OPEN WOUND OF ELBOW COMPLICATED
	881.12 - (ICD9) OPEN WOUND OF WRIST COMPLICATED
	881.2 - (ICD9) OPEN WOUND OF ELBOW FOREARM AND WRIST WITH TENDON INVOLVEMENT
	881.20 - (ICD9) OPEN WOUND OF FOREARM WITH TENDON INVOLVEMENT
	881.21 - (ICD9) OPEN WOUND OF ELBOW WITH TENDON INVOLVEMENT
	881.22 - (ICD9) OPEN WOUND OF WRIST WITH TENDON INVOLVEMENT
	960 - (ICD9) POISONING BY ANTIBIOTICS
	960.0 - (ICD9) POISONING BY PENICILLINS
	960.1 - (ICD9) POISONING BY ANTIFUNGAL ANTIBIOTICS
	960.2 - (ICD9) POISONING BY CHLORAMPHENICOL GROUP
	960.3 - (ICD9) POISONING BY ERYTHROMYCIN AND OTHER MACROLIDES
	960.4 - (ICD9) POISONING BY TETRACYCLINE GROUP
	960.5 - (ICD9) POISONING OF CEPHALOSPORIN GROUP
	960.6 - (ICD9) POISONING OF ANTIMYCOBACTERIAL ANTIBIOTICS
	960.7 - (ICD9) POISONING BY ANTINEOPLASTIC ANTIBIOTICS
	960.8 - (ICD9) POISONING BY OTHER SPECIFIED ANTIBIOTICS
	960.9 - (ICD9) POISONING BY UNSPECIFIED ANTIBIOTIC
	961 - (ICD9) POISONING BY OTHER ANTI-INFECTIVES
	961.0 - (ICD9) POISONING BY SULFONAMIDES
	961.1 - (ICD9) POISONING BY ARSENICAL ANTI-INFECTIVES
	961.2 - (ICD9) POISONING BY HEAVY METAL ANTI-INFECTIVES
	961.3 - (ICD9) POISONING BY QUINOLINE AND HYDROXYQUINOLINE DERIVATIVES
	961.4 - (ICD9) POISONING BY ANTIMALARIALS AND DRUGS ACTING ON OTHER BLOOD PROTOZOA
	961.5 - (ICD9) POISONING BY OTHER ANTIPROTOZOAL DRUGS
	961.6 - (ICD9) POISONING BY ANTHELMINTICS
	961.7 - (ICD9) POISONING BY ANTIVIRAL DRUGS
	961.8 - (ICD9) POISONING BY OTHER ANTIMYCOBACTERIAL DRUGS
	961.9 - (ICD9) POISONING BY OTHER AND UNSPECIFIED ANTI-INFECTIVES
	962 - (ICD9) POISONING BY HORMONES AND SYNTHETIC SUBSTITUTES
	962.0 - (ICD9) POISONING BY ADRENAL CORTICAL STEROIDS
	962.1 - (ICD9) POISONING BY ANDROGENS AND ANABOLIC CONGENERS
	962.2 - (ICD9) POISONING BY OVARIAN HORMONES AND SYNTHETIC SUBSTITUTES
	962.3 - (ICD9) POISONING BY INSULINS AND ANTIDIABETIC AGENTS
	962.4 - (ICD9) POISONING BY ANTERIOR PITUITARY HORMONES
	962.5 - (ICD9) POISONING BY POSTERIOR PITUITARY HORMONES
	962.6 - (ICD9) POISONING BY PARATHYROID AND PARATHYROID DERIVATIVES
	962.7 - (ICD9) POISONING BY THYROID AND THYROID DERIVATIVES
	962.8 - (ICD9) POISONING BY ANTITHYROID AGENTS
	962.9 - (ICD9) POISONING BY OTHER AND UNSPECIFIED HORMONES AND SYNTHETIC SUBSTITUTES
	963 - (ICD9) POISONING BY PRIMARILY SYSTEMIC AGENTS
	963.0 - (ICD9) POISONING BY ANTIALLERGIC AND ANTIEMETIC DRUGS
	963.1 - (ICD9) POISONING BY ANTINEOPLASTIC AND IMMUNOSUPPRESSIVE DRUGS
	963.2 - (ICD9) POISONING BY ACIDIFYING AGENTS
	963.3 - (ICD9) POISONING BY ALKALIZING AGENTS
	963.4 - (ICD9) POISONING BY ENZYMES NOT ELSEWHERE CLASSIFIED
	963.5 - (ICD9) POISONING BY VITAMINS NOT ELSEWHERE CLASSIFIED
	963.8 - (ICD9) POISONING BY OTHER SPECIFIED SYSTEMIC AGENTS
	963.9 - (ICD9) POISONING BY UNSPECIFIED SYSTEMIC AGENT
	964 - (ICD9) POISONING BY AGENTS PRIMARILY AFFECTING BLOOD CONSTITUENTS
	964.0 - (ICD9) POISONING BY IRON AND ITS COMPOUNDS
	964.1 - (ICD9) POISONING BY LIVER PREPARATIONS AND OTHER ANTIANEMIC AGENTS
	964.2 - (ICD9) POISONING BY ANTICOAGULANTS
	964.3 - (ICD9) POISONING BY VITAMIN K (PHYTONADIONE)
	964.4 - (ICD9) POISONING BY FIBRINOLYSIS-AFFECTING DRUGS
	964.5 - (ICD9) POISONING BY ANTICOAGULANT ANTAGONISTS AND OTHER COAGULANTS
	964.6 - (ICD9) POISONING BY GAMMA GLOBULIN
	964.7 - (ICD9) POISONING BY NATURAL BLOOD AND BLOOD PRODUCTS
	964.8 - (ICD9) POISONING BY OTHER SPECIFIED AGENTS AFFECTING BLOOD CONSTITUENTS
	964.9 - (ICD9) POISONING BY UNSPECIFIED AGENT AFFECTING BLOOD CONSTITUENTS
	965 - (ICD9) POISONING BY ANALGESICS ANTIPYRETICS AND ANTIRHEUMATICS
	965.0 - (ICD9) POISONING BY OPIATES AND RELATED NARCOTICS
	965.00 - (ICD9) POISONING BY OPIUM (ALKALOIDS) UNSPECIFIED
	965.01 - (ICD9) POISONING BY HEROIN
	965.02 - (ICD9) POISONING BY METHADONE
	965.09 - (ICD9) POISONING BY OTHER OPIATES AND RELATED NARCOTICS
	965.1 - (ICD9) POISONING BY SALICYLATES
	965.4 - (ICD9) POISONING BY AROMATIC ANALGESICS NOT ELSEWHERE CLASSIFIED
	965.5 - (ICD9) POISONING BY PYRAZOLE DERIVATIVES
	965.6 - (ICD9) POISONING BY ANTIRHEUMATICS (ANTIPHLOGISTICS)
	965.61 - (ICD9) POISONING BY PROPIONIC ACID DERIVATIVES
	965.69 - (ICD9) POISONING BY OTHER ANTIRHEUMATICS
	965.7 - (ICD9) POISONING BY OTHER NON-NARCOTIC ANALGESICS
	965.8 - (ICD9) POISONING BY OTHER SPECIFIED ANALGESICS AND ANTIPYRETICS
	965.9 - (ICD9) POISONING BY UNSPECIFIED ANALGESIC AND ANTIPYRETIC
	966 - (ICD9) POISONING BY ANTICONVULSANTS AND ANTI-PARKINSONISM DRUGS
	966.0 - (ICD9) POISONING BY OXAZOLIDINE DERIVATIVES
	966.1 - (ICD9) POISONING BY HYDANTOIN DERIVATIVES
	966.2 - (ICD9) POISONING BY SUCCINIMIDES
	966.3 - (ICD9) POISONING BY OTHER AND UNSPECIFIED ANTICONVULSANTS
	966.4 - (ICD9) POISONING BY ANTI-PARKINSONISM DRUGS
	967 - (ICD9) POISONING BY SEDATIVES AND HYPNOTICS
	967.0 - (ICD9) POISONING BY BARBITURATES
	967.1 - (ICD9) POISONING BY CHLORAL HYDRATE GROUP
	967.2 - (ICD9) POISONING BY PARALDEHYDE
	967.3 - (ICD9) POISONING BY BROMINE COMPOUNDS
	967.4 - (ICD9) POISONING BY METHAQUALONE COMPOUNDS
	967.5 - (ICD9) POISONING BY GLUTETHIMIDE GROUP
	967.6 - (ICD9) POISONING BY MIXED SEDATIVES NOT ELSEWHERE CLASSIFIED
	967.8 - (ICD9) POISONING BY OTHER SEDATIVES AND HYPNOTICS
	967.9 - (ICD9) POISONING BY UNSPECIFIED SEDATIVE OR HYPNOTIC
	968 - (ICD9) POISONING BY OTHER CENTRAL NERVOUS SYSTEM DEPRESSANTS AND ANESTHETICS
	968.0 - (ICD9) POISONING BY CENTRAL NERVOUS SYSTEM MUSCLE-TONE DEPRESSANTS
	968.1 - (ICD9) POISONING BY HALOTHANE
	968.2 - (ICD9) POISONING BY OTHER GASEOUS ANESTHETICS
	968.3 - (ICD9) POISONING BY INTRAVENOUS ANESTHETICS
	968.4 - (ICD9) POISONING BY OTHER AND UNSPECIFIED GENERAL ANESTHETICS
	968.5 - (ICD9) POISONING BY SURFACE (TOPICAL) AND INFILTRATION ANESTHETICS
	968.6 - (ICD9) POISONING BY PERIPHERAL NERVE- AND PLEXUS-BLOCKING ANESTHETICS
	968.7 - (ICD9) POISONING BY SPINAL ANESTHETICS
	968.9 - (ICD9) POISONING BY OTHER AND UNSPECIFIED LOCAL ANESTHETICS
	969 - (ICD9) POISONING BY PSYCHOTROPIC AGENTS
	969.0 - (ICD9) POISONING BY ANTIDEPRESSANTS
	969.00 - (ICD9) POISONING BY ANTIDEPRESSANT UNSPECIFIED
	969.01 - (ICD9) POISONING BY MONOAMINE OXIDASE INHIBITORS
	969.02 - (ICD9) POISONING BY SELECTIVE SEROTONIN AND NOREPINEPHRINE REUPTAKE INHIBITORS
	969.03 - (ICD9) POISONING BY SELECTIVE SEROTONIN REUPTAKE INHIBITORS
	969.04 - (ICD9) POISONING BY TETRACYCLIC ANTIDEPRESSANTS
	969.05 - (ICD9) POISONING BY TRICYCLIC ANTIDEPRESSANTS
	969.09 - (ICD9) POISONING BY OTHER ANTIDEPRESSANT
	969.1 - (ICD9) POISONING BY PHENOTHIAZINE-BASED TRANQUILIZERS
	969.2 - (ICD9) POISONING BY BUTYROPHENONE-BASED TRANQUILIZERS
	969.3 - (ICD9) POISONING BY OTHER ANTIPSYCHOTICS NEUROLEPTICS AND MAJOR TRANQUILIZERS
	969.4 - (ICD9) POISONING BY BENZODIAZEPINE-BASED TRANQUILIZERS
	969.5 - (ICD9) POISONING BY OTHER TRANQUILIZERS
	969.6 - (ICD9) POISONING BY PSYCHODYSLEPTICS (HALLUCINOGENS)
	969.7 - (ICD9) POISONING BY PSYCHOSTIMULANTS
	969.70 - (ICD9) POISONING BY PSYCHOSTIMULANT UNSPECIFIED
	969.71 - (ICD9) POISONING BY CAFFEINE
	969.72 - (ICD9) POISONING BY AMPHETAMINES
	969.73 - (ICD9) POISONING BY METHYLPHENIDATE
	969.79 - (ICD9) POISONING BY OTHER PSYCHOSTIMULANT
	969.8 - (ICD9) POISONING BY OTHER SPECIFIED PSYCHOTROPIC AGENTS
	969.9 - (ICD9) POISONING BY UNSPECIFIED PSYCHOTROPIC AGENT
	970 - (ICD9) POISONING BY CENTRAL NERVOUS SYSTEM STIMULANTS
	970.0 - (ICD9) POISONING BY ANALEPTICS
	970.1 - (ICD9) POISONING BY OPIATE ANTAGONISTS
	970.8 - (ICD9) POISONING BY OTHER SPECIFIED CENTRAL NERVOUS SYSTEM STIMULANTS
	970.81 - (ICD9) POISONING BY COCAINE
	970.89 - (ICD9) POISONING BY OTHER SPECIFIED CENTRAL NERVOUS SYSTEM STIMULANTS
	970.9 - (ICD9) POISONING BY UNSPECIFIED CENTRAL NERVOUS SYSTEM STIMULANT
	971 - (ICD9) POISONING BY DRUGS PRIMARILY AFFECTING THE AUTONOMIC NERVOUS SYSTEM
	971.0 - (ICD9) POISONING BY PARASYMPATHOMIMETICS (CHOLINERGICS)
	971.1 - (ICD9) POISONING BY PARASYMPATHOLYTICS (ANTICHOLINERGICS AND ANTIMUSCARINICS) AND SPASMOLYTICS
	971.2 - (ICD9) POISONING BY SYMPATHOMIMETICS (ADRENERGICS)
	971.3 - (ICD9) POISONING BY SYMPATHOLYTICS (ANTIADRENERGICS)
	971.9 - (ICD9) POISONING BY UNSPECIFIED DRUG PRIMARILY AFFECTING AUTONOMIC NERVOUS SYSTEM
	972 - (ICD9) POISONING BY AGENTS PRIMARILY AFFECTING THE CARDIOVASCULAR SYSTEM
	972.0 - (ICD9) POISONING BY CARDIAC RHYTHM REGULATORS
	972.1 - (ICD9) POISONING BY CARDIOTONIC GLYCOSIDES AND DRUGS OF SIMILAR ACTION
	972.2 - (ICD9) POISONING BY ANTILIPEMIC AND ANTIARTERIOSCLEROTIC DRUGS
	972.3 - (ICD9) POISONING BY GANGLION-BLOCKING AGENTS
	972.4 - (ICD9) POISONING BY CORONARY VASODILATORS
	972.5 - (ICD9) POISONING BY OTHER VASODILATORS
	972.6 - (ICD9) POISONING BY OTHER ANTIHYPERTENSIVE AGENTS
	972.7 - (ICD9) POISONING BY ANTIVARICOSE DRUGS INCLUDING SCLEROSING AGENTS
	972.8 - (ICD9) POISONING BY CAPILLARY-ACTIVE DRUGS
	972.9 - (ICD9) POISONING BY OTHER AND UNSPECIFIED AGENTS PRIMARILY AFFECTING THE CARDIOVASCULAR SYSTEM
	973 - (ICD9) POISONING BY AGENTS PRIMARILY AFFECTING THE GASTROINTESTINAL SYSTEM
	973.0 - (ICD9) POISONING BY ANTACIDS AND ANTIGASTRIC SECRETION DRUGS
	973.1 - (ICD9) POISONING BY IRRITANT CATHARTICS
	973.2 - (ICD9) POISONING BY EMOLLIENT CATHARTICS
	973.3 - (ICD9) POISONING BY OTHER CATHARTICS INCLUDING INTESTINAL ATONIA
	973.4 - (ICD9) POISONING BY DIGESTANTS
	973.5 - (ICD9) POISONING BY ANTIDIARRHEAL DRUGS
	973.6 - (ICD9) POISONING BY EMETICS
	973.8 - (ICD9) POISONING BY OTHER SPECIFIED AGENTS PRIMARILY AFFECTING THE GASTROINTESTINAL SYSTEM
	973.9 - (ICD9) POISONING BY UNSPECIFIED AGENT PRIMARILY AFFECTING THE GASTROINTESTINAL SYSTEM
	974 - (ICD9) POISONING BY WATER MINERAL AND URIC ACID METABOLISM DRUGS
	974.0 - (ICD9) POISONING BY MERCURIAL DIURETICS
	974.1 - (ICD9) POISONING BY PURINE DERIVATIVE DIURETICS
	974.2 - (ICD9) POISONING BY CARBONIC ACID ANHYDRASE INHIBITORS
	974.3 - (ICD9) POISONING BY SALURETICS
	974.4 - (ICD9) POISONING BY OTHER DIURETICS
	974.5 - (ICD9) POISONING BY ELECTROLYTIC CALORIC AND WATER-BALANCE AGENTS
	974.6 - (ICD9) POISONING BY OTHER MINERAL SALTS NOT ELSEWHERE CLASSIFIED
	974.7 - (ICD9) POISONING BY URIC ACID METABOLISM DRUGS
	975 - (ICD9) POISONING BY AGENTS PRIMARILY ACTING ON THE SMOOTH AND SKELETAL MUSCLES AND RESPIRATORY SYSTEM
	975.0 - (ICD9) POISONING BY OXYTOCIC AGENTS
	975.1 - (ICD9) POISONING BY SMOOTH MUSCLE RELAXANTS
	975.2 - (ICD9) POISONING BY SKELETAL MUSCLE RELAXANTS
	975.3 - (ICD9) POISONING BY OTHER AND UNSPECIFIED DRUGS ACTING ON MUSCLES
	975.4 - (ICD9) POISONING BY ANTITUSSIVES
	975.5 - (ICD9) POISONING BY EXPECTORANTS
	975.6 - (ICD9) POISONING BY ANTI-COMMON COLD DRUGS
	975.7 - (ICD9) POISONING BY ANTIASTHMATICS
	975.8 - (ICD9) POISONING BY OTHER AND UNSPECIFIED RESPIRATORY DRUGS
	976 - (ICD9) POISONING BY AGENTS PRIMARILY AFFECTING SKIN AND MUCOUS MEMBRANE OPHTHALMOLOGICAL OTORHINOLARYNGOLOGICAL AND DENTAL DRUGS
	976.0 - (ICD9) POISONING BY LOCAL ANTI-INFECTIVES AND ANTI-INFLAMMATORY DRUGS
	976.1 - (ICD9) POISONING BY ANTIPRURITICS
	976.2 - (ICD9) POISONING BY LOCAL ASTRINGENTS AND LOCAL DETERGENTS
	976.3 - (ICD9) POISONING BY EMOLLIENTS DEMULCENTS AND PROTECTANTS
	976.4 - (ICD9) POISONING BY KERATOLYTICS KERATOPLASTICS OTHER HAIR TREATMENT DRUGS AND PREPARATIONS
	976.5 - (ICD9) POISONING BY EYE ANTI-INFECTIVES AND OTHER EYE DRUGS
	976.6 - (ICD9) POISONING BY ANTI-INFECTIVES AND OTHER DRUGS AND PREPARATIONS FOR EAR NOSE AND THROAT
	976.7 - (ICD9) POISONING BY DENTAL DRUGS TOPICALLY APPLIED
	976.8 - (ICD9) POISONING BY OTHER AGENTS PRIMARILY AFFECTING SKIN AND MUCOUS MEMBRANE
	976.9 - (ICD9) POISONING BY UNSPECIFIED AGENT PRIMARILY AFFECTING SKIN AND MUCOUS MEMBRANE
	977 - (ICD9) POISONING BY OTHER AND UNSPECIFIED DRUGS AND MEDICINAL SUBSTANCES
	977.0 - (ICD9) POISONING BY DIETETICS
	977.1 - (ICD9) POISONING BY LIPOTROPIC DRUGS
	977.2 - (ICD9) POISONING BY ANTIDOTES AND CHELATING AGENTS NOT ELSEWHERE CLASSIFIED
	977.3 - (ICD9) POISONING BY ALCOHOL DETERRENTS
	977.4 - (ICD9) POISONING BY PHARMACEUTICAL EXCIPIENTS
	977.8 - (ICD9) POISONING BY OTHER SPECIFIED DRUGS AND MEDICINAL SUBSTANCES
	977.9 - (ICD9) POISONING BY UNSPECIFIED DRUG OR MEDICINAL SUBSTANCE
	978 - (ICD9) POISONING BY BACTERIAL VACCINES
	978.0 - (ICD9) POISONING BY BCG VACCINE
	978.1 - (ICD9) POISONING BY TYPHOID AND PARATYPHOID VACCINE
	978.2 - (ICD9) POISONING BY CHOLERA VACCINE
	978.3 - (ICD9) POISONING BY PLAGUE VACCINE
	978.4 - (ICD9) POISONING BY TETANUS VACCINE
	978.5 - (ICD9) POISONING BY DIPHTHERIA VACCINE
	978.6 - (ICD9) POISONING BY PERTUSSIS VACCINE INCLUDING COMBINATIONS WITH A PERTUSSIS COMPONENT
	978.8 - (ICD9) POISONING BY OTHER AND UNSPECIFIED BACTERIAL VACCINES
	978.9 - (ICD9) POISONING BY MIXED BACTERIAL VACCINES EXCEPT COMBINATIONS WITH A PERTUSSIS COMPONENT
	979 - (ICD9) POISONING BY OTHER VACCINES AND BIOLOGICAL SUBSTANCES
	979.0 - (ICD9) POISONING BY SMALLPOX VACCINE
	979.1 - (ICD9) POISONING BY RABIES VACCINE
	979.2 - (ICD9) POISONING BY TYPHUS VACCINE
	979.3 - (ICD9) POISONING BY YELLOW FEVER VACCINE
	979.4 - (ICD9) POISONING BY MEASLES VACCINE
	979.5 - (ICD9) POISONING BY POLIOMYELITIS VACCINE
	979.6 - (ICD9) POISONING BY OTHER AND UNSPECIFIED VIRAL AND RICKETTSIAL VACCINES
	979.7 - (ICD9) POISONING BY MIXED VIRAL-RICKETTSIAL AND BACTERIAL VACCINES EXCEPT COMBINATIONS WITH A PERTUSSIS COMPONENT
	979.9 - (ICD9) POISONING BY OTHER AND UNSPECIFIED VACCINES AND BIOLOGICAL SUBSTANCES
	980 - (ICD9) TOXIC EFFECT OF ALCOHOL
	980.0 - (ICD9) TOXIC EFFECT OF ETHYL ALCOHOL
	980.1 - (ICD9) TOXIC EFFECT OF METHYL ALCOHOL
	980.2 - (ICD9) TOXIC EFFECT OF ISOPROPYL ALCOHOL
	980.3 - (ICD9) TOXIC EFFECT OF FUSEL OIL
	980.8 - (ICD9) TOXIC EFFECT OF OTHER SPECIFIED ALCOHOLS
	980.9 - (ICD9) TOXIC EFFECT OF UNSPECIFIED ALCOHOL
	981 - (ICD9) TOXIC EFFECT OF PETROLEUM PRODUCTS
	982 - (ICD9) TOXIC EFFECT OF SOLVENTS OTHER THAN PETROLEUM-BASED
	982.0 - (ICD9) TOXIC EFFECT OF BENZENE AND HOMOLOGUES
	982.1 - (ICD9) TOXIC EFFECT OF CARBON TETRACHLORIDE
	982.2 - (ICD9) TOXIC EFFECT OF CARBON DISULFIDE
	982.3 - (ICD9) TOXIC EFFECT OF OTHER CHLORINATED HYDROCARBON SOLVENTS
	982.4 - (ICD9) TOXIC EFFECT OF NITROGLYCOL
	982.8 - (ICD9) TOXIC EFFECT OF OTHER NONPETROLEUM-BASED SOLVENTS
	983 - (ICD9) TOXIC EFFECT OF CORROSIVE AROMATICS ACIDS AND CAUSTIC ALKALIS
	983.0 - (ICD9) TOXIC EFFECT OF CORROSIVE AROMATICS
	983.1 - (ICD9) TOXIC EFFECT OF ACIDS
	983.2 - (ICD9) TOXIC EFFECT OF CAUSTIC ALKALIS
	983.9 - (ICD9) TOXIC EFFECT OF CAUSTIC UNSPECIFIED
	984 - (ICD9) TOXIC EFFECT OF LEAD AND ITS COMPOUNDS (INCLUDING FUMES)
	984.0 - (ICD9) TOXIC EFFECT OF INORGANIC LEAD COMPOUNDS
	984.1 - (ICD9) TOXIC EFFECT OF ORGANIC LEAD COMPOUNDS
	984.8 - (ICD9) TOXIC EFFECT OF OTHER LEAD COMPOUNDS
	984.9 - (ICD9) TOXIC EFFECT OF UNSPECIFIED LEAD COMPOUND
	985 - (ICD9) TOXIC EFFECT OF OTHER METALS
	985.0 - (ICD9) TOXIC EFFECT OF MERCURY AND ITS COMPOUNDS
	985.1 - (ICD9) TOXIC EFFECT OF ARSENIC AND ITS COMPOUNDS
	985.2 - (ICD9) TOXIC EFFECT OF MANGANESE AND ITS COMPOUNDS
	985.3 - (ICD9) TOXIC EFFECT OF BERYLLIUM AND ITS COMPOUNDS
	985.4 - (ICD9) TOXIC EFFECT OF ANTIMONY AND ITS COMPOUNDS
	985.5 - (ICD9) TOXIC EFFECT OF CADMIUM AND ITS COMPOUNDS
	985.6 - (ICD9) TOXIC EFFECT OF CHROMIUM
	985.8 - (ICD9) TOXIC EFFECT OF OTHER SPECIFIED METALS
	985.9 - (ICD9) TOXIC EFFECT OF UNSPECIFIED METAL
	986 - (ICD9) TOXIC EFFECT OF CARBON MONOXIDE
	987 - (ICD9) TOXIC EFFECT OF OTHER GASES FUMES OR VAPORS
	987.0 - (ICD9) TOXIC EFFECT OF LIQUEFIED PETROLEUM GASES
	987.1 - (ICD9) TOXIC EFFECT OF OTHER HYDROCARBON GAS
	987.2 - (ICD9) TOXIC EFFECT OF NITROGEN OXIDES
	987.3 - (ICD9) TOXIC EFFECT OF SULFUR DIOXIDE
	987.4 - (ICD9) TOXIC EFFECT OF FREON
	987.5 - (ICD9) TOXIC EFFECT OF LACRIMOGENIC GAS
	987.6 - (ICD9) TOXIC EFFECT OF CHLORINE GAS
	987.7 - (ICD9) TOXIC EFFECT OF HYDROCYANIC ACID GAS
	987.8 - (ICD9) TOXIC EFFECT OF OTHER SPECIFIED GASES FUMES OR VAPORS
	987.9 - (ICD9) TOXIC EFFECT OF UNSPECIFIED GAS FUME OR VAPOR
	988 - (ICD9) TOXIC EFFECT OF NOXIOUS SUBSTANCES EATEN AS FOOD
	988.0 - (ICD9) TOXIC EFFECT OF FISH AND SHELLFISH EATEN AS FOOD
	988.1 - (ICD9) TOXIC EFFECT OF MUSHROOMS EATEN AS FOOD
	988.2 - (ICD9) TOXIC EFFECT OF BERRIES AND OTHER PLANTS EATEN AS FOOD
	988.8 - (ICD9) TOXIC EFFECT OF OTHER SPECIFIED NOXIOUS SUBSTANCES EATEN AS FOOD
	988.9 - (ICD9) TOXIC EFFECT OF UNSPECIFIED NOXIOUS SUBSTANCE EATEN AS FOOD
	989 - (ICD9) TOXIC EFFECT OF OTHER SUBSTANCES CHIEFLY NONMEDICINAL AS TO SOURCE
	989.0 - (ICD9) TOXIC EFFECT OF HYDROCYANIC ACID AND CYANIDES
	989.1 - (ICD9) TOXIC EFFECT OF STRYCHNINE AND SALTS
	989.2 - (ICD9) TOXIC EFFECT OF CHLORINATED HYDROCARBONS
	989.3 - (ICD9) TOXIC EFFECT OF ORGANOPHOSPHATE AND CARBAMATE
	989.4 - (ICD9) TOXIC EFFECT OF OTHER PESTICIDES NOT ELSEWHERE CLASSIFIED
	989.5 - (ICD9) TOXIC EFFECT OF VENOM
	989.6 - (ICD9) TOXIC EFFECT OF SOAPS AND DETERGENTS
	989.7 - (ICD9) TOXIC EFFECT OF AFLATOXIN AND OTHER MYCOTOXIN (FOOD CONTAMINANTS)
	989.8 - (ICD9) TOXIC EFFECT OF OTHER SUBSTANCES CHIEFLY NONMEDICINAL AS TO SOURCE
	989.81 - (ICD9) TOXIC EFFECT OF ASBESTOS
	989.82 - (ICD9) TOXIC EFFECT OF LATEX
	989.83 - (ICD9) TOXIC EFFECT OF SILICONE
	989.84 - (ICD9) TOXIC EFFECT OF TOBACCO
	989.89 - (ICD9) TOXIC EFFECT OF OTHER SUBSTANCE CHIEFLY NONMEDICINAL AS TO SOURCE NOT ELSEWHERE CLASSIFIED
	989.9 - (ICD9) TOXIC EFFECT OF UNSPECIFIED SUBSTANCE CHIEFLY NONMEDICINAL AS TO SOURCE
	994.7 - (ICD9) ASPHYXIATION AND STRANGULATION
	Diagnosis Code (Any Position) is any of: { "293.83", "296.0", "296.00", "296.01", "296.02", "296.03", "296.04", "296.05", "296.06", "296.1", "296.10", "296.11", "296.12", "296.13", "296.14", "296.15", "296.16", "296.2", "296.20", "296.21", "296.22", "296.23", "296.24", "296.25", "296.26", "296.3", "296.30", "296.31", "296.32", "296.33", "296.34", "296.35", "296.36", "296.4", "296.40", "296.41", "…
	293.83 - (ICD9) MOOD DISORDER WITH HALLUCINATIONS IN CONDITIONS CLASSIFIED ELSEWHERE
	296.0 - (ICD9) BIPOLAR I DISORDER SINGLE MANIC EPISODE
	296.00 - (ICD9) BIPOLAR I DISORDER SINGLE MANIC EPISODE UNSPECIFIED
	296.01 - (ICD9) BIPOLAR I DISORDER SINGLE MANIC EPISODE MILD
	296.02 - (ICD9) BIPOLAR I DISORDER SINGLE MANIC EPISODE MODERATE
	296.03 - (ICD9) BIPOLAR I DISORDER SINGLE MANIC EPISODE SEVERE WITHOUT MENTION OF PSYCHOTIC BEHAVIOR
	296.04 - (ICD9) BIPOLAR I DISORDER SINGLE MANIC EPISODE SEVERE SPECIFIED AS WITH PSYCHOTIC BEHAVIOR
	296.05 - (ICD9) BIPOLAR I DISORDER SINGLE MANIC EPISODE IN PARTIAL OR UNSPECIFIED REMISSION
	296.06 - (ICD9) BIPOLAR I DISORDER SINGLE MANIC EPISODE IN FULL REMISSION
	296.1 - (ICD9) MANIC DISORDER RECURRENT EPISODE
	296.10 - (ICD9) MANIC AFFECTIVE DISORDER RECURRENT EPISODE UNSPECIFIED DEGREE
	296.11 - (ICD9) MANIC AFFECTIVE DISORDER RECURRENT EPISODE MILD DEGREE
	296.12 - (ICD9) MANIC AFFECTIVE DISORDER RECURRENT EPISODE MODERATE DEGREE
	296.13 - (ICD9) MANIC AFFECTIVE DISORDER RECURRENT EPISODE SEVERE DEGREE WITHOUT PSYCHOTIC BEHAVIOR
	296.14 - (ICD9) MANIC AFFECTIVE DISORDER RECURRENT EPISODE SEVERE DEGREE SPECIFIED AS WITH PSYCHOTIC BEHAVIOR
	296.15 - (ICD9) MANIC AFFECTIVE DISORDER RECURRENT EPISODE IN PARTIAL OR UNSPECIFIED REMISSION
	296.16 - (ICD9) MANIC AFFECTIVE DISORDER RECURRENT EPISODE IN FULL REMISSION
	296.2 - (ICD9) MAJOR DEPRESSIVE DISORDER SINGLE EPISODE
	296.20 - (ICD9) MAJOR DEPRESSIVE AFFECTIVE DISORDER SINGLE EPISODE UNSPECIFIED DEGREE
	296.21 - (ICD9) MAJOR DEPRESSIVE AFFECTIVE DISORDER SINGLE EPISODE MILD DEGREE
	296.22 - (ICD9) MAJOR DEPRESSIVE AFFECTIVE DISORDER SINGLE EPISODE MODERATE DEGREE
	296.23 - (ICD9) MAJOR DEPRESSIVE AFFECTIVE DISORDER SINGLE EPISODE SEVERE DEGREE WITHOUT PSYCHOTIC BEHAVIOR
	296.24 - (ICD9) MAJOR DEPRESSIVE AFFECTIVE DISORDER SINGLE EPISODE SEVERE DEGREE SPECIFIED AS WITH PSYCHOTIC BEHAVIOR
	296.25 - (ICD9) MAJOR DEPRESSIVE AFFECTIVE DISORDER SINGLE EPISODE IN PARTIAL OR UNSPECIFIED REMISSION
	296.26 - (ICD9) MAJOR DEPRESSIVE AFFECTIVE DISORDER SINGLE EPISODE IN FULL REMISSION
	296.3 - (ICD9) MAJOR DEPRESSIVE DISORDER RECURRENT EPISODE
	296.30 - (ICD9) MAJOR DEPRESSIVE AFFECTIVE DISORDER RECURRENT EPISODE UNSPECIFIED DEGREE
	296.31 - (ICD9) MAJOR DEPRESSIVE AFFECTIVE DISORDER RECURRENT EPISODE MILD DEGREE
	296.32 - (ICD9) MAJOR DEPRESSIVE AFFECTIVE DISORDER RECURRENT EPISODE MODERATE DEGREE
	296.33 - (ICD9) MAJOR DEPRESSIVE AFFECTIVE DISORDER RECURRENT EPISODE SEVERE DEGREE WITHOUT PSYCHOTIC BEHAVIOR
	296.34 - (ICD9) MAJOR DEPRESSIVE AFFECTIVE DISORDER RECURRENT EPISODE SEVERE DEGREE SPECIFIED AS WITH PSYCHOTIC BEHAVIOR
	296.35 - (ICD9) MAJOR DEPRESSIVE AFFECTIVE DISORDER RECURRENT EPISODE IN PARTIAL OR UNSPECIFIED REMISSION
	296.36 - (ICD9) MAJOR DEPRESSIVE AFFECTIVE DISORDER RECURRENT EPISODE IN FULL REMISSION
	296.4 - (ICD9) BIPOLAR I DISORDER MOST RECENT EPISODE (OR CURRENT) MANIC
	296.40 - (ICD9) BIPOLAR I DISORDER MOST RECENT EPISODE (OR CURRENT) MANIC UNSPECIFIED
	296.41 - (ICD9) BIPOLAR I DISORDER MOST RECENT EPISODE (OR CURRENT) MANIC MILD
	296.42 - (ICD9) BIPOLAR I DISORDER MOST RECENT EPISODE (OR CURRENT) MANIC MODERATE
	296.43 - (ICD9) BIPOLAR I DISORDER MOST RECENT EPISODE (OR CURRENT) MANIC SEVERE WITHOUT MENTION OF PSYCHOTIC BEHAVIOR
	296.44 - (ICD9) BIPOLAR I DISORDER MOST RECENT EPISODE (OR CURRENT) MANIC SEVERE SPECIFIED AS WITH PSYCHOTIC BEHAVIOR
	296.45 - (ICD9) BIPOLAR I DISORDER MOST RECENT EPISODE (OR CURRENT) MANIC IN PARTIAL OR UNSPECIFIED REMISSION
	296.46 - (ICD9) BIPOLAR I DISORDER MOST RECENT EPISODE (OR CURRENT) MANIC IN FULL REMISSION
	296.5 - (ICD9) BIPOLAR I DISORDER MOST RECENT EPISODE (OR CURRENT) DEPRESSED
	296.50 - (ICD9) BIPOLAR I DISORDER MOST RECENT EPISODE (OR CURRENT) DEPRESSED UNSPECIFIED
	296.51 - (ICD9) BIPOLAR I DISORDER MOST RECENT EPISODE (OR CURRENT) DEPRESSED MILD
	296.52 - (ICD9) BIPOLAR I DISORDER MOST RECENT EPISODE (OR CURRENT) DEPRESSED MODERATE
	296.53 - (ICD9) BIPOLAR I DISORDER MOST RECENT EPISODE (OR CURRENT) DEPRESSED SEVERE WITHOUT MENTION OF PSYCHOTIC BEHAVIOR
	296.54 - (ICD9) BIPOLAR I DISORDER MOST RECENT EPISODE (OR CURRENT) DEPRESSED SEVERE SPECIFIED AS WITH PSYCHOTIC BEHAVIOR
	296.55 - (ICD9) BIPOLAR I DISORDER MOST RECENT EPISODE (OR CURRENT) DEPRESSED IN PARTIAL OR UNSPECIFIED REMISSION
	296.56 - (ICD9) BIPOLAR I DISORDER MOST RECENT EPISODE (OR CURRENT) DEPRESSED IN FULL REMISSION
	296.6 - (ICD9) BIPOLAR I DISORDER MOST RECENT EPISODE (OR CURRENT) MIXED
	296.60 - (ICD9) BIPOLAR I DISORDER MOST RECENT EPISODE (OR CURRENT) MIXED UNSPECIFIED
	296.61 - (ICD9) BIPOLAR I DISORDER MOST RECENT EPISODE (OR CURRENT) MIXED MILD
	296.62 - (ICD9) BIPOLAR I DISORDER MOST RECENT EPISODE (OR CURRENT) MIXED MODERATE
	296.63 - (ICD9) BIPOLAR I DISORDER MOST RECENT EPISODE (OR CURRENT) MIXED SEVERE WITHOUT MENTION OF PSYCHOTIC BEHAVIOR
	296.64 - (ICD9) BIPOLAR I DISORDER MOST RECENT EPISODE (OR CURRENT) MIXED SEVERE SPECIFIED AS WITH PSYCHOTIC BEHAVIOR
	296.65 - (ICD9) BIPOLAR I DISORDER MOST RECENT EPISODE (OR CURRENT) MIXED IN PARTIAL OR UNSPECIFIED REMISSION
	296.66 - (ICD9) BIPOLAR I DISORDER MOST RECENT EPISODE (OR CURRENT) MIXED IN FULL REMISSION
	296.7 - (ICD9) BIPOLAR I DISORDER MOST RECENT EPISODE (OR CURRENT) UNSPECIFIED
	296.8 - (ICD9) OTHER AND UNSPECIFIED BIPOLAR DISORDERS
	296.80 - (ICD9) BIPOLAR DISORDER UNSPECIFIED
	296.81 - (ICD9) ATYPICAL MANIC DISORDER
	296.82 - (ICD9) ATYPICAL DEPRESSIVE DISORDER
	296.89 - (ICD9) OTHER AND UNSPECIFIED BIPOLAR DISORDER OTHER
	296.90 - (ICD9) UNSPECIFIED EPISODIC MOOD DISORDER
	296.99 - (ICD9) OTHER SPECIFIED EPISODIC MOOD DISORDER
	298.0 - (ICD9) DEPRESSIVE TYPE PSYCHOSIS
	300.4 - (ICD9) DYSTHYMIC DISORDER
	300.9 - (ICD9) UNSPECIFIED NONPSYCHOTIC MENTAL DISORDER
	301 - (ICD9) PERSONALITY DISORDERS
	301.0 - (ICD9) PARANOID PERSONALITY DISORDER
	301.1 - (ICD9) AFFECTIVE PERSONALITY DISORDER
	301.10 - (ICD9) AFFECTIVE PERSONALITY DISORDER UNSPECIFIED
	301.11 - (ICD9) CHRONIC HYPOMANIC PERSONALITY DISORDER
	301.12 - (ICD9) CHRONIC DEPRESSIVE PERSONALITY DISORDER
	301.13 - (ICD9) CYCLOTHYMIC DISORDER
	301.2 - (ICD9) SCHIZOID PERSONALITY DISORDER
	301.20 - (ICD9) SCHIZOID PERSONALITY DISORDER UNSPECIFIED
	301.21 - (ICD9) INTROVERTED PERSONALITY
	301.22 - (ICD9) SCHIZOTYPAL PERSONALITY DISORDER
	301.3 - (ICD9) EXPLOSIVE PERSONALITY DISORDER
	301.4 - (ICD9) OBSESSIVE-COMPULSIVE PERSONALITY DISORDER
	301.5 - (ICD9) HISTRIONIC PERSONALITY DISORDER
	301.50 - (ICD9) HISTRIONIC PERSONALITY DISORDER UNSPECIFIED
	301.51 - (ICD9) CHRONIC FACTITIOUS ILLNESS WITH PHYSICAL SYMPTOMS
	301.59 - (ICD9) OTHER HISTRIONIC PERSONALITY DISORDER
	301.6 - (ICD9) DEPENDENT PERSONALITY DISORDER
	301.7 - (ICD9) ANTISOCIAL PERSONALITY DISORDER
	301.8 - (ICD9) OTHER PERSONALITY DISORDERS
	301.81 - (ICD9) NARCISSISTIC PERSONALITY DISORDER
	301.82 - (ICD9) AVOIDANT PERSONALITY DISORDER
	301.83 - (ICD9) BORDERLINE PERSONALITY DISORDER
	301.84 - (ICD9) PASSIVE-AGGRESSIVE PERSONALITY
	301.89 - (ICD9) OTHER PERSONALITY DISORDERS
	301.9 - (ICD9) UNSPECIFIED PERSONALITY DISORDER
	309.0 - (ICD9) ADJUSTMENT DISORDER WITH DEPRESSED MOOD
	309.1 - (ICD9) ADJUSTMENT REACTION WITH PROLONGED DEPRESSIVE REACTION
	309.2 - (ICD9) ADJUSTMENT REACTION WITH PREDOMINANT DISTURBANCE OF OTHER EMOTIONS
	309.21 - (ICD9) SEPARATION ANXIETY DISORDER
	309.22 - (ICD9) EMANCIPATION DISORDER OF ADOLESCENCE AND EARLY ADULT LIFE
	309.23 - (ICD9) SPECIFIC ACADEMIC OR WORK INHIBITION
	309.24 - (ICD9) ADJUSTMENT DISORDER WITH ANXIETY
	309.28 - (ICD9) ADJUSTMENT DISORDER WITH MIXED ANXIETY AND DEPRESSED MOOD
	309.29 - (ICD9) OTHER ADJUSTMENT REACTIONS WITH PREDOMINANT DISTURBANCE OF OTHER EMOTIONS
	309.3 - (ICD9) ADJUSTMENT DISORDER WITH DISTURBANCE OF CONDUCT
	309.4 - (ICD9) ADJUSTMENT DISORDER WITH MIXED DISTURBANCE OF EMOTIONS AND CONDUCT
	309.8 - (ICD9) OTHER SPECIFIED ADJUSTMENT REACTIONS
	309.81 - (ICD9) POSTTRAUMATIC STRESS DISORDER
	309.82 - (ICD9) ADJUSTMENT REACTION WITH PHYSICAL SYMPTOMS
	309.83 - (ICD9) ADJUSTMENT REACTION WITH WITHDRAWAL
	309.89 - (ICD9) OTHER SPECIFIED ADJUSTMENT REACTIONS
	309.9 - (ICD9) UNSPECIFIED ADJUSTMENT REACTION
	311 - (ICD9) DEPRESSIVE DISORDER NOT ELSEWHERE CLASSIFIED
	Place of Service is any of:
	Ambulance (air or water)
	Ambulance (land)
	Emergency Room - Hospital
Suicidal Ideation
This event measure was defined as occurring when any of the following criteria were met:
	The occurrence of Inpatient with the following attributes:
	Diagnosis Code (Any Position) is any of: { "V62.84" }
	V62.84 - (ICD9) SUICIDAL IDEATION
	The occurrence of Outpatient with the following attributes:
	Diagnosis Code (Any Position) is any of: { "V62.84" }
	V62.84 - (ICD9) SUICIDAL IDEATION
AIDS defining illness
This measure was defined as matching any of the following groups:
1. Part 1
	1.1. The occurrence of AIDS defining illness part 1.
2. Recurrence, pneumonia
	2.1. The occurrence of Bacterial pneumonia (part of AIDS defining illness); and
	2.2. The occurrence of Bacterial pneumonia (part of AIDS defining illness), starting at least 30 days after the start of 2.1, and starting at most 365 days after the start of 2.1.
The event of interest in this group is 2.1.
3. Recurrence, Salmonella septicemia
	3.1. The occurrence of Salmonella septicemia (part of AIDS defining illness); and
	3.2. The occurrence of Salmonella septicemia (part of AIDS defining illness), starting at least 0 days after the start of 3.1.
The event of interest in this group is 3.1.
AIDS defining illness part 1
This event measure was defined as occurring when any of the following criteria were met:
	The occurrence of Inpatient with the following attributes:
	Diagnosis Code (Any Position) is any of: { }
	The occurrence of Outpatient with the following attributes:
	Diagnosis Code (Any Position) is any of: { "003.1", "007.2", "007.4", "011.9", "018.9", "031.2", "041.89", "041.9", "046.3", "054.79", "054.9", "070.3", "078.5", "112.4", "112.84", "112.89", "114.1", "114.3", "115.99", "117.5", "130.0", "136.3", "176.9", "180.9", "195.0", "200.20", "200.80", "202.80", "348.3", "363.20", "799.4", "180.0", "180.1", "180.8", "114.2", "114.4", "321.0", "348.30", "348…
	003.1 - (ICD9) SALMONELLA SEPTICEMIA
	007.2 - (ICD9) COCCIDIOSIS
	007.4 - (ICD9) CRYPTOSPORIDIOSIS
	011.9 - (ICD9) UNSPECIFIED PULMONARY TUBERCULOSIS
	018.9 - (ICD9) UNSPECIFIED MILIARY TUBERCULOSIS
	031.2 - (ICD9) DISSEMINATED MYCOBACTERIUM
	041.89 - (ICD9) OTHER SPECIFIED BACTERIAL INFECTIONS IN CONDITIONS CLASSIFIED ELSEWHERE AND OF UNSPECIFIED SITE OTHER SPECIFIED BACTERIA
	041.9 - (ICD9) BACTERIAL INFECTION UNSPECIFIED IN CONDITIONS CLASSIFIED ELSEWHERE AND OF UNSPECIFIED SITE
	046.3 - (ICD9) PROGRESSIVE MULTIFOCAL LEUKOENCEPHALOPATHY
	054.79 - (ICD9) HERPES SIMPLEX WITH OTHER SPECIFIED COMPLICATIONS
	054.9 - (ICD9) HERPES SIMPLEX WITHOUT COMPLICATION
	070.3 - (ICD9) VIRAL HEPATITIS B WITHOUT MENTION OF HEPATIC COMA
	078.5 - (ICD9) CYTOMEGALOVIRAL DISEASE
	112.4 - (ICD9) CANDIDIASIS OF LUNG
	112.84 - (ICD9) CANDIDAL ESOPHAGITIS
	112.89 - (ICD9) OTHER CANDIDIASIS OF OTHER SPECIFIED SITES
	114.1 - (ICD9) PRIMARY EXTRAPULMONARY COCCIDIOIDOMYCOSIS
	114.3 - (ICD9) OTHER FORMS OF PROGRESSIVE COCCIDIOIDOMYCOSIS
	115.99 - (ICD9) HISTOPLASMOSIS UNSPECIFIED WITH OTHER MANIFESTATION
	117.5 - (ICD9) CRYPTOCOCCOSIS
	130.0 - (ICD9) MENINGOENCEPHALITIS DUE TO TOXOPLASMOSIS
	136.3 - (ICD9) PNEUMOCYSTOSIS
	176.9 - (ICD9) KAPOSI'S SARCOMA UNSPECIFIED SITE
	180.9 - (ICD9) MALIGNANT NEOPLASM OF CERVIX UTERI UNSPECIFIED SITE
	195.0 - (ICD9) MALIGNANT NEOPLASM OF HEAD FACE AND NECK
	200.20 - (ICD9) BURKITT'S TUMOR OR LYMPHOMA UNSPECIFIED SITE
	200.80 - (ICD9) OTHER NAMED VARIANTS OF LYMPHOSARCOMA AND RETICULOSARCOMA UNSPECIFIED SITE
	202.80 - (ICD9) OTHER MALIGNANT LYMPHOMAS UNSPECIFIED SITE
	348.3 - (ICD9) ENCEPHALOPATHY NOT ELSEWHERE CLASSIFIED
	363.20 - (ICD9) CHORIORETINITIS UNSPECIFIED
	799.4 - (ICD9) CACHEXIA
	180.0 - (ICD9) MALIGNANT NEOPLASM OF ENDOCERVIX
	180.1 - (ICD9) MALIGNANT NEOPLASM OF EXOCERVIX
	180.8 - (ICD9) MALIGNANT NEOPLASM OF OTHER SPECIFIED SITES OF CERVIX
	114.2 - (ICD9) COCCIDIOIDAL MENINGITIS
	114.4 - (ICD9) CHRONIC PULMONARY COCCIDIOIDOMYCOSIS
	321.0 - (ICD9) CRYPTOCOCCAL MENINGITIS
	348.30 - (ICD9) ENCEPHALOPATHY UNSPECIFIED
	348.39 - (ICD9) OTHER ENCEPHALOPATHY
	054.1 - (ICD9) GENITAL HERPES
	054.10 - (ICD9) GENITAL HERPES UNSPECIFIED
	054.11 - (ICD9) HERPETIC VULVOVAGINITIS
	054.12 - (ICD9) HERPETIC ULCERATION OF VULVA
	054.13 - (ICD9) HERPETIC INFECTION OF PENIS
	054.19 - (ICD9) OTHER GENITAL HERPES
	054.71 - (ICD9) VISCERAL HERPES SIMPLEX
	115.0 - (ICD9) INFECTION BY HISTOPLASMA CAPSULATUM
	115.00 - (ICD9) INFECTION BY HISTOPLASMA CAPSULATUM WITHOUT MANIFESTATION
	115.01 - (ICD9) HISTOPLASMA CAPSULATUM MENINGITIS
	115.02 - (ICD9) HISTOPLASMA CAPSULATUM RETINITIS
	115.03 - (ICD9) HISTOPLASMA CAPSULATUM PERICARDITIS
	115.04 - (ICD9) HISTOPLASMA CAPSULATUM ENDOCARDITIS
	115.09 - (ICD9) INFECTION BY HISTOPLASMA CAPSULATUM WITH OTHER MANIFESTATION
	115.1 - (ICD9) INFECTION BY HISTOPLASMA DUBOISII
	115.10 - (ICD9) INFECTION BY HISTOPLASMA DUBOISII WITHOUT MANIFESTATION
	115.11 - (ICD9) HISTOPLASMA DUBOISII MENINGITIS
	115.12 - (ICD9) HISTOPLASMA DUBOISII RETINITIS
	115.13 - (ICD9) HISTOPLASMA DUBOISII PERICARDITIS
	115.14 - (ICD9) HISTOPLASMA DUBOISII ENDOCARDITIS
	115.19 - (ICD9) INFECTION BY HISTOPLASMA DUBOISII WITH OTHER MANIFESTATION
	115.9 - (ICD9) HISTOPLASMOSIS UNSPECIFIED
	115.90 - (ICD9) HISTOPLASMOSIS UNSPECIFIED WITHOUT MANIFESTATION
	115.91 - (ICD9) HISTOPLASMOSIS MENINGITIS UNSPECIFIED
	115.92 - (ICD9) HISTOPLASMOSIS RETINITIS UNSPECIFIED
	115.93 - (ICD9) HISTOPLASMOSIS PERICARDITIS UNSPECIFIED
	115.94 - (ICD9) HISTOPLASMOSIS ENDOCARDITIS
	176 - (ICD9) KAPOSI'S SARCOMA
	176.0 - (ICD9) KAPOSI'S SARCOMA SKIN
	176.1 - (ICD9) KAPOSI'S SARCOMA SOFT TISSUE
	176.2 - (ICD9) KAPOSI'S SARCOMA PALATE
	176.3 - (ICD9) KAPOSI'S SARCOMA GASTROINTESTINAL SITES
	176.4 - (ICD9) KAPOSI'S SARCOMA LUNG
	176.5 - (ICD9) KAPOSI'S SARCOMA LYMPH NODES
	176.8 - (ICD9) KAPOSI'S SARCOMA OTHER SPECIFIED SITES
	200.21 - (ICD9) BURKITT'S TUMOR OR LYMPHOMA INVOLVING LYMPH NODES OF HEAD FACE AND NECK
	200.22 - (ICD9) BURKITT'S TUMOR OR LYMPHOMA INVOLVING INTRATHORACIC LYMPH NODES
	200.23 - (ICD9) BURKITT'S TUMOR OR LYMPHOMA INVOLVING INTRA-ABDOMINAL LYMPH NODES
	200.24 - (ICD9) BURKITT'S TUMOR OR LYMPHOMA INVOLVING LYMPH NODES OF AXILLA AND UPPER LIMB
	200.25 - (ICD9) BURKITT'S TUMOR OR LYMPHOMA INVOLVING LYMPH NODES OF INGUINAL REGION AND LOWER LIMB
	200.26 - (ICD9) BURKITT'S TUMOR OR LYMPHOMA INVOLVING INTRAPELVIC LYMPH NODES
	200.27 - (ICD9) BURKITT'S TUMOR OR LYMPHOMA INVOLVING SPLEEN
	200.28 - (ICD9) BURKITT'S TUMOR OR LYMPHOMA INVOLVING LYMPH NODES OF MULTIPLE SITES
	200.00 - (ICD9) RETICULOSARCOMA UNSPECIFIED SITE
	200.01 - (ICD9) RETICULOSARCOMA INVOLVING LYMPH NODES OF HEAD FACE AND NECK
	200.02 - (ICD9) RETICULOSARCOMA INVOLVING INTRATHORACIC LYMPH NODES
	200.03 - (ICD9) RETICULOSARCOMA INVOLVING INTRA-ABDOMINAL LYMPH NODES
	200.04 - (ICD9) RETICULOSARCOMA INVOLVING LYMPH NODES OF AXILLA AND UPPER LIMB
	200.05 - (ICD9) RETICULOSARCOMA INVOLVING LYMPH NODES OF INGUINAL REGION AND LOWER LIMB
	200.06 - (ICD9) RETICULOSARCOMA INVOLVING INTRAPELVIC LYMPH NODES
	200.07 - (ICD9) RETICULOSARCOMA INVOLVING SPLEEN
	200.08 - (ICD9) RETICULOSARCOMA INVOLVING LYMPH NODES OF MULTIPLE SITES
	200.50 - (ICD9) PRIMARY CENTRAL NERVOUS SYSTEM LYMPHOMA UNSPECIFIED SITE
	200.51 - (ICD9) PRIMARY CENTRAL NERVOUS SYSTEM LYMPHOMA INVOLVING LYMPH NODES OF HEAD FACE AND NECK
	200.52 - (ICD9) PRIMARY CENTRAL NERVOUS SYSTEM LYMPHOMA INVOLVING INTRATHORACIC LYMPH NODES
	200.53 - (ICD9) PRIMARY CENTRAL NERVOUS SYSTEM LYMPHOMA INVOLVING INTRA-ABDOMINAL LYMPH NODES
	200.54 - (ICD9) PRIMARY CENTRAL NERVOUS SYSTEM LYMPHOMA INVOLVING LYMPH NODES OF AXILLA AND UPPER LIMB
	200.55 - (ICD9) PRIMARY CENTRAL NERVOUS SYSTEM LYMPHOMA INVOLVING LYMPH NODES OF INGUINAL REGION AND LOWER LIMB
	200.56 - (ICD9) PRIMARY CENTRAL NERVOUS SYSTEM LYMPHOMA INVOLVING INTRAPELVIC LYMPH NODES
	200.57 - (ICD9) PRIMARY CENTRAL NERVOUS SYSTEM LYMPHOMA INVOLVING SPLEEN
	200.58 - (ICD9) PRIMARY CENTRAL NERVOUS SYSTEM LYMPHOMA INVOLVING LYMPH NODES OF MULTIPLE SITES
	010.00 - (ICD9) PRIMARY TUBERCULOUS COMPLEX UNSPECIFIED EXAMINATION
	010.01 - (ICD9) PRIMARY TUBERCULOUS COMPLEX BACTERIOLOGICAL OR HISTOLOGICAL EXAMINATION NOT DONE
	010.02 - (ICD9) PRIMARY TUBERCULOUS COMPLEX BACTERIOLOGICAL OR HISTOLOGICAL EXAMINATION RESULTS UNKNOWN (AT PRESENT)
	010.03 - (ICD9) PRIMARY TUBERCULOUS COMPLEX TUBERCLE BACILLI FOUND (IN SPUTUM) BY MICROSCOPY
	010.04 - (ICD9) PRIMARY TUBERCULOUS COMPLEX TUBERCLE BACILLI NOT FOUND (IN SPUTUM) BY MICROSCOPY BUT FOUND BY BACTERIAL CULTURE
	010.05 - (ICD9) PRIMARY TUBERCULOUS COMPLEX TUBERCLE BACILLI NOT FOUND BY BACTERIOLOGICAL EXAMINATION BUT TUBERCULOSIS CONFIRMED HISTOLOGICALLY
	010.06 - (ICD9) PRIMARY TUBERCULOUS COMPLEX TUBERCLE BACILLI NOT FOUND BY BACTERIOLOGICAL OR HISTOLOGICAL EXAMINATION BUT TUBERCULOSIS CONFIRMED BY OTHER METHODS (INOCULATION OF ANIMALS)
	010.1 - (ICD9) TUBERCULOUS PLEURISY IN PRIMARY PROGRESSIVE TUBERCULOSIS
	010.10 - (ICD9) TUBERCULOUS PLEURISY IN PRIMARY PROGRESSIVE TUBERCULOSIS CONFIRMATION UNSPECIFIED
	010.11 - (ICD9) TUBERCULOUS PLEURISY IN PRIMARY PROGRESSIVE TUBERCULOSIS BACTERIOLOGICAL OR HISTOLOGICAL EXAMINATION NOT DONE
	010.12 - (ICD9) TUBERCULOUS PLEURISY IN PRIMARY PROGRESSIVE TUBERCULOSIS BACTERIOLOGICAL OR HISTOLOGICAL EXAMINATION RESULTS UNKNOWN (AT PRESENT)
	010.13 - (ICD9) TUBERCULOUS PLEURISY IN PRIMARY PROGRESSIVE TUBERCULOSIS TUBERCLE BACILLI FOUND (IN SPUTUM) BY MICROSCOPY
	010.14 - (ICD9) TUBERCULOUS PLEURISY IN PRIMARY PROGRESSIVE TUBERCULOSIS TUBERCLE BACILLI NOT FOUND (IN SPUTUM) BY MICROSCOPY BUT FOUND BY BACTERIAL CULTURE
	010.15 - (ICD9) TUBERCULOUS PLEURISY IN PRIMARY PROGRESSIVE TUBERCULOSIS TUBERCLE BACILLI NOT FOUND BY BACTERIOLOGICAL EXAMINATION BUT TUBERCULOSIS CONFIRMED HISTOLOGICALLY
	010.16 - (ICD9) TUBERCULOUS PLEURISY IN PRIMARY PROGRESSIVE TUBERCULOSIS TUBERCLE BACILLI NOT FOUND BY BACTERIOLOGICAL OR HISTOLOGICAL EXAMINATION BUT TUBERCULOSIS CONFIRMED BY OTHER METHODS (INOCULATION OF ANIMALS)
	010.8 - (ICD9) OTHER PRIMARY PROGRESSIVE TUBERCULOSIS
	010.80 - (ICD9) OTHER PRIMARY PROGRESSIVE TUBERCULOSIS CONFIRMATION UNSPECIFIED
	010.81 - (ICD9) OTHER PRIMARY PROGRESSIVE TUBERCULOSIS BACTERIOLOGICAL OR HISTOLOGICAL EXAMINATION NOT DONE
	010.82 - (ICD9) OTHER PRIMARY PROGRESSIVE TUBERCULOSIS BACTERIOLOGICAL OR HISTOLOGICAL EXAMINATION RESULTS UNKNOWN (AT PRESENT)
	010.83 - (ICD9) OTHER PRIMARY PROGRESSIVE TUBERCULOSIS TUBERCLE BACILLI FOUND (IN SPUTUM) BY MICROSCOPY
	010.84 - (ICD9) OTHER PRIMARY PROGRESSIVE TUBERCULOSIS TUBERCLE BACILLI NOT FOUND (IN SPUTUM) BY MICROSCOPY BUT FOUND BY BACTERIAL CULTURE
	010.85 - (ICD9) OTHER PRIMARY PROGRESSIVE TUBERCULOSIS TUBERCLE BACILLI NOT FOUND BY BACTERIOLOGICAL EXAMINATION BUT TUBERCULOSIS CONFIRMED HISTOLOGICALLY
	010.86 - (ICD9) OTHER PRIMARY PROGRESSIVE TUBERCULOSIS TUBERCLE BACILLI NOT FOUND BY BACTERIOLOGICAL OR HISTOLOGICAL EXAMINATION BUT TUBERCULOSIS CONFIRMED BY OTHER METHODS (INOCULATION OF ANIMALS)
	010.9 - (ICD9) PRIMARY TUBERCULOUS INFECTION UNSPECIFIED TYPE
	010.90 - (ICD9) PRIMARY TUBERCULOUS INFECTION UNSPECIFIED TYPE CONFIRMATION UNSPECIFIED
	010.91 - (ICD9) PRIMARY TUBERCULOUS INFECTION UNSPECIFIED TYPE BACTERIOLOGICAL OR HISTOLOGICAL EXAMINATION NOT DONE
	010.92 - (ICD9) PRIMARY TUBERCULOUS INFECTION UNSPECIFIED TYPE BACTERIOLOGICAL OR HISTOLOGICAL EXAMINATION RESULTS UNKNOWN (AT PRESENT)
	010.93 - (ICD9) PRIMARY TUBERCULOUS INFECTION UNSPECIFIED TYPE TUBERCLE BACILLI FOUND (IN SPUTUM) BY MICROSCOPY
	010.94 - (ICD9) PRIMARY TUBERCULOUS INFECTION UNSPECIFIED TYPE TUBERCLE BACILLI NOT FOUND (IN SPUTUM) BY MICROSCOPY BUT FOUND BY BACTERIAL CULTURE
	010.95 - (ICD9) PRIMARY TUBERCULOUS INFECTION UNSPECIFIED TYPE TUBERCLE BACILLI NOT FOUND BY BACTERIOLOGICAL EXAMINATION BUT TUBERCULOSIS CONFIRMED HISTOLOGICALLY
	010.96 - (ICD9) PRIMARY TUBERCULOUS INFECTION UNSPECIFIED TYPE TUBERCLE BACILLI NOT FOUND BY BACTERIOLOGICAL OR HISTOLOGICAL EXAMINATION BUT TUBERCULOSIS CONFIRMED BY OTHER METHODS (INOCULATION OF ANIMALS)
	011.0 - (ICD9) TUBERCULOSIS OF LUNG INFILTRATIVE
	011.00 - (ICD9) TUBERCULOSIS OF LUNG INFILTRATIVE CONFIRMATION UNSPECIFIED
	011.01 - (ICD9) TUBERCULOSIS OF LUNG INFILTRATIVE BACTERIOLOGICAL OR HISTOLOGICAL EXAMINATION NOT DONE
	011.02 - (ICD9) TUBERCULOSIS OF LUNG INFILTRATIVE BACTERIOLOGICAL OR HISTOLOGICAL EXAMINATION RESULTS UNKNOWN (AT PRESENT)
	011.03 - (ICD9) TUBERCULOSIS OF LUNG INFILTRATIVE TUBERCLE BACILLI FOUND (IN SPUTUM) BY MICROSCOPY
	011.04 - (ICD9) TUBERCULOSIS OF LUNG INFILTRATIVE TUBERCLE BACILLI NOT FOUND (IN SPUTUM) BY MICROSCOPY BUT FOUND BY BACTERIAL CULTURE
	011.05 - (ICD9) TUBERCULOSIS OF LUNG INFILTRATIVE TUBERCLE BACILLI NOT FOUND BY BACTERIOLOGICAL EXAMINATION BUT TUBERCULOSIS CONFIRMED HISTOLOGICALLY
	011.06 - (ICD9) TUBERCULOSIS OF LUNG INFILTRATIVE TUBERCLE BACILLI NOT FOUND BACTERIOLOGICAL OR HISTOLOGICAL EXAMINATION BUT TUBERCULOSIS CONFIRMED BY OTHER METHODS (INOCULATION OF ANIMALS)
	011.1 - (ICD9) TUBERCULOSIS OF LUNG NODULAR
	011.10 - (ICD9) TUBERCULOSIS OF LUNG NODULAR UNSPECIFIED EXAMINATION
	011.11 - (ICD9) TUBERCULOSIS OF LUNG NODULAR BACTERIOLOGICAL OR HISTOLOGICAL EXAMINATION NOT DONE
	011.12 - (ICD9) TUBERCULOSIS OF LUNG NODULAR BACTERIOLOGICAL OR HISTOLOGICAL EXAMINATION RESULTS UNKNOWN (AT PRESENT)
	011.13 - (ICD9) TUBERCULOSIS OF LUNG NODULAR TUBERCLE BACILLI FOUND (IN SPUTUM) BY MICROSCOPY
	011.14 - (ICD9) TUBERCULOSIS OF LUNG NODULAR TUBERCLE BACILLI NOT FOUND (IN SPUTUM) BY MICROSCOPY BUT FOUND BY BACTERIAL CULTURE
	011.15 - (ICD9) TUBERCULOSIS OF LUNG NODULAR TUBERCLE BACILLI NOT FOUND BY BACTERIOLOGICAL EXAMINATION BUT TUBERCULOSIS CONFIRMED HISTOLOGICALLY
	011.16 - (ICD9) TUBERCULOSIS OF LUNG NODULAR TUBERCLE BACILLI NOT FOUND BY BACTERIOLOGICAL OR HISTOLOGICAL EXAMINATION BUT TUBERCULOSIS CONFIRMED BY OTHER METHODS (INOCULATION OF ANIMALS)
	011.2 - (ICD9) TUBERCULOSIS OF LUNG WITH CAVITATION
	011.20 - (ICD9) TUBERCULOSIS OF LUNG WITH CAVITATION UNSPECIFIED EXAMINATION
	011.21 - (ICD9) TUBERCULOSIS OF LUNG WITH CAVITATION BACTERIOLOGICAL OR HISTOLOGICAL EXAMINATION NOT DONE
	011.22 - (ICD9) TUBERCULOSIS OF LUNG WITH CAVITATION BACTERIOLOGICAL OR HISTOLOGICAL EXAMINATION RESULTS UNKNOWN (AT PRESENT)
	011.23 - (ICD9) TUBERCULOSIS OF LUNG WITH CAVITATION TUBERCLE BACILLI FOUND (IN SPUTUM) BY MICROSCOPY
	011.24 - (ICD9) TUBERCULOSIS OF LUNG WITH CAVITATION TUBERCLE BACILLI NOT FOUND (IN SPUTUM) BY MICROSCOPY BUT FOUND BY BACTERIAL CULTURE
	011.25 - (ICD9) TUBERCULOSIS OF LUNG WITH CAVITATION TUBERCLE BACILLI NOT FOUND BY BACTERIOLOGICAL EXAMINATION BUT TUBERCULOSIS CONFIRMED HISTOLOGICALLY
	011.26 - (ICD9) TUBERCULOSIS OF LUNG WITH CAVITATION TUBERCLE BACILLI NOT FOUND BY BACTERIOLOGICAL OR HISTOLOGICAL EXAMINATION BUT TUBERCULOSIS CONFIRMED BY OTHER METHODS (INOCULATION OF ANIMALS)
	011.3 - (ICD9) TUBERCULOSIS OF BRONCHUS
	011.30 - (ICD9) TUBERCULOSIS OF BRONCHUS UNSPECIFIED EXAMINATION
	011.31 - (ICD9) TUBERCULOSIS OF BRONCHUS BACTERIOLOGICAL OR HISTOLOGICAL EXAMINATION NOT DONE
	011.32 - (ICD9) TUBERCULOSIS OF BRONCHUS BACTERIOLOGICAL OR HISTOLOGICAL EXAMINATION RESULTS UNKNOWN (AT PRESENT)
	011.33 - (ICD9) TUBERCULOSIS OF BRONCHUS TUBERCLE BACILLI FOUND (IN SPUTUM) BY MICROSCOPY
	011.34 - (ICD9) TUBERCULOSIS OF BRONCHUS TUBERCLE BACILLI NOT FOUND (IN SPUTUM) BY MICROSCOPY BUT FOUND IN BACTERIAL CULTURE
	011.35 - (ICD9) TUBERCULOSIS OF BRONCHUS TUBERCLE BACILLI NOT FOUND BY BACTERIOLOGICAL EXAMINATION BUT TUBERCULOSIS CONFIRMED HISTOLOGICALLY
	011.36 - (ICD9) TUBERCULOSIS OF BRONCHUS TUBERCLE BACILLI NOT FOUND BY BACTERIOLOGICAL OR HISTOLOGICAL EXAMINATION BUT TUBERCULOSIS CONFIRMED BY OTHER METHODS (INOCULATION OF ANIMALS)
	011.4 - (ICD9) TUBERCULOUS FIBROSIS OF LUNG
	011.40 - (ICD9) TUBERCULOUS FIBROSIS OF LUNG UNSPECIFIED EXAMINATION
	011.41 - (ICD9) TUBERCULOUS FIBROSIS OF LUNG BACTERIOLOGICAL OR HISTOLOGICAL EXAMINATION NOT DONE
	011.42 - (ICD9) TUBERCULOUS FIBROSIS OF LUNG BACTERIOLOGICAL OR HISTOLOGICAL EXAMINATION UNKNOWN (AT PRESENT)
	011.43 - (ICD9) TUBERCULOUS FIBROSIS OF LUNG TUBERCLE BACILLI FOUND (IN SPUTUM) BY MICROSCOPY
	011.44 - (ICD9) TUBERCULOUS FIBROSIS OF LUNG TUBERCLE BACILLI NOT FOUND (IN SPUTUM) BY MICROSCOPY BUT FOUND BY BACTERIAL CULTURE
	011.45 - (ICD9) TUBERCULOUS FIBROSIS OF LUNG TUBERCLE BACILLI NOT FOUND BY BACTERIOLOGICAL EXAMINATION BUT TUBERCULOSIS CONFIRMED HISTOLOGICALLY
	011.46 - (ICD9) TUBERCULOUS FIBROSIS OF LUNG TUBERCLE BACILLI NOT FOUND BY BACTERIOLOGICAL OR HISTOLOGICAL EXAMINATION BUT TUBERCULOSIS CONFIRMED BY OTHER METHODS (INOCULATION OF ANIMALS)
	011.5 - (ICD9) TUBERCULOUS BRONCHIECTASIS
	011.50 - (ICD9) TUBERCULOUS BRONCHIECTASIS UNSPECIFIED EXAMINATION
	011.51 - (ICD9) TUBERCULOUS BRONCHIECTASIS BACTERIOLOGICAL OR HISTOLOGICAL EXAMINATION NOT DONE
	011.52 - (ICD9) TUBERCULOUS BRONCHIECTASIS BACTERIOLOGICAL OR HISTOLOGICAL EXAMINATION RESULTS UNKNOWN (AT PRESENT)
	011.53 - (ICD9) TUBERCULOUS BRONCHIECTASIS TUBERCLE BACILLI FOUND (IN SPUTUM) BY MICROSCOPY
	011.54 - (ICD9) TUBERCULOUS BRONCHIECTASIS TUBERCLE BACILLI NOT FOUND (IN SPUTUM) BY MICROSCOPY BUT FOUND BY BACTERIAL CULTURE
	011.55 - (ICD9) TUBERCULOUS BRONCHIECTASIS TUBERCLE BACILLI NOT FOUND BY BACTERIOLOGICAL EXAMINATION BUT TUBERCULOSIS CONFIRMED HISTOLOGICALLY
	011.56 - (ICD9) TUBERCULOUS BRONCHIECTASIS TUBERCLE BACILLI NOT FOUND BY BACTERIOLOGICAL OR HISTOLOGICAL EXAMINATION BUT TUBERCULOSIS CONFIRMED BY OTHER METHODS (INOCULATION OF ANIMALS)
	011.6 - (ICD9) TUBERCULOUS PNEUMONIA (ANY FORM)
	011.60 - (ICD9) TUBERCULOUS PNEUMONIA (ANY FORM) UNSPECIFIED EXAMINATION
	011.61 - (ICD9) TUBERCULOUS PNEUMONIA (ANY FORM) BACTERIOLOGICAL OR HISTOLOGICAL EXAMINATION NOT DONE
	011.62 - (ICD9) TUBERCULOUS PNEUMONIA (ANY FORM) BACTERIOLOGICAL OR HISTOLOGICAL EXAMINATION RESULTS UNKNOWN (AT PRESENT)
	011.63 - (ICD9) TUBERCULOUS PNEUMONIA (ANY FORM) TUBERCLE BACILLI FOUND (IN SPUTUM) BY MICROSCOPY
	011.64 - (ICD9) TUBERCULOUS PNEUMONIA (ANY FORM) TUBERCLE BACILLI NOT FOUND (IN SPUTUM) BY MICROSCOPY BUT FOUND BY BACTERIAL CULTURE
	011.65 - (ICD9) TUBERCULOUS PNEUMONIA (ANY FORM) TUBERCLE BACILLI NOT FOUND BY BACTERIOLOGICAL EXAMINATION BUT TUBERCULOSIS CONFIRMED HISTOLOGICALLY
	011.66 - (ICD9) TUBERCULOUS PNEUMONIA (ANY FORM) TUBERCLE BACILLI NOT FOUND BY BACTERIOLOGICAL OR HISTOLOGICAL EXAMINATION BUT TUBERCULOSIS CONFIRMED BY OTHER METHODS (INOCULATION OF ANIMALS)
	011.7 - (ICD9) TUBERCULOUS PNEUMOTHORAX
	011.70 - (ICD9) TUBERCULOUS PNEUMOTHORAX UNSPECIFIED EXAMINATION
	011.71 - (ICD9) TUBERCULOUS PNEUMOTHORAX BACTERIOLOGICAL OR HISTOLOGICAL EXAMINATION NOT DONE
	011.72 - (ICD9) TUBERCULOUS PNEUMOTHORAX BACTERIOLOGICAL OR HISTOLOGICAL EXAMINATION RESULTS UNKNOWN (AT PRESENT)
	011.73 - (ICD9) TUBERCULOUS PNEUMOTHORAX TUBERCLE BACILLI FOUND (IN SPUTUM) BY MICROSCOPY
	011.74 - (ICD9) TUBERCULOUS PNEUMOTHORAX TUBERCLE BACILLI NOT FOUND (IN SPUTUM) BY MICROSCOPY BUT FOUND BY BACTERIAL CULTURE
	011.75 - (ICD9) TUBERCULOUS PNEUMOTHORAX TUBERCLE BACILLI NOT FOUND BY BACTERIOLOGICAL EXAMINATION BUT TUBERCULOSIS CONFIRMED HISTOLOGICALLY
	011.76 - (ICD9) TUBERCULOUS PNEUMOTHORAX TUBERCLE BACILLI NOT FOUND BY BACTERIOLOGICAL OR HISTOLOGICAL EXAMINATION BUT TUBERCULOSIS CONFIRMED BY OTHER METHODS (INOCULATION OF ANIMALS)
	011.8 - (ICD9) OTHER SPECIFIED PULMONARY TUBERCULOSIS
	011.80 - (ICD9) OTHER SPECIFIED PULMONARY TUBERCULOSIS UNSPECIFIED CONFIRMATION
	011.81 - (ICD9) OTHER SPECIFIED PULMONARY TUBERCULOSIS BACTERIOLOGICAL OR HISTOLOGICAL EXAMINATION NOT DONE
	011.82 - (ICD9) OTHER SPECIFIED PULMONARY TUBERCULOSIS BACTERIOLOGICAL OR HISTOLOGICAL EXAMINATION RESULTS UNKNOWN (AT PRESENT)
	011.83 - (ICD9) OTHER SPECIFIED PULMONARY TUBERCULOSIS TUBERCLE BACILLI FOUND (IN SPUTUM) BY MICROSCOPY
	011.84 - (ICD9) OTHER SPECIFIED PULMONARY TUBERCULOSIS TUBERCLE BACILLI NOT FOUND (IN SPUTUM) BY MICROSCOPY BUT FOUND BY BACTERIAL CULTURE
	011.85 - (ICD9) OTHER SPECIFIED PULMONARY TUBERCULOSIS TUBERCLE BACILLI NOT FOUND BY BACTERIOLOGICAL EXAMINATION BUT TUBERCULOSIS CONFIRMED HISTOLOGICALLY
	011.86 - (ICD9) OTHER SPECIFIED PULMONARY TUBERCULOSIS TUBERCLE BACILLI NOT FOUND BY BACTERIOLOGICAL OR HISTOLOGICAL EXAMINATION BUT TUBERCULOSIS CONFIRMED BY OTHER METHODS (INOCULATION OF ANIMALS)
	011.90 - (ICD9) UNSPECIFIED PULMONARY TUBERCULOSIS CONFIRMATION UNSPECIFIED
	011.91 - (ICD9) UNSPECIFIED PULMONARY TUBERCULOSIS BACTERIOLOGICAL OR HISTOLOGICAL EXAMINATION NOT DONE
	011.92 - (ICD9) UNSPECIFIED PULMONARY TUBERCULOSIS BACTERIOLOGICAL OR HISTOLOGICAL EXAMINATION RESULTS UNKNOWN (AT PRESENT)
	011.93 - (ICD9) UNSPECIFIED PULMONARY TUBERCULOSIS TUBERCLE BACILLI FOUND (IN SPUTUM) BY MICROSCOPY
	011.94 - (ICD9) UNSPECIFIED PULMONARY TUBERCULOSIS TUBERCLE BACILLI NOT FOUND (IN SPUTUM) BY MICROSCOPY BUT FOUND BY BACTERIAL CULTURE
	011.95 - (ICD9) UNSPECIFIED PULMONARY TUBERCULOSIS TUBERCLE BACILLI NOT FOUND BY BACTERIOLOGICAL EXAMINATION BUT TUBERCULOSIS CONFIRMED HISTOLOGICALLY
	011.96 - (ICD9) UNSPECIFIED PULMONARY TUBERCULOSIS TUBERCLE BACILLI NOT FOUND BY BACTERIOLOGICAL OR HISTOLOGICAL EXAMINATION BUT TUBERCULOSIS CONFIRMED BY OTHER METHODS (INOCULATION OF ANIMALS)
	010.0 - (ICD9) PRIMARY TUBERCULOUS COMPLEX
	012.0 - (ICD9) TUBERCULOUS PLEURISY
	012.00 - (ICD9) TUBERCULOUS PLEURISY CONFIRMATION UNSPECIFIED
	012.01 - (ICD9) TUBERCULOUS PLEURISY BACTERIOLOGICAL OR HISTOLOGICAL EXAMINATION NOT DONE
	012.02 - (ICD9) TUBERCULOUS PLEURISY BACTERIOLOGICAL OR HISTOLOGICAL EXAMINATION RESULTS UNKNOWN (AT PRESENT)
	012.03 - (ICD9) TUBERCULOUS PLEURISY TUBERCLE BACILLI FOUND (IN SPUTUM) BY MICROSCOPY
	012.04 - (ICD9) TUBERCULOUS PLEURISY TUBERCLE BACILLI NOT FOUND (IN SPUTUM) BY MICROSCOPY BUT FOUND BY BACTERIAL CULTURE
	012.05 - (ICD9) TUBERCULOUS PLEURISY TUBERCLE BACILLI NOT FOUND BY BACTERIOLOGICAL EXAMINATION BUT TUBERCULOSIS CONFIRMED HISTOLOGICALLY
	012.06 - (ICD9) TUBERCULOUS PLEURISY TUBERCLE BACILLI NOT FOUND BY BACTERIOLOGICAL OR HISTOLOGICAL EXAMINATION BUT TUBERCULOSIS CONFIRMED BY OTHER METHODS (INOCULATION OF ANIMALS)
	012.1 - (ICD9) TUBERCULOSIS OF INTRATHORACIC LYMPH NODES
	012.10 - (ICD9) TUBERCULOSIS OF INTRATHORACIC LYMPH NODES CONFIRMATION UNSPECIFIED
	012.11 - (ICD9) TUBERCULOSIS OF INTRATHORACIC LYMPH NODES BACTERIOLOGICAL OR HISTOLOGICAL EXAMINATION NOT DONE
	012.12 - (ICD9) TUBERCULOSIS OF INTRATHORACIC LYMPH NODES BACTERIOLOGICAL OR HISTOLOGICAL EXAMINATION RESULTS UNKNOWN (AT PRESENT)
	012.13 - (ICD9) TUBERCULOSIS OF INTRATHORACIC LYMPH NODES TUBERCLE BACILLI FOUND (IN SPUTUM) BY MICROSCOPY
	012.14 - (ICD9) TUBERCULOSIS OF INTRATHORACIC LYMPH NODES TUBERCLE BACILLI NOT FOUND (IN SPUTUM) BY MICROSCOPY BUT FOUND BY BACTERIAL CULTURE
	012.15 - (ICD9) TUBERCULOSIS OF INTRATHORACIC LYMPH NODES TUBERCLE BACILLI NOT FOUND BY BACTERIOLOGICAL EXAMINATION BUT TUBERCULOSIS CONFIRMED HISTOLOGICALLY
	012.16 - (ICD9) TUBERCULOSIS OF INTRATHORACIC LYMPH NODES TUBERCLE BACILLI NOT FOUND BY BACTERIOLOGICAL OR HISTOLOGICAL EXAMINATION BUT TUBERCULOSIS CONFIRMED BY OTHER METHODS (INOCULATION OF ANIMALS)
	012.2 - (ICD9) ISOLATED TRACHEAL OR BRONCHIAL TUBERCULOSIS
	012.20 - (ICD9) ISOLATED TRACHEAL OR BRONCHIAL TUBERCULOSIS UNSPECIFIED EXAMINATION
	012.21 - (ICD9) ISOLATED TRACHEAL OR BRONCHIAL TUBERCULOSIS BACTERIOLOGICAL OR HISTOLOGICAL EXAMINATION NOT DONE
	012.22 - (ICD9) ISOLATED TRACHEAL OR BRONCHIAL TUBERCULOSIS BACTERIOLOGICAL OR HISTOLOGICAL EXAMINATION RESULTS UNKNOWN (AT PRESENT)
	012.23 - (ICD9) ISOLATED TRACHEAL OR BRONCHIAL TUBERCULOSIS TUBERCLE BACILLI FOUND (IN SPUTUM) BY MICROSCOPY
	012.24 - (ICD9) ISOLATED TRACHEAL OR BRONCHIAL TUBERCULOSIS TUBERCLE BACILLI NOT FOUND (IN SPUTUM) BY MICROSCOPY BUT FOUND BY BACTERIAL CULTURE
	012.25 - (ICD9) ISOLATED TRACHEAL OR BRONCHIAL TUBERCULOSIS TUBERCLE BACILLI NOT FOUND BY BACTERIOLOGICAL EXAMINATION BUT TUBERCULOSIS CONFIRMED HISTOLOGICALLY
	012.26 - (ICD9) ISOLATED TRACHEAL OR BRONCHIAL TUBERCULOSIS TUBERCLE BACILLI NOT FOUND BY BACTERIOLOGICAL OR HISTOLOGICAL EXAMINATION BUT TUBERCULOSIS CONFIRMED BY OTHER METHODS (INOCULATION OF ANIMALS)
	012.3 - (ICD9) TUBERCULOUS LARYNGITIS
	012.30 - (ICD9) TUBERCULOUS LARYNGITIS UNSPECIFIED EXAMINATION
	012.31 - (ICD9) TUBERCULOUS LARYNGITIS BACTERIOLOGICAL OR HISTOLOGICAL EXAMINATION NOT DONE
	012.32 - (ICD9) TUBERCULOUS LARYNGITIS BACTERIOLOGICAL OR HISTOLOGICAL EXAMINATION RESULTS UNKNOWN (AT PRESENT)
	012.33 - (ICD9) TUBERCULOUS LARYNGITIS TUBERCLE BACILLI FOUND (IN SPUTUM) BY MICROSCOPY
	012.34 - (ICD9) TUBERCULOUS LARYNGITIS TUBERCLE BACILLI NOT FOUND (IN SPUTUM) BY MICROSCOPY BUT FOUND BY BACTERIAL CULTURE
	012.35 - (ICD9) TUBERCULOUS LARYNGITIS TUBERCLE BACILLI NOT FOUND BY BACTERIOLOGICAL EXAMINATION BUT TUBERCULOSIS CONFIRMED HISTOLOGICALLY
	012.36 - (ICD9) TUBERCULOUS LARYNGITIS TUBERCLE BACILLI NOT FOUND BY BACTERIOLOGICAL OR HISTOLOGICAL EXAMINATION BUT TUBERCULOSIS CONFIRMED BY OTHER METHODS (INOCULATION OF ANIMALS)
	012.8 - (ICD9) OTHER SPECIFIED RESPIRATORY TUBERCULOSIS
	012.80 - (ICD9) OTHER SPECIFIED RESPIRATORY TUBERCULOSIS UNSPECIFIED EXAMINATION
	012.81 - (ICD9) OTHER SPECIFIED RESPIRATORY TUBERCULOSIS BACTERIOLOGICAL OR HISTOLOGICAL EXAMINATION NOT DONE
	012.82 - (ICD9) OTHER SPECIFIED RESPIRATORY TUBERCULOSIS BACTERIOLOGICAL OR HISTOLOGICAL EXAMINATION RESULTS UNKNOWN (AT PRESENT)
	012.83 - (ICD9) OTHER SPECIFIED RESPIRATORY TUBERCULOSIS TUBERCLE BACILLI FOUND (IN SPUTUM) BY MICROSCOPY
	012.84 - (ICD9) OTHER SPECIFIED RESPIRATORY TUBERCULOSIS TUBERCLE BACILLI NOT FOUND (IN SPUTUM) BY MICROSCOPY BUT FOUND BY BACTERIAL CULTURE
	012.85 - (ICD9) OTHER SPECIFIED RESPIRATORY TUBERCULOSIS TUBERCLE BACILLI NOT FOUND BY BACTERIOLOGICAL EXAMINATION BUT TUBERCULOSIS CONFIRMED HISTOLOGICALLY
	012.86 - (ICD9) OTHER SPECIFIED RESPIRATORY TUBERCULOSIS TUBERCLE BACILLI NOT FOUND BY BACTERIOLOGICAL OR HISTOLOGICAL EXAMINATION BUT TUBERCULOSIS CONFIRMED BY OTHER METHODS (INOCULATION OF ANIMALS)
	013.0 - (ICD9) TUBERCULOUS MENINGITIS
	013.00 - (ICD9) TUBERCULOUS MENINGITIS UNSPECIFIED EXAMINATION
	013.01 - (ICD9) TUBERCULOUS MENINGITIS BACTERIOLOGICAL OR HISTOLOGICAL EXAMINATION NOT DONE
	013.02 - (ICD9) TUBERCULOUS MENINGITIS BACTERIOLOGICAL OR HISTOLOGICAL EXAMINATION RESULTS UNKNOWN (AT PRESENT)
	013.03 - (ICD9) TUBERCULOUS MENINGITIS TUBERCLE BACILLI FOUND (IN SPUTUM) BY MICROSCOPY
	013.04 - (ICD9) TUBERCULOUS MENINGITIS TUBERCLE BACILLI NOT FOUND (IN SPUTUM) BY MICROSCOPY BUT FOUND BY BACTERIAL CULTURE
	013.05 - (ICD9) TUBERCULOUS MENINGITIS TUBERCLE BACILLI NOT FOUND BY BACTERIOLOGICAL EXAMINATION BUT TUBERCULOSIS CONFIRMED HISTOLOGICALLY
	013.06 - (ICD9) TUBERCULOUS MENINGITIS TUBERCLE BACILLI NOT FOUND BY BACTERIOLOGICAL OR HISTOLOGICAL EXAMINATION BUT TUBERCULOSIS CONFIRMED BY OTHER METHODS (INOCULATION OF ANIMALS)
	013.1 - (ICD9) TUBERCULOMA OF MENINGES
	013.10 - (ICD9) TUBERCULOMA OF MENINGES UNSPECIFIED EXAMINATION
	013.11 - (ICD9) TUBERCULOMA OF MENINGES BACTERIOLOGICAL OR HISTOLOGICAL EXAMINATION NOT DONE
	013.12 - (ICD9) TUBERCULOMA OF MENINGES BACTERIOLOGICAL OR HISTOLOGICAL EXAMINATION RESULTS UNKNOWN (AT PRESENT)
	013.13 - (ICD9) TUBERCULOMA OF MENINGES TUBERCLE BACILLI FOUND (IN SPUTUM) BY MICROSCOPY
	013.14 - (ICD9) TUBERCULOMA OF MENINGES TUBERCLE BACILLI NOT FOUND (IN SPUTUM) BY MICROSCOPY BUT FOUND BY BACTERIAL CULTURE
	013.15 - (ICD9) TUBERCULOMA OF MENINGES TUBERCLE BACILLI NOT FOUND BY BACTERIOLOGICAL EXAMINATION BUT TUBERCULOSIS CONFIRMED HISTOLOGICALLY
	013.16 - (ICD9) TUBERCULOMA OF MENINGES TUBERCLE BACILLI NOT FOUND BY BACTERIOLOGICAL OR HISTOLOGICAL EXAMINATION BUT TUBERCULOSIS CONFIRMED BY OTHER METHODS (INOCULATION OF ANIMALS)
	013.2 - (ICD9) TUBERCULOMA OF BRAIN
	013.20 - (ICD9) TUBERCULOMA OF BRAIN UNSPECIFIED EXAMINATION
	013.21 - (ICD9) TUBERCULOMA OF BRAIN BACTERIOLOGICAL OR HISTOLOGICAL EXAMINATION NOT DONE
	013.22 - (ICD9) TUBERCULOMA OF BRAIN BACTERIOLOGICAL OR HISTOLOGICAL EXAMINATION RESULTS UNKNOWN (AT PRESENT)
	013.23 - (ICD9) TUBERCULOMA OF BRAIN TUBERCLE BACILLI FOUND (IN SPUTUM) BY MICROSCOPY
	013.24 - (ICD9) TUBERCULOMA OF BRAIN TUBERCLE BACILLI NOT FOUND (IN SPUTUM) BY MICROSCOPY BUT FOUND BY BACTERIAL CULTURE
	013.25 - (ICD9) TUBERCULOMA OF BRAIN TUBERCLE BACILLI NOT FOUND BY BACTERIOLOGICAL EXAMINATION BUT TUBERCULOSIS CONFIRMED HISTOLOGICALLY
	013.26 - (ICD9) TUBERCULOMA OF BRAIN TUBERCLE BACILLI NOT FOUND BY BACTERIOLOGICAL OR HISTOLOGICAL EXAMINATION BUT TUBERCULOSIS CONFIRMED BY OTHER METHODS (INOCULATION OF ANIMALS)
	013.3 - (ICD9) TUBERCULOUS ABSCESS OF BRAIN
	013.30 - (ICD9) TUBERCULOUS ABSCESS OF BRAIN UNSPECIFIED EXAMINATION
	013.31 - (ICD9) TUBERCULOUS ABSCESS OF BRAIN BACTERIOLOGICAL OR HISTOLOGICAL EXAMINATION NOT DONE
	013.32 - (ICD9) TUBERCULOUS ABSCESS OF BRAIN BACTERIOLOGICAL OR HISTOLOGICAL EXAMINATION RESULTS UNKNOWN (AT PRESENT)
	013.33 - (ICD9) TUBERCULOUS ABSCESS OF BRAIN TUBERCLE BACILLI FOUND (IN SPUTUM) BY MICROSCOPY
	013.34 - (ICD9) TUBERCULOUS ABSCESS OF BRAIN TUBERCLE BACILLI NOT FOUND (IN SPUTUM) BY MICROSCOPY BUT FOUND BY BACTERIAL CULTURE
	013.35 - (ICD9) TUBERCULOUS ABSCESS OF BRAIN TUBERCLE BACILLI NOT FOUND BY BACTERIOLOGICAL EXAMINATION BUT TUBERCULOSIS CONFIRMED HISTOLOGICALLY
	013.36 - (ICD9) TUBERCULOUS ABSCESS OF BRAIN TUBERCLE BACILLI NOT FOUND BY BACTERIOLOGICAL OR HISTOLOGICAL EXAMINATION BUT TUBERCULOSIS CONFIRMED BY OTHER METHODS (INOCULATION OF ANIMALS)
	013.4 - (ICD9) TUBERCULOMA OF SPINAL CORD
	013.40 - (ICD9) TUBERCULOMA OF SPINAL CORD UNSPECIFIED EXAMINATION
	013.41 - (ICD9) TUBERCULOMA OF SPINAL CORD BACTERIOLOGICAL OR HISTOLOGICAL EXAMINATION NOT DONE
	013.42 - (ICD9) TUBERCULOMA OF SPINAL CORD BACTERIOLOGICAL OR HISTOLOGICAL EXAMINATION RESULTS UNKNOWN (AT PRESENT)
	013.43 - (ICD9) TUBERCULOMA OF SPINAL CORD TUBERCLE BACILLI FOUND (IN SPUTUM) BY MICROSCOPY
	013.44 - (ICD9) TUBERCULOMA OF SPINAL CORD TUBERCLE BACILLI NOT FOUND (IN SPUTUM) BY MICROSCOPY BUT FOUND BY BACTERIAL CULTURE
	013.45 - (ICD9) TUBERCULOMA OF SPINAL CORD TUBERCLE BACILLI NOT FOUND BY BACTERIOLOGICAL EXAMINATION BUT TUBERCULOSIS CONFIRMED HISTOLOGICALLY
	013.46 - (ICD9) TUBERCULOMA OF SPINAL CORD TUBERCLE BACILLI NOT FOUND BY BACTERIOLOGICAL OR HISTOLOGICAL EXAMINATION BUT TUBERCULOSIS CONFIRMED BY OTHER METHODS (INOCULATION OF ANIMALS)
	013.5 - (ICD9) TUBERCULOUS ABSCESS OF SPINAL CORD
	013.50 - (ICD9) TUBERCULOUS ABSCESS OF SPINAL CORD UNSPECIFIED EXAMINATION
	013.51 - (ICD9) TUBERCULOUS ABSCESS OF SPINAL CORD BACTERIOLOGICAL OR HISTOLOGICAL EXAMINATION NOT DONE
	013.52 - (ICD9) TUBERCULOUS ABSCESS OF SPINAL CORD BACTERIOLOGICAL OR HISTOLOGICAL EXAMINATION RESULTS UNKNOWN (AT PRESENT)
	013.53 - (ICD9) TUBERCULOUS ABSCESS OF SPINAL CORD TUBERCLE BACILLI FOUND (IN SPUTUM) BY MICROSCOPY
	013.54 - (ICD9) TUBERCULOUS ABSCESS OF SPINAL CORD TUBERCLE BACILLI NOT FOUND (IN SPUTUM) BY MICROSCOPY BUT FOUND BY BACTERIAL CULTURE
	013.55 - (ICD9) TUBERCULOUS ABSCESS OF SPINAL CORD TUBERCLE BACILLI NOT FOUND BY BACTERIOLOGICAL EXAMINATION BUT TUBERCULOSIS CONFIRMED HISTOLOGICALLY
	013.56 - (ICD9) TUBERCULOUS ABSCESS OF SPINAL CORD TUBERCLE BACILLI NOT FOUND BY BACTERIOLOGICAL OR HISTOLOGICAL EXAMINATION BUT TUBERCULOSIS CONFIRMED BY OTHER METHODS (INOCULATION OF ANIMALS)
	013.6 - (ICD9) TUBERCULOUS ENCEPHALITIS OR MYELITIS
	013.60 - (ICD9) TUBERCULOUS ENCEPHALITIS OR MYELITIS UNSPECIFIED EXAMINATION
	013.61 - (ICD9) TUBERCULOUS ENCEPHALITIS OR MYELITIS BACTERIOLOGICAL OR HISTOLOGICAL EXAMINATION NOT DONE
[truncated: 4,487 more rows]
