# Supplementary material for: Reproducibility of real-world evidence studies using clinical practice data to inform regulatory and coverage decisions
Source: Nat Commun. 2022 Aug 31;13:5126. doi: 10.1038/s41467-022-32310-3 (PMC9430007; doi:10.1038/s41467-022-32310-3)
Supplement: Supplementary file 7 — Supplementary Dataset 4 [file 41467_2022_32310_MOESM7_ESM.zip › Data S4 Study specific author contact files with details of implementation/REPEAT_048_final.xlsx]

## Sheet: Assumptions
Category	Assumptions
MEASURES	The algorithms used to define variables used in the replication of the study are provided in the worksheet named 'codes'
Exposure	We assumed 6 months of wash-out to define incident use for the exposure and comparator.
Inclusion/Exclusion	The authors required 2 claims with atrial fibrillation (AF) diagnosis. We assumed that the second AF claim could occur at anytime after the start of the first claim (e.g. there was no restriction that the claims had to be within 7 days of each other)
	We assumed ICD9 diagnosis, procedure and HCPCS codes to define valvular heart disease were based on papers: "Accuracy of ICD-9-CM codes for identifying cardiovascular and stroke risk: Birman-Deych E et al" and "Predictors of incident heart failure in a large insured population: a one million person-year follow-up study: Goyal A et al"
	We assumed matching of Dabigatran and Warfarin patients were not only restricted to age and gender but also used the following criteria: time since database enrollment (+/- 90 days) and cohort entry date (+/- 90 days)
Covariates	We assumed any diagnosis position to define comorbidities
	We assumed antiplatelets, calcium channel blockers, statins, beta blockers, ACE inhibitors, ARBs, anti-arrhythmics, Ischemic stroke/TIA were based on REPEAT standard measures.
	We assumed generic names to define Diabetes medication. The list of generic names are provided in the worksheet named 'codes'
	We assumed all comorbidities except anemia, coagulopathy, GI bleed, Other bleed and Ischemic stroke/TIA were defined based on "Enhanced ICD-9-CM" codes from citation 21 of the manuscript
	We assumed anemia & coagulopathy were defined using codes from both citation 19 & 21 of the manuscript
	We assumed the codes to define prior procedures (Cardiac, gastric, Neurological & Vascular). The codes we assumed were used to define these procedures are provided in the worksheet names 'codes'
	We assumed codes and weights to define CHADS2 score based on the paper "Anticoagulant use for the prevention of stroke in patients with atrial fibrillation: findings from a multi-payer analysis Kathleen Lang, Duygu Bozkaya, Aarti A Patel, Brian Macomson, Winnie Nelson, Gary Owens, Samir Mody, Jeff Schein, and Joseph Menzin"
COHORT CREATION
ANALYSIS

## Sheet: Attrition table
Naïve Dabigatran Vs Warfarin users between 2009 - 2012 from MarketScan database (Dabigatran is matched up to 5 Warfarin users based on Age, Gender, Time since enrollment and warfarin use <3 months before the index date of the matched Dabigatran user)
	Less Excluded Patients	Remaining Patients
All patients in our database		191990035
Patients with AF diagnosis (1IP or 2 OP) between Jan 1st 2009 - Dec 31st 2012	-190607687	1382348
Excluded due to insufficient medical enrollment on the date of AF diagnosis	-8600	1373748
Excluded based on Occurrence of valvular heart disease [measured between Jan 1st 2009 up to and including day of AF diagnosis]	-313305	1060443
Patients with Dabigatran/Warfarin/Rivaroxaban prescription [prescription can start any time from the AF diagnosis between Jan 1st 2009 - Dec 31st 2012] Date of prescription is CED (cohort entry date)	-652838	407605
Excluded due to insufficient medical enrollment [measured 180 days prior up to and including CED]	-14601	393004
Excluded due to insufficient pharmacy enrollment [measured 180 days prior up to and including CED]	-1284	391720
Patients with Dabigatran and Warfarin prescription (as we are replication Dabigatran vs Warfarin cohort)	-8204	383516
Excluded because patient qualified in >1 exposure category	-22	383494
Exclude from exposure group (Dabigatran)because of the baseline warfarin prescription	-2983	380511
Excluded from reference group (Warfarin) due to 0 days supply or more than 90 days supply	-11441	369070
Final cohort		369070

## Sheet: Cohort as text
COHORT CREATION Cohort Entry Entry date: Between Jan 01, 2009 and Dec 31, 2012. If a patient has multiple possible qualifying cohort entry events, the patient enters the cohort on the first-occurring qualifying event before exclusions are applied. Cohort Inclusion Measure: All users of AF (1 IP or 2 OP). For the purposes of identifying potential qualifying cohort entry dates, exposure periods are…

## Sheet: Analysis as text
STATISTICAL ANALYSIS Primary analysis Baseline covariate assessment In the primary analysis, the baseline covariates were assessed by default in the period beginning 180 days prior to the cohort entry date, and ending 1 day prior to the cohort entry date. Follow-up for Outcomes The primary analysis used a variable-length follow-up design. Follow-up began 1 day after the cohort entry date and was …

## Sheet: Table 1
	ORIGINAL STUDY			REPLICATED STUDY
	Matched Warfarin users	Naïve Dabigatran users		Matched Warfarin users	Naïve Dabigatran users
Number of patients	37707	18981		103965	22047
Age
mean (sd)	70.8 (12.1)	68.5 (12.3)		70.2 (12.0)	68.8 (12.2)
Female; %	38.8	36.2		38.4177	38.5222
Comorbidities; %
Hypertension	72.9	75.2		63.1068	64.1176
Diabetes	32.1	28.6		30.5189	26.0308
MI	9.5	7.6		6.79363	5.29777
Heart failure	30.4	24.3		26.3829	21.4043
Ischemic stroke/TIA	22.3	20.6		13.2814	12.0561
Hemorrhagic stroke	1.1	0.7		0.476122	0.281217
Renal Disease	12.9	7.6		10.7103	5.99174
PAD	18	15.5		12.459	9.58861
Dementia	2	1		1.37162	0.716651
COPD	28	24.8		20.5213	17.2
Liver disease	4.9	4.8		3.0164	2.43117
Malignancy except skin neoplasm	14.7	13.4		10.642	9.03524
Depression	9.2	7.8		9.15789	8.27777
Hematological disorders	14.1	9.2		19.9298	10.9357
Metastatic cancer	2.3	1.6		1.7	0.997868
Alcohol abuse	0.5	0.4		0.30972	0.258539
GI bleed	8.3	7.6		7.73337	6.87168
Other bleed	5	3.6		2.11802	1.22919
CHADS2 score
mean (sd)	2.2 (1.5)	2.0 (1.4)		1.8 (1.3)	1.7 (1.3)
Initial (first) dose of novel oral anticoagulant; %
Dabigatran 75 mg		8.3			9.31646
Dabigatran 150 mg		91.7			90.7153
Prior procedures; %
Cardiac procedures	70.9	69		3.36171	2.06831
Vascular procedures	7.9	4		0.80604	0.38554
GI procedures	32.4	35.3		6.33194	6.5
Neurological procedures	15.6	15.4		4.49574	1.61473
Medications; %
Digoxin	16.2	14.9		15.4706	11.9608
Clopidogrel	12	14		7.99307	9.88343
Antiplatelets	2	2.1		9.2964	11.2442
ACE inhibitor	37.6	36		32.7822	29.8635
Angiotensin receptor blockers	20.5	23.5		60.2414	60.6749
Beta blockers	64.8	71.1		50.9806	49.1314
Calcium channel blockers	39.4	41.7		34.0134	34.9571
Antiarrhythmics drugs	20.4	29.4		14.0374	21.2818
Statins	51.7	54.3		23.3329	19.7306
Antihyperglycemic medications (including insulin)	23.7	21.5		18.6	20.9552

## Sheet: Outcome
ORIGINAL STUDY
Outcome: Ischemic stroke	HR (95% CI)
Naïve users: Dabigatran vs Warfarin	0.65 (0.52, 0.82)
Number of outcome Dabigatran (N=18,981)	127
Number of outcome Warfarin (N=37,707)	369
REPLICATED STUDY
Outcome: Ischemic stroke	HR (95% CI)
Naïve users: Dabigatran vs Warfarin	0.75 (0.61, 0.93)
Number of outcome Dabigatran (N=22,047)	128
Number of outcome Warfarin (N=103,965)	784

## Sheet: Codes
COMPONENT, CHADS2, Occurrence of congestive heart failure
This event measure was defined as occurring when any of the following criteria were met:
	The occurrence of Inpatient with the following attributes:
	Diagnosis Code (Any Position) is any of: { "429.9", "428", "428.0", "428.1", "428.2", "428.20", "428.21", "428.22", "428.23", "428.3", "428.30", "428.31", "428.32", "428.33", "428.4", "428.40", "428.41", "428.42", "428.43", "428.9" }
	429.9 - HEART DISEASE UNSPECIFIED
	428 - HEART FAILURE
	428.0 - CONGESTIVE HEART FAILURE UNSPECIFIED
	428.1 - LEFT HEART FAILURE
	428.2 - SYSTOLIC HEART FAILURE
	428.20 - UNSPECIFIED SYSTOLIC HEART FAILURE
	428.21 - ACUTE SYSTOLIC HEART FAILURE
	428.22 - CHRONIC SYSTOLIC HEART FAILURE
	428.23 - ACUTE ON CHRONIC SYSTOLIC HEART FAILURE
	428.3 - DIASTOLIC HEART FAILURE
	428.30 - UNSPECIFIED DIASTOLIC HEART FAILURE
	428.31 - ACUTE DIASTOLIC HEART FAILURE
	428.32 - CHRONIC DIASTOLIC HEART FAILURE
	428.33 - ACUTE ON CHRONIC DIASTOLIC HEART FAILURE
	428.4 - COMBINED SYSTOLIC AND DIASTOLIC HEART FAILURE
	428.40 - UNSPECIFIED COMBINED SYSTOLIC AND DIASTOLIC HEART FAILURE
	428.41 - ACUTE COMBINED SYSTOLIC AND DIASTOLIC HEART FAILURE
	428.42 - CHRONIC COMBINED SYSTOLIC AND DIASTOLIC HEART FAILURE
	428.43 - ACUTE ON CHRONIC COMBINED SYSTOLIC AND DIASTOLIC HEART FAILURE
	428.9 - HEART FAILURE UNSPECIFIED
	The occurrence of Outpatient with the following attributes:
	Diagnosis Code (Any Position) is any of: { "429.9", "428", "428.0", "428.1", "428.2", "428.20", "428.21", "428.22", "428.23", "428.3", "428.30", "428.31", "428.32", "428.33", "428.4", "428.40", "428.41", "428.42", "428.43", "428.9" }
	429.9 - HEART DISEASE UNSPECIFIED
	428 - HEART FAILURE
	428.0 - CONGESTIVE HEART FAILURE UNSPECIFIED
	428.1 - LEFT HEART FAILURE
	428.2 - SYSTOLIC HEART FAILURE
	428.20 - UNSPECIFIED SYSTOLIC HEART FAILURE
	428.21 - ACUTE SYSTOLIC HEART FAILURE
	428.22 - CHRONIC SYSTOLIC HEART FAILURE
	428.23 - ACUTE ON CHRONIC SYSTOLIC HEART FAILURE
	428.3 - DIASTOLIC HEART FAILURE
	428.30 - UNSPECIFIED DIASTOLIC HEART FAILURE
	428.31 - ACUTE DIASTOLIC HEART FAILURE
	428.32 - CHRONIC DIASTOLIC HEART FAILURE
	428.33 - ACUTE ON CHRONIC DIASTOLIC HEART FAILURE
	428.4 - COMBINED SYSTOLIC AND DIASTOLIC HEART FAILURE
	428.40 - UNSPECIFIED COMBINED SYSTOLIC AND DIASTOLIC HEART FAILURE
	428.41 - ACUTE COMBINED SYSTOLIC AND DIASTOLIC HEART FAILURE
	428.42 - CHRONIC COMBINED SYSTOLIC AND DIASTOLIC HEART FAILURE
	428.43 - ACUTE ON CHRONIC COMBINED SYSTOLIC AND DIASTOLIC HEART FAILURE
	428.9 - HEART FAILURE UNSPECIFIED
COMPONENT, CHADS2, Occurrence of diabetes
This event measure was defined as occurring when any of the following criteria were met:
	The occurrence of Inpatient with the following attributes:
	Diagnosis Code (Any Position) is any of: { "249", "249.0", "249.00", "249.01", "249.1", "249.10", "249.11", "249.2", "249.20", "249.21", "249.3", "249.30", "249.31", "249.4", "249.40", "249.41", "249.5", "249.50", "249.51", "249.6", "249.60", "249.61", "249.7", "249.70", "249.71", "249.8", "249.80", "249.81", "249.9", "249.90", "249.91", "250", "250.0", "250.00", "250.01", "250.02", "250.03", "25…
	249 - SECONDARY DIABETES MELLITUS
	249.0 - SECONDARY DIABETES MELLITUS WITHOUT MENTION OF COMPLICATION
	249.00 - SECONDARY DIABETES MELLITUS WITHOUT MENTION OF COMPLICATION NOT STATED AS UNCONTROLLED OR UNSPECIFIED
	249.01 - SECONDARY DIABETES MELLITUS WITHOUT MENTION OF COMPLICATION UNCONTROLLED
	249.1 - SECONDARY DIABETES MELLITUS WITH KETOACIDOSIS
	249.10 - SECONDARY DIABETES MELLITUS WITH KETOACIDOSIS NOT STATED AS UNCONTROLLED OR UNSPECIFIED
	249.11 - SECONDARY DIABETES MELLITUS WITH KETOACIDOSIS UNCONTROLLED
	249.2 - SECONDARY DIABETES MELLITUS WITH HYPEROSMOLARITY
	249.20 - SECONDARY DIABETES MELLITUS WITH HYPEROSMOLARITY NOT STATED AS UNCONTROLLED OR UNSPECIFIED
	249.21 - SECONDARY DIABETES MELLITUS WITH HYPEROSMOLARITY UNCONTROLLED
	249.3 - SECONDARY DIABETES MELLITUS WITH OTHER COMA
	249.30 - SECONDARY DIABETES MELLITUS WITH OTHER COMA NOT STATED AS UNCONTROLLED OR UNSPECIFIED
	249.31 - SECONDARY DIABETES MELLITUS WITH OTHER COMA UNCONTROLLED
	249.4 - SECONDARY DIABETES MELLITUS WITH OPHTHALMIC MANIFESTATION
	249.40 - SECONDARY DIABETES MELLITUS WITH RENAL MANIFESTATION NOT STATED AS UNCONTROLLED OR UNSPECIFIED
	249.41 - SECONDARY DIABETES MELLITUS WITH RENAL MANIFESTATION UNCONTROLLED
	249.5 - SECONDARY DIABETES MELLITUS WITH OPHTHALMIC MANIFESTATION
	249.50 - SECONDARY DIABETES MELLITUS WITH OPHTHALMIC MANIFESTATION NOT STATED AS UNCONTROLLED OR UNSPECIFIED
	249.51 - SECONDARY DIABETES MELLITUS WITH OPHTHALMIC MANIFESTATION UNCONTROLLED
	249.6 - SECONDARY DIABETES MELLITUS WITH NEUROLOGICAL MANIFESTATION
	249.60 - SECONDARY DIABETES MELLITUS WITH NEUROLOGICAL MANIFESTATION NOT STATED AS UNCONTROLLED OR UNSPECIFIED
	249.61 - SECONDARY DIABETES MELLITUS WITH NEUROLOGICAL MANIFESTATION UNCONTROLLED
	249.7 - SECONDARY DIABETES MELLITUS WITH PERIPHERAL CIRCULATORY MANIFESTATION
	249.70 - SECONDARY DIABETES MELLITUS WITH PERIPHERAL CIRCULATORY MANIFESTATION NOT STATED AS UNCONTROLLED OR UNSPECIFIED
	249.71 - SECONDARY DIABETES MELLITUS WITH PERIPHERAL CIRCULATORY MANIFESTATION UNCONTROLLED
	249.8 - SECONDARY DIABETES MELLITUS WITH OTHER SPECIFIED MANIFESTATION
	249.80 - SECONDARY DIABETES MELLITUS WITH OTHER SPECIFIED MANIFESTATION NOT STATED AS UNCONTROLLED OR UNSPECIFIED
	249.81 - SECONDARY DIABETES MELLITUS WITH OTHER SPECIFIED MANIFESTATION UNCONTROLLED
	249.9 - SECONDARY DIABETES MELLITUS WITH UNSPECIFIED COMPLICATION
	249.90 - SECONDARY DIABETES MELLITUS WITH UNSPECIFIED COMPLICATION NOT STATED AS UNCONTROLLED OR UNSPECIFIED
	249.91 - SECONDARY DIABETES MELLITUS WITH UNSPECIFIED COMPLICATION UNCONTROLLED
	250 - DIABETES MELLITUS
	250.0 - DIABETES MELLITUS WITHOUT MENTION OF COMPLICATION
	250.00 - DIABETES MELLITUS WITHOUT MENTION OF COMPLICATION TYPE II OR UNSPECIFIED TYPE NOT STATED AS UNCONTROLLED
	250.01 - DIABETES MELLITUS WITHOUT MENTION OF COMPLICATION TYPE I [JUVENILE TYPE] NOT STATED AS UNCONTROLLED
	250.02 - DIABETES MELLITUS WITHOUT MENTION OF COMPLICATION TYPE II OR UNSPECIFIED TYPE UNCONTROLLED
	250.03 - DIABETES MELLITUS WITHOUT MENTION OF COMPLICATION TYPE I [JUVENILE TYPE] UNCONTROLLED
	250.1 - DIABETES WITH KETOACIDOSIS
	250.10 - DIABETES WITH KETOACIDOSIS TYPE II OR UNSPECIFIED TYPE NOT STATED AS UNCONTROLLED
	250.11 - DIABETES WITH KETOACIDOSIS TYPE I [JUVENILE TYPE] NOT STATED AS UNCONTROLLED
	250.12 - DIABETES WITH KETOACIDOSIS TYPE II OR UNSPECIFIED TYPE UNCONTROLLED
	250.13 - DIABETES WITH KETOACIDOSIS TYPE I [JUVENILE TYPE] UNCONTROLLED
	250.2 - DIABETES WITH HYPEROSMOLARITY
	250.20 - DIABETES WITH HYPEROSMOLARITY TYPE II OR UNSPECIFIED TYPE NOT STATED AS UNCONTROLLED
	250.21 - DIABETES WITH HYPEROSMOLARITY TYPE I [JUVENILE TYPE] NOT STATED AS UNCONTROLLED
	250.22 - DIABETES WITH HYPEROSMOLARITY TYPE II OR UNSPECIFIED TYPE UNCONTROLLED
	250.23 - DIABETES WITH HYPEROSMOLARITY TYPE I [JUVENILE TYPE] UNCONTROLLED
	250.3 - DIABETES WITH OTHER COMA
	250.30 - DIABETES WITH OTHER COMA TYPE II OR UNSPECIFIED TYPE NOT STATED AS UNCONTROLLED
	250.31 - DIABETES WITH OTHER COMA TYPE I [JUVENILE TYPE] NOT STATED AS UNCONTROLLED
	250.32 - DIABETES WITH OTHER COMA TYPE II OR UNSPECIFIED TYPE UNCONTROLLED
	250.33 - DIABETES WITH OTHER COMA TYPE I [JUVENILE TYPE] UNCONTROLLED
	250.4 - DIABETES WITH RENAL MANIFESTATIONS
	250.40 - DIABETES WITH RENAL MANIFESTATIONS TYPE II OR UNSPECIFIED TYPE NOT STATED AS UNCONTROLLED
	250.41 - DIABETES WITH RENAL MANIFESTATIONS TYPE I [JUVENILE TYPE] NOT STATED AS UNCONTROLLED
	250.42 - DIABETES WITH RENAL MANIFESTATIONS TYPE II OR UNSPECIFIED TYPE UNCONTROLLED
	250.43 - DIABETES WITH RENAL MANIFESTATIONS TYPE I [JUVENILE TYPE] UNCONTROLLED
	250.5 - DIABETES WITH OPHTHALMIC MANIFESTATIONS
	250.50 - DIABETES WITH OPHTHALMIC MANIFESTATIONS TYPE II OR UNSPECIFIED TYPE NOT STATED AS UNCONTROLLED
	250.51 - DIABETES WITH OPHTHALMIC MANIFESTATIONS TYPE I [JUVENILE TYPE] NOT STATED AS UNCONTROLLED
	250.52 - DIABETES WITH OPHTHALMIC MANIFESTATIONS TYPE II OR UNSPECIFIED TYPE UNCONTROLLED
	250.53 - DIABETES WITH OPHTHALMIC MANIFESTATIONS TYPE I [JUVENILE TYPE] UNCONTROLLED
	250.6 - DIABETES WITH NEUROLOGICAL MANIFESTATIONS
	250.60 - DIABETES WITH NEUROLOGICAL MANIFESTATIONS TYPE II OR UNSPECIFIED TYPE NOT STATED AS UNCONTROLLED
	250.61 - DIABETES WITH NEUROLOGICAL MANIFESTATIONS TYPE I [JUVENILE TYPE] NOT STATED AS UNCONTROLLED
	250.62 - DIABETES WITH NEUROLOGICAL MANIFESTATIONS TYPE II OR UNSPECIFIED TYPE UNCONTROLLED
	250.63 - DIABETES WITH NEUROLOGICAL MANIFESTATIONS TYPE I [JUVENILE TYPE] UNCONTROLLED
	250.7 - DIABETES WITH PERIPHERAL CIRCULATORY DISORDERS
	250.70 - DIABETES WITH PERIPHERAL CIRCULATORY DISORDERS TYPE II OR UNSPECIFIED TYPE NOT STATED AS UNCONTROLLED
	250.71 - DIABETES WITH PERIPHERAL CIRCULATORY DISORDERS TYPE I [JUVENILE TYPE] NOT STATED AS UNCONTROLLED
	250.72 - DIABETES WITH PERIPHERAL CIRCULATORY DISORDERS TYPE II OR UNSPECIFIED TYPE UNCONTROLLED
	250.73 - DIABETES WITH PERIPHERAL CIRCULATORY DISORDERS TYPE I [JUVENILE TYPE] UNCONTROLLED
	250.8 - DIABETES WITH OTHER SPECIFIED MANIFESTATIONS
	250.80 - DIABETES WITH OTHER SPECIFIED MANIFESTATIONS TYPE II OR UNSPECIFIED TYPE NOT STATED AS UNCONTROLLED
	250.81 - DIABETES WITH OTHER SPECIFIED MANIFESTATIONS TYPE I [JUVENILE TYPE] NOT STATED AS UNCONTROLLED
	250.82 - DIABETES WITH OTHER SPECIFIED MANIFESTATIONS TYPE II OR UNSPECIFIED TYPE UNCONTROLLED
	250.83 - DIABETES WITH OTHER SPECIFIED MANIFESTATIONS TYPE I [JUVENILE TYPE] UNCONTROLLED
	250.9 - DIABETES WITH UNSPECIFIED COMPLICATION
	250.90 - DIABETES WITH UNSPECIFIED COMPLICATION TYPE II OR UNSPECIFIED TYPE NOT STATED AS UNCONTROLLED
	250.91 - DIABETES WITH UNSPECIFIED COMPLICATION TYPE I [JUVENILE TYPE] NOT STATED AS UNCONTROLLED
	250.92 - DIABETES WITH UNSPECIFIED COMPLICATION TYPE II OR UNSPECIFIED TYPE UNCONTROLLED
	250.93 - DIABETES WITH UNSPECIFIED COMPLICATION TYPE I [JUVENILE TYPE] UNCONTROLLED
	The occurrence of Outpatient with the following attributes:
	Diagnosis Code (Any Position) is any of: { "250", "250.0", "250.00", "250.01", "250.02", "250.03", "250.1", "250.10", "250.11", "250.12", "250.13", "250.2", "250.20", "250.21", "250.22", "250.23", "250.3", "250.30", "250.31", "250.32", "250.33", "250.4", "250.40", "250.41", "250.42", "250.43", "250.5", "250.50", "250.51", "250.52", "250.53", "250.6", "250.60", "250.61", "250.62", "250.63", "250.7…
	250 - DIABETES MELLITUS
	250.0 - DIABETES MELLITUS WITHOUT MENTION OF COMPLICATION
	250.00 - DIABETES MELLITUS WITHOUT MENTION OF COMPLICATION TYPE II OR UNSPECIFIED TYPE NOT STATED AS UNCONTROLLED
	250.01 - DIABETES MELLITUS WITHOUT MENTION OF COMPLICATION TYPE I [JUVENILE TYPE] NOT STATED AS UNCONTROLLED
	250.02 - DIABETES MELLITUS WITHOUT MENTION OF COMPLICATION TYPE II OR UNSPECIFIED TYPE UNCONTROLLED
	250.03 - DIABETES MELLITUS WITHOUT MENTION OF COMPLICATION TYPE I [JUVENILE TYPE] UNCONTROLLED
	250.1 - DIABETES WITH KETOACIDOSIS
	250.10 - DIABETES WITH KETOACIDOSIS TYPE II OR UNSPECIFIED TYPE NOT STATED AS UNCONTROLLED
	250.11 - DIABETES WITH KETOACIDOSIS TYPE I [JUVENILE TYPE] NOT STATED AS UNCONTROLLED
	250.12 - DIABETES WITH KETOACIDOSIS TYPE II OR UNSPECIFIED TYPE UNCONTROLLED
	250.13 - DIABETES WITH KETOACIDOSIS TYPE I [JUVENILE TYPE] UNCONTROLLED
	250.2 - DIABETES WITH HYPEROSMOLARITY
	250.20 - DIABETES WITH HYPEROSMOLARITY TYPE II OR UNSPECIFIED TYPE NOT STATED AS UNCONTROLLED
	250.21 - DIABETES WITH HYPEROSMOLARITY TYPE I [JUVENILE TYPE] NOT STATED AS UNCONTROLLED
	250.22 - DIABETES WITH HYPEROSMOLARITY TYPE II OR UNSPECIFIED TYPE UNCONTROLLED
	250.23 - DIABETES WITH HYPEROSMOLARITY TYPE I [JUVENILE TYPE] UNCONTROLLED
	250.3 - DIABETES WITH OTHER COMA
	250.30 - DIABETES WITH OTHER COMA TYPE II OR UNSPECIFIED TYPE NOT STATED AS UNCONTROLLED
	250.31 - DIABETES WITH OTHER COMA TYPE I [JUVENILE TYPE] NOT STATED AS UNCONTROLLED
	250.32 - DIABETES WITH OTHER COMA TYPE II OR UNSPECIFIED TYPE UNCONTROLLED
	250.33 - DIABETES WITH OTHER COMA TYPE I [JUVENILE TYPE] UNCONTROLLED
	250.4 - DIABETES WITH RENAL MANIFESTATIONS
	250.40 - DIABETES WITH RENAL MANIFESTATIONS TYPE II OR UNSPECIFIED TYPE NOT STATED AS UNCONTROLLED
	250.41 - DIABETES WITH RENAL MANIFESTATIONS TYPE I [JUVENILE TYPE] NOT STATED AS UNCONTROLLED
	250.42 - DIABETES WITH RENAL MANIFESTATIONS TYPE II OR UNSPECIFIED TYPE UNCONTROLLED
	250.43 - DIABETES WITH RENAL MANIFESTATIONS TYPE I [JUVENILE TYPE] UNCONTROLLED
	250.5 - DIABETES WITH OPHTHALMIC MANIFESTATIONS
	250.50 - DIABETES WITH OPHTHALMIC MANIFESTATIONS TYPE II OR UNSPECIFIED TYPE NOT STATED AS UNCONTROLLED
	250.51 - DIABETES WITH OPHTHALMIC MANIFESTATIONS TYPE I [JUVENILE TYPE] NOT STATED AS UNCONTROLLED
	250.52 - DIABETES WITH OPHTHALMIC MANIFESTATIONS TYPE II OR UNSPECIFIED TYPE UNCONTROLLED
	250.53 - DIABETES WITH OPHTHALMIC MANIFESTATIONS TYPE I [JUVENILE TYPE] UNCONTROLLED
	250.6 - DIABETES WITH NEUROLOGICAL MANIFESTATIONS
	250.60 - DIABETES WITH NEUROLOGICAL MANIFESTATIONS TYPE II OR UNSPECIFIED TYPE NOT STATED AS UNCONTROLLED
	250.61 - DIABETES WITH NEUROLOGICAL MANIFESTATIONS TYPE I [JUVENILE TYPE] NOT STATED AS UNCONTROLLED
	250.62 - DIABETES WITH NEUROLOGICAL MANIFESTATIONS TYPE II OR UNSPECIFIED TYPE UNCONTROLLED
	250.63 - DIABETES WITH NEUROLOGICAL MANIFESTATIONS TYPE I [JUVENILE TYPE] UNCONTROLLED
	250.7 - DIABETES WITH PERIPHERAL CIRCULATORY DISORDERS
	250.70 - DIABETES WITH PERIPHERAL CIRCULATORY DISORDERS TYPE II OR UNSPECIFIED TYPE NOT STATED AS UNCONTROLLED
	250.71 - DIABETES WITH PERIPHERAL CIRCULATORY DISORDERS TYPE I [JUVENILE TYPE] NOT STATED AS UNCONTROLLED
	250.72 - DIABETES WITH PERIPHERAL CIRCULATORY DISORDERS TYPE II OR UNSPECIFIED TYPE UNCONTROLLED
	250.73 - DIABETES WITH PERIPHERAL CIRCULATORY DISORDERS TYPE I [JUVENILE TYPE] UNCONTROLLED
	250.8 - DIABETES WITH OTHER SPECIFIED MANIFESTATIONS
	250.80 - DIABETES WITH OTHER SPECIFIED MANIFESTATIONS TYPE II OR UNSPECIFIED TYPE NOT STATED AS UNCONTROLLED
	250.81 - DIABETES WITH OTHER SPECIFIED MANIFESTATIONS TYPE I [JUVENILE TYPE] NOT STATED AS UNCONTROLLED
	250.82 - DIABETES WITH OTHER SPECIFIED MANIFESTATIONS TYPE II OR UNSPECIFIED TYPE UNCONTROLLED
	250.83 - DIABETES WITH OTHER SPECIFIED MANIFESTATIONS TYPE I [JUVENILE TYPE] UNCONTROLLED
	250.9 - DIABETES WITH UNSPECIFIED COMPLICATION
	250.90 - DIABETES WITH UNSPECIFIED COMPLICATION TYPE II OR UNSPECIFIED TYPE NOT STATED AS UNCONTROLLED
	250.91 - DIABETES WITH UNSPECIFIED COMPLICATION TYPE I [JUVENILE TYPE] NOT STATED AS UNCONTROLLED
	250.92 - DIABETES WITH UNSPECIFIED COMPLICATION TYPE II OR UNSPECIFIED TYPE UNCONTROLLED
	250.93 - DIABETES WITH UNSPECIFIED COMPLICATION TYPE I [JUVENILE TYPE] UNCONTROLLED
	249 - SECONDARY DIABETES MELLITUS
	249.0 - SECONDARY DIABETES MELLITUS WITHOUT MENTION OF COMPLICATION
	249.00 - SECONDARY DIABETES MELLITUS WITHOUT MENTION OF COMPLICATION NOT STATED AS UNCONTROLLED OR UNSPECIFIED
	249.01 - SECONDARY DIABETES MELLITUS WITHOUT MENTION OF COMPLICATION UNCONTROLLED
	249.1 - SECONDARY DIABETES MELLITUS WITH KETOACIDOSIS
	249.10 - SECONDARY DIABETES MELLITUS WITH KETOACIDOSIS NOT STATED AS UNCONTROLLED OR UNSPECIFIED
	249.11 - SECONDARY DIABETES MELLITUS WITH KETOACIDOSIS UNCONTROLLED
	249.2 - SECONDARY DIABETES MELLITUS WITH HYPEROSMOLARITY
	249.20 - SECONDARY DIABETES MELLITUS WITH HYPEROSMOLARITY NOT STATED AS UNCONTROLLED OR UNSPECIFIED
	249.21 - SECONDARY DIABETES MELLITUS WITH HYPEROSMOLARITY UNCONTROLLED
	249.3 - SECONDARY DIABETES MELLITUS WITH OTHER COMA
	249.30 - SECONDARY DIABETES MELLITUS WITH OTHER COMA NOT STATED AS UNCONTROLLED OR UNSPECIFIED
	249.31 - SECONDARY DIABETES MELLITUS WITH OTHER COMA UNCONTROLLED
	249.4 - SECONDARY DIABETES MELLITUS WITH OPHTHALMIC MANIFESTATION
	249.40 - SECONDARY DIABETES MELLITUS WITH RENAL MANIFESTATION NOT STATED AS UNCONTROLLED OR UNSPECIFIED
	249.41 - SECONDARY DIABETES MELLITUS WITH RENAL MANIFESTATION UNCONTROLLED
	249.5 - SECONDARY DIABETES MELLITUS WITH OPHTHALMIC MANIFESTATION
	249.50 - SECONDARY DIABETES MELLITUS WITH OPHTHALMIC MANIFESTATION NOT STATED AS UNCONTROLLED OR UNSPECIFIED
	249.51 - SECONDARY DIABETES MELLITUS WITH OPHTHALMIC MANIFESTATION UNCONTROLLED
	249.6 - SECONDARY DIABETES MELLITUS WITH NEUROLOGICAL MANIFESTATION
	249.60 - SECONDARY DIABETES MELLITUS WITH NEUROLOGICAL MANIFESTATION NOT STATED AS UNCONTROLLED OR UNSPECIFIED
	249.61 - SECONDARY DIABETES MELLITUS WITH NEUROLOGICAL MANIFESTATION UNCONTROLLED
	249.7 - SECONDARY DIABETES MELLITUS WITH PERIPHERAL CIRCULATORY MANIFESTATION
	249.70 - SECONDARY DIABETES MELLITUS WITH PERIPHERAL CIRCULATORY MANIFESTATION NOT STATED AS UNCONTROLLED OR UNSPECIFIED
	249.71 - SECONDARY DIABETES MELLITUS WITH PERIPHERAL CIRCULATORY MANIFESTATION UNCONTROLLED
	249.8 - SECONDARY DIABETES MELLITUS WITH OTHER SPECIFIED MANIFESTATION
	249.80 - SECONDARY DIABETES MELLITUS WITH OTHER SPECIFIED MANIFESTATION NOT STATED AS UNCONTROLLED OR UNSPECIFIED
	249.81 - SECONDARY DIABETES MELLITUS WITH OTHER SPECIFIED MANIFESTATION UNCONTROLLED
	249.9 - SECONDARY DIABETES MELLITUS WITH UNSPECIFIED COMPLICATION
	249.90 - SECONDARY DIABETES MELLITUS WITH UNSPECIFIED COMPLICATION NOT STATED AS UNCONTROLLED OR UNSPECIFIED
	249.91 - SECONDARY DIABETES MELLITUS WITH UNSPECIFIED COMPLICATION UNCONTROLLED
COMPONENT, CHADS2, Occurrence of hypertension
This event measure was defined as occurring when any of the following criteria were met:
	The occurrence of Inpatient with the following attributes:
	Diagnosis Code (Any Position) is any of: { "401", "401.0", "401.1", "401.9", "405", "405.0", "405.01", "405.09", "405.1", "405.11", "405.19", "405.9", "405.91", "405.99" }
	401 - ESSENTIAL HYPERTENSION
	401.0 - MALIGNANT ESSENTIAL HYPERTENSION
	401.1 - BENIGN ESSENTIAL HYPERTENSION
	401.9 - UNSPECIFIED ESSENTIAL HYPERTENSION
	405 - SECONDARY HYPERTENSION
	405.0 - MALIGNANT SECONDARY HYPERTENSION
	405.01 - MALIGNANT RENOVASCULAR HYPERTENSION
	405.09 - OTHER MALIGNANT SECONDARY HYPERTENSION
	405.1 - BENIGN SECONDARY HYPERTENSION
	405.11 - BENIGN RENOVASCULAR HYPERTENSION
	405.19 - OTHER BENIGN SECONDARY HYPERTENSION
	405.9 - UNSPECIFIED SECONDARY HYPERTENSION
	405.91 - UNSPECIFIED RENOVASCULAR HYPERTENSION
	405.99 - OTHER UNSPECIFIED SECONDARY HYPERTENSION
	The occurrence of Outpatient with the following attributes:
	Diagnosis Code (Any Position) is any of: { "401", "401.0", "401.1", "401.9", "405", "405.0", "405.01", "405.09", "405.1", "405.11", "405.19", "405.9", "405.91", "405.99" }
	401 - ESSENTIAL HYPERTENSION
	401.0 - MALIGNANT ESSENTIAL HYPERTENSION
	401.1 - BENIGN ESSENTIAL HYPERTENSION
	401.9 - UNSPECIFIED ESSENTIAL HYPERTENSION
	405 - SECONDARY HYPERTENSION
	405.0 - MALIGNANT SECONDARY HYPERTENSION
	405.01 - MALIGNANT RENOVASCULAR HYPERTENSION
	405.09 - OTHER MALIGNANT SECONDARY HYPERTENSION
	405.1 - BENIGN SECONDARY HYPERTENSION
	405.11 - BENIGN RENOVASCULAR HYPERTENSION
	405.19 - OTHER BENIGN SECONDARY HYPERTENSION
	405.9 - UNSPECIFIED SECONDARY HYPERTENSION
	405.91 - UNSPECIFIED RENOVASCULAR HYPERTENSION
	405.99 - OTHER UNSPECIFIED SECONDARY HYPERTENSION
COMPONENT, CHADS2, Occurrence of stroke or TIA
This event measure was defined as occurring when any of the following criteria were met:
	The occurrence of Inpatient with the following attributes:
	Diagnosis Code (Any Position) is any of: { "430", "431", "433.01", "433.11", "433.21", "433.31", "433.81", "433.91", "434.01", "434.11", "434.91", "437.1", "437.3", "997.02", "432", "432.0", "432.1", "432.9", "433", "433.0", "433.00", "433.1", "433.10", "433.2", "433.20", "433.3", "433.30", "433.8", "433.80", "433.9", "433.90", "435", "435.0", "435.1", "435.2", "435.3", "435.8", "435.9" }
	430 - SUBARACHNOID HEMORRHAGE
	431 - INTRACEREBRAL HEMORRHAGE
	433.01 - OCCLUSION AND STENOSIS OF BASILAR ARTERY WITH CEREBRAL INFARCTION
	433.11 - OCCLUSION AND STENOSIS OF CAROTID ARTERY WITH CEREBRAL INFARCTION
	433.21 - OCCLUSION AND STENOSIS OF VERTEBRAL ARTERY WITH CEREBRAL INFARCTION
	433.31 - OCCLUSION AND STENOSIS OF MULTIPLE AND BILATERAL PRECEREBRAL ARTERIES WITH CEREBRAL INFARCTION
	433.81 - OCCLUSION AND STENOSIS OF OTHER SPECIFIED PRECEREBRAL ARTERY WITH CEREBRAL INFARCTION
	433.91 - OCCLUSION AND STENOSIS OF UNSPECIFIED PRECEREBRAL ARTERY WITH CEREBRAL INFARCTION
	434.01 - CEREBRAL THROMBOSIS WITH CEREBRAL INFARCTION
	434.11 - CEREBRAL EMBOLISM WITH CEREBRAL INFARCTION
	434.91 - CEREBRAL ARTERY OCCLUSION UNSPECIFIED WITH CEREBRAL INFARCTION
	437.1 - OTHER GENERALIZED ISCHEMIC CEREBROVASCULAR DISEASE
	437.3 - CEREBRAL ANEURYSM NONRUPTURED
	997.02 - IATROGENIC CEREBROVASCULAR INFARCTION OR HEMORRHAGE
	432 - OTHER AND UNSPECIFIED INTRACRANIAL HEMORRHAGE
	432.0 - NONTRAUMATIC EXTRADURAL HEMORRHAGE
	432.1 - SUBDURAL HEMORRHAGE
	432.9 - UNSPECIFIED INTRACRANIAL HEMORRHAGE
	433 - OCCLUSION AND STENOSIS OF PRECEREBRAL ARTERIES
	433.0 - OCCLUSION AND STENOSIS OF BASILAR ARTERY
	433.00 - OCCLUSION AND STENOSIS OF BASILAR ARTERY WITHOUT CEREBRAL INFARCTION
	433.1 - OCCLUSION AND STENOSIS OF CAROTID ARTERY
	433.10 - OCCLUSION AND STENOSIS OF CAROTID ARTERY WITHOUT CEREBRAL INFARCTION
	433.2 - OCCLUSION AND STENOSIS OF VERTEBRAL ARTERY
	433.20 - OCCLUSION AND STENOSIS OF VERTEBRAL ARTERY WITHOUT CEREBRAL INFARCTION
	433.3 - OCCLUSION AND STENOSIS OF MULTIPLE AND BILATERAL PRECEREBRAL ARTERIES
	433.30 - OCCLUSION AND STENOSIS OF MULTIPLE AND BILATERAL PRECEREBRAL ARTERIES WITHOUT CEREBRAL INFARCTION
	433.8 - OCCLUSION AND STENOSIS OF OTHER SPECIFIED PRECEREBRAL ARTERY
	433.80 - OCCLUSION AND STENOSIS OF OTHER SPECIFIED PRECEREBRAL ARTERY WITHOUT CEREBRAL INFARCTION
	433.9 - OCCLUSION AND STENOSIS OF UNSPECIFIED PRECEREBRAL ARTERY
	433.90 - OCCLUSION AND STENOSIS OF UNSPECIFIED PRECEREBRAL ARTERY WITHOUT CEREBRAL INFARCTION
	435 - TRANSIENT CEREBRAL ISCHEMIA
	435.0 - BASILAR ARTERY SYNDROME
	435.1 - VERTEBRAL ARTERY SYNDROME
	435.2 - SUBCLAVIAN STEAL SYNDROME
	435.3 - VERTEBROBASILAR ARTERY SYNDROME
	435.8 - OTHER SPECIFIED TRANSIENT CEREBRAL ISCHEMIAS
	435.9 - UNSPECIFIED TRANSIENT CEREBRAL ISCHEMIA
	The occurrence of Outpatient with the following attributes:
	Diagnosis Code (Any Position) is any of: { "430", "431", "433.01", "433.11", "433.21", "433.31", "433.81", "433.91", "434.01", "434.11", "434.91", "437.1", "437.3", "997.02", "432", "432.0", "432.1", "432.9", "433", "433.0", "433.00", "433.1", "433.10", "433.2", "433.20", "433.3", "433.30", "433.8", "433.80", "433.9", "433.90", "435", "435.0", "435.1", "435.2", "435.3", "435.8", "435.9" }
	430 - SUBARACHNOID HEMORRHAGE
	431 - INTRACEREBRAL HEMORRHAGE
	433.01 - OCCLUSION AND STENOSIS OF BASILAR ARTERY WITH CEREBRAL INFARCTION
	433.11 - OCCLUSION AND STENOSIS OF CAROTID ARTERY WITH CEREBRAL INFARCTION
	433.21 - OCCLUSION AND STENOSIS OF VERTEBRAL ARTERY WITH CEREBRAL INFARCTION
	433.31 - OCCLUSION AND STENOSIS OF MULTIPLE AND BILATERAL PRECEREBRAL ARTERIES WITH CEREBRAL INFARCTION
	433.81 - OCCLUSION AND STENOSIS OF OTHER SPECIFIED PRECEREBRAL ARTERY WITH CEREBRAL INFARCTION
	433.91 - OCCLUSION AND STENOSIS OF UNSPECIFIED PRECEREBRAL ARTERY WITH CEREBRAL INFARCTION
	434.01 - CEREBRAL THROMBOSIS WITH CEREBRAL INFARCTION
	434.11 - CEREBRAL EMBOLISM WITH CEREBRAL INFARCTION
	434.91 - CEREBRAL ARTERY OCCLUSION UNSPECIFIED WITH CEREBRAL INFARCTION
	437.1 - OTHER GENERALIZED ISCHEMIC CEREBROVASCULAR DISEASE
	437.3 - CEREBRAL ANEURYSM NONRUPTURED
	997.02 - IATROGENIC CEREBROVASCULAR INFARCTION OR HEMORRHAGE
	432 - OTHER AND UNSPECIFIED INTRACRANIAL HEMORRHAGE
	432.0 - NONTRAUMATIC EXTRADURAL HEMORRHAGE
	432.1 - SUBDURAL HEMORRHAGE
	432.9 - UNSPECIFIED INTRACRANIAL HEMORRHAGE
	433 - OCCLUSION AND STENOSIS OF PRECEREBRAL ARTERIES
	433.0 - OCCLUSION AND STENOSIS OF BASILAR ARTERY
	433.00 - OCCLUSION AND STENOSIS OF BASILAR ARTERY WITHOUT CEREBRAL INFARCTION
	433.1 - OCCLUSION AND STENOSIS OF CAROTID ARTERY
	433.10 - OCCLUSION AND STENOSIS OF CAROTID ARTERY WITHOUT CEREBRAL INFARCTION
	433.2 - OCCLUSION AND STENOSIS OF VERTEBRAL ARTERY
	433.20 - OCCLUSION AND STENOSIS OF VERTEBRAL ARTERY WITHOUT CEREBRAL INFARCTION
	433.3 - OCCLUSION AND STENOSIS OF MULTIPLE AND BILATERAL PRECEREBRAL ARTERIES
	433.30 - OCCLUSION AND STENOSIS OF MULTIPLE AND BILATERAL PRECEREBRAL ARTERIES WITHOUT CEREBRAL INFARCTION
	433.8 - OCCLUSION AND STENOSIS OF OTHER SPECIFIED PRECEREBRAL ARTERY
	433.80 - OCCLUSION AND STENOSIS OF OTHER SPECIFIED PRECEREBRAL ARTERY WITHOUT CEREBRAL INFARCTION
	433.9 - OCCLUSION AND STENOSIS OF UNSPECIFIED PRECEREBRAL ARTERY
	433.90 - OCCLUSION AND STENOSIS OF UNSPECIFIED PRECEREBRAL ARTERY WITHOUT CEREBRAL INFARCTION
	435 - TRANSIENT CEREBRAL ISCHEMIA
	435.0 - BASILAR ARTERY SYNDROME
	435.1 - VERTEBRAL ARTERY SYNDROME
	435.2 - SUBCLAVIAN STEAL SYNDROME
	435.3 - VERTEBROBASILAR ARTERY SYNDROME
	435.8 - OTHER SPECIFIED TRANSIENT CEREBRAL ISCHEMIAS
	435.9 - UNSPECIFIED TRANSIENT CEREBRAL ISCHEMIA
CHADS2 score
This measure computes a score by summing over the following components:
	If the event COMPONENT, CHADS2, Occurrence of congestive heart failure
	Occurs within 180 days, set the score to 1.0
	Otherwise, set the score to 0.0
	If the event COMPONENT, CHADS2, Occurrence of hypertension
	Occurs within 180 days, set the score to 1.0
	Otherwise, set the score to 0.0
	If the value of COMPONENT, CHADS2, Age greater than or equal to 75 is
	True, set the score to 1.0
	False, set the score to 0.0
	Missing, set the score to 0.0
	If the event COMPONENT, CHADS2, Occurrence of diabetes
	Occurs within 180 days, set the score to 1.0
	Otherwise, set the score to 0.0
	If the event COMPONENT, CHADS2, Occurrence of stroke or TIA
	Occurs within 180 days, set the score to 2.0
	Otherwise, set the score to 0.0
Valvular heart disease
This event measure was defined as occurring when any of the following criteria were met:
	The occurrence of Inpatient with the following attributes:
	Diagnosis Code (Any Position) is any of: { "394", "394.0", "394.1", "394.2", "394.9", "395", "395.0", "395.1", "395.2", "395.9", "396", "396.0", "396.1", "396.2", "396.3", "396.8", "396.9", "397", "397.0", "397.1", "397.9", "398.9", "398.90", "398.91", "398.99", "424", "424.0", "424.1", "424.2", "424.3", "424.9", "424.90", "424.91", "424.99", "V42.2", "V43.3" }
	394 - DISEASES OF MITRAL VALVE
	394.0 - MITRAL STENOSIS
	394.1 - RHEUMATIC MITRAL INSUFFICIENCY
	394.2 - MITRAL STENOSIS WITH INSUFFICIENCY
	394.9 - OTHER AND UNSPECIFIED MITRAL VALVE DISEASES
	395 - DISEASES OF AORTIC VALVE
	395.0 - RHEUMATIC AORTIC STENOSIS
	395.1 - RHEUMATIC AORTIC INSUFFICIENCY
	395.2 - RHEUMATIC AORTIC STENOSIS WITH INSUFFICIENCY
	395.9 - OTHER AND UNSPECIFIED RHEUMATIC AORTIC DISEASES
	396 - DISEASES OF MITRAL AND AORTIC VALVES
	396.0 - MITRAL VALVE STENOSIS AND AORTIC VALVE STENOSIS
	396.1 - MITRAL VALVE STENOSIS AND AORTIC VALVE INSUFFICIENCY
	396.2 - MITRAL VALVE INSUFFICIENCY AND AORTIC VALVE STENOSIS
	396.3 - MITRAL VALVE INSUFFICIENCY AND AORTIC VALVE INSUFFICIENCY
	396.8 - MULTIPLE INVOLVEMENT OF MITRAL AND AORTIC VALVES
	396.9 - MITRAL AND AORTIC VALVE DISEASES UNSPECIFIED
	397 - DISEASES OF OTHER ENDOCARDIAL STRUCTURES
	397.0 - DISEASES OF TRICUSPID VALVE
	397.1 - RHEUMATIC DISEASES OF PULMONARY VALVE
	397.9 - RHEUMATIC DISEASES OF ENDOCARDIUM VALVE UNSPECIFIED
	398.9 - OTHER AND UNSPECIFIED RHEUMATIC HEART DISEASES
	398.90 - RHEUMATIC HEART DISEASE UNSPECIFIED
	398.91 - RHEUMATIC HEART FAILURE (CONGESTIVE)
	398.99 - OTHER RHEUMATIC HEART DISEASES
	424 - OTHER DISEASES OF ENDOCARDIUM
	424.0 - MITRAL VALVE DISORDERS
	424.1 - AORTIC VALVE DISORDERS
	424.2 - TRICUSPID VALVE DISORDERS SPECIFIED AS NONRHEUMATIC
	424.3 - PULMONARY VALVE DISORDERS
	424.9 - ENDOCARDITIS VALVE UNSPECIFIED
	424.90 - ENDOCARDITIS VALVE UNSPECIFIED UNSPECIFIED CAUSE
	424.91 - ENDOCARDITIS IN DISEASES CLASSIFIED ELSEWHERE
	424.99 - OTHER ENDOCARDITIS VALVE UNSPECIFIED
	V42.2 - HEART VALVE REPLACED BY TRANSPLANT
	V43.3 - HEART VALVE REPLACED BY OTHER MEANS
	The occurrence of Outpatient with the following attributes:
	Diagnosis Code (Any Position) is any of: { "394", "394.0", "394.1", "394.2", "394.9", "395", "395.0", "395.1", "395.2", "395.9", "396", "396.0", "396.1", "396.2", "396.3", "396.8", "396.9", "397", "397.0", "397.1", "397.9", "398.9", "398.90", "398.91", "398.99", "424", "424.0", "424.1", "424.2", "424.3", "424.9", "424.90", "424.91", "424.99", "V42.2", "V43.3" }
	394 - DISEASES OF MITRAL VALVE
	394.0 - MITRAL STENOSIS
	394.1 - RHEUMATIC MITRAL INSUFFICIENCY
	394.2 - MITRAL STENOSIS WITH INSUFFICIENCY
	394.9 - OTHER AND UNSPECIFIED MITRAL VALVE DISEASES
	395 - DISEASES OF AORTIC VALVE
	395.0 - RHEUMATIC AORTIC STENOSIS
	395.1 - RHEUMATIC AORTIC INSUFFICIENCY
	395.2 - RHEUMATIC AORTIC STENOSIS WITH INSUFFICIENCY
	395.9 - OTHER AND UNSPECIFIED RHEUMATIC AORTIC DISEASES
	396 - DISEASES OF MITRAL AND AORTIC VALVES
	396.0 - MITRAL VALVE STENOSIS AND AORTIC VALVE STENOSIS
	396.1 - MITRAL VALVE STENOSIS AND AORTIC VALVE INSUFFICIENCY
	396.2 - MITRAL VALVE INSUFFICIENCY AND AORTIC VALVE STENOSIS
	396.3 - MITRAL VALVE INSUFFICIENCY AND AORTIC VALVE INSUFFICIENCY
	396.8 - MULTIPLE INVOLVEMENT OF MITRAL AND AORTIC VALVES
	396.9 - MITRAL AND AORTIC VALVE DISEASES UNSPECIFIED
	397 - DISEASES OF OTHER ENDOCARDIAL STRUCTURES
	397.0 - DISEASES OF TRICUSPID VALVE
	397.1 - RHEUMATIC DISEASES OF PULMONARY VALVE
	397.9 - RHEUMATIC DISEASES OF ENDOCARDIUM VALVE UNSPECIFIED
	398.9 - OTHER AND UNSPECIFIED RHEUMATIC HEART DISEASES
	398.90 - RHEUMATIC HEART DISEASE UNSPECIFIED
	398.91 - RHEUMATIC HEART FAILURE (CONGESTIVE)
	398.99 - OTHER RHEUMATIC HEART DISEASES
	424 - OTHER DISEASES OF ENDOCARDIUM
	424.0 - MITRAL VALVE DISORDERS
	424.1 - AORTIC VALVE DISORDERS
	424.2 - TRICUSPID VALVE DISORDERS SPECIFIED AS NONRHEUMATIC
	424.3 - PULMONARY VALVE DISORDERS
	424.9 - ENDOCARDITIS VALVE UNSPECIFIED
	424.90 - ENDOCARDITIS VALVE UNSPECIFIED UNSPECIFIED CAUSE
	424.91 - ENDOCARDITIS IN DISEASES CLASSIFIED ELSEWHERE
	424.99 - OTHER ENDOCARDITIS VALVE UNSPECIFIED
	V42.2 - HEART VALVE REPLACED BY TRANSPLANT
	V43.3 - HEART VALVE REPLACED BY OTHER MEANS
	The occurrence of Inpatient with the following attributes:
	Procedure Code (Any Position) is any of: { "35.00", "35.01", "35.02", "35.03", "35.04", "35.10", "35.11", "35.12", "35.13", "35.14", "35.20", "35.21", "35.22", "35.23", "35.24", "35.25", "35.26", "35.27", "35.28" }
	35.00 - CLOSED HEART VALVOTOMY, UNSPECIFIED VALVE
	35.01 - CLOSED HEART VALVOTOMY, AORTIC VALVE
	35.02 - CLOSED HEART VALVOTOMY, MITRAL VALVE
	35.03 - CLOSED HEART VALVOTOMY, PULMONARY VALVE
	35.04 - CLOSED HEART VALVOTOMY, TRICUSPID VALVE
	35.10 - OPEN HEART VALVULOPLASTY WITHOUT REPLACEMENT, UNSPECIFIED VALVE
	35.11 - OPEN HEART VALVULOPLASTY OF AORTIC VALVE WITHOUT REPLACEMENT
	35.12 - OPEN HEART VALVULOPLASTY OF MITRAL VALVE WITHOUT REPLACEMENT
	35.13 - OPEN HEART VALVULOPLASTY OF PULMONARY VALVE WITHOUT REPLACEMENT
	35.14 - OPEN HEART VALVULOPLASTY OF TRICUSPID VALVE WITHOUT REPLACEMENT
	35.20 - OPEN AND OTHER REPLACEMENT OF UNSPECIFIED HEART VALVE
	35.21 - OPEN AND OTHER REPLACEMENT OF AORTIC VALVE WITH TISSUE GRAFT
	35.22 - OPEN AND OTHER REPLACEMENT OF AORTIC VALVE
	35.23 - OPEN AND OTHER REPLACEMENT OF MITRAL VALVE WITH TISSUE GRAFT
	35.24 - OPEN AND OTHER REPLACEMENT OF MITRAL VALVE
	35.25 - OPEN AND OTHER REPLACEMENT OF PULMONARY VALVE WITH TISSUE GRAFT
	35.26 - OPEN AND OTHER REPLACEMENT OF PULMONARY VALVE
	35.27 - OPEN AND OTHER REPLACEMENT OF TRICUSPID VALVE WITH TISSUE GRAFT
	35.28 - OPEN AND OTHER REPLACEMENT OF TRICUSPID VALVE
	The occurrence of Inpatient with the following attributes:
	Procedure Code (Any Position) is any of: { "33400", "33401", "33403", "33404", "33405", "33406", "33410", "33411", "33412", "33413", "33420", "33422", "33425", "33426", "33427", "33430", "33460", "33463", "33464", "33465", "33468", "33470", "33471", "33472", "33474", "33475" }
	33400 - Valvuloplasty, aortic valve; open, with cardiopulmonary bypass
	33401 - Valvuloplasty, aortic valve; open, with inflow occlusion
	33403 - Valvuloplasty, aortic valve; using transventricular dilation, with cardiopulmonary bypass
	33404 - Construction of apical-aortic conduit
	33405 - Replacement, aortic valve, with cardiopulmonary bypass; with prosthetic valve other than homograft or stentless valve
	33406 - Replacement, aortic valve, with cardiopulmonary bypass; with allograft valve (freehand) / Replacement, aortic valve, with cardiopulmonary bypass; with homograft valve (freehand)
	33410 - Replacement, aortic valve, with cardiopulmonary bypass; with stentless tissue valve
	33411 - Replacement, aortic valve; with aortic annulus enlargement, noncoronary cusp / Replacement, aortic valve; with aortic annulus enlargement, noncoronary sinus
	33412 - Replacement, aortic valve; with transventricular aortic annulus enlargement (Konno procedure)
	33413 - Replacement, aortic valve; by translocation of autologous pulmonary valve with allograft replacement of pulmonary valve (Ross procedure) / Replacement, aortic valve; by translocation of autologous pulmonary valve with homograft replacement of pulmonary valve (Ross procedure)
	33420 - Valvotomy, mitral valve; closed heart
	33422 - Valvotomy, mitral valve; open heart, with cardiopulmonary bypass
	33425 - Valvuloplasty, mitral valve, with cardiopulmonary bypass / Valvuloplasty, mitral valve, with cardiopulmonary bypass;
	33426 - Valvuloplasty, mitral valve, with cardiopulmonary bypass; with prosthetic ring
	33427 - Valvuloplasty, mitral valve, with cardiopulmonary bypass; radical reconstruction, with or without ring
	33430 - Replacement, mitral valve, with cardiopulmonary bypass
	33460 - Valvectomy, tricuspid valve, with cardiopulmonary bypass
	33463 - Valvuloplasty, tricuspid valve; without ring insertion
	33464 - Valvuloplasty, tricuspid valve; with ring insertion
	33465 - Replacement, tricuspid valve, with cardiopulmonary bypass
	33468 - Tricuspid valve repositioning and plication for Ebstein anomaly
	33470 - Valvotomy, pulmonary valve, closed heart; transventricular
	33471 - Valvotomy, pulmonary valve, closed heart; via pulmonary artery
	33472 - Valvotomy, pulmonary valve, open heart; with inflow occlusion
	33474 - Valvotomy, pulmonary valve, open heart, with cardiopulmonary bypass / Valvotomy, pulmonary valve, open heart; with cardiopulmonary bypass
	33475 - Replacement, pulmonary valve
Angiotensin receptor blockers
This event measure was defined as occurring when any of the following criteria were met:
	The occurrence of Drug with the following attributes:
	Generic Name is any of: { "EPROSARTAN MESYLATE", "EPROSARTAN MESYLATE/HYDROCHLOROTHIAZIDE", "OLMESARTAN MEDOXOMIL", "OLMESARTAN MEDOXOMIL/AMLODIPINE BESYLATE/HYDROCHLOROTHIAZIDE", "OLMESARTAN MEDOXOMIL/HYDROCHLOROTHIAZIDE", "TELMISARTAN", "TELMISARTAN/AMLODIPINE BESYLATE", "TELMISARTAN/HYDROCHLOROTHIAZIDE", "AZILSARTAN MEDOXOMIL", "AZILSARTAN MEDOXOMIL/CHLORTHALIDONE", "VALSARTAN", "VALSARTAN/HYD…
	EPROSARTAN MESYLATE
	EPROSARTAN MESYLATE/HYDROCHLOROTHIAZIDE
	OLMESARTAN MEDOXOMIL
	OLMESARTAN MEDOXOMIL/AMLODIPINE BESYLATE/HYDROCHLOROTHIAZIDE
	OLMESARTAN MEDOXOMIL/HYDROCHLOROTHIAZIDE
	TELMISARTAN
	TELMISARTAN/AMLODIPINE BESYLATE
	TELMISARTAN/HYDROCHLOROTHIAZIDE
	AZILSARTAN MEDOXOMIL
	AZILSARTAN MEDOXOMIL/CHLORTHALIDONE
	VALSARTAN
	VALSARTAN/HYDROCHLOROTHIAZIDE
	LOSARTAN POTASSIUM
	LOSARTAN POTASSIUM/HYDROCHLOROTHIAZIDE
	CANDESARTAN CILEXETIL
	CANDESARTAN CILEXETIL/HYDROCHLOROTHIAZIDE
	IRBESARTAN
	IRBESARTAN/HYDROCHLOROTHIAZIDE
Antihyperglycemic medications (including insulin)
This measure creates a logical OR of events, and identifies all occurrences of one or more specified events:
	Alpha-glucosidase inhibitors
	Amylin analogs
	Biguanides (metformin)
	Dipeptidyl-peptidase 4 inhibitors
	Glucagon-like peptide-1 receptor agonists
	Long acting insulin
	Short acting insulin
	Meglitinides
	Sodium- glucose cotransporter 2 inhibitors
	Sulfonylureas
	Thiazolidinedioines
ACE inhibitor
This event measure was defined as occurring when any of the following criteria were met:
	The occurrence of Drug with the following attributes:
	Generic Name is any of: { "BENAZEPRIL HCL", "BENAZEPRIL HCL/HYDROCHLOROTHIAZIDE", "CAPTOPRIL", "CAPTOPRIL/HYDROCHLOROTHIAZIDE", "ENALAPRIL MALEATE", "ENALAPRIL MALEATE/DILTIAZEM MALATE", "ENALAPRIL MALEATE/FELODIPINE", "ENALAPRIL MALEATE/HYDROCHLOROTHIAZIDE", "ENALAPRILAT DIHYDRATE", "FOSINOPRIL SODIUM", "FOSINOPRIL SODIUM/HYDROCHLOROTHIAZIDE", "LISINOPRIL", "LISINOPRIL/DIETARY SUPPLEMENT,COMB.10…
	BENAZEPRIL HCL
	BENAZEPRIL HCL/HYDROCHLOROTHIAZIDE
	CAPTOPRIL
	CAPTOPRIL/HYDROCHLOROTHIAZIDE
	ENALAPRIL MALEATE
	ENALAPRIL MALEATE/DILTIAZEM MALATE
	ENALAPRIL MALEATE/FELODIPINE
	ENALAPRIL MALEATE/HYDROCHLOROTHIAZIDE
	ENALAPRILAT DIHYDRATE
	FOSINOPRIL SODIUM
	FOSINOPRIL SODIUM/HYDROCHLOROTHIAZIDE
	LISINOPRIL
	LISINOPRIL/DIETARY SUPPLEMENT,COMB.10
	LISINOPRIL/HYDROCHLOROTHIAZIDE
	MOEXIPRIL HCL
	MOEXIPRIL HCL/HYDROCHLOROTHIAZIDE
	PERINDOPRIL ARGININE/AMLODIPINE BESYLATE
	PERINDOPRIL ERBUMINE
	QUINAPRIL HCL
	QUINAPRIL HCL/HYDROCHLOROTHIAZIDE
	RAMIPRIL
	TRANDOLAPRIL
	TRANDOLAPRIL/VERAPAMIL HCL
Beta blockers
This event measure was defined as occurring when any of the following criteria were met:
	The occurrence of Drug with the following attributes:
	Generic Name is any of: { "ACEBUTOLOL HCL", "ATENOLOL", "ATENOLOL/CHLORTHALIDONE", "BETAXOLOL HCL", "BISOPROLOL FUMARATE", "BISOPROLOL FUMARATE/HYDROCHLOROTHIAZIDE", "BRIMONIDINE TARTRATE/TIMOLOL MALEATE", "CARTEOLOL HCL", "CARVEDILOL", "CARVEDILOL PHOSPHATE", "DORZOLAMIDE HCL/TIMOLOL MALEATE", "DORZOLAMIDE HCL/TIMOLOL MALEATE/PF", "ESMOLOL HCL", "LABETALOL HCL", "METOPROLOL SUCCINATE", "METOPROL…
	ACEBUTOLOL HCL
	ATENOLOL
	ATENOLOL/CHLORTHALIDONE
	BETAXOLOL HCL
	BISOPROLOL FUMARATE
	BISOPROLOL FUMARATE/HYDROCHLOROTHIAZIDE
	BRIMONIDINE TARTRATE/TIMOLOL MALEATE
	CARTEOLOL HCL
	CARVEDILOL
	CARVEDILOL PHOSPHATE
	DORZOLAMIDE HCL/TIMOLOL MALEATE
	DORZOLAMIDE HCL/TIMOLOL MALEATE/PF
	ESMOLOL HCL
	LABETALOL HCL
	METOPROLOL SUCCINATE
	METOPROLOL SUCCINATE/HYDROCHLOROTHIAZIDE
	METOPROLOL TARTRATE
	METOPROLOL TARTRATE/HYDROCHLOROTHIAZIDE
	NEBIVOLOL HCL
	SOTALOL HCL
	TIMOLOL
	TIMOLOL MALEATE
	TIMOLOL MALEATE/HYDROCHLOROTHIAZIDE
	TIMOLOL MALEATE/PF
Calcium channel blockers
This event measure was defined as occurring when any of the following criteria were met:
	The occurrence of Drug with the following attributes:
	Generic Name is any of: { "ALISKIREN HEMIFUMARATE/AMLODIPINE BESYLATE", "ALISKIREN HEMIFUMARATE/AMLODIPINE/HYDROCHLOROTHIAZIDE", "AMLODIPINE BESYLATE", "AMLODIPINE BESYLATE/ATORVASTATIN CALCIUM", "AMLODIPINE BESYLATE/BENAZEPRIL HCL", "AMLODIPINE BESYLATE/OLMESARTAN MEDOXOMIL", "AMLODIPINE BESYLATE/VALSARTAN", "AMLODIPINE BESYLATE/VALSARTAN/HYDROCHLOROTHIAZIDE", "BEPRIDIL HCL", "CLEVIDIPINE BUTYRA…
	ALISKIREN HEMIFUMARATE/AMLODIPINE BESYLATE
	ALISKIREN HEMIFUMARATE/AMLODIPINE/HYDROCHLOROTHIAZIDE
	AMLODIPINE BESYLATE
	AMLODIPINE BESYLATE/ATORVASTATIN CALCIUM
	AMLODIPINE BESYLATE/BENAZEPRIL HCL
	AMLODIPINE BESYLATE/OLMESARTAN MEDOXOMIL
	AMLODIPINE BESYLATE/VALSARTAN
	AMLODIPINE BESYLATE/VALSARTAN/HYDROCHLOROTHIAZIDE
	BEPRIDIL HCL
	CLEVIDIPINE BUTYRATE
	DILTIAZEM HCL
	DILTIAZEM HCL IN 0.9 % SODIUM CHLORIDE
	DILTIAZEM HCL/DEXTROSE 5 % IN WATER
	DILTIAZEM MALATE
	ENALAPRIL MALEATE/FELODIPINE
	FELODIPINE
	ISRADIPINE
	MIBEFRADIL DI-HCL
	NICARDIPINE HCL
	NICARDIPINE IN DEXTROSE 5 %-WATER
	NIFEDIPINE
	NIMODIPINE
	NISOLDIPINE
	OLMESARTAN MEDOXOMIL/AMLODIPINE BESYLATE/HYDROCHLOROTHIAZIDE
	TELMISARTAN/AMLODIPINE BESYLATE
	TRANDOLAPRIL/VERAPAMIL HCL
	VERAPAMIL HCL
Antiarrhythmics drugs
This event measure was defined as occurring when any of the following criteria were met:
	The occurrence of Drug with the following attributes:
	Generic Name is any of: { "AMIODARONE HCL", "DOFETILIDE", "DRONEDARONE HCL", "FLECAINIDE ACETATE", "IBUTILIDE FUMARATE", "MEXILETINE HCL", "MORICIZINE HCL", "PROCAINAMIDE HCL", "PROPAFENONE HCL", "QUINIDINE HCL", "TOCAINIDE HCL", "AMIODARONE HCL/DEXTROSE 5 % IN WATER", "AMIODARONE IN DEXTROSE, ISO-OSMOTIC", "QUINIDINE GLUCONATE", "QUINIDINE POLYGALACTURONATE", "QUINIDINE SULFATE", "DISOPYRAMIDE P…
	AMIODARONE HCL
	DOFETILIDE
	DRONEDARONE HCL
	FLECAINIDE ACETATE
	IBUTILIDE FUMARATE
	MEXILETINE HCL
	MORICIZINE HCL
	PROCAINAMIDE HCL
	PROPAFENONE HCL
	QUINIDINE HCL
	TOCAINIDE HCL
	AMIODARONE HCL/DEXTROSE 5 % IN WATER
	AMIODARONE IN DEXTROSE, ISO-OSMOTIC
	QUINIDINE GLUCONATE
	QUINIDINE POLYGALACTURONATE
	QUINIDINE SULFATE
	DISOPYRAMIDE PHOSPHATE
Antiplatelets
This event measure was defined as occurring when any of the following criteria were met:
	The occurrence of Drug with the following attributes:
	Generic Name is any of: { "ASPIRIN", "CLOPIDOGREL BISULFATE", "PRASUGREL HCL", "TICLOPIDINE HCL", "ASPIRIN/DIPYRIDAMOLE", "DIPYRIDAMOLE", "CILOSTAZOL", "TICAGRELOR" }
	ASPIRIN
	CLOPIDOGREL BISULFATE
	PRASUGREL HCL
	TICLOPIDINE HCL
	ASPIRIN/DIPYRIDAMOLE
	DIPYRIDAMOLE
	CILOSTAZOL
	TICAGRELOR
Statins
This event measure was defined as occurring when any of the following criteria were met:
	The occurrence of Drug with the following attributes:
	Generic Name is any of: { "ATORVASTATIN CALCIUM", "FLUVASTATIN SODIUM", "LOVASTATIN", "NIACIN/LOVASTATIN", "PRAVASTATIN SODIUM", "SIMVASTATIN", "ROSUVASTATIN CALCIUM", "EZETIMIBE/SIMVASTATIN", "ASPIRIN (CALCIUM CARB & MAGNESIUM BUFFERS)/PRAVASTATIN", "PITAVASTATIN CALCIUM" }
	ATORVASTATIN CALCIUM
	FLUVASTATIN SODIUM
	LOVASTATIN
	NIACIN/LOVASTATIN
	PRAVASTATIN SODIUM
	SIMVASTATIN
	ROSUVASTATIN CALCIUM
	EZETIMIBE/SIMVASTATIN
	ASPIRIN (CALCIUM CARB & MAGNESIUM BUFFERS)/PRAVASTATIN
	PITAVASTATIN CALCIUM
Alpha-glucosidase inhibitors
This event measure was defined as occurring when any of the following criteria were met:
	The occurrence of Drug with the following attributes:
	Generic Name is any of: { "ACARBOSE", "MIGLITOL" }
	ACARBOSE
	MIGLITOL
Amylin analogs
This event measure was defined as occurring when any of the following criteria were met:
	The occurrence of Drug with the following attributes:
	Generic Name is any of: { "PRAMLINTIDE ACETATE" }
	PRAMLINTIDE ACETATE
Biguanides (metformin)
This event measure was defined as occurring when any of the following criteria were met:
	The occurrence of Drug with the following attributes:
	Generic Name is any of: { "METFORMIN HCL" }
	METFORMIN HCL
Dipeptidyl-peptidase 4 inhibitors
This event measure was defined as occurring when any of the following criteria were met:
	The occurrence of Drug with the following attributes:
	Generic Name is any of: { "ALOGLIPTIN BENZOATE", "LINAGLIPTIN", "SAXAGLIPTIN HCL", "SITAGLIPTIN PHOSPHATE" }
	ALOGLIPTIN BENZOATE
	LINAGLIPTIN
	SAXAGLIPTIN HCL
	SITAGLIPTIN PHOSPHATE
Glucagon-like peptide-1 receptor agonists
This event measure was defined as occurring when any of the following criteria were met:
	The occurrence of Drug with the following attributes:
	Generic Name is any of: { "EXENATIDE", "LIRAGLUTIDE" }
	EXENATIDE
	LIRAGLUTIDE
Long acting insulin
This event measure was defined as occurring when any of the following criteria were met:
	The occurrence of Drug with the following attributes:
	Generic Name is any of: { "INSULIN ASPART PROTAMINE HUMAN/INSULIN ASPART", "INSULIN DETEMIR", "INSULIN GLARGINE,HUMAN RECOMBINANT ANALOG", "INSULIN LISPRO PROTAMINE & INSULIN LISPRO", "INSULIN NPH HUMAN SEMI-SYN", "INSULIN REG HUMAN SEMI-SYN", "INSULIN ZINC EXTEND HUMAN REC", "INSULIN ZINC HUMAN REC", "INSULIN ZINC HUMAN SEMI-SYN", "INSULIN NPH HUMAN ISOPHANE", "INSULIN NPH HUMAN ISOPHANE/INSULIN…
	INSULIN ASPART PROTAMINE HUMAN/INSULIN ASPART
	INSULIN DETEMIR
	INSULIN GLARGINE,HUMAN RECOMBINANT ANALOG
	INSULIN LISPRO PROTAMINE & INSULIN LISPRO
	INSULIN NPH HUMAN SEMI-SYN
	INSULIN REG HUMAN SEMI-SYN
	INSULIN ZINC EXTEND HUMAN REC
	INSULIN ZINC HUMAN REC
	INSULIN ZINC HUMAN SEMI-SYN
	INSULIN NPH HUMAN ISOPHANE
	INSULIN NPH HUMAN ISOPHANE/INSULIN REGULAR, HUMAN
Meglitinides
This event measure was defined as occurring when any of the following criteria were met:
	The occurrence of Drug with the following attributes:
	Generic Name is any of: { "NATEGLINIDE", "REPAGLINIDE" }
	NATEGLINIDE
	REPAGLINIDE
Short acting insulin
This event measure was defined as occurring when any of the following criteria were met:
	The occurrence of Drug with the following attributes:
	Generic Name is any of: { "INSULIN ASPART", "INSULIN GLULISINE", "INSULIN LISPRO", "INSULIN REG HUMAN SEMI-SYN", "INSULIN REG, HUM S-S BUFF", "INSULIN REGULAR, HUMAN", "INSULIN REGULAR, HUMAN/INSULIN RELEASE UNIT", "INSULIN REGULAR, HUMAN/INSULIN RELEASE UNIT/CHAMBER/INHALER", "INSULIN REGULAR,HUMAN BUFFERED" }
	INSULIN ASPART
	INSULIN GLULISINE
	INSULIN LISPRO
	INSULIN REG HUMAN SEMI-SYN
	INSULIN REG, HUM S-S BUFF
	INSULIN REGULAR, HUMAN
	INSULIN REGULAR, HUMAN/INSULIN RELEASE UNIT
	INSULIN REGULAR, HUMAN/INSULIN RELEASE UNIT/CHAMBER/INHALER
	INSULIN REGULAR,HUMAN BUFFERED
Sodium- glucose cotransporter 2 inhibitors
This event measure was defined as occurring when any of the following criteria were met:
	The occurrence of Drug with the following attributes:
	Generic Name is any of: { "CANAGLIFLOZIN", "DAPAGLIFLOZIN PROPANEDIOL", "EMPAGLIFLOZIN" }
	CANAGLIFLOZIN
	DAPAGLIFLOZIN PROPANEDIOL
	EMPAGLIFLOZIN
Sulfonylureas
This event measure was defined as occurring when any of the following criteria were met:
	The occurrence of Drug with the following attributes:
	Generic Name is any of: { "ACETOHEXAMIDE", "CHLORPROPAMIDE", "GLIMEPIRIDE", "GLIPIZIDE", "GLYBURIDE", "NATEGLINIDE", "REPAGLINIDE", "TOLAZAMIDE", "TOLBUTAMIDE" }
	ACETOHEXAMIDE
	CHLORPROPAMIDE
	GLIMEPIRIDE
	GLIPIZIDE
	GLYBURIDE
	NATEGLINIDE
	REPAGLINIDE
	TOLAZAMIDE
	TOLBUTAMIDE
Thiazolidinedioines
This event measure was defined as occurring when any of the following criteria were met:
	The occurrence of Drug with the following attributes:
	Generic Name is any of: { "PIOGLITAZONE HCL", "ROSIGLITAZONE MALEATE", "TROGLITAZONE" }
	PIOGLITAZONE HCL
	ROSIGLITAZONE MALEATE
	TROGLITAZONE
AF
This measure was defined as matching any of the following groups:
1. Inpatient
	1.1. The occurrence of AF inpatient.
2. Outpatient
	2.1. The occurrence of AF outpatient; and
	2.2. The occurrence of AF outpatient, starting at least one day after the start of 2.1.
The event of interest in this group is 2.2.
AF inpatient
This event measure was defined as occurring when any of the following criteria were met:
	The occurrence of Inpatient with the following attributes:
	Diagnosis Code (Any Position) is any of: { "427.3", "427.31", "427.32" }
	427.3 - (ICD9) ATRIAL FIBRILLATION AND FLUTTER
	427.31 - (ICD9) ATRIAL FIBRILLATION
	427.32 - (ICD9) ATRIAL FLUTTER
AF outpatient
This event measure was defined as occurring when any of the following criteria were met:
	The occurrence of Outpatient with the following attributes:
	Diagnosis Code (Any Position) is any of: { "427.3", "427.31", "427.32" }
	427.3 - (ICD9) ATRIAL FIBRILLATION AND FLUTTER
	427.31 - (ICD9) ATRIAL FIBRILLATION
	427.32 - (ICD9) ATRIAL FLUTTER
Alcohol abuse
This event measure was defined as occurring when any of the following criteria were met:
	The occurrence of Inpatient with the following attributes:
	Diagnosis Code (Any Position) is any of: { "265.2", "291.1", "291.2", "291.3", "291.5", "291.8", "291.9", "303.0", "303.9", "305.0", "357.5", "425.5", "535.3", "571.0", "571.1", "571.2", "571.3", "980", "980.0", "980.1", "980.2", "980.3", "980.8", "980.9", "V11.3" }
	265.2 - (ICD9) PELLAGRA
	291.1 - (ICD9) ALCOHOL-INDUCED PERSISTING AMNESTIC DISORDER
	291.2 - (ICD9) ALCOHOL-INDUCED PERSISTING DEMENTIA
	291.3 - (ICD9) ALCOHOL-INDUCED PSYCHOTIC DISORDER WITH HALLUCINATIONS
	291.5 - (ICD9) ALCOHOL-INDUCED PSYCHOTIC DISORDER WITH DELUSIONS
	291.8 - (ICD9) OTHER SPECIFIED ALCOHOL-INDUCED MENTAL DISORDERS
	291.9 - (ICD9) UNSPECIFIED ALCOHOL-INDUCED MENTAL DISORDERS
	303.0 - (ICD9) ACUTE ALCOHOLIC INTOXICATION
	303.9 - (ICD9) OTHER AND UNSPECIFIED ALCOHOL DEPENDENCE
	305.0 - (ICD9) NONDEPENDENT ALCOHOL ABUSE
	357.5 - (ICD9) ALCOHOLIC POLYNEUROPATHY
	425.5 - (ICD9) ALCOHOLIC CARDIOMYOPATHY
	535.3 - (ICD9) ALCOHOLIC GASTRITIS
	571.0 - (ICD9) ALCOHOLIC FATTY LIVER
	571.1 - (ICD9) ACUTE ALCOHOLIC HEPATITIS
	571.2 - (ICD9) ALCOHOLIC CIRRHOSIS OF LIVER
	571.3 - (ICD9) ALCOHOLIC LIVER DAMAGE UNSPECIFIED
	980 - (ICD9) TOXIC EFFECT OF ALCOHOL
	980.0 - (ICD9) TOXIC EFFECT OF ETHYL ALCOHOL
	980.1 - (ICD9) TOXIC EFFECT OF METHYL ALCOHOL
	980.2 - (ICD9) TOXIC EFFECT OF ISOPROPYL ALCOHOL
	980.3 - (ICD9) TOXIC EFFECT OF FUSEL OIL
	980.8 - (ICD9) TOXIC EFFECT OF OTHER SPECIFIED ALCOHOLS
	980.9 - (ICD9) TOXIC EFFECT OF UNSPECIFIED ALCOHOL
	V11.3 - Code overlap - (ICD9) PERSONAL HISTORY OF ALCOHOLISM; (ICD10) Person boarding or alighting a pedal cycle injured in collision with other pedal cycle
	The occurrence of Outpatient with the following attributes:
	Diagnosis Code (Any Position) is any of: { "265.2", "291.1", "291.2", "291.3", "291.5", "291.8", "291.9", "303.0", "303.9", "305.0", "357.5", "425.5", "535.3", "571.0", "571.1", "571.2", "571.3", "V11.3", "980", "980.0", "980.1", "980.2", "980.3", "980.8", "980.9" }
	265.2 - (ICD9) PELLAGRA
	291.1 - (ICD9) ALCOHOL-INDUCED PERSISTING AMNESTIC DISORDER
	291.2 - (ICD9) ALCOHOL-INDUCED PERSISTING DEMENTIA
	291.3 - (ICD9) ALCOHOL-INDUCED PSYCHOTIC DISORDER WITH HALLUCINATIONS
	291.5 - (ICD9) ALCOHOL-INDUCED PSYCHOTIC DISORDER WITH DELUSIONS
	291.8 - (ICD9) OTHER SPECIFIED ALCOHOL-INDUCED MENTAL DISORDERS
	291.9 - (ICD9) UNSPECIFIED ALCOHOL-INDUCED MENTAL DISORDERS
	303.0 - (ICD9) ACUTE ALCOHOLIC INTOXICATION
	303.9 - (ICD9) OTHER AND UNSPECIFIED ALCOHOL DEPENDENCE
	305.0 - (ICD9) NONDEPENDENT ALCOHOL ABUSE
	357.5 - (ICD9) ALCOHOLIC POLYNEUROPATHY
	425.5 - (ICD9) ALCOHOLIC CARDIOMYOPATHY
	535.3 - (ICD9) ALCOHOLIC GASTRITIS
	571.0 - (ICD9) ALCOHOLIC FATTY LIVER
	571.1 - (ICD9) ACUTE ALCOHOLIC HEPATITIS
	571.2 - (ICD9) ALCOHOLIC CIRRHOSIS OF LIVER
	571.3 - (ICD9) ALCOHOLIC LIVER DAMAGE UNSPECIFIED
	V11.3 - Code overlap - (ICD9) PERSONAL HISTORY OF ALCOHOLISM; (ICD10) Person boarding or alighting a pedal cycle injured in collision with other pedal cycle
	980 - (ICD9) TOXIC EFFECT OF ALCOHOL
	980.0 - (ICD9) TOXIC EFFECT OF ETHYL ALCOHOL
	980.1 - (ICD9) TOXIC EFFECT OF METHYL ALCOHOL
	980.2 - (ICD9) TOXIC EFFECT OF ISOPROPYL ALCOHOL
	980.3 - (ICD9) TOXIC EFFECT OF FUSEL OIL
	980.8 - (ICD9) TOXIC EFFECT OF OTHER SPECIFIED ALCOHOLS
	980.9 - (ICD9) TOXIC EFFECT OF UNSPECIFIED ALCOHOL
CHADS2 score categorized
This measure categorizes CHADS2 score, 180 days into the following categories:
	Low risk (0-1): Up to 2.0 (exclusive). This is the referent category.
	Moderate/High risk (>=2): From 2.0 (inclusive) to (any).
COPD
This event measure was defined as occurring when any of the following criteria were met:
	The occurrence of Inpatient with the following attributes:
	Diagnosis Code (Any Position) is any of: { "416.8", "416.9", "490", "491", "491.0", "491.1", "491.2", "491.20", "491.21", "491.22", "491.8", "491.9", "492", "492.0", "492.8", "493", "493.0", "493.00", "493.01", "493.02", "493.1", "493.10", "493.11", "493.12", "493.2", "493.20", "493.21", "493.22", "493.8", "493.81", "493.82", "493.9", "493.90", "493.91", "493.92", "494", "494.0", "494.1", "495", …
	416.8 - (ICD9) OTHER CHRONIC PULMONARY HEART DISEASES
	416.9 - (ICD9) CHRONIC PULMONARY HEART DISEASE UNSPECIFIED
	490 - (ICD9) BRONCHITIS NOT SPECIFIED AS ACUTE OR CHRONIC
	491 - (ICD9) CHRONIC BRONCHITIS
	491.0 - (ICD9) SIMPLE CHRONIC BRONCHITIS
	491.1 - (ICD9) MUCOPURULENT CHRONIC BRONCHITIS
	491.2 - (ICD9) OBSTRUCTIVE CHRONIC BRONCHITIS
	491.20 - (ICD9) OBSTRUCTIVE CHRONIC BRONCHITIS WITHOUT EXACERBATION
	491.21 - (ICD9) OBSTRUCTIVE CHRONIC BRONCHITIS WITH (ACUTE) EXACERBATION
	491.22 - (ICD9) OBSTRUCTIVE CHRONIC BRONCHITIS WITH ACUTE BRONCHITIS
	491.8 - (ICD9) OTHER CHRONIC BRONCHITIS
	491.9 - (ICD9) UNSPECIFIED CHRONIC BRONCHITIS
	492 - (ICD9) EMPHYSEMA
	492.0 - (ICD9) EMPHYSEMATOUS BLEB
	492.8 - (ICD9) OTHER EMPHYSEMA
	493 - (ICD9) ASTHMA
	493.0 - (ICD9) EXTRINSIC ASTHMA
	493.00 - (ICD9) EXTRINSIC ASTHMA UNSPECIFIED
	493.01 - (ICD9) EXTRINSIC ASTHMA WITH STATUS ASTHMATICUS
	493.02 - (ICD9) EXTRINSIC ASTHMA WITH (ACUTE) EXACERBATION
	493.1 - (ICD9) INTRINSIC ASTHMA
	493.10 - (ICD9) INTRINSIC ASTHMA UNSPECIFIED
	493.11 - (ICD9) INTRINSIC ASTHMA WITH STATUS ASTHMATICUS
	493.12 - (ICD9) INTRINSIC ASTHMA WITH (ACUTE) EXACERBATION
	493.2 - (ICD9) CHRONIC OBSTRUCTIVE ASTHMA
	493.20 - (ICD9) CHRONIC OBSTRUCTIVE ASTHMA UNSPECIFIED
	493.21 - (ICD9) CHRONIC OBSTRUCTIVE ASTHMA WITH STATUS ASTHMATICUS
	493.22 - (ICD9) CHRONIC OBSTRUCTIVE ASTHMA WITH (ACUTE) EXACERBATION
	493.8 - (ICD9) OTHER SPECIFIED ASTHMA
	493.81 - (ICD9) EXERCISE-INDUCED BRONCHOSPASM
	493.82 - (ICD9) COUGH VARIANT ASTHMA
	493.9 - (ICD9) ASTHMA UNSPECIFIED
	493.90 - (ICD9) ASTHMA UNSPECIFIED
	493.91 - (ICD9) ASTHMA UNSPECIFIED TYPE WITH STATUS ASTHMATICUS
	493.92 - (ICD9) ASTHMA UNSPECIFIED WITH (ACUTE) EXACERBATION
	494 - (ICD9) BRONCHIECTASIS
	494.0 - (ICD9) BRONCHIECTASIS WITHOUT ACUTE EXACERBATION
	494.1 - (ICD9) BRONCHIECTASIS WITH ACUTE EXACERBATION
	495 - (ICD9) EXTRINSIC ALLERGIC ALVEOLITIS
	495.0 - (ICD9) FARMERS' LUNG
	495.1 - (ICD9) BAGASSOSIS
	495.2 - (ICD9) BIRD-FANCIERS' LUNG
	495.3 - (ICD9) SUBEROSIS
	495.4 - (ICD9) MALT WORKERS' LUNG
	495.5 - (ICD9) MUSHROOM WORKERS' LUNG
	495.6 - (ICD9) MAPLE BARK-STRIPPERS' LUNG
	495.7 - (ICD9) VENTILATION PNEUMONITIS
	495.8 - (ICD9) OTHER SPECIFIED ALLERGIC ALVEOLITIS AND PNEUMONITIS
	495.9 - (ICD9) UNSPECIFIED ALLERGIC ALVEOLITIS AND PNEUMONITIS
	496 - (ICD9) CHRONIC AIRWAY OBSTRUCTION NOT ELSEWHERE CLASSIFIED
	500 - (ICD9) COAL WORKERS' PNEUMOCONIOSIS
	501 - (ICD9) ASBESTOSIS
	502 - (ICD9) PNEUMOCONIOSIS DUE TO OTHER SILICA OR SILICATES
	503 - (ICD9) PNEUMOCONIOSIS DUE TO OTHER INORGANIC DUST
	504 - (ICD9) PNEUMONOPATHY DUE TO INHALATION OF OTHER DUST
	506.4 - (ICD9) CHRONIC RESPIRATORY CONDITIONS DUE TO FUMES AND VAPORS
	508.1 - (ICD9) CHRONIC AND OTHER PULMONARY MANIFESTATIONS DUE TO RADIATION
	508.8 - (ICD9) RESPIRATORY CONDITIONS DUE TO OTHER SPECIFIED EXTERNAL AGENTS
	The occurrence of Outpatient with the following attributes:
	Diagnosis Code (Any Position) is any of: { "416.8", "416.9", "506.4", "508.1", "508.8", "490", "491", "491.0", "491.1", "491.2", "491.20", "491.21", "491.22", "491.8", "491.9", "492", "492.0", "492.8", "493", "493.0", "493.00", "493.01", "493.02", "493.1", "493.10", "493.11", "493.12", "493.2", "493.20", "493.21", "493.22", "493.8", "493.81", "493.82", "493.9", "493.90", "493.91", "493.92", "494"…
	416.8 - (ICD9) OTHER CHRONIC PULMONARY HEART DISEASES
	416.9 - (ICD9) CHRONIC PULMONARY HEART DISEASE UNSPECIFIED
	506.4 - (ICD9) CHRONIC RESPIRATORY CONDITIONS DUE TO FUMES AND VAPORS
	508.1 - (ICD9) CHRONIC AND OTHER PULMONARY MANIFESTATIONS DUE TO RADIATION
	508.8 - (ICD9) RESPIRATORY CONDITIONS DUE TO OTHER SPECIFIED EXTERNAL AGENTS
	490 - (ICD9) BRONCHITIS NOT SPECIFIED AS ACUTE OR CHRONIC
	491 - (ICD9) CHRONIC BRONCHITIS
	491.0 - (ICD9) SIMPLE CHRONIC BRONCHITIS
	491.1 - (ICD9) MUCOPURULENT CHRONIC BRONCHITIS
	491.2 - (ICD9) OBSTRUCTIVE CHRONIC BRONCHITIS
	491.20 - (ICD9) OBSTRUCTIVE CHRONIC BRONCHITIS WITHOUT EXACERBATION
	491.21 - (ICD9) OBSTRUCTIVE CHRONIC BRONCHITIS WITH (ACUTE) EXACERBATION
	491.22 - (ICD9) OBSTRUCTIVE CHRONIC BRONCHITIS WITH ACUTE BRONCHITIS
	491.8 - (ICD9) OTHER CHRONIC BRONCHITIS
	491.9 - (ICD9) UNSPECIFIED CHRONIC BRONCHITIS
	492 - (ICD9) EMPHYSEMA
	492.0 - (ICD9) EMPHYSEMATOUS BLEB
	492.8 - (ICD9) OTHER EMPHYSEMA
	493 - (ICD9) ASTHMA
	493.0 - (ICD9) EXTRINSIC ASTHMA
	493.00 - (ICD9) EXTRINSIC ASTHMA UNSPECIFIED
	493.01 - (ICD9) EXTRINSIC ASTHMA WITH STATUS ASTHMATICUS
	493.02 - (ICD9) EXTRINSIC ASTHMA WITH (ACUTE) EXACERBATION
	493.1 - (ICD9) INTRINSIC ASTHMA
	493.10 - (ICD9) INTRINSIC ASTHMA UNSPECIFIED
	493.11 - (ICD9) INTRINSIC ASTHMA WITH STATUS ASTHMATICUS
	493.12 - (ICD9) INTRINSIC ASTHMA WITH (ACUTE) EXACERBATION
	493.2 - (ICD9) CHRONIC OBSTRUCTIVE ASTHMA
	493.20 - (ICD9) CHRONIC OBSTRUCTIVE ASTHMA UNSPECIFIED
	493.21 - (ICD9) CHRONIC OBSTRUCTIVE ASTHMA WITH STATUS ASTHMATICUS
	493.22 - (ICD9) CHRONIC OBSTRUCTIVE ASTHMA WITH (ACUTE) EXACERBATION
	493.8 - (ICD9) OTHER SPECIFIED ASTHMA
	493.81 - (ICD9) EXERCISE-INDUCED BRONCHOSPASM
	493.82 - (ICD9) COUGH VARIANT ASTHMA
	493.9 - (ICD9) ASTHMA UNSPECIFIED
	493.90 - (ICD9) ASTHMA UNSPECIFIED
	493.91 - (ICD9) ASTHMA UNSPECIFIED TYPE WITH STATUS ASTHMATICUS
	493.92 - (ICD9) ASTHMA UNSPECIFIED WITH (ACUTE) EXACERBATION
	494 - (ICD9) BRONCHIECTASIS
	494.0 - (ICD9) BRONCHIECTASIS WITHOUT ACUTE EXACERBATION
	494.1 - (ICD9) BRONCHIECTASIS WITH ACUTE EXACERBATION
	495 - (ICD9) EXTRINSIC ALLERGIC ALVEOLITIS
	495.0 - (ICD9) FARMERS' LUNG
	495.1 - (ICD9) BAGASSOSIS
	495.2 - (ICD9) BIRD-FANCIERS' LUNG
	495.3 - (ICD9) SUBEROSIS
	495.4 - (ICD9) MALT WORKERS' LUNG
	495.5 - (ICD9) MUSHROOM WORKERS' LUNG
	495.6 - (ICD9) MAPLE BARK-STRIPPERS' LUNG
	495.7 - (ICD9) VENTILATION PNEUMONITIS
	495.8 - (ICD9) OTHER SPECIFIED ALLERGIC ALVEOLITIS AND PNEUMONITIS
	495.9 - (ICD9) UNSPECIFIED ALLERGIC ALVEOLITIS AND PNEUMONITIS
	496 - (ICD9) CHRONIC AIRWAY OBSTRUCTION NOT ELSEWHERE CLASSIFIED
	500 - (ICD9) COAL WORKERS' PNEUMOCONIOSIS
	501 - (ICD9) ASBESTOSIS
	502 - (ICD9) PNEUMOCONIOSIS DUE TO OTHER SILICA OR SILICATES
	503 - (ICD9) PNEUMOCONIOSIS DUE TO OTHER INORGANIC DUST
	504 - (ICD9) PNEUMONOPATHY DUE TO INHALATION OF OTHER DUST
Clopidogrel
This event measure was defined as occurring when any of the following criteria were met:
	The occurrence of Drug with the following attributes:
	Generic Name is any of: { "CLOPIDOGREL BISULFATE" }
	CLOPIDOGREL BISULFATE
Dabigatran
This event measure was defined as occurring when any of the following criteria were met:
	The occurrence of Drug with the following attributes:
	Generic Name is any of: { "DABIGATRAN ETEXILATE MESYLATE" }
	DABIGATRAN ETEXILATE MESYLATE
Dabigatran 150 mg
This event measure was defined as occurring when any of the following criteria were met:
	The occurrence of Drug Ingredient with the following attributes:
	Generic Name is any of: { "DABIGATRAN ETEXILATE MESYLATE" }
	DABIGATRAN ETEXILATE MESYLATE
	Ingredient Strength is 150.0
	Ingredient Strength Unit of Measure is any of: { "milligram" }
	milligram
Dabigatran 75 mg
This event measure was defined as occurring when any of the following criteria were met:
	The occurrence of Drug Ingredient with the following attributes:
	Generic Name is any of: { "DABIGATRAN ETEXILATE MESYLATE" }
	DABIGATRAN ETEXILATE MESYLATE
	Ingredient Strength is 75.0
	Ingredient Strength Unit of Measure is any of: { "milligram" }
	milligram
Dementia
This event measure was defined as occurring when any of the following criteria were met:
	The occurrence of Inpatient with the following attributes:
	Diagnosis Code (Any Position) is any of: { "290", "290.0", "290.1", "290.10", "290.11", "290.12", "290.13", "290.2", "290.20", "290.21", "290.3", "290.4", "290.40", "290.41", "290.42", "290.43", "290.8", "290.9", "294.1", "331.2" }
	290 - (ICD9) DEMENTIAS
	290.0 - (ICD9) SENILE DEMENTIA UNCOMPLICATED
	290.1 - (ICD9) PRESENILE DEMENTIA
	290.10 - (ICD9) PRESENILE DEMENTIA UNCOMPLICATED
	290.11 - (ICD9) PRESENILE DEMENTIA WITH DELIRIUM
	290.12 - (ICD9) PRESENILE DEMENTIA WITH DELUSIONAL FEATURES
	290.13 - (ICD9) PRESENILE DEMENTIA WITH DEPRESSIVE FEATURES
	290.2 - (ICD9) SENILE DEMENTIA WITH DELUSIONAL OR DEPRESSIVE FEATURES
	290.20 - (ICD9) SENILE DEMENTIA WITH DELUSIONAL FEATURES
	290.21 - (ICD9) SENILE DEMENTIA WITH DEPRESSIVE FEATURES
	290.3 - (ICD9) SENILE DEMENTIA WITH DELIRIUM
	290.4 - (ICD9) VASCULAR DEMENTIA
	290.40 - (ICD9) VASCULAR DEMENTIA UNCOMPLICATED
	290.41 - (ICD9) VASCULAR DEMENTIA WITH DELIRIUM
	290.42 - (ICD9) VASCULAR DEMENTIA WITH DELUSIONS
	290.43 - (ICD9) VASCULAR DEMENTIA WITH DEPRESSED MOOD
	290.8 - (ICD9) OTHER SPECIFIED SENILE PSYCHOTIC CONDITIONS
	290.9 - (ICD9) UNSPECIFIED SENILE PSYCHOTIC CONDITION
	294.1 - (ICD9) DEMENTIA IN CONDITIONS CLASSIFIED ELSEWHERE
	331.2 - (ICD9) SENILE DEGENERATION OF BRAIN
	The occurrence of Outpatient with the following attributes:
	Diagnosis Code (Any Position) is any of: { "294.1", "331.2", "290", "290.0", "290.1", "290.10", "290.11", "290.12", "290.13", "290.2", "290.20", "290.21", "290.3", "290.4", "290.40", "290.41", "290.42", "290.43", "290.8", "290.9" }
	294.1 - (ICD9) DEMENTIA IN CONDITIONS CLASSIFIED ELSEWHERE
	331.2 - (ICD9) SENILE DEGENERATION OF BRAIN
	290 - (ICD9) DEMENTIAS
	290.0 - (ICD9) SENILE DEMENTIA UNCOMPLICATED
	290.1 - (ICD9) PRESENILE DEMENTIA
	290.10 - (ICD9) PRESENILE DEMENTIA UNCOMPLICATED
	290.11 - (ICD9) PRESENILE DEMENTIA WITH DELIRIUM
	290.12 - (ICD9) PRESENILE DEMENTIA WITH DELUSIONAL FEATURES
	290.13 - (ICD9) PRESENILE DEMENTIA WITH DEPRESSIVE FEATURES
	290.2 - (ICD9) SENILE DEMENTIA WITH DELUSIONAL OR DEPRESSIVE FEATURES
	290.20 - (ICD9) SENILE DEMENTIA WITH DELUSIONAL FEATURES
	290.21 - (ICD9) SENILE DEMENTIA WITH DEPRESSIVE FEATURES
	290.3 - (ICD9) SENILE DEMENTIA WITH DELIRIUM
	290.4 - (ICD9) VASCULAR DEMENTIA
	290.40 - (ICD9) VASCULAR DEMENTIA UNCOMPLICATED
	290.41 - (ICD9) VASCULAR DEMENTIA WITH DELIRIUM
	290.42 - (ICD9) VASCULAR DEMENTIA WITH DELUSIONS
	290.43 - (ICD9) VASCULAR DEMENTIA WITH DEPRESSED MOOD
	290.8 - (ICD9) OTHER SPECIFIED SENILE PSYCHOTIC CONDITIONS
	290.9 - (ICD9) UNSPECIFIED SENILE PSYCHOTIC CONDITION
Depression
This event measure was defined as occurring when any of the following criteria were met:
	The occurrence of Inpatient with the following attributes:
	Diagnosis Code (Any Position) is any of: { "296.2", "296.3", "296.5", "300", "300.0", "300.00", "300.01", "300.02", "300.09", "300.1", "300.10", "300.11", "300.12", "300.13", "300.14", "300.15", "300.16", "300.19", "300.2", "300.20", "300.21", "300.22", "300.23", "300.29", "300.3", "300.4", "300.5", "300.6", "300.7", "300.8", "300.81", "300.82", "300.89", "300.9", "309", "309.0", "309.1", "309.2"…
	296.2 - (ICD9) MAJOR DEPRESSIVE DISORDER SINGLE EPISODE
	296.3 - (ICD9) MAJOR DEPRESSIVE DISORDER RECURRENT EPISODE
	296.5 - (ICD9) BIPOLAR I DISORDER MOST RECENT EPISODE (OR CURRENT) DEPRESSED
	300 - (ICD9) ANXIETY, DISSOCIATIVE AND SOMATOFORM DISORDERS
	300.0 - (ICD9) ANXIETY STATES
	300.00 - (ICD9) ANXIETY STATE UNSPECIFIED
	300.01 - (ICD9) PANIC DISORDER WITHOUT AGORAPHOBIA
	300.02 - (ICD9) GENERALIZED ANXIETY DISORDER
	300.09 - (ICD9) OTHER ANXIETY STATES
	300.1 - (ICD9) DISSOCIATIVE, CONVERSION AND FACTITIOUS DISORDERS
	300.10 - (ICD9) HYSTERIA UNSPECIFIED
	300.11 - (ICD9) CONVERSION DISORDER
	300.12 - (ICD9) DISSOCIATIVE AMNESIA
	300.13 - (ICD9) DISSOCIATIVE FUGUE
	300.14 - (ICD9) DISSOCIATIVE PERSONALITY DISORDER
	300.15 - (ICD9) DISSOCIATIVE DISORDER OR REACTION UNSPECIFIED
	300.16 - (ICD9) FACTITIOUS DISORDER WITH PREDOMINANTLY PSYCHOLOGICAL SIGNS AND SYMPTOMS
	300.19 - (ICD9) OTHER AND UNSPECIFIED FACTITIOUS ILLNESS
	300.2 - (ICD9) PHOBIC DISORDERS
	300.20 - (ICD9) PHOBIA UNSPECIFIED
	300.21 - (ICD9) AGORAPHOBIA WITH PANIC DISORDER
	300.22 - (ICD9) AGORAPHOBIA WITHOUT PANIC ATTACKS
	300.23 - (ICD9) SOCIAL PHOBIA
	300.29 - (ICD9) OTHER ISOLATED OR SPECIFIC PHOBIAS
	300.3 - (ICD9) OBSESSIVE-COMPULSIVE DISORDERS
	300.4 - (ICD9) DYSTHYMIC DISORDER
	300.5 - (ICD9) NEURASTHENIA
	300.6 - (ICD9) DEPERSONALIZATION DISORDER
	300.7 - (ICD9) HYPOCHONDRIASIS
	300.8 - (ICD9) SOMATOFORM DISORDERS
	300.81 - (ICD9) SOMATIZATION DISORDER
	300.82 - (ICD9) UNDIFFERENTIATED SOMATOFORM DISORDER
	300.89 - (ICD9) OTHER SOMATOFORM DISORDERS
	300.9 - (ICD9) UNSPECIFIED NONPSYCHOTIC MENTAL DISORDER
	309 - (ICD9) ADJUSTMENT REACTION
	309.0 - (ICD9) ADJUSTMENT DISORDER WITH DEPRESSED MOOD
	309.1 - (ICD9) ADJUSTMENT REACTION WITH PROLONGED DEPRESSIVE REACTION
	309.2 - (ICD9) ADJUSTMENT REACTION WITH PREDOMINANT DISTURBANCE OF OTHER EMOTIONS
	309.21 - (ICD9) SEPARATION ANXIETY DISORDER
	309.22 - (ICD9) EMANCIPATION DISORDER OF ADOLESCENCE AND EARLY ADULT LIFE
	309.23 - (ICD9) SPECIFIC ACADEMIC OR WORK INHIBITION
	309.24 - (ICD9) ADJUSTMENT DISORDER WITH ANXIETY
	309.28 - (ICD9) ADJUSTMENT DISORDER WITH MIXED ANXIETY AND DEPRESSED MOOD
	309.29 - (ICD9) OTHER ADJUSTMENT REACTIONS WITH PREDOMINANT DISTURBANCE OF OTHER EMOTIONS
	309.3 - (ICD9) ADJUSTMENT DISORDER WITH DISTURBANCE OF CONDUCT
	309.4 - (ICD9) ADJUSTMENT DISORDER WITH MIXED DISTURBANCE OF EMOTIONS AND CONDUCT
	309.8 - (ICD9) OTHER SPECIFIED ADJUSTMENT REACTIONS
	309.81 - (ICD9) POSTTRAUMATIC STRESS DISORDER
	309.82 - (ICD9) ADJUSTMENT REACTION WITH PHYSICAL SYMPTOMS
	309.83 - (ICD9) ADJUSTMENT REACTION WITH WITHDRAWAL
	309.89 - (ICD9) OTHER SPECIFIED ADJUSTMENT REACTIONS
	309.9 - (ICD9) UNSPECIFIED ADJUSTMENT REACTION
	311 - (ICD9) DEPRESSIVE DISORDER NOT ELSEWHERE CLASSIFIED
	The occurrence of Outpatient with the following attributes:
	Diagnosis Code (Any Position) is any of: { "296.2", "296.3", "296.5", "311", "300", "300.0", "300.00", "300.01", "300.02", "300.09", "300.1", "300.10", "300.11", "300.12", "300.13", "300.14", "300.15", "300.16", "300.19", "300.2", "300.20", "300.21", "300.22", "300.23", "300.29", "300.3", "300.4", "300.5", "300.6", "300.7", "300.8", "300.81", "300.82", "300.89", "300.9", "309", "309.0", "309.1", …
	296.2 - (ICD9) MAJOR DEPRESSIVE DISORDER SINGLE EPISODE
	296.3 - (ICD9) MAJOR DEPRESSIVE DISORDER RECURRENT EPISODE
	296.5 - (ICD9) BIPOLAR I DISORDER MOST RECENT EPISODE (OR CURRENT) DEPRESSED
	311 - (ICD9) DEPRESSIVE DISORDER NOT ELSEWHERE CLASSIFIED
	300 - (ICD9) ANXIETY, DISSOCIATIVE AND SOMATOFORM DISORDERS
	300.0 - (ICD9) ANXIETY STATES
	300.00 - (ICD9) ANXIETY STATE UNSPECIFIED
	300.01 - (ICD9) PANIC DISORDER WITHOUT AGORAPHOBIA
	300.02 - (ICD9) GENERALIZED ANXIETY DISORDER
	300.09 - (ICD9) OTHER ANXIETY STATES
	300.1 - (ICD9) DISSOCIATIVE, CONVERSION AND FACTITIOUS DISORDERS
	300.10 - (ICD9) HYSTERIA UNSPECIFIED
	300.11 - (ICD9) CONVERSION DISORDER
	300.12 - (ICD9) DISSOCIATIVE AMNESIA
	300.13 - (ICD9) DISSOCIATIVE FUGUE
	300.14 - (ICD9) DISSOCIATIVE PERSONALITY DISORDER
	300.15 - (ICD9) DISSOCIATIVE DISORDER OR REACTION UNSPECIFIED
	300.16 - (ICD9) FACTITIOUS DISORDER WITH PREDOMINANTLY PSYCHOLOGICAL SIGNS AND SYMPTOMS
	300.19 - (ICD9) OTHER AND UNSPECIFIED FACTITIOUS ILLNESS
	300.2 - (ICD9) PHOBIC DISORDERS
	300.20 - (ICD9) PHOBIA UNSPECIFIED
	300.21 - (ICD9) AGORAPHOBIA WITH PANIC DISORDER
	300.22 - (ICD9) AGORAPHOBIA WITHOUT PANIC ATTACKS
	300.23 - (ICD9) SOCIAL PHOBIA
	300.29 - (ICD9) OTHER ISOLATED OR SPECIFIC PHOBIAS
	300.3 - (ICD9) OBSESSIVE-COMPULSIVE DISORDERS
	300.4 - (ICD9) DYSTHYMIC DISORDER
	300.5 - (ICD9) NEURASTHENIA
	300.6 - (ICD9) DEPERSONALIZATION DISORDER
	300.7 - (ICD9) HYPOCHONDRIASIS
	300.8 - (ICD9) SOMATOFORM DISORDERS
	300.81 - (ICD9) SOMATIZATION DISORDER
	300.82 - (ICD9) UNDIFFERENTIATED SOMATOFORM DISORDER
	300.89 - (ICD9) OTHER SOMATOFORM DISORDERS
	300.9 - (ICD9) UNSPECIFIED NONPSYCHOTIC MENTAL DISORDER
	309 - (ICD9) ADJUSTMENT REACTION
	309.0 - (ICD9) ADJUSTMENT DISORDER WITH DEPRESSED MOOD
	309.1 - (ICD9) ADJUSTMENT REACTION WITH PROLONGED DEPRESSIVE REACTION
	309.2 - (ICD9) ADJUSTMENT REACTION WITH PREDOMINANT DISTURBANCE OF OTHER EMOTIONS
	309.21 - (ICD9) SEPARATION ANXIETY DISORDER
	309.22 - (ICD9) EMANCIPATION DISORDER OF ADOLESCENCE AND EARLY ADULT LIFE
	309.23 - (ICD9) SPECIFIC ACADEMIC OR WORK INHIBITION
	309.24 - (ICD9) ADJUSTMENT DISORDER WITH ANXIETY
	309.28 - (ICD9) ADJUSTMENT DISORDER WITH MIXED ANXIETY AND DEPRESSED MOOD
	309.29 - (ICD9) OTHER ADJUSTMENT REACTIONS WITH PREDOMINANT DISTURBANCE OF OTHER EMOTIONS
	309.3 - (ICD9) ADJUSTMENT DISORDER WITH DISTURBANCE OF CONDUCT
	309.4 - (ICD9) ADJUSTMENT DISORDER WITH MIXED DISTURBANCE OF EMOTIONS AND CONDUCT
	309.8 - (ICD9) OTHER SPECIFIED ADJUSTMENT REACTIONS
	309.81 - (ICD9) POSTTRAUMATIC STRESS DISORDER
	309.82 - (ICD9) ADJUSTMENT REACTION WITH PHYSICAL SYMPTOMS
	309.83 - (ICD9) ADJUSTMENT REACTION WITH WITHDRAWAL
	309.89 - (ICD9) OTHER SPECIFIED ADJUSTMENT REACTIONS
	309.9 - (ICD9) UNSPECIFIED ADJUSTMENT REACTION
Diabetes
This event measure was defined as occurring when any of the following criteria were met:
	The occurrence of Inpatient with the following attributes:
	Diagnosis Code (Any Position) is any of: { "250", "250.0", "250.00", "250.01", "250.02", "250.03", "250.1", "250.10", "250.11", "250.12", "250.13", "250.2", "250.20", "250.21", "250.22", "250.23", "250.3", "250.30", "250.31", "250.32", "250.33", "250.4", "250.40", "250.41", "250.42", "250.43", "250.5", "250.50", "250.51", "250.52", "250.53", "250.6", "250.60", "250.61", "250.62", "250.63", "250.7…
	250 - (ICD9) DIABETES MELLITUS
	250.0 - (ICD9) DIABETES MELLITUS WITHOUT MENTION OF COMPLICATION
	250.00 - (ICD9) DIABETES MELLITUS WITHOUT MENTION OF COMPLICATION TYPE II OR UNSPECIFIED TYPE NOT STATED AS UNCONTROLLED
	250.01 - (ICD9) DIABETES MELLITUS WITHOUT MENTION OF COMPLICATION TYPE I [JUVENILE TYPE] NOT STATED AS UNCONTROLLED
	250.02 - (ICD9) DIABETES MELLITUS WITHOUT MENTION OF COMPLICATION TYPE II OR UNSPECIFIED TYPE UNCONTROLLED
	250.03 - (ICD9) DIABETES MELLITUS WITHOUT MENTION OF COMPLICATION TYPE I [JUVENILE TYPE] UNCONTROLLED
	250.1 - (ICD9) DIABETES WITH KETOACIDOSIS
	250.10 - (ICD9) DIABETES WITH KETOACIDOSIS TYPE II OR UNSPECIFIED TYPE NOT STATED AS UNCONTROLLED
	250.11 - (ICD9) DIABETES WITH KETOACIDOSIS TYPE I [JUVENILE TYPE] NOT STATED AS UNCONTROLLED
	250.12 - (ICD9) DIABETES WITH KETOACIDOSIS TYPE II OR UNSPECIFIED TYPE UNCONTROLLED
	250.13 - (ICD9) DIABETES WITH KETOACIDOSIS TYPE I [JUVENILE TYPE] UNCONTROLLED
	250.2 - (ICD9) DIABETES WITH HYPEROSMOLARITY
	250.20 - (ICD9) DIABETES WITH HYPEROSMOLARITY TYPE II OR UNSPECIFIED TYPE NOT STATED AS UNCONTROLLED
	250.21 - (ICD9) DIABETES WITH HYPEROSMOLARITY TYPE I [JUVENILE TYPE] NOT STATED AS UNCONTROLLED
	250.22 - (ICD9) DIABETES WITH HYPEROSMOLARITY TYPE II OR UNSPECIFIED TYPE UNCONTROLLED
	250.23 - (ICD9) DIABETES WITH HYPEROSMOLARITY TYPE I [JUVENILE TYPE] UNCONTROLLED
	250.3 - (ICD9) DIABETES WITH OTHER COMA
	250.30 - (ICD9) DIABETES WITH OTHER COMA TYPE II OR UNSPECIFIED TYPE NOT STATED AS UNCONTROLLED
	250.31 - (ICD9) DIABETES WITH OTHER COMA TYPE I [JUVENILE TYPE] NOT STATED AS UNCONTROLLED
	250.32 - (ICD9) DIABETES WITH OTHER COMA TYPE II OR UNSPECIFIED TYPE UNCONTROLLED
	250.33 - (ICD9) DIABETES WITH OTHER COMA TYPE I [JUVENILE TYPE] UNCONTROLLED
	250.4 - (ICD9) DIABETES WITH RENAL MANIFESTATIONS
	250.40 - (ICD9) DIABETES WITH RENAL MANIFESTATIONS TYPE II OR UNSPECIFIED TYPE NOT STATED AS UNCONTROLLED
	250.41 - (ICD9) DIABETES WITH RENAL MANIFESTATIONS TYPE I [JUVENILE TYPE] NOT STATED AS UNCONTROLLED
	250.42 - (ICD9) DIABETES WITH RENAL MANIFESTATIONS TYPE II OR UNSPECIFIED TYPE UNCONTROLLED
	250.43 - (ICD9) DIABETES WITH RENAL MANIFESTATIONS TYPE I [JUVENILE TYPE] UNCONTROLLED
	250.5 - (ICD9) DIABETES WITH OPHTHALMIC MANIFESTATIONS
	250.50 - (ICD9) DIABETES WITH OPHTHALMIC MANIFESTATIONS TYPE II OR UNSPECIFIED TYPE NOT STATED AS UNCONTROLLED
	250.51 - (ICD9) DIABETES WITH OPHTHALMIC MANIFESTATIONS TYPE I [JUVENILE TYPE] NOT STATED AS UNCONTROLLED
	250.52 - (ICD9) DIABETES WITH OPHTHALMIC MANIFESTATIONS TYPE II OR UNSPECIFIED TYPE UNCONTROLLED
	250.53 - (ICD9) DIABETES WITH OPHTHALMIC MANIFESTATIONS TYPE I [JUVENILE TYPE] UNCONTROLLED
	250.6 - (ICD9) DIABETES WITH NEUROLOGICAL MANIFESTATIONS
	250.60 - (ICD9) DIABETES WITH NEUROLOGICAL MANIFESTATIONS TYPE II OR UNSPECIFIED TYPE NOT STATED AS UNCONTROLLED
	250.61 - (ICD9) DIABETES WITH NEUROLOGICAL MANIFESTATIONS TYPE I [JUVENILE TYPE] NOT STATED AS UNCONTROLLED
	250.62 - (ICD9) DIABETES WITH NEUROLOGICAL MANIFESTATIONS TYPE II OR UNSPECIFIED TYPE UNCONTROLLED
	250.63 - (ICD9) DIABETES WITH NEUROLOGICAL MANIFESTATIONS TYPE I [JUVENILE TYPE] UNCONTROLLED
	250.7 - (ICD9) DIABETES WITH PERIPHERAL CIRCULATORY DISORDERS
	250.70 - (ICD9) DIABETES WITH PERIPHERAL CIRCULATORY DISORDERS TYPE II OR UNSPECIFIED TYPE NOT STATED AS UNCONTROLLED
	250.71 - (ICD9) DIABETES WITH PERIPHERAL CIRCULATORY DISORDERS TYPE I [JUVENILE TYPE] NOT STATED AS UNCONTROLLED
	250.72 - (ICD9) DIABETES WITH PERIPHERAL CIRCULATORY DISORDERS TYPE II OR UNSPECIFIED TYPE UNCONTROLLED
	250.73 - (ICD9) DIABETES WITH PERIPHERAL CIRCULATORY DISORDERS TYPE I [JUVENILE TYPE] UNCONTROLLED
	250.8 - (ICD9) DIABETES WITH OTHER SPECIFIED MANIFESTATIONS
	250.80 - (ICD9) DIABETES WITH OTHER SPECIFIED MANIFESTATIONS TYPE II OR UNSPECIFIED TYPE NOT STATED AS UNCONTROLLED
	250.81 - (ICD9) DIABETES WITH OTHER SPECIFIED MANIFESTATIONS TYPE I [JUVENILE TYPE] NOT STATED AS UNCONTROLLED
	250.82 - (ICD9) DIABETES WITH OTHER SPECIFIED MANIFESTATIONS TYPE II OR UNSPECIFIED TYPE UNCONTROLLED
	250.83 - (ICD9) DIABETES WITH OTHER SPECIFIED MANIFESTATIONS TYPE I [JUVENILE TYPE] UNCONTROLLED
	250.9 - (ICD9) DIABETES WITH UNSPECIFIED COMPLICATION
	250.90 - (ICD9) DIABETES WITH UNSPECIFIED COMPLICATION TYPE II OR UNSPECIFIED TYPE NOT STATED AS UNCONTROLLED
	250.91 - (ICD9) DIABETES WITH UNSPECIFIED COMPLICATION TYPE I [JUVENILE TYPE] NOT STATED AS UNCONTROLLED
	250.92 - (ICD9) DIABETES WITH UNSPECIFIED COMPLICATION TYPE II OR UNSPECIFIED TYPE UNCONTROLLED
	250.93 - (ICD9) DIABETES WITH UNSPECIFIED COMPLICATION TYPE I [JUVENILE TYPE] UNCONTROLLED
	The occurrence of Outpatient with the following attributes:
	Diagnosis Code (Any Position) is any of: { "250", "250.0", "250.00", "250.01", "250.02", "250.03", "250.1", "250.10", "250.11", "250.12", "250.13", "250.2", "250.20", "250.21", "250.22", "250.23", "250.3", "250.30", "250.31", "250.32", "250.33", "250.4", "250.40", "250.41", "250.42", "250.43", "250.5", "250.50", "250.51", "250.52", "250.53", "250.6", "250.60", "250.61", "250.62", "250.63", "250.7…
	250 - (ICD9) DIABETES MELLITUS
	250.0 - (ICD9) DIABETES MELLITUS WITHOUT MENTION OF COMPLICATION
	250.00 - (ICD9) DIABETES MELLITUS WITHOUT MENTION OF COMPLICATION TYPE II OR UNSPECIFIED TYPE NOT STATED AS UNCONTROLLED
	250.01 - (ICD9) DIABETES MELLITUS WITHOUT MENTION OF COMPLICATION TYPE I [JUVENILE TYPE] NOT STATED AS UNCONTROLLED
	250.02 - (ICD9) DIABETES MELLITUS WITHOUT MENTION OF COMPLICATION TYPE II OR UNSPECIFIED TYPE UNCONTROLLED
	250.03 - (ICD9) DIABETES MELLITUS WITHOUT MENTION OF COMPLICATION TYPE I [JUVENILE TYPE] UNCONTROLLED
	250.1 - (ICD9) DIABETES WITH KETOACIDOSIS
	250.10 - (ICD9) DIABETES WITH KETOACIDOSIS TYPE II OR UNSPECIFIED TYPE NOT STATED AS UNCONTROLLED
	250.11 - (ICD9) DIABETES WITH KETOACIDOSIS TYPE I [JUVENILE TYPE] NOT STATED AS UNCONTROLLED
	250.12 - (ICD9) DIABETES WITH KETOACIDOSIS TYPE II OR UNSPECIFIED TYPE UNCONTROLLED
	250.13 - (ICD9) DIABETES WITH KETOACIDOSIS TYPE I [JUVENILE TYPE] UNCONTROLLED
	250.2 - (ICD9) DIABETES WITH HYPEROSMOLARITY
	250.20 - (ICD9) DIABETES WITH HYPEROSMOLARITY TYPE II OR UNSPECIFIED TYPE NOT STATED AS UNCONTROLLED
	250.21 - (ICD9) DIABETES WITH HYPEROSMOLARITY TYPE I [JUVENILE TYPE] NOT STATED AS UNCONTROLLED
	250.22 - (ICD9) DIABETES WITH HYPEROSMOLARITY TYPE II OR UNSPECIFIED TYPE UNCONTROLLED
	250.23 - (ICD9) DIABETES WITH HYPEROSMOLARITY TYPE I [JUVENILE TYPE] UNCONTROLLED
	250.3 - (ICD9) DIABETES WITH OTHER COMA
	250.30 - (ICD9) DIABETES WITH OTHER COMA TYPE II OR UNSPECIFIED TYPE NOT STATED AS UNCONTROLLED
	250.31 - (ICD9) DIABETES WITH OTHER COMA TYPE I [JUVENILE TYPE] NOT STATED AS UNCONTROLLED
	250.32 - (ICD9) DIABETES WITH OTHER COMA TYPE II OR UNSPECIFIED TYPE UNCONTROLLED
	250.33 - (ICD9) DIABETES WITH OTHER COMA TYPE I [JUVENILE TYPE] UNCONTROLLED
	250.4 - (ICD9) DIABETES WITH RENAL MANIFESTATIONS
	250.40 - (ICD9) DIABETES WITH RENAL MANIFESTATIONS TYPE II OR UNSPECIFIED TYPE NOT STATED AS UNCONTROLLED
	250.41 - (ICD9) DIABETES WITH RENAL MANIFESTATIONS TYPE I [JUVENILE TYPE] NOT STATED AS UNCONTROLLED
	250.42 - (ICD9) DIABETES WITH RENAL MANIFESTATIONS TYPE II OR UNSPECIFIED TYPE UNCONTROLLED
	250.43 - (ICD9) DIABETES WITH RENAL MANIFESTATIONS TYPE I [JUVENILE TYPE] UNCONTROLLED
	250.5 - (ICD9) DIABETES WITH OPHTHALMIC MANIFESTATIONS
	250.50 - (ICD9) DIABETES WITH OPHTHALMIC MANIFESTATIONS TYPE II OR UNSPECIFIED TYPE NOT STATED AS UNCONTROLLED
	250.51 - (ICD9) DIABETES WITH OPHTHALMIC MANIFESTATIONS TYPE I [JUVENILE TYPE] NOT STATED AS UNCONTROLLED
	250.52 - (ICD9) DIABETES WITH OPHTHALMIC MANIFESTATIONS TYPE II OR UNSPECIFIED TYPE UNCONTROLLED
	250.53 - (ICD9) DIABETES WITH OPHTHALMIC MANIFESTATIONS TYPE I [JUVENILE TYPE] UNCONTROLLED
	250.6 - (ICD9) DIABETES WITH NEUROLOGICAL MANIFESTATIONS
	250.60 - (ICD9) DIABETES WITH NEUROLOGICAL MANIFESTATIONS TYPE II OR UNSPECIFIED TYPE NOT STATED AS UNCONTROLLED
	250.61 - (ICD9) DIABETES WITH NEUROLOGICAL MANIFESTATIONS TYPE I [JUVENILE TYPE] NOT STATED AS UNCONTROLLED
	250.62 - (ICD9) DIABETES WITH NEUROLOGICAL MANIFESTATIONS TYPE II OR UNSPECIFIED TYPE UNCONTROLLED
	250.63 - (ICD9) DIABETES WITH NEUROLOGICAL MANIFESTATIONS TYPE I [JUVENILE TYPE] UNCONTROLLED
	250.7 - (ICD9) DIABETES WITH PERIPHERAL CIRCULATORY DISORDERS
	250.70 - (ICD9) DIABETES WITH PERIPHERAL CIRCULATORY DISORDERS TYPE II OR UNSPECIFIED TYPE NOT STATED AS UNCONTROLLED
	250.71 - (ICD9) DIABETES WITH PERIPHERAL CIRCULATORY DISORDERS TYPE I [JUVENILE TYPE] NOT STATED AS UNCONTROLLED
	250.72 - (ICD9) DIABETES WITH PERIPHERAL CIRCULATORY DISORDERS TYPE II OR UNSPECIFIED TYPE UNCONTROLLED
	250.73 - (ICD9) DIABETES WITH PERIPHERAL CIRCULATORY DISORDERS TYPE I [JUVENILE TYPE] UNCONTROLLED
	250.8 - (ICD9) DIABETES WITH OTHER SPECIFIED MANIFESTATIONS
	250.80 - (ICD9) DIABETES WITH OTHER SPECIFIED MANIFESTATIONS TYPE II OR UNSPECIFIED TYPE NOT STATED AS UNCONTROLLED
	250.81 - (ICD9) DIABETES WITH OTHER SPECIFIED MANIFESTATIONS TYPE I [JUVENILE TYPE] NOT STATED AS UNCONTROLLED
	250.82 - (ICD9) DIABETES WITH OTHER SPECIFIED MANIFESTATIONS TYPE II OR UNSPECIFIED TYPE UNCONTROLLED
	250.83 - (ICD9) DIABETES WITH OTHER SPECIFIED MANIFESTATIONS TYPE I [JUVENILE TYPE] UNCONTROLLED
	250.9 - (ICD9) DIABETES WITH UNSPECIFIED COMPLICATION
	250.90 - (ICD9) DIABETES WITH UNSPECIFIED COMPLICATION TYPE II OR UNSPECIFIED TYPE NOT STATED AS UNCONTROLLED
	250.91 - (ICD9) DIABETES WITH UNSPECIFIED COMPLICATION TYPE I [JUVENILE TYPE] NOT STATED AS UNCONTROLLED
	250.92 - (ICD9) DIABETES WITH UNSPECIFIED COMPLICATION TYPE II OR UNSPECIFIED TYPE UNCONTROLLED
	250.93 - (ICD9) DIABETES WITH UNSPECIFIED COMPLICATION TYPE I [JUVENILE TYPE] UNCONTROLLED
Digoxin
This event measure was defined as occurring when any of the following criteria were met:
	The occurrence of Drug with the following attributes:
	Generic Name is any of: { "DIGOXIN" }
	DIGOXIN
GI bleed
This event measure was defined as occurring when any of the following criteria were met:
	The occurrence of Inpatient with the following attributes:
	Diagnosis Code (Any Position) is any of: { "455.0", "455.2", "455.8", "459.0", "530.1", "530.7", "531.0", "531.00", "531.01", "531.4", "531.40", "531.41", "532.0", "532.00", "532.01", "532.4", "532.40", "532.41", "533.0", "533.00", "533.01", "535.01", "535.11", "535.41", "535.51", "535.61", "537.83", "562.10", "562.13", "568.81", "569.3", "569.85", "578.0", "578.1", "578.9" }
	455.0 - (ICD9) INTERNAL HEMORRHOIDS WITHOUT COMPLICATION
	455.2 - (ICD9) INTERNAL HEMORRHOIDS WITH OTHER COMPLICATION
	455.8 - (ICD9) UNSPECIFIED HEMORRHOIDS WITH OTHER COMPLICATION
	459.0 - (ICD9) HEMORRHAGE UNSPECIFIED
	530.1 - (ICD9) ESOPHAGITIS
	530.7 - (ICD9) GASTROESOPHAGEAL LACERATION-HEMORRHAGE SYNDROME
	531.0 - (ICD9) ACUTE GASTRIC ULCER WITH HEMORRHAGE
	531.00 - (ICD9) ACUTE GASTRIC ULCER WITH HEMORRHAGE WITHOUT OBSTRUCTION
	531.01 - (ICD9) ACUTE GASTRIC ULCER WITH HEMORRHAGE WITH OBSTRUCTION
	531.4 - (ICD9) CHRONIC OR UNSPECIFIED GASTRIC ULCER WITH HEMORRHAGE
	531.40 - (ICD9) CHRONIC OR UNSPECIFIED GASTRIC ULCER WITH HEMORRHAGE WITHOUT OBSTRUCTION
	531.41 - (ICD9) CHRONIC OR UNSPECIFIED GASTRIC ULCER WITH HEMORRHAGE WITH OBSTRUCTION
	532.0 - (ICD9) ACUTE DUODENAL ULCER WITH HEMORRHAGE
	532.00 - (ICD9) ACUTE DUODENAL ULCER WITH HEMORRHAGE WITHOUT OBSTRUCTION
	532.01 - (ICD9) ACUTE DUODENAL ULCER WITH HEMORRHAGE WITH OBSTRUCTION
	532.4 - (ICD9) CHRONIC OR UNSPECIFIED DUODENAL ULCER WITH HEMORRHAGE
	532.40 - (ICD9) CHRONIC OR UNSPECIFIED DUODENAL ULCER WITH HEMORRHAGE WITHOUT OBSTRUCTION
	532.41 - (ICD9) CHRONIC OR UNSPECIFIED DUODENAL ULCER WITH HEMORRHAGE WITH OBSTRUCTION
	533.0 - (ICD9) ACUTE PEPTIC ULCER OF UNSPECIFIED SITE WITH HEMORRHAGE
	533.00 - (ICD9) ACUTE PEPTIC ULCER OF UNSPECIFIED SITE WITH HEMORRHAGE WITHOUT OBSTRUCTION
	533.01 - (ICD9) ACUTE PEPTIC ULCER OF UNSPECIFIED SITE WITH HEMORRHAGE WITH OBSTRUCTION
	535.01 - (ICD9) ACUTE GASTRITIS WITH HEMORRHAGE
	535.11 - (ICD9) ATROPHIC GASTRITIS WITH HEMORRHAGE
	535.41 - (ICD9) OTHER SPECIFIED GASTRITIS WITH HEMORRHAGE
	535.51 - (ICD9) UNSPECIFIED GASTRITIS AND GASTRODUODENITIS WITH HEMORRHAGE
	535.61 - (ICD9) DUODENITIS WITH HEMORRHAGE
	537.83 - (ICD9) ANGIODYSPLASIA OF STOMACH AND DUODENUM WITH HEMORRHAGE
	562.10 - (ICD9) DIVERTICULOSIS OF COLON (WITHOUT HEMORRHAGE)
	562.13 - (ICD9) DIVERTICULITIS OF COLON WITH HEMORRHAGE
	568.81 - (ICD9) HEMOPERITONEUM (NONTRAUMATIC)
	569.3 - (ICD9) HEMORRHAGE OF RECTUM AND ANUS
	569.85 - (ICD9) ANGIODYSPLASIA OF INTESTINE WITH HEMORRHAGE
	578.0 - (ICD9) HEMATEMESIS
	578.1 - (ICD9) BLOOD IN STOOL
	578.9 - (ICD9) HEMORRHAGE OF GASTROINTESTINAL TRACT UNSPECIFIED
	The occurrence of Outpatient with the following attributes:
	Diagnosis Code (Any Position) is any of: { "455.0", "455.2", "455.8", "459.0", "530.1", "530.7", "535.01", "535.11", "535.41", "535.51", "535.61", "537.83", "562.10", "562.13", "568.81", "569.3", "569.85", "578.0", "578.1", "578.9", "531.0", "531.00", "531.01", "531.4", "531.40", "531.41", "532.0", "532.00", "532.01", "532.4", "532.40", "532.41", "533.0", "533.00", "533.01" }
	455.0 - (ICD9) INTERNAL HEMORRHOIDS WITHOUT COMPLICATION
	455.2 - (ICD9) INTERNAL HEMORRHOIDS WITH OTHER COMPLICATION
	455.8 - (ICD9) UNSPECIFIED HEMORRHOIDS WITH OTHER COMPLICATION
	459.0 - (ICD9) HEMORRHAGE UNSPECIFIED
	530.1 - (ICD9) ESOPHAGITIS
	530.7 - (ICD9) GASTROESOPHAGEAL LACERATION-HEMORRHAGE SYNDROME
	535.01 - (ICD9) ACUTE GASTRITIS WITH HEMORRHAGE
	535.11 - (ICD9) ATROPHIC GASTRITIS WITH HEMORRHAGE
	535.41 - (ICD9) OTHER SPECIFIED GASTRITIS WITH HEMORRHAGE
	535.51 - (ICD9) UNSPECIFIED GASTRITIS AND GASTRODUODENITIS WITH HEMORRHAGE
	535.61 - (ICD9) DUODENITIS WITH HEMORRHAGE
	537.83 - (ICD9) ANGIODYSPLASIA OF STOMACH AND DUODENUM WITH HEMORRHAGE
	562.10 - (ICD9) DIVERTICULOSIS OF COLON (WITHOUT HEMORRHAGE)
	562.13 - (ICD9) DIVERTICULITIS OF COLON WITH HEMORRHAGE
	568.81 - (ICD9) HEMOPERITONEUM (NONTRAUMATIC)
	569.3 - (ICD9) HEMORRHAGE OF RECTUM AND ANUS
	569.85 - (ICD9) ANGIODYSPLASIA OF INTESTINE WITH HEMORRHAGE
	578.0 - (ICD9) HEMATEMESIS
	578.1 - (ICD9) BLOOD IN STOOL
	578.9 - (ICD9) HEMORRHAGE OF GASTROINTESTINAL TRACT UNSPECIFIED
	531.0 - (ICD9) ACUTE GASTRIC ULCER WITH HEMORRHAGE
	531.00 - (ICD9) ACUTE GASTRIC ULCER WITH HEMORRHAGE WITHOUT OBSTRUCTION
	531.01 - (ICD9) ACUTE GASTRIC ULCER WITH HEMORRHAGE WITH OBSTRUCTION
	531.4 - (ICD9) CHRONIC OR UNSPECIFIED GASTRIC ULCER WITH HEMORRHAGE
	531.40 - (ICD9) CHRONIC OR UNSPECIFIED GASTRIC ULCER WITH HEMORRHAGE WITHOUT OBSTRUCTION
	531.41 - (ICD9) CHRONIC OR UNSPECIFIED GASTRIC ULCER WITH HEMORRHAGE WITH OBSTRUCTION
	532.0 - (ICD9) ACUTE DUODENAL ULCER WITH HEMORRHAGE
	532.00 - (ICD9) ACUTE DUODENAL ULCER WITH HEMORRHAGE WITHOUT OBSTRUCTION
	532.01 - (ICD9) ACUTE DUODENAL ULCER WITH HEMORRHAGE WITH OBSTRUCTION
	532.4 - (ICD9) CHRONIC OR UNSPECIFIED DUODENAL ULCER WITH HEMORRHAGE
	532.40 - (ICD9) CHRONIC OR UNSPECIFIED DUODENAL ULCER WITH HEMORRHAGE WITHOUT OBSTRUCTION
	532.41 - (ICD9) CHRONIC OR UNSPECIFIED DUODENAL ULCER WITH HEMORRHAGE WITH OBSTRUCTION
	533.0 - (ICD9) ACUTE PEPTIC ULCER OF UNSPECIFIED SITE WITH HEMORRHAGE
	533.00 - (ICD9) ACUTE PEPTIC ULCER OF UNSPECIFIED SITE WITH HEMORRHAGE WITHOUT OBSTRUCTION
	533.01 - (ICD9) ACUTE PEPTIC ULCER OF UNSPECIFIED SITE WITH HEMORRHAGE WITH OBSTRUCTION
Heart failure
This event measure was defined as occurring when any of the following criteria were met:
	The occurrence of Inpatient with the following attributes:
	Diagnosis Code (Any Position) is any of: { "398.91", "402.01", "402.11", "402.91", "404.01", "404.03", "404.11", "404.13", "404.91", "404.93", "425.4", "425.5", "425.7", "425.8", "425.9", "428.0", "428.1", "428.2", "428.20", "428.21", "428.22", "428.23", "428.3", "428.30", "428.31", "428.32", "428.33", "428.4", "428.40", "428.41", "428.42", "428.43", "428.9" }
	398.91 - (ICD9) RHEUMATIC HEART FAILURE (CONGESTIVE)
	402.01 - (ICD9) MALIGNANT HYPERTENSIVE HEART DISEASE WITH HEART FAILURE
	402.11 - (ICD9) BENIGN HYPERTENSIVE HEART DISEASE WITH HEART FAILURE
	402.91 - (ICD9) UNSPECIFIED HYPERTENSIVE HEART DISEASE WITH HEART FAILURE
	404.01 - (ICD9) HYPERTENSIVE HEART AND CHRONIC KIDNEY DISEASE MALIGNANT WITH HEART FAILURE WITH CHRONIC KIDNEY DISEASE STAGE I THROUGH STAGE IV OR UNSPECIFIED
	404.03 - (ICD9) HYPERTENSIVE HEART AND CHRONIC KIDNEY DISEASE MALIGNANT WITH HEART FAILURE WITH CHRONIC KIDNEY DISEASE STAGE V OR END STAGE RENAL DISEASE
	404.11 - (ICD9) HYPERTENSIVE HEART AND CHRONIC KIDNEY DISEASE BENIGN WITH HEART FAILURE WITH CHRONIC KIDNEY DISEASE STAGE I THROUGH STAGE IV OR UNSPECIFIED
	404.13 - (ICD9) HYPERTENSIVE HEART AND CHRONIC KIDNEY DISEASE BENIGN WITH HEART FAILURE WITH CHRONIC KIDNEY DISEASE STAGE V OR END STAGE RENAL DISEASE
	404.91 - (ICD9) HYPERTENSIVE HEART AND CHRONIC KIDNEY DISEASE UNSPECIFIED WITH HEART FAILURE WITH CHRONIC KIDNEY DISEASE STAGE I THROUGH STAGE IV OR UNSPECIFIED
	404.93 - (ICD9) HYPERTENSIVE HEART AND CHRONIC KIDNEY DISEASE UNSPECIFIED WITH HEART FAILURE WITH CHRONIC KIDNEY DISEASE STAGE V OR END STAGE RENAL DISEASE
	425.4 - (ICD9) OTHER PRIMARY CARDIOMYOPATHIES
	425.5 - (ICD9) ALCOHOLIC CARDIOMYOPATHY
	425.7 - (ICD9) NUTRITIONAL AND METABOLIC CARDIOMYOPATHY
	425.8 - (ICD9) CARDIOMYOPATHY IN OTHER DISEASES CLASSIFIED ELSEWHERE
	425.9 - (ICD9) SECONDARY CARDIOMYOPATHY UNSPECIFIED
	428.0 - (ICD9) CONGESTIVE HEART FAILURE UNSPECIFIED
	428.1 - (ICD9) LEFT HEART FAILURE
	428.2 - (ICD9) SYSTOLIC HEART FAILURE
	428.20 - (ICD9) UNSPECIFIED SYSTOLIC HEART FAILURE
	428.21 - (ICD9) ACUTE SYSTOLIC HEART FAILURE
	428.22 - (ICD9) CHRONIC SYSTOLIC HEART FAILURE
	428.23 - (ICD9) ACUTE ON CHRONIC SYSTOLIC HEART FAILURE
	428.3 - (ICD9) DIASTOLIC HEART FAILURE
	428.30 - (ICD9) UNSPECIFIED DIASTOLIC HEART FAILURE
	428.31 - (ICD9) ACUTE DIASTOLIC HEART FAILURE
	428.32 - (ICD9) CHRONIC DIASTOLIC HEART FAILURE
	428.33 - (ICD9) ACUTE ON CHRONIC DIASTOLIC HEART FAILURE
	428.4 - (ICD9) COMBINED SYSTOLIC AND DIASTOLIC HEART FAILURE
	428.40 - (ICD9) UNSPECIFIED COMBINED SYSTOLIC AND DIASTOLIC HEART FAILURE
	428.41 - (ICD9) ACUTE COMBINED SYSTOLIC AND DIASTOLIC HEART FAILURE
	428.42 - (ICD9) CHRONIC COMBINED SYSTOLIC AND DIASTOLIC HEART FAILURE
	428.43 - (ICD9) ACUTE ON CHRONIC COMBINED SYSTOLIC AND DIASTOLIC HEART FAILURE
	428.9 - (ICD9) HEART FAILURE UNSPECIFIED
	The occurrence of Outpatient with the following attributes:
	Diagnosis Code (Any Position) is any of: { "398.91", "402.01", "402.11", "402.91", "404.01", "404.03", "404.11", "404.13", "404.91", "404.93", "425.4", "425.5", "425.7", "425.8", "425.9", "428.0", "428.1", "428.2", "428.20", "428.21", "428.22", "428.23", "428.3", "428.30", "428.31", "428.32", "428.33", "428.4", "428.40", "428.41", "428.42", "428.43", "428.9" }
	398.91 - (ICD9) RHEUMATIC HEART FAILURE (CONGESTIVE)
	402.01 - (ICD9) MALIGNANT HYPERTENSIVE HEART DISEASE WITH HEART FAILURE
	402.11 - (ICD9) BENIGN HYPERTENSIVE HEART DISEASE WITH HEART FAILURE
	402.91 - (ICD9) UNSPECIFIED HYPERTENSIVE HEART DISEASE WITH HEART FAILURE
	404.01 - (ICD9) HYPERTENSIVE HEART AND CHRONIC KIDNEY DISEASE MALIGNANT WITH HEART FAILURE WITH CHRONIC KIDNEY DISEASE STAGE I THROUGH STAGE IV OR UNSPECIFIED
	404.03 - (ICD9) HYPERTENSIVE HEART AND CHRONIC KIDNEY DISEASE MALIGNANT WITH HEART FAILURE WITH CHRONIC KIDNEY DISEASE STAGE V OR END STAGE RENAL DISEASE
	404.11 - (ICD9) HYPERTENSIVE HEART AND CHRONIC KIDNEY DISEASE BENIGN WITH HEART FAILURE WITH CHRONIC KIDNEY DISEASE STAGE I THROUGH STAGE IV OR UNSPECIFIED
	404.13 - (ICD9) HYPERTENSIVE HEART AND CHRONIC KIDNEY DISEASE BENIGN WITH HEART FAILURE WITH CHRONIC KIDNEY DISEASE STAGE V OR END STAGE RENAL DISEASE
	404.91 - (ICD9) HYPERTENSIVE HEART AND CHRONIC KIDNEY DISEASE UNSPECIFIED WITH HEART FAILURE WITH CHRONIC KIDNEY DISEASE STAGE I THROUGH STAGE IV OR UNSPECIFIED
	404.93 - (ICD9) HYPERTENSIVE HEART AND CHRONIC KIDNEY DISEASE UNSPECIFIED WITH HEART FAILURE WITH CHRONIC KIDNEY DISEASE STAGE V OR END STAGE RENAL DISEASE
	425.4 - (ICD9) OTHER PRIMARY CARDIOMYOPATHIES
	425.5 - (ICD9) ALCOHOLIC CARDIOMYOPATHY
	425.7 - (ICD9) NUTRITIONAL AND METABOLIC CARDIOMYOPATHY
	425.8 - (ICD9) CARDIOMYOPATHY IN OTHER DISEASES CLASSIFIED ELSEWHERE
	425.9 - (ICD9) SECONDARY CARDIOMYOPATHY UNSPECIFIED
	428.0 - (ICD9) CONGESTIVE HEART FAILURE UNSPECIFIED
	428.1 - (ICD9) LEFT HEART FAILURE
	428.2 - (ICD9) SYSTOLIC HEART FAILURE
	428.20 - (ICD9) UNSPECIFIED SYSTOLIC HEART FAILURE
	428.21 - (ICD9) ACUTE SYSTOLIC HEART FAILURE
	428.22 - (ICD9) CHRONIC SYSTOLIC HEART FAILURE
	428.23 - (ICD9) ACUTE ON CHRONIC SYSTOLIC HEART FAILURE
	428.3 - (ICD9) DIASTOLIC HEART FAILURE
	428.30 - (ICD9) UNSPECIFIED DIASTOLIC HEART FAILURE
	428.31 - (ICD9) ACUTE DIASTOLIC HEART FAILURE
	428.32 - (ICD9) CHRONIC DIASTOLIC HEART FAILURE
	428.33 - (ICD9) ACUTE ON CHRONIC DIASTOLIC HEART FAILURE
	428.4 - (ICD9) COMBINED SYSTOLIC AND DIASTOLIC HEART FAILURE
	428.40 - (ICD9) UNSPECIFIED COMBINED SYSTOLIC AND DIASTOLIC HEART FAILURE
	428.41 - (ICD9) ACUTE COMBINED SYSTOLIC AND DIASTOLIC HEART FAILURE
	428.42 - (ICD9) CHRONIC COMBINED SYSTOLIC AND DIASTOLIC HEART FAILURE
	428.43 - (ICD9) ACUTE ON CHRONIC COMBINED SYSTOLIC AND DIASTOLIC HEART FAILURE
	428.9 - (ICD9) HEART FAILURE UNSPECIFIED
Hematological disorders
This event measure was defined as occurring when any of the following criteria were met:
	The occurrence of Inpatient with the following attributes:
	Diagnosis Code (Any Position) is any of: { "280", "280.0", "280.1", "280.8", "280.9", "281", "281.0", "281.1", "281.2", "281.3", "281.4", "281.8", "281.9", "285.1", "285.9", "287.1", "287.3", "287.5", "790.92", "286.0", "286.1", "286.2", "286.3", "286.4", "286.5", "286.52", "286.53", "286.59", "286.6", "286.7", "286.9" }
	280 - (ICD9) IRON DEFICIENCY ANEMIAS
	280.0 - (ICD9) IRON DEFICIENCY ANEMIA SECONDARY TO BLOOD LOSS (CHRONIC)
	280.1 - (ICD9) IRON DEFICIENCY ANEMIA SECONDARY TO INADEQUATE DIETARY IRON INTAKE
	280.8 - (ICD9) OTHER SPECIFIED IRON DEFICIENCY ANEMIAS
	280.9 - (ICD9) IRON DEFICIENCY ANEMIA UNSPECIFIED
	281 - (ICD9) OTHER DEFICIENCY ANEMIAS
	281.0 - (ICD9) PERNICIOUS ANEMIA
	281.1 - (ICD9) OTHER VITAMIN B12 DEFICIENCY ANEMIA
	281.2 - (ICD9) FOLATE-DEFICIENCY ANEMIA
	281.3 - (ICD9) OTHER SPECIFIED MEGALOBLASTIC ANEMIAS NOT ELSEWHERE CLASSIFIED
	281.4 - (ICD9) PROTEIN-DEFICIENCY ANEMIA
	281.8 - (ICD9) ANEMIA ASSOCIATED WITH OTHER SPECIFIED NUTRITIONAL DEFICIENCY
	281.9 - (ICD9) UNSPECIFIED DEFICIENCY ANEMIA
	285.1 - (ICD9) ACUTE POSTHEMORRHAGIC ANEMIA
	285.9 - (ICD9) ANEMIA UNSPECIFIED
	287.1 - (ICD9) QUALITATIVE PLATELET DEFECTS
	287.3 - (ICD9) PRIMARY THROMBOCYTOPENIA
	287.5 - (ICD9) THROMBOCYTOPENIA UNSPECIFIED
	790.92 - (ICD9) ABNORMAL COAGULATION PROFILE
	286.0 - (ICD9) CONGENITAL FACTOR VIII DISORDER
	286.1 - (ICD9) CONGENITAL FACTOR IX DISORDER
	286.2 - (ICD9) CONGENITAL FACTOR XI DEFICIENCY
	286.3 - (ICD9) CONGENITAL DEFICIENCY OF OTHER CLOTTING FACTORS
	286.4 - (ICD9) VON WILLEBRAND'S DISEASE
	286.5 - (ICD9) HEMORRHAGIC DISORDER DUE TO INTRINSIC CIRCULATING ANTICOAGULANTS, ANTIBODIES OR INHIBITORS
	286.52 - (ICD9) ACQUIRED HEMOPHILIA
	286.53 - (ICD9) ANTIPHOSPHOLIPID ANTIBODY WITH HEMORRHAGIC DISORDER
	286.59 - (ICD9) OTHER HEMORRHAGIC DISORDER DUE TO INTRINSIC CIRCULATING ANTICOAGULANTS, ANTIBODIES OR INHIBITORS
	286.6 - (ICD9) DEFIBRINATION SYNDROME
	286.7 - (ICD9) ACQUIRED COAGULATION FACTOR DEFICIENCY
	286.9 - (ICD9) OTHER AND UNSPECIFIED COAGULATION DEFECTS
	The occurrence of Outpatient with the following attributes:
	Diagnosis Code (Any Position) is any of: { "285.1", "285.9", "280.0", "280.1", "280.8", "280.9", "281", "281.0", "281.1", "281.2", "281.3", "281.4", "281.8", "281.9", "280", "286.0", "286.1", "286.2", "286.3", "286.4", "286.5", "286.52", "286.53", "286.59", "286.6", "286.7", "286.9", "287.1", "287.3", "287.5", "790.92" }
	285.1 - (ICD9) ACUTE POSTHEMORRHAGIC ANEMIA
	285.9 - (ICD9) ANEMIA UNSPECIFIED
	280.0 - (ICD9) IRON DEFICIENCY ANEMIA SECONDARY TO BLOOD LOSS (CHRONIC)
	280.1 - (ICD9) IRON DEFICIENCY ANEMIA SECONDARY TO INADEQUATE DIETARY IRON INTAKE
	280.8 - (ICD9) OTHER SPECIFIED IRON DEFICIENCY ANEMIAS
	280.9 - (ICD9) IRON DEFICIENCY ANEMIA UNSPECIFIED
	281 - (ICD9) OTHER DEFICIENCY ANEMIAS
	281.0 - (ICD9) PERNICIOUS ANEMIA
	281.1 - (ICD9) OTHER VITAMIN B12 DEFICIENCY ANEMIA
	281.2 - (ICD9) FOLATE-DEFICIENCY ANEMIA
	281.3 - (ICD9) OTHER SPECIFIED MEGALOBLASTIC ANEMIAS NOT ELSEWHERE CLASSIFIED
	281.4 - (ICD9) PROTEIN-DEFICIENCY ANEMIA
	281.8 - (ICD9) ANEMIA ASSOCIATED WITH OTHER SPECIFIED NUTRITIONAL DEFICIENCY
	281.9 - (ICD9) UNSPECIFIED DEFICIENCY ANEMIA
	280 - (ICD9) IRON DEFICIENCY ANEMIAS
	286.0 - (ICD9) CONGENITAL FACTOR VIII DISORDER
	286.1 - (ICD9) CONGENITAL FACTOR IX DISORDER
	286.2 - (ICD9) CONGENITAL FACTOR XI DEFICIENCY
	286.3 - (ICD9) CONGENITAL DEFICIENCY OF OTHER CLOTTING FACTORS
	286.4 - (ICD9) VON WILLEBRAND'S DISEASE
	286.5 - (ICD9) HEMORRHAGIC DISORDER DUE TO INTRINSIC CIRCULATING ANTICOAGULANTS, ANTIBODIES OR INHIBITORS
	286.52 - (ICD9) ACQUIRED HEMOPHILIA
	286.53 - (ICD9) ANTIPHOSPHOLIPID ANTIBODY WITH HEMORRHAGIC DISORDER
	286.59 - (ICD9) OTHER HEMORRHAGIC DISORDER DUE TO INTRINSIC CIRCULATING ANTICOAGULANTS, ANTIBODIES OR INHIBITORS
	286.6 - (ICD9) DEFIBRINATION SYNDROME
	286.7 - (ICD9) ACQUIRED COAGULATION FACTOR DEFICIENCY
	286.9 - (ICD9) OTHER AND UNSPECIFIED COAGULATION DEFECTS
	287.1 - (ICD9) QUALITATIVE PLATELET DEFECTS
	287.3 - (ICD9) PRIMARY THROMBOCYTOPENIA
	287.5 - (ICD9) THROMBOCYTOPENIA UNSPECIFIED
	790.92 - (ICD9) ABNORMAL COAGULATION PROFILE
Hemorrhagic stroke
This event measure was defined as occurring when any of the following criteria were met:
	The occurrence of Inpatient with the following attributes:
	Diagnosis Code (Any Position) is any of: { "430", "431" }
	430 - (ICD9) SUBARACHNOID HEMORRHAGE
	431 - (ICD9) INTRACEREBRAL HEMORRHAGE
	The occurrence of Outpatient with the following attributes:
	Diagnosis Code (Any Position) is any of: { "430", "431" }
	430 - (ICD9) SUBARACHNOID HEMORRHAGE
	431 - (ICD9) INTRACEREBRAL HEMORRHAGE
Hypertension
This event measure was defined as occurring when any of the following criteria were met:
	The occurrence of Inpatient with the following attributes:
	Diagnosis Code (Any Position) is any of: { "401.0", "401.1", "401.9", "401", "402", "402.0", "402.00", "402.01", "402.1", "402.10", "402.11", "402.9", "402.90", "402.91", "403", "403.0", "403.00", "403.01", "403.1", "403.10", "403.11", "403.9", "403.90", "403.91", "404", "404.0", "404.00", "404.01", "404.02", "404.03", "404.1", "404.10", "404.11", "404.12", "404.13", "404.9", "404.90", "404.91", …
	401.0 - (ICD9) MALIGNANT ESSENTIAL HYPERTENSION
	401.1 - (ICD9) BENIGN ESSENTIAL HYPERTENSION
	401.9 - (ICD9) UNSPECIFIED ESSENTIAL HYPERTENSION
	401 - (ICD9) ESSENTIAL HYPERTENSION
	402 - (ICD9) HYPERTENSIVE HEART DISEASE
	402.0 - (ICD9) MALIGNANT HYPERTENSIVE HEART DISEASE
	402.00 - (ICD9) MALIGNANT HYPERTENSIVE HEART DISEASE WITHOUT HEART FAILURE
	402.01 - (ICD9) MALIGNANT HYPERTENSIVE HEART DISEASE WITH HEART FAILURE
	402.1 - (ICD9) BENIGN HYPERTENSIVE HEART DISEASE
	402.10 - (ICD9) BENIGN HYPERTENSIVE HEART DISEASE WITHOUT HEART FAILURE
	402.11 - (ICD9) BENIGN HYPERTENSIVE HEART DISEASE WITH HEART FAILURE
	402.9 - (ICD9) UNSPECIFIED HYPERTENSIVE HEART DISEASE
	402.90 - (ICD9) UNSPECIFIED HYPERTENSIVE HEART DISEASE WITHOUT HEART FAILURE
	402.91 - (ICD9) UNSPECIFIED HYPERTENSIVE HEART DISEASE WITH HEART FAILURE
	403 - (ICD9) HYPERTENSIVE CHRONIC KIDNEY DISEASE
	403.0 - (ICD9) MALIGNANT HYPERTENSIVE KIDNEY DISEASE
	403.00 - (ICD9) HYPERTENSIVE CHRONIC KIDNEY DISEASE MALIGNANT WITH CHRONIC KIDNEY DISEASE STAGE I THROUGH STAGE IV OR UNSPECIFIED
	403.01 - (ICD9) HYPERTENSIVE CHRONIC KIDNEY DISEASE MALIGNANT WITH CHRONIC KIDNEY DISEASE STAGE V OR END STAGE RENAL DISEASE
	403.1 - (ICD9) BENIGN HYPERTENSIVE KIDNEY DISEASE
	403.10 - (ICD9) HYPERTENSIVE KIDNEY DISEASE BENIGN WITH CHRONIC KIDNEY DISEASE STAGE I THROUGH STAGE IV OR UNSPECIFIED
	403.11 - (ICD9) HYPERTENSIVE KIDNEY DISEASE BENIGN WITH CHRONIC KIDNEY DISEASE STAGE V OR END STAGE RENAL DISEASE
	403.9 - (ICD9) UNSPECIFIED HYPERTENSIVE KIDNEY DISEASE
	403.90 - (ICD9) HYPERTENSIVE CHRONIC KIDNEY DISEASE UNSPECIFIED WITH CHRONIC KIDNEY DISEASE STAGE I THROUGH STAGE IV OR UNSPECIFIED
	403.91 - (ICD9) HYPERTENSIVE CHRONIC KIDNEY DISEASE UNSPECIFIED WITH CHRONIC KIDNEY DISEASE STAGE V OR END STAGE RENAL DISEASE
	404 - (ICD9) HYPERTENSIVE HEART AND CHRONIC KIDNEY DISEASE
	404.0 - (ICD9) MALIGNANT HYPERTENSIVE HEART AND KIDNEY DISEASE
	404.00 - (ICD9) HYPERTENSIVE HEART AND CHRONIC KIDNEY DISEASE MALIGNANT WITHOUT HEART FAILURE WITH CHRONIC KIDNEY DISEASE STAGE I THROUGH STAGE IV OR UNSPECIFIED
	404.01 - (ICD9) HYPERTENSIVE HEART AND CHRONIC KIDNEY DISEASE MALIGNANT WITH HEART FAILURE WITH CHRONIC KIDNEY DISEASE STAGE I THROUGH STAGE IV OR UNSPECIFIED
	404.02 - (ICD9) HYPERTENSIVE HEART AND CHRONIC KIDNEY DISEASE MALIGNANT WITHOUT HEART FAILURE WITH CHRONIC KIDNEY DISEASE STAGE V OR END STAGE RENAL DISEASE
	404.03 - (ICD9) HYPERTENSIVE HEART AND CHRONIC KIDNEY DISEASE MALIGNANT WITH HEART FAILURE WITH CHRONIC KIDNEY DISEASE STAGE V OR END STAGE RENAL DISEASE
	404.1 - (ICD9) BENIGN HYPERTENSIVE HEART AND KIDNEY DISEASE
	404.10 - (ICD9) HYPERTENSIVE HEART AND CHRONIC KIDNEY DISEASE BENIGN WITHOUT HEART FAILURE WITH CHRONIC KIDNEY DISEASE STAGE I THROUGH STAGE IV OR UNSPECIFIED
	404.11 - (ICD9) HYPERTENSIVE HEART AND CHRONIC KIDNEY DISEASE BENIGN WITH HEART FAILURE WITH CHRONIC KIDNEY DISEASE STAGE I THROUGH STAGE IV OR UNSPECIFIED
	404.12 - (ICD9) HYPERTENSIVE HEART AND CHRONIC KIDNEY DISEASE BENIGN WITHOUT HEART FAILURE WITH CHRONIC KIDNEY DISEASE STAGE V OR END STAGE RENAL DISEASE
	404.13 - (ICD9) HYPERTENSIVE HEART AND CHRONIC KIDNEY DISEASE BENIGN WITH HEART FAILURE WITH CHRONIC KIDNEY DISEASE STAGE V OR END STAGE RENAL DISEASE
	404.9 - (ICD9) UNSPECIFIED HYPERTENSIVE HEART AND KIDNEY DISEASE
	404.90 - (ICD9) HYPERTENSIVE HEART AND CHRONIC KIDNEY DISEASE UNSPECIFIED WITHOUT HEART FAILURE WITH CHRONIC KIDNEY DISEASE STAGE I THROUGH STAGE IV OR UNSPECIFIED
	404.91 - (ICD9) HYPERTENSIVE HEART AND CHRONIC KIDNEY DISEASE UNSPECIFIED WITH HEART FAILURE WITH CHRONIC KIDNEY DISEASE STAGE I THROUGH STAGE IV OR UNSPECIFIED
	404.92 - (ICD9) HYPERTENSIVE HEART AND CHRONIC KIDNEY DISEASE UNSPECIFIED WITHOUT HEART FAILURE WITH CHRONIC KIDNEY DISEASE STAGE V OR END STAGE RENAL DISEASE
	404.93 - (ICD9) HYPERTENSIVE HEART AND CHRONIC KIDNEY DISEASE UNSPECIFIED WITH HEART FAILURE WITH CHRONIC KIDNEY DISEASE STAGE V OR END STAGE RENAL DISEASE
	405 - (ICD9) SECONDARY HYPERTENSION
	405.0 - (ICD9) MALIGNANT SECONDARY HYPERTENSION
	405.01 - (ICD9) MALIGNANT RENOVASCULAR HYPERTENSION
	405.09 - (ICD9) OTHER MALIGNANT SECONDARY HYPERTENSION
	405.1 - (ICD9) BENIGN SECONDARY HYPERTENSION
	405.11 - (ICD9) BENIGN RENOVASCULAR HYPERTENSION
	405.19 - (ICD9) OTHER BENIGN SECONDARY HYPERTENSION
	405.9 - (ICD9) UNSPECIFIED SECONDARY HYPERTENSION
	405.91 - (ICD9) UNSPECIFIED RENOVASCULAR HYPERTENSION
	405.99 - (ICD9) OTHER UNSPECIFIED SECONDARY HYPERTENSION
	The occurrence of Outpatient with the following attributes:
	Diagnosis Code (Any Position) is any of: { "401", "401.0", "401.1", "401.9", "402", "402.0", "402.00", "402.01", "402.1", "402.10", "402.11", "402.9", "402.90", "402.91", "403", "403.0", "403.00", "403.01", "403.1", "403.10", "403.11", "403.9", "403.90", "403.91", "404", "404.0", "404.00", "404.01", "404.02", "404.03", "404.1", "404.10", "404.11", "404.12", "404.13", "404.9", "404.90", "404.91", …
	401 - (ICD9) ESSENTIAL HYPERTENSION
	401.0 - (ICD9) MALIGNANT ESSENTIAL HYPERTENSION
	401.1 - (ICD9) BENIGN ESSENTIAL HYPERTENSION
	401.9 - (ICD9) UNSPECIFIED ESSENTIAL HYPERTENSION
	402 - (ICD9) HYPERTENSIVE HEART DISEASE
	402.0 - (ICD9) MALIGNANT HYPERTENSIVE HEART DISEASE
	402.00 - (ICD9) MALIGNANT HYPERTENSIVE HEART DISEASE WITHOUT HEART FAILURE
	402.01 - (ICD9) MALIGNANT HYPERTENSIVE HEART DISEASE WITH HEART FAILURE
	402.1 - (ICD9) BENIGN HYPERTENSIVE HEART DISEASE
	402.10 - (ICD9) BENIGN HYPERTENSIVE HEART DISEASE WITHOUT HEART FAILURE
	402.11 - (ICD9) BENIGN HYPERTENSIVE HEART DISEASE WITH HEART FAILURE
	402.9 - (ICD9) UNSPECIFIED HYPERTENSIVE HEART DISEASE
	402.90 - (ICD9) UNSPECIFIED HYPERTENSIVE HEART DISEASE WITHOUT HEART FAILURE
	402.91 - (ICD9) UNSPECIFIED HYPERTENSIVE HEART DISEASE WITH HEART FAILURE
	403 - (ICD9) HYPERTENSIVE CHRONIC KIDNEY DISEASE
	403.0 - (ICD9) MALIGNANT HYPERTENSIVE KIDNEY DISEASE
	403.00 - (ICD9) HYPERTENSIVE CHRONIC KIDNEY DISEASE MALIGNANT WITH CHRONIC KIDNEY DISEASE STAGE I THROUGH STAGE IV OR UNSPECIFIED
	403.01 - (ICD9) HYPERTENSIVE CHRONIC KIDNEY DISEASE MALIGNANT WITH CHRONIC KIDNEY DISEASE STAGE V OR END STAGE RENAL DISEASE
	403.1 - (ICD9) BENIGN HYPERTENSIVE KIDNEY DISEASE
	403.10 - (ICD9) HYPERTENSIVE KIDNEY DISEASE BENIGN WITH CHRONIC KIDNEY DISEASE STAGE I THROUGH STAGE IV OR UNSPECIFIED
	403.11 - (ICD9) HYPERTENSIVE KIDNEY DISEASE BENIGN WITH CHRONIC KIDNEY DISEASE STAGE V OR END STAGE RENAL DISEASE
	403.9 - (ICD9) UNSPECIFIED HYPERTENSIVE KIDNEY DISEASE
	403.90 - (ICD9) HYPERTENSIVE CHRONIC KIDNEY DISEASE UNSPECIFIED WITH CHRONIC KIDNEY DISEASE STAGE I THROUGH STAGE IV OR UNSPECIFIED
	403.91 - (ICD9) HYPERTENSIVE CHRONIC KIDNEY DISEASE UNSPECIFIED WITH CHRONIC KIDNEY DISEASE STAGE V OR END STAGE RENAL DISEASE
	404 - (ICD9) HYPERTENSIVE HEART AND CHRONIC KIDNEY DISEASE
	404.0 - (ICD9) MALIGNANT HYPERTENSIVE HEART AND KIDNEY DISEASE
	404.00 - (ICD9) HYPERTENSIVE HEART AND CHRONIC KIDNEY DISEASE MALIGNANT WITHOUT HEART FAILURE WITH CHRONIC KIDNEY DISEASE STAGE I THROUGH STAGE IV OR UNSPECIFIED
	404.01 - (ICD9) HYPERTENSIVE HEART AND CHRONIC KIDNEY DISEASE MALIGNANT WITH HEART FAILURE WITH CHRONIC KIDNEY DISEASE STAGE I THROUGH STAGE IV OR UNSPECIFIED
	404.02 - (ICD9) HYPERTENSIVE HEART AND CHRONIC KIDNEY DISEASE MALIGNANT WITHOUT HEART FAILURE WITH CHRONIC KIDNEY DISEASE STAGE V OR END STAGE RENAL DISEASE
	404.03 - (ICD9) HYPERTENSIVE HEART AND CHRONIC KIDNEY DISEASE MALIGNANT WITH HEART FAILURE WITH CHRONIC KIDNEY DISEASE STAGE V OR END STAGE RENAL DISEASE
	404.1 - (ICD9) BENIGN HYPERTENSIVE HEART AND KIDNEY DISEASE
	404.10 - (ICD9) HYPERTENSIVE HEART AND CHRONIC KIDNEY DISEASE BENIGN WITHOUT HEART FAILURE WITH CHRONIC KIDNEY DISEASE STAGE I THROUGH STAGE IV OR UNSPECIFIED
	404.11 - (ICD9) HYPERTENSIVE HEART AND CHRONIC KIDNEY DISEASE BENIGN WITH HEART FAILURE WITH CHRONIC KIDNEY DISEASE STAGE I THROUGH STAGE IV OR UNSPECIFIED
	404.12 - (ICD9) HYPERTENSIVE HEART AND CHRONIC KIDNEY DISEASE BENIGN WITHOUT HEART FAILURE WITH CHRONIC KIDNEY DISEASE STAGE V OR END STAGE RENAL DISEASE
	404.13 - (ICD9) HYPERTENSIVE HEART AND CHRONIC KIDNEY DISEASE BENIGN WITH HEART FAILURE WITH CHRONIC KIDNEY DISEASE STAGE V OR END STAGE RENAL DISEASE
	404.9 - (ICD9) UNSPECIFIED HYPERTENSIVE HEART AND KIDNEY DISEASE
	404.90 - (ICD9) HYPERTENSIVE HEART AND CHRONIC KIDNEY DISEASE UNSPECIFIED WITHOUT HEART FAILURE WITH CHRONIC KIDNEY DISEASE STAGE I THROUGH STAGE IV OR UNSPECIFIED
	404.91 - (ICD9) HYPERTENSIVE HEART AND CHRONIC KIDNEY DISEASE UNSPECIFIED WITH HEART FAILURE WITH CHRONIC KIDNEY DISEASE STAGE I THROUGH STAGE IV OR UNSPECIFIED
	404.92 - (ICD9) HYPERTENSIVE HEART AND CHRONIC KIDNEY DISEASE UNSPECIFIED WITHOUT HEART FAILURE WITH CHRONIC KIDNEY DISEASE STAGE V OR END STAGE RENAL DISEASE
	404.93 - (ICD9) HYPERTENSIVE HEART AND CHRONIC KIDNEY DISEASE UNSPECIFIED WITH HEART FAILURE WITH CHRONIC KIDNEY DISEASE STAGE V OR END STAGE RENAL DISEASE
	405 - (ICD9) SECONDARY HYPERTENSION
	405.0 - (ICD9) MALIGNANT SECONDARY HYPERTENSION
	405.01 - (ICD9) MALIGNANT RENOVASCULAR HYPERTENSION
	405.09 - (ICD9) OTHER MALIGNANT SECONDARY HYPERTENSION
	405.1 - (ICD9) BENIGN SECONDARY HYPERTENSION
	405.11 - (ICD9) BENIGN RENOVASCULAR HYPERTENSION
	405.19 - (ICD9) OTHER BENIGN SECONDARY HYPERTENSION
	405.9 - (ICD9) UNSPECIFIED SECONDARY HYPERTENSION
	405.91 - (ICD9) UNSPECIFIED RENOVASCULAR HYPERTENSION
	405.99 - (ICD9) OTHER UNSPECIFIED SECONDARY HYPERTENSION
Ischemic Stroke
This event measure was defined as occurring when any of the following criteria were met:
	The occurrence of Inpatient with the following attributes:
	Diagnosis Code (Principal Position) is any of: { "434.0", "434.00", "434.01", "434.1", "434.10", "434.11", "434.9", "434.90", "434.91", "436" }
	434.0 - (ICD9) CEREBRAL THROMBOSIS
	434.00 - (ICD9) CEREBRAL THROMBOSIS WITHOUT CEREBRAL INFARCTION
	434.01 - (ICD9) CEREBRAL THROMBOSIS WITH CEREBRAL INFARCTION
	434.1 - (ICD9) CEREBRAL EMBOLISM
	434.10 - (ICD9) CEREBRAL EMBOLISM WITHOUT CEREBRAL INFARCTION
	434.11 - (ICD9) CEREBRAL EMBOLISM WITH CEREBRAL INFARCTION
	434.9 - (ICD9) CEREBRAL ARTERY OCCLUSION UNSPECIFIED
	434.90 - (ICD9) CEREBRAL ARTERY OCCLUSION UNSPECIFIED WITHOUT CEREBRAL INFARCTION
	434.91 - (ICD9) CEREBRAL ARTERY OCCLUSION UNSPECIFIED WITH CEREBRAL INFARCTION
	436 - (ICD9) ACUTE BUT ILL-DEFINED CEREBROVASCULAR DISEASE
Ischemic stroke/TIA
This event measure was defined as occurring when any of the following criteria were met:
	The occurrence of Inpatient with the following attributes:
	Diagnosis Code (Any Position) is any of: { "433", "433.0", "433.00", "433.01", "433.1", "433.10", "433.11", "433.2", "433.20", "433.21", "433.3", "433.30", "433.31", "433.8", "433.80", "433.81", "433.9", "433.90", "433.91", "434", "434.0", "434.00", "434.01", "434.1", "434.10", "434.11", "434.9", "434.90", "434.91", "435", "435.0", "435.1", "435.2", "435.3", "435.8", "435.9", "436" }
	433 - (ICD9) OCCLUSION AND STENOSIS OF PRECEREBRAL ARTERIES
	433.0 - (ICD9) OCCLUSION AND STENOSIS OF BASILAR ARTERY
	433.00 - (ICD9) OCCLUSION AND STENOSIS OF BASILAR ARTERY WITHOUT CEREBRAL INFARCTION
	433.01 - (ICD9) OCCLUSION AND STENOSIS OF BASILAR ARTERY WITH CEREBRAL INFARCTION
	433.1 - (ICD9) OCCLUSION AND STENOSIS OF CAROTID ARTERY
	433.10 - (ICD9) OCCLUSION AND STENOSIS OF CAROTID ARTERY WITHOUT CEREBRAL INFARCTION
	433.11 - (ICD9) OCCLUSION AND STENOSIS OF CAROTID ARTERY WITH CEREBRAL INFARCTION
	433.2 - (ICD9) OCCLUSION AND STENOSIS OF VERTEBRAL ARTERY
	433.20 - (ICD9) OCCLUSION AND STENOSIS OF VERTEBRAL ARTERY WITHOUT CEREBRAL INFARCTION
	433.21 - (ICD9) OCCLUSION AND STENOSIS OF VERTEBRAL ARTERY WITH CEREBRAL INFARCTION
	433.3 - (ICD9) OCCLUSION AND STENOSIS OF MULTIPLE AND BILATERAL PRECEREBRAL ARTERIES
	433.30 - (ICD9) OCCLUSION AND STENOSIS OF MULTIPLE AND BILATERAL PRECEREBRAL ARTERIES WITHOUT CEREBRAL INFARCTION
	433.31 - (ICD9) OCCLUSION AND STENOSIS OF MULTIPLE AND BILATERAL PRECEREBRAL ARTERIES WITH CEREBRAL INFARCTION
	433.8 - (ICD9) OCCLUSION AND STENOSIS OF OTHER SPECIFIED PRECEREBRAL ARTERY
	433.80 - (ICD9) OCCLUSION AND STENOSIS OF OTHER SPECIFIED PRECEREBRAL ARTERY WITHOUT CEREBRAL INFARCTION
	433.81 - (ICD9) OCCLUSION AND STENOSIS OF OTHER SPECIFIED PRECEREBRAL ARTERY WITH CEREBRAL INFARCTION
	433.9 - (ICD9) OCCLUSION AND STENOSIS OF UNSPECIFIED PRECEREBRAL ARTERY
	433.90 - (ICD9) OCCLUSION AND STENOSIS OF UNSPECIFIED PRECEREBRAL ARTERY WITHOUT CEREBRAL INFARCTION
	433.91 - (ICD9) OCCLUSION AND STENOSIS OF UNSPECIFIED PRECEREBRAL ARTERY WITH CEREBRAL INFARCTION
	434 - (ICD9) OCCLUSION OF CEREBRAL ARTERIES
	434.0 - (ICD9) CEREBRAL THROMBOSIS
	434.00 - (ICD9) CEREBRAL THROMBOSIS WITHOUT CEREBRAL INFARCTION
	434.01 - (ICD9) CEREBRAL THROMBOSIS WITH CEREBRAL INFARCTION
	434.1 - (ICD9) CEREBRAL EMBOLISM
	434.10 - (ICD9) CEREBRAL EMBOLISM WITHOUT CEREBRAL INFARCTION
	434.11 - (ICD9) CEREBRAL EMBOLISM WITH CEREBRAL INFARCTION
	434.9 - (ICD9) CEREBRAL ARTERY OCCLUSION UNSPECIFIED
	434.90 - (ICD9) CEREBRAL ARTERY OCCLUSION UNSPECIFIED WITHOUT CEREBRAL INFARCTION
	434.91 - (ICD9) CEREBRAL ARTERY OCCLUSION UNSPECIFIED WITH CEREBRAL INFARCTION
	435 - (ICD9) TRANSIENT CEREBRAL ISCHEMIA
	435.0 - (ICD9) BASILAR ARTERY SYNDROME
	435.1 - (ICD9) VERTEBRAL ARTERY SYNDROME
	435.2 - (ICD9) SUBCLAVIAN STEAL SYNDROME
	435.3 - (ICD9) VERTEBROBASILAR ARTERY SYNDROME
	435.8 - (ICD9) OTHER SPECIFIED TRANSIENT CEREBRAL ISCHEMIAS
	435.9 - (ICD9) UNSPECIFIED TRANSIENT CEREBRAL ISCHEMIA
	436 - (ICD9) ACUTE BUT ILL-DEFINED CEREBROVASCULAR DISEASE
	The occurrence of Outpatient with the following attributes:
	Diagnosis Code (Any Position) is any of: { "433", "433.0", "433.00", "433.01", "433.1", "433.10", "433.11", "433.2", "433.20", "433.21", "433.3", "433.30", "433.31", "433.8", "433.80", "433.81", "433.9", "433.90", "433.91", "434", "434.0", "434.00", "434.01", "434.1", "434.10", "434.11", "434.9", "434.90", "434.91", "435", "435.0", "435.1", "435.2", "435.3", "435.8", "435.9", "436" }
	433 - (ICD9) OCCLUSION AND STENOSIS OF PRECEREBRAL ARTERIES
	433.0 - (ICD9) OCCLUSION AND STENOSIS OF BASILAR ARTERY
	433.00 - (ICD9) OCCLUSION AND STENOSIS OF BASILAR ARTERY WITHOUT CEREBRAL INFARCTION
	433.01 - (ICD9) OCCLUSION AND STENOSIS OF BASILAR ARTERY WITH CEREBRAL INFARCTION
	433.1 - (ICD9) OCCLUSION AND STENOSIS OF CAROTID ARTERY
	433.10 - (ICD9) OCCLUSION AND STENOSIS OF CAROTID ARTERY WITHOUT CEREBRAL INFARCTION
	433.11 - (ICD9) OCCLUSION AND STENOSIS OF CAROTID ARTERY WITH CEREBRAL INFARCTION
	433.2 - (ICD9) OCCLUSION AND STENOSIS OF VERTEBRAL ARTERY
	433.20 - (ICD9) OCCLUSION AND STENOSIS OF VERTEBRAL ARTERY WITHOUT CEREBRAL INFARCTION
	433.21 - (ICD9) OCCLUSION AND STENOSIS OF VERTEBRAL ARTERY WITH CEREBRAL INFARCTION
	433.3 - (ICD9) OCCLUSION AND STENOSIS OF MULTIPLE AND BILATERAL PRECEREBRAL ARTERIES
	433.30 - (ICD9) OCCLUSION AND STENOSIS OF MULTIPLE AND BILATERAL PRECEREBRAL ARTERIES WITHOUT CEREBRAL INFARCTION
	433.31 - (ICD9) OCCLUSION AND STENOSIS OF MULTIPLE AND BILATERAL PRECEREBRAL ARTERIES WITH CEREBRAL INFARCTION
	433.8 - (ICD9) OCCLUSION AND STENOSIS OF OTHER SPECIFIED PRECEREBRAL ARTERY
	433.80 - (ICD9) OCCLUSION AND STENOSIS OF OTHER SPECIFIED PRECEREBRAL ARTERY WITHOUT CEREBRAL INFARCTION
	433.81 - (ICD9) OCCLUSION AND STENOSIS OF OTHER SPECIFIED PRECEREBRAL ARTERY WITH CEREBRAL INFARCTION
	433.9 - (ICD9) OCCLUSION AND STENOSIS OF UNSPECIFIED PRECEREBRAL ARTERY
	433.90 - (ICD9) OCCLUSION AND STENOSIS OF UNSPECIFIED PRECEREBRAL ARTERY WITHOUT CEREBRAL INFARCTION
	433.91 - (ICD9) OCCLUSION AND STENOSIS OF UNSPECIFIED PRECEREBRAL ARTERY WITH CEREBRAL INFARCTION
	434 - (ICD9) OCCLUSION OF CEREBRAL ARTERIES
	434.0 - (ICD9) CEREBRAL THROMBOSIS
	434.00 - (ICD9) CEREBRAL THROMBOSIS WITHOUT CEREBRAL INFARCTION
	434.01 - (ICD9) CEREBRAL THROMBOSIS WITH CEREBRAL INFARCTION
	434.1 - (ICD9) CEREBRAL EMBOLISM
	434.10 - (ICD9) CEREBRAL EMBOLISM WITHOUT CEREBRAL INFARCTION
	434.11 - (ICD9) CEREBRAL EMBOLISM WITH CEREBRAL INFARCTION
	434.9 - (ICD9) CEREBRAL ARTERY OCCLUSION UNSPECIFIED
	434.90 - (ICD9) CEREBRAL ARTERY OCCLUSION UNSPECIFIED WITHOUT CEREBRAL INFARCTION
	434.91 - (ICD9) CEREBRAL ARTERY OCCLUSION UNSPECIFIED WITH CEREBRAL INFARCTION
	435 - (ICD9) TRANSIENT CEREBRAL ISCHEMIA
	435.0 - (ICD9) BASILAR ARTERY SYNDROME
	435.1 - (ICD9) VERTEBRAL ARTERY SYNDROME
	435.2 - (ICD9) SUBCLAVIAN STEAL SYNDROME
	435.3 - (ICD9) VERTEBROBASILAR ARTERY SYNDROME
	435.8 - (ICD9) OTHER SPECIFIED TRANSIENT CEREBRAL ISCHEMIAS
	435.9 - (ICD9) UNSPECIFIED TRANSIENT CEREBRAL ISCHEMIA
	436 - (ICD9) ACUTE BUT ILL-DEFINED CEREBROVASCULAR DISEASE
Liver disease
This event measure was defined as occurring when any of the following criteria were met:
	The occurrence of Inpatient with the following attributes:
	Diagnosis Code (Any Position) is any of: { "070.22", "070.23", "070.32", "070.33", "070.44", "070.54", "070.6", "070.9", "456.0", "456.1", "456.2", "456.20", "456.21", "570", "571", "571.0", "571.1", "571.2", "571.3", "571.4", "571.40", "571.41", "571.42", "571.49", "571.5", "571.6", "571.8", "571.9", "572", "572.2", "572.3", "572.4", "572.8", "573.3", "573.4", "573.8", "573.9", "V42.7" }
	070.22 - (ICD9) CHRONIC VIRAL HEPATITIS B WITH HEPATIC COMA WITHOUT HEPATITIS DELTA
	070.23 - (ICD9) CHRONIC VIRAL HEPATITIS B WITH HEPATIC COMA WITH HEPATITIS DELTA
	070.32 - (ICD9) CHRONIC VIRAL HEPATITIS B WITHOUT HEPATIC COMA WITHOUT HEPATITIS DELTA
	070.33 - (ICD9) CHRONIC VIRAL HEPATITIS B WITHOUT HEPATIC COMA WITH HEPATITIS DELTA
	070.44 - (ICD9) CHRONIC HEPATITIS C WITH HEPATIC COMA
	070.54 - (ICD9) CHRONIC HEPATITIS C WITHOUT HEPATIC COMA
	070.6 - (ICD9) UNSPECIFIED VIRAL HEPATITIS WITH HEPATIC COMA
	070.9 - (ICD9) UNSPECIFIED VIRAL HEPATITIS WITHOUT HEPATIC COMA
	456.0 - (ICD9) ESOPHAGEAL VARICES WITH BLEEDING
	456.1 - (ICD9) ESOPHAGEAL VARICES WITHOUT BLEEDING
	456.2 - (ICD9) ESOPHAGEAL VARICES IN DISEASES CLASSIFIED ELSEWHERE
	456.20 - (ICD9) ESOPHAGEAL VARICES IN DISEASES CLASSIFIED ELSEWHERE WITH BLEEDING
	456.21 - (ICD9) ESOPHAGEAL VARICES IN DISEASES CLASSIFIED ELSEWHERE WITHOUT BLEEDING
	570 - (ICD9) ACUTE AND SUBACUTE NECROSIS OF LIVER
	571 - (ICD9) CHRONIC LIVER DISEASE AND CIRRHOSIS
	571.0 - (ICD9) ALCOHOLIC FATTY LIVER
	571.1 - (ICD9) ACUTE ALCOHOLIC HEPATITIS
	571.2 - (ICD9) ALCOHOLIC CIRRHOSIS OF LIVER
	571.3 - (ICD9) ALCOHOLIC LIVER DAMAGE UNSPECIFIED
	571.4 - (ICD9) CHRONIC HEPATITIS
	571.40 - (ICD9) CHRONIC HEPATITIS UNSPECIFIED
	571.41 - (ICD9) CHRONIC PERSISTENT HEPATITIS
	571.42 - (ICD9) AUTOIMMUNE HEPATITIS
	571.49 - (ICD9) OTHER CHRONIC HEPATITIS
	571.5 - (ICD9) CIRRHOSIS OF LIVER WITHOUT ALCOHOL
	571.6 - (ICD9) BILIARY CIRRHOSIS
	571.8 - (ICD9) OTHER CHRONIC NONALCOHOLIC LIVER DISEASE
	571.9 - (ICD9) UNSPECIFIED CHRONIC LIVER DISEASE WITHOUT ALCOHOL
	572 - (ICD9) LIVER ABSCESS AND SEQUELAE OF CHRONIC LIVER DISEASE
	572.2 - (ICD9) HEPATIC ENCEPHALOPATHY
	572.3 - (ICD9) PORTAL HYPERTENSION
	572.4 - (ICD9) HEPATORENAL SYNDROME
	572.8 - (ICD9) OTHER SEQUELAE OF CHRONIC LIVER DISEASE
	573.3 - (ICD9) HEPATITIS UNSPECIFIED
	573.4 - (ICD9) HEPATIC INFARCTION
	573.8 - (ICD9) OTHER SPECIFIED DISORDERS OF LIVER
	573.9 - (ICD9) UNSPECIFIED DISORDER OF LIVER
	V42.7 - Code overlap - (ICD9) LIVER REPLACED BY TRANSPLANT; (ICD10) Person on outside of car injured in collision with two- or three-wheeled motor vehicle in traffic accident
	The occurrence of Outpatient with the following attributes:
	Diagnosis Code (Any Position) is any of: { "070.22", "070.23", "070.32", "070.33", "070.44", "070.54", "070.6", "070.9", "573.3", "573.4", "573.8", "573.9", "V42.7", "456.0", "456.1", "456.2", "456.20", "456.21", "570", "571", "571.0", "571.1", "571.2", "571.3", "571.4", "571.40", "571.41", "571.42", "571.49", "571.5", "571.6", "571.8", "571.9", "572", "572.2", "572.3", "572.4", "572.8" }
	070.22 - (ICD9) CHRONIC VIRAL HEPATITIS B WITH HEPATIC COMA WITHOUT HEPATITIS DELTA
	070.23 - (ICD9) CHRONIC VIRAL HEPATITIS B WITH HEPATIC COMA WITH HEPATITIS DELTA
	070.32 - (ICD9) CHRONIC VIRAL HEPATITIS B WITHOUT HEPATIC COMA WITHOUT HEPATITIS DELTA
	070.33 - (ICD9) CHRONIC VIRAL HEPATITIS B WITHOUT HEPATIC COMA WITH HEPATITIS DELTA
	070.44 - (ICD9) CHRONIC HEPATITIS C WITH HEPATIC COMA
	070.54 - (ICD9) CHRONIC HEPATITIS C WITHOUT HEPATIC COMA
	070.6 - (ICD9) UNSPECIFIED VIRAL HEPATITIS WITH HEPATIC COMA
	070.9 - (ICD9) UNSPECIFIED VIRAL HEPATITIS WITHOUT HEPATIC COMA
	573.3 - (ICD9) HEPATITIS UNSPECIFIED
	573.4 - (ICD9) HEPATIC INFARCTION
	573.8 - (ICD9) OTHER SPECIFIED DISORDERS OF LIVER
	573.9 - (ICD9) UNSPECIFIED DISORDER OF LIVER
	V42.7 - Code overlap - (ICD9) LIVER REPLACED BY TRANSPLANT; (ICD10) Person on outside of car injured in collision with two- or three-wheeled motor vehicle in traffic accident
	456.0 - (ICD9) ESOPHAGEAL VARICES WITH BLEEDING
	456.1 - (ICD9) ESOPHAGEAL VARICES WITHOUT BLEEDING
	456.2 - (ICD9) ESOPHAGEAL VARICES IN DISEASES CLASSIFIED ELSEWHERE
	456.20 - (ICD9) ESOPHAGEAL VARICES IN DISEASES CLASSIFIED ELSEWHERE WITH BLEEDING
	456.21 - (ICD9) ESOPHAGEAL VARICES IN DISEASES CLASSIFIED ELSEWHERE WITHOUT BLEEDING
	570 - (ICD9) ACUTE AND SUBACUTE NECROSIS OF LIVER
	571 - (ICD9) CHRONIC LIVER DISEASE AND CIRRHOSIS
	571.0 - (ICD9) ALCOHOLIC FATTY LIVER
	571.1 - (ICD9) ACUTE ALCOHOLIC HEPATITIS
	571.2 - (ICD9) ALCOHOLIC CIRRHOSIS OF LIVER
	571.3 - (ICD9) ALCOHOLIC LIVER DAMAGE UNSPECIFIED
	571.4 - (ICD9) CHRONIC HEPATITIS
	571.40 - (ICD9) CHRONIC HEPATITIS UNSPECIFIED
	571.41 - (ICD9) CHRONIC PERSISTENT HEPATITIS
	571.42 - (ICD9) AUTOIMMUNE HEPATITIS
	571.49 - (ICD9) OTHER CHRONIC HEPATITIS
	571.5 - (ICD9) CIRRHOSIS OF LIVER WITHOUT ALCOHOL
	571.6 - (ICD9) BILIARY CIRRHOSIS
	571.8 - (ICD9) OTHER CHRONIC NONALCOHOLIC LIVER DISEASE
	571.9 - (ICD9) UNSPECIFIED CHRONIC LIVER DISEASE WITHOUT ALCOHOL
	572 - (ICD9) LIVER ABSCESS AND SEQUELAE OF CHRONIC LIVER DISEASE
	572.2 - (ICD9) HEPATIC ENCEPHALOPATHY
	572.3 - (ICD9) PORTAL HYPERTENSION
	572.4 - (ICD9) HEPATORENAL SYNDROME
	572.8 - (ICD9) OTHER SEQUELAE OF CHRONIC LIVER DISEASE
MI
This event measure was defined as occurring when any of the following criteria were met:
	The occurrence of Inpatient with the following attributes:
	Diagnosis Code (Any Position) is any of: { "410", "410.0", "410.00", "410.01", "410.02", "410.1", "410.10", "410.11", "410.12", "410.2", "410.20", "410.21", "410.22", "410.3", "410.30", "410.31", "410.32", "410.4", "410.40", "410.41", "410.42", "410.5", "410.50", "410.51", "410.52", "410.6", "410.60", "410.61", "410.62", "410.7", "410.70", "410.71", "410.72", "410.8", "410.80", "410.81", "410.82"…
	410 - (ICD9) ACUTE MYOCARDIAL INFARCTION
	410.0 - (ICD9) ACUTE MYOCARDIAL INFARCTION OF ANTEROLATERAL WALL
	410.00 - (ICD9) ACUTE MYOCARDIAL INFARCTION OF ANTEROLATERAL WALL EPISODE OF CARE UNSPECIFIED
	410.01 - (ICD9) ACUTE MYOCARDIAL INFARCTION OF ANTEROLATERAL WALL INITIAL EPISODE OF CARE
	410.02 - (ICD9) ACUTE MYOCARDIAL INFARCTION OF ANTEROLATERAL WALL SUBSEQUENT EPISODE OF CARE
	410.1 - (ICD9) ACUTE MYOCARDIAL INFARCTION OF OTHER ANTERIOR WALL
	410.10 - (ICD9) ACUTE MYOCARDIAL INFARCTION OF OTHER ANTERIOR WALL EPISODE OF CARE UNSPECIFIED
	410.11 - (ICD9) ACUTE MYOCARDIAL INFARCTION OF OTHER ANTERIOR WALL INITIAL EPISODE OF CARE
	410.12 - (ICD9) ACUTE MYOCARDIAL INFARCTION OF OTHER ANTERIOR WALL SUBSEQUENT EPISODE OF CARE
	410.2 - (ICD9) ACUTE MYOCARDIAL INFARCTION OF INFEROLATERAL WALL
	410.20 - (ICD9) ACUTE MYOCARDIAL INFARCTION OF INFEROLATERAL WALL EPISODE OF CARE UNSPECIFIED
	410.21 - (ICD9) ACUTE MYOCARDIAL INFARCTION OF INFEROLATERAL WALL INITIAL EPISODE OF CARE
	410.22 - (ICD9) ACUTE MYOCARDIAL INFARCTION OF INFEROLATERAL WALL SUBSEQUENT EPISODE OF CARE
	410.3 - (ICD9) ACUTE MYOCARDIAL INFARCTION OF INFEROPOSTERIOR WALL
	410.30 - (ICD9) ACUTE MYOCARDIAL INFARCTION OF INFEROPOSTERIOR WALL EPISODE OF CARE UNSPECIFIED
	410.31 - (ICD9) ACUTE MYOCARDIAL INFARCTION OF INFEROPOSTERIOR WALL INITIAL EPISODE OF CARE
	410.32 - (ICD9) ACUTE MYOCARDIAL INFARCTION OF INFEROPOSTERIOR WALL SUBSEQUENT EPISODE OF CARE
	410.4 - (ICD9) ACUTE MYOCARDIAL INFARCTION OF OTHER INFERIOR WALL
	410.40 - (ICD9) ACUTE MYOCARDIAL INFARCTION OF OTHER INFERIOR WALL EPISODE OF CARE UNSPECIFIED
	410.41 - (ICD9) ACUTE MYOCARDIAL INFARCTION OF OTHER INFERIOR WALL INITIAL EPISODE OF CARE
	410.42 - (ICD9) ACUTE MYOCARDIAL INFARCTION OF OTHER INFERIOR WALL SUBSEQUENT EPISODE OF CARE
	410.5 - (ICD9) ACUTE MYOCARDIAL INFARCTION OF OTHER LATERAL WALL
	410.50 - (ICD9) ACUTE MYOCARDIAL INFARCTION OF OTHER LATERAL WALL EPISODE OF CARE UNSPECIFIED
	410.51 - (ICD9) ACUTE MYOCARDIAL INFARCTION OF OTHER LATERAL WALL INITIAL EPISODE OF CARE
	410.52 - (ICD9) ACUTE MYOCARDIAL INFARCTION OF OTHER LATERAL WALL SUBSEQUENT EPISODE OF CARE
	410.6 - (ICD9) TRUE POSTERIOR WALL INFARCTION
	410.60 - (ICD9) TRUE POSTERIOR WALL INFARCTION EPISODE OF CARE UNSPECIFIED
	410.61 - (ICD9) TRUE POSTERIOR WALL INFARCTION INITIAL EPISODE OF CARE
	410.62 - (ICD9) TRUE POSTERIOR WALL INFARCTION SUBSEQUENT EPISODE OF CARE
	410.7 - (ICD9) SUBENDOCARDIAL INFARCTION
	410.70 - (ICD9) SUBENDOCARDIAL INFARCTION EPISODE OF CARE UNSPECIFIED
	410.71 - (ICD9) SUBENDOCARDIAL INFARCTION INITIAL EPISODE OF CARE
	410.72 - (ICD9) SUBENDOCARDIAL INFARCTION SUBSEQUENT EPISODE OF CARE
	410.8 - (ICD9) ACUTE MYOCARDIAL INFARCTION OF OTHER SPECIFIED SITES
	410.80 - (ICD9) ACUTE MYOCARDIAL INFARCTION OF OTHER SPECIFIED SITES EPISODE OF CARE UNSPECIFIED
	410.81 - (ICD9) ACUTE MYOCARDIAL INFARCTION OF OTHER SPECIFIED SITES INITIAL EPISODE OF CARE
	410.82 - (ICD9) ACUTE MYOCARDIAL INFARCTION OF OTHER SPECIFIED SITES SUBSEQUENT EPISODE OF CARE
	410.9 - (ICD9) ACUTE MYOCARDIAL INFARCTION OF UNSPECIFIED SITE
	410.90 - (ICD9) ACUTE MYOCARDIAL INFARCTION OF UNSPECIFIED SITE EPISODE OF CARE UNSPECIFIED
	410.91 - (ICD9) ACUTE MYOCARDIAL INFARCTION OF UNSPECIFIED SITE INITIAL EPISODE OF CARE
	410.92 - (ICD9) ACUTE MYOCARDIAL INFARCTION OF UNSPECIFIED SITE SUBSEQUENT EPISODE OF CARE
	412 - (ICD9) OLD MYOCARDIAL INFARCTION
	The occurrence of Outpatient with the following attributes:
	Diagnosis Code (Any Position) is any of: { "410", "410.0", "410.00", "410.01", "410.02", "410.1", "410.10", "410.11", "410.12", "410.2", "410.20", "410.21", "410.22", "410.3", "410.30", "410.31", "410.32", "410.4", "410.40", "410.41", "410.42", "410.5", "410.50", "410.51", "410.52", "410.6", "410.60", "410.61", "410.62", "410.7", "410.70", "410.71", "410.72", "410.8", "410.80", "410.81", "410.82"…
	410 - (ICD9) ACUTE MYOCARDIAL INFARCTION
	410.0 - (ICD9) ACUTE MYOCARDIAL INFARCTION OF ANTEROLATERAL WALL
	410.00 - (ICD9) ACUTE MYOCARDIAL INFARCTION OF ANTEROLATERAL WALL EPISODE OF CARE UNSPECIFIED
	410.01 - (ICD9) ACUTE MYOCARDIAL INFARCTION OF ANTEROLATERAL WALL INITIAL EPISODE OF CARE
	410.02 - (ICD9) ACUTE MYOCARDIAL INFARCTION OF ANTEROLATERAL WALL SUBSEQUENT EPISODE OF CARE
	410.1 - (ICD9) ACUTE MYOCARDIAL INFARCTION OF OTHER ANTERIOR WALL
	410.10 - (ICD9) ACUTE MYOCARDIAL INFARCTION OF OTHER ANTERIOR WALL EPISODE OF CARE UNSPECIFIED
	410.11 - (ICD9) ACUTE MYOCARDIAL INFARCTION OF OTHER ANTERIOR WALL INITIAL EPISODE OF CARE
	410.12 - (ICD9) ACUTE MYOCARDIAL INFARCTION OF OTHER ANTERIOR WALL SUBSEQUENT EPISODE OF CARE
	410.2 - (ICD9) ACUTE MYOCARDIAL INFARCTION OF INFEROLATERAL WALL
	410.20 - (ICD9) ACUTE MYOCARDIAL INFARCTION OF INFEROLATERAL WALL EPISODE OF CARE UNSPECIFIED
	410.21 - (ICD9) ACUTE MYOCARDIAL INFARCTION OF INFEROLATERAL WALL INITIAL EPISODE OF CARE
	410.22 - (ICD9) ACUTE MYOCARDIAL INFARCTION OF INFEROLATERAL WALL SUBSEQUENT EPISODE OF CARE
	410.3 - (ICD9) ACUTE MYOCARDIAL INFARCTION OF INFEROPOSTERIOR WALL
	410.30 - (ICD9) ACUTE MYOCARDIAL INFARCTION OF INFEROPOSTERIOR WALL EPISODE OF CARE UNSPECIFIED
	410.31 - (ICD9) ACUTE MYOCARDIAL INFARCTION OF INFEROPOSTERIOR WALL INITIAL EPISODE OF CARE
	410.32 - (ICD9) ACUTE MYOCARDIAL INFARCTION OF INFEROPOSTERIOR WALL SUBSEQUENT EPISODE OF CARE
	410.4 - (ICD9) ACUTE MYOCARDIAL INFARCTION OF OTHER INFERIOR WALL
	410.40 - (ICD9) ACUTE MYOCARDIAL INFARCTION OF OTHER INFERIOR WALL EPISODE OF CARE UNSPECIFIED
	410.41 - (ICD9) ACUTE MYOCARDIAL INFARCTION OF OTHER INFERIOR WALL INITIAL EPISODE OF CARE
	410.42 - (ICD9) ACUTE MYOCARDIAL INFARCTION OF OTHER INFERIOR WALL SUBSEQUENT EPISODE OF CARE
	410.5 - (ICD9) ACUTE MYOCARDIAL INFARCTION OF OTHER LATERAL WALL
	410.50 - (ICD9) ACUTE MYOCARDIAL INFARCTION OF OTHER LATERAL WALL EPISODE OF CARE UNSPECIFIED
	410.51 - (ICD9) ACUTE MYOCARDIAL INFARCTION OF OTHER LATERAL WALL INITIAL EPISODE OF CARE
	410.52 - (ICD9) ACUTE MYOCARDIAL INFARCTION OF OTHER LATERAL WALL SUBSEQUENT EPISODE OF CARE
	410.6 - (ICD9) TRUE POSTERIOR WALL INFARCTION
	410.60 - (ICD9) TRUE POSTERIOR WALL INFARCTION EPISODE OF CARE UNSPECIFIED
	410.61 - (ICD9) TRUE POSTERIOR WALL INFARCTION INITIAL EPISODE OF CARE
	410.62 - (ICD9) TRUE POSTERIOR WALL INFARCTION SUBSEQUENT EPISODE OF CARE
	410.7 - (ICD9) SUBENDOCARDIAL INFARCTION
	410.70 - (ICD9) SUBENDOCARDIAL INFARCTION EPISODE OF CARE UNSPECIFIED
	410.71 - (ICD9) SUBENDOCARDIAL INFARCTION INITIAL EPISODE OF CARE
	410.72 - (ICD9) SUBENDOCARDIAL INFARCTION SUBSEQUENT EPISODE OF CARE
	410.8 - (ICD9) ACUTE MYOCARDIAL INFARCTION OF OTHER SPECIFIED SITES
	410.80 - (ICD9) ACUTE MYOCARDIAL INFARCTION OF OTHER SPECIFIED SITES EPISODE OF CARE UNSPECIFIED
	410.81 - (ICD9) ACUTE MYOCARDIAL INFARCTION OF OTHER SPECIFIED SITES INITIAL EPISODE OF CARE
	410.82 - (ICD9) ACUTE MYOCARDIAL INFARCTION OF OTHER SPECIFIED SITES SUBSEQUENT EPISODE OF CARE
	410.9 - (ICD9) ACUTE MYOCARDIAL INFARCTION OF UNSPECIFIED SITE
	410.90 - (ICD9) ACUTE MYOCARDIAL INFARCTION OF UNSPECIFIED SITE EPISODE OF CARE UNSPECIFIED
	410.91 - (ICD9) ACUTE MYOCARDIAL INFARCTION OF UNSPECIFIED SITE INITIAL EPISODE OF CARE
	410.92 - (ICD9) ACUTE MYOCARDIAL INFARCTION OF UNSPECIFIED SITE SUBSEQUENT EPISODE OF CARE
	412 - (ICD9) OLD MYOCARDIAL INFARCTION
Malignancy except skin neoplasm
This event measure was defined as occurring when any of the following criteria were met:
	The occurrence of Inpatient with the following attributes:
	Diagnosis Code (Any Position) is any of: { "238.6", "140", "140.0", "140.1", "140.3", "140.4", "140.5", "140.6", "140.8", "140.9", "141", "141.0", "141.1", "141.2", "141.3", "141.4", "141.5", "141.6", "141.8", "141.9", "142", "142.0", "142.1", "142.2", "142.8", "142.9", "143", "143.0", "143.1", "143.8", "143.9", "144", "144.0", "144.1", "144.8", "144.9", "145", "145.0", "145.1", "145.2", "145.3",…
	238.6 - (ICD9) NEOPLASM OF UNCERTAIN BEHAVIOR OF PLASMA CELLS
	140 - (ICD9) MALIGNANT NEOPLASM OF LIP
	140.0 - (ICD9) MALIGNANT NEOPLASM OF UPPER LIP VERMILION BORDER
	140.1 - (ICD9) MALIGNANT NEOPLASM OF LOWER LIP VERMILION BORDER
	140.3 - (ICD9) MALIGNANT NEOPLASM OF UPPER LIP INNER ASPECT
	140.4 - (ICD9) MALIGNANT NEOPLASM OF LOWER LIP INNER ASPECT
	140.5 - (ICD9) MALIGNANT NEOPLASM OF LIP UNSPECIFIED INNER ASPECT
	140.6 - (ICD9) MALIGNANT NEOPLASM OF COMMISSURE OF LIP
	140.8 - (ICD9) MALIGNANT NEOPLASM OF OTHER SITES OF LIP
	140.9 - (ICD9) MALIGNANT NEOPLASM OF LIP UNSPECIFIED VERMILION BORDER
	141 - (ICD9) MALIGNANT NEOPLASM OF TONGUE
	141.0 - (ICD9) MALIGNANT NEOPLASM OF BASE OF TONGUE
	141.1 - (ICD9) MALIGNANT NEOPLASM OF DORSAL SURFACE OF TONGUE
	141.2 - (ICD9) MALIGNANT NEOPLASM OF TIP AND LATERAL BORDER OF TONGUE
	141.3 - (ICD9) MALIGNANT NEOPLASM OF VENTRAL SURFACE OF TONGUE
	141.4 - (ICD9) MALIGNANT NEOPLASM OF ANTERIOR TWO-THIRDS OF TONGUE PART UNSPECIFIED
	141.5 - (ICD9) MALIGNANT NEOPLASM OF JUNCTIONAL ZONE OF TONGUE
	141.6 - (ICD9) MALIGNANT NEOPLASM OF LINGUAL TONSIL
	141.8 - (ICD9) MALIGNANT NEOPLASM OF OTHER SITES OF TONGUE
	141.9 - (ICD9) MALIGNANT NEOPLASM OF TONGUE UNSPECIFIED
	142 - (ICD9) MALIGNANT NEOPLASM OF MAJOR SALIVARY GLANDS
	142.0 - (ICD9) MALIGNANT NEOPLASM OF PAROTID GLAND
	142.1 - (ICD9) MALIGNANT NEOPLASM OF SUBMANDIBULAR GLAND
	142.2 - (ICD9) MALIGNANT NEOPLASM OF SUBLINGUAL GLAND
	142.8 - (ICD9) MALIGNANT NEOPLASM OF OTHER MAJOR SALIVARY GLANDS
	142.9 - (ICD9) MALIGNANT NEOPLASM OF SALIVARY GLAND UNSPECIFIED
	143 - (ICD9) MALIGNANT NEOPLASM OF GUM
	143.0 - (ICD9) MALIGNANT NEOPLASM OF UPPER GUM
	143.1 - (ICD9) MALIGNANT NEOPLASM OF LOWER GUM
	143.8 - (ICD9) MALIGNANT NEOPLASM OF OTHER SITES OF GUM
	143.9 - (ICD9) MALIGNANT NEOPLASM OF GUM UNSPECIFIED
	144 - (ICD9) MALIGNANT NEOPLASM OF FLOOR OF MOUTH
	144.0 - (ICD9) MALIGNANT NEOPLASM OF ANTERIOR PORTION OF FLOOR OF MOUTH
	144.1 - (ICD9) MALIGNANT NEOPLASM OF LATERAL PORTION OF FLOOR OF MOUTH
	144.8 - (ICD9) MALIGNANT NEOPLASM OF OTHER SITES OF FLOOR OF MOUTH
	144.9 - (ICD9) MALIGNANT NEOPLASM OF FLOOR OF MOUTH PART UNSPECIFIED
	145 - (ICD9) MALIGNANT NEOPLASM OF OTHER AND UNSPECIFIED PARTS OF MOUTH
	145.0 - (ICD9) MALIGNANT NEOPLASM OF CHEEK MUCOSA
	145.1 - (ICD9) MALIGNANT NEOPLASM OF VESTIBULE OF MOUTH
	145.2 - (ICD9) MALIGNANT NEOPLASM OF HARD PALATE
	145.3 - (ICD9) MALIGNANT NEOPLASM OF SOFT PALATE
	145.4 - (ICD9) MALIGNANT NEOPLASM OF UVULA
	145.5 - (ICD9) MALIGNANT NEOPLASM OF PALATE UNSPECIFIED
	145.6 - (ICD9) MALIGNANT NEOPLASM OF RETROMOLAR AREA
	145.8 - (ICD9) MALIGNANT NEOPLASM OF OTHER SPECIFIED PARTS OF MOUTH
	145.9 - (ICD9) MALIGNANT NEOPLASM OF MOUTH UNSPECIFIED
	146 - (ICD9) MALIGNANT NEOPLASM OF OROPHARYNX
	146.0 - (ICD9) MALIGNANT NEOPLASM OF TONSIL
	146.1 - (ICD9) MALIGNANT NEOPLASM OF TONSILLAR FOSSA
	146.2 - (ICD9) MALIGNANT NEOPLASM OF TONSILLAR PILLARS (ANTERIOR) (POSTERIOR)
	146.3 - (ICD9) MALIGNANT NEOPLASM OF VALLECULA EPIGLOTTICA
	146.4 - (ICD9) MALIGNANT NEOPLASM OF ANTERIOR ASPECT OF EPIGLOTTIS
	146.5 - (ICD9) MALIGNANT NEOPLASM OF JUNCTIONAL REGION OF OROPHARYNX
	146.6 - (ICD9) MALIGNANT NEOPLASM OF LATERAL WALL OF OROPHARYNX
	146.7 - (ICD9) MALIGNANT NEOPLASM OF POSTERIOR WALL OF OROPHARYNX
	146.8 - (ICD9) MALIGNANT NEOPLASM OF OTHER SPECIFIED SITES OF OROPHARYNX
	146.9 - (ICD9) MALIGNANT NEOPLASM OF OROPHARYNX UNSPECIFIED SITE
	147 - (ICD9) MALIGNANT NEOPLASM OF NASOPHARYNX
	147.0 - (ICD9) MALIGNANT NEOPLASM OF SUPERIOR WALL OF NASOPHARYNX
	147.1 - (ICD9) MALIGNANT NEOPLASM OF POSTERIOR WALL OF NASOPHARYNX
	147.2 - (ICD9) MALIGNANT NEOPLASM OF LATERAL WALL OF NASOPHARYNX
	147.3 - (ICD9) MALIGNANT NEOPLASM OF ANTERIOR WALL OF NASOPHARYNX
	147.8 - (ICD9) MALIGNANT NEOPLASM OF OTHER SPECIFIED SITES OF NASOPHARYNX
	147.9 - (ICD9) MALIGNANT NEOPLASM OF NASOPHARYNX UNSPECIFIED SITE
	148 - (ICD9) MALIGNANT NEOPLASM OF HYPOPHARYNX
	148.0 - (ICD9) MALIGNANT NEOPLASM OF POSTCRICOID REGION OF HYPOPHARYNX
	148.1 - (ICD9) MALIGNANT NEOPLASM OF PYRIFORM SINUS
	148.2 - (ICD9) MALIGNANT NEOPLASM OF ARYEPIGLOTTIC FOLD HYPOPHARYNGEAL ASPECT
	148.3 - (ICD9) MALIGNANT NEOPLASM OF POSTERIOR HYPOPHARYNGEAL WALL
	148.8 - (ICD9) MALIGNANT NEOPLASM OF OTHER SPECIFIED SITES OF HYPOPHARYNX
	148.9 - (ICD9) MALIGNANT NEOPLASM OF HYPOPHARYNX UNSPECIFIED SITE
	149 - (ICD9) MALIGNANT NEOPLASM OF OTHER AND ILL-DEFINED SITES WITHIN THE LIP ORAL CAVITY AND PHARYNX
	149.0 - (ICD9) MALIGNANT NEOPLASM OF PHARYNX UNSPECIFIED
	149.1 - (ICD9) MALIGNANT NEOPLASM OF WALDEYER'S RING
	149.8 - (ICD9) MALIGNANT NEOPLASM OF OTHER SITES WITHIN THE LIP AND ORAL CAVITY
	149.9 - (ICD9) MALIGNANT NEOPLASM OF ILL-DEFINED SITES WITHIN THE LIP AND ORAL CAVITY
	150 - (ICD9) MALIGNANT NEOPLASM OF ESOPHAGUS
	150.0 - (ICD9) MALIGNANT NEOPLASM OF CERVICAL ESOPHAGUS
	150.1 - (ICD9) MALIGNANT NEOPLASM OF THORACIC ESOPHAGUS
	150.2 - (ICD9) MALIGNANT NEOPLASM OF ABDOMINAL ESOPHAGUS
	150.3 - (ICD9) MALIGNANT NEOPLASM OF UPPER THIRD OF ESOPHAGUS
	150.4 - (ICD9) MALIGNANT NEOPLASM OF MIDDLE THIRD OF ESOPHAGUS
	150.5 - (ICD9) MALIGNANT NEOPLASM OF LOWER THIRD OF ESOPHAGUS
	150.8 - (ICD9) MALIGNANT NEOPLASM OF OTHER SPECIFIED PART OF ESOPHAGUS
	150.9 - (ICD9) MALIGNANT NEOPLASM OF ESOPHAGUS UNSPECIFIED SITE
	151 - (ICD9) MALIGNANT NEOPLASM OF STOMACH
	151.0 - (ICD9) MALIGNANT NEOPLASM OF CARDIA
	151.1 - (ICD9) MALIGNANT NEOPLASM OF PYLORUS
	151.2 - (ICD9) MALIGNANT NEOPLASM OF PYLORIC ANTRUM
	151.3 - (ICD9) MALIGNANT NEOPLASM OF FUNDUS OF STOMACH
	151.4 - (ICD9) MALIGNANT NEOPLASM OF BODY OF STOMACH
	151.5 - (ICD9) MALIGNANT NEOPLASM OF LESSER CURVATURE OF STOMACH UNSPECIFIED
	151.6 - (ICD9) MALIGNANT NEOPLASM OF GREATER CURVATURE OF STOMACH UNSPECIFIED
	151.8 - (ICD9) MALIGNANT NEOPLASM OF OTHER SPECIFIED SITES OF STOMACH
	151.9 - (ICD9) MALIGNANT NEOPLASM OF STOMACH UNSPECIFIED SITE
	152 - (ICD9) MALIGNANT NEOPLASM OF SMALL INTESTINE INCLUDING DUODENUM
	152.0 - (ICD9) MALIGNANT NEOPLASM OF DUODENUM
	152.1 - (ICD9) MALIGNANT NEOPLASM OF JEJUNUM
	152.2 - (ICD9) MALIGNANT NEOPLASM OF ILEUM
	152.3 - (ICD9) MALIGNANT NEOPLASM OF MECKEL'S DIVERTICULUM
	152.8 - (ICD9) MALIGNANT NEOPLASM OF OTHER SPECIFIED SITES OF SMALL INTESTINE
	152.9 - (ICD9) MALIGNANT NEOPLASM OF SMALL INTESTINE UNSPECIFIED SITE
	153 - (ICD9) MALIGNANT NEOPLASM OF COLON
	153.0 - (ICD9) MALIGNANT NEOPLASM OF HEPATIC FLEXURE
	153.1 - (ICD9) MALIGNANT NEOPLASM OF TRANSVERSE COLON
	153.2 - (ICD9) MALIGNANT NEOPLASM OF DESCENDING COLON
	153.3 - (ICD9) MALIGNANT NEOPLASM OF SIGMOID COLON
	153.4 - (ICD9) MALIGNANT NEOPLASM OF CECUM
	153.5 - (ICD9) MALIGNANT NEOPLASM OF APPENDIX VERMIFORMIS
	153.6 - (ICD9) MALIGNANT NEOPLASM OF ASCENDING COLON
	153.7 - (ICD9) MALIGNANT NEOPLASM OF SPLENIC FLEXURE
	153.8 - (ICD9) MALIGNANT NEOPLASM OF OTHER SPECIFIED SITES OF LARGE INTESTINE
	153.9 - (ICD9) MALIGNANT NEOPLASM OF COLON UNSPECIFIED SITE
	154 - (ICD9) MALIGNANT NEOPLASM OF RECTUM RECTOSIGMOID JUNCTION AND ANUS
	154.0 - (ICD9) MALIGNANT NEOPLASM OF RECTOSIGMOID JUNCTION
	154.1 - (ICD9) MALIGNANT NEOPLASM OF RECTUM
	154.2 - (ICD9) MALIGNANT NEOPLASM OF ANAL CANAL
	154.3 - (ICD9) MALIGNANT NEOPLASM OF ANUS UNSPECIFIED SITE
	154.8 - (ICD9) MALIGNANT NEOPLASM OF OTHER SITES OF RECTUM RECTOSIGMOID JUNCTION AND ANUS
	155 - (ICD9) MALIGNANT NEOPLASM OF LIVER AND INTRAHEPATIC BILE DUCTS
	155.0 - (ICD9) MALIGNANT NEOPLASM OF LIVER PRIMARY
	155.1 - (ICD9) MALIGNANT NEOPLASM OF INTRAHEPATIC BILE DUCTS
	155.2 - (ICD9) MALIGNANT NEOPLASM OF LIVER NOT SPECIFIED AS PRIMARY OR SECONDARY
	156 - (ICD9) MALIGNANT NEOPLASM OF GALLBLADDER AND EXTRAHEPATIC BILE DUCTS
	156.0 - (ICD9) MALIGNANT NEOPLASM OF GALLBLADDER
	156.1 - (ICD9) MALIGNANT NEOPLASM OF EXTRAHEPATIC BILE DUCTS
	156.2 - (ICD9) MALIGNANT NEOPLASM OF AMPULLA OF VATER
	156.8 - (ICD9) MALIGNANT NEOPLASM OF OTHER SPECIFIED SITES OF GALLBLADDER AND EXTRAHEPATIC BILE DUCTS
	156.9 - (ICD9) MALIGNANT NEOPLASM OF BILIARY TRACT PART UNSPECIFIED SITE
	157 - (ICD9) MALIGNANT NEOPLASM OF PANCREAS
	157.0 - (ICD9) MALIGNANT NEOPLASM OF HEAD OF PANCREAS
	157.1 - (ICD9) MALIGNANT NEOPLASM OF BODY OF PANCREAS
	157.2 - (ICD9) MALIGNANT NEOPLASM OF TAIL OF PANCREAS
	157.3 - (ICD9) MALIGNANT NEOPLASM OF PANCREATIC DUCT
	157.4 - (ICD9) MALIGNANT NEOPLASM OF ISLETS OF LANGERHANS
	157.8 - (ICD9) MALIGNANT NEOPLASM OF OTHER SPECIFIED SITES OF PANCREAS
	157.9 - (ICD9) MALIGNANT NEOPLASM OF PANCREAS PART UNSPECIFIED
	158 - (ICD9) MALIGNANT NEOPLASM OF RETROPERITONEUM AND PERITONEUM
	158.0 - (ICD9) MALIGNANT NEOPLASM OF RETROPERITONEUM
	158.8 - (ICD9) MALIGNANT NEOPLASM OF SPECIFIED PARTS OF PERITONEUM
	158.9 - (ICD9) MALIGNANT NEOPLASM OF PERITONEUM UNSPECIFIED
	159 - (ICD9) MALIGNANT NEOPLASM OF OTHER AND ILL-DEFINED SITES WITHIN THE DIGESTIVE ORGANS AND PERITONEUM
	159.0 - (ICD9) MALIGNANT NEOPLASM OF INTESTINAL TRACT PART UNSPECIFIED
	159.1 - (ICD9) MALIGNANT NEOPLASM OF SPLEEN NOT ELSEWHERE CLASSIFIED
	159.8 - (ICD9) MALIGNANT NEOPLASM OF OTHER SITES OF DIGESTIVE SYSTEM AND INTRA-ABDOMINAL ORGANS
	159.9 - (ICD9) MALIGNANT NEOPLASM OF ILL-DEFINED SITES WITHIN THE DIGESTIVE ORGANS AND PERITONEUM
	160 - (ICD9) MALIGNANT NEOPLASM OF NASAL CAVITIES MIDDLE EAR AND ACCESSORY SINUSES
	160.0 - (ICD9) MALIGNANT NEOPLASM OF NASAL CAVITIES
	160.1 - (ICD9) MALIGNANT NEOPLASM OF AUDITORY TUBE MIDDLE EAR AND MASTOID AIR CELLS
	160.2 - (ICD9) MALIGNANT NEOPLASM OF MAXILLARY SINUS
	160.3 - (ICD9) MALIGNANT NEOPLASM OF ETHMOIDAL SINUS
	160.4 - (ICD9) MALIGNANT NEOPLASM OF FRONTAL SINUS
	160.5 - (ICD9) MALIGNANT NEOPLASM OF SPHENOIDAL SINUS
	160.8 - (ICD9) MALIGNANT NEOPLASM OF OTHER ACCESSORY SINUSES
	160.9 - (ICD9) MALIGNANT NEOPLASM OF ACCESSORY SINUS UNSPECIFIED
	161 - (ICD9) MALIGNANT NEOPLASM OF LARYNX
	161.0 - (ICD9) MALIGNANT NEOPLASM OF GLOTTIS
	161.1 - (ICD9) MALIGNANT NEOPLASM OF SUPRAGLOTTIS
	161.2 - (ICD9) MALIGNANT NEOPLASM OF SUBGLOTTIS
	161.3 - (ICD9) MALIGNANT NEOPLASM OF LARYNGEAL CARTILAGES
	161.8 - (ICD9) MALIGNANT NEOPLASM OF OTHER SPECIFIED SITES OF LARYNX
[truncated: 3,784 more rows]
