# Supplementary material for: Reproducibility of real-world evidence studies using clinical practice data to inform regulatory and coverage decisions
Source: Nat Commun. 2022 Aug 31;13:5126. doi: 10.1038/s41467-022-32310-3 (PMC9430007; doi:10.1038/s41467-022-32310-3)
Supplement: Supplementary file 7 — Supplementary Dataset 4 [file 41467_2022_32310_MOESM7_ESM.zip › Data S4 Study specific author contact files with details of implementation/REPEAT_055_final.xlsx]

## Sheet: Assumptions
Category	Assumptions
MEASURES	The algorithms used to define variables used for the replication of the study are provided in the worksheet named 'codes'
Inclusion/Exclusion	We assumed that Bronchiectasis was defined using codes from "Bronchiectasis patient characteristics and healthcare utilization history in U.S. Medicare enrollees with prescription drug plans, 2006-2014: Henkle E et al"
	We assumed that Cystic fibrosis was defined using codes from "Nationwide Trends in the Medical Care Costs of Privately Insured Patients With Cystic Fibrosis (CF), 2001–2007: Becky A. Briesacher et al"
	We assumed that Pulmonary fibrosis was defined using codes from "Incidence and Prevalence of Idiopathic Pulmonary Fibrosis: Ganesh Raghu et al"
	We assumed Pulmonary resection was defined based on ICD9 procedure codes from "The Impact of Thoracoscopic Surgery on Payment and Health Care Utilization After Lung Resection: Thomas J. Watson et al"
	The authors implemented this exclusion criterion "Patients with a diagnostic code for a medical condition incompatible with a COPD diagnosis at any time in their history were excluded." We assumed that "any time in their history" meant that the exclusion criterion were measured over all person-time recorded from calendar time Jan 1st 2003 up to and including the index date.
Covariates	We assumed that Anxiety, CHF, Depression, diabetes, PVD, Pneumonia, Arrthymia were defined using REPEAT standard measures.
	We assumed that Cataract was defined using diagnosis and procedure codes from "Identification of Persons With Incident Ocular Diseases Using Health Care Claims Databases: JOSHUA D. STEIN et all" and "Adverse event-related costs for systemic metastatic breast cancer treatment among female Medicaid beneficiaries: Debra E. Irwin et al"
	We assumed that Emphysema was defined using codes from "Long-term dynamics of death rates of emphysema, asthma, and pneumonia and improving air quality: Julia Kravchenko et al"
	We assumed that LRTI without Pneumonia and Cerebrovascular dieases were defined using codes from "Hospitalizations for Severe Lower Respiratory Tract Infections: Adena H. Greenbaum e at"
	We assumed that Cancer was defined using codes from "Effectiveness and Safety of Apixaban, Dabigatran, and Rivaroxaban Versus Warfarin in Patients With Nonvalvular Atrial Fibrillation and Previous Stroke or Transient Ischemic Attack: Craig I. Coleman et al"
	We assumed that Lung or Bronchial developmental anomalies was defined based on codes from website "http://www.icd9data.com/2012/Volume1/740-759/748/default.htm"
	We assumed that Other significant respiratory diseases was defined based on codes from website "http://www.icd9data.com/2012/Volume1/460-519/500-508/default.htm"
COHORT CREATION
ANALYSIS

## Sheet: Attrition table
Patients with COPD or COPD/Asthma overlap between 2008 - 2011 from Marketscan diagnosis
	Less Excluded Patients	Remaining Patients
All patients in our database		185306593
Patients with COPD/Chronic obstructive asthma between Jan 1st 2008 - Dec 31st 2011	-180049973	5256620
Excluded due to insufficient medical enrollment [measured 365 days prior up to and including CED]	-2226333	3030287
Excluded based on Age less than 18 years on cohort entry date (CED)	-389298	2640989
Excluded due to insufficient medical enrollment [measured from CED up to 365 days after CED]	-713419	1927570
Excluded due to insufficient pharmacy enrollment [measured 365 days prior to and up to 365 days after CED]	-420524	1507046
Excluded based on nonoccurrence of Nonobstructive asthma [measured 365 days prior to and up to 365 days after CED]	-1184202	322844
Excluded based on occurrence of Developmental lung diseases [measured between jan 1st 2003 up to and including CED]	-502	322342
Excluded based on occurrence of Pulmonary Fibrosis [measured between jan 1st 2003 up to and including CED]	-15	322327
Excluded based on occurrence of Cystic_Fibrosis [measured between jan 1st 2003 up to and including CED]	-458	321869
Excluded based onoccurence of Bronchiectasis [measured between jan 1st 2003 up to and including CED]	-7924	313945
Excluded based on occurrence of Any lung resection [measured between jan 1st 2003 up to and including CED]	-873	313072
Excluded based on occurrence of Other significant lung diseases [measured between jan 1st 2003 up to and including CED]	-1658	311414
Final cohort		311414

## Sheet: Cohort as text
Cohort Entry Entry date: Between Jan 01, 2008 and Dec 31, 2011. If a patient has multiple possible qualifying cohort entry events, the patient enters the cohort on the first-occurring qualifying event before exclusions are applied. Enrollment Measure: Medical Enrollment Prior Enrollment: 365 days Cohort Inclusion Measure: All patients with COPD/Chronic obstructive asthma. For the purposes of iden…

## Sheet: Analysis as text
Analysis Patient Characteristics This study evaluated the following patient characteristics: Age category Female Anxiety Arrthymia Cancers Cataracts Cerebrovascular disease Heart failure (CHF) Depression Diabetes mellitus without complications Diabetets with complications Emphysema LRTI w/o pneumonia Peripheral vascular disease or PVD surgery Pneumonia The default assessment period for the above …

## Sheet: Table 1
ORIGINAL STUDY				REPLICATED STUDY
COPD/Asthma overlap cohort only (316,987)				COPD/Asthma overlap cohort only (311,414)
	N	%			N	%
Population Size	316987	1		Population Size	311414	1
Gender: Female	206119	0.65		Gender: Female	203162	0.652
Age at diagnosis				Age at diagnosis
18-49 years	135348	0.347		18-49 years	102600	0.329
50-64 years	71698	0.427		50-64 years	124625	0.4
65+ years	71698	0.226		65+ years	84189	0.27
Co-morbidities				Co-morbidities
Anxiety	47734	15.1		Anxiety	44143	0.142
Arrhythmia	61177	0.193		Arrhythmia	47481	0.152
Cancer	28543	0.09		Cancer	43364	0.139
Cataracts	35403	0.112		Cataracts	17873	0.057
Cerebrovascular disease	34790	0.11		Cerebrovascular disease	37236	0.12
Congestive heart failure	35146	0.111		Congestive heart failure	35228	0.113
Depression	52741	0.166		Depression	58237	0.187
Diabetes	71853	0.227		Diabetes	70904	0.228
Diabetes with complications	18053	0.057		Diabetes with complications	11790	0.038
Emphysema	19629	0.062		Emphysema	21524	0.069
LRTI excluding pneumonia	222151	0.701		LRTI excluding pneumonia	123056	0.395
Peripheral vascular disease	31331	0.099		Peripheral vascular disease	22006	0.071
Pneumonia	53779	0.17		Pneumonia	60172	0.193

## Sheet: Outcomes
ORIGINAL RESULTS
Outcome	N	%
Inpatient hospital visit	105582	0.333
REPLICATED RESULTS
Outcome	N	%
Inpatient hospital visit	111566	0.358

## Sheet: Codes
Cancers
This event measure was defined as occurring when any of the following criteria were met:
	The occurrence of Inpatient with the following attributes:
	Diagnosis Code (Any Position) is any of: { "140", "140.0", "140.1", "140.3", "140.4", "140.5", "140.6", "140.8", "140.9", "141", "141.0", "141.1", "141.2", "141.3", "141.4", "141.5", "141.6", "141.8", "141.9", "142", "142.0", "142.1", "142.2", "142.8", "142.9", "143", "143.0", "143.1", "143.8", "143.9", "144", "144.0", "144.1", "144.8", "144.9", "145", "145.0", "145.1", "145.2", "145.3", "145.4",…
	140 - (ICD9) MALIGNANT NEOPLASM OF LIP
	140.0 - (ICD9) MALIGNANT NEOPLASM OF UPPER LIP VERMILION BORDER
	140.1 - (ICD9) MALIGNANT NEOPLASM OF LOWER LIP VERMILION BORDER
	140.3 - (ICD9) MALIGNANT NEOPLASM OF UPPER LIP INNER ASPECT
	140.4 - (ICD9) MALIGNANT NEOPLASM OF LOWER LIP INNER ASPECT
	140.5 - (ICD9) MALIGNANT NEOPLASM OF LIP UNSPECIFIED INNER ASPECT
	140.6 - (ICD9) MALIGNANT NEOPLASM OF COMMISSURE OF LIP
	140.8 - (ICD9) MALIGNANT NEOPLASM OF OTHER SITES OF LIP
	140.9 - (ICD9) MALIGNANT NEOPLASM OF LIP UNSPECIFIED VERMILION BORDER
	141 - (ICD9) MALIGNANT NEOPLASM OF TONGUE
	141.0 - (ICD9) MALIGNANT NEOPLASM OF BASE OF TONGUE
	141.1 - (ICD9) MALIGNANT NEOPLASM OF DORSAL SURFACE OF TONGUE
	141.2 - (ICD9) MALIGNANT NEOPLASM OF TIP AND LATERAL BORDER OF TONGUE
	141.3 - (ICD9) MALIGNANT NEOPLASM OF VENTRAL SURFACE OF TONGUE
	141.4 - (ICD9) MALIGNANT NEOPLASM OF ANTERIOR TWO-THIRDS OF TONGUE PART UNSPECIFIED
	141.5 - (ICD9) MALIGNANT NEOPLASM OF JUNCTIONAL ZONE OF TONGUE
	141.6 - (ICD9) MALIGNANT NEOPLASM OF LINGUAL TONSIL
	141.8 - (ICD9) MALIGNANT NEOPLASM OF OTHER SITES OF TONGUE
	141.9 - (ICD9) MALIGNANT NEOPLASM OF TONGUE UNSPECIFIED
	142 - (ICD9) MALIGNANT NEOPLASM OF MAJOR SALIVARY GLANDS
	142.0 - (ICD9) MALIGNANT NEOPLASM OF PAROTID GLAND
	142.1 - (ICD9) MALIGNANT NEOPLASM OF SUBMANDIBULAR GLAND
	142.2 - (ICD9) MALIGNANT NEOPLASM OF SUBLINGUAL GLAND
	142.8 - (ICD9) MALIGNANT NEOPLASM OF OTHER MAJOR SALIVARY GLANDS
	142.9 - (ICD9) MALIGNANT NEOPLASM OF SALIVARY GLAND UNSPECIFIED
	143 - (ICD9) MALIGNANT NEOPLASM OF GUM
	143.0 - (ICD9) MALIGNANT NEOPLASM OF UPPER GUM
	143.1 - (ICD9) MALIGNANT NEOPLASM OF LOWER GUM
	143.8 - (ICD9) MALIGNANT NEOPLASM OF OTHER SITES OF GUM
	143.9 - (ICD9) MALIGNANT NEOPLASM OF GUM UNSPECIFIED
	144 - (ICD9) MALIGNANT NEOPLASM OF FLOOR OF MOUTH
	144.0 - (ICD9) MALIGNANT NEOPLASM OF ANTERIOR PORTION OF FLOOR OF MOUTH
	144.1 - (ICD9) MALIGNANT NEOPLASM OF LATERAL PORTION OF FLOOR OF MOUTH
	144.8 - (ICD9) MALIGNANT NEOPLASM OF OTHER SITES OF FLOOR OF MOUTH
	144.9 - (ICD9) MALIGNANT NEOPLASM OF FLOOR OF MOUTH PART UNSPECIFIED
	145 - (ICD9) MALIGNANT NEOPLASM OF OTHER AND UNSPECIFIED PARTS OF MOUTH
	145.0 - (ICD9) MALIGNANT NEOPLASM OF CHEEK MUCOSA
	145.1 - (ICD9) MALIGNANT NEOPLASM OF VESTIBULE OF MOUTH
	145.2 - (ICD9) MALIGNANT NEOPLASM OF HARD PALATE
	145.3 - (ICD9) MALIGNANT NEOPLASM OF SOFT PALATE
	145.4 - (ICD9) MALIGNANT NEOPLASM OF UVULA
	145.5 - (ICD9) MALIGNANT NEOPLASM OF PALATE UNSPECIFIED
	145.6 - (ICD9) MALIGNANT NEOPLASM OF RETROMOLAR AREA
	145.8 - (ICD9) MALIGNANT NEOPLASM OF OTHER SPECIFIED PARTS OF MOUTH
	145.9 - (ICD9) MALIGNANT NEOPLASM OF MOUTH UNSPECIFIED
	146 - (ICD9) MALIGNANT NEOPLASM OF OROPHARYNX
	146.0 - (ICD9) MALIGNANT NEOPLASM OF TONSIL
	146.1 - (ICD9) MALIGNANT NEOPLASM OF TONSILLAR FOSSA
	146.2 - (ICD9) MALIGNANT NEOPLASM OF TONSILLAR PILLARS (ANTERIOR) (POSTERIOR)
	146.3 - (ICD9) MALIGNANT NEOPLASM OF VALLECULA EPIGLOTTICA
	146.4 - (ICD9) MALIGNANT NEOPLASM OF ANTERIOR ASPECT OF EPIGLOTTIS
	146.5 - (ICD9) MALIGNANT NEOPLASM OF JUNCTIONAL REGION OF OROPHARYNX
	146.6 - (ICD9) MALIGNANT NEOPLASM OF LATERAL WALL OF OROPHARYNX
	146.7 - (ICD9) MALIGNANT NEOPLASM OF POSTERIOR WALL OF OROPHARYNX
	146.8 - (ICD9) MALIGNANT NEOPLASM OF OTHER SPECIFIED SITES OF OROPHARYNX
	146.9 - (ICD9) MALIGNANT NEOPLASM OF OROPHARYNX UNSPECIFIED SITE
	147 - (ICD9) MALIGNANT NEOPLASM OF NASOPHARYNX
	147.0 - (ICD9) MALIGNANT NEOPLASM OF SUPERIOR WALL OF NASOPHARYNX
	147.1 - (ICD9) MALIGNANT NEOPLASM OF POSTERIOR WALL OF NASOPHARYNX
	147.2 - (ICD9) MALIGNANT NEOPLASM OF LATERAL WALL OF NASOPHARYNX
	147.3 - (ICD9) MALIGNANT NEOPLASM OF ANTERIOR WALL OF NASOPHARYNX
	147.8 - (ICD9) MALIGNANT NEOPLASM OF OTHER SPECIFIED SITES OF NASOPHARYNX
	147.9 - (ICD9) MALIGNANT NEOPLASM OF NASOPHARYNX UNSPECIFIED SITE
	148 - (ICD9) MALIGNANT NEOPLASM OF HYPOPHARYNX
	148.0 - (ICD9) MALIGNANT NEOPLASM OF POSTCRICOID REGION OF HYPOPHARYNX
	148.1 - (ICD9) MALIGNANT NEOPLASM OF PYRIFORM SINUS
	148.2 - (ICD9) MALIGNANT NEOPLASM OF ARYEPIGLOTTIC FOLD HYPOPHARYNGEAL ASPECT
	148.3 - (ICD9) MALIGNANT NEOPLASM OF POSTERIOR HYPOPHARYNGEAL WALL
	148.8 - (ICD9) MALIGNANT NEOPLASM OF OTHER SPECIFIED SITES OF HYPOPHARYNX
	148.9 - (ICD9) MALIGNANT NEOPLASM OF HYPOPHARYNX UNSPECIFIED SITE
	149 - (ICD9) MALIGNANT NEOPLASM OF OTHER AND ILL-DEFINED SITES WITHIN THE LIP ORAL CAVITY AND PHARYNX
	149.0 - (ICD9) MALIGNANT NEOPLASM OF PHARYNX UNSPECIFIED
	149.1 - (ICD9) MALIGNANT NEOPLASM OF WALDEYER'S RING
	149.8 - (ICD9) MALIGNANT NEOPLASM OF OTHER SITES WITHIN THE LIP AND ORAL CAVITY
	149.9 - (ICD9) MALIGNANT NEOPLASM OF ILL-DEFINED SITES WITHIN THE LIP AND ORAL CAVITY
	150 - (ICD9) MALIGNANT NEOPLASM OF ESOPHAGUS
	150.0 - (ICD9) MALIGNANT NEOPLASM OF CERVICAL ESOPHAGUS
	150.1 - (ICD9) MALIGNANT NEOPLASM OF THORACIC ESOPHAGUS
	150.2 - (ICD9) MALIGNANT NEOPLASM OF ABDOMINAL ESOPHAGUS
	150.3 - (ICD9) MALIGNANT NEOPLASM OF UPPER THIRD OF ESOPHAGUS
	150.4 - (ICD9) MALIGNANT NEOPLASM OF MIDDLE THIRD OF ESOPHAGUS
	150.5 - (ICD9) MALIGNANT NEOPLASM OF LOWER THIRD OF ESOPHAGUS
	150.8 - (ICD9) MALIGNANT NEOPLASM OF OTHER SPECIFIED PART OF ESOPHAGUS
	150.9 - (ICD9) MALIGNANT NEOPLASM OF ESOPHAGUS UNSPECIFIED SITE
	151 - (ICD9) MALIGNANT NEOPLASM OF STOMACH
	151.0 - (ICD9) MALIGNANT NEOPLASM OF CARDIA
	151.1 - (ICD9) MALIGNANT NEOPLASM OF PYLORUS
	151.2 - (ICD9) MALIGNANT NEOPLASM OF PYLORIC ANTRUM
	151.3 - (ICD9) MALIGNANT NEOPLASM OF FUNDUS OF STOMACH
	151.4 - (ICD9) MALIGNANT NEOPLASM OF BODY OF STOMACH
	151.5 - (ICD9) MALIGNANT NEOPLASM OF LESSER CURVATURE OF STOMACH UNSPECIFIED
	151.6 - (ICD9) MALIGNANT NEOPLASM OF GREATER CURVATURE OF STOMACH UNSPECIFIED
	151.8 - (ICD9) MALIGNANT NEOPLASM OF OTHER SPECIFIED SITES OF STOMACH
	151.9 - (ICD9) MALIGNANT NEOPLASM OF STOMACH UNSPECIFIED SITE
	152 - (ICD9) MALIGNANT NEOPLASM OF SMALL INTESTINE INCLUDING DUODENUM
	152.0 - (ICD9) MALIGNANT NEOPLASM OF DUODENUM
	152.1 - (ICD9) MALIGNANT NEOPLASM OF JEJUNUM
	152.2 - (ICD9) MALIGNANT NEOPLASM OF ILEUM
	152.3 - (ICD9) MALIGNANT NEOPLASM OF MECKEL'S DIVERTICULUM
	152.8 - (ICD9) MALIGNANT NEOPLASM OF OTHER SPECIFIED SITES OF SMALL INTESTINE
	152.9 - (ICD9) MALIGNANT NEOPLASM OF SMALL INTESTINE UNSPECIFIED SITE
	153 - (ICD9) MALIGNANT NEOPLASM OF COLON
	153.0 - (ICD9) MALIGNANT NEOPLASM OF HEPATIC FLEXURE
	153.1 - (ICD9) MALIGNANT NEOPLASM OF TRANSVERSE COLON
	153.2 - (ICD9) MALIGNANT NEOPLASM OF DESCENDING COLON
	153.3 - (ICD9) MALIGNANT NEOPLASM OF SIGMOID COLON
	153.4 - (ICD9) MALIGNANT NEOPLASM OF CECUM
	153.5 - (ICD9) MALIGNANT NEOPLASM OF APPENDIX VERMIFORMIS
	153.6 - (ICD9) MALIGNANT NEOPLASM OF ASCENDING COLON
	153.7 - (ICD9) MALIGNANT NEOPLASM OF SPLENIC FLEXURE
	153.8 - (ICD9) MALIGNANT NEOPLASM OF OTHER SPECIFIED SITES OF LARGE INTESTINE
	153.9 - (ICD9) MALIGNANT NEOPLASM OF COLON UNSPECIFIED SITE
	154 - (ICD9) MALIGNANT NEOPLASM OF RECTUM RECTOSIGMOID JUNCTION AND ANUS
	154.0 - (ICD9) MALIGNANT NEOPLASM OF RECTOSIGMOID JUNCTION
	154.1 - (ICD9) MALIGNANT NEOPLASM OF RECTUM
	154.2 - (ICD9) MALIGNANT NEOPLASM OF ANAL CANAL
	154.3 - (ICD9) MALIGNANT NEOPLASM OF ANUS UNSPECIFIED SITE
	154.8 - (ICD9) MALIGNANT NEOPLASM OF OTHER SITES OF RECTUM RECTOSIGMOID JUNCTION AND ANUS
	155 - (ICD9) MALIGNANT NEOPLASM OF LIVER AND INTRAHEPATIC BILE DUCTS
	155.0 - (ICD9) MALIGNANT NEOPLASM OF LIVER PRIMARY
	155.1 - (ICD9) MALIGNANT NEOPLASM OF INTRAHEPATIC BILE DUCTS
	155.2 - (ICD9) MALIGNANT NEOPLASM OF LIVER NOT SPECIFIED AS PRIMARY OR SECONDARY
	156 - (ICD9) MALIGNANT NEOPLASM OF GALLBLADDER AND EXTRAHEPATIC BILE DUCTS
	156.0 - (ICD9) MALIGNANT NEOPLASM OF GALLBLADDER
	156.1 - (ICD9) MALIGNANT NEOPLASM OF EXTRAHEPATIC BILE DUCTS
	156.2 - (ICD9) MALIGNANT NEOPLASM OF AMPULLA OF VATER
	156.8 - (ICD9) MALIGNANT NEOPLASM OF OTHER SPECIFIED SITES OF GALLBLADDER AND EXTRAHEPATIC BILE DUCTS
	156.9 - (ICD9) MALIGNANT NEOPLASM OF BILIARY TRACT PART UNSPECIFIED SITE
	157 - (ICD9) MALIGNANT NEOPLASM OF PANCREAS
	157.0 - (ICD9) MALIGNANT NEOPLASM OF HEAD OF PANCREAS
	157.1 - (ICD9) MALIGNANT NEOPLASM OF BODY OF PANCREAS
	157.2 - (ICD9) MALIGNANT NEOPLASM OF TAIL OF PANCREAS
	157.3 - (ICD9) MALIGNANT NEOPLASM OF PANCREATIC DUCT
	157.4 - (ICD9) MALIGNANT NEOPLASM OF ISLETS OF LANGERHANS
	157.8 - (ICD9) MALIGNANT NEOPLASM OF OTHER SPECIFIED SITES OF PANCREAS
	157.9 - (ICD9) MALIGNANT NEOPLASM OF PANCREAS PART UNSPECIFIED
	158 - (ICD9) MALIGNANT NEOPLASM OF RETROPERITONEUM AND PERITONEUM
	158.0 - (ICD9) MALIGNANT NEOPLASM OF RETROPERITONEUM
	158.8 - (ICD9) MALIGNANT NEOPLASM OF SPECIFIED PARTS OF PERITONEUM
	158.9 - (ICD9) MALIGNANT NEOPLASM OF PERITONEUM UNSPECIFIED
	159 - (ICD9) MALIGNANT NEOPLASM OF OTHER AND ILL-DEFINED SITES WITHIN THE DIGESTIVE ORGANS AND PERITONEUM
	159.0 - (ICD9) MALIGNANT NEOPLASM OF INTESTINAL TRACT PART UNSPECIFIED
	159.1 - (ICD9) MALIGNANT NEOPLASM OF SPLEEN NOT ELSEWHERE CLASSIFIED
	159.8 - (ICD9) MALIGNANT NEOPLASM OF OTHER SITES OF DIGESTIVE SYSTEM AND INTRA-ABDOMINAL ORGANS
	159.9 - (ICD9) MALIGNANT NEOPLASM OF ILL-DEFINED SITES WITHIN THE DIGESTIVE ORGANS AND PERITONEUM
	160 - (ICD9) MALIGNANT NEOPLASM OF NASAL CAVITIES MIDDLE EAR AND ACCESSORY SINUSES
	160.0 - (ICD9) MALIGNANT NEOPLASM OF NASAL CAVITIES
	160.1 - (ICD9) MALIGNANT NEOPLASM OF AUDITORY TUBE MIDDLE EAR AND MASTOID AIR CELLS
	160.2 - (ICD9) MALIGNANT NEOPLASM OF MAXILLARY SINUS
	160.3 - (ICD9) MALIGNANT NEOPLASM OF ETHMOIDAL SINUS
	160.4 - (ICD9) MALIGNANT NEOPLASM OF FRONTAL SINUS
	160.5 - (ICD9) MALIGNANT NEOPLASM OF SPHENOIDAL SINUS
	160.8 - (ICD9) MALIGNANT NEOPLASM OF OTHER ACCESSORY SINUSES
	160.9 - (ICD9) MALIGNANT NEOPLASM OF ACCESSORY SINUS UNSPECIFIED
	161 - (ICD9) MALIGNANT NEOPLASM OF LARYNX
	161.0 - (ICD9) MALIGNANT NEOPLASM OF GLOTTIS
	161.1 - (ICD9) MALIGNANT NEOPLASM OF SUPRAGLOTTIS
	161.2 - (ICD9) MALIGNANT NEOPLASM OF SUBGLOTTIS
	161.3 - (ICD9) MALIGNANT NEOPLASM OF LARYNGEAL CARTILAGES
	161.8 - (ICD9) MALIGNANT NEOPLASM OF OTHER SPECIFIED SITES OF LARYNX
	161.9 - (ICD9) MALIGNANT NEOPLASM OF LARYNX UNSPECIFIED
	162 - (ICD9) MALIGNANT NEOPLASM OF TRACHEA BRONCHUS AND LUNG
	162.0 - (ICD9) MALIGNANT NEOPLASM OF TRACHEA
	162.2 - (ICD9) MALIGNANT NEOPLASM OF MAIN BRONCHUS
	162.3 - (ICD9) MALIGNANT NEOPLASM OF UPPER LOBE BRONCHUS OR LUNG
	162.4 - (ICD9) MALIGNANT NEOPLASM OF MIDDLE LOBE BRONCHUS OR LUNG
	162.5 - (ICD9) MALIGNANT NEOPLASM OF LOWER LOBE BRONCHUS OR LUNG
	162.8 - (ICD9) MALIGNANT NEOPLASM OF OTHER PARTS OF BRONCHUS OR LUNG
	162.9 - (ICD9) MALIGNANT NEOPLASM OF BRONCHUS AND LUNG UNSPECIFIED
	163 - (ICD9) MALIGNANT NEOPLASM OF PLEURA
	163.0 - (ICD9) MALIGNANT NEOPLASM OF PARIETAL PLEURA
	163.1 - (ICD9) MALIGNANT NEOPLASM OF VISCERAL PLEURA
	163.8 - (ICD9) MALIGNANT NEOPLASM OF OTHER SPECIFIED SITES OF PLEURA
	163.9 - (ICD9) MALIGNANT NEOPLASM OF PLEURA UNSPECIFIED
	164 - (ICD9) MALIGNANT NEOPLASM OF THYMUS HEART AND MEDIASTINUM
	164.0 - (ICD9) MALIGNANT NEOPLASM OF THYMUS
	164.1 - (ICD9) MALIGNANT NEOPLASM OF HEART
	164.2 - (ICD9) MALIGNANT NEOPLASM OF ANTERIOR MEDIASTINUM
	164.3 - (ICD9) MALIGNANT NEOPLASM OF POSTERIOR MEDIASTINUM
	164.8 - (ICD9) MALIGNANT NEOPLASM OF OTHER PARTS OF MEDIASTINUM
	164.9 - (ICD9) MALIGNANT NEOPLASM OF MEDIASTINUM PART UNSPECIFIED
	165 - (ICD9) MALIGNANT NEOPLASM OF OTHER AND ILL-DEFINED SITES WITHIN THE RESPIRATORY SYSTEM AND INTRATHORACIC ORGANS
	165.0 - (ICD9) MALIGNANT NEOPLASM OF UPPER RESPIRATORY TRACT PART UNSPECIFIED
	165.8 - (ICD9) MALIGNANT NEOPLASM OF OTHER SITES WITHIN THE RESPIRATORY SYSTEM AND INTRATHORACIC ORGANS
	165.9 - (ICD9) MALIGNANT NEOPLASM OF ILL-DEFINED SITES WITHIN THE RESPIRATORY SYSTEM
	170 - (ICD9) MALIGNANT NEOPLASM OF BONE AND ARTICULAR CARTILAGE
	170.0 - (ICD9) MALIGNANT NEOPLASM OF BONES OF SKULL AND FACE EXCEPT MANDIBLE
	170.1 - (ICD9) MALIGNANT NEOPLASM OF MANDIBLE
	170.2 - (ICD9) MALIGNANT NEOPLASM OF VERTEBRAL COLUMN EXCLUDING SACRUM AND COCCYX
	170.3 - (ICD9) MALIGNANT NEOPLASM OF RIBS STERNUM AND CLAVICLE
	170.4 - (ICD9) MALIGNANT NEOPLASM OF SCAPULA AND LONG BONES OF UPPER LIMB
	170.5 - (ICD9) MALIGNANT NEOPLASM OF SHORT BONES OF UPPER LIMB
	170.6 - (ICD9) MALIGNANT NEOPLASM OF PELVIC BONES SACRUM AND COCCYX
	170.7 - (ICD9) MALIGNANT NEOPLASM OF LONG BONES OF LOWER LIMB
	170.8 - (ICD9) MALIGNANT NEOPLASM OF SHORT BONES OF LOWER LIMB
	170.9 - (ICD9) MALIGNANT NEOPLASM OF BONE AND ARTICULAR CARTILAGE SITE UNSPECIFIED
	171 - (ICD9) MALIGNANT NEOPLASM OF CONNECTIVE AND OTHER SOFT TISSUE
	171.0 - (ICD9) MALIGNANT NEOPLASM OF CONNECTIVE AND OTHER SOFT TISSUE OF HEAD FACE AND NECK
	171.2 - (ICD9) MALIGNANT NEOPLASM OF CONNECTIVE AND OTHER SOFT TISSUE OF UPPER LIMB INCLUDING SHOULDER
	171.3 - (ICD9) MALIGNANT NEOPLASM OF CONNECTIVE AND OTHER SOFT TISSUE OF LOWER LIMB INCLUDING HIP
	171.4 - (ICD9) MALIGNANT NEOPLASM OF CONNECTIVE AND OTHER SOFT TISSUE OF THORAX
	171.5 - (ICD9) MALIGNANT NEOPLASM OF CONNECTIVE AND OTHER SOFT TISSUE OF ABDOMEN
	171.6 - (ICD9) MALIGNANT NEOPLASM OF CONNECTIVE AND OTHER SOFT TISSUE OF PELVIS
	171.7 - (ICD9) MALIGNANT NEOPLASM OF CONNECTIVE AND OTHER SOFT TISSUE OF TRUNK UNSPECIFIED
	171.8 - (ICD9) MALIGNANT NEOPLASM OF OTHER SPECIFIED SITES OF CONNECTIVE AND OTHER SOFT TISSUE
	171.9 - (ICD9) MALIGNANT NEOPLASM OF CONNECTIVE AND OTHER SOFT TISSUE SITE UNSPECIFIED
	172 - (ICD9) MALIGNANT MELANOMA OF SKIN
	172.0 - (ICD9) MALIGNANT MELANOMA OF SKIN OF LIP
	172.1 - (ICD9) MALIGNANT MELANOMA OF SKIN OF EYELID INCLUDING CANTHUS
	172.2 - (ICD9) MALIGNANT MELANOMA OF SKIN OF EAR AND EXTERNAL AUDITORY CANAL
	172.3 - (ICD9) MALIGNANT MELANOMA OF SKIN OF OTHER AND UNSPECIFIED PARTS OF FACE
	172.4 - (ICD9) MALIGNANT MELANOMA OF SKIN OF SCALP AND NECK
	172.5 - (ICD9) MALIGNANT MELANOMA OF SKIN OF TRUNK EXCEPT SCROTUM
	172.6 - (ICD9) MALIGNANT MELANOMA OF SKIN OF UPPER LIMB INCLUDING SHOULDER
	172.7 - (ICD9) MALIGNANT MELANOMA OF SKIN OF LOWER LIMB INCLUDING HIP
	172.8 - (ICD9) MALIGNANT MELANOMA OF OTHER SPECIFIED SITES OF SKIN
	172.9 - (ICD9) MELANOMA OF SKIN SITE UNSPECIFIED
	173 - (ICD9) OTHER AND UNSPECIFIED MALIGNANT NEOPLASM OF SKIN
	173.0 - (ICD9) OTHER AND UNSPECIFIED MALIGNANT NEOPLASM OF SKIN OF LIP
	173.00 - (ICD9) UNSPECIFIED MALIGNANT NEOPLASM OF SKIN OF LIP
	173.01 - (ICD9) BASAL CELL CARCINOMA OF SKIN OF LIP
	173.02 - (ICD9) SQUAMOUS CELL CARCINOMA OF SKIN OF LIP
	173.09 - (ICD9) OTHER SPECIFIED MALIGNANT NEOPLASM OF SKIN OF LIP
	173.1 - (ICD9) OTHER AND UNSPECIFIED MALIGNANT NEOPLASM OF SKIN OF EYELID INCLUDING CANTHUS
	173.10 - (ICD9) UNSPECIFIED MALIGNANT NEOPLASM OF EYELID INCLUDING CANTHUS
	173.11 - (ICD9) BASAL CELL CARCINOMA OF EYELID INCLUDING CANTHUS
	173.12 - (ICD9) SQUAMOUS CELL CARCINOMA OF EYELID INCLUDING CANTHUS
	173.19 - (ICD9) OTHER SPECIFIED MALIGNANT NEOPLASM OF EYELID INCLUDING CANTHUS
	173.2 - (ICD9) OTHER AND UNSPECIFIED MALIGNANT NEOPLASM OF SKIN OF EAR AND EXTERNAL AUDITORY CANAL
	173.20 - (ICD9) UNSPECIFIED MALIGNANT NEOPLASM OF SKIN OF EAR AND EXTERNAL AUDITORY CANAL
	173.21 - (ICD9) BASAL CELL CARCINOMA OF SKIN OF EAR AND EXTERNAL AUDITORY CANAL
	173.22 - (ICD9) SQUAMOUS CELL CARCINOMA OF SKIN OF EAR AND EXTERNAL AUDITORY CANAL
	173.29 - (ICD9) OTHER SPECIFIED MALIGNANT NEOPLASM OF SKIN OF EAR AND EXTERNAL AUDITORY CANAL
	173.3 - (ICD9) OTHER AND UNSPECIFIED MALIGNANT NEOPLASM OF SKIN OF OTHER AND UNSPECIFIED PARTS OF FACE
	173.30 - (ICD9) UNSPECIFIED MALIGNANT NEOPLASM OF SKIN OF OTHER AND UNSPECIFIED PARTS OF FACE
	173.31 - (ICD9) BASAL CELL CARCINOMA OF SKIN OF OTHER AND UNSPECIFIED PARTS OF FACE
	173.32 - (ICD9) SQUAMOUS CELL CARCINOMA OF SKIN OF OTHER AND UNSPECIFIED PARTS OF FACE
	173.39 - (ICD9) OTHER SPECIFIED MALIGNANT NEOPLASM OF SKIN OF OTHER AND UNSPECIFIED PARTS OF FACE
	173.4 - (ICD9) OTHER AND UNSPECIFIED MALIGNANT NEOPLASM OF SCALP AND SKIN OF NECK
	173.40 - (ICD9) UNSPECIFIED MALIGNANT NEOPLASM OF SCALP AND SKIN OF NECK
	173.41 - (ICD9) BASAL CELL CARCINOMA OF SCALP AND SKIN OF NECK
	173.42 - (ICD9) SQUAMOUS CELL CARCINOMA OF SCALP AND SKIN OF NECK
	173.49 - (ICD9) OTHER SPECIFIED MALIGNANT NEOPLASM OF SCALP AND SKIN OF NECK
	173.5 - (ICD9) OTHER AND UNSPECIFIED MALIGNANT NEOPLASM OF SKIN OF TRUNK EXCEPT SCROTUM
	173.50 - (ICD9) UNSPECIFIED MALIGNANT NEOPLASM OF SKIN OF TRUNK EXCEPT SCROTUM
	173.51 - (ICD9) BASAL CELL CARCINOMA OF SKIN OF TRUNK EXCEPT SCROTUM
	173.52 - (ICD9) SQUAMOUS CELL CARCINOMA OF SKIN OF TRUNK EXCEPT SCROTUM
	173.59 - (ICD9) OTHER SPECIFIED MALIGNANT NEOPLASM OF SKIN OF TRUNK EXCEPT SCROTUM
	173.6 - (ICD9) OTHER AND UNSPECIFIED MALIGNANT NEOPLASM OF SKIN OF UPPER LIMB INCLUDING SHOULDER
	173.60 - (ICD9) UNSPECIFIED MALIGNANT NEOPLASM OF SKIN OF UPPER LIMB INCLUDING SHOULDER
	173.61 - (ICD9) BASAL CELL CARCINOMA OF SKIN OF UPPER LIMB INCLUDING SHOULDER
	173.62 - (ICD9) SQUAMOUS CELL CARCINOMA OF SKIN OF UPPER LIMB INCLUDING SHOULDER
	173.69 - (ICD9) OTHER SPECIFIED MALIGNANT NEOPLASM OF SKIN OF UPPER LIMB INCLUDING SHOULDER
	173.7 - (ICD9) OTHER AND UNSPECIFIED MALIGNANT NEOPLASM OF SKIN OF LOWER LIMB INCLUDING HIP
	173.70 - (ICD9) UNSPECIFIED MALIGNANT NEOPLASM OF SKIN OF LOWER LIMB INCLUDING HIP
	173.71 - (ICD9) BASAL CELL CARCINOMA OF SKIN OF LOWER LIMB INCLUDING HIP
	173.72 - (ICD9) SQUAMOUS CELL CARCINOMA OF SKIN OF LOWER LIMB INCLUDING HIP
	173.79 - (ICD9) OTHER SPECIFIED MALIGNANT NEOPLASM OF SKIN OF LOWER LIMB INCLUDING HIP
	173.8 - (ICD9) OTHER AND UNSPECIFIED MALIGNANT NEOPLASM OF OTHER SPECIFIED SITES OF SKIN
	173.80 - (ICD9) UNSPECIFIED MALIGNANT NEOPLASM OF OTHER SPECIFIED SITES OF SKIN
	173.81 - (ICD9) BASAL CELL CARCINOMA OF OTHER SPECIFIED SITES OF SKIN
	173.82 - (ICD9) SQUAMOUS CELL CARCINOMA OF OTHER SPECIFIED SITES OF SKIN
	173.89 - (ICD9) OTHER SPECIFIED MALIGNANT NEOPLASM OF OTHER SPECIFIED SITES OF SKIN
	173.9 - (ICD9) OTHER AND UNSPECIFIED MALIGNANT NEOPLASM OF SKIN SITE UNSPECIFIED
	173.90 - (ICD9) UNSPECIFIED MALIGNANT NEOPLASM OF SKIN SITE UNSPECIFIED
	173.91 - (ICD9) BASAL CELL CARCINOMA OF SKIN SITE UNSPECIFIED
	173.92 - (ICD9) SQUAMOUS CELL CARCINOMA OF SKIN SITE UNSPECIFIED
	173.99 - (ICD9) OTHER SPECIFIED MALIGNANT NEOPLASM OF SKIN SITE UNSPECIFIED
	174 - (ICD9) MALIGNANT NEOPLASM OF FEMALE BREAST
	174.0 - (ICD9) MALIGNANT NEOPLASM OF NIPPLE AND AREOLA OF FEMALE BREAST
	174.1 - (ICD9) MALIGNANT NEOPLASM OF CENTRAL PORTION OF FEMALE BREAST
	174.2 - (ICD9) MALIGNANT NEOPLASM OF UPPER-INNER QUADRANT OF FEMALE BREAST
	174.3 - (ICD9) MALIGNANT NEOPLASM OF LOWER-INNER QUADRANT OF FEMALE BREAST
	174.4 - (ICD9) MALIGNANT NEOPLASM OF UPPER-OUTER QUADRANT OF FEMALE BREAST
	174.5 - (ICD9) MALIGNANT NEOPLASM OF LOWER-OUTER QUADRANT OF FEMALE BREAST
	174.6 - (ICD9) MALIGNANT NEOPLASM OF AXILLARY TAIL OF FEMALE BREAST
	174.8 - (ICD9) MALIGNANT NEOPLASM OF OTHER SPECIFIED SITES OF FEMALE BREAST
	174.9 - (ICD9) MALIGNANT NEOPLASM OF BREAST (FEMALE) UNSPECIFIED SITE
	175 - (ICD9) MALIGNANT NEOPLASM OF MALE BREAST
	175.0 - (ICD9) MALIGNANT NEOPLASM OF NIPPLE AND AREOLA OF MALE BREAST
	175.9 - (ICD9) MALIGNANT NEOPLASM OF OTHER AND UNSPECIFIED SITES OF MALE BREAST
	176 - (ICD9) KAPOSI'S SARCOMA
	176.0 - (ICD9) KAPOSI'S SARCOMA SKIN
	176.1 - (ICD9) KAPOSI'S SARCOMA SOFT TISSUE
	176.2 - (ICD9) KAPOSI'S SARCOMA PALATE
	176.3 - (ICD9) KAPOSI'S SARCOMA GASTROINTESTINAL SITES
	176.4 - (ICD9) KAPOSI'S SARCOMA LUNG
	176.5 - (ICD9) KAPOSI'S SARCOMA LYMPH NODES
	176.8 - (ICD9) KAPOSI'S SARCOMA OTHER SPECIFIED SITES
	176.9 - (ICD9) KAPOSI'S SARCOMA UNSPECIFIED SITE
	179 - (ICD9) MALIGNANT NEOPLASM OF UTERUS-PART UNS
	180 - (ICD9) MALIGNANT NEOPLASM OF CERVIX UTERI
	180.0 - (ICD9) MALIGNANT NEOPLASM OF ENDOCERVIX
	180.1 - (ICD9) MALIGNANT NEOPLASM OF EXOCERVIX
	180.8 - (ICD9) MALIGNANT NEOPLASM OF OTHER SPECIFIED SITES OF CERVIX
	180.9 - (ICD9) MALIGNANT NEOPLASM OF CERVIX UTERI UNSPECIFIED SITE
	181 - (ICD9) MALIGNANT NEOPLASM OF PLACENTA
	182 - (ICD9) MALIGNANT NEOPLASM OF BODY OF UTERUS
	182.0 - (ICD9) MALIGNANT NEOPLASM OF CORPUS UTERI EXCEPT ISTHMUS
	182.1 - (ICD9) MALIGNANT NEOPLASM OF ISTHMUS
	182.8 - (ICD9) MALIGNANT NEOPLASM OF OTHER SPECIFIED SITES OF BODY OF UTERUS
	183 - (ICD9) MALIGNANT NEOPLASM OF OVARY AND OTHER UTERINE ADNEXA
	183.0 - (ICD9) MALIGNANT NEOPLASM OF OVARY
	183.2 - (ICD9) MALIGNANT NEOPLASM OF FALLOPIAN TUBE
	183.3 - (ICD9) MALIGNANT NEOPLASM OF BROAD LIGAMENT OF UTERUS
	183.4 - (ICD9) MALIGNANT NEOPLASM OF PARAMETRIUM
	183.5 - (ICD9) MALIGNANT NEOPLASM OF ROUND LIGAMENT OF UTERUS
	183.8 - (ICD9) MALIGNANT NEOPLASM OF OTHER SPECIFIED SITES OF UTERINE ADNEXA
	183.9 - (ICD9) MALIGNANT NEOPLASM OF UTERINE ADNEXA UNSPECIFIED SITE
	184 - (ICD9) MALIGNANT NEOPLASM OF OTHER AND UNSPECIFIED FEMALE GENITAL ORGANS
	184.0 - (ICD9) MALIGNANT NEOPLASM OF VAGINA
	184.1 - (ICD9) MALIGNANT NEOPLASM OF LABIA MAJORA
	184.2 - (ICD9) MALIGNANT NEOPLASM OF LABIA MINORA
	184.3 - (ICD9) MALIGNANT NEOPLASM OF CLITORIS
	184.4 - (ICD9) MALIGNANT NEOPLASM OF VULVA UNSPECIFIED SITE
	184.8 - (ICD9) MALIGNANT NEOPLASM OF OTHER SPECIFIED SITES OF FEMALE GENITAL ORGANS
	184.9 - (ICD9) MALIGNANT NEOPLASM OF FEMALE GENITAL ORGAN SITE UNSPECIFIED
	185 - (ICD9) MALIGNANT NEOPLASM OF PROSTATE
	186 - (ICD9) MALIGNANT NEOPLASM OF TESTIS
	186.0 - (ICD9) MALIGNANT NEOPLASM OF UNDESCENDED TESTIS
	186.9 - (ICD9) MALIGNANT NEOPLASM OF OTHER AND UNSPECIFIED TESTIS
	187 - (ICD9) MALIGNANT NEOPLASM OF PENIS AND OTHER MALE GENITAL ORGANS
	187.1 - (ICD9) MALIGNANT NEOPLASM OF PREPUCE
	187.2 - (ICD9) MALIGNANT NEOPLASM OF GLANS PENIS
	187.3 - (ICD9) MALIGNANT NEOPLASM OF BODY OF PENIS
	187.4 - (ICD9) MALIGNANT NEOPLASM OF PENIS PART UNSPECIFIED
	187.5 - (ICD9) MALIGNANT NEOPLASM OF EPIDIDYMIS
	187.6 - (ICD9) MALIGNANT NEOPLASM OF SPERMATIC CORD
	187.7 - (ICD9) MALIGNANT NEOPLASM OF SCROTUM
	187.8 - (ICD9) MALIGNANT NEOPLASM OF OTHER SPECIFIED SITES OF MALE GENITAL ORGANS
	187.9 - (ICD9) MALIGNANT NEOPLASM OF MALE GENITAL ORGAN SITE UNSPECIFIED
	188 - (ICD9) MALIGNANT NEOPLASM OF BLADDER
	188.0 - (ICD9) MALIGNANT NEOPLASM OF TRIGONE OF URINARY BLADDER
	188.1 - (ICD9) MALIGNANT NEOPLASM OF DOME OF URINARY BLADDER
	188.2 - (ICD9) MALIGNANT NEOPLASM OF LATERAL WALL OF URINARY BLADDER
	188.3 - (ICD9) MALIGNANT NEOPLASM OF ANTERIOR WALL OF URINARY BLADDER
	188.4 - (ICD9) MALIGNANT NEOPLASM OF POSTERIOR WALL OF URINARY BLADDER
	188.5 - (ICD9) MALIGNANT NEOPLASM OF BLADDER NECK
	188.6 - (ICD9) MALIGNANT NEOPLASM OF URETERIC ORIFICE
	188.7 - (ICD9) MALIGNANT NEOPLASM OF URACHUS
	188.8 - (ICD9) MALIGNANT NEOPLASM OF OTHER SPECIFIED SITES OF BLADDER
	188.9 - (ICD9) MALIGNANT NEOPLASM OF BLADDER PART UNSPECIFIED
	189 - (ICD9) MALIGNANT NEOPLASM OF KIDNEY AND OTHER AND UNSPECIFIED URINARY ORGANS
	189.0 - (ICD9) MALIGNANT NEOPLASM OF KIDNEY EXCEPT PELVIS
	189.1 - (ICD9) MALIGNANT NEOPLASM OF RENAL PELVIS
	189.2 - (ICD9) MALIGNANT NEOPLASM OF URETER
	189.3 - (ICD9) MALIGNANT NEOPLASM OF URETHRA
	189.4 - (ICD9) MALIGNANT NEOPLASM OF PARAURETHRAL GLANDS
	189.8 - (ICD9) MALIGNANT NEOPLASM OF OTHER SPECIFIED SITES OF URINARY ORGANS
	189.9 - (ICD9) MALIGNANT NEOPLASM OF URINARY ORGAN SITE UNSPECIFIED
	190 - (ICD9) MALIGNANT NEOPLASM OF EYE
	190.0 - (ICD9) MALIGNANT NEOPLASM OF EYEBALL EXCEPT CONJUNCTIVA CORNEA RETINA AND CHOROID
	190.1 - (ICD9) MALIGNANT NEOPLASM OF ORBIT
	190.2 - (ICD9) MALIGNANT NEOPLASM OF LACRIMAL GLAND
	190.3 - (ICD9) MALIGNANT NEOPLASM OF CONJUNCTIVA
	190.4 - (ICD9) MALIGNANT NEOPLASM OF CORNEA
	190.5 - (ICD9) MALIGNANT NEOPLASM OF RETINA
	190.6 - (ICD9) MALIGNANT NEOPLASM OF CHOROID
	190.7 - (ICD9) MALIGNANT NEOPLASM OF LACRIMAL DUCT
	190.8 - (ICD9) MALIGNANT NEOPLASM OF OTHER SPECIFIED SITES OF EYE
	190.9 - (ICD9) MALIGNANT NEOPLASM OF EYE PART UNSPECIFIED
	191 - (ICD9) MALIGNANT NEOPLASM OF BRAIN
	191.0 - (ICD9) MALIGNANT NEOPLASM OF CEREBRUM EXCEPT LOBES AND VENTRICLES
	191.1 - (ICD9) MALIGNANT NEOPLASM OF FRONTAL LOBE
	191.2 - (ICD9) MALIGNANT NEOPLASM OF TEMPORAL LOBE
	191.3 - (ICD9) MALIGNANT NEOPLASM OF PARIETAL LOBE
	191.4 - (ICD9) MALIGNANT NEOPLASM OF OCCIPITAL LOBE
	191.5 - (ICD9) MALIGNANT NEOPLASM OF VENTRICLES
	191.6 - (ICD9) MALIGNANT NEOPLASM OF CEREBELLUM NOT OTHERWISE SPECIFIED
	191.7 - (ICD9) MALIGNANT NEOPLASM OF BRAIN STEM
	191.8 - (ICD9) MALIGNANT NEOPLASM OF OTHER PARTS OF BRAIN
	191.9 - (ICD9) MALIGNANT NEOPLASM OF BRAIN UNSPECIFIED SITE
	192 - (ICD9) MALIGNANT NEOPLASM OF OTHER AND UNSPECIFIED PARTS OF NERVOUS SYSTEM
	192.0 - (ICD9) MALIGNANT NEOPLASM OF CRANIAL NERVES
	192.1 - (ICD9) MALIGNANT NEOPLASM OF CEREBRAL MENINGES
	192.2 - (ICD9) MALIGNANT NEOPLASM OF SPINAL CORD
	192.3 - (ICD9) MALIGNANT NEOPLASM OF SPINAL MENINGES
	192.8 - (ICD9) MALIGNANT NEOPLASM OF OTHER SPECIFIED SITES OF NERVOUS SYSTEM
	192.9 - (ICD9) MALIGNANT NEOPLASM OF NERVOUS SYSTEM PART UNSPECIFIED
	193 - (ICD9) MALIGNANT NEOPLASM OF THYROID GLAND
	194 - (ICD9) MALIGNANT NEOPLASM OF OTHER ENDOCRINE GLANDS AND RELATED STRUCTURES
	194.0 - (ICD9) MALIGNANT NEOPLASM OF ADRENAL GLAND
	194.1 - (ICD9) MALIGNANT NEOPLASM OF PARATHYROID GLAND
	194.3 - (ICD9) MALIGNANT NEOPLASM OF PITUITARY GLAND AND CRANIOPHARYNGEAL DUCT
	194.4 - (ICD9) MALIGNANT NEOPLASM OF PINEAL GLAND
	194.5 - (ICD9) MALIGNANT NEOPLASM OF CAROTID BODY
	194.6 - (ICD9) MALIGNANT NEOPLASM OF AORTIC BODY AND OTHER PARAGANGLIA
	194.8 - (ICD9) MALIGNANT NEOPLASM OF OTHER ENDOCRINE GLANDS AND RELATED STRUCTURES
	194.9 - (ICD9) MALIGNANT NEOPLASM OF ENDOCRINE GLAND SITE UNSPECIFIED
	195 - (ICD9) MALIGNANT NEOPLASM OF OTHER AND ILL-DEFINED SITES
	195.0 - (ICD9) MALIGNANT NEOPLASM OF HEAD FACE AND NECK
	195.1 - (ICD9) MALIGNANT NEOPLASM OF THORAX
	195.2 - (ICD9) MALIGNANT NEOPLASM OF ABDOMEN
	195.3 - (ICD9) MALIGNANT NEOPLASM OF PELVIS
	195.4 - (ICD9) MALIGNANT NEOPLASM OF UPPER LIMB
	195.5 - (ICD9) MALIGNANT NEOPLASM OF LOWER LIMB
	195.8 - (ICD9) MALIGNANT NEOPLASM OF OTHER SPECIFIED SITES
	196 - (ICD9) SECONDARY AND UNSPECIFIED MALIGNANT NEOPLASM OF LYMPH NODES
	196.0 - (ICD9) SECONDARY AND UNSPECIFIED MALIGNANT NEOPLASM OF LYMPH NODES OF HEAD FACE AND NECK
	196.1 - (ICD9) SECONDARY AND UNSPECIFIED MALIGNANT NEOPLASM OF INTRATHORACIC LYMPH NODES
	196.2 - (ICD9) SECONDARY AND UNSPECIFIED MALIGNANT NEOPLASM OF INTRA-ABDOMINAL LYMPH NODES
	196.3 - (ICD9) SECONDARY AND UNSPECIFIED MALIGNANT NEOPLASM OF LYMPH NODES OF AXILLA AND UPPER LIMB
	196.5 - (ICD9) SECONDARY AND UNSPECIFIED MALIGNANT NEOPLASM OF LYMPH NODES OF INGUINAL REGION AND LOWER LIMB
	196.6 - (ICD9) SECONDARY AND UNSPECIFIED MALIGNANT NEOPLASM OF INTRAPELVIC LYMPH NODES
	196.8 - (ICD9) SECONDARY AND UNSPECIFIED MALIGNANT NEOPLASM OF LYMPH NODES OF MULTIPLE SITES
	196.9 - (ICD9) SECONDARY AND UNSPECIFIED MALIGNANT NEOPLASM OF LYMPH NODES SITE UNSPECIFIED
	197 - (ICD9) SECONDARY MALIGNANT NEOPLASM OF RESPIRATORY AND DIGESTIVE SYSTEMS
	197.0 - (ICD9) SECONDARY MALIGNANT NEOPLASM OF LUNG
	197.1 - (ICD9) SECONDARY MALIGNANT NEOPLASM OF MEDIASTINUM
	197.2 - (ICD9) SECONDARY MALIGNANT NEOPLASM OF PLEURA
	197.3 - (ICD9) SECONDARY MALIGNANT NEOPLASM OF OTHER RESPIRATORY ORGANS
	197.4 - (ICD9) SECONDARY MALIGNANT NEOPLASM OF SMALL INTESTINE INCLUDING DUODENUM
	197.5 - (ICD9) SECONDARY MALIGNANT NEOPLASM OF LARGE INTESTINE AND RECTUM
	197.6 - (ICD9) SECONDARY MALIGNANT NEOPLASM OF RETROPERITONEUM AND PERITONEUM
	197.7 - (ICD9) MALIGNANT NEOPLASM OF LIVER SECONDARY
	197.8 - (ICD9) SECONDARY MALIGNANT NEOPLASM OF OTHER DIGESTIVE ORGANS AND SPLEEN
	198 - (ICD9) SECONDARY MALIGNANT NEOPLASM OF OTHER SPECIFIED SITES
	198.0 - (ICD9) SECONDARY MALIGNANT NEOPLASM OF KIDNEY
	198.1 - (ICD9) SECONDARY MALIGNANT NEOPLASM OF OTHER URINARY ORGANS
	198.2 - (ICD9) SECONDARY MALIGNANT NEOPLASM OF SKIN
	198.3 - (ICD9) SECONDARY MALIGNANT NEOPLASM OF BRAIN AND SPINAL CORD
	198.4 - (ICD9) SECONDARY MALIGNANT NEOPLASM OF OTHER PARTS OF NERVOUS SYSTEM
	198.5 - (ICD9) SECONDARY MALIGNANT NEOPLASM OF BONE AND BONE MARROW
	198.6 - (ICD9) SECONDARY MALIGNANT NEOPLASM OF OVARY
	198.7 - (ICD9) SECONDARY MALIGNANT NEOPLASM OF ADRENAL GLAND
	198.8 - (ICD9) SECONDARY MALIGNANT NEOPLASM OF OTHER SPECIFIED SITES
	198.81 - (ICD9) SECONDARY MALIGNANT NEOPLASM OF BREAST
	198.82 - (ICD9) SECONDARY MALIGNANT NEOPLASM OF GENITAL ORGANS
	198.89 - (ICD9) SECONDARY MALIGNANT NEOPLASM OF OTHER SPECIFIED SITES
	199 - (ICD9) MALIGNANT NEOPLASM WITHOUT SPECIFICATION OF SITE
	199.0 - (ICD9) DISSEMINATED MALIGNANT NEOPLASM
	199.1 - (ICD9) OTHER MALIGNANT NEOPLASM OF UNSPECIFIED SITE
	199.2 - (ICD9) MALIGNANT NEOPLASM ASSOCIATED WITH TRANSPLANTED ORGAN
	200 - (ICD9) LYMPHOSARCOMA AND RETICULOSARCOMA AND OTHER SPECIFIED MALIGNANT TUMORS OF LYMPHATIC TISSUE
	200.0 - (ICD9) RETICULOSARCOMA
	200.00 - (ICD9) RETICULOSARCOMA UNSPECIFIED SITE
	200.01 - (ICD9) RETICULOSARCOMA INVOLVING LYMPH NODES OF HEAD FACE AND NECK
	200.02 - (ICD9) RETICULOSARCOMA INVOLVING INTRATHORACIC LYMPH NODES
	200.03 - (ICD9) RETICULOSARCOMA INVOLVING INTRA-ABDOMINAL LYMPH NODES
	200.04 - (ICD9) RETICULOSARCOMA INVOLVING LYMPH NODES OF AXILLA AND UPPER LIMB
	200.05 - (ICD9) RETICULOSARCOMA INVOLVING LYMPH NODES OF INGUINAL REGION AND LOWER LIMB
	200.06 - (ICD9) RETICULOSARCOMA INVOLVING INTRAPELVIC LYMPH NODES
	200.07 - (ICD9) RETICULOSARCOMA INVOLVING SPLEEN
	200.08 - (ICD9) RETICULOSARCOMA INVOLVING LYMPH NODES OF MULTIPLE SITES
	200.1 - (ICD9) LYMPHOSARCOMA
	200.10 - (ICD9) LYMPHOSARCOMA UNSPECIFIED SITE
	200.11 - (ICD9) LYMPHOSARCOMA INVOLVING LYMPH NODES OF HEAD FACE AND NECK
	200.12 - (ICD9) LYMPHOSARCOMA INVOLVING INTRATHORACIC LYMPH NODES
	200.13 - (ICD9) LYMPHOSARCOMA INVOLVING INTRA-ABDOMINAL LYMPH NODES
	200.14 - (ICD9) LYMPHOSARCOMA INVOLVING LYMPH NODES OF AXILLA AND UPPER LIMB
	200.15 - (ICD9) LYMPHOSARCOMA INVOLVING LYMPH NODES OF INGUINAL REGION AND LOWER LIMB
	200.16 - (ICD9) LYMPHOSARCOMA INVOLVING INTRAPELVIC LYMPH NODES
	200.17 - (ICD9) LYMPHOSARCOMA INVOLVING SPLEEN
	200.18 - (ICD9) LYMPHOSARCOMA INVOLVING LYMPH NODES OF MULTIPLE SITES
	200.2 - (ICD9) BURKITT'S TUMOR OR LYMPHOMA
	200.20 - (ICD9) BURKITT'S TUMOR OR LYMPHOMA UNSPECIFIED SITE
	200.21 - (ICD9) BURKITT'S TUMOR OR LYMPHOMA INVOLVING LYMPH NODES OF HEAD FACE AND NECK
	200.22 - (ICD9) BURKITT'S TUMOR OR LYMPHOMA INVOLVING INTRATHORACIC LYMPH NODES
	200.23 - (ICD9) BURKITT'S TUMOR OR LYMPHOMA INVOLVING INTRA-ABDOMINAL LYMPH NODES
	200.24 - (ICD9) BURKITT'S TUMOR OR LYMPHOMA INVOLVING LYMPH NODES OF AXILLA AND UPPER LIMB
	200.25 - (ICD9) BURKITT'S TUMOR OR LYMPHOMA INVOLVING LYMPH NODES OF INGUINAL REGION AND LOWER LIMB
	200.26 - (ICD9) BURKITT'S TUMOR OR LYMPHOMA INVOLVING INTRAPELVIC LYMPH NODES
	200.27 - (ICD9) BURKITT'S TUMOR OR LYMPHOMA INVOLVING SPLEEN
	200.28 - (ICD9) BURKITT'S TUMOR OR LYMPHOMA INVOLVING LYMPH NODES OF MULTIPLE SITES
	200.3 - (ICD9) MARGINAL ZONE LYMPHOMA
	200.30 - (ICD9) MARGINAL ZONE LYMPHOMA UNSPECIFIED SITE
	200.31 - (ICD9) MARGINAL ZONE LYMPHOMA INVOLVING LYMPH NODES OF HEAD FACE AND NECK
	200.32 - (ICD9) MARGINAL ZONE LYMPHOMA INVOLVING INTRATHORACIC LYMPH NODES
	200.33 - (ICD9) MARGINAL ZONE LYMPHOMA INVOLVING INTRA-ABDOMINAL LYMPH NODES
	200.34 - (ICD9) MARGINAL ZONE LYMPHOMA INVOLVING LYMPH NODES OF AXILLA AND UPPER LIMB
	200.35 - (ICD9) MARGINAL ZONE LYMPHOMA INVOLVING LYMPH NODES OF INGUINAL REGION AND LOWER LIMB
	200.36 - (ICD9) MARGINAL ZONE LYMPHOMA INVOLVING INTRAPELVIC LYMPH NODES
	200.37 - (ICD9) MARGINAL ZONE LYMPHOMA INVOLVING SPLEEN
	200.38 - (ICD9) MARGINAL ZONE LYMPHOMA INVOLVING LYMPH NODES OF MULTIPLE SITES
	200.4 - (ICD9) MANTLE CELL LYMPHOMA
	200.40 - (ICD9) MANTLE CELL LYMPHOMA UNSPECIFIED SITE
	200.41 - (ICD9) MANTLE CELL LYMPHOMA INVOLVING LYMPH NODES OF HEAD FACE AND NECK
	200.42 - (ICD9) MANTLE CELL LYMPHOMA INVOLVING INTRATHORACIC LYMPH NODES
	200.43 - (ICD9) MANTLE CELL LYMPHOMA INVOLVING INTRA-ABDOMINAL LYMPH NODES
	200.44 - (ICD9) MANTLE CELL LYMPHOMA INVOLVING LYMPH NODES OF AXILLA AND UPPER LIMB
	200.45 - (ICD9) MANTLE CELL LYMPHOMA INVOLVING LYMPH NODES OF INGUINAL REGION AND LOWER LIMB
	200.46 - (ICD9) MANTLE CELL LYMPHOMA INVOLVING INTRAPELVIC LYMPH NODES
	200.47 - (ICD9) MANTLE CELL LYMPHOMA INVOLVING SPLEEN
	200.48 - (ICD9) MANTLE CELL LYMPHOMA INVOLVING LYMPH NODES OF MULTIPLE SITES
	200.5 - (ICD9) PRIMARY CENTRAL NERVOUS SYSTEM LYMPHOMA
	200.50 - (ICD9) PRIMARY CENTRAL NERVOUS SYSTEM LYMPHOMA UNSPECIFIED SITE
	200.51 - (ICD9) PRIMARY CENTRAL NERVOUS SYSTEM LYMPHOMA INVOLVING LYMPH NODES OF HEAD FACE AND NECK
	200.52 - (ICD9) PRIMARY CENTRAL NERVOUS SYSTEM LYMPHOMA INVOLVING INTRATHORACIC LYMPH NODES
	200.53 - (ICD9) PRIMARY CENTRAL NERVOUS SYSTEM LYMPHOMA INVOLVING INTRA-ABDOMINAL LYMPH NODES
	200.54 - (ICD9) PRIMARY CENTRAL NERVOUS SYSTEM LYMPHOMA INVOLVING LYMPH NODES OF AXILLA AND UPPER LIMB
	200.55 - (ICD9) PRIMARY CENTRAL NERVOUS SYSTEM LYMPHOMA INVOLVING LYMPH NODES OF INGUINAL REGION AND LOWER LIMB
	200.56 - (ICD9) PRIMARY CENTRAL NERVOUS SYSTEM LYMPHOMA INVOLVING INTRAPELVIC LYMPH NODES
	200.57 - (ICD9) PRIMARY CENTRAL NERVOUS SYSTEM LYMPHOMA INVOLVING SPLEEN
	200.58 - (ICD9) PRIMARY CENTRAL NERVOUS SYSTEM LYMPHOMA INVOLVING LYMPH NODES OF MULTIPLE SITES
	200.6 - (ICD9) ANAPLASTIC LARGE CELL LYMPHOMA
	200.60 - (ICD9) ANAPLASTIC LARGE CELL LYMPHOMA UNSPECIFIED SITE
	200.61 - (ICD9) ANAPLASTIC LARGE CELL LYMPHOMA INVOLVING LYMPH NODES OF HEAD FACE AND NECK
	200.62 - (ICD9) ANAPLASTIC LARGE CELL LYMPHOMA INVOLVING INTRATHORACIC LYMPH NODES
	200.63 - (ICD9) ANAPLASTIC LARGE CELL LYMPHOMA INVOLVING INTRA-ABDOMINAL LYMPH NODES
	200.64 - (ICD9) ANAPLASTIC LARGE CELL LYMPHOMA INVOLVING LYMPH NODES OF AXILLA AND UPPER LIMB
	200.65 - (ICD9) ANAPLASTIC LARGE CELL LYMPHOMA INVOLVING LYMPH NODES OF INGUINAL REGION AND LOWER LIMB
	200.66 - (ICD9) ANAPLASTIC LARGE CELL LYMPHOMA INVOLVING INTRAPELVIC LYMPH NODES
	200.67 - (ICD9) ANAPLASTIC LARGE CELL LYMPHOMA INVOLVING SPLEEN
	200.68 - (ICD9) ANAPLASTIC LARGE CELL LYMPHOMA INVOLVING LYMPH NODES OF MULTIPLE SITES
	200.7 - (ICD9) LARGE CELL LYMPHOMA
	200.70 - (ICD9) LARGE CELL LYMPHOMA UNSPECIFIED SITE
	200.71 - (ICD9) LARGE CELL LYMPHOMA INVOLVING LYMPH NODES OF HEAD FACE AND NECK
	200.72 - (ICD9) LARGE CELL LYMPHOMA INVOLVING INTRATHORACIC LYMPH NODES
	200.73 - (ICD9) LARGE CELL LYMPHOMA INVOLVING INTRA-ABDOMINAL LYMPH NODES
	200.74 - (ICD9) LARGE CELL LYMPHOMA INVOLVING LYMPH NODES OF AXILLA AND UPPER LIMB
	200.75 - (ICD9) LARGE CELL LYMPHOMA INVOLVING LYMPH NODES OF INGUINAL REGION AND LOWER LIMB
	200.76 - (ICD9) LARGE CELL LYMPHOMA INVOLVING INTRAPELVIC LYMPH NODES
	200.77 - (ICD9) LARGE CELL LYMPHOMA INVOLVING SPLEEN
	200.78 - (ICD9) LARGE CELL LYMPHOMA INVOLVING LYMPH NODES OF MULTIPLE SITES
	200.8 - (ICD9) OTHER NAMED VARIANTS OF LYMPHOSARCOMA AND RETICULOSARCOMA
	200.80 - (ICD9) OTHER NAMED VARIANTS OF LYMPHOSARCOMA AND RETICULOSARCOMA UNSPECIFIED SITE
	200.81 - (ICD9) OTHER NAMED VARIANTS OF LYMPHOSARCOMA AND RETICULOSARCOMA INVOLVING LYMPH NODES OF HEAD FACE AND NECK
	200.82 - (ICD9) OTHER NAMED VARIANTS OF LYMPHOSARCOMA AND RETICULOSARCOMA INVOLVING INTRATHORACIC LYMPH NODES
	200.83 - (ICD9) OTHER NAMED VARIANTS OF LYMPHOSARCOMA AND RETICULOSARCOMA INVOLVING INTRA-ABDOMINAL LYMPH NODES
	200.84 - (ICD9) OTHER NAMED VARIANTS OF LYMPHOSARCOMA AND RETICULOSARCOMA INVOLVING LYMPH NODES OF AXILLA AND UPPER LIMB
	200.85 - (ICD9) OTHER NAMED VARIANTS OF LYMPHOSARCOMA AND RETICULOSARCOMA INVOLVING LYMPH NODES OF INGUINAL REGION AND LOWER LIMB
	200.86 - (ICD9) OTHER NAMED VARIANTS OF LYMPHOSARCOMA AND RETICULOSARCOMA INVOLVING INTRAPELVIC LYMPH NODES
	200.87 - (ICD9) OTHER NAMED VARIANTS OF LYMPHOSARCOMA AND RETICULOSARCOMA INVOLVING SPLEEN
	200.88 - (ICD9) OTHER NAMED VARIANTS OF LYMPHOSARCOMA AND RETICULOSARCOMA INVOLVING LYMPH NODES OF MULTIPLE SITES
	201 - (ICD9) HODGKIN'S DISEASE
	201.0 - (ICD9) HODGKIN'S PARAGRANULOMA
	201.00 - (ICD9) HODGKIN'S PARAGRANULOMA UNSPECIFIED SITE
	201.01 - (ICD9) HODGKIN'S PARAGRANULOMA INVOLVING LYMPH NODES OF HEAD FACE AND NECK
	201.02 - (ICD9) HODGKIN'S PARAGRANULOMA INVOLVING INTRATHORACIC LYMPH NODES
	201.03 - (ICD9) HODGKIN'S PARAGRANULOMA INVOLVING INTRA-ABDOMINAL LYMPH NODES
	201.04 - (ICD9) HODGKIN'S PARAGRANULOMA INVOLVING LYMPH NODES OF AXILLA AND UPPER LIMB
	201.05 - (ICD9) HODGKIN'S PARAGRANULOMA INVOLVING LYMPH NODES OF INGUINAL REGION AND LOWER LIMB
	201.06 - (ICD9) HODGKIN'S PARAGRANULOMA INVOLVING INTRAPELVIC LYMPH NODES
	201.07 - (ICD9) HODGKIN'S PARAGRANULOMA INVOLVING SPLEEN
	201.08 - (ICD9) HODGKIN'S PARAGRANULOMA INVOLVING LYMPH NODES OF MULTIPLE SITES
	201.1 - (ICD9) HODGKIN'S GRANULOMA
	201.10 - (ICD9) HODGKIN'S GRANULOMA UNSPECIFIED SITE
	201.11 - (ICD9) HODGKIN'S GRANULOMA INVOLVING LYMPH NODES OF HEAD FACE AND NECK
	201.12 - (ICD9) HODGKIN'S GRANULOMA INVOLVING INTRATHORACIC LYMPH NODES
	201.13 - (ICD9) HODGKIN'S GRANULOMA INVOLVING INTRA-ABDOMINAL LYMPH NODES
	201.14 - (ICD9) HODGKIN'S GRANULOMA INVOLVING LYMPH NODES OF AXILLA AND UPPER LIMB
	201.15 - (ICD9) HODGKIN'S GRANULOMA INVOLVING LYMPH NODES OF INGUINAL REGION AND LOWER LIMB
	201.16 - (ICD9) HODGKIN'S GRANULOMA INVOLVING INTRAPELVIC LYMPH NODES
	201.17 - (ICD9) HODGKIN'S GRANULOMA INVOLVING SPLEEN
	201.18 - (ICD9) HODGKIN'S GRANULOMA INVOLVING LYMPH NODES OF MULTIPLE SITES
	201.2 - (ICD9) HODGKIN'S SARCOMA
	201.20 - (ICD9) HODGKIN'S SARCOMA UNSPECIFIED SITE
	201.21 - (ICD9) HODGKIN'S SARCOMA INVOLVING LYMPH NODES OF HEAD FACE AND NECK
	201.22 - (ICD9) HODGKIN'S SARCOMA INVOLVING INTRATHORACIC LYMPH NODES
	201.23 - (ICD9) HODGKIN'S SARCOMA INVOLVING INTRA-ABDOMINAL LYMPH NODES
	201.24 - (ICD9) HODGKIN'S SARCOMA INVOLVING LYMPH NODES OF AXILLA AND UPPER LIMB
	201.25 - (ICD9) HODGKIN'S SARCOMA INVOLVING LYMPH NODES OF INGUINAL REGION AND LOWER LIMB
	201.26 - (ICD9) HODGKIN'S SARCOMA INVOLVING INTRAPELVIC LYMPH NODES
	201.27 - (ICD9) HODGKIN'S SARCOMA INVOLVING SPLEEN
	201.28 - (ICD9) HODGKIN'S SARCOMA INVOLVING LYMPH NODES OF MULTIPLE SITES
	201.4 - (ICD9) HODGKIN'S DISEASE LYMPHOCYTIC-HISTIOCYTIC PREDOMINANCE
	201.40 - (ICD9) HODGKIN'S DISEASE LYMPHOCYTIC-HISTIOCYTIC PREDOMINANCE UNSPECIFIED SITE
	201.41 - (ICD9) HODGKIN'S DISEASE LYMPHOCYTIC-HISTIOCYTIC PREDOMINANCE INVOLVING LYMPH NODES OF HEAD FACE AND NECK
	201.42 - (ICD9) HODGKIN'S DISEASE LYMPHOCYTIC-HISTIOCYTIC PREDOMINANCE INVOLVING INTRATHORACIC LYMPH NODES
	201.43 - (ICD9) HODGKIN'S DISEASE LYMPHOCYTIC-HISTIOCYTIC PREDOMINANCE INVOLVING INTRA-ABDOMINAL LYMPH NODES
	201.44 - (ICD9) HODGKIN'S DISEASE LYMPHOCYTIC-HISTIOCYTIC PREDOMINANCE INVOLVING LYMPH NODES OF AXILLA AND UPPER LIMB
	201.45 - (ICD9) HODGKIN'S DISEASE LYMPHOCYTIC-HISTIOCYTIC PREDOMINANCE INVOLVING LYMPH NODES OF INGUINAL REGION AND LOWER LIMB
	201.46 - (ICD9) HODGKIN'S DISEASE LYMPHOCYTIC-HISTIOCYTIC PREDOMINANCE INVOLVING INTRAPELVIC LYMPH NODES
	201.47 - (ICD9) HODGKIN'S DISEASE LYMPHOCYTIC-HISTIOCYTIC PREDOMINANCE INVOLVING SPLEEN
	201.48 - (ICD9) HODGKIN'S DISEASE LYMPHOCYTIC-HISTIOCYTIC PREDOMINANCE INVOLVING LYMPH NODES OF MULTIPLE SITES
	201.5 - (ICD9) HODGKIN'S DISEASE NODULAR SCLEROSIS
	201.50 - (ICD9) HODGKIN'S DISEASE NODULAR SCLEROSIS UNSPECIFIED SITE
	201.51 - (ICD9) HODGKIN'S DISEASE NODULAR SCLEROSIS INVOLVING LYMPH NODES OF HEAD FACE AND NECK
	201.52 - (ICD9) HODGKIN'S DISEASE NODULAR SCLEROSIS INVOLVING INTRATHORACIC LYMPH NODES
	201.53 - (ICD9) HODGKIN'S DISEASE NODULAR SCLEROSIS INVOLVING INTRA-ABDOMINAL LYMPH NODES
	201.54 - (ICD9) HODGKIN'S DISEASE NODULAR SCLEROSIS INVOLVING LYMPH NODES OF AXILLA AND UPPER LIMB
	201.55 - (ICD9) HODGKIN'S DISEASE NODULAR SCLEROSIS INVOLVING LYMPH NODES OF INGUINAL REGION AND LOWER LIMB
	201.56 - (ICD9) HODGKIN'S DISEASE NODULAR SCLEROSIS INVOLVING INTRAPELVIC LYMPH NODES
	201.57 - (ICD9) HODGKIN'S DISEASE NODULAR SCLEROSIS INVOLVING SPLEEN
	201.58 - (ICD9) HODGKIN'S DISEASE NODULAR SCLEROSIS INVOLVING LYMPH NODES OF MULTIPLE SITES
	201.6 - (ICD9) HODGKIN'S DISEASE MIXED CELLULARITY
	201.60 - (ICD9) HODGKIN'S DISEASE MIXED CELLULARITY UNSPECIFIED SITE
	201.61 - (ICD9) HODGKIN'S DISEASE MIXED CELLULARITY INVOLVING LYMPH NODES OF HEAD FACE AND NECK
	201.62 - (ICD9) HODGKIN'S DISEASE MIXED CELLULARITY INVOLVING INTRATHORACIC LYMPH NODES
	201.63 - (ICD9) HODGKIN'S DISEASE MIXED CELLULARITY INVOLVING INTRA-ABDOMINAL LYMPH NODES
	201.64 - (ICD9) HODGKIN'S DISEASE MIXED CELLULARITY INVOLVING LYMPH NODES OF AXILLA AND UPPER LIMB
	201.65 - (ICD9) HODGKIN'S DISEASE MIXED CELLULARITY INVOLVING LYMPH NODES OF INGUINAL REGION AND LOWER LIMB
	201.66 - (ICD9) HODGKIN'S DISEASE MIXED CELLULARITY INVOLVING INTRAPELVIC LYMPH NODES
	201.67 - (ICD9) HODGKIN'S DISEASE MIXED CELLULARITY INVOLVING SPLEEN
	201.68 - (ICD9) HODGKIN'S DISEASE MIXED CELLULARITY INVOLVING LYMPH NODES OF MULTIPLE SITES
	201.7 - (ICD9) HODGKIN'S DISEASE LYMPHOCYTIC DEPLETION
	201.70 - (ICD9) HODGKIN'S DISEASE LYMPHOCYTIC DEPLETION UNSPECIFIED SITE
	201.71 - (ICD9) HODGKIN'S DISEASE LYMPHOCYTIC DEPLETION INVOLVING LYMPH NODES OF HEAD FACE AND NECK
	201.72 - (ICD9) HODGKIN'S DISEASE LYMPHOCYTIC DEPLETION INVOLVING INTRATHORACIC LYMPH NODES
	201.73 - (ICD9) HODGKIN'S DISEASE LYMPHOCYTIC DEPLETION INVOLVING INTRA-ABDOMINAL LYMPH NODES
	201.74 - (ICD9) HODGKIN'S DISEASE LYMPHOCYTIC DEPLETION INVOLVING LYMPH NODES OF AXILLA AND UPPER LIMB
	201.75 - (ICD9) HODGKIN'S DISEASE LYMPHOCYTIC DEPLETION INVOLVING LYMPH NODES OF INGUINAL REGION AND LOWER LIMB
	201.76 - (ICD9) HODGKIN'S DISEASE LYMPHOCYTIC DEPLETION INVOLVING INTRAPELVIC LYMPH NODES
	201.77 - (ICD9) HODGKIN'S DISEASE LYMPHOCYTIC DEPLETION INVOLVING SPLEEN
	201.78 - (ICD9) HODGKIN'S DISEASE LYMPHOCYTIC DEPLETION INVOLVING LYMPH NODES OF MULTIPLE SITES
	201.9 - (ICD9) HODGKIN'S DISEASE UNSPECIFIED TYPE
	201.90 - (ICD9) HODGKIN'S DISEASE UNSPECIFIED TYPE UNSPECIFIED SITE
	201.91 - (ICD9) HODGKIN'S DISEASE UNSPECIFIED TYPE INVOLVING LYMPH NODES OF HEAD FACE AND NECK
	201.92 - (ICD9) HODGKIN'S DISEASE UNSPECIFIED TYPE INVOLVING INTRATHORACIC LYMPH NODES
	201.93 - (ICD9) HODGKIN'S DISEASE UNSPECIFIED TYPE INVOLVING INTRA-ABDOMINAL LYMPH NODES
	201.94 - (ICD9) HODGKIN'S DISEASE UNSPECIFIED TYPE INVOLVING LYMPH NODES OF AXILLA AND UPPER LIMB
	201.95 - (ICD9) HODGKIN'S DISEASE UNSPECIFIED TYPE INVOLVING LYMPH NODES OF INGUINAL REGION AND LOWER LIMB
	201.96 - (ICD9) HODGKIN'S DISEASE UNSPECIFIED TYPE INVOLVING INTRAPELVIC LYMPH NODES
	201.97 - (ICD9) HODGKIN'S DISEASE UNSPECIFIED TYPE INVOLVING SPLEEN
	201.98 - (ICD9) HODGKIN'S DISEASE UNSPECIFIED TYPE INVOLVING LYMPH NODES OF MULTIPLE SITES
	202 - (ICD9) OTHER MALIGNANT NEOPLASMS OF LYMPHOID AND HISTIOCYTIC TISSUE
	202.0 - (ICD9) NODULAR LYMPHOMA
	202.00 - (ICD9) NODULAR LYMPHOMA UNSPECIFIED SITE
	202.01 - (ICD9) NODULAR LYMPHOMA INVOLVING LYMPH NODES OF HEAD FACE AND NECK
	202.02 - (ICD9) NODULAR LYMPHOMA INVOLVING INTRATHORACIC LYMPH NODES
	202.03 - (ICD9) NODULAR LYMPHOMA INVOLVING INTRA-ABDOMINAL LYMPH NODES
	202.04 - (ICD9) NODULAR LYMPHOMA INVOLVING LYMPH NODES OF AXILLA AND UPPER LIMB
	202.05 - (ICD9) NODULAR LYMPHOMA INVOLVING LYMPH NODES OF INGUINAL REGION AND LOWER LIMB
	202.06 - (ICD9) NODULAR LYMPHOMA INVOLVING INTRAPELVIC LYMPH NODES
	202.07 - (ICD9) NODULAR LYMPHOMA INVOLVING SPLEEN
	202.08 - (ICD9) NODULAR LYMPHOMA INVOLVING LYMPH NODES OF MULTIPLE SITES
	202.1 - (ICD9) MYCOSIS FUNGOIDES
	202.10 - (ICD9) MYCOSIS FUNGOIDES UNSPECIFIED SITE
	202.11 - (ICD9) MYCOSIS FUNGOIDES INVOLVING LYMPH NODES OF HEAD FACE AND NECK
	202.12 - (ICD9) MYCOSIS FUNGOIDES INVOLVING INTRATHORACIC LYMPH NODES
	202.13 - (ICD9) MYCOSIS FUNGOIDES INVOLVING INTRA-ABDOMINAL LYMPH NODES
	202.14 - (ICD9) MYCOSIS FUNGOIDES INVOLVING LYMPH NODES OF AXILLA AND UPPER LIMB
	202.15 - (ICD9) MYCOSIS FUNGOIDES INVOLVING LYMPH NODES OF INGUINAL REGION AND LOWER LIMB
	202.16 - (ICD9) MYCOSIS FUNGOIDES INVOLVING INTRAPELVIC LYMPH NODES
	202.17 - (ICD9) MYCOSIS FUNGOIDES INVOLVING SPLEEN
	202.18 - (ICD9) MYCOSIS FUNGOIDES INVOLVING LYMPH NODES OF MULTIPLE SITES
	202.2 - (ICD9) SEZARY'S DISEASE
	202.20 - (ICD9) SEZARY'S DISEASE UNSPECIFIED SITE
	202.21 - (ICD9) SEZARY'S DISEASE INVOLVING LYMPH NODES OF HEAD FACE AND NECK
	202.22 - (ICD9) SEZARY'S DISEASE INVOLVING INTRATHORACIC LYMPH NODES
	202.23 - (ICD9) SEZARY'S DISEASE INVOLVING INTRA-ABDOMINAL LYMPH NODES
	202.24 - (ICD9) SEZARY'S DISEASE INVOLVING LYMPH NODES OF AXILLA AND UPPER LIMB
	202.25 - (ICD9) SEZARY'S DISEASE INVOLVING LYMPH NODES OF INGUINAL REGION AND LOWER LIMB
	202.26 - (ICD9) SEZARY'S DISEASE INVOLVING INTRAPELVIC LYMPH NODES
	202.27 - (ICD9) SEZARY'S DISEASE INVOLVING SPLEEN
	202.28 - (ICD9) SEZARY'S DISEASE INVOLVING LYMPH NODES OF MULTIPLE SITES
	202.3 - (ICD9) MALIGNANT HISTIOCYTOSIS
	202.30 - (ICD9) MALIGNANT HISTIOCYTOSIS UNSPECIFIED SITE
	202.31 - (ICD9) MALIGNANT HISTIOCYTOSIS INVOLVING LYMPH NODES OF HEAD FACE AND NECK
	202.32 - (ICD9) MALIGNANT HISTIOCYTOSIS INVOLVING INTRATHORACIC LYMPH NODES
	202.33 - (ICD9) MALIGNANT HISTIOCYTOSIS INVOLVING INTRA-ABDOMINAL LYMPH NODES
	202.34 - (ICD9) MALIGNANT HISTIOCYTOSIS INVOLVING LYMPH NODES OF AXILLA AND UPPER LIMB
	202.35 - (ICD9) MALIGNANT HISTIOCYTOSIS INVOLVING LYMPH NODES OF INGUINAL REGION AND LOWER LIMB
	202.36 - (ICD9) MALIGNANT HISTIOCYTOSIS INVOLVING INTRAPELVIC LYMPH NODES
	202.37 - (ICD9) MALIGNANT HISTIOCYTOSIS INVOLVING SPLEEN
	202.38 - (ICD9) MALIGNANT HISTIOCYTOSIS INVOLVING LYMPH NODES OF MULTIPLE SITES
	202.4 - (ICD9) LEUKEMIC RETICULOENDOTHELIOSIS
	202.40 - (ICD9) LEUKEMIC RETICULOENDOTHELIOSIS UNSPECIFIED SITE
	202.41 - (ICD9) LEUKEMIC RETICULOENDOTHELIOSIS INVOLVING LYMPH NODES OF HEAD FACE AND NECK
	202.42 - (ICD9) LEUKEMIC RETICULOENDOTHELIOSIS INVOLVING INTRATHORACIC LYMPH NODES
	202.43 - (ICD9) LEUKEMIC RETICULOENDOTHELIOSIS INVOLVING INTRA-ABDOMINAL LYMPH NODES
	202.44 - (ICD9) LEUKEMIC RETICULOENDOTHELIOSIS INVOLVING LYMPH NODES OF AXILLA AND UPPER ARM
	202.45 - (ICD9) LEUKEMIC RETICULOENDOTHELIOSIS INVOLVING LYMPH NODES OF INGUINAL REGION AND LOWER LIMB
	202.46 - (ICD9) LEUKEMIC RETICULOENDOTHELIOSIS INVOLVING INTRAPELVIC LYMPH NODES
	202.47 - (ICD9) LEUKEMIC RETICULOENDOTHELIOSIS INVOLVING SPLEEN
	202.48 - (ICD9) LEUKEMIC RETICULOENDOTHELIOSIS INVOLVING LYMPH NODES OF MULTIPLE SITES
	202.5 - (ICD9) LETTERER-SIWE DISEASE
	202.50 - (ICD9) LETTERER-SIWE DISEASE UNSPECIFIED SITE
	202.51 - (ICD9) LETTERER-SIWE DISEASE INVOLVING LYMPH NODES OF HEAD FACE AND NECK
	202.52 - (ICD9) LETTERER-SIWE DISEASE INVOLVING INTRATHORACIC LYMPH NODES
	202.53 - (ICD9) LETTERER-SIWE DISEASE INVOLVING INTRA-ABDOMINAL LYMPH NODES
	202.54 - (ICD9) LETTERER-SIWE DISEASE INVOLVING LYMPH NODES OF AXILLA AND UPPER LIMB
	202.55 - (ICD9) LETTERER-SIWE DISEASE INVOLVING LYMPH NODES OF INGUINAL REGION AND LOWER LIMB
	202.56 - (ICD9) LETTERER-SIWE DISEASE INVOLVING INTRAPELVIC LYMPH NODES
	202.57 - (ICD9) LETTERER-SIWE DISEASE INVOLVING SPLEEN
	202.58 - (ICD9) LETTERER-SIWE DISEASE INVOLVING LYMPH NODES OF MULTIPLE SITES
	202.6 - (ICD9) MALIGNANT MAST CELL TUMORS
	202.60 - (ICD9) MALIGNANT MAST CELL TUMORS UNSPECIFIED SITE
	202.61 - (ICD9) MALIGNANT MAST CELL TUMORS INVOLVING LYMPH NODES OF HEAD FACE AND NECK
	202.62 - (ICD9) MALIGNANT MAST CELL TUMORS INVOLVING INTRATHORACIC LYMPH NODES
	202.63 - (ICD9) MALIGNANT MAST CELL TUMORS INVOLVING INTRA-ABDOMINAL LYMPH NODES
	202.64 - (ICD9) MALIGNANT MAST CELL TUMORS INVOLVING LYMPH NODES OF AXILLA AND UPPER LIMB
	202.65 - (ICD9) MALIGNANT MAST CELL TUMORS INVOLVING LYMPH NODES OF INGUINAL REGION AND LOWER LIMB
	202.66 - (ICD9) MALIGNANT MAST CELL TUMORS INVOLVING INTRAPELVIC LYMPH NODES
	202.67 - (ICD9) MALIGNANT MAST CELL TUMORS INVOLVING SPLEEN
	202.68 - (ICD9) MALIGNANT MAST CELL TUMORS INVOLVING LYMPH NODES OF MULTIPLE SITES
	202.7 - (ICD9) PERIPHERAL T-CELL LYMPHOMA
	202.70 - (ICD9) PERIPHERAL T-CELL LYMPHOMA UNSPECIFIED SITE
	202.71 - (ICD9) PERIPHERAL T-CELL LYMPHOMA INVOLVING LYMPH NODES OF HEAD FACE AND NECK
	202.72 - (ICD9) PERIPHERAL T-CELL LYMPHOMA INVOLVING INTRATHORACIC LYMPH NODES
	202.73 - (ICD9) PERIPHERAL T-CELL LYMPHOMA INVOLVING INTRA-ABDOMINAL LYMPH NODES
	202.74 - (ICD9) PERIPHERAL T-CELL LYMPHOMA INVOLVING LYMPH NODES OF AXILLA AND UPPER LIMB
	202.75 - (ICD9) PERIPHERAL T-CELL LYMPHOMA INVOLVING LYMPH NODES OF INGUINAL REGION AND LOWER LIMB
	202.76 - (ICD9) PERIPHERAL T-CELL LYMPHOMA INVOLVING INTRAPELVIC LYMPH NODES
	202.77 - (ICD9) PERIPHERAL T-CELL LYMPHOMA INVOLVING SPLEEN
	202.78 - (ICD9) PERIPHERAL T-CELL LYMPHOMA INVOLVING LYMPH NODES OF MULTIPLE SITES
	202.8 - (ICD9) OTHER MALIGNANT LYMPHOMAS
	202.80 - (ICD9) OTHER MALIGNANT LYMPHOMAS UNSPECIFIED SITE
	202.81 - (ICD9) OTHER MALIGNANT LYMPHOMAS INVOLVING LYMPH NODES OF HEAD FACE AND NECK
	202.82 - (ICD9) OTHER MALIGNANT LYMPHOMAS INVOLVING INTRATHORACIC LYMPH NODES
	202.83 - (ICD9) OTHER MALIGNANT LYMPHOMAS INVOLVING INTRA-ABDOMINAL LYMPH NODES
	202.84 - (ICD9) OTHER MALIGNANT LYMPHOMAS INVOLVING LYMPH NODES OF AXILLA AND UPPER LIMB
	202.85 - (ICD9) OTHER MALIGNANT LYMPHOMAS INVOLVING LYMPH NODES OF INGUINAL REGION AND LOWER LIMB
	202.86 - (ICD9) OTHER MALIGNANT LYMPHOMAS INVOLVING INTRAPELVIC LYMPH NODES
	202.87 - (ICD9) OTHER MALIGNANT LYMPHOMAS INVOLVING SPLEEN
	202.88 - (ICD9) OTHER MALIGNANT LYMPHOMAS INVOLVING LYMPH NODES OF MULTIPLE SITES
	202.9 - (ICD9) OTHER AND UNSPECIFIED MALIGNANT NEOPLASMS OF LYMPHOID AND HISTIOCYTIC TISSUE
	202.90 - (ICD9) OTHER AND UNSPECIFIED MALIGNANT NEOPLASMS OF LYMPHOID AND HISTIOCYTIC TISSUE UNSPECIFIED SITE
	202.91 - (ICD9) OTHER AND UNSPECIFIED MALIGNANT NEOPLASMS OF LYMPHOID AND HISTIOCYTIC TISSUE INVOLVING LYMPH NODES OF HEAD FACE AND NECK
	202.92 - (ICD9) OTHER AND UNSPECIFIED MALIGNANT NEOPLASMS OF LYMPHOID AND HISTIOCYTIC TISSUE INVOLVING INTRATHORACIC LYMPH NODES
	202.93 - (ICD9) OTHER AND UNSPECIFIED MALIGNANT NEOPLASMS OF LYMPHOID AND HISTIOCYTIC TISSUE INVOLVING INTRA-ABDOMINAL LYMPH NODES
	202.94 - (ICD9) OTHER AND UNSPECIFIED MALIGNANT NEOPLASMS OF LYMPHOID AND HISTIOCYTIC TISSUE INVOLVING LYMPH NODES OF AXILLA AND UPPER LIMB
	202.95 - (ICD9) OTHER AND UNSPECIFIED MALIGNANT NEOPLASMS OF LYMPHOID AND HISTIOCYTIC TISSUE INVOLVING LYMPH NODES OF INGUINAL REGION AND LOWER LIMB
	202.96 - (ICD9) OTHER AND UNSPECIFIED MALIGNANT NEOPLASMS OF LYMPHOID AND HISTIOCYTIC TISSUE INVOLVING INTRAPELVIC LYMPH NODES
	202.97 - (ICD9) OTHER AND UNSPECIFIED MALIGNANT NEOPLASMS OF LYMPHOID AND HISTIOCYTIC TISSUE INVOLVING SPLEEN
	202.98 - (ICD9) OTHER AND UNSPECIFIED MALIGNANT NEOPLASMS OF LYMPHOID AND HISTIOCYTIC TISSUE INVOLVING LYMPH NODES OF MULTIPLE SITES
	203 - (ICD9) MULTIPLE MYELOMA AND IMMUNOPROLIFERATIVE NEOPLASMS
	203.0 - (ICD9) MULTIPLE MYELOMA
	203.00 - (ICD9) MULTIPLE MYELOMA WITHOUT MENTION OF HAVING ACHIEVED REMISSION
	203.01 - (ICD9) MULTIPLE MYELOMA IN REMISSION
	203.02 - (ICD9) MULTIPLE MYELOMA IN RELAPSE
	203.1 - (ICD9) PLASMA CELL LEUKEMIA
	203.10 - (ICD9) PLASMA CELL LEUKEMIA WITHOUT MENTION OF HAVING ACHIEVED REMISSION
	203.11 - (ICD9) PLASMA CELL LEUKEMIA IN REMISSION
	203.12 - (ICD9) PLASMA CELL LEUKEMIA IN RELAPSE
	203.8 - (ICD9) OTHER IMMUNOPROLIFERATIVE NEOPLASMS
	203.80 - (ICD9) OTHER IMMUNOPROLIFERATIVE NEOPLASMS WITHOUT MENTION OF HAVING ACHIEVED REMISSION
	203.81 - (ICD9) OTHER IMMUNOPROLIFERATIVE NEOPLASMS IN REMISSION
	203.82 - (ICD9) OTHER IMMUNOPROLIFERATIVE NEOPLASMS IN RELAPSE
	204 - (ICD9) LYMPHOID LEUKEMIA
	204.0 - (ICD9) ACUTE LYMPHOID LEUKEMIA
	204.00 - (ICD9) ACUTE LYMPHOID LEUKEMIA WITHOUT MENTION OF HAVING ACHIEVED REMISSION
	204.01 - (ICD9) ACUTE LYMPHOID LEUKEMIA IN REMISSION
	204.02 - (ICD9) ACUTE LYMPHOID LEUKEMIA IN RELAPSE
	204.1 - (ICD9) CHRONIC LYMPHOID LEUKEMIA
	204.10 - (ICD9) CHRONIC LYMPHOID LEUKEMIA WITHOUT MENTION OF HAVING ACHIEVED REMISSION
	204.11 - (ICD9) CHRONIC LYMPHOID LEUKEMIA IN REMISSION
	204.12 - (ICD9) CHRONIC LYMPHOID LEUKEMIA IN RELAPSE
	204.2 - (ICD9) SUBACUTE LYMPHOID LEUKEMIA
	204.20 - (ICD9) SUBACUTE LYMPHOID LEUKEMIA WITHOUT MENTION OF HAVING ACHIEVED REMISSION
	204.21 - (ICD9) SUBACUTE LYMPHOID LEUKEMIA IN REMISSION
	204.22 - (ICD9) SUBACUTE LYMPHOID LEUKEMIA IN RELAPSE
	204.8 - (ICD9) OTHER LYMPHOID LEUKEMIA
	204.80 - (ICD9) OTHER LYMPHOID LEUKEMIA WITHOUT MENTION OF HAVING ACHIEVED REMISSION
	204.81 - (ICD9) OTHER LYMPHOID LEUKEMIA IN REMISSION
	204.82 - (ICD9) OTHER LYMPHOID LEUKEMIA IN RELAPSE
	204.9 - (ICD9) UNSPECIFIED LYMPHOID LEUKEMIA
	204.90 - (ICD9) UNSPECIFIED LYMPHOID LEUKEMIA WITHOUT MENTION OF HAVING ACHIEVED REMISSION
	204.91 - (ICD9) UNSPECIFIED LYMPHOID LEUKEMIA IN REMISSION
	204.92 - (ICD9) UNSPECIFIED LYMPHOID LEUKEMIA IN RELAPSE
	205 - (ICD9) MYELOID LEUKEMIA
	205.0 - (ICD9) ACUTE MYELOID LEUKEMIA
	205.00 - (ICD9) ACUTE MYELOID LEUKEMIA WITHOUT MENTION OF HAVING ACHIEVED REMISSION
	205.01 - (ICD9) ACUTE MYELOID LEUKEMIA IN REMISSION
	205.02 - (ICD9) ACUTE MYELOID LEUKEMIA IN RELAPSE
	205.1 - (ICD9) CHRONIC MYELOID LEUKEMIA
	205.10 - (ICD9) CHRONIC MYELOID LEUKEMIA WITHOUT MENTION OF HAVING ACHIEVED REMISSION
	205.11 - (ICD9) CHRONIC MYELOID LEUKEMIA IN REMISSION
	205.12 - (ICD9) CHRONIC MYELOID LEUKEMIA IN RELAPSE
	205.2 - (ICD9) SUBACUTE MYELOID LEUKEMIA
	205.20 - (ICD9) SUBACUTE MYELOID LEUKEMIA WITHOUT MENTION OF HAVING ACHIEVED REMISSION
	205.21 - (ICD9) SUBACUTE MYELOID LEUKEMIA IN REMISSION
	205.22 - (ICD9) SUBACUTE MYELOID LEUKEMIA IN RELAPSE
	205.3 - (ICD9) MYELOID SARCOMA
	205.30 - (ICD9) MYELOID SARCOMA WITHOUT MENTION OF HAVING ACHIEVED REMISSION
	205.31 - (ICD9) MYELOID SARCOMA IN REMISSION
	205.32 - (ICD9) MYELOID SARCOMA IN RELAPSE
	205.8 - (ICD9) OTHER MYELOID LEUKEMIA
	205.80 - (ICD9) OTHER MYELOID LEUKEMIA WITHOUT MENTION OF HAVING ACHIEVED REMISSION
	205.81 - (ICD9) OTHER MYELOID LEUKEMIA IN REMISSION
	205.82 - (ICD9) OTHER MYELOID LEUKEMIA IN RELAPSE
	205.9 - (ICD9) UNSPECIFIED MYELOID LEUKEMIA
	205.90 - (ICD9) UNSPECIFIED MYELOID LEUKEMIA WITHOUT MENTION OF HAVING ACHIEVED REMISSION
	205.91 - (ICD9) UNSPECIFIED MYELOID LEUKEMIA IN REMISSION
	205.92 - (ICD9) UNSPECIFIED MYELOID LEUKEMIA IN RELAPSE
	206 - (ICD9) MONOCYTIC LEUKEMIA
	206.0 - (ICD9) ACUTE MONOCYTIC LEUKEMIA
	206.00 - (ICD9) ACUTE MONOCYTIC LEUKEMIA WITHOUT MENTION OF HAVING ACHIEVED REMISSION
	206.01 - (ICD9) ACUTE MONOCYTIC LEUKEMIA IN REMISSION
	206.02 - (ICD9) ACUTE MONOCYTIC LEUKEMIA IN RELAPSE
	206.1 - (ICD9) CHRONIC MONOCYTIC LEUKEMIA
	206.10 - (ICD9) CHRONIC MONOCYTIC LEUKEMIA WITHOUT MENTION OF HAVING ACHIEVED REMISSION
	206.11 - (ICD9) CHRONIC MONOCYTIC LEUKEMIA IN REMISSION
	206.12 - (ICD9) CHRONIC MONOCYTIC LEUKEMIA IN RELAPSE
	206.2 - (ICD9) SUBACUTE MONOCYTIC LEUKEMIA
	206.20 - (ICD9) SUBACUTE MONOCYTIC LEUKEMIA WITHOUT MENTION OF HAVING ACHIEVED REMISSION
	206.21 - (ICD9) SUBACUTE MONOCYTIC LEUKEMIA IN REMISSION
	206.22 - (ICD9) SUBACUTE MONOCYTIC LEUKEMIA IN RELAPSE
	206.8 - (ICD9) OTHER MONOCYTIC LEUKEMIA
	206.80 - (ICD9) OTHER MONOCYTIC LEUKEMIA WITHOUT MENTION OF HAVING ACHIEVED REMISSION
	206.81 - (ICD9) OTHER MONOCYTIC LEUKEMIA IN REMISSION
	206.82 - (ICD9) OTHER MONOCYTIC LEUKEMIA IN RELAPSE
	206.9 - (ICD9) UNSPECIFIED MONOCYTIC LEUKEMIA
	206.90 - (ICD9) UNSPECIFIED MONOCYTIC LEUKEMIA WITHOUT MENTION OF HAVING ACHIEVED REMISSION
	206.91 - (ICD9) UNSPECIFIED MONOCYTIC LEUKEMIA IN REMISSION
	206.92 - (ICD9) UNSPECIFIED MONOCYTIC LEUKEMIA IN RELAPSE
	207 - (ICD9) OTHER SPECIFIED LEUKEMIA
	207.0 - (ICD9) ACUTE ERYTHREMIA AND ERYTHROLEUKEMIA
	207.00 - (ICD9) ACUTE ERYTHREMIA AND ERYTHROLEUKEMIA WITHOUT MENTION OF HAVING ACHIEVED REMISSION
	207.01 - (ICD9) ACUTE ERYTHREMIA AND ERYTHROLEUKEMIA IN REMISSION
	207.02 - (ICD9) ACUTE ERYTHREMIA AND ERYTHROLEUKEMIA IN RELAPSE
	207.1 - (ICD9) CHRONIC ERYTHREMIA
	207.10 - (ICD9) CHRONIC ERYTHREMIA WITHOUT MENTION OF HAVING ACHIEVED REMISSION
	207.11 - (ICD9) CHRONIC ERYTHREMIA IN REMISSION
	207.12 - (ICD9) CHRONIC ERYTHREMIA IN RELAPSE
	207.2 - (ICD9) MEGAKARYOCYTIC LEUKEMIA
	207.20 - (ICD9) MEGAKARYOCYTIC LEUKEMIA WITHOUT MENTION OF HAVING ACHIEVED REMISSION
	207.21 - (ICD9) MEGAKARYOCYTIC LEUKEMIA IN REMISSION
	207.22 - (ICD9) MEGAKARYOCYTIC LEUKEMIA IN RELAPSE
	207.8 - (ICD9) OTHER SPECIFIED LEUKEMIA
	207.80 - (ICD9) OTHER SPECIFIED LEUKEMIA WITHOUT MENTION OF HAVING ACHIEVED REMISSION
	207.81 - (ICD9) OTHER SPECIFIED LEUKEMIA IN REMISSION
	207.82 - (ICD9) OTHER SPECIFIED LEUKEMIA IN RELAPSE
	208 - (ICD9) LEUKEMIA OF UNSPECIFIED CELL TYPE
	208.0 - (ICD9) ACUTE LEUKEMIA OF UNSPECIFIED CELL TYPE
	208.00 - (ICD9) ACUTE LEUKEMIA OF UNSPECIFIED CELL TYPE WITHOUT MENTION OF HAVING ACHIEVED REMISSION
	208.01 - (ICD9) ACUTE LEUKEMIA OF UNSPECIFIED CELL TYPE IN REMISSION
	208.02 - (ICD9) ACUTE LEUKEMIA OF UNSPECIFIED CELL TYPE IN RELAPSE
	208.1 - (ICD9) CHRONIC LEUKEMIA OF UNSPECIFIED CELL TYPE
	208.10 - (ICD9) CHRONIC LEUKEMIA OF UNSPECIFIED CELL TYPE WITHOUT MENTION OF HAVING ACHIEVED REMISSION
	208.11 - (ICD9) CHRONIC LEUKEMIA OF UNSPECIFIED CELL TYPE IN REMISSION
	208.12 - (ICD9) CHRONIC LEUKEMIA OF UNSPECIFIED CELL TYPE IN RELAPSE
	208.2 - (ICD9) SUBACUTE LEUKEMIA OF UNSPECIFIED CELL TYPE
	208.20 - (ICD9) SUBACUTE LEUKEMIA OF UNSPECIFIED CELL TYPE WITHOUT MENTION OF HAVING ACHIEVED REMISSION
	208.21 - (ICD9) SUBACUTE LEUKEMIA OF UNSPECIFIED CELL TYPE IN REMISSION
	208.22 - (ICD9) SUBACUTE LEUKEMIA OF UNSPECIFIED CELL TYPE IN RELAPSE
	208.8 - (ICD9) OTHER LEUKEMIA OF UNSPECIFIED CELL TYPE
	208.80 - (ICD9) OTHER LEUKEMIA OF UNSPECIFIED CELL TYPE WITHOUT MENTION OF HAVING ACHIEVED REMISSION
	208.81 - (ICD9) OTHER LEUKEMIA OF UNSPECIFIED CELL TYPE IN REMISSION
	208.82 - (ICD9) OTHER LEUKEMIA OF UNSPECIFIED CELL TYPE IN RELAPSE
	208.9 - (ICD9) UNSPECIFIED LEUKEMIA
	208.90 - (ICD9) UNSPECIFIED LEUKEMIA WITHOUT MENTION OF HAVING ACHIEVED REMISSION
	208.91 - (ICD9) UNSPECIFIED LEUKEMIA IN REMISSION
	208.92 - (ICD9) UNSPECIFIED LEUKEMIA IN RELAPSE
	230 - (ICD9) CARCINOMA IN SITU OF DIGESTIVE ORGANS
	230.0 - (ICD9) CARCINOMA IN SITU OF LIP ORAL CAVITY AND PHARYNX
	230.1 - (ICD9) CARCINOMA IN SITU OF ESOPHAGUS
	230.2 - (ICD9) CARCINOMA IN SITU OF STOMACH
	230.3 - (ICD9) CARCINOMA IN SITU OF COLON
	230.4 - (ICD9) CARCINOMA IN SITU OF RECTUM
	230.5 - (ICD9) CARCINOMA IN SITU OF ANAL CANAL
	230.6 - (ICD9) CARCINOMA IN SITU OF ANUS UNSPECIFIED
	230.7 - (ICD9) CARCINOMA IN SITU OF OTHER AND UNSPECIFIED PARTS OF INTESTINE
	230.8 - (ICD9) CARCINOMA IN SITU OF LIVER AND BILIARY SYSTEM
	230.9 - (ICD9) CARCINOMA IN SITU OF OTHER AND UNSPECIFIED DIGESTIVE ORGANS
	231 - (ICD9) CARCINOMA IN SITU OF RESPIRATORY SYSTEM
	231.0 - (ICD9) CARCINOMA IN SITU OF LARYNX
	231.1 - (ICD9) CARCINOMA IN SITU OF TRACHEA
	231.2 - (ICD9) CARCINOMA IN SITU OF BRONCHUS AND LUNG
	231.8 - (ICD9) CARCINOMA IN SITU OF OTHER SPECIFIED PARTS OF RESPIRATORY SYSTEM
	231.9 - (ICD9) CARCINOMA IN SITU OF RESPIRATORY SYSTEM PART UNSPECIFIED
	232 - (ICD9) CARCINOMA IN SITU OF SKIN
	232.0 - (ICD9) CARCINOMA IN SITU OF SKIN OF LIP
	232.1 - (ICD9) CARCINOMA IN SITU OF EYELID INCLUDING CANTHUS
	232.2 - (ICD9) CARCINOMA IN SITU OF SKIN OF EAR AND EXTERNAL AUDITORY CANAL
	232.3 - (ICD9) CARCINOMA IN SITU OF SKIN OF OTHER AND UNSPECIFIED PARTS OF FACE
	232.4 - (ICD9) CARCINOMA IN SITU OF SCALP AND SKIN OF NECK
	232.5 - (ICD9) CARCINOMA IN SITU OF SKIN OF TRUNK EXCEPT SCROTUM
	232.6 - (ICD9) CARCINOMA IN SITU OF SKIN OF UPPER LIMB INCLUDING SHOULDER
	232.7 - (ICD9) CARCINOMA IN SITU OF SKIN OF LOWER LIMB INCLUDING HIP
	232.8 - (ICD9) CARCINOMA IN SITU OF OTHER SPECIFIED SITES OF SKIN
	232.9 - (ICD9) CARCINOMA IN SITU OF SKIN SITE UNSPECIFIED
	233 - (ICD9) CARCINOMA IN SITU OF BREAST AND GENITOURINARY SYSTEM
	233.0 - (ICD9) CARCINOMA IN SITU OF BREAST
	233.1 - (ICD9) CARCINOMA IN SITU OF CERVIX UTERI
	233.2 - (ICD9) CARCINOMA IN SITU OF OTHER AND UNSPECIFIED PARTS OF UTERUS
	233.3 - (ICD9) CARCINOMA IN SITU OF OTHER AND UNSPECIFIED FEMALE GENITAL ORGANS
	233.30 - (ICD9) CARCINOMA IN SITU OF UNSPECIFIED FEMALE GENITAL ORGAN
	233.31 - (ICD9) CARCINOMA IN SITU OF VAGINA
	233.32 - (ICD9) CARCINOMA IN SITU OF VULVA
	233.39 - (ICD9) CARCINOMA IN SITU OF OTHER FEMALE GENITAL ORGAN
	233.4 - (ICD9) CARCINOMA IN SITU OF PROSTATE
	233.5 - (ICD9) CARCINOMA IN SITU OF PENIS
	233.6 - (ICD9) CARCINOMA IN SITU OF OTHER AND UNSPECIFIED MALE GENITAL ORGANS
	233.7 - (ICD9) CARCINOMA IN SITU OF BLADDER
	233.9 - (ICD9) CARCINOMA IN SITU OF OTHER AND UNSPECIFIED URINARY ORGANS
	234 - (ICD9) CARCINOMA IN SITU OF OTHER AND UNSPECIFIED SITES
	234.0 - (ICD9) CARCINOMA IN SITU OF EYE
	234.8 - (ICD9) CARCINOMA IN SITU OF OTHER SPECIFIED SITES
	234.9 - (ICD9) CARCINOMA IN SITU SITE UNSPECIFIED
	The occurrence of Outpatient with the following attributes:
	Diagnosis Code (Any Position) is any of: { "140", "140.0", "140.1", "140.3", "140.4", "140.5", "140.6", "140.8", "140.9", "141", "141.0", "141.1", "141.2", "141.3", "141.4", "141.5", "141.6", "141.8", "141.9", "142", "142.0", "142.1", "142.2", "142.8", "142.9", "143", "143.0", "143.1", "143.8", "143.9", "144", "144.0", "144.1", "144.8", "144.9", "145", "145.0", "145.1", "145.2", "145.3", "145.4",…
	140 - (ICD9) MALIGNANT NEOPLASM OF LIP
	140.0 - (ICD9) MALIGNANT NEOPLASM OF UPPER LIP VERMILION BORDER
	140.1 - (ICD9) MALIGNANT NEOPLASM OF LOWER LIP VERMILION BORDER
	140.3 - (ICD9) MALIGNANT NEOPLASM OF UPPER LIP INNER ASPECT
	140.4 - (ICD9) MALIGNANT NEOPLASM OF LOWER LIP INNER ASPECT
	140.5 - (ICD9) MALIGNANT NEOPLASM OF LIP UNSPECIFIED INNER ASPECT
	140.6 - (ICD9) MALIGNANT NEOPLASM OF COMMISSURE OF LIP
	140.8 - (ICD9) MALIGNANT NEOPLASM OF OTHER SITES OF LIP
	140.9 - (ICD9) MALIGNANT NEOPLASM OF LIP UNSPECIFIED VERMILION BORDER
	141 - (ICD9) MALIGNANT NEOPLASM OF TONGUE
	141.0 - (ICD9) MALIGNANT NEOPLASM OF BASE OF TONGUE
	141.1 - (ICD9) MALIGNANT NEOPLASM OF DORSAL SURFACE OF TONGUE
	141.2 - (ICD9) MALIGNANT NEOPLASM OF TIP AND LATERAL BORDER OF TONGUE
	141.3 - (ICD9) MALIGNANT NEOPLASM OF VENTRAL SURFACE OF TONGUE
	141.4 - (ICD9) MALIGNANT NEOPLASM OF ANTERIOR TWO-THIRDS OF TONGUE PART UNSPECIFIED
	141.5 - (ICD9) MALIGNANT NEOPLASM OF JUNCTIONAL ZONE OF TONGUE
	141.6 - (ICD9) MALIGNANT NEOPLASM OF LINGUAL TONSIL
	141.8 - (ICD9) MALIGNANT NEOPLASM OF OTHER SITES OF TONGUE
	141.9 - (ICD9) MALIGNANT NEOPLASM OF TONGUE UNSPECIFIED
	142 - (ICD9) MALIGNANT NEOPLASM OF MAJOR SALIVARY GLANDS
	142.0 - (ICD9) MALIGNANT NEOPLASM OF PAROTID GLAND
	142.1 - (ICD9) MALIGNANT NEOPLASM OF SUBMANDIBULAR GLAND
	142.2 - (ICD9) MALIGNANT NEOPLASM OF SUBLINGUAL GLAND
	142.8 - (ICD9) MALIGNANT NEOPLASM OF OTHER MAJOR SALIVARY GLANDS
	142.9 - (ICD9) MALIGNANT NEOPLASM OF SALIVARY GLAND UNSPECIFIED
	143 - (ICD9) MALIGNANT NEOPLASM OF GUM
	143.0 - (ICD9) MALIGNANT NEOPLASM OF UPPER GUM
	143.1 - (ICD9) MALIGNANT NEOPLASM OF LOWER GUM
	143.8 - (ICD9) MALIGNANT NEOPLASM OF OTHER SITES OF GUM
	143.9 - (ICD9) MALIGNANT NEOPLASM OF GUM UNSPECIFIED
	144 - (ICD9) MALIGNANT NEOPLASM OF FLOOR OF MOUTH
	144.0 - (ICD9) MALIGNANT NEOPLASM OF ANTERIOR PORTION OF FLOOR OF MOUTH
	144.1 - (ICD9) MALIGNANT NEOPLASM OF LATERAL PORTION OF FLOOR OF MOUTH
	144.8 - (ICD9) MALIGNANT NEOPLASM OF OTHER SITES OF FLOOR OF MOUTH
	144.9 - (ICD9) MALIGNANT NEOPLASM OF FLOOR OF MOUTH PART UNSPECIFIED
	145 - (ICD9) MALIGNANT NEOPLASM OF OTHER AND UNSPECIFIED PARTS OF MOUTH
	145.0 - (ICD9) MALIGNANT NEOPLASM OF CHEEK MUCOSA
	145.1 - (ICD9) MALIGNANT NEOPLASM OF VESTIBULE OF MOUTH
	145.2 - (ICD9) MALIGNANT NEOPLASM OF HARD PALATE
	145.3 - (ICD9) MALIGNANT NEOPLASM OF SOFT PALATE
	145.4 - (ICD9) MALIGNANT NEOPLASM OF UVULA
	145.5 - (ICD9) MALIGNANT NEOPLASM OF PALATE UNSPECIFIED
	145.6 - (ICD9) MALIGNANT NEOPLASM OF RETROMOLAR AREA
	145.8 - (ICD9) MALIGNANT NEOPLASM OF OTHER SPECIFIED PARTS OF MOUTH
	145.9 - (ICD9) MALIGNANT NEOPLASM OF MOUTH UNSPECIFIED
	146 - (ICD9) MALIGNANT NEOPLASM OF OROPHARYNX
	146.0 - (ICD9) MALIGNANT NEOPLASM OF TONSIL
	146.1 - (ICD9) MALIGNANT NEOPLASM OF TONSILLAR FOSSA
	146.2 - (ICD9) MALIGNANT NEOPLASM OF TONSILLAR PILLARS (ANTERIOR) (POSTERIOR)
	146.3 - (ICD9) MALIGNANT NEOPLASM OF VALLECULA EPIGLOTTICA
	146.4 - (ICD9) MALIGNANT NEOPLASM OF ANTERIOR ASPECT OF EPIGLOTTIS
	146.5 - (ICD9) MALIGNANT NEOPLASM OF JUNCTIONAL REGION OF OROPHARYNX
	146.6 - (ICD9) MALIGNANT NEOPLASM OF LATERAL WALL OF OROPHARYNX
	146.7 - (ICD9) MALIGNANT NEOPLASM OF POSTERIOR WALL OF OROPHARYNX
	146.8 - (ICD9) MALIGNANT NEOPLASM OF OTHER SPECIFIED SITES OF OROPHARYNX
	146.9 - (ICD9) MALIGNANT NEOPLASM OF OROPHARYNX UNSPECIFIED SITE
	147 - (ICD9) MALIGNANT NEOPLASM OF NASOPHARYNX
	147.0 - (ICD9) MALIGNANT NEOPLASM OF SUPERIOR WALL OF NASOPHARYNX
	147.1 - (ICD9) MALIGNANT NEOPLASM OF POSTERIOR WALL OF NASOPHARYNX
	147.2 - (ICD9) MALIGNANT NEOPLASM OF LATERAL WALL OF NASOPHARYNX
	147.3 - (ICD9) MALIGNANT NEOPLASM OF ANTERIOR WALL OF NASOPHARYNX
	147.8 - (ICD9) MALIGNANT NEOPLASM OF OTHER SPECIFIED SITES OF NASOPHARYNX
	147.9 - (ICD9) MALIGNANT NEOPLASM OF NASOPHARYNX UNSPECIFIED SITE
	148 - (ICD9) MALIGNANT NEOPLASM OF HYPOPHARYNX
	148.0 - (ICD9) MALIGNANT NEOPLASM OF POSTCRICOID REGION OF HYPOPHARYNX
	148.1 - (ICD9) MALIGNANT NEOPLASM OF PYRIFORM SINUS
	148.2 - (ICD9) MALIGNANT NEOPLASM OF ARYEPIGLOTTIC FOLD HYPOPHARYNGEAL ASPECT
	148.3 - (ICD9) MALIGNANT NEOPLASM OF POSTERIOR HYPOPHARYNGEAL WALL
	148.8 - (ICD9) MALIGNANT NEOPLASM OF OTHER SPECIFIED SITES OF HYPOPHARYNX
	148.9 - (ICD9) MALIGNANT NEOPLASM OF HYPOPHARYNX UNSPECIFIED SITE
	149 - (ICD9) MALIGNANT NEOPLASM OF OTHER AND ILL-DEFINED SITES WITHIN THE LIP ORAL CAVITY AND PHARYNX
	149.0 - (ICD9) MALIGNANT NEOPLASM OF PHARYNX UNSPECIFIED
	149.1 - (ICD9) MALIGNANT NEOPLASM OF WALDEYER'S RING
	149.8 - (ICD9) MALIGNANT NEOPLASM OF OTHER SITES WITHIN THE LIP AND ORAL CAVITY
	149.9 - (ICD9) MALIGNANT NEOPLASM OF ILL-DEFINED SITES WITHIN THE LIP AND ORAL CAVITY
	150 - (ICD9) MALIGNANT NEOPLASM OF ESOPHAGUS
	150.0 - (ICD9) MALIGNANT NEOPLASM OF CERVICAL ESOPHAGUS
	150.1 - (ICD9) MALIGNANT NEOPLASM OF THORACIC ESOPHAGUS
	150.2 - (ICD9) MALIGNANT NEOPLASM OF ABDOMINAL ESOPHAGUS
	150.3 - (ICD9) MALIGNANT NEOPLASM OF UPPER THIRD OF ESOPHAGUS
	150.4 - (ICD9) MALIGNANT NEOPLASM OF MIDDLE THIRD OF ESOPHAGUS
	150.5 - (ICD9) MALIGNANT NEOPLASM OF LOWER THIRD OF ESOPHAGUS
	150.8 - (ICD9) MALIGNANT NEOPLASM OF OTHER SPECIFIED PART OF ESOPHAGUS
	150.9 - (ICD9) MALIGNANT NEOPLASM OF ESOPHAGUS UNSPECIFIED SITE
	151 - (ICD9) MALIGNANT NEOPLASM OF STOMACH
	151.0 - (ICD9) MALIGNANT NEOPLASM OF CARDIA
	151.1 - (ICD9) MALIGNANT NEOPLASM OF PYLORUS
	151.2 - (ICD9) MALIGNANT NEOPLASM OF PYLORIC ANTRUM
	151.3 - (ICD9) MALIGNANT NEOPLASM OF FUNDUS OF STOMACH
	151.4 - (ICD9) MALIGNANT NEOPLASM OF BODY OF STOMACH
	151.5 - (ICD9) MALIGNANT NEOPLASM OF LESSER CURVATURE OF STOMACH UNSPECIFIED
	151.6 - (ICD9) MALIGNANT NEOPLASM OF GREATER CURVATURE OF STOMACH UNSPECIFIED
	151.8 - (ICD9) MALIGNANT NEOPLASM OF OTHER SPECIFIED SITES OF STOMACH
	151.9 - (ICD9) MALIGNANT NEOPLASM OF STOMACH UNSPECIFIED SITE
	152 - (ICD9) MALIGNANT NEOPLASM OF SMALL INTESTINE INCLUDING DUODENUM
	152.0 - (ICD9) MALIGNANT NEOPLASM OF DUODENUM
	152.1 - (ICD9) MALIGNANT NEOPLASM OF JEJUNUM
	152.2 - (ICD9) MALIGNANT NEOPLASM OF ILEUM
	152.3 - (ICD9) MALIGNANT NEOPLASM OF MECKEL'S DIVERTICULUM
	152.8 - (ICD9) MALIGNANT NEOPLASM OF OTHER SPECIFIED SITES OF SMALL INTESTINE
	152.9 - (ICD9) MALIGNANT NEOPLASM OF SMALL INTESTINE UNSPECIFIED SITE
	153 - (ICD9) MALIGNANT NEOPLASM OF COLON
	153.0 - (ICD9) MALIGNANT NEOPLASM OF HEPATIC FLEXURE
	153.1 - (ICD9) MALIGNANT NEOPLASM OF TRANSVERSE COLON
	153.2 - (ICD9) MALIGNANT NEOPLASM OF DESCENDING COLON
	153.3 - (ICD9) MALIGNANT NEOPLASM OF SIGMOID COLON
	153.4 - (ICD9) MALIGNANT NEOPLASM OF CECUM
	153.5 - (ICD9) MALIGNANT NEOPLASM OF APPENDIX VERMIFORMIS
	153.6 - (ICD9) MALIGNANT NEOPLASM OF ASCENDING COLON
	153.7 - (ICD9) MALIGNANT NEOPLASM OF SPLENIC FLEXURE
	153.8 - (ICD9) MALIGNANT NEOPLASM OF OTHER SPECIFIED SITES OF LARGE INTESTINE
	153.9 - (ICD9) MALIGNANT NEOPLASM OF COLON UNSPECIFIED SITE
	154 - (ICD9) MALIGNANT NEOPLASM OF RECTUM RECTOSIGMOID JUNCTION AND ANUS
	154.0 - (ICD9) MALIGNANT NEOPLASM OF RECTOSIGMOID JUNCTION
	154.1 - (ICD9) MALIGNANT NEOPLASM OF RECTUM
	154.2 - (ICD9) MALIGNANT NEOPLASM OF ANAL CANAL
	154.3 - (ICD9) MALIGNANT NEOPLASM OF ANUS UNSPECIFIED SITE
	154.8 - (ICD9) MALIGNANT NEOPLASM OF OTHER SITES OF RECTUM RECTOSIGMOID JUNCTION AND ANUS
	155 - (ICD9) MALIGNANT NEOPLASM OF LIVER AND INTRAHEPATIC BILE DUCTS
	155.0 - (ICD9) MALIGNANT NEOPLASM OF LIVER PRIMARY
	155.1 - (ICD9) MALIGNANT NEOPLASM OF INTRAHEPATIC BILE DUCTS
	155.2 - (ICD9) MALIGNANT NEOPLASM OF LIVER NOT SPECIFIED AS PRIMARY OR SECONDARY
	156 - (ICD9) MALIGNANT NEOPLASM OF GALLBLADDER AND EXTRAHEPATIC BILE DUCTS
	156.0 - (ICD9) MALIGNANT NEOPLASM OF GALLBLADDER
	156.1 - (ICD9) MALIGNANT NEOPLASM OF EXTRAHEPATIC BILE DUCTS
	156.2 - (ICD9) MALIGNANT NEOPLASM OF AMPULLA OF VATER
	156.8 - (ICD9) MALIGNANT NEOPLASM OF OTHER SPECIFIED SITES OF GALLBLADDER AND EXTRAHEPATIC BILE DUCTS
	156.9 - (ICD9) MALIGNANT NEOPLASM OF BILIARY TRACT PART UNSPECIFIED SITE
	157 - (ICD9) MALIGNANT NEOPLASM OF PANCREAS
	157.0 - (ICD9) MALIGNANT NEOPLASM OF HEAD OF PANCREAS
	157.1 - (ICD9) MALIGNANT NEOPLASM OF BODY OF PANCREAS
	157.2 - (ICD9) MALIGNANT NEOPLASM OF TAIL OF PANCREAS
	157.3 - (ICD9) MALIGNANT NEOPLASM OF PANCREATIC DUCT
	157.4 - (ICD9) MALIGNANT NEOPLASM OF ISLETS OF LANGERHANS
	157.8 - (ICD9) MALIGNANT NEOPLASM OF OTHER SPECIFIED SITES OF PANCREAS
	157.9 - (ICD9) MALIGNANT NEOPLASM OF PANCREAS PART UNSPECIFIED
	158 - (ICD9) MALIGNANT NEOPLASM OF RETROPERITONEUM AND PERITONEUM
	158.0 - (ICD9) MALIGNANT NEOPLASM OF RETROPERITONEUM
	158.8 - (ICD9) MALIGNANT NEOPLASM OF SPECIFIED PARTS OF PERITONEUM
	158.9 - (ICD9) MALIGNANT NEOPLASM OF PERITONEUM UNSPECIFIED
	159 - (ICD9) MALIGNANT NEOPLASM OF OTHER AND ILL-DEFINED SITES WITHIN THE DIGESTIVE ORGANS AND PERITONEUM
	159.0 - (ICD9) MALIGNANT NEOPLASM OF INTESTINAL TRACT PART UNSPECIFIED
	159.1 - (ICD9) MALIGNANT NEOPLASM OF SPLEEN NOT ELSEWHERE CLASSIFIED
	159.8 - (ICD9) MALIGNANT NEOPLASM OF OTHER SITES OF DIGESTIVE SYSTEM AND INTRA-ABDOMINAL ORGANS
	159.9 - (ICD9) MALIGNANT NEOPLASM OF ILL-DEFINED SITES WITHIN THE DIGESTIVE ORGANS AND PERITONEUM
	160 - (ICD9) MALIGNANT NEOPLASM OF NASAL CAVITIES MIDDLE EAR AND ACCESSORY SINUSES
	160.0 - (ICD9) MALIGNANT NEOPLASM OF NASAL CAVITIES
	160.1 - (ICD9) MALIGNANT NEOPLASM OF AUDITORY TUBE MIDDLE EAR AND MASTOID AIR CELLS
	160.2 - (ICD9) MALIGNANT NEOPLASM OF MAXILLARY SINUS
	160.3 - (ICD9) MALIGNANT NEOPLASM OF ETHMOIDAL SINUS
	160.4 - (ICD9) MALIGNANT NEOPLASM OF FRONTAL SINUS
	160.5 - (ICD9) MALIGNANT NEOPLASM OF SPHENOIDAL SINUS
	160.8 - (ICD9) MALIGNANT NEOPLASM OF OTHER ACCESSORY SINUSES
	160.9 - (ICD9) MALIGNANT NEOPLASM OF ACCESSORY SINUS UNSPECIFIED
	161 - (ICD9) MALIGNANT NEOPLASM OF LARYNX
	161.0 - (ICD9) MALIGNANT NEOPLASM OF GLOTTIS
	161.1 - (ICD9) MALIGNANT NEOPLASM OF SUPRAGLOTTIS
	161.2 - (ICD9) MALIGNANT NEOPLASM OF SUBGLOTTIS
	161.3 - (ICD9) MALIGNANT NEOPLASM OF LARYNGEAL CARTILAGES
	161.8 - (ICD9) MALIGNANT NEOPLASM OF OTHER SPECIFIED SITES OF LARYNX
	161.9 - (ICD9) MALIGNANT NEOPLASM OF LARYNX UNSPECIFIED
	162 - (ICD9) MALIGNANT NEOPLASM OF TRACHEA BRONCHUS AND LUNG
	162.0 - (ICD9) MALIGNANT NEOPLASM OF TRACHEA
	162.2 - (ICD9) MALIGNANT NEOPLASM OF MAIN BRONCHUS
	162.3 - (ICD9) MALIGNANT NEOPLASM OF UPPER LOBE BRONCHUS OR LUNG
	162.4 - (ICD9) MALIGNANT NEOPLASM OF MIDDLE LOBE BRONCHUS OR LUNG
	162.5 - (ICD9) MALIGNANT NEOPLASM OF LOWER LOBE BRONCHUS OR LUNG
	162.8 - (ICD9) MALIGNANT NEOPLASM OF OTHER PARTS OF BRONCHUS OR LUNG
	162.9 - (ICD9) MALIGNANT NEOPLASM OF BRONCHUS AND LUNG UNSPECIFIED
	163 - (ICD9) MALIGNANT NEOPLASM OF PLEURA
	163.0 - (ICD9) MALIGNANT NEOPLASM OF PARIETAL PLEURA
	163.1 - (ICD9) MALIGNANT NEOPLASM OF VISCERAL PLEURA
	163.8 - (ICD9) MALIGNANT NEOPLASM OF OTHER SPECIFIED SITES OF PLEURA
	163.9 - (ICD9) MALIGNANT NEOPLASM OF PLEURA UNSPECIFIED
	164 - (ICD9) MALIGNANT NEOPLASM OF THYMUS HEART AND MEDIASTINUM
	164.0 - (ICD9) MALIGNANT NEOPLASM OF THYMUS
	164.1 - (ICD9) MALIGNANT NEOPLASM OF HEART
	164.2 - (ICD9) MALIGNANT NEOPLASM OF ANTERIOR MEDIASTINUM
	164.3 - (ICD9) MALIGNANT NEOPLASM OF POSTERIOR MEDIASTINUM
	164.8 - (ICD9) MALIGNANT NEOPLASM OF OTHER PARTS OF MEDIASTINUM
	164.9 - (ICD9) MALIGNANT NEOPLASM OF MEDIASTINUM PART UNSPECIFIED
	165 - (ICD9) MALIGNANT NEOPLASM OF OTHER AND ILL-DEFINED SITES WITHIN THE RESPIRATORY SYSTEM AND INTRATHORACIC ORGANS
	165.0 - (ICD9) MALIGNANT NEOPLASM OF UPPER RESPIRATORY TRACT PART UNSPECIFIED
	165.8 - (ICD9) MALIGNANT NEOPLASM OF OTHER SITES WITHIN THE RESPIRATORY SYSTEM AND INTRATHORACIC ORGANS
	165.9 - (ICD9) MALIGNANT NEOPLASM OF ILL-DEFINED SITES WITHIN THE RESPIRATORY SYSTEM
	170 - (ICD9) MALIGNANT NEOPLASM OF BONE AND ARTICULAR CARTILAGE
	170.0 - (ICD9) MALIGNANT NEOPLASM OF BONES OF SKULL AND FACE EXCEPT MANDIBLE
	170.1 - (ICD9) MALIGNANT NEOPLASM OF MANDIBLE
	170.2 - (ICD9) MALIGNANT NEOPLASM OF VERTEBRAL COLUMN EXCLUDING SACRUM AND COCCYX
	170.3 - (ICD9) MALIGNANT NEOPLASM OF RIBS STERNUM AND CLAVICLE
	170.4 - (ICD9) MALIGNANT NEOPLASM OF SCAPULA AND LONG BONES OF UPPER LIMB
	170.5 - (ICD9) MALIGNANT NEOPLASM OF SHORT BONES OF UPPER LIMB
	170.6 - (ICD9) MALIGNANT NEOPLASM OF PELVIC BONES SACRUM AND COCCYX
	170.7 - (ICD9) MALIGNANT NEOPLASM OF LONG BONES OF LOWER LIMB
	170.8 - (ICD9) MALIGNANT NEOPLASM OF SHORT BONES OF LOWER LIMB
	170.9 - (ICD9) MALIGNANT NEOPLASM OF BONE AND ARTICULAR CARTILAGE SITE UNSPECIFIED
	171 - (ICD9) MALIGNANT NEOPLASM OF CONNECTIVE AND OTHER SOFT TISSUE
	171.0 - (ICD9) MALIGNANT NEOPLASM OF CONNECTIVE AND OTHER SOFT TISSUE OF HEAD FACE AND NECK
	171.2 - (ICD9) MALIGNANT NEOPLASM OF CONNECTIVE AND OTHER SOFT TISSUE OF UPPER LIMB INCLUDING SHOULDER
	171.3 - (ICD9) MALIGNANT NEOPLASM OF CONNECTIVE AND OTHER SOFT TISSUE OF LOWER LIMB INCLUDING HIP
	171.4 - (ICD9) MALIGNANT NEOPLASM OF CONNECTIVE AND OTHER SOFT TISSUE OF THORAX
	171.5 - (ICD9) MALIGNANT NEOPLASM OF CONNECTIVE AND OTHER SOFT TISSUE OF ABDOMEN
	171.6 - (ICD9) MALIGNANT NEOPLASM OF CONNECTIVE AND OTHER SOFT TISSUE OF PELVIS
	171.7 - (ICD9) MALIGNANT NEOPLASM OF CONNECTIVE AND OTHER SOFT TISSUE OF TRUNK UNSPECIFIED
	171.8 - (ICD9) MALIGNANT NEOPLASM OF OTHER SPECIFIED SITES OF CONNECTIVE AND OTHER SOFT TISSUE
	171.9 - (ICD9) MALIGNANT NEOPLASM OF CONNECTIVE AND OTHER SOFT TISSUE SITE UNSPECIFIED
	172 - (ICD9) MALIGNANT MELANOMA OF SKIN
	172.0 - (ICD9) MALIGNANT MELANOMA OF SKIN OF LIP
	172.1 - (ICD9) MALIGNANT MELANOMA OF SKIN OF EYELID INCLUDING CANTHUS
	172.2 - (ICD9) MALIGNANT MELANOMA OF SKIN OF EAR AND EXTERNAL AUDITORY CANAL
	172.3 - (ICD9) MALIGNANT MELANOMA OF SKIN OF OTHER AND UNSPECIFIED PARTS OF FACE
	172.4 - (ICD9) MALIGNANT MELANOMA OF SKIN OF SCALP AND NECK
	172.5 - (ICD9) MALIGNANT MELANOMA OF SKIN OF TRUNK EXCEPT SCROTUM
	172.6 - (ICD9) MALIGNANT MELANOMA OF SKIN OF UPPER LIMB INCLUDING SHOULDER
	172.7 - (ICD9) MALIGNANT MELANOMA OF SKIN OF LOWER LIMB INCLUDING HIP
	172.8 - (ICD9) MALIGNANT MELANOMA OF OTHER SPECIFIED SITES OF SKIN
	172.9 - (ICD9) MELANOMA OF SKIN SITE UNSPECIFIED
	173 - (ICD9) OTHER AND UNSPECIFIED MALIGNANT NEOPLASM OF SKIN
	173.0 - (ICD9) OTHER AND UNSPECIFIED MALIGNANT NEOPLASM OF SKIN OF LIP
	173.00 - (ICD9) UNSPECIFIED MALIGNANT NEOPLASM OF SKIN OF LIP
	173.01 - (ICD9) BASAL CELL CARCINOMA OF SKIN OF LIP
	173.02 - (ICD9) SQUAMOUS CELL CARCINOMA OF SKIN OF LIP
	173.09 - (ICD9) OTHER SPECIFIED MALIGNANT NEOPLASM OF SKIN OF LIP
	173.1 - (ICD9) OTHER AND UNSPECIFIED MALIGNANT NEOPLASM OF SKIN OF EYELID INCLUDING CANTHUS
	173.10 - (ICD9) UNSPECIFIED MALIGNANT NEOPLASM OF EYELID INCLUDING CANTHUS
	173.11 - (ICD9) BASAL CELL CARCINOMA OF EYELID INCLUDING CANTHUS
	173.12 - (ICD9) SQUAMOUS CELL CARCINOMA OF EYELID INCLUDING CANTHUS
	173.19 - (ICD9) OTHER SPECIFIED MALIGNANT NEOPLASM OF EYELID INCLUDING CANTHUS
	173.2 - (ICD9) OTHER AND UNSPECIFIED MALIGNANT NEOPLASM OF SKIN OF EAR AND EXTERNAL AUDITORY CANAL
	173.20 - (ICD9) UNSPECIFIED MALIGNANT NEOPLASM OF SKIN OF EAR AND EXTERNAL AUDITORY CANAL
	173.21 - (ICD9) BASAL CELL CARCINOMA OF SKIN OF EAR AND EXTERNAL AUDITORY CANAL
	173.22 - (ICD9) SQUAMOUS CELL CARCINOMA OF SKIN OF EAR AND EXTERNAL AUDITORY CANAL
	173.29 - (ICD9) OTHER SPECIFIED MALIGNANT NEOPLASM OF SKIN OF EAR AND EXTERNAL AUDITORY CANAL
	173.3 - (ICD9) OTHER AND UNSPECIFIED MALIGNANT NEOPLASM OF SKIN OF OTHER AND UNSPECIFIED PARTS OF FACE
	173.30 - (ICD9) UNSPECIFIED MALIGNANT NEOPLASM OF SKIN OF OTHER AND UNSPECIFIED PARTS OF FACE
	173.31 - (ICD9) BASAL CELL CARCINOMA OF SKIN OF OTHER AND UNSPECIFIED PARTS OF FACE
	173.32 - (ICD9) SQUAMOUS CELL CARCINOMA OF SKIN OF OTHER AND UNSPECIFIED PARTS OF FACE
	173.39 - (ICD9) OTHER SPECIFIED MALIGNANT NEOPLASM OF SKIN OF OTHER AND UNSPECIFIED PARTS OF FACE
	173.4 - (ICD9) OTHER AND UNSPECIFIED MALIGNANT NEOPLASM OF SCALP AND SKIN OF NECK
	173.40 - (ICD9) UNSPECIFIED MALIGNANT NEOPLASM OF SCALP AND SKIN OF NECK
	173.41 - (ICD9) BASAL CELL CARCINOMA OF SCALP AND SKIN OF NECK
	173.42 - (ICD9) SQUAMOUS CELL CARCINOMA OF SCALP AND SKIN OF NECK
	173.49 - (ICD9) OTHER SPECIFIED MALIGNANT NEOPLASM OF SCALP AND SKIN OF NECK
	173.5 - (ICD9) OTHER AND UNSPECIFIED MALIGNANT NEOPLASM OF SKIN OF TRUNK EXCEPT SCROTUM
	173.50 - (ICD9) UNSPECIFIED MALIGNANT NEOPLASM OF SKIN OF TRUNK EXCEPT SCROTUM
	173.51 - (ICD9) BASAL CELL CARCINOMA OF SKIN OF TRUNK EXCEPT SCROTUM
	173.52 - (ICD9) SQUAMOUS CELL CARCINOMA OF SKIN OF TRUNK EXCEPT SCROTUM
	173.59 - (ICD9) OTHER SPECIFIED MALIGNANT NEOPLASM OF SKIN OF TRUNK EXCEPT SCROTUM
	173.6 - (ICD9) OTHER AND UNSPECIFIED MALIGNANT NEOPLASM OF SKIN OF UPPER LIMB INCLUDING SHOULDER
	173.60 - (ICD9) UNSPECIFIED MALIGNANT NEOPLASM OF SKIN OF UPPER LIMB INCLUDING SHOULDER
	173.61 - (ICD9) BASAL CELL CARCINOMA OF SKIN OF UPPER LIMB INCLUDING SHOULDER
	173.62 - (ICD9) SQUAMOUS CELL CARCINOMA OF SKIN OF UPPER LIMB INCLUDING SHOULDER
	173.69 - (ICD9) OTHER SPECIFIED MALIGNANT NEOPLASM OF SKIN OF UPPER LIMB INCLUDING SHOULDER
	173.7 - (ICD9) OTHER AND UNSPECIFIED MALIGNANT NEOPLASM OF SKIN OF LOWER LIMB INCLUDING HIP
	173.70 - (ICD9) UNSPECIFIED MALIGNANT NEOPLASM OF SKIN OF LOWER LIMB INCLUDING HIP
	173.71 - (ICD9) BASAL CELL CARCINOMA OF SKIN OF LOWER LIMB INCLUDING HIP
	173.72 - (ICD9) SQUAMOUS CELL CARCINOMA OF SKIN OF LOWER LIMB INCLUDING HIP
	173.79 - (ICD9) OTHER SPECIFIED MALIGNANT NEOPLASM OF SKIN OF LOWER LIMB INCLUDING HIP
	173.8 - (ICD9) OTHER AND UNSPECIFIED MALIGNANT NEOPLASM OF OTHER SPECIFIED SITES OF SKIN
	173.80 - (ICD9) UNSPECIFIED MALIGNANT NEOPLASM OF OTHER SPECIFIED SITES OF SKIN
	173.81 - (ICD9) BASAL CELL CARCINOMA OF OTHER SPECIFIED SITES OF SKIN
	173.82 - (ICD9) SQUAMOUS CELL CARCINOMA OF OTHER SPECIFIED SITES OF SKIN
	173.89 - (ICD9) OTHER SPECIFIED MALIGNANT NEOPLASM OF OTHER SPECIFIED SITES OF SKIN
	173.9 - (ICD9) OTHER AND UNSPECIFIED MALIGNANT NEOPLASM OF SKIN SITE UNSPECIFIED
	173.90 - (ICD9) UNSPECIFIED MALIGNANT NEOPLASM OF SKIN SITE UNSPECIFIED
	173.91 - (ICD9) BASAL CELL CARCINOMA OF SKIN SITE UNSPECIFIED
	173.92 - (ICD9) SQUAMOUS CELL CARCINOMA OF SKIN SITE UNSPECIFIED
	173.99 - (ICD9) OTHER SPECIFIED MALIGNANT NEOPLASM OF SKIN SITE UNSPECIFIED
	174 - (ICD9) MALIGNANT NEOPLASM OF FEMALE BREAST
	174.0 - (ICD9) MALIGNANT NEOPLASM OF NIPPLE AND AREOLA OF FEMALE BREAST
	174.1 - (ICD9) MALIGNANT NEOPLASM OF CENTRAL PORTION OF FEMALE BREAST
	174.2 - (ICD9) MALIGNANT NEOPLASM OF UPPER-INNER QUADRANT OF FEMALE BREAST
	174.3 - (ICD9) MALIGNANT NEOPLASM OF LOWER-INNER QUADRANT OF FEMALE BREAST
	174.4 - (ICD9) MALIGNANT NEOPLASM OF UPPER-OUTER QUADRANT OF FEMALE BREAST
	174.5 - (ICD9) MALIGNANT NEOPLASM OF LOWER-OUTER QUADRANT OF FEMALE BREAST
	174.6 - (ICD9) MALIGNANT NEOPLASM OF AXILLARY TAIL OF FEMALE BREAST
	174.8 - (ICD9) MALIGNANT NEOPLASM OF OTHER SPECIFIED SITES OF FEMALE BREAST
	174.9 - (ICD9) MALIGNANT NEOPLASM OF BREAST (FEMALE) UNSPECIFIED SITE
	175 - (ICD9) MALIGNANT NEOPLASM OF MALE BREAST
	175.0 - (ICD9) MALIGNANT NEOPLASM OF NIPPLE AND AREOLA OF MALE BREAST
	175.9 - (ICD9) MALIGNANT NEOPLASM OF OTHER AND UNSPECIFIED SITES OF MALE BREAST
	176 - (ICD9) KAPOSI'S SARCOMA
	176.0 - (ICD9) KAPOSI'S SARCOMA SKIN
	176.1 - (ICD9) KAPOSI'S SARCOMA SOFT TISSUE
	176.2 - (ICD9) KAPOSI'S SARCOMA PALATE
	176.3 - (ICD9) KAPOSI'S SARCOMA GASTROINTESTINAL SITES
	176.4 - (ICD9) KAPOSI'S SARCOMA LUNG
	176.5 - (ICD9) KAPOSI'S SARCOMA LYMPH NODES
	176.8 - (ICD9) KAPOSI'S SARCOMA OTHER SPECIFIED SITES
	176.9 - (ICD9) KAPOSI'S SARCOMA UNSPECIFIED SITE
	179 - (ICD9) MALIGNANT NEOPLASM OF UTERUS-PART UNS
	180 - (ICD9) MALIGNANT NEOPLASM OF CERVIX UTERI
	180.0 - (ICD9) MALIGNANT NEOPLASM OF ENDOCERVIX
	180.1 - (ICD9) MALIGNANT NEOPLASM OF EXOCERVIX
	180.8 - (ICD9) MALIGNANT NEOPLASM OF OTHER SPECIFIED SITES OF CERVIX
	180.9 - (ICD9) MALIGNANT NEOPLASM OF CERVIX UTERI UNSPECIFIED SITE
	181 - (ICD9) MALIGNANT NEOPLASM OF PLACENTA
	182 - (ICD9) MALIGNANT NEOPLASM OF BODY OF UTERUS
	182.0 - (ICD9) MALIGNANT NEOPLASM OF CORPUS UTERI EXCEPT ISTHMUS
	182.1 - (ICD9) MALIGNANT NEOPLASM OF ISTHMUS
	182.8 - (ICD9) MALIGNANT NEOPLASM OF OTHER SPECIFIED SITES OF BODY OF UTERUS
	183 - (ICD9) MALIGNANT NEOPLASM OF OVARY AND OTHER UTERINE ADNEXA
	183.0 - (ICD9) MALIGNANT NEOPLASM OF OVARY
	183.2 - (ICD9) MALIGNANT NEOPLASM OF FALLOPIAN TUBE
	183.3 - (ICD9) MALIGNANT NEOPLASM OF BROAD LIGAMENT OF UTERUS
	183.4 - (ICD9) MALIGNANT NEOPLASM OF PARAMETRIUM
	183.5 - (ICD9) MALIGNANT NEOPLASM OF ROUND LIGAMENT OF UTERUS
	183.8 - (ICD9) MALIGNANT NEOPLASM OF OTHER SPECIFIED SITES OF UTERINE ADNEXA
	183.9 - (ICD9) MALIGNANT NEOPLASM OF UTERINE ADNEXA UNSPECIFIED SITE
	184 - (ICD9) MALIGNANT NEOPLASM OF OTHER AND UNSPECIFIED FEMALE GENITAL ORGANS
	184.0 - (ICD9) MALIGNANT NEOPLASM OF VAGINA
	184.1 - (ICD9) MALIGNANT NEOPLASM OF LABIA MAJORA
	184.2 - (ICD9) MALIGNANT NEOPLASM OF LABIA MINORA
	184.3 - (ICD9) MALIGNANT NEOPLASM OF CLITORIS
	184.4 - (ICD9) MALIGNANT NEOPLASM OF VULVA UNSPECIFIED SITE
	184.8 - (ICD9) MALIGNANT NEOPLASM OF OTHER SPECIFIED SITES OF FEMALE GENITAL ORGANS
	184.9 - (ICD9) MALIGNANT NEOPLASM OF FEMALE GENITAL ORGAN SITE UNSPECIFIED
	185 - (ICD9) MALIGNANT NEOPLASM OF PROSTATE
	186 - (ICD9) MALIGNANT NEOPLASM OF TESTIS
	186.0 - (ICD9) MALIGNANT NEOPLASM OF UNDESCENDED TESTIS
	186.9 - (ICD9) MALIGNANT NEOPLASM OF OTHER AND UNSPECIFIED TESTIS
	187 - (ICD9) MALIGNANT NEOPLASM OF PENIS AND OTHER MALE GENITAL ORGANS
	187.1 - (ICD9) MALIGNANT NEOPLASM OF PREPUCE
	187.2 - (ICD9) MALIGNANT NEOPLASM OF GLANS PENIS
	187.3 - (ICD9) MALIGNANT NEOPLASM OF BODY OF PENIS
	187.4 - (ICD9) MALIGNANT NEOPLASM OF PENIS PART UNSPECIFIED
	187.5 - (ICD9) MALIGNANT NEOPLASM OF EPIDIDYMIS
	187.6 - (ICD9) MALIGNANT NEOPLASM OF SPERMATIC CORD
	187.7 - (ICD9) MALIGNANT NEOPLASM OF SCROTUM
	187.8 - (ICD9) MALIGNANT NEOPLASM OF OTHER SPECIFIED SITES OF MALE GENITAL ORGANS
	187.9 - (ICD9) MALIGNANT NEOPLASM OF MALE GENITAL ORGAN SITE UNSPECIFIED
	188 - (ICD9) MALIGNANT NEOPLASM OF BLADDER
	188.0 - (ICD9) MALIGNANT NEOPLASM OF TRIGONE OF URINARY BLADDER
	188.1 - (ICD9) MALIGNANT NEOPLASM OF DOME OF URINARY BLADDER
	188.2 - (ICD9) MALIGNANT NEOPLASM OF LATERAL WALL OF URINARY BLADDER
	188.3 - (ICD9) MALIGNANT NEOPLASM OF ANTERIOR WALL OF URINARY BLADDER
	188.4 - (ICD9) MALIGNANT NEOPLASM OF POSTERIOR WALL OF URINARY BLADDER
	188.5 - (ICD9) MALIGNANT NEOPLASM OF BLADDER NECK
	188.6 - (ICD9) MALIGNANT NEOPLASM OF URETERIC ORIFICE
	188.7 - (ICD9) MALIGNANT NEOPLASM OF URACHUS
	188.8 - (ICD9) MALIGNANT NEOPLASM OF OTHER SPECIFIED SITES OF BLADDER
	188.9 - (ICD9) MALIGNANT NEOPLASM OF BLADDER PART UNSPECIFIED
	189 - (ICD9) MALIGNANT NEOPLASM OF KIDNEY AND OTHER AND UNSPECIFIED URINARY ORGANS
	189.0 - (ICD9) MALIGNANT NEOPLASM OF KIDNEY EXCEPT PELVIS
	189.1 - (ICD9) MALIGNANT NEOPLASM OF RENAL PELVIS
	189.2 - (ICD9) MALIGNANT NEOPLASM OF URETER
	189.3 - (ICD9) MALIGNANT NEOPLASM OF URETHRA
	189.4 - (ICD9) MALIGNANT NEOPLASM OF PARAURETHRAL GLANDS
	189.8 - (ICD9) MALIGNANT NEOPLASM OF OTHER SPECIFIED SITES OF URINARY ORGANS
	189.9 - (ICD9) MALIGNANT NEOPLASM OF URINARY ORGAN SITE UNSPECIFIED
	190 - (ICD9) MALIGNANT NEOPLASM OF EYE
	190.0 - (ICD9) MALIGNANT NEOPLASM OF EYEBALL EXCEPT CONJUNCTIVA CORNEA RETINA AND CHOROID
	190.1 - (ICD9) MALIGNANT NEOPLASM OF ORBIT
	190.2 - (ICD9) MALIGNANT NEOPLASM OF LACRIMAL GLAND
	190.3 - (ICD9) MALIGNANT NEOPLASM OF CONJUNCTIVA
	190.4 - (ICD9) MALIGNANT NEOPLASM OF CORNEA
	190.5 - (ICD9) MALIGNANT NEOPLASM OF RETINA
	190.6 - (ICD9) MALIGNANT NEOPLASM OF CHOROID
	190.7 - (ICD9) MALIGNANT NEOPLASM OF LACRIMAL DUCT
	190.8 - (ICD9) MALIGNANT NEOPLASM OF OTHER SPECIFIED SITES OF EYE
	190.9 - (ICD9) MALIGNANT NEOPLASM OF EYE PART UNSPECIFIED
	191 - (ICD9) MALIGNANT NEOPLASM OF BRAIN
	191.0 - (ICD9) MALIGNANT NEOPLASM OF CEREBRUM EXCEPT LOBES AND VENTRICLES
	191.1 - (ICD9) MALIGNANT NEOPLASM OF FRONTAL LOBE
	191.2 - (ICD9) MALIGNANT NEOPLASM OF TEMPORAL LOBE
	191.3 - (ICD9) MALIGNANT NEOPLASM OF PARIETAL LOBE
	191.4 - (ICD9) MALIGNANT NEOPLASM OF OCCIPITAL LOBE
	191.5 - (ICD9) MALIGNANT NEOPLASM OF VENTRICLES
	191.6 - (ICD9) MALIGNANT NEOPLASM OF CEREBELLUM NOT OTHERWISE SPECIFIED
	191.7 - (ICD9) MALIGNANT NEOPLASM OF BRAIN STEM
	191.8 - (ICD9) MALIGNANT NEOPLASM OF OTHER PARTS OF BRAIN
	191.9 - (ICD9) MALIGNANT NEOPLASM OF BRAIN UNSPECIFIED SITE
	192 - (ICD9) MALIGNANT NEOPLASM OF OTHER AND UNSPECIFIED PARTS OF NERVOUS SYSTEM
	192.0 - (ICD9) MALIGNANT NEOPLASM OF CRANIAL NERVES
	192.1 - (ICD9) MALIGNANT NEOPLASM OF CEREBRAL MENINGES
	192.2 - (ICD9) MALIGNANT NEOPLASM OF SPINAL CORD
	192.3 - (ICD9) MALIGNANT NEOPLASM OF SPINAL MENINGES
	192.8 - (ICD9) MALIGNANT NEOPLASM OF OTHER SPECIFIED SITES OF NERVOUS SYSTEM
	192.9 - (ICD9) MALIGNANT NEOPLASM OF NERVOUS SYSTEM PART UNSPECIFIED
	193 - (ICD9) MALIGNANT NEOPLASM OF THYROID GLAND
	194 - (ICD9) MALIGNANT NEOPLASM OF OTHER ENDOCRINE GLANDS AND RELATED STRUCTURES
	194.0 - (ICD9) MALIGNANT NEOPLASM OF ADRENAL GLAND
	194.1 - (ICD9) MALIGNANT NEOPLASM OF PARATHYROID GLAND
	194.3 - (ICD9) MALIGNANT NEOPLASM OF PITUITARY GLAND AND CRANIOPHARYNGEAL DUCT
	194.4 - (ICD9) MALIGNANT NEOPLASM OF PINEAL GLAND
	194.5 - (ICD9) MALIGNANT NEOPLASM OF CAROTID BODY
	194.6 - (ICD9) MALIGNANT NEOPLASM OF AORTIC BODY AND OTHER PARAGANGLIA
	194.8 - (ICD9) MALIGNANT NEOPLASM OF OTHER ENDOCRINE GLANDS AND RELATED STRUCTURES
	194.9 - (ICD9) MALIGNANT NEOPLASM OF ENDOCRINE GLAND SITE UNSPECIFIED
	195 - (ICD9) MALIGNANT NEOPLASM OF OTHER AND ILL-DEFINED SITES
	195.0 - (ICD9) MALIGNANT NEOPLASM OF HEAD FACE AND NECK
	195.1 - (ICD9) MALIGNANT NEOPLASM OF THORAX
	195.2 - (ICD9) MALIGNANT NEOPLASM OF ABDOMEN
	195.3 - (ICD9) MALIGNANT NEOPLASM OF PELVIS
	195.4 - (ICD9) MALIGNANT NEOPLASM OF UPPER LIMB
	195.5 - (ICD9) MALIGNANT NEOPLASM OF LOWER LIMB
	195.8 - (ICD9) MALIGNANT NEOPLASM OF OTHER SPECIFIED SITES
	196 - (ICD9) SECONDARY AND UNSPECIFIED MALIGNANT NEOPLASM OF LYMPH NODES
	196.0 - (ICD9) SECONDARY AND UNSPECIFIED MALIGNANT NEOPLASM OF LYMPH NODES OF HEAD FACE AND NECK
	196.1 - (ICD9) SECONDARY AND UNSPECIFIED MALIGNANT NEOPLASM OF INTRATHORACIC LYMPH NODES
	196.2 - (ICD9) SECONDARY AND UNSPECIFIED MALIGNANT NEOPLASM OF INTRA-ABDOMINAL LYMPH NODES
	196.3 - (ICD9) SECONDARY AND UNSPECIFIED MALIGNANT NEOPLASM OF LYMPH NODES OF AXILLA AND UPPER LIMB
	196.5 - (ICD9) SECONDARY AND UNSPECIFIED MALIGNANT NEOPLASM OF LYMPH NODES OF INGUINAL REGION AND LOWER LIMB
	196.6 - (ICD9) SECONDARY AND UNSPECIFIED MALIGNANT NEOPLASM OF INTRAPELVIC LYMPH NODES
	196.8 - (ICD9) SECONDARY AND UNSPECIFIED MALIGNANT NEOPLASM OF LYMPH NODES OF MULTIPLE SITES
	196.9 - (ICD9) SECONDARY AND UNSPECIFIED MALIGNANT NEOPLASM OF LYMPH NODES SITE UNSPECIFIED
	197 - (ICD9) SECONDARY MALIGNANT NEOPLASM OF RESPIRATORY AND DIGESTIVE SYSTEMS
	197.0 - (ICD9) SECONDARY MALIGNANT NEOPLASM OF LUNG
	197.1 - (ICD9) SECONDARY MALIGNANT NEOPLASM OF MEDIASTINUM
	197.2 - (ICD9) SECONDARY MALIGNANT NEOPLASM OF PLEURA
	197.3 - (ICD9) SECONDARY MALIGNANT NEOPLASM OF OTHER RESPIRATORY ORGANS
	197.4 - (ICD9) SECONDARY MALIGNANT NEOPLASM OF SMALL INTESTINE INCLUDING DUODENUM
	197.5 - (ICD9) SECONDARY MALIGNANT NEOPLASM OF LARGE INTESTINE AND RECTUM
	197.6 - (ICD9) SECONDARY MALIGNANT NEOPLASM OF RETROPERITONEUM AND PERITONEUM
	197.7 - (ICD9) MALIGNANT NEOPLASM OF LIVER SECONDARY
	197.8 - (ICD9) SECONDARY MALIGNANT NEOPLASM OF OTHER DIGESTIVE ORGANS AND SPLEEN
	198 - (ICD9) SECONDARY MALIGNANT NEOPLASM OF OTHER SPECIFIED SITES
	198.0 - (ICD9) SECONDARY MALIGNANT NEOPLASM OF KIDNEY
	198.1 - (ICD9) SECONDARY MALIGNANT NEOPLASM OF OTHER URINARY ORGANS
	198.2 - (ICD9) SECONDARY MALIGNANT NEOPLASM OF SKIN
	198.3 - (ICD9) SECONDARY MALIGNANT NEOPLASM OF BRAIN AND SPINAL CORD
	198.4 - (ICD9) SECONDARY MALIGNANT NEOPLASM OF OTHER PARTS OF NERVOUS SYSTEM
	198.5 - (ICD9) SECONDARY MALIGNANT NEOPLASM OF BONE AND BONE MARROW
	198.6 - (ICD9) SECONDARY MALIGNANT NEOPLASM OF OVARY
	198.7 - (ICD9) SECONDARY MALIGNANT NEOPLASM OF ADRENAL GLAND
	198.8 - (ICD9) SECONDARY MALIGNANT NEOPLASM OF OTHER SPECIFIED SITES
	198.81 - (ICD9) SECONDARY MALIGNANT NEOPLASM OF BREAST
	198.82 - (ICD9) SECONDARY MALIGNANT NEOPLASM OF GENITAL ORGANS
	198.89 - (ICD9) SECONDARY MALIGNANT NEOPLASM OF OTHER SPECIFIED SITES
	199 - (ICD9) MALIGNANT NEOPLASM WITHOUT SPECIFICATION OF SITE
	199.0 - (ICD9) DISSEMINATED MALIGNANT NEOPLASM
	199.1 - (ICD9) OTHER MALIGNANT NEOPLASM OF UNSPECIFIED SITE
	199.2 - (ICD9) MALIGNANT NEOPLASM ASSOCIATED WITH TRANSPLANTED ORGAN
	200 - (ICD9) LYMPHOSARCOMA AND RETICULOSARCOMA AND OTHER SPECIFIED MALIGNANT TUMORS OF LYMPHATIC TISSUE
	200.0 - (ICD9) RETICULOSARCOMA
	200.00 - (ICD9) RETICULOSARCOMA UNSPECIFIED SITE
	200.01 - (ICD9) RETICULOSARCOMA INVOLVING LYMPH NODES OF HEAD FACE AND NECK
	200.02 - (ICD9) RETICULOSARCOMA INVOLVING INTRATHORACIC LYMPH NODES
	200.03 - (ICD9) RETICULOSARCOMA INVOLVING INTRA-ABDOMINAL LYMPH NODES
	200.04 - (ICD9) RETICULOSARCOMA INVOLVING LYMPH NODES OF AXILLA AND UPPER LIMB
	200.05 - (ICD9) RETICULOSARCOMA INVOLVING LYMPH NODES OF INGUINAL REGION AND LOWER LIMB
	200.06 - (ICD9) RETICULOSARCOMA INVOLVING INTRAPELVIC LYMPH NODES
	200.07 - (ICD9) RETICULOSARCOMA INVOLVING SPLEEN
	200.08 - (ICD9) RETICULOSARCOMA INVOLVING LYMPH NODES OF MULTIPLE SITES
	200.1 - (ICD9) LYMPHOSARCOMA
	200.10 - (ICD9) LYMPHOSARCOMA UNSPECIFIED SITE
	200.11 - (ICD9) LYMPHOSARCOMA INVOLVING LYMPH NODES OF HEAD FACE AND NECK
	200.12 - (ICD9) LYMPHOSARCOMA INVOLVING INTRATHORACIC LYMPH NODES
	200.13 - (ICD9) LYMPHOSARCOMA INVOLVING INTRA-ABDOMINAL LYMPH NODES
	200.14 - (ICD9) LYMPHOSARCOMA INVOLVING LYMPH NODES OF AXILLA AND UPPER LIMB
	200.15 - (ICD9) LYMPHOSARCOMA INVOLVING LYMPH NODES OF INGUINAL REGION AND LOWER LIMB
	200.16 - (ICD9) LYMPHOSARCOMA INVOLVING INTRAPELVIC LYMPH NODES
	200.17 - (ICD9) LYMPHOSARCOMA INVOLVING SPLEEN
	200.18 - (ICD9) LYMPHOSARCOMA INVOLVING LYMPH NODES OF MULTIPLE SITES
	200.2 - (ICD9) BURKITT'S TUMOR OR LYMPHOMA
	200.20 - (ICD9) BURKITT'S TUMOR OR LYMPHOMA UNSPECIFIED SITE
	200.21 - (ICD9) BURKITT'S TUMOR OR LYMPHOMA INVOLVING LYMPH NODES OF HEAD FACE AND NECK
	200.22 - (ICD9) BURKITT'S TUMOR OR LYMPHOMA INVOLVING INTRATHORACIC LYMPH NODES
	200.23 - (ICD9) BURKITT'S TUMOR OR LYMPHOMA INVOLVING INTRA-ABDOMINAL LYMPH NODES
	200.24 - (ICD9) BURKITT'S TUMOR OR LYMPHOMA INVOLVING LYMPH NODES OF AXILLA AND UPPER LIMB
	200.25 - (ICD9) BURKITT'S TUMOR OR LYMPHOMA INVOLVING LYMPH NODES OF INGUINAL REGION AND LOWER LIMB
	200.26 - (ICD9) BURKITT'S TUMOR OR LYMPHOMA INVOLVING INTRAPELVIC LYMPH NODES
	200.27 - (ICD9) BURKITT'S TUMOR OR LYMPHOMA INVOLVING SPLEEN
	200.28 - (ICD9) BURKITT'S TUMOR OR LYMPHOMA INVOLVING LYMPH NODES OF MULTIPLE SITES
	200.3 - (ICD9) MARGINAL ZONE LYMPHOMA
	200.30 - (ICD9) MARGINAL ZONE LYMPHOMA UNSPECIFIED SITE
	200.31 - (ICD9) MARGINAL ZONE LYMPHOMA INVOLVING LYMPH NODES OF HEAD FACE AND NECK
	200.32 - (ICD9) MARGINAL ZONE LYMPHOMA INVOLVING INTRATHORACIC LYMPH NODES
	200.33 - (ICD9) MARGINAL ZONE LYMPHOMA INVOLVING INTRA-ABDOMINAL LYMPH NODES
	200.34 - (ICD9) MARGINAL ZONE LYMPHOMA INVOLVING LYMPH NODES OF AXILLA AND UPPER LIMB
	200.35 - (ICD9) MARGINAL ZONE LYMPHOMA INVOLVING LYMPH NODES OF INGUINAL REGION AND LOWER LIMB
	200.36 - (ICD9) MARGINAL ZONE LYMPHOMA INVOLVING INTRAPELVIC LYMPH NODES
	200.37 - (ICD9) MARGINAL ZONE LYMPHOMA INVOLVING SPLEEN
	200.38 - (ICD9) MARGINAL ZONE LYMPHOMA INVOLVING LYMPH NODES OF MULTIPLE SITES
	200.4 - (ICD9) MANTLE CELL LYMPHOMA
	200.40 - (ICD9) MANTLE CELL LYMPHOMA UNSPECIFIED SITE
	200.41 - (ICD9) MANTLE CELL LYMPHOMA INVOLVING LYMPH NODES OF HEAD FACE AND NECK
	200.42 - (ICD9) MANTLE CELL LYMPHOMA INVOLVING INTRATHORACIC LYMPH NODES
	200.43 - (ICD9) MANTLE CELL LYMPHOMA INVOLVING INTRA-ABDOMINAL LYMPH NODES
	200.44 - (ICD9) MANTLE CELL LYMPHOMA INVOLVING LYMPH NODES OF AXILLA AND UPPER LIMB
	200.45 - (ICD9) MANTLE CELL LYMPHOMA INVOLVING LYMPH NODES OF INGUINAL REGION AND LOWER LIMB
	200.46 - (ICD9) MANTLE CELL LYMPHOMA INVOLVING INTRAPELVIC LYMPH NODES
	200.47 - (ICD9) MANTLE CELL LYMPHOMA INVOLVING SPLEEN
	200.48 - (ICD9) MANTLE CELL LYMPHOMA INVOLVING LYMPH NODES OF MULTIPLE SITES
	200.5 - (ICD9) PRIMARY CENTRAL NERVOUS SYSTEM LYMPHOMA
	200.50 - (ICD9) PRIMARY CENTRAL NERVOUS SYSTEM LYMPHOMA UNSPECIFIED SITE
	200.51 - (ICD9) PRIMARY CENTRAL NERVOUS SYSTEM LYMPHOMA INVOLVING LYMPH NODES OF HEAD FACE AND NECK
	200.52 - (ICD9) PRIMARY CENTRAL NERVOUS SYSTEM LYMPHOMA INVOLVING INTRATHORACIC LYMPH NODES
	200.53 - (ICD9) PRIMARY CENTRAL NERVOUS SYSTEM LYMPHOMA INVOLVING INTRA-ABDOMINAL LYMPH NODES
	200.54 - (ICD9) PRIMARY CENTRAL NERVOUS SYSTEM LYMPHOMA INVOLVING LYMPH NODES OF AXILLA AND UPPER LIMB
	200.55 - (ICD9) PRIMARY CENTRAL NERVOUS SYSTEM LYMPHOMA INVOLVING LYMPH NODES OF INGUINAL REGION AND LOWER LIMB
	200.56 - (ICD9) PRIMARY CENTRAL NERVOUS SYSTEM LYMPHOMA INVOLVING INTRAPELVIC LYMPH NODES
	200.57 - (ICD9) PRIMARY CENTRAL NERVOUS SYSTEM LYMPHOMA INVOLVING SPLEEN
	200.58 - (ICD9) PRIMARY CENTRAL NERVOUS SYSTEM LYMPHOMA INVOLVING LYMPH NODES OF MULTIPLE SITES
	200.6 - (ICD9) ANAPLASTIC LARGE CELL LYMPHOMA
	200.60 - (ICD9) ANAPLASTIC LARGE CELL LYMPHOMA UNSPECIFIED SITE
	200.61 - (ICD9) ANAPLASTIC LARGE CELL LYMPHOMA INVOLVING LYMPH NODES OF HEAD FACE AND NECK
	200.62 - (ICD9) ANAPLASTIC LARGE CELL LYMPHOMA INVOLVING INTRATHORACIC LYMPH NODES
	200.63 - (ICD9) ANAPLASTIC LARGE CELL LYMPHOMA INVOLVING INTRA-ABDOMINAL LYMPH NODES
	200.64 - (ICD9) ANAPLASTIC LARGE CELL LYMPHOMA INVOLVING LYMPH NODES OF AXILLA AND UPPER LIMB
	200.65 - (ICD9) ANAPLASTIC LARGE CELL LYMPHOMA INVOLVING LYMPH NODES OF INGUINAL REGION AND LOWER LIMB
	200.66 - (ICD9) ANAPLASTIC LARGE CELL LYMPHOMA INVOLVING INTRAPELVIC LYMPH NODES
	200.67 - (ICD9) ANAPLASTIC LARGE CELL LYMPHOMA INVOLVING SPLEEN
	200.68 - (ICD9) ANAPLASTIC LARGE CELL LYMPHOMA INVOLVING LYMPH NODES OF MULTIPLE SITES
	200.7 - (ICD9) LARGE CELL LYMPHOMA
	200.70 - (ICD9) LARGE CELL LYMPHOMA UNSPECIFIED SITE
	200.71 - (ICD9) LARGE CELL LYMPHOMA INVOLVING LYMPH NODES OF HEAD FACE AND NECK
	200.72 - (ICD9) LARGE CELL LYMPHOMA INVOLVING INTRATHORACIC LYMPH NODES
	200.73 - (ICD9) LARGE CELL LYMPHOMA INVOLVING INTRA-ABDOMINAL LYMPH NODES
	200.74 - (ICD9) LARGE CELL LYMPHOMA INVOLVING LYMPH NODES OF AXILLA AND UPPER LIMB
	200.75 - (ICD9) LARGE CELL LYMPHOMA INVOLVING LYMPH NODES OF INGUINAL REGION AND LOWER LIMB
	200.76 - (ICD9) LARGE CELL LYMPHOMA INVOLVING INTRAPELVIC LYMPH NODES
	200.77 - (ICD9) LARGE CELL LYMPHOMA INVOLVING SPLEEN
	200.78 - (ICD9) LARGE CELL LYMPHOMA INVOLVING LYMPH NODES OF MULTIPLE SITES
	200.8 - (ICD9) OTHER NAMED VARIANTS OF LYMPHOSARCOMA AND RETICULOSARCOMA
	200.80 - (ICD9) OTHER NAMED VARIANTS OF LYMPHOSARCOMA AND RETICULOSARCOMA UNSPECIFIED SITE
	200.81 - (ICD9) OTHER NAMED VARIANTS OF LYMPHOSARCOMA AND RETICULOSARCOMA INVOLVING LYMPH NODES OF HEAD FACE AND NECK
	200.82 - (ICD9) OTHER NAMED VARIANTS OF LYMPHOSARCOMA AND RETICULOSARCOMA INVOLVING INTRATHORACIC LYMPH NODES
	200.83 - (ICD9) OTHER NAMED VARIANTS OF LYMPHOSARCOMA AND RETICULOSARCOMA INVOLVING INTRA-ABDOMINAL LYMPH NODES
	200.84 - (ICD9) OTHER NAMED VARIANTS OF LYMPHOSARCOMA AND RETICULOSARCOMA INVOLVING LYMPH NODES OF AXILLA AND UPPER LIMB
	200.85 - (ICD9) OTHER NAMED VARIANTS OF LYMPHOSARCOMA AND RETICULOSARCOMA INVOLVING LYMPH NODES OF INGUINAL REGION AND LOWER LIMB
	200.86 - (ICD9) OTHER NAMED VARIANTS OF LYMPHOSARCOMA AND RETICULOSARCOMA INVOLVING INTRAPELVIC LYMPH NODES
	200.87 - (ICD9) OTHER NAMED VARIANTS OF LYMPHOSARCOMA AND RETICULOSARCOMA INVOLVING SPLEEN
	200.88 - (ICD9) OTHER NAMED VARIANTS OF LYMPHOSARCOMA AND RETICULOSARCOMA INVOLVING LYMPH NODES OF MULTIPLE SITES
	201 - (ICD9) HODGKIN'S DISEASE
	201.0 - (ICD9) HODGKIN'S PARAGRANULOMA
	201.00 - (ICD9) HODGKIN'S PARAGRANULOMA UNSPECIFIED SITE
	201.01 - (ICD9) HODGKIN'S PARAGRANULOMA INVOLVING LYMPH NODES OF HEAD FACE AND NECK
	201.02 - (ICD9) HODGKIN'S PARAGRANULOMA INVOLVING INTRATHORACIC LYMPH NODES
	201.03 - (ICD9) HODGKIN'S PARAGRANULOMA INVOLVING INTRA-ABDOMINAL LYMPH NODES
	201.04 - (ICD9) HODGKIN'S PARAGRANULOMA INVOLVING LYMPH NODES OF AXILLA AND UPPER LIMB
	201.05 - (ICD9) HODGKIN'S PARAGRANULOMA INVOLVING LYMPH NODES OF INGUINAL REGION AND LOWER LIMB
	201.06 - (ICD9) HODGKIN'S PARAGRANULOMA INVOLVING INTRAPELVIC LYMPH NODES
	201.07 - (ICD9) HODGKIN'S PARAGRANULOMA INVOLVING SPLEEN
	201.08 - (ICD9) HODGKIN'S PARAGRANULOMA INVOLVING LYMPH NODES OF MULTIPLE SITES
	201.1 - (ICD9) HODGKIN'S GRANULOMA
	201.10 - (ICD9) HODGKIN'S GRANULOMA UNSPECIFIED SITE
	201.11 - (ICD9) HODGKIN'S GRANULOMA INVOLVING LYMPH NODES OF HEAD FACE AND NECK
	201.12 - (ICD9) HODGKIN'S GRANULOMA INVOLVING INTRATHORACIC LYMPH NODES
	201.13 - (ICD9) HODGKIN'S GRANULOMA INVOLVING INTRA-ABDOMINAL LYMPH NODES
	201.14 - (ICD9) HODGKIN'S GRANULOMA INVOLVING LYMPH NODES OF AXILLA AND UPPER LIMB
	201.15 - (ICD9) HODGKIN'S GRANULOMA INVOLVING LYMPH NODES OF INGUINAL REGION AND LOWER LIMB
	201.16 - (ICD9) HODGKIN'S GRANULOMA INVOLVING INTRAPELVIC LYMPH NODES
	201.17 - (ICD9) HODGKIN'S GRANULOMA INVOLVING SPLEEN
	201.18 - (ICD9) HODGKIN'S GRANULOMA INVOLVING LYMPH NODES OF MULTIPLE SITES
	201.2 - (ICD9) HODGKIN'S SARCOMA
	201.20 - (ICD9) HODGKIN'S SARCOMA UNSPECIFIED SITE
	201.21 - (ICD9) HODGKIN'S SARCOMA INVOLVING LYMPH NODES OF HEAD FACE AND NECK
	201.22 - (ICD9) HODGKIN'S SARCOMA INVOLVING INTRATHORACIC LYMPH NODES
	201.23 - (ICD9) HODGKIN'S SARCOMA INVOLVING INTRA-ABDOMINAL LYMPH NODES
	201.24 - (ICD9) HODGKIN'S SARCOMA INVOLVING LYMPH NODES OF AXILLA AND UPPER LIMB
	201.25 - (ICD9) HODGKIN'S SARCOMA INVOLVING LYMPH NODES OF INGUINAL REGION AND LOWER LIMB
	201.26 - (ICD9) HODGKIN'S SARCOMA INVOLVING INTRAPELVIC LYMPH NODES
	201.27 - (ICD9) HODGKIN'S SARCOMA INVOLVING SPLEEN
	201.28 - (ICD9) HODGKIN'S SARCOMA INVOLVING LYMPH NODES OF MULTIPLE SITES
	201.4 - (ICD9) HODGKIN'S DISEASE LYMPHOCYTIC-HISTIOCYTIC PREDOMINANCE
	201.40 - (ICD9) HODGKIN'S DISEASE LYMPHOCYTIC-HISTIOCYTIC PREDOMINANCE UNSPECIFIED SITE
	201.41 - (ICD9) HODGKIN'S DISEASE LYMPHOCYTIC-HISTIOCYTIC PREDOMINANCE INVOLVING LYMPH NODES OF HEAD FACE AND NECK
	201.42 - (ICD9) HODGKIN'S DISEASE LYMPHOCYTIC-HISTIOCYTIC PREDOMINANCE INVOLVING INTRATHORACIC LYMPH NODES
	201.43 - (ICD9) HODGKIN'S DISEASE LYMPHOCYTIC-HISTIOCYTIC PREDOMINANCE INVOLVING INTRA-ABDOMINAL LYMPH NODES
	201.44 - (ICD9) HODGKIN'S DISEASE LYMPHOCYTIC-HISTIOCYTIC PREDOMINANCE INVOLVING LYMPH NODES OF AXILLA AND UPPER LIMB
	201.45 - (ICD9) HODGKIN'S DISEASE LYMPHOCYTIC-HISTIOCYTIC PREDOMINANCE INVOLVING LYMPH NODES OF INGUINAL REGION AND LOWER LIMB
	201.46 - (ICD9) HODGKIN'S DISEASE LYMPHOCYTIC-HISTIOCYTIC PREDOMINANCE INVOLVING INTRAPELVIC LYMPH NODES
	201.47 - (ICD9) HODGKIN'S DISEASE LYMPHOCYTIC-HISTIOCYTIC PREDOMINANCE INVOLVING SPLEEN
	201.48 - (ICD9) HODGKIN'S DISEASE LYMPHOCYTIC-HISTIOCYTIC PREDOMINANCE INVOLVING LYMPH NODES OF MULTIPLE SITES
	201.5 - (ICD9) HODGKIN'S DISEASE NODULAR SCLEROSIS
	201.50 - (ICD9) HODGKIN'S DISEASE NODULAR SCLEROSIS UNSPECIFIED SITE
	201.51 - (ICD9) HODGKIN'S DISEASE NODULAR SCLEROSIS INVOLVING LYMPH NODES OF HEAD FACE AND NECK
	201.52 - (ICD9) HODGKIN'S DISEASE NODULAR SCLEROSIS INVOLVING INTRATHORACIC LYMPH NODES
	201.53 - (ICD9) HODGKIN'S DISEASE NODULAR SCLEROSIS INVOLVING INTRA-ABDOMINAL LYMPH NODES
	201.54 - (ICD9) HODGKIN'S DISEASE NODULAR SCLEROSIS INVOLVING LYMPH NODES OF AXILLA AND UPPER LIMB
	201.55 - (ICD9) HODGKIN'S DISEASE NODULAR SCLEROSIS INVOLVING LYMPH NODES OF INGUINAL REGION AND LOWER LIMB
	201.56 - (ICD9) HODGKIN'S DISEASE NODULAR SCLEROSIS INVOLVING INTRAPELVIC LYMPH NODES
	201.57 - (ICD9) HODGKIN'S DISEASE NODULAR SCLEROSIS INVOLVING SPLEEN
	201.58 - (ICD9) HODGKIN'S DISEASE NODULAR SCLEROSIS INVOLVING LYMPH NODES OF MULTIPLE SITES
	201.6 - (ICD9) HODGKIN'S DISEASE MIXED CELLULARITY
	201.60 - (ICD9) HODGKIN'S DISEASE MIXED CELLULARITY UNSPECIFIED SITE
	201.61 - (ICD9) HODGKIN'S DISEASE MIXED CELLULARITY INVOLVING LYMPH NODES OF HEAD FACE AND NECK
	201.62 - (ICD9) HODGKIN'S DISEASE MIXED CELLULARITY INVOLVING INTRATHORACIC LYMPH NODES
	201.63 - (ICD9) HODGKIN'S DISEASE MIXED CELLULARITY INVOLVING INTRA-ABDOMINAL LYMPH NODES
	201.64 - (ICD9) HODGKIN'S DISEASE MIXED CELLULARITY INVOLVING LYMPH NODES OF AXILLA AND UPPER LIMB
	201.65 - (ICD9) HODGKIN'S DISEASE MIXED CELLULARITY INVOLVING LYMPH NODES OF INGUINAL REGION AND LOWER LIMB
	201.66 - (ICD9) HODGKIN'S DISEASE MIXED CELLULARITY INVOLVING INTRAPELVIC LYMPH NODES
	201.67 - (ICD9) HODGKIN'S DISEASE MIXED CELLULARITY INVOLVING SPLEEN
	201.68 - (ICD9) HODGKIN'S DISEASE MIXED CELLULARITY INVOLVING LYMPH NODES OF MULTIPLE SITES
	201.7 - (ICD9) HODGKIN'S DISEASE LYMPHOCYTIC DEPLETION
	201.70 - (ICD9) HODGKIN'S DISEASE LYMPHOCYTIC DEPLETION UNSPECIFIED SITE
	201.71 - (ICD9) HODGKIN'S DISEASE LYMPHOCYTIC DEPLETION INVOLVING LYMPH NODES OF HEAD FACE AND NECK
	201.72 - (ICD9) HODGKIN'S DISEASE LYMPHOCYTIC DEPLETION INVOLVING INTRATHORACIC LYMPH NODES
	201.73 - (ICD9) HODGKIN'S DISEASE LYMPHOCYTIC DEPLETION INVOLVING INTRA-ABDOMINAL LYMPH NODES
	201.74 - (ICD9) HODGKIN'S DISEASE LYMPHOCYTIC DEPLETION INVOLVING LYMPH NODES OF AXILLA AND UPPER LIMB
	201.75 - (ICD9) HODGKIN'S DISEASE LYMPHOCYTIC DEPLETION INVOLVING LYMPH NODES OF INGUINAL REGION AND LOWER LIMB
	201.76 - (ICD9) HODGKIN'S DISEASE LYMPHOCYTIC DEPLETION INVOLVING INTRAPELVIC LYMPH NODES
	201.77 - (ICD9) HODGKIN'S DISEASE LYMPHOCYTIC DEPLETION INVOLVING SPLEEN
	201.78 - (ICD9) HODGKIN'S DISEASE LYMPHOCYTIC DEPLETION INVOLVING LYMPH NODES OF MULTIPLE SITES
	201.9 - (ICD9) HODGKIN'S DISEASE UNSPECIFIED TYPE
	201.90 - (ICD9) HODGKIN'S DISEASE UNSPECIFIED TYPE UNSPECIFIED SITE
	201.91 - (ICD9) HODGKIN'S DISEASE UNSPECIFIED TYPE INVOLVING LYMPH NODES OF HEAD FACE AND NECK
	201.92 - (ICD9) HODGKIN'S DISEASE UNSPECIFIED TYPE INVOLVING INTRATHORACIC LYMPH NODES
	201.93 - (ICD9) HODGKIN'S DISEASE UNSPECIFIED TYPE INVOLVING INTRA-ABDOMINAL LYMPH NODES
	201.94 - (ICD9) HODGKIN'S DISEASE UNSPECIFIED TYPE INVOLVING LYMPH NODES OF AXILLA AND UPPER LIMB
	201.95 - (ICD9) HODGKIN'S DISEASE UNSPECIFIED TYPE INVOLVING LYMPH NODES OF INGUINAL REGION AND LOWER LIMB
	201.96 - (ICD9) HODGKIN'S DISEASE UNSPECIFIED TYPE INVOLVING INTRAPELVIC LYMPH NODES
	201.97 - (ICD9) HODGKIN'S DISEASE UNSPECIFIED TYPE INVOLVING SPLEEN
	201.98 - (ICD9) HODGKIN'S DISEASE UNSPECIFIED TYPE INVOLVING LYMPH NODES OF MULTIPLE SITES
	202 - (ICD9) OTHER MALIGNANT NEOPLASMS OF LYMPHOID AND HISTIOCYTIC TISSUE
	202.0 - (ICD9) NODULAR LYMPHOMA
	202.00 - (ICD9) NODULAR LYMPHOMA UNSPECIFIED SITE
	202.01 - (ICD9) NODULAR LYMPHOMA INVOLVING LYMPH NODES OF HEAD FACE AND NECK
	202.02 - (ICD9) NODULAR LYMPHOMA INVOLVING INTRATHORACIC LYMPH NODES
	202.03 - (ICD9) NODULAR LYMPHOMA INVOLVING INTRA-ABDOMINAL LYMPH NODES
	202.04 - (ICD9) NODULAR LYMPHOMA INVOLVING LYMPH NODES OF AXILLA AND UPPER LIMB
	202.05 - (ICD9) NODULAR LYMPHOMA INVOLVING LYMPH NODES OF INGUINAL REGION AND LOWER LIMB
	202.06 - (ICD9) NODULAR LYMPHOMA INVOLVING INTRAPELVIC LYMPH NODES
	202.07 - (ICD9) NODULAR LYMPHOMA INVOLVING SPLEEN
	202.08 - (ICD9) NODULAR LYMPHOMA INVOLVING LYMPH NODES OF MULTIPLE SITES
	202.1 - (ICD9) MYCOSIS FUNGOIDES
	202.10 - (ICD9) MYCOSIS FUNGOIDES UNSPECIFIED SITE
	202.11 - (ICD9) MYCOSIS FUNGOIDES INVOLVING LYMPH NODES OF HEAD FACE AND NECK
	202.12 - (ICD9) MYCOSIS FUNGOIDES INVOLVING INTRATHORACIC LYMPH NODES
	202.13 - (ICD9) MYCOSIS FUNGOIDES INVOLVING INTRA-ABDOMINAL LYMPH NODES
	202.14 - (ICD9) MYCOSIS FUNGOIDES INVOLVING LYMPH NODES OF AXILLA AND UPPER LIMB
	202.15 - (ICD9) MYCOSIS FUNGOIDES INVOLVING LYMPH NODES OF INGUINAL REGION AND LOWER LIMB
	202.16 - (ICD9) MYCOSIS FUNGOIDES INVOLVING INTRAPELVIC LYMPH NODES
	202.17 - (ICD9) MYCOSIS FUNGOIDES INVOLVING SPLEEN
	202.18 - (ICD9) MYCOSIS FUNGOIDES INVOLVING LYMPH NODES OF MULTIPLE SITES
	202.2 - (ICD9) SEZARY'S DISEASE
	202.20 - (ICD9) SEZARY'S DISEASE UNSPECIFIED SITE
	202.21 - (ICD9) SEZARY'S DISEASE INVOLVING LYMPH NODES OF HEAD FACE AND NECK
	202.22 - (ICD9) SEZARY'S DISEASE INVOLVING INTRATHORACIC LYMPH NODES
	202.23 - (ICD9) SEZARY'S DISEASE INVOLVING INTRA-ABDOMINAL LYMPH NODES
	202.24 - (ICD9) SEZARY'S DISEASE INVOLVING LYMPH NODES OF AXILLA AND UPPER LIMB
	202.25 - (ICD9) SEZARY'S DISEASE INVOLVING LYMPH NODES OF INGUINAL REGION AND LOWER LIMB
	202.26 - (ICD9) SEZARY'S DISEASE INVOLVING INTRAPELVIC LYMPH NODES
	202.27 - (ICD9) SEZARY'S DISEASE INVOLVING SPLEEN
	202.28 - (ICD9) SEZARY'S DISEASE INVOLVING LYMPH NODES OF MULTIPLE SITES
	202.3 - (ICD9) MALIGNANT HISTIOCYTOSIS
	202.30 - (ICD9) MALIGNANT HISTIOCYTOSIS UNSPECIFIED SITE
	202.31 - (ICD9) MALIGNANT HISTIOCYTOSIS INVOLVING LYMPH NODES OF HEAD FACE AND NECK
	202.32 - (ICD9) MALIGNANT HISTIOCYTOSIS INVOLVING INTRATHORACIC LYMPH NODES
	202.33 - (ICD9) MALIGNANT HISTIOCYTOSIS INVOLVING INTRA-ABDOMINAL LYMPH NODES
	202.34 - (ICD9) MALIGNANT HISTIOCYTOSIS INVOLVING LYMPH NODES OF AXILLA AND UPPER LIMB
	202.35 - (ICD9) MALIGNANT HISTIOCYTOSIS INVOLVING LYMPH NODES OF INGUINAL REGION AND LOWER LIMB
	202.36 - (ICD9) MALIGNANT HISTIOCYTOSIS INVOLVING INTRAPELVIC LYMPH NODES
	202.37 - (ICD9) MALIGNANT HISTIOCYTOSIS INVOLVING SPLEEN
	202.38 - (ICD9) MALIGNANT HISTIOCYTOSIS INVOLVING LYMPH NODES OF MULTIPLE SITES
	202.4 - (ICD9) LEUKEMIC RETICULOENDOTHELIOSIS
	202.40 - (ICD9) LEUKEMIC RETICULOENDOTHELIOSIS UNSPECIFIED SITE
	202.41 - (ICD9) LEUKEMIC RETICULOENDOTHELIOSIS INVOLVING LYMPH NODES OF HEAD FACE AND NECK
	202.42 - (ICD9) LEUKEMIC RETICULOENDOTHELIOSIS INVOLVING INTRATHORACIC LYMPH NODES
	202.43 - (ICD9) LEUKEMIC RETICULOENDOTHELIOSIS INVOLVING INTRA-ABDOMINAL LYMPH NODES
	202.44 - (ICD9) LEUKEMIC RETICULOENDOTHELIOSIS INVOLVING LYMPH NODES OF AXILLA AND UPPER ARM
	202.45 - (ICD9) LEUKEMIC RETICULOENDOTHELIOSIS INVOLVING LYMPH NODES OF INGUINAL REGION AND LOWER LIMB
	202.46 - (ICD9) LEUKEMIC RETICULOENDOTHELIOSIS INVOLVING INTRAPELVIC LYMPH NODES
	202.47 - (ICD9) LEUKEMIC RETICULOENDOTHELIOSIS INVOLVING SPLEEN
	202.48 - (ICD9) LEUKEMIC RETICULOENDOTHELIOSIS INVOLVING LYMPH NODES OF MULTIPLE SITES
	202.5 - (ICD9) LETTERER-SIWE DISEASE
	202.50 - (ICD9) LETTERER-SIWE DISEASE UNSPECIFIED SITE
	202.51 - (ICD9) LETTERER-SIWE DISEASE INVOLVING LYMPH NODES OF HEAD FACE AND NECK
	202.52 - (ICD9) LETTERER-SIWE DISEASE INVOLVING INTRATHORACIC LYMPH NODES
	202.53 - (ICD9) LETTERER-SIWE DISEASE INVOLVING INTRA-ABDOMINAL LYMPH NODES
	202.54 - (ICD9) LETTERER-SIWE DISEASE INVOLVING LYMPH NODES OF AXILLA AND UPPER LIMB
	202.55 - (ICD9) LETTERER-SIWE DISEASE INVOLVING LYMPH NODES OF INGUINAL REGION AND LOWER LIMB
	202.56 - (ICD9) LETTERER-SIWE DISEASE INVOLVING INTRAPELVIC LYMPH NODES
	202.57 - (ICD9) LETTERER-SIWE DISEASE INVOLVING SPLEEN
	202.58 - (ICD9) LETTERER-SIWE DISEASE INVOLVING LYMPH NODES OF MULTIPLE SITES
	202.6 - (ICD9) MALIGNANT MAST CELL TUMORS
	202.60 - (ICD9) MALIGNANT MAST CELL TUMORS UNSPECIFIED SITE
	202.61 - (ICD9) MALIGNANT MAST CELL TUMORS INVOLVING LYMPH NODES OF HEAD FACE AND NECK
	202.62 - (ICD9) MALIGNANT MAST CELL TUMORS INVOLVING INTRATHORACIC LYMPH NODES
	202.63 - (ICD9) MALIGNANT MAST CELL TUMORS INVOLVING INTRA-ABDOMINAL LYMPH NODES
	202.64 - (ICD9) MALIGNANT MAST CELL TUMORS INVOLVING LYMPH NODES OF AXILLA AND UPPER LIMB
	202.65 - (ICD9) MALIGNANT MAST CELL TUMORS INVOLVING LYMPH NODES OF INGUINAL REGION AND LOWER LIMB
	202.66 - (ICD9) MALIGNANT MAST CELL TUMORS INVOLVING INTRAPELVIC LYMPH NODES
	202.67 - (ICD9) MALIGNANT MAST CELL TUMORS INVOLVING SPLEEN
	202.68 - (ICD9) MALIGNANT MAST CELL TUMORS INVOLVING LYMPH NODES OF MULTIPLE SITES
	202.7 - (ICD9) PERIPHERAL T-CELL LYMPHOMA
	202.70 - (ICD9) PERIPHERAL T-CELL LYMPHOMA UNSPECIFIED SITE
	202.71 - (ICD9) PERIPHERAL T-CELL LYMPHOMA INVOLVING LYMPH NODES OF HEAD FACE AND NECK
	202.72 - (ICD9) PERIPHERAL T-CELL LYMPHOMA INVOLVING INTRATHORACIC LYMPH NODES
	202.73 - (ICD9) PERIPHERAL T-CELL LYMPHOMA INVOLVING INTRA-ABDOMINAL LYMPH NODES
	202.74 - (ICD9) PERIPHERAL T-CELL LYMPHOMA INVOLVING LYMPH NODES OF AXILLA AND UPPER LIMB
	202.75 - (ICD9) PERIPHERAL T-CELL LYMPHOMA INVOLVING LYMPH NODES OF INGUINAL REGION AND LOWER LIMB
	202.76 - (ICD9) PERIPHERAL T-CELL LYMPHOMA INVOLVING INTRAPELVIC LYMPH NODES
	202.77 - (ICD9) PERIPHERAL T-CELL LYMPHOMA INVOLVING SPLEEN
	202.78 - (ICD9) PERIPHERAL T-CELL LYMPHOMA INVOLVING LYMPH NODES OF MULTIPLE SITES
	202.8 - (ICD9) OTHER MALIGNANT LYMPHOMAS
	202.80 - (ICD9) OTHER MALIGNANT LYMPHOMAS UNSPECIFIED SITE
	202.81 - (ICD9) OTHER MALIGNANT LYMPHOMAS INVOLVING LYMPH NODES OF HEAD FACE AND NECK
	202.82 - (ICD9) OTHER MALIGNANT LYMPHOMAS INVOLVING INTRATHORACIC LYMPH NODES
	202.83 - (ICD9) OTHER MALIGNANT LYMPHOMAS INVOLVING INTRA-ABDOMINAL LYMPH NODES
	202.84 - (ICD9) OTHER MALIGNANT LYMPHOMAS INVOLVING LYMPH NODES OF AXILLA AND UPPER LIMB
	202.85 - (ICD9) OTHER MALIGNANT LYMPHOMAS INVOLVING LYMPH NODES OF INGUINAL REGION AND LOWER LIMB
	202.86 - (ICD9) OTHER MALIGNANT LYMPHOMAS INVOLVING INTRAPELVIC LYMPH NODES
	202.87 - (ICD9) OTHER MALIGNANT LYMPHOMAS INVOLVING SPLEEN
	202.88 - (ICD9) OTHER MALIGNANT LYMPHOMAS INVOLVING LYMPH NODES OF MULTIPLE SITES
	202.9 - (ICD9) OTHER AND UNSPECIFIED MALIGNANT NEOPLASMS OF LYMPHOID AND HISTIOCYTIC TISSUE
	202.90 - (ICD9) OTHER AND UNSPECIFIED MALIGNANT NEOPLASMS OF LYMPHOID AND HISTIOCYTIC TISSUE UNSPECIFIED SITE
	202.91 - (ICD9) OTHER AND UNSPECIFIED MALIGNANT NEOPLASMS OF LYMPHOID AND HISTIOCYTIC TISSUE INVOLVING LYMPH NODES OF HEAD FACE AND NECK
	202.92 - (ICD9) OTHER AND UNSPECIFIED MALIGNANT NEOPLASMS OF LYMPHOID AND HISTIOCYTIC TISSUE INVOLVING INTRATHORACIC LYMPH NODES
	202.93 - (ICD9) OTHER AND UNSPECIFIED MALIGNANT NEOPLASMS OF LYMPHOID AND HISTIOCYTIC TISSUE INVOLVING INTRA-ABDOMINAL LYMPH NODES
	202.94 - (ICD9) OTHER AND UNSPECIFIED MALIGNANT NEOPLASMS OF LYMPHOID AND HISTIOCYTIC TISSUE INVOLVING LYMPH NODES OF AXILLA AND UPPER LIMB
	202.95 - (ICD9) OTHER AND UNSPECIFIED MALIGNANT NEOPLASMS OF LYMPHOID AND HISTIOCYTIC TISSUE INVOLVING LYMPH NODES OF INGUINAL REGION AND LOWER LIMB
	202.96 - (ICD9) OTHER AND UNSPECIFIED MALIGNANT NEOPLASMS OF LYMPHOID AND HISTIOCYTIC TISSUE INVOLVING INTRAPELVIC LYMPH NODES
	202.97 - (ICD9) OTHER AND UNSPECIFIED MALIGNANT NEOPLASMS OF LYMPHOID AND HISTIOCYTIC TISSUE INVOLVING SPLEEN
	202.98 - (ICD9) OTHER AND UNSPECIFIED MALIGNANT NEOPLASMS OF LYMPHOID AND HISTIOCYTIC TISSUE INVOLVING LYMPH NODES OF MULTIPLE SITES
	203 - (ICD9) MULTIPLE MYELOMA AND IMMUNOPROLIFERATIVE NEOPLASMS
	203.0 - (ICD9) MULTIPLE MYELOMA
	203.00 - (ICD9) MULTIPLE MYELOMA WITHOUT MENTION OF HAVING ACHIEVED REMISSION
	203.01 - (ICD9) MULTIPLE MYELOMA IN REMISSION
	203.02 - (ICD9) MULTIPLE MYELOMA IN RELAPSE
	203.1 - (ICD9) PLASMA CELL LEUKEMIA
	203.10 - (ICD9) PLASMA CELL LEUKEMIA WITHOUT MENTION OF HAVING ACHIEVED REMISSION
	203.11 - (ICD9) PLASMA CELL LEUKEMIA IN REMISSION
	203.12 - (ICD9) PLASMA CELL LEUKEMIA IN RELAPSE
	203.8 - (ICD9) OTHER IMMUNOPROLIFERATIVE NEOPLASMS
	203.80 - (ICD9) OTHER IMMUNOPROLIFERATIVE NEOPLASMS WITHOUT MENTION OF HAVING ACHIEVED REMISSION
	203.81 - (ICD9) OTHER IMMUNOPROLIFERATIVE NEOPLASMS IN REMISSION
	203.82 - (ICD9) OTHER IMMUNOPROLIFERATIVE NEOPLASMS IN RELAPSE
	204 - (ICD9) LYMPHOID LEUKEMIA
	204.0 - (ICD9) ACUTE LYMPHOID LEUKEMIA
	204.00 - (ICD9) ACUTE LYMPHOID LEUKEMIA WITHOUT MENTION OF HAVING ACHIEVED REMISSION
	204.01 - (ICD9) ACUTE LYMPHOID LEUKEMIA IN REMISSION
	204.02 - (ICD9) ACUTE LYMPHOID LEUKEMIA IN RELAPSE
	204.1 - (ICD9) CHRONIC LYMPHOID LEUKEMIA
	204.10 - (ICD9) CHRONIC LYMPHOID LEUKEMIA WITHOUT MENTION OF HAVING ACHIEVED REMISSION
	204.11 - (ICD9) CHRONIC LYMPHOID LEUKEMIA IN REMISSION
	204.12 - (ICD9) CHRONIC LYMPHOID LEUKEMIA IN RELAPSE
	204.2 - (ICD9) SUBACUTE LYMPHOID LEUKEMIA
	204.20 - (ICD9) SUBACUTE LYMPHOID LEUKEMIA WITHOUT MENTION OF HAVING ACHIEVED REMISSION
	204.21 - (ICD9) SUBACUTE LYMPHOID LEUKEMIA IN REMISSION
	204.22 - (ICD9) SUBACUTE LYMPHOID LEUKEMIA IN RELAPSE
	204.8 - (ICD9) OTHER LYMPHOID LEUKEMIA
	204.80 - (ICD9) OTHER LYMPHOID LEUKEMIA WITHOUT MENTION OF HAVING ACHIEVED REMISSION
	204.81 - (ICD9) OTHER LYMPHOID LEUKEMIA IN REMISSION
	204.82 - (ICD9) OTHER LYMPHOID LEUKEMIA IN RELAPSE
	204.9 - (ICD9) UNSPECIFIED LYMPHOID LEUKEMIA
	204.90 - (ICD9) UNSPECIFIED LYMPHOID LEUKEMIA WITHOUT MENTION OF HAVING ACHIEVED REMISSION
	204.91 - (ICD9) UNSPECIFIED LYMPHOID LEUKEMIA IN REMISSION
	204.92 - (ICD9) UNSPECIFIED LYMPHOID LEUKEMIA IN RELAPSE
	205 - (ICD9) MYELOID LEUKEMIA
	205.0 - (ICD9) ACUTE MYELOID LEUKEMIA
	205.00 - (ICD9) ACUTE MYELOID LEUKEMIA WITHOUT MENTION OF HAVING ACHIEVED REMISSION
	205.01 - (ICD9) ACUTE MYELOID LEUKEMIA IN REMISSION
	205.02 - (ICD9) ACUTE MYELOID LEUKEMIA IN RELAPSE
	205.1 - (ICD9) CHRONIC MYELOID LEUKEMIA
	205.10 - (ICD9) CHRONIC MYELOID LEUKEMIA WITHOUT MENTION OF HAVING ACHIEVED REMISSION
	205.11 - (ICD9) CHRONIC MYELOID LEUKEMIA IN REMISSION
	205.12 - (ICD9) CHRONIC MYELOID LEUKEMIA IN RELAPSE
	205.2 - (ICD9) SUBACUTE MYELOID LEUKEMIA
	205.20 - (ICD9) SUBACUTE MYELOID LEUKEMIA WITHOUT MENTION OF HAVING ACHIEVED REMISSION
	205.21 - (ICD9) SUBACUTE MYELOID LEUKEMIA IN REMISSION
	205.22 - (ICD9) SUBACUTE MYELOID LEUKEMIA IN RELAPSE
	205.3 - (ICD9) MYELOID SARCOMA
	205.30 - (ICD9) MYELOID SARCOMA WITHOUT MENTION OF HAVING ACHIEVED REMISSION
	205.31 - (ICD9) MYELOID SARCOMA IN REMISSION
	205.32 - (ICD9) MYELOID SARCOMA IN RELAPSE
	205.8 - (ICD9) OTHER MYELOID LEUKEMIA
	205.80 - (ICD9) OTHER MYELOID LEUKEMIA WITHOUT MENTION OF HAVING ACHIEVED REMISSION
	205.81 - (ICD9) OTHER MYELOID LEUKEMIA IN REMISSION
	205.82 - (ICD9) OTHER MYELOID LEUKEMIA IN RELAPSE
	205.9 - (ICD9) UNSPECIFIED MYELOID LEUKEMIA
	205.90 - (ICD9) UNSPECIFIED MYELOID LEUKEMIA WITHOUT MENTION OF HAVING ACHIEVED REMISSION
	205.91 - (ICD9) UNSPECIFIED MYELOID LEUKEMIA IN REMISSION
	205.92 - (ICD9) UNSPECIFIED MYELOID LEUKEMIA IN RELAPSE
	206 - (ICD9) MONOCYTIC LEUKEMIA
	206.0 - (ICD9) ACUTE MONOCYTIC LEUKEMIA
	206.00 - (ICD9) ACUTE MONOCYTIC LEUKEMIA WITHOUT MENTION OF HAVING ACHIEVED REMISSION
	206.01 - (ICD9) ACUTE MONOCYTIC LEUKEMIA IN REMISSION
	206.02 - (ICD9) ACUTE MONOCYTIC LEUKEMIA IN RELAPSE
	206.1 - (ICD9) CHRONIC MONOCYTIC LEUKEMIA
	206.10 - (ICD9) CHRONIC MONOCYTIC LEUKEMIA WITHOUT MENTION OF HAVING ACHIEVED REMISSION
	206.11 - (ICD9) CHRONIC MONOCYTIC LEUKEMIA IN REMISSION
	206.12 - (ICD9) CHRONIC MONOCYTIC LEUKEMIA IN RELAPSE
	206.2 - (ICD9) SUBACUTE MONOCYTIC LEUKEMIA
	206.20 - (ICD9) SUBACUTE MONOCYTIC LEUKEMIA WITHOUT MENTION OF HAVING ACHIEVED REMISSION
	206.21 - (ICD9) SUBACUTE MONOCYTIC LEUKEMIA IN REMISSION
	206.22 - (ICD9) SUBACUTE MONOCYTIC LEUKEMIA IN RELAPSE
	206.8 - (ICD9) OTHER MONOCYTIC LEUKEMIA
	206.80 - (ICD9) OTHER MONOCYTIC LEUKEMIA WITHOUT MENTION OF HAVING ACHIEVED REMISSION
	206.81 - (ICD9) OTHER MONOCYTIC LEUKEMIA IN REMISSION
	206.82 - (ICD9) OTHER MONOCYTIC LEUKEMIA IN RELAPSE
	206.9 - (ICD9) UNSPECIFIED MONOCYTIC LEUKEMIA
	206.90 - (ICD9) UNSPECIFIED MONOCYTIC LEUKEMIA WITHOUT MENTION OF HAVING ACHIEVED REMISSION
	206.91 - (ICD9) UNSPECIFIED MONOCYTIC LEUKEMIA IN REMISSION
	206.92 - (ICD9) UNSPECIFIED MONOCYTIC LEUKEMIA IN RELAPSE
	207 - (ICD9) OTHER SPECIFIED LEUKEMIA
	207.0 - (ICD9) ACUTE ERYTHREMIA AND ERYTHROLEUKEMIA
	207.00 - (ICD9) ACUTE ERYTHREMIA AND ERYTHROLEUKEMIA WITHOUT MENTION OF HAVING ACHIEVED REMISSION
	207.01 - (ICD9) ACUTE ERYTHREMIA AND ERYTHROLEUKEMIA IN REMISSION
	207.02 - (ICD9) ACUTE ERYTHREMIA AND ERYTHROLEUKEMIA IN RELAPSE
	207.1 - (ICD9) CHRONIC ERYTHREMIA
	207.10 - (ICD9) CHRONIC ERYTHREMIA WITHOUT MENTION OF HAVING ACHIEVED REMISSION
	207.11 - (ICD9) CHRONIC ERYTHREMIA IN REMISSION
	207.12 - (ICD9) CHRONIC ERYTHREMIA IN RELAPSE
	207.2 - (ICD9) MEGAKARYOCYTIC LEUKEMIA
	207.20 - (ICD9) MEGAKARYOCYTIC LEUKEMIA WITHOUT MENTION OF HAVING ACHIEVED REMISSION
	207.21 - (ICD9) MEGAKARYOCYTIC LEUKEMIA IN REMISSION
	207.22 - (ICD9) MEGAKARYOCYTIC LEUKEMIA IN RELAPSE
	207.8 - (ICD9) OTHER SPECIFIED LEUKEMIA
	207.80 - (ICD9) OTHER SPECIFIED LEUKEMIA WITHOUT MENTION OF HAVING ACHIEVED REMISSION
	207.81 - (ICD9) OTHER SPECIFIED LEUKEMIA IN REMISSION
	207.82 - (ICD9) OTHER SPECIFIED LEUKEMIA IN RELAPSE
	208 - (ICD9) LEUKEMIA OF UNSPECIFIED CELL TYPE
	208.0 - (ICD9) ACUTE LEUKEMIA OF UNSPECIFIED CELL TYPE
	208.00 - (ICD9) ACUTE LEUKEMIA OF UNSPECIFIED CELL TYPE WITHOUT MENTION OF HAVING ACHIEVED REMISSION
	208.01 - (ICD9) ACUTE LEUKEMIA OF UNSPECIFIED CELL TYPE IN REMISSION
	208.02 - (ICD9) ACUTE LEUKEMIA OF UNSPECIFIED CELL TYPE IN RELAPSE
	208.1 - (ICD9) CHRONIC LEUKEMIA OF UNSPECIFIED CELL TYPE
	208.10 - (ICD9) CHRONIC LEUKEMIA OF UNSPECIFIED CELL TYPE WITHOUT MENTION OF HAVING ACHIEVED REMISSION
	208.11 - (ICD9) CHRONIC LEUKEMIA OF UNSPECIFIED CELL TYPE IN REMISSION
	208.12 - (ICD9) CHRONIC LEUKEMIA OF UNSPECIFIED CELL TYPE IN RELAPSE
	208.2 - (ICD9) SUBACUTE LEUKEMIA OF UNSPECIFIED CELL TYPE
	208.20 - (ICD9) SUBACUTE LEUKEMIA OF UNSPECIFIED CELL TYPE WITHOUT MENTION OF HAVING ACHIEVED REMISSION
	208.21 - (ICD9) SUBACUTE LEUKEMIA OF UNSPECIFIED CELL TYPE IN REMISSION
	208.22 - (ICD9) SUBACUTE LEUKEMIA OF UNSPECIFIED CELL TYPE IN RELAPSE
	208.8 - (ICD9) OTHER LEUKEMIA OF UNSPECIFIED CELL TYPE
	208.80 - (ICD9) OTHER LEUKEMIA OF UNSPECIFIED CELL TYPE WITHOUT MENTION OF HAVING ACHIEVED REMISSION
	208.81 - (ICD9) OTHER LEUKEMIA OF UNSPECIFIED CELL TYPE IN REMISSION
	208.82 - (ICD9) OTHER LEUKEMIA OF UNSPECIFIED CELL TYPE IN RELAPSE
	208.9 - (ICD9) UNSPECIFIED LEUKEMIA
	208.90 - (ICD9) UNSPECIFIED LEUKEMIA WITHOUT MENTION OF HAVING ACHIEVED REMISSION
	208.91 - (ICD9) UNSPECIFIED LEUKEMIA IN REMISSION
	208.92 - (ICD9) UNSPECIFIED LEUKEMIA IN RELAPSE
	230 - (ICD9) CARCINOMA IN SITU OF DIGESTIVE ORGANS
	230.0 - (ICD9) CARCINOMA IN SITU OF LIP ORAL CAVITY AND PHARYNX
	230.1 - (ICD9) CARCINOMA IN SITU OF ESOPHAGUS
	230.2 - (ICD9) CARCINOMA IN SITU OF STOMACH
	230.3 - (ICD9) CARCINOMA IN SITU OF COLON
	230.4 - (ICD9) CARCINOMA IN SITU OF RECTUM
	230.5 - (ICD9) CARCINOMA IN SITU OF ANAL CANAL
	230.6 - (ICD9) CARCINOMA IN SITU OF ANUS UNSPECIFIED
	230.7 - (ICD9) CARCINOMA IN SITU OF OTHER AND UNSPECIFIED PARTS OF INTESTINE
	230.8 - (ICD9) CARCINOMA IN SITU OF LIVER AND BILIARY SYSTEM
	230.9 - (ICD9) CARCINOMA IN SITU OF OTHER AND UNSPECIFIED DIGESTIVE ORGANS
	231 - (ICD9) CARCINOMA IN SITU OF RESPIRATORY SYSTEM
	231.0 - (ICD9) CARCINOMA IN SITU OF LARYNX
	231.1 - (ICD9) CARCINOMA IN SITU OF TRACHEA
	231.2 - (ICD9) CARCINOMA IN SITU OF BRONCHUS AND LUNG
	231.8 - (ICD9) CARCINOMA IN SITU OF OTHER SPECIFIED PARTS OF RESPIRATORY SYSTEM
	231.9 - (ICD9) CARCINOMA IN SITU OF RESPIRATORY SYSTEM PART UNSPECIFIED
	232 - (ICD9) CARCINOMA IN SITU OF SKIN
	232.0 - (ICD9) CARCINOMA IN SITU OF SKIN OF LIP
	232.1 - (ICD9) CARCINOMA IN SITU OF EYELID INCLUDING CANTHUS
	232.2 - (ICD9) CARCINOMA IN SITU OF SKIN OF EAR AND EXTERNAL AUDITORY CANAL
	232.3 - (ICD9) CARCINOMA IN SITU OF SKIN OF OTHER AND UNSPECIFIED PARTS OF FACE
	232.4 - (ICD9) CARCINOMA IN SITU OF SCALP AND SKIN OF NECK
	232.5 - (ICD9) CARCINOMA IN SITU OF SKIN OF TRUNK EXCEPT SCROTUM
	232.6 - (ICD9) CARCINOMA IN SITU OF SKIN OF UPPER LIMB INCLUDING SHOULDER
	232.7 - (ICD9) CARCINOMA IN SITU OF SKIN OF LOWER LIMB INCLUDING HIP
	232.8 - (ICD9) CARCINOMA IN SITU OF OTHER SPECIFIED SITES OF SKIN
	232.9 - (ICD9) CARCINOMA IN SITU OF SKIN SITE UNSPECIFIED
	233 - (ICD9) CARCINOMA IN SITU OF BREAST AND GENITOURINARY SYSTEM
	233.0 - (ICD9) CARCINOMA IN SITU OF BREAST
	233.1 - (ICD9) CARCINOMA IN SITU OF CERVIX UTERI
	233.2 - (ICD9) CARCINOMA IN SITU OF OTHER AND UNSPECIFIED PARTS OF UTERUS
	233.3 - (ICD9) CARCINOMA IN SITU OF OTHER AND UNSPECIFIED FEMALE GENITAL ORGANS
	233.30 - (ICD9) CARCINOMA IN SITU OF UNSPECIFIED FEMALE GENITAL ORGAN
	233.31 - (ICD9) CARCINOMA IN SITU OF VAGINA
	233.32 - (ICD9) CARCINOMA IN SITU OF VULVA
	233.39 - (ICD9) CARCINOMA IN SITU OF OTHER FEMALE GENITAL ORGAN
	233.4 - (ICD9) CARCINOMA IN SITU OF PROSTATE
	233.5 - (ICD9) CARCINOMA IN SITU OF PENIS
	233.6 - (ICD9) CARCINOMA IN SITU OF OTHER AND UNSPECIFIED MALE GENITAL ORGANS
	233.7 - (ICD9) CARCINOMA IN SITU OF BLADDER
	233.9 - (ICD9) CARCINOMA IN SITU OF OTHER AND UNSPECIFIED URINARY ORGANS
	234 - (ICD9) CARCINOMA IN SITU OF OTHER AND UNSPECIFIED SITES
	234.0 - (ICD9) CARCINOMA IN SITU OF EYE
	234.8 - (ICD9) CARCINOMA IN SITU OF OTHER SPECIFIED SITES
	234.9 - (ICD9) CARCINOMA IN SITU SITE UNSPECIFIED
Any lung resection
This measure creates a logical OR of events, and identifies all occurrences of one or more specified events:
	OPEN
	VATS
OPEN
This event measure was defined as occurring when any of the following criteria were met:
	The occurrence of Inpatient with the following attributes:
	Procedure Code (Any Position) is any of: { "32.29", "32.49" }
	32.29 - (ICD9) OTHER LOCAL EXCISION OR DESTRUCTION OF LESION OR TISSUE OF LUNG
	32.49 - (ICD9) OTHER LOBECTOMY OF LUNG
VATS
This event measure was defined as occurring when any of the following criteria were met:
	The occurrence of Inpatient with the following attributes:
	Procedure Code (Any Position) is any of: { "32.20", "32.41" }
	32.20 - (ICD9) THORACOSCOPIC EXCISION OF LESION OR TISSUE OF LUNG
	32.41 - (ICD9) THORACOSCOPIC LOBECTOMY OF LUNG
Age category
This measure re-categorizes Age interm as follows:
	18-49: { 18 - 49 }
	50-64: { 50 - 64 }
	>=65: { >= 65 }
COPD/Chronic obstructive asthma
This measure creates a logical OR of events, and identifies all occurrences of one or more specified events:
	COPD
	Chronic Obstructive Asthma
Cerebrovascular disease
This event measure was defined as occurring when any of the following criteria were met:
	The occurrence of Inpatient with the following attributes:
	Diagnosis Code (Any Position), ICD-9 is any of: { "430", "431", "432", "432.0", "432.1", "432.9", "433", "433.0", "433.00", "433.01", "433.1", "433.10", "433.11", "433.2", "433.20", "433.21", "433.3", "433.30", "433.31", "433.8", "433.80", "433.81", "433.9", "433.90", "433.91", "434", "434.0", "434.00", "434.01", "434.1", "434.10", "434.11", "434.9", "434.90", "434.91", "435", "435.0", "435.1", "…
	430 - SUBARACHNOID HEMORRHAGE
	431 - INTRACEREBRAL HEMORRHAGE
	432 - OTHER AND UNSPECIFIED INTRACRANIAL HEMORRHAGE
	432.0 - NONTRAUMATIC EXTRADURAL HEMORRHAGE
	432.1 - SUBDURAL HEMORRHAGE
	432.9 - UNSPECIFIED INTRACRANIAL HEMORRHAGE
	433 - OCCLUSION AND STENOSIS OF PRECEREBRAL ARTERIES
	433.0 - OCCLUSION AND STENOSIS OF BASILAR ARTERY
	433.00 - OCCLUSION AND STENOSIS OF BASILAR ARTERY WITHOUT CEREBRAL INFARCTION
	433.01 - OCCLUSION AND STENOSIS OF BASILAR ARTERY WITH CEREBRAL INFARCTION
	433.1 - OCCLUSION AND STENOSIS OF CAROTID ARTERY
	433.10 - OCCLUSION AND STENOSIS OF CAROTID ARTERY WITHOUT CEREBRAL INFARCTION
	433.11 - OCCLUSION AND STENOSIS OF CAROTID ARTERY WITH CEREBRAL INFARCTION
	433.2 - OCCLUSION AND STENOSIS OF VERTEBRAL ARTERY
	433.20 - OCCLUSION AND STENOSIS OF VERTEBRAL ARTERY WITHOUT CEREBRAL INFARCTION
	433.21 - OCCLUSION AND STENOSIS OF VERTEBRAL ARTERY WITH CEREBRAL INFARCTION
	433.3 - OCCLUSION AND STENOSIS OF MULTIPLE AND BILATERAL PRECEREBRAL ARTERIES
	433.30 - OCCLUSION AND STENOSIS OF MULTIPLE AND BILATERAL PRECEREBRAL ARTERIES WITHOUT CEREBRAL INFARCTION
	433.31 - OCCLUSION AND STENOSIS OF MULTIPLE AND BILATERAL PRECEREBRAL ARTERIES WITH CEREBRAL INFARCTION
	433.8 - OCCLUSION AND STENOSIS OF OTHER SPECIFIED PRECEREBRAL ARTERY
	433.80 - OCCLUSION AND STENOSIS OF OTHER SPECIFIED PRECEREBRAL ARTERY WITHOUT CEREBRAL INFARCTION
	433.81 - OCCLUSION AND STENOSIS OF OTHER SPECIFIED PRECEREBRAL ARTERY WITH CEREBRAL INFARCTION
	433.9 - OCCLUSION AND STENOSIS OF UNSPECIFIED PRECEREBRAL ARTERY
	433.90 - OCCLUSION AND STENOSIS OF UNSPECIFIED PRECEREBRAL ARTERY WITHOUT CEREBRAL INFARCTION
	433.91 - OCCLUSION AND STENOSIS OF UNSPECIFIED PRECEREBRAL ARTERY WITH CEREBRAL INFARCTION
	434 - OCCLUSION OF CEREBRAL ARTERIES
	434.0 - CEREBRAL THROMBOSIS
	434.00 - CEREBRAL THROMBOSIS WITHOUT CEREBRAL INFARCTION
	434.01 - CEREBRAL THROMBOSIS WITH CEREBRAL INFARCTION
	434.1 - CEREBRAL EMBOLISM
	434.10 - CEREBRAL EMBOLISM WITHOUT CEREBRAL INFARCTION
	434.11 - CEREBRAL EMBOLISM WITH CEREBRAL INFARCTION
	434.9 - CEREBRAL ARTERY OCCLUSION UNSPECIFIED
	434.90 - CEREBRAL ARTERY OCCLUSION UNSPECIFIED WITHOUT CEREBRAL INFARCTION
	434.91 - CEREBRAL ARTERY OCCLUSION UNSPECIFIED WITH CEREBRAL INFARCTION
	435 - TRANSIENT CEREBRAL ISCHEMIA
	435.0 - BASILAR ARTERY SYNDROME
	435.1 - VERTEBRAL ARTERY SYNDROME
	435.2 - SUBCLAVIAN STEAL SYNDROME
	435.3 - VERTEBROBASILAR ARTERY SYNDROME
	435.8 - OTHER SPECIFIED TRANSIENT CEREBRAL ISCHEMIAS
	435.9 - UNSPECIFIED TRANSIENT CEREBRAL ISCHEMIA
	436 - ACUTE BUT ILL-DEFINED CEREBROVASCULAR DISEASE
	437 - OTHER AND ILL-DEFINED CEREBROVASCULAR DISEASE
	437.0 - CEREBRAL ATHEROSCLEROSIS
	437.1 - OTHER GENERALIZED ISCHEMIC CEREBROVASCULAR DISEASE
	437.2 - HYPERTENSIVE ENCEPHALOPATHY
	437.3 - CEREBRAL ANEURYSM NONRUPTURED
	437.4 - CEREBRAL ARTERITIS
	437.5 - MOYAMOYA DISEASE
	437.6 - NONPYOGENIC THROMBOSIS OF INTRACRANIAL VENOUS SINUS
	437.7 - TRANSIENT GLOBAL AMNESIA
	437.8 - OTHER ILL-DEFINED CEREBROVASCULAR DISEASE
	437.9 - UNSPECIFIED CEREBROVASCULAR DISEASE
	438 - LATE EFFECTS OF CEREBROVASCULAR DISEASE
	438.0 - COGNITIVE DEFICITS
	438.1 - SPEECH AND LANGUAGE DEFICITS
	438.10 - SPEECH AND LANGUAGE DEFICIT UNSPECIFIED
	438.11 - APHASIA
	438.12 - DYSPHASIA
	438.13 - DYSARTHRIA
	438.14 - FLUENCY DISORDER
	438.19 - OTHER SPEECH AND LANGUAGE DEFICITS
	438.2 - HEMIPLEGIA/HEMIPARESIS
	438.20 - HEMIPLEGIA AFFECTING UNSPECIFIED SIDE
	438.21 - HEMIPLEGIA AFFECTING DOMINANT SIDE
	438.22 - HEMIPLEGIA AFFECTING NONDOMINANT SIDE
	438.3 - MONOPLEGIA OF UPPER LIMB
	438.30 - MONOPLEGIA OF UPPER LIMB AFFECTING UNSPECIFIED SIDE
	438.31 - MONOPLEGIA OF UPPER LIMB AFFECTING DOMINANT SIDE
	438.32 - MONOPLEGIA OF UPPER LIMB AFFECTING NONDOMINANT SIDE
	438.4 - MONOPLEGIA OF LOWER LIMB
	438.40 - MONOPLEGIA OF LOWER LIMB AFFECTING UNSPECIFIED SIDE
	438.41 - MONOPLEGIA OF LOWER LIMB AFFECTING DOMINANT SIDE
	438.42 - MONOPLEGIA OF LOWER LIMB AFFECTING NONDOMINANT SIDE
	438.5 - OTHER PARALYTIC SYNDROME
	438.50 - OTHER PARALYTIC SYNDROME AFFECTING UNSPECIFIED SIDE
	438.51 - OTHER PARALYTIC SYNDROME AFFECTING DOMINANT SIDE
	438.52 - OTHER PARALYTIC SYNDROME AFFECTING NONDOMINANT SIDE
	438.53 - OTHER PARALYTIC SYNDROME BILATERAL
	438.6 - ALTERATIONS OF SENSATIONS
	438.7 - DISTURBANCES OF VISION
	438.8 - OTHER LATE EFFECTS OF CEREBROVASCULAR DISEASE
	438.81 - APRAXIA CEREBROVASCULAR DISEASE
	438.82 - DYSPHAGIA CEREBROVASCULAR DISEASE
	438.83 - FACIAL WEAKNESS
	438.84 - ATAXIA
	438.85 - VERTIGO
	438.89 - OTHER LATE EFFECTS OF CEREBROVASCULAR DISEASE
	438.9 - UNSPECIFIED LATE EFFECTS OF CEREBROVASCULAR DISEASE
	The occurrence of Outpatient with the following attributes:
	Diagnosis Code (Any Position), ICD-9 is any of: { "430", "431", "432", "432.0", "432.1", "432.9", "433", "433.0", "433.00", "433.01", "433.1", "433.10", "433.11", "433.2", "433.20", "433.21", "433.3", "433.30", "433.31", "433.8", "433.80", "433.81", "433.9", "433.90", "433.91", "434", "434.0", "434.00", "434.01", "434.1", "434.10", "434.11", "434.9", "434.90", "434.91", "435", "435.0", "435.1", "…
	430 - SUBARACHNOID HEMORRHAGE
	431 - INTRACEREBRAL HEMORRHAGE
	432 - OTHER AND UNSPECIFIED INTRACRANIAL HEMORRHAGE
	432.0 - NONTRAUMATIC EXTRADURAL HEMORRHAGE
	432.1 - SUBDURAL HEMORRHAGE
	432.9 - UNSPECIFIED INTRACRANIAL HEMORRHAGE
	433 - OCCLUSION AND STENOSIS OF PRECEREBRAL ARTERIES
	433.0 - OCCLUSION AND STENOSIS OF BASILAR ARTERY
	433.00 - OCCLUSION AND STENOSIS OF BASILAR ARTERY WITHOUT CEREBRAL INFARCTION
	433.01 - OCCLUSION AND STENOSIS OF BASILAR ARTERY WITH CEREBRAL INFARCTION
	433.1 - OCCLUSION AND STENOSIS OF CAROTID ARTERY
	433.10 - OCCLUSION AND STENOSIS OF CAROTID ARTERY WITHOUT CEREBRAL INFARCTION
	433.11 - OCCLUSION AND STENOSIS OF CAROTID ARTERY WITH CEREBRAL INFARCTION
	433.2 - OCCLUSION AND STENOSIS OF VERTEBRAL ARTERY
	433.20 - OCCLUSION AND STENOSIS OF VERTEBRAL ARTERY WITHOUT CEREBRAL INFARCTION
	433.21 - OCCLUSION AND STENOSIS OF VERTEBRAL ARTERY WITH CEREBRAL INFARCTION
	433.3 - OCCLUSION AND STENOSIS OF MULTIPLE AND BILATERAL PRECEREBRAL ARTERIES
	433.30 - OCCLUSION AND STENOSIS OF MULTIPLE AND BILATERAL PRECEREBRAL ARTERIES WITHOUT CEREBRAL INFARCTION
	433.31 - OCCLUSION AND STENOSIS OF MULTIPLE AND BILATERAL PRECEREBRAL ARTERIES WITH CEREBRAL INFARCTION
	433.8 - OCCLUSION AND STENOSIS OF OTHER SPECIFIED PRECEREBRAL ARTERY
	433.80 - OCCLUSION AND STENOSIS OF OTHER SPECIFIED PRECEREBRAL ARTERY WITHOUT CEREBRAL INFARCTION
	433.81 - OCCLUSION AND STENOSIS OF OTHER SPECIFIED PRECEREBRAL ARTERY WITH CEREBRAL INFARCTION
	433.9 - OCCLUSION AND STENOSIS OF UNSPECIFIED PRECEREBRAL ARTERY
	433.90 - OCCLUSION AND STENOSIS OF UNSPECIFIED PRECEREBRAL ARTERY WITHOUT CEREBRAL INFARCTION
	433.91 - OCCLUSION AND STENOSIS OF UNSPECIFIED PRECEREBRAL ARTERY WITH CEREBRAL INFARCTION
	434 - OCCLUSION OF CEREBRAL ARTERIES
	434.0 - CEREBRAL THROMBOSIS
	434.00 - CEREBRAL THROMBOSIS WITHOUT CEREBRAL INFARCTION
	434.01 - CEREBRAL THROMBOSIS WITH CEREBRAL INFARCTION
	434.1 - CEREBRAL EMBOLISM
	434.10 - CEREBRAL EMBOLISM WITHOUT CEREBRAL INFARCTION
	434.11 - CEREBRAL EMBOLISM WITH CEREBRAL INFARCTION
	434.9 - CEREBRAL ARTERY OCCLUSION UNSPECIFIED
	434.90 - CEREBRAL ARTERY OCCLUSION UNSPECIFIED WITHOUT CEREBRAL INFARCTION
	434.91 - CEREBRAL ARTERY OCCLUSION UNSPECIFIED WITH CEREBRAL INFARCTION
	435 - TRANSIENT CEREBRAL ISCHEMIA
	435.0 - BASILAR ARTERY SYNDROME
	435.1 - VERTEBRAL ARTERY SYNDROME
	435.2 - SUBCLAVIAN STEAL SYNDROME
	435.3 - VERTEBROBASILAR ARTERY SYNDROME
	435.8 - OTHER SPECIFIED TRANSIENT CEREBRAL ISCHEMIAS
	435.9 - UNSPECIFIED TRANSIENT CEREBRAL ISCHEMIA
	436 - ACUTE BUT ILL-DEFINED CEREBROVASCULAR DISEASE
	437 - OTHER AND ILL-DEFINED CEREBROVASCULAR DISEASE
	437.0 - CEREBRAL ATHEROSCLEROSIS
	437.1 - OTHER GENERALIZED ISCHEMIC CEREBROVASCULAR DISEASE
	437.2 - HYPERTENSIVE ENCEPHALOPATHY
	437.3 - CEREBRAL ANEURYSM NONRUPTURED
	437.4 - CEREBRAL ARTERITIS
	437.5 - MOYAMOYA DISEASE
	437.6 - NONPYOGENIC THROMBOSIS OF INTRACRANIAL VENOUS SINUS
	437.7 - TRANSIENT GLOBAL AMNESIA
	437.8 - OTHER ILL-DEFINED CEREBROVASCULAR DISEASE
	437.9 - UNSPECIFIED CEREBROVASCULAR DISEASE
	438 - LATE EFFECTS OF CEREBROVASCULAR DISEASE
	438.0 - COGNITIVE DEFICITS
	438.1 - SPEECH AND LANGUAGE DEFICITS
	438.10 - SPEECH AND LANGUAGE DEFICIT UNSPECIFIED
	438.11 - APHASIA
	438.12 - DYSPHASIA
	438.13 - DYSARTHRIA
	438.14 - FLUENCY DISORDER
	438.19 - OTHER SPEECH AND LANGUAGE DEFICITS
	438.2 - HEMIPLEGIA/HEMIPARESIS
	438.20 - HEMIPLEGIA AFFECTING UNSPECIFIED SIDE
	438.21 - HEMIPLEGIA AFFECTING DOMINANT SIDE
	438.22 - HEMIPLEGIA AFFECTING NONDOMINANT SIDE
	438.3 - MONOPLEGIA OF UPPER LIMB
	438.30 - MONOPLEGIA OF UPPER LIMB AFFECTING UNSPECIFIED SIDE
	438.31 - MONOPLEGIA OF UPPER LIMB AFFECTING DOMINANT SIDE
	438.32 - MONOPLEGIA OF UPPER LIMB AFFECTING NONDOMINANT SIDE
	438.4 - MONOPLEGIA OF LOWER LIMB
	438.40 - MONOPLEGIA OF LOWER LIMB AFFECTING UNSPECIFIED SIDE
	438.41 - MONOPLEGIA OF LOWER LIMB AFFECTING DOMINANT SIDE
	438.42 - MONOPLEGIA OF LOWER LIMB AFFECTING NONDOMINANT SIDE
	438.5 - OTHER PARALYTIC SYNDROME
	438.50 - OTHER PARALYTIC SYNDROME AFFECTING UNSPECIFIED SIDE
	438.51 - OTHER PARALYTIC SYNDROME AFFECTING DOMINANT SIDE
	438.52 - OTHER PARALYTIC SYNDROME AFFECTING NONDOMINANT SIDE
	438.53 - OTHER PARALYTIC SYNDROME BILATERAL
	438.6 - ALTERATIONS OF SENSATIONS
	438.7 - DISTURBANCES OF VISION
	438.8 - OTHER LATE EFFECTS OF CEREBROVASCULAR DISEASE
	438.81 - APRAXIA CEREBROVASCULAR DISEASE
	438.82 - DYSPHAGIA CEREBROVASCULAR DISEASE
	438.83 - FACIAL WEAKNESS
	438.84 - ATAXIA
	438.85 - VERTIGO
	438.89 - OTHER LATE EFFECTS OF CEREBROVASCULAR DISEASE
	438.9 - UNSPECIFIED LATE EFFECTS OF CEREBROVASCULAR DISEASE
Bronchiectasis
This event measure was defined as occurring when any of the following criteria were met:
	The occurrence of Inpatient with the following attributes:
	Diagnosis Code (Any Position), ICD-9 is any of: { "494.0", "494.1" }
	494.0 - BRONCHIECTASIS WITHOUT ACUTE EXACERBATION
	494.1 - BRONCHIECTASIS WITH ACUTE EXACERBATION
	The occurrence of Outpatient with the following attributes:
	Diagnosis Code (Any Position), ICD-9 is any of: { "494.0", "494.1" }
	494.0 - BRONCHIECTASIS WITHOUT ACUTE EXACERBATION
	494.1 - BRONCHIECTASIS WITH ACUTE EXACERBATION
COPD
This event measure was defined as occurring when any of the following criteria were met:
	The occurrence of Inpatient with the following attributes:
	Diagnosis Code (Any Position), ICD-9 is any of: { "490", "491.0", "491.1", "491.2", "491.20", "491.21", "491.22", "491.8", "491.9", "492.0", "492.8", "494.0", "494.1", "495.0", "495.1", "495.2", "495.3", "495.4", "495.5", "495.6", "495.7", "495.8", "495.9", "496" }
	490 - BRONCHITIS NOT SPECIFIED AS ACUTE OR CHRONIC
	491.0 - SIMPLE CHRONIC BRONCHITIS
	491.1 - MUCOPURULENT CHRONIC BRONCHITIS
	491.2 - OBSTRUCTIVE CHRONIC BRONCHITIS
	491.20 - OBSTRUCTIVE CHRONIC BRONCHITIS WITHOUT EXACERBATION
	491.21 - OBSTRUCTIVE CHRONIC BRONCHITIS WITH (ACUTE) EXACERBATION
	491.22 - OBSTRUCTIVE CHRONIC BRONCHITIS WITH ACUTE BRONCHITIS
	491.8 - OTHER CHRONIC BRONCHITIS
	491.9 - UNSPECIFIED CHRONIC BRONCHITIS
	492.0 - EMPHYSEMATOUS BLEB
	492.8 - OTHER EMPHYSEMA
	494.0 - BRONCHIECTASIS WITHOUT ACUTE EXACERBATION
	494.1 - BRONCHIECTASIS WITH ACUTE EXACERBATION
	495.0 - FARMERS' LUNG
	495.1 - BAGASSOSIS
	495.2 - BIRD-FANCIERS' LUNG
	495.3 - SUBEROSIS
	495.4 - MALT WORKERS' LUNG
	495.5 - MUSHROOM WORKERS' LUNG
	495.6 - MAPLE BARK-STRIPPERS' LUNG
	495.7 - VENTILATION PNEUMONITIS
	495.8 - OTHER SPECIFIED ALLERGIC ALVEOLITIS AND PNEUMONITIS
	495.9 - UNSPECIFIED ALLERGIC ALVEOLITIS AND PNEUMONITIS
	496 - CHRONIC AIRWAY OBSTRUCTION NOT ELSEWHERE CLASSIFIED
	The occurrence of Outpatient with the following attributes:
	Diagnosis Code (Any Position), ICD-9 is any of: { "491.0", "491.1", "491.2", "491.20", "491.21", "491.22", "491.8", "491.9", "492.0", "492.8", "494.0", "494.1", "495.0", "495.1", "495.2", "495.3", "495.4", "495.5", "495.6", "495.7", "495.8", "495.9", "496", "490" }
	491.0 - SIMPLE CHRONIC BRONCHITIS
	491.1 - MUCOPURULENT CHRONIC BRONCHITIS
	491.2 - OBSTRUCTIVE CHRONIC BRONCHITIS
[truncated: 1,162 more rows]
