# Supplementary material for: Reproducibility of real-world evidence studies using clinical practice data to inform regulatory and coverage decisions
Source: Nat Commun. 2022 Aug 31;13:5126. doi: 10.1038/s41467-022-32310-3 (PMC9430007; doi:10.1038/s41467-022-32310-3)
Supplement: Supplementary file 7 — Supplementary Dataset 4 [file 41467_2022_32310_MOESM7_ESM.zip › Data S4 Study specific author contact files with details of implementation/REPEAT_056_final.xlsx]

## Sheet: Assumptions
Category	Assumptions
MEASURES	The algorithms used to define variables used for the replication of the study are provided in the worksheet named 'codes'
Outcomes	We assumed any diagnosis position and any care setting to define the outcome
Inclusion/Exclusion	We assumed any diagnosis position and any care setting to define multiple myeloma
	We assumed topical lidocaine and capsaicin were defined using the route of administration 'Topical' from First Data Bank for NDC with generic names matching "*lidocaine*" and "*capsaicin*"
	We assumed Mantel cell lymphoma was defined using codes (200.4*) based on the website "http://www.icd9data.com/2012/Volume1/140-239/200-209/200/default.htm"
	We assumed Complex regional pain syndrome was defined using codes (337.2*) based on the website "http://www.icd9data.com/2013/Volume1/320-389/330-337/337/default.htm"
	We assumed Leprosy was defined using codes (030.*) based on the website "http://www.icd9data.com/2012/Volume1/001-139/030-041/030/default.htm to define leprosy"
	We assumed Stem cell transplant was defined using procedure codes from papers "Herpes zoster incidence and cost in patients receiving autologous hematopoietic stem-cell transplant: Jianbin Mao et al" and "Low Rate of Cervical Cancer Screening among Women with Hematologic Malignancies after Stem Cell Transplant: Jessica P. Hwang et al."
Covariates	We assumed any diagnosis position and any care setting to define covariates
	We assumed only prescription claims were used to define medication covariates
	We assumed codes to define DVT/PE was based on paper "A systematic review of validated methods for identifying venous thromboembolism using administrative and claims data: Tamariz L, Harkins T, Nair V"
	We assumed Renal insufficiency was defined based on REPEAT standard measure
	We assumed define myelodysplastic syndrome, myelodysplastic 5q deleted and myelodysplastic unspecified was defined based on codes from paper "Deferasirox therapy is associated with reduced mortality risk in a medicare population with myelodysplastic syndromes: Amer M Zeidan et al"
	We assumed Neutropenia was defined using codes (288.0*) from the papers "Accuracy of identifying neutropenia diagnoses in outpatient claims data: Seo Young Kim et al" and "Cancer Chemotherapy Treatment Patterns and Febrile Neutropenia in the US Veterans Health Administration: Li Wang et al"
	We assumed anemia was defined using codes from following papers "Gagne JJ, Glynn RJ, Avorn J, Levin R, Schneeweiss S: A combined comorbidity score predicted mortality in elderly patients better than existing scores", "Romano PS, Roos LL, Jollis JG: Adapting a clinical comorbidity index for use with ICD-9-CM administrative data: differing perspectives" and "Elixhauser A, Steiner C, Harris DR, Coff…
	We assumed that thrombocytopenia was defined based on codes from the paper "Evaluating medical resource utilization and costs associated with thrombocytopenia in chronic liver disease patients: Fred Poordad, Dickens Theodore, Jane Sullivan & Kelly Grotzinger"
	We assumed Molecular cytogenetics/fluroscence was defined based on HCPCS codes from website "http://bioportal.bioontology.org/ontologies/CPT/?p=classes&conceptid=http%3A%2F%2Fpurl.bioontology.org%2Fontology%2FCPT%2F1012441"
	We assumed that codes and scores for Combined comorbidity index was based on following papers "Gagne JJ, Glynn RJ, Avorn J, Levin R, Schneeweiss S: A combined comorbidity score predicted mortality in elderly patients better than existing scores", "Romano PS, Roos LL, Jollis JG: Adapting a clinical comorbidity index for use with ICD-9-CM administrative data: differing perspectives" and "Elixhauser…
	We assumed failure to thrive, wheel chair dependent, oxygen dependent, nursing home resident were defined by REPEAT standard measures.
	We assumed that Neoplasm of uncertain behavior of plasma cells was defined based on codes from website "http://www.icd9data.com/2012/Volume1/140-239/235-238/238/238.6.htm"
	We assumed Pre-cancer is defined by using codes of carcinoma-in-situ based on website "http://www.icd9data.com/2012/Volume1/140-239/230-234/default.htm"
	We assumed doctors visits meant any outpatient visits and we assumed that the count of this variable reflected the number of different days with occurrences of that type
	We assumed codes (203.1*) was used to define plasma cell leukemia based on website "http://www.icd9data.com/2012/Volume1/140-239/200-209/203/default.htm"
	We assumed that for the variable melphalan-prednisone and bortezomib-dexamethasone, the drugs melphalan and prednisone days supply had to overlap and for the drugs bortezomib and dexamethason to overlap rather than requiring the patients to start these drugs on the same day or have these drugs on the same claim (i.e. We flagged all the days when patient had both melphalan and prednisolone. This "…
	We assumed hypoalbuminemia was defined as using codes from the website "http://www.icd9data.com/2012/Volume1/240-279/270-279/273/273.8.htm"
COHORT CREATION
ANALYSIS

## Sheet: Attrition table
Adult myeloma patients who initiated treatment with either lenalidomide or thalidomide between 2004 and 2013 from Optum database
	Less Excluded Patients	Remaining Patients
All patients in our database		68328408
Patients with Lenalidomide or Thalidomide prescription between Jan 2004 - Dec 2013 [date of prescription is cohort entry date (CED)]	-68318766	9642
Excluded due to insufficient enrollment (medical and pharmacy) [measured 180 days prior up to and including CED]	-2528	7114
Excluded due to prior use of referent (Thalidomide, 180 days wash-out)	0	7114
Excluded due to prior use of exposure (Lenalidomide, 180 days wash-out)	0	7114
Excluded because patient qualified in >1 exposure category	-2	7112
Excluded based on Age	-49	7063
Excluded based on occurrence of Peripheral neuropathy [measured 180 days prior up to 1 day prior to CED]	-576	6487
Excluded based on occurcen of Stem cell transplant [measured from Jan 1st 2004 up to 1 day prior to CED]	-250	6237
Excluded based on occurrence of Leprosy [measured 180 days prior up to 1 day prior to CED]	-7	6230
Excluded based on occurrence of Complex regional pain syndrome [measured 180 days prior up to 1 day prior to CED]	-9	6221
Excluded based on occurrence of Chemotherapy drugs [measured from Jan 1st 2004 up to 1 day prior to CED]	-481	5740
Excluded based on occurrence of Mantle cell lymphoma [measured 180 days prior up to 1 day prior to CED]	-28	5712
Excluded based on non-occurrence of Multiple myeloma [measured 180 days prior up to 90 days after CED]	-1726	3986
Excluded based on occurrence of Neuropathic pain medications [measured 180 days prior up to 1 day prior to CED]	-598	3388
Final cohort		3388

## Sheet: Cohort as text
Cohort Entry Entry date: Between Jan 01, 2004 and Dec 31, 2013. If a patient has multiple possible qualifying cohort entry events, the patient enters the cohort on the first-occurring qualifying event before exclusions are applied. Enrollment Measure: Enrollment Prior Enrollment: 180 days Referent Exposure Group: New users of Thalidomide with a washout period of 180 days. For the purposes of iden…

## Sheet: Analysis as text
Statistical Analysis Primary Analysis Baseline covariate assessment In the analysis, the the covariates had variable assessment window. Different assessment windows are as follows: measured on CED, from Jan 1st 2004 up to 1 day prior to CED, 180 days prior up to 1 day prior to CED, 30 days prior up to and including CED, 14 days prior and up to 14 days after CED and 180 days prior and up to 90 dys…

## Sheet: Table 1
	ORIGINAL STUDY						REPLICATED STUDY
Covariate	Thalidomide		Lenalidomide		Stddiff		Thalidomide		Lenalidomide		Stddiff
	n	%	n	%			n	%	n	%
Population Size	406	1	858	1			1288	1	2100	1
Age; n (%)
18-54	114	0.28	235	0.27	<0.01		142	18.16	337	16.43	-0.04569
55-64	174	0.43	392	0.46	0.03		232	29.67	562	27.4	-0.0502
65-74	77	0.19	155	0.19	<0.01		218	27.88	655	31.94	0.08873
75+	41	0.101	76	0.089	0.11		190	24.3	497	24.23	-0.00151
Age, mean (SD)	60 (10.4)		60 (9.9)		0.02		65.71 (12.84)		66.24 (12.09)		0.04228
Age, median (IQR)	60 [54, 66]		61 [54, 65]				65.00 (16.00)		66.00 (16.00)
Female; n (%)	165	0.41	340	0.4	<0.01		343	43.86	907	44.22	0.00726
Year of study drug initiation
2006	88	0.22	19	0.022	0.06		149	19.05	40	1.95	-0.58094
2007	109	0.27	75	0.087	0.09		199	25.45	143	6.97	-0.51784
2008	95	0.23	116	0.135	0.01		158	20.2	205	10	-0.28809
2009	51	0.126	135	0.16	0.02		105	13.43	239	11.65	-0.05359
2010	23	0.057	138	0.16	0.24		66	8.44	311	15.16	0.20954
2011	18	0.044	144	0.17	0.11		43	5.5	343	16.72	0.36301
2012	13	0.032	144	0.17	0.24		34	4.35	374	18.24	0.44975
2013	9	0.022	87	0.101	0.56		28	3.58	396	19.31	0.50982
Myeloma type (diagonsis closest to index date); n (%)
Unspecified	400	0.99	836	0.97	0.06		766	97.95	1977	96.39	-0.09434
Remission	4	0.01	11	0.013	0.09		11	1.41	30	1.46	0.00471
Relapse	2	0.005	11	0.013	0.09		5	0.64	44	2.15	0.12879
Comorbidities; n (%)
Diabetes (anytime prior)	88	0.22	183	0.21	<0.01		181	23.15	566	27.6	0.10241
Diabetes (180 d prior)	71	0.18	140	0.16	0.03		156	19.95	446	21.75	0.04424
DVT/PE (30 d prior)	14	0.035	21	0.025	<0.01		29	3.71	31	1.51	-0.13813
Myelodysplastic 5 q deleted (180 d prior)	0	0	0	0	0		0	0	0	0	0
Myelodysplastic unspecified (180 d prior)	4	0.01	19	0.022	0.06		17	2.17	48	2.34	0.0112
Neoplasm of uncertain behaviour of plasma cells (anytime prior)	68	0.17	161	0.19	0.03		107	13.68	332	16.19	0.07031
Plasma cell leukaemia (anytime prior)	0	0	0	0	0		25	3.2	79	3.85	0.03552
Pre-cancer (anytime prior)	237	0.58	527	0.61	0.04		36	4.6	93	4.53	-0.00331
Myelodysplastic syndrome (anytime prior)	20	0.049	53	0.062	0.05		31	3.96	78	3.8	-0.00834
Laboratory based diagnosis (30 d prior to index date); n (%)
Neutropenia	38	0.094	98	0.114	0.02		17	2.17	47	2.29	0.00796
Anaemia	184	0.45	333	0.39	0.06		347	44.37	831	40.52	-0.07809
Thrombocytopenia	34	0.084	58	0.068	0.04		48	6.14	150	7.31	0.04694
Renal insufficiency	90	0.22	116	0.13	0.01		191	24.42	414	20.19	-0.10197
Hypoalbuminemia	12	0.03	27	0.032	0.01		20	2.56	66	3.22	0.03944
Molecular cytogenic/fluorescence	135	0.33	300	0.35	<0.01		182	23.27	569	27.74	0.10265
Health services utilization (180 d prior), mean (SD)
Number of doctor visits	18 (20)		14.6 (14.6)		0.04		19.20 (13.21)		20.38 (13.66)		0.08812
Number of hospitalizations	0.5 (0.8)		0.4 (0.7)		0.01		0.68 (0.99)		0.54 (0.99)		-0.13927
Number of generic meds	4.2 (3.4)		3.9 (3)		0.06		8.47 (5.43)		8.21 (4.97)		-0.05149
Combined comorbidity score	0.3 (0.9)		0.2 (0.7)		0.02		3.91 (3.09)		3.82 (3.02)		-0.03058
Frailty (180 d prior); n (%)
Failure to thrive	1	0.003	3	0.003	0.1		7	0.9	12	0.59	-0.03618
Wheelchair dependent	0	0	0	0	0		11	1.41	44	2.15	0.05595
Oxygen dependent	0	0	3	0.003	0.19		12	1.53	57	2.78	0.08575
Nursing home resident	10	0.025	26	0.03	0.1		37	4.73	98	4.78	0.00219
Baseline medication use (180 d prior); n (%)
Dexamethasone (180 d prior)	84	0.21	185	0.22	0.07		352	45.01	1012	49.34	0.0868
Prednisone (180 d prior)	45	0.111	88	0.103	<0.01		95	12.15	232	11.31	-0.02601
Bisphosphonate (180 d prior)	0	0	0	0	0		59	7.54	118	5.75	-0.07195
Components of the initial treatment regimen
Dexamethasone (D + Study drug)	210	0.52	403	0.47	0.09		484	61.89	1393	67.92	0.1265
Melphalan-prednisone (MP + Study drug)	14	0.035	4	0.005	0.12		20	2.56	6	0.29	-0.19198
Bortezomib-dexamethasone (VD + Study drug)	21	0.052	116	0.135	0.27		0	0	0	0	0

## Sheet: Outcomes
ORIGINAL RESULTS
Outcome	Hazard Ratio	P-value
Occurrence of peripheral neuropathy	0.71 (0.56, 0.92)
	Lenalidomide	Thalidomide
Number of events (outcome)	244	142
Follow-up time in years	1172	652
Rate per 1000 person years	208.191	217.791
REPLICATED RESULTS
Outcome	Hazard Ratio	P-value
Occurrence of peripheral neuropathy	0.72 (0.61, 0.86)	0.0002
	Lenalidomide	Thalidomide
Number of events (outcome)	536	401
Follow-up time in years	2638.96	2091.74
Rate per 1000 person years	203.111	191.706

## Sheet: Codes
CCI Alcohol abuse
This event measure was defined as occurring when any of the following criteria were met:
	The occurrence of Inpatient Confinement with the following attributes:
	Diagnosis Code (Any Position) is any of: { "303.90", "303.91", "303.92", "303.93", "305.00", "305.01", "305.02", "305.03", "291.1", "291.2", "291.5", "291.8", "291.81", "291.82", "291.89", "291.9", "V11.3" }
	303.90 - OTHER AND UNSPECIFIED ALCOHOL DEPENDENCE UNSPECIFIED DRINKING BEHAVIOR
	303.91 - OTHER AND UNSPECIFIED ALCOHOL DEPENDENCE CONTINUOUS DRINKING BEHAVIOR
	303.92 - OTHER AND UNSPECIFIED ALCOHOL DEPENDENCE EPISODIC DRINKING BEHAVIOR
	303.93 - OTHER AND UNSPECIFIED ALCOHOL DEPENDENCE IN REMISSION
	305.00 - NONDEPENDENT ALCOHOL ABUSE UNSPECIFIED DRINKING BEHAVIOR
	305.01 - NONDEPENDENT ALCOHOL ABUSE CONTINUOUS DRINKING BEHAVIOR
	305.02 - NONDEPENDENT ALCOHOL ABUSE EPISODIC DRINKING BEHAVIOR
	305.03 - NONDEPENDENT ALCOHOL ABUSE IN REMISSION
	291.1 - ALCOHOL-INDUCED PERSISTING AMNESTIC DISORDER
	291.2 - ALCOHOL-INDUCED PERSISTING DEMENTIA
	291.5 - ALCOHOL-INDUCED PSYCHOTIC DISORDER WITH DELUSIONS
	291.8 - OTHER SPECIFIED ALCOHOL-INDUCED MENTAL DISORDERS
	291.81 - ALCOHOL WITHDRAWAL
	291.82 - ALCOHOL-INDUCED SLEEP DISORDERS
	291.89 - OTHER SPECIFIED ALCOHOL-INDUCED MENTAL DISORDERS
	291.9 - UNSPECIFIED ALCOHOL-INDUCED MENTAL DISORDERS
	V11.3 - PERSONAL HISTORY OF ALCOHOLISM
	The occurrence of Medical Services with the following attributes:
	Diagnosis Code (Any Position) is any of: { "303.90", "303.91", "303.92", "303.93", "305.00", "305.01", "305.02", "305.03", "291.1", "291.2", "291.5", "291.8", "291.81", "291.82", "291.89", "291.9", "V11.3" }
	303.90 - OTHER AND UNSPECIFIED ALCOHOL DEPENDENCE UNSPECIFIED DRINKING BEHAVIOR
	303.91 - OTHER AND UNSPECIFIED ALCOHOL DEPENDENCE CONTINUOUS DRINKING BEHAVIOR
	303.92 - OTHER AND UNSPECIFIED ALCOHOL DEPENDENCE EPISODIC DRINKING BEHAVIOR
	303.93 - OTHER AND UNSPECIFIED ALCOHOL DEPENDENCE IN REMISSION
	305.00 - NONDEPENDENT ALCOHOL ABUSE UNSPECIFIED DRINKING BEHAVIOR
	305.01 - NONDEPENDENT ALCOHOL ABUSE CONTINUOUS DRINKING BEHAVIOR
	305.02 - NONDEPENDENT ALCOHOL ABUSE EPISODIC DRINKING BEHAVIOR
	305.03 - NONDEPENDENT ALCOHOL ABUSE IN REMISSION
	291.1 - ALCOHOL-INDUCED PERSISTING AMNESTIC DISORDER
	291.2 - ALCOHOL-INDUCED PERSISTING DEMENTIA
	291.5 - ALCOHOL-INDUCED PSYCHOTIC DISORDER WITH DELUSIONS
	291.8 - OTHER SPECIFIED ALCOHOL-INDUCED MENTAL DISORDERS
	291.81 - ALCOHOL WITHDRAWAL
	291.82 - ALCOHOL-INDUCED SLEEP DISORDERS
	291.89 - OTHER SPECIFIED ALCOHOL-INDUCED MENTAL DISORDERS
	291.9 - UNSPECIFIED ALCOHOL-INDUCED MENTAL DISORDERS
	V11.3 - PERSONAL HISTORY OF ALCOHOLISM
CCI Cardiac Arrhythmias
This event measure was defined as occurring when any of the following criteria were met:
	The occurrence of Inpatient Confinement with the following attributes:
	Diagnosis Code (Any Position) is any of: { "426.10", "426.11", "426.13", "426.50", "426.51", "426.52", "426.53", "427.31", "427.60", "426.2", "426.3", "426.4", "426.6", "426.7", "426.8", "426.81", "426.82", "426.89", "427.0", "427.2", "427.9", "785.0", "V45.0", "V45.00", "V45.01", "V45.02", "V45.09", "V53.3", "V53.31", "V53.32", "V53.39" }
	426.10 - ATRIOVENTRICULAR BLOCK UNSPECIFIED
	426.11 - FIRST DEGREE ATRIOVENTRICULAR BLOCK
	426.13 - OTHER SECOND DEGREE ATRIOVENTRICULAR BLOCK
	426.50 - BUNDLE BRANCH BLOCK UNSPECIFIED
	426.51 - RIGHT BUNDLE BRANCH BLOCK AND LEFT POSTERIOR FASCICULAR BLOCK
	426.52 - RIGHT BUNDLE BRANCH BLOCK AND LEFT ANTERIOR FASCICULAR BLOCK
	426.53 - OTHER BILATERAL BUNDLE BRANCH BLOCK
	427.31 - ATRIAL FIBRILLATION
	427.60 - PREMATURE BEATS UNSPECIFIED
	426.2 - LEFT BUNDLE BRANCH HEMIBLOCK
	426.3 - OTHER LEFT BUNDLE BRANCH BLOCK
	426.4 - RIGHT BUNDLE BRANCH BLOCK
	426.6 - OTHER HEART BLOCK
	426.7 - ANOMALOUS ATRIOVENTRICULAR EXCITATION
	426.8 - OTHER SPECIFIED CONDUCTION DISORDERS
	426.81 - LOWN-GANONG-LEVINE SYNDROME
	426.82 - LONG QT SYNDROME
	426.89 - OTHER SPECIFIED CONDUCTION DISORDERS
	427.0 - PAROXYSMAL SUPRAVENTRICULAR TACHYCARDIA
	427.2 - PAROXYSMAL TACHYCARDIA UNSPECIFIED
	427.9 - CARDIAC DYSRHYTHMIA UNSPECIFIED
	785.0 - TACHYCARDIA UNSPECIFIED
	V45.0 - CARDIAC DEVICE IN SITU
	V45.00 - UNSPECIFIED CARDIAC DEVICE IN SITU
	V45.01 - CARDIAC PACEMAKER IN SITU
	V45.02 - AUTOMATIC IMPLANTABLE CARDIAC DEFIBRILLATOR IN SITU
	V45.09 - OTHER SPECIFIED CARDIAC DEVICE IN SITU
	V53.3 - FITTING AND ADJUSTMENT OF CARDIAC DEVICE
	V53.31 - FITTING AND ADJUSTMENT OF CARDIAC PACEMAKER
	V53.32 - FITTING AND ADJUSTMENT OF AUTOMATIC IMPLANTABLE CARDIAC DEFIBRILLATOR
	V53.39 - FITTING AND ADJUSTMENT OF OTHER CARDIAC DEVICE
	The occurrence of Medical Services with the following attributes:
	Diagnosis Code (Any Position) is any of: { "426.10", "426.11", "426.13", "426.50", "426.51", "426.52", "426.53", "427.31", "427.60", "426.2", "426.3", "426.4", "426.6", "426.7", "426.8", "426.81", "426.82", "426.89", "427.0", "427.2", "427.9", "785.0", "V45.0", "V45.00", "V45.01", "V45.02", "V45.09", "V53.3", "V53.31", "V53.32", "V53.39" }
	426.10 - ATRIOVENTRICULAR BLOCK UNSPECIFIED
	426.11 - FIRST DEGREE ATRIOVENTRICULAR BLOCK
	426.13 - OTHER SECOND DEGREE ATRIOVENTRICULAR BLOCK
	426.50 - BUNDLE BRANCH BLOCK UNSPECIFIED
	426.51 - RIGHT BUNDLE BRANCH BLOCK AND LEFT POSTERIOR FASCICULAR BLOCK
	426.52 - RIGHT BUNDLE BRANCH BLOCK AND LEFT ANTERIOR FASCICULAR BLOCK
	426.53 - OTHER BILATERAL BUNDLE BRANCH BLOCK
	427.31 - ATRIAL FIBRILLATION
	427.60 - PREMATURE BEATS UNSPECIFIED
	426.2 - LEFT BUNDLE BRANCH HEMIBLOCK
	426.3 - OTHER LEFT BUNDLE BRANCH BLOCK
	426.4 - RIGHT BUNDLE BRANCH BLOCK
	426.6 - OTHER HEART BLOCK
	426.7 - ANOMALOUS ATRIOVENTRICULAR EXCITATION
	426.8 - OTHER SPECIFIED CONDUCTION DISORDERS
	426.81 - LOWN-GANONG-LEVINE SYNDROME
	426.82 - LONG QT SYNDROME
	426.89 - OTHER SPECIFIED CONDUCTION DISORDERS
	427.0 - PAROXYSMAL SUPRAVENTRICULAR TACHYCARDIA
	427.2 - PAROXYSMAL TACHYCARDIA UNSPECIFIED
	427.9 - CARDIAC DYSRHYTHMIA UNSPECIFIED
	785.0 - TACHYCARDIA UNSPECIFIED
	V45.0 - CARDIAC DEVICE IN SITU
	V45.00 - UNSPECIFIED CARDIAC DEVICE IN SITU
	V45.01 - CARDIAC PACEMAKER IN SITU
	V45.02 - AUTOMATIC IMPLANTABLE CARDIAC DEFIBRILLATOR IN SITU
	V45.09 - OTHER SPECIFIED CARDIAC DEVICE IN SITU
	V53.3 - FITTING AND ADJUSTMENT OF CARDIAC DEVICE
	V53.31 - FITTING AND ADJUSTMENT OF CARDIAC PACEMAKER
	V53.32 - FITTING AND ADJUSTMENT OF AUTOMATIC IMPLANTABLE CARDIAC DEFIBRILLATOR
	V53.39 - FITTING AND ADJUSTMENT OF OTHER CARDIAC DEVICE
CCI Chronic Pulmonary Disease
This event measure was defined as occurring when any of the following criteria were met:
	The occurrence of Inpatient Confinement with the following attributes:
	Diagnosis Code (Any Position) is any of: { "492.0", "492.8", "493.90", "493.91", "490", "491", "491.0", "491.1", "491.2", "491.20", "491.21", "491.22", "491.8", "491.9", "493.0", "493.00", "493.01", "493.02", "493.1", "493.10", "493.11", "493.12", "493.2", "493.20", "493.21", "493.22", "493.8", "493.81", "493.82", "494", "494.0", "494.1", "495", "495.0", "495.1", "495.2", "495.3", "495.4", "495.5…
	492.0 - EMPHYSEMATOUS BLEB
	492.8 - OTHER EMPHYSEMA
	493.90 - ASTHMA UNSPECIFIED
	493.91 - ASTHMA UNSPECIFIED TYPE WITH STATUS ASTHMATICUS
	490 - BRONCHITIS NOT SPECIFIED AS ACUTE OR CHRONIC
	491 - CHRONIC BRONCHITIS
	491.0 - SIMPLE CHRONIC BRONCHITIS
	491.1 - MUCOPURULENT CHRONIC BRONCHITIS
	491.2 - OBSTRUCTIVE CHRONIC BRONCHITIS
	491.20 - OBSTRUCTIVE CHRONIC BRONCHITIS WITHOUT EXACERBATION
	491.21 - OBSTRUCTIVE CHRONIC BRONCHITIS WITH (ACUTE) EXACERBATION
	491.22 - OBSTRUCTIVE CHRONIC BRONCHITIS WITH ACUTE BRONCHITIS
	491.8 - OTHER CHRONIC BRONCHITIS
	491.9 - UNSPECIFIED CHRONIC BRONCHITIS
	493.0 - EXTRINSIC ASTHMA
	493.00 - EXTRINSIC ASTHMA UNSPECIFIED
	493.01 - EXTRINSIC ASTHMA WITH STATUS ASTHMATICUS
	493.02 - EXTRINSIC ASTHMA WITH (ACUTE) EXACERBATION
	493.1 - INTRINSIC ASTHMA
	493.10 - INTRINSIC ASTHMA UNSPECIFIED
	493.11 - INTRINSIC ASTHMA WITH STATUS ASTHMATICUS
	493.12 - INTRINSIC ASTHMA WITH (ACUTE) EXACERBATION
	493.2 - CHRONIC OBSTRUCTIVE ASTHMA
	493.20 - CHRONIC OBSTRUCTIVE ASTHMA UNSPECIFIED
	493.21 - CHRONIC OBSTRUCTIVE ASTHMA WITH STATUS ASTHMATICUS
	493.22 - CHRONIC OBSTRUCTIVE ASTHMA WITH (ACUTE) EXACERBATION
	493.8 - OTHER SPECIFIED ASTHMA
	493.81 - EXERCISE-INDUCED BRONCHOSPASM
	493.82 - COUGH VARIANT ASTHMA
	494 - BRONCHIECTASIS
	494.0 - BRONCHIECTASIS WITHOUT ACUTE EXACERBATION
	494.1 - BRONCHIECTASIS WITH ACUTE EXACERBATION
	495 - EXTRINSIC ALLERGIC ALVEOLITIS
	495.0 - FARMERS' LUNG
	495.1 - BAGASSOSIS
	495.2 - BIRD-FANCIERS' LUNG
	495.3 - SUBEROSIS
	495.4 - MALT WORKERS' LUNG
	495.5 - MUSHROOM WORKERS' LUNG
	495.6 - MAPLE BARK-STRIPPERS' LUNG
	495.7 - VENTILATION PNEUMONITIS
	495.8 - OTHER SPECIFIED ALLERGIC ALVEOLITIS AND PNEUMONITIS
	495.9 - UNSPECIFIED ALLERGIC ALVEOLITIS AND PNEUMONITIS
	496 - CHRONIC AIRWAY OBSTRUCTION NOT ELSEWHERE CLASSIFIED
	500 - COAL WORKERS' PNEUMOCONIOSIS
	501 - ASBESTOSIS
	502 - PNEUMOCONIOSIS DUE TO OTHER SILICA OR SILICATES
	503 - PNEUMOCONIOSIS DUE TO OTHER INORGANIC DUST
	504 - PNEUMONOPATHY DUE TO INHALATION OF OTHER DUST
	505 - PNEUMOCONIOSIS UNSPECIFIED
	506.4 - CHRONIC RESPIRATORY CONDITIONS DUE TO FUMES AND VAPORS
	The occurrence of Medical Services with the following attributes:
	Diagnosis Code (Any Position) is any of: { "490", "491", "491.0", "491.1", "491.2", "491.20", "491.21", "491.22", "491.8", "491.9", "492.0", "492.8", "493.0", "493.00", "493.01", "493.02", "493.1", "493.10", "493.11", "493.12", "493.2", "493.20", "493.21", "493.22", "493.8", "493.81", "493.82", "493.90", "493.91", "494", "494.0", "494.1", "495", "495.0", "495.1", "495.2", "495.3", "495.4", "495.5…
	490 - BRONCHITIS NOT SPECIFIED AS ACUTE OR CHRONIC
	491 - CHRONIC BRONCHITIS
	491.0 - SIMPLE CHRONIC BRONCHITIS
	491.1 - MUCOPURULENT CHRONIC BRONCHITIS
	491.2 - OBSTRUCTIVE CHRONIC BRONCHITIS
	491.20 - OBSTRUCTIVE CHRONIC BRONCHITIS WITHOUT EXACERBATION
	491.21 - OBSTRUCTIVE CHRONIC BRONCHITIS WITH (ACUTE) EXACERBATION
	491.22 - OBSTRUCTIVE CHRONIC BRONCHITIS WITH ACUTE BRONCHITIS
	491.8 - OTHER CHRONIC BRONCHITIS
	491.9 - UNSPECIFIED CHRONIC BRONCHITIS
	492.0 - EMPHYSEMATOUS BLEB
	492.8 - OTHER EMPHYSEMA
	493.0 - EXTRINSIC ASTHMA
	493.00 - EXTRINSIC ASTHMA UNSPECIFIED
	493.01 - EXTRINSIC ASTHMA WITH STATUS ASTHMATICUS
	493.02 - EXTRINSIC ASTHMA WITH (ACUTE) EXACERBATION
	493.1 - INTRINSIC ASTHMA
	493.10 - INTRINSIC ASTHMA UNSPECIFIED
	493.11 - INTRINSIC ASTHMA WITH STATUS ASTHMATICUS
	493.12 - INTRINSIC ASTHMA WITH (ACUTE) EXACERBATION
	493.2 - CHRONIC OBSTRUCTIVE ASTHMA
	493.20 - CHRONIC OBSTRUCTIVE ASTHMA UNSPECIFIED
	493.21 - CHRONIC OBSTRUCTIVE ASTHMA WITH STATUS ASTHMATICUS
	493.22 - CHRONIC OBSTRUCTIVE ASTHMA WITH (ACUTE) EXACERBATION
	493.8 - OTHER SPECIFIED ASTHMA
	493.81 - EXERCISE-INDUCED BRONCHOSPASM
	493.82 - COUGH VARIANT ASTHMA
	493.90 - ASTHMA UNSPECIFIED
	493.91 - ASTHMA UNSPECIFIED TYPE WITH STATUS ASTHMATICUS
	494 - BRONCHIECTASIS
	494.0 - BRONCHIECTASIS WITHOUT ACUTE EXACERBATION
	494.1 - BRONCHIECTASIS WITH ACUTE EXACERBATION
	495 - EXTRINSIC ALLERGIC ALVEOLITIS
	495.0 - FARMERS' LUNG
	495.1 - BAGASSOSIS
	495.2 - BIRD-FANCIERS' LUNG
	495.3 - SUBEROSIS
	495.4 - MALT WORKERS' LUNG
	495.5 - MUSHROOM WORKERS' LUNG
	495.6 - MAPLE BARK-STRIPPERS' LUNG
	495.7 - VENTILATION PNEUMONITIS
	495.8 - OTHER SPECIFIED ALLERGIC ALVEOLITIS AND PNEUMONITIS
	495.9 - UNSPECIFIED ALLERGIC ALVEOLITIS AND PNEUMONITIS
	496 - CHRONIC AIRWAY OBSTRUCTION NOT ELSEWHERE CLASSIFIED
	500 - COAL WORKERS' PNEUMOCONIOSIS
	501 - ASBESTOSIS
	502 - PNEUMOCONIOSIS DUE TO OTHER SILICA OR SILICATES
	503 - PNEUMOCONIOSIS DUE TO OTHER INORGANIC DUST
	504 - PNEUMONOPATHY DUE TO INHALATION OF OTHER DUST
	505 - PNEUMOCONIOSIS UNSPECIFIED
	506.4 - CHRONIC RESPIRATORY CONDITIONS DUE TO FUMES AND VAPORS
CCI Coagulopathy
This event measure was defined as occurring when any of the following criteria were met:
	The occurrence of Inpatient Confinement with the following attributes:
	Diagnosis Code (Any Position) is any of: { "287.1", "287.3", "287.4", "287.5", "286", "286.0", "286.1", "286.2", "286.3", "286.4", "286.5", "286.52", "286.53", "286.59", "286.6", "286.7", "286.9" }
	287.1 - QUALITATIVE PLATELET DEFECTS
	287.3 - PRIMARY THROMBOCYTOPENIA
	287.4 - SECONDARY THROMBOCYTOPENIA
	287.5 - THROMBOCYTOPENIA UNSPECIFIED
	286 - COAGULATION DEFECTS
	286.0 - CONGENITAL FACTOR VIII DISORDER
	286.1 - CONGENITAL FACTOR IX DISORDER
	286.2 - CONGENITAL FACTOR XI DEFICIENCY
	286.3 - CONGENITAL DEFICIENCY OF OTHER CLOTTING FACTORS
	286.4 - VON WILLEBRAND'S DISEASE
	286.5 - HEMORRHAGIC DISORDER DUE TO INTRINSIC CIRCULATING ANTICOAGULANTS, ANTIBODIES OR INHIBITORS
	286.52 - ACQUIRED HEMOPHILIA
	286.53 - ANTIPHOSPHOLIPID ANTIBODY WITH HEMORRHAGIC DISORDER
	286.59 - OTHER HEMORRHAGIC DISORDER DUE TO INTRINSIC CIRCULATING ANTICOAGULANTS, ANTIBODIES OR INHIBITORS
	286.6 - DEFIBRINATION SYNDROME
	286.7 - ACQUIRED COAGULATION FACTOR DEFICIENCY
	286.9 - OTHER AND UNSPECIFIED COAGULATION DEFECTS
	The occurrence of Medical Services with the following attributes:
	Diagnosis Code (Any Position) is any of: { "287.1", "287.3", "287.4", "287.5", "286", "286.0", "286.1", "286.2", "286.3", "286.4", "286.5", "286.52", "286.53", "286.59", "286.6", "286.7", "286.9" }
	287.1 - QUALITATIVE PLATELET DEFECTS
	287.3 - PRIMARY THROMBOCYTOPENIA
	287.4 - SECONDARY THROMBOCYTOPENIA
	287.5 - THROMBOCYTOPENIA UNSPECIFIED
	286 - COAGULATION DEFECTS
	286.0 - CONGENITAL FACTOR VIII DISORDER
	286.1 - CONGENITAL FACTOR IX DISORDER
	286.2 - CONGENITAL FACTOR XI DEFICIENCY
	286.3 - CONGENITAL DEFICIENCY OF OTHER CLOTTING FACTORS
	286.4 - VON WILLEBRAND'S DISEASE
	286.5 - HEMORRHAGIC DISORDER DUE TO INTRINSIC CIRCULATING ANTICOAGULANTS, ANTIBODIES OR INHIBITORS
	286.52 - ACQUIRED HEMOPHILIA
	286.53 - ANTIPHOSPHOLIPID ANTIBODY WITH HEMORRHAGIC DISORDER
	286.59 - OTHER HEMORRHAGIC DISORDER DUE TO INTRINSIC CIRCULATING ANTICOAGULANTS, ANTIBODIES OR INHIBITORS
	286.6 - DEFIBRINATION SYNDROME
	286.7 - ACQUIRED COAGULATION FACTOR DEFICIENCY
	286.9 - OTHER AND UNSPECIFIED COAGULATION DEFECTS
CCI Combined Comorbidity Score
This measure computes a score by summing over the following components:
	If the event CCI Congestive Heart Failure
	Occurs within 180 days, set the score to 2.0
	Otherwise, set the score to 0.0
	If the event CCI Peripheral Vascular Disease
	Occurs within 180 days, set the score to 1.0
	Otherwise, set the score to 0.0
	If the event CCI Dementia
	Occurs within 180 days, set the score to 2.0
	Otherwise, set the score to 0.0
	If the event CCI Chronic Pulmonary Disease
	Occurs within 180 days, set the score to 1.0
	Otherwise, set the score to 0.0
	If the event CCI Hemiplegia
	Occurs within 180 days, set the score to 1.0
	Otherwise, set the score to 0.0
	If the event CCI Renal Failure
	Occurs within 180 days, set the score to 2.0
	Otherwise, set the score to 0.0
	If the event CCI Diabetes with complications
	Occurs within 180 days, set the score to 1.0
	Otherwise, set the score to 0.0
	If the event CCI Malignancy component
	Occurs within 180 days, set the score to 1.0
	Otherwise, set the score to 0.0
	If the event CCI Metastatic Cancer
	Occurs within 180 days, set the score to 5.0
	Otherwise, set the score to 0.0
	If the event CCI Cardiac Arrhythmias
	Occurs within 180 days, set the score to 1.0
	Otherwise, set the score to 0.0
	If the event CCI Pulmonary Circulation Disorders
	Occurs within 180 days, set the score to 1.0
	Otherwise, set the score to 0.0
	If the event CCI Coagulopathy
	Occurs within 180 days, set the score to 1.0
	Otherwise, set the score to 0.0
	If the event CCI Weight loss
	Occurs within 180 days, set the score to 2.0
	Otherwise, set the score to 0.0
	If the event CCI Fluid and electrolyte disorders
	Occurs within 180 days, set the score to 1.0
	Otherwise, set the score to 0.0
	If the event CCI Deficiency Anemias
	Occurs within 180 days, set the score to 1.0
	Otherwise, set the score to 0.0
	If the event CCI Alcohol abuse
	Occurs within 180 days, set the score to 1.0
	Otherwise, set the score to 0.0
	If the event CCI Psychosis
	Occurs within 180 days, set the score to 1.0
	Otherwise, set the score to 0.0
	If the event CCI Liver Disease
	Occurs within 180 days, set the score to 1.0
	Otherwise, set the score to 0.0
	If the event CCI HIV/AIDS
	Occurs within 180 days, set the score to -1.0
	Otherwise, set the score to 0.0
	If the event CCI Hypertension
	Occurs within 180 days, set the score to -1.0
	Otherwise, set the score to 0.0
CCI Congestive Heart Failure
This event measure was defined as occurring when any of the following criteria were met:
	The occurrence of Inpatient Confinement with the following attributes:
	Diagnosis Code (Any Position) is any of: { "398.91", "402.11", "402.91", "404.11", "404.13", "404.91", "404.93", "428", "428.0", "428.1", "428.2", "428.20", "428.21", "428.22", "428.23", "428.3", "428.30", "428.31", "428.32", "428.33", "428.4", "428.40", "428.41", "428.42", "428.43", "428.9" }
	398.91 - RHEUMATIC HEART FAILURE (CONGESTIVE)
	402.11 - BENIGN HYPERTENSIVE HEART DISEASE WITH HEART FAILURE
	402.91 - UNSPECIFIED HYPERTENSIVE HEART DISEASE WITH HEART FAILURE
	404.11 - HYPERTENSIVE HEART AND CHRONIC KIDNEY DISEASE BENIGN WITH HEART FAILURE WITH CHRONIC KIDNEY DISEASE STAGE I THROUGH STAGE IV OR UNSPECIFIED
	404.13 - HYPERTENSIVE HEART AND CHRONIC KIDNEY DISEASE BENIGN WITH HEART FAILURE WITH CHRONIC KIDNEY DISEASE STAGE V OR END STAGE RENAL DISEASE
	404.91 - HYPERTENSIVE HEART AND CHRONIC KIDNEY DISEASE UNSPECIFIED WITH HEART FAILURE WITH CHRONIC KIDNEY DISEASE STAGE I THROUGH STAGE IV OR UNSPECIFIED
	404.93 - HYPERTENSIVE HEART AND CHRONIC KIDNEY DISEASE UNSPECIFIED WITH HEART FAILURE WITH CHRONIC KIDNEY DISEASE STAGE V OR END STAGE RENAL DISEASE
	428 - HEART FAILURE
	428.0 - CONGESTIVE HEART FAILURE UNSPECIFIED
	428.1 - LEFT HEART FAILURE
	428.2 - SYSTOLIC HEART FAILURE
	428.20 - UNSPECIFIED SYSTOLIC HEART FAILURE
	428.21 - ACUTE SYSTOLIC HEART FAILURE
	428.22 - CHRONIC SYSTOLIC HEART FAILURE
	428.23 - ACUTE ON CHRONIC SYSTOLIC HEART FAILURE
	428.3 - DIASTOLIC HEART FAILURE
	428.30 - UNSPECIFIED DIASTOLIC HEART FAILURE
	428.31 - ACUTE DIASTOLIC HEART FAILURE
	428.32 - CHRONIC DIASTOLIC HEART FAILURE
	428.33 - ACUTE ON CHRONIC DIASTOLIC HEART FAILURE
	428.4 - COMBINED SYSTOLIC AND DIASTOLIC HEART FAILURE
	428.40 - UNSPECIFIED COMBINED SYSTOLIC AND DIASTOLIC HEART FAILURE
	428.41 - ACUTE COMBINED SYSTOLIC AND DIASTOLIC HEART FAILURE
	428.42 - CHRONIC COMBINED SYSTOLIC AND DIASTOLIC HEART FAILURE
	428.43 - ACUTE ON CHRONIC COMBINED SYSTOLIC AND DIASTOLIC HEART FAILURE
	428.9 - HEART FAILURE UNSPECIFIED
	The occurrence of Medical Services with the following attributes:
	Diagnosis Code (Any Position) is any of: { "398.91", "402.11", "402.91", "404.11", "404.13", "404.91", "404.93", "428", "428.0", "428.1", "428.2", "428.20", "428.21", "428.22", "428.23", "428.3", "428.30", "428.31", "428.32", "428.33", "428.4", "428.40", "428.41", "428.42", "428.43", "428.9" }
	398.91 - RHEUMATIC HEART FAILURE (CONGESTIVE)
	402.11 - BENIGN HYPERTENSIVE HEART DISEASE WITH HEART FAILURE
	402.91 - UNSPECIFIED HYPERTENSIVE HEART DISEASE WITH HEART FAILURE
	404.11 - HYPERTENSIVE HEART AND CHRONIC KIDNEY DISEASE BENIGN WITH HEART FAILURE WITH CHRONIC KIDNEY DISEASE STAGE I THROUGH STAGE IV OR UNSPECIFIED
	404.13 - HYPERTENSIVE HEART AND CHRONIC KIDNEY DISEASE BENIGN WITH HEART FAILURE WITH CHRONIC KIDNEY DISEASE STAGE V OR END STAGE RENAL DISEASE
	404.91 - HYPERTENSIVE HEART AND CHRONIC KIDNEY DISEASE UNSPECIFIED WITH HEART FAILURE WITH CHRONIC KIDNEY DISEASE STAGE I THROUGH STAGE IV OR UNSPECIFIED
	404.93 - HYPERTENSIVE HEART AND CHRONIC KIDNEY DISEASE UNSPECIFIED WITH HEART FAILURE WITH CHRONIC KIDNEY DISEASE STAGE V OR END STAGE RENAL DISEASE
	428 - HEART FAILURE
	428.0 - CONGESTIVE HEART FAILURE UNSPECIFIED
	428.1 - LEFT HEART FAILURE
	428.2 - SYSTOLIC HEART FAILURE
	428.20 - UNSPECIFIED SYSTOLIC HEART FAILURE
	428.21 - ACUTE SYSTOLIC HEART FAILURE
	428.22 - CHRONIC SYSTOLIC HEART FAILURE
	428.23 - ACUTE ON CHRONIC SYSTOLIC HEART FAILURE
	428.3 - DIASTOLIC HEART FAILURE
	428.30 - UNSPECIFIED DIASTOLIC HEART FAILURE
	428.31 - ACUTE DIASTOLIC HEART FAILURE
	428.32 - CHRONIC DIASTOLIC HEART FAILURE
	428.33 - ACUTE ON CHRONIC DIASTOLIC HEART FAILURE
	428.4 - COMBINED SYSTOLIC AND DIASTOLIC HEART FAILURE
	428.40 - UNSPECIFIED COMBINED SYSTOLIC AND DIASTOLIC HEART FAILURE
	428.41 - ACUTE COMBINED SYSTOLIC AND DIASTOLIC HEART FAILURE
	428.42 - CHRONIC COMBINED SYSTOLIC AND DIASTOLIC HEART FAILURE
	428.43 - ACUTE ON CHRONIC COMBINED SYSTOLIC AND DIASTOLIC HEART FAILURE
	428.9 - HEART FAILURE UNSPECIFIED
CCI Deficiency Anemias
This event measure was defined as occurring when any of the following criteria were met:
	The occurrence of Inpatient Confinement with the following attributes:
	Diagnosis Code (Any Position) is any of: { "280.1", "280.8", "280.9", "281.9", "285.9" }
	280.1 - IRON DEFICIENCY ANEMIA SECONDARY TO INADEQUATE DIETARY IRON INTAKE
	280.8 - OTHER SPECIFIED IRON DEFICIENCY ANEMIAS
	280.9 - IRON DEFICIENCY ANEMIA UNSPECIFIED
	281.9 - UNSPECIFIED DEFICIENCY ANEMIA
	285.9 - ANEMIA UNSPECIFIED
	The occurrence of Medical Services with the following attributes:
	Diagnosis Code (Any Position) is any of: { "280.1", "280.8", "280.9", "281.9", "285.9" }
	280.1 - IRON DEFICIENCY ANEMIA SECONDARY TO INADEQUATE DIETARY IRON INTAKE
	280.8 - OTHER SPECIFIED IRON DEFICIENCY ANEMIAS
	280.9 - IRON DEFICIENCY ANEMIA UNSPECIFIED
	281.9 - UNSPECIFIED DEFICIENCY ANEMIA
	285.9 - ANEMIA UNSPECIFIED
CCI Dementia
This event measure was defined as occurring when any of the following criteria were met:
	The occurrence of Inpatient Confinement with the following attributes:
	Diagnosis Code (Any Position) is any of: { "290", "290.0", "290.1", "290.10", "290.11", "290.12", "290.13", "290.2", "290.20", "290.21", "290.3", "290.4", "290.40", "290.41", "290.42", "290.43", "290.8", "290.9", "331.0", "331.1", "331.11", "331.19", "331.2" }
	290 - DEMENTIAS
	290.0 - SENILE DEMENTIA UNCOMPLICATED
	290.1 - PRESENILE DEMENTIA
	290.10 - PRESENILE DEMENTIA UNCOMPLICATED
	290.11 - PRESENILE DEMENTIA WITH DELIRIUM
	290.12 - PRESENILE DEMENTIA WITH DELUSIONAL FEATURES
	290.13 - PRESENILE DEMENTIA WITH DEPRESSIVE FEATURES
	290.2 - SENILE DEMENTIA WITH DELUSIONAL OR DEPRESSIVE FEATURES
	290.20 - SENILE DEMENTIA WITH DELUSIONAL FEATURES
	290.21 - SENILE DEMENTIA WITH DEPRESSIVE FEATURES
	290.3 - SENILE DEMENTIA WITH DELIRIUM
	290.4 - VASCULAR DEMENTIA
	290.40 - VASCULAR DEMENTIA UNCOMPLICATED
	290.41 - VASCULAR DEMENTIA WITH DELIRIUM
	290.42 - VASCULAR DEMENTIA WITH DELUSIONS
	290.43 - VASCULAR DEMENTIA WITH DEPRESSED MOOD
	290.8 - OTHER SPECIFIED SENILE PSYCHOTIC CONDITIONS
	290.9 - UNSPECIFIED SENILE PSYCHOTIC CONDITION
	331.0 - ALZHEIMER'S DISEASE
	331.1 - FRONTOTEMPORAL DEMENTIA
	331.11 - PICK'S DISEASE
	331.19 - OTHER FRONTOTEMPORAL DEMENTIA
	331.2 - SENILE DEGENERATION OF BRAIN
	The occurrence of Medical Services with the following attributes:
	Diagnosis Code (Any Position) is any of: { "290", "290.0", "290.1", "290.10", "290.11", "290.12", "290.13", "290.2", "290.20", "290.21", "290.3", "290.4", "290.40", "290.41", "290.42", "290.43", "290.8", "290.9", "331.0", "331.1", "331.11", "331.19", "331.2" }
	290 - DEMENTIAS
	290.0 - SENILE DEMENTIA UNCOMPLICATED
	290.1 - PRESENILE DEMENTIA
	290.10 - PRESENILE DEMENTIA UNCOMPLICATED
	290.11 - PRESENILE DEMENTIA WITH DELIRIUM
	290.12 - PRESENILE DEMENTIA WITH DELUSIONAL FEATURES
	290.13 - PRESENILE DEMENTIA WITH DEPRESSIVE FEATURES
	290.2 - SENILE DEMENTIA WITH DELUSIONAL OR DEPRESSIVE FEATURES
	290.20 - SENILE DEMENTIA WITH DELUSIONAL FEATURES
	290.21 - SENILE DEMENTIA WITH DEPRESSIVE FEATURES
	290.3 - SENILE DEMENTIA WITH DELIRIUM
	290.4 - VASCULAR DEMENTIA
	290.40 - VASCULAR DEMENTIA UNCOMPLICATED
	290.41 - VASCULAR DEMENTIA WITH DELIRIUM
	290.42 - VASCULAR DEMENTIA WITH DELUSIONS
	290.43 - VASCULAR DEMENTIA WITH DEPRESSED MOOD
	290.8 - OTHER SPECIFIED SENILE PSYCHOTIC CONDITIONS
	290.9 - UNSPECIFIED SENILE PSYCHOTIC CONDITION
	331.0 - ALZHEIMER'S DISEASE
	331.1 - FRONTOTEMPORAL DEMENTIA
	331.11 - PICK'S DISEASE
	331.19 - OTHER FRONTOTEMPORAL DEMENTIA
	331.2 - SENILE DEGENERATION OF BRAIN
CCI Diabetes with complications
This event measure was defined as occurring when any of the following criteria were met:
	The occurrence of Inpatient Confinement with the following attributes:
	Diagnosis Code (Any Position) is any of: { "250.70", "250.71", "250.72", "250.73", "250.90", "250.91", "250.92", "250.93", "250.4", "250.40", "250.41", "250.42", "250.43", "250.5", "250.50", "250.51", "250.52", "250.53", "250.6", "250.60", "250.61", "250.62", "250.63" }
	250.70 - DIABETES WITH PERIPHERAL CIRCULATORY DISORDERS TYPE II OR UNSPECIFIED TYPE NOT STATED AS UNCONTROLLED
	250.71 - DIABETES WITH PERIPHERAL CIRCULATORY DISORDERS TYPE I [JUVENILE TYPE] NOT STATED AS UNCONTROLLED
	250.72 - DIABETES WITH PERIPHERAL CIRCULATORY DISORDERS TYPE II OR UNSPECIFIED TYPE UNCONTROLLED
	250.73 - DIABETES WITH PERIPHERAL CIRCULATORY DISORDERS TYPE I [JUVENILE TYPE] UNCONTROLLED
	250.90 - DIABETES WITH UNSPECIFIED COMPLICATION TYPE II OR UNSPECIFIED TYPE NOT STATED AS UNCONTROLLED
	250.91 - DIABETES WITH UNSPECIFIED COMPLICATION TYPE I [JUVENILE TYPE] NOT STATED AS UNCONTROLLED
	250.92 - DIABETES WITH UNSPECIFIED COMPLICATION TYPE II OR UNSPECIFIED TYPE UNCONTROLLED
	250.93 - DIABETES WITH UNSPECIFIED COMPLICATION TYPE I [JUVENILE TYPE] UNCONTROLLED
	250.4 - DIABETES WITH RENAL MANIFESTATIONS
	250.40 - DIABETES WITH RENAL MANIFESTATIONS TYPE II OR UNSPECIFIED TYPE NOT STATED AS UNCONTROLLED
	250.41 - DIABETES WITH RENAL MANIFESTATIONS TYPE I [JUVENILE TYPE] NOT STATED AS UNCONTROLLED
	250.42 - DIABETES WITH RENAL MANIFESTATIONS TYPE II OR UNSPECIFIED TYPE UNCONTROLLED
	250.43 - DIABETES WITH RENAL MANIFESTATIONS TYPE I [JUVENILE TYPE] UNCONTROLLED
	250.5 - DIABETES WITH OPHTHALMIC MANIFESTATIONS
	250.50 - DIABETES WITH OPHTHALMIC MANIFESTATIONS TYPE II OR UNSPECIFIED TYPE NOT STATED AS UNCONTROLLED
	250.51 - DIABETES WITH OPHTHALMIC MANIFESTATIONS TYPE I [JUVENILE TYPE] NOT STATED AS UNCONTROLLED
	250.52 - DIABETES WITH OPHTHALMIC MANIFESTATIONS TYPE II OR UNSPECIFIED TYPE UNCONTROLLED
	250.53 - DIABETES WITH OPHTHALMIC MANIFESTATIONS TYPE I [JUVENILE TYPE] UNCONTROLLED
	250.6 - DIABETES WITH NEUROLOGICAL MANIFESTATIONS
	250.60 - DIABETES WITH NEUROLOGICAL MANIFESTATIONS TYPE II OR UNSPECIFIED TYPE NOT STATED AS UNCONTROLLED
	250.61 - DIABETES WITH NEUROLOGICAL MANIFESTATIONS TYPE I [JUVENILE TYPE] NOT STATED AS UNCONTROLLED
	250.62 - DIABETES WITH NEUROLOGICAL MANIFESTATIONS TYPE II OR UNSPECIFIED TYPE UNCONTROLLED
	250.63 - DIABETES WITH NEUROLOGICAL MANIFESTATIONS TYPE I [JUVENILE TYPE] UNCONTROLLED
	The occurrence of Medical Services with the following attributes:
	Diagnosis Code (Any Position) is any of: { "250.70", "250.71", "250.72", "250.73", "250.90", "250.91", "250.92", "250.93", "250.4", "250.40", "250.41", "250.42", "250.43", "250.5", "250.50", "250.51", "250.52", "250.53", "250.6", "250.60", "250.61", "250.62", "250.63" }
	250.70 - DIABETES WITH PERIPHERAL CIRCULATORY DISORDERS TYPE II OR UNSPECIFIED TYPE NOT STATED AS UNCONTROLLED
	250.71 - DIABETES WITH PERIPHERAL CIRCULATORY DISORDERS TYPE I [JUVENILE TYPE] NOT STATED AS UNCONTROLLED
	250.72 - DIABETES WITH PERIPHERAL CIRCULATORY DISORDERS TYPE II OR UNSPECIFIED TYPE UNCONTROLLED
	250.73 - DIABETES WITH PERIPHERAL CIRCULATORY DISORDERS TYPE I [JUVENILE TYPE] UNCONTROLLED
	250.90 - DIABETES WITH UNSPECIFIED COMPLICATION TYPE II OR UNSPECIFIED TYPE NOT STATED AS UNCONTROLLED
	250.91 - DIABETES WITH UNSPECIFIED COMPLICATION TYPE I [JUVENILE TYPE] NOT STATED AS UNCONTROLLED
	250.92 - DIABETES WITH UNSPECIFIED COMPLICATION TYPE II OR UNSPECIFIED TYPE UNCONTROLLED
	250.93 - DIABETES WITH UNSPECIFIED COMPLICATION TYPE I [JUVENILE TYPE] UNCONTROLLED
	250.4 - DIABETES WITH RENAL MANIFESTATIONS
	250.40 - DIABETES WITH RENAL MANIFESTATIONS TYPE II OR UNSPECIFIED TYPE NOT STATED AS UNCONTROLLED
	250.41 - DIABETES WITH RENAL MANIFESTATIONS TYPE I [JUVENILE TYPE] NOT STATED AS UNCONTROLLED
	250.42 - DIABETES WITH RENAL MANIFESTATIONS TYPE II OR UNSPECIFIED TYPE UNCONTROLLED
	250.43 - DIABETES WITH RENAL MANIFESTATIONS TYPE I [JUVENILE TYPE] UNCONTROLLED
	250.5 - DIABETES WITH OPHTHALMIC MANIFESTATIONS
	250.50 - DIABETES WITH OPHTHALMIC MANIFESTATIONS TYPE II OR UNSPECIFIED TYPE NOT STATED AS UNCONTROLLED
	250.51 - DIABETES WITH OPHTHALMIC MANIFESTATIONS TYPE I [JUVENILE TYPE] NOT STATED AS UNCONTROLLED
	250.52 - DIABETES WITH OPHTHALMIC MANIFESTATIONS TYPE II OR UNSPECIFIED TYPE UNCONTROLLED
	250.53 - DIABETES WITH OPHTHALMIC MANIFESTATIONS TYPE I [JUVENILE TYPE] UNCONTROLLED
	250.6 - DIABETES WITH NEUROLOGICAL MANIFESTATIONS
	250.60 - DIABETES WITH NEUROLOGICAL MANIFESTATIONS TYPE II OR UNSPECIFIED TYPE NOT STATED AS UNCONTROLLED
	250.61 - DIABETES WITH NEUROLOGICAL MANIFESTATIONS TYPE I [JUVENILE TYPE] NOT STATED AS UNCONTROLLED
	250.62 - DIABETES WITH NEUROLOGICAL MANIFESTATIONS TYPE II OR UNSPECIFIED TYPE UNCONTROLLED
	250.63 - DIABETES WITH NEUROLOGICAL MANIFESTATIONS TYPE I [JUVENILE TYPE] UNCONTROLLED
CCI Fluid and electrolyte disorders
This event measure was defined as occurring when any of the following criteria were met:
	The occurrence of Inpatient Confinement with the following attributes:
	Diagnosis Code (Any Position) is any of: { "276", "276.0", "276.1", "276.2", "276.3", "276.4", "276.5", "276.50", "276.51", "276.52", "276.6", "276.61", "276.69", "276.7", "276.8", "276.9" }
	276 - DISORDERS OF FLUID ELECTROLYTE AND ACID-BASE BALANCE
	276.0 - HYPEROSMOLALITY AND/OR HYPERNATREMIA
	276.1 - HYPOSMOLALITY AND/OR HYPONATREMIA
	276.2 - ACIDOSIS
	276.3 - ALKALOSIS
	276.4 - MIXED ACID-BASE BALANCE DISORDER
	276.5 - VOLUME DEPLETION
	276.50 - VOLUME DEPLETION UNSPECIFIED
	276.51 - DEHYDRATION
	276.52 - HYPOVOLEMIA
	276.6 - FLUID OVERLOAD
	276.61 - TRANSFUSION ASSOCIATED CIRCULATORY OVERLOAD
	276.69 - OTHER FLUID OVERLOAD
	276.7 - HYPERPOTASSEMIA
	276.8 - HYPOPOTASSEMIA
	276.9 - ELECTROLYTE AND FLUID DISORDERS NOT ELSEWHERE CLASSIFIED
	The occurrence of Medical Services with the following attributes:
	Diagnosis Code (Any Position) is any of: { "276", "276.0", "276.1", "276.2", "276.3", "276.4", "276.5", "276.50", "276.51", "276.52", "276.6", "276.61", "276.69", "276.7", "276.8", "276.9" }
	276 - DISORDERS OF FLUID ELECTROLYTE AND ACID-BASE BALANCE
	276.0 - HYPEROSMOLALITY AND/OR HYPERNATREMIA
	276.1 - HYPOSMOLALITY AND/OR HYPONATREMIA
	276.2 - ACIDOSIS
	276.3 - ALKALOSIS
	276.4 - MIXED ACID-BASE BALANCE DISORDER
	276.5 - VOLUME DEPLETION
	276.50 - VOLUME DEPLETION UNSPECIFIED
	276.51 - DEHYDRATION
	276.52 - HYPOVOLEMIA
	276.6 - FLUID OVERLOAD
	276.61 - TRANSFUSION ASSOCIATED CIRCULATORY OVERLOAD
	276.69 - OTHER FLUID OVERLOAD
	276.7 - HYPERPOTASSEMIA
	276.8 - HYPOPOTASSEMIA
	276.9 - ELECTROLYTE AND FLUID DISORDERS NOT ELSEWHERE CLASSIFIED
CCI HIV/AIDS
This event measure was defined as occurring when any of the following criteria were met:
	The occurrence of Inpatient Confinement with the following attributes:
	Diagnosis Code (Any Position) is any of: { "042" }
	042 - HUMAN IMMUNODEFICIENCY VIRUS (HIV) DISEASE
	The occurrence of Medical Services with the following attributes:
	Diagnosis Code (Any Position) is any of: { "042" }
	042 - HUMAN IMMUNODEFICIENCY VIRUS (HIV) DISEASE
CCI Hemiplegia
This event measure was defined as occurring when any of the following criteria were met:
	The occurrence of Inpatient Confinement with the following attributes:
	Diagnosis Code (Any Position) is any of: { "342", "342.0", "342.00", "342.01", "342.02", "342.1", "342.10", "342.11", "342.12", "342.8", "342.80", "342.81", "342.82", "342.9", "342.90", "342.91", "342.92", "344", "344.0", "344.00", "344.01", "344.02", "344.03", "344.04", "344.09", "344.1", "344.2", "344.3", "344.30", "344.31", "344.32", "344.4", "344.40", "344.41", "344.42", "344.5", "344.6", "34…
	342 - HEMIPLEGIA AND HEMIPARESIS
	342.0 - FLACCID HEMIPLEGIA
	342.00 - FLACCID HEMIPLEGIA AND HEMIPARESIS AFFECTING UNSPECIFIED SIDE
	342.01 - FLACCID HEMIPLEGIA AND HEMIPARESIS AFFECTING DOMINANT SIDE
	342.02 - FLACCID HEMIPLEGIA AND HEMIPARESIS AFFECTING NONDOMINANT SIDE
	342.1 - SPASTIC HEMIPLEGIA
	342.10 - SPASTIC HEMIPLEGIA AND HEMIPARESIS AFFECTING UNSPECIFIED SIDE
	342.11 - SPASTIC HEMIPLEGIA AND HEMIPARESIS AFFECTING DOMINANT SIDE
	342.12 - SPASTIC HEMIPLEGIA AND HEMIPARESIS AFFECTING NONDOMINANT SIDE
	342.8 - OTHER SPECIFIED HEMIPLEGIA
	342.80 - OTHER SPECIFIED HEMIPLEGIA AND HEMIPARESIS AFFECTING UNSPECIFIED SIDE
	342.81 - OTHER SPECIFIED HEMIPLEGIA AND HEMIPARESIS AFFECTING DOMINANT SIDE
	342.82 - OTHER SPECIFIED HEMIPLEGIA AND HEMIPARESIS AFFECTING NONDOMINANT SIDE
	342.9 - HEMIPLEGIA UNSPECIFIED
	342.90 - UNSPECIFIED HEMIPLEGIA AND HEMIPARESIS AFFECTING UNSPECIFIED SIDE
	342.91 - UNSPECIFIED HEMIPLEGIA AND HEMIPARESIS AFFECTING DOMINANT SIDE
	342.92 - UNSPECIFIED HEMIPLEGIA AND HEMIPARESIS AFFECTING NONDOMINANT SIDE
	344 - OTHER PARALYTIC SYNDROMES
	344.0 - QUADRAPLEGIA AND QUADRAPARESIS
	344.00 - QUADRIPLEGIA UNSPECIFIED
	344.01 - QUADRIPLEGIA C1-C4 COMPLETE
	344.02 - QUADRIPLEGIA C1-C4 INCOMPLETE
	344.03 - QUADRIPLEGIA C5-C7 COMPLETE
	344.04 - QUADRIPLEGIA C5-C7 INCOMPLETE
	344.09 - OTHER QUADRIPLEGIA
	344.1 - PARAPLEGIA
	344.2 - DIPLEGIA OF UPPER LIMBS
	344.3 - MONOPLEGIA OF LOWER LIMB
	344.30 - MONOPLEGIA OF LOWER LIMB AFFECTING UNSPECIFIED SIDE
	344.31 - MONOPLEGIA OF LOWER LIMB AFFECTING DOMINANT SIDE
	344.32 - MONOPLEGIA OF LOWER LIMB AFFECTING NONDOMINANT SIDE
	344.4 - MONOPLEGIA OF UPPER LIMB
	344.40 - MONOPLEGIA OF UPPER LIMB AFFECTING UNSPECIFIED SIDE
	344.41 - MONOPLEGIA OF UPPER LIMB AFFECTING DOMINANT SIDE
	344.42 - MONOPLEGIA OF UPPER LIMB AFFECTING NONDOMINANT SIDE
	344.5 - UNSPECIFIED MONOPLEGIA
	344.6 - CAUDA EQUINA SYNDROME
	344.60 - CAUDA EQUINA SYNDROME WITHOUT NEUROGENIC BLADDER
	344.61 - CAUDA EQUINA SYNDROME WITH NEUROGENIC BLADDER
	344.8 - OTHER SPECIFIED PARALYTIC SYNDROMES
	344.81 - LOCKED-IN STATE
	344.89 - OTHER SPECIFIED PARALYTIC SYNDROME
	344.9 - PARALYSIS UNSPECIFIED
	The occurrence of Medical Services with the following attributes:
	Diagnosis Code (Any Position) is any of: { "342", "342.0", "342.00", "342.01", "342.02", "342.1", "342.10", "342.11", "342.12", "342.8", "342.80", "342.81", "342.82", "342.9", "342.90", "342.91", "342.92", "344", "344.0", "344.00", "344.01", "344.02", "344.03", "344.04", "344.09", "344.1", "344.2", "344.3", "344.30", "344.31", "344.32", "344.4", "344.40", "344.41", "344.42", "344.5", "344.6", "34…
	342 - HEMIPLEGIA AND HEMIPARESIS
	342.0 - FLACCID HEMIPLEGIA
	342.00 - FLACCID HEMIPLEGIA AND HEMIPARESIS AFFECTING UNSPECIFIED SIDE
	342.01 - FLACCID HEMIPLEGIA AND HEMIPARESIS AFFECTING DOMINANT SIDE
	342.02 - FLACCID HEMIPLEGIA AND HEMIPARESIS AFFECTING NONDOMINANT SIDE
	342.1 - SPASTIC HEMIPLEGIA
	342.10 - SPASTIC HEMIPLEGIA AND HEMIPARESIS AFFECTING UNSPECIFIED SIDE
	342.11 - SPASTIC HEMIPLEGIA AND HEMIPARESIS AFFECTING DOMINANT SIDE
	342.12 - SPASTIC HEMIPLEGIA AND HEMIPARESIS AFFECTING NONDOMINANT SIDE
	342.8 - OTHER SPECIFIED HEMIPLEGIA
	342.80 - OTHER SPECIFIED HEMIPLEGIA AND HEMIPARESIS AFFECTING UNSPECIFIED SIDE
	342.81 - OTHER SPECIFIED HEMIPLEGIA AND HEMIPARESIS AFFECTING DOMINANT SIDE
	342.82 - OTHER SPECIFIED HEMIPLEGIA AND HEMIPARESIS AFFECTING NONDOMINANT SIDE
	342.9 - HEMIPLEGIA UNSPECIFIED
	342.90 - UNSPECIFIED HEMIPLEGIA AND HEMIPARESIS AFFECTING UNSPECIFIED SIDE
	342.91 - UNSPECIFIED HEMIPLEGIA AND HEMIPARESIS AFFECTING DOMINANT SIDE
	342.92 - UNSPECIFIED HEMIPLEGIA AND HEMIPARESIS AFFECTING NONDOMINANT SIDE
	344 - OTHER PARALYTIC SYNDROMES
	344.0 - QUADRAPLEGIA AND QUADRAPARESIS
	344.00 - QUADRIPLEGIA UNSPECIFIED
	344.01 - QUADRIPLEGIA C1-C4 COMPLETE
	344.02 - QUADRIPLEGIA C1-C4 INCOMPLETE
	344.03 - QUADRIPLEGIA C5-C7 COMPLETE
	344.04 - QUADRIPLEGIA C5-C7 INCOMPLETE
	344.09 - OTHER QUADRIPLEGIA
	344.1 - PARAPLEGIA
	344.2 - DIPLEGIA OF UPPER LIMBS
	344.3 - MONOPLEGIA OF LOWER LIMB
	344.30 - MONOPLEGIA OF LOWER LIMB AFFECTING UNSPECIFIED SIDE
	344.31 - MONOPLEGIA OF LOWER LIMB AFFECTING DOMINANT SIDE
	344.32 - MONOPLEGIA OF LOWER LIMB AFFECTING NONDOMINANT SIDE
	344.4 - MONOPLEGIA OF UPPER LIMB
	344.40 - MONOPLEGIA OF UPPER LIMB AFFECTING UNSPECIFIED SIDE
	344.41 - MONOPLEGIA OF UPPER LIMB AFFECTING DOMINANT SIDE
	344.42 - MONOPLEGIA OF UPPER LIMB AFFECTING NONDOMINANT SIDE
	344.5 - UNSPECIFIED MONOPLEGIA
	344.6 - CAUDA EQUINA SYNDROME
	344.60 - CAUDA EQUINA SYNDROME WITHOUT NEUROGENIC BLADDER
	344.61 - CAUDA EQUINA SYNDROME WITH NEUROGENIC BLADDER
	344.8 - OTHER SPECIFIED PARALYTIC SYNDROMES
	344.81 - LOCKED-IN STATE
	344.89 - OTHER SPECIFIED PARALYTIC SYNDROME
	344.9 - PARALYSIS UNSPECIFIED
CCI Hypertension
This event measure was defined as occurring when any of the following criteria were met:
	The occurrence of Inpatient Confinement with the following attributes:
	Diagnosis Code (Any Position) is any of: { "402.10", "402.90", "404.10", "404.90", "405.11", "405.19", "405.91", "405.99", "401.1", "401.9" }
	402.10 - BENIGN HYPERTENSIVE HEART DISEASE WITHOUT HEART FAILURE
	402.90 - UNSPECIFIED HYPERTENSIVE HEART DISEASE WITHOUT HEART FAILURE
	404.10 - HYPERTENSIVE HEART AND CHRONIC KIDNEY DISEASE BENIGN WITHOUT HEART FAILURE WITH CHRONIC KIDNEY DISEASE STAGE I THROUGH STAGE IV OR UNSPECIFIED
	404.90 - HYPERTENSIVE HEART AND CHRONIC KIDNEY DISEASE UNSPECIFIED WITHOUT HEART FAILURE WITH CHRONIC KIDNEY DISEASE STAGE I THROUGH STAGE IV OR UNSPECIFIED
	405.11 - BENIGN RENOVASCULAR HYPERTENSION
	405.19 - OTHER BENIGN SECONDARY HYPERTENSION
	405.91 - UNSPECIFIED RENOVASCULAR HYPERTENSION
	405.99 - OTHER UNSPECIFIED SECONDARY HYPERTENSION
	401.1 - BENIGN ESSENTIAL HYPERTENSION
	401.9 - UNSPECIFIED ESSENTIAL HYPERTENSION
	The occurrence of Medical Services with the following attributes:
	Diagnosis Code (Any Position) is any of: { "402.10", "402.90", "404.10", "404.90", "405.11", "405.19", "405.91", "405.99", "401.1", "401.9" }
	402.10 - BENIGN HYPERTENSIVE HEART DISEASE WITHOUT HEART FAILURE
	402.90 - UNSPECIFIED HYPERTENSIVE HEART DISEASE WITHOUT HEART FAILURE
	404.10 - HYPERTENSIVE HEART AND CHRONIC KIDNEY DISEASE BENIGN WITHOUT HEART FAILURE WITH CHRONIC KIDNEY DISEASE STAGE I THROUGH STAGE IV OR UNSPECIFIED
	404.90 - HYPERTENSIVE HEART AND CHRONIC KIDNEY DISEASE UNSPECIFIED WITHOUT HEART FAILURE WITH CHRONIC KIDNEY DISEASE STAGE I THROUGH STAGE IV OR UNSPECIFIED
	405.11 - BENIGN RENOVASCULAR HYPERTENSION
	405.19 - OTHER BENIGN SECONDARY HYPERTENSION
	405.91 - UNSPECIFIED RENOVASCULAR HYPERTENSION
	405.99 - OTHER UNSPECIFIED SECONDARY HYPERTENSION
	401.1 - BENIGN ESSENTIAL HYPERTENSION
	401.9 - UNSPECIFIED ESSENTIAL HYPERTENSION
CCI Liver Disease
This event measure was defined as occurring when any of the following criteria were met:
	The occurrence of Inpatient Confinement with the following attributes:
	Diagnosis Code (Any Position) is any of: { "070.32", "070.33", "070.54", "456.20", "456.21", "456.0", "456.1", "571.0", "571.2", "571.3", "571.4", "571.40", "571.41", "571.42", "571.49", "571.5", "571.6", "571.8", "571.9", "572.3", "572.8", "V42.7" }
	070.32 - CHRONIC VIRAL HEPATITIS B WITHOUT HEPATIC COMA WITHOUT HEPATITIS DELTA
	070.33 - CHRONIC VIRAL HEPATITIS B WITHOUT HEPATIC COMA WITH HEPATITIS DELTA
	070.54 - CHRONIC HEPATITIS C WITHOUT HEPATIC COMA
	456.20 - ESOPHAGEAL VARICES IN DISEASES CLASSIFIED ELSEWHERE WITH BLEEDING
	456.21 - ESOPHAGEAL VARICES IN DISEASES CLASSIFIED ELSEWHERE WITHOUT BLEEDING
	456.0 - ESOPHAGEAL VARICES WITH BLEEDING
	456.1 - ESOPHAGEAL VARICES WITHOUT BLEEDING
	571.0 - ALCOHOLIC FATTY LIVER
	571.2 - ALCOHOLIC CIRRHOSIS OF LIVER
	571.3 - ALCOHOLIC LIVER DAMAGE UNSPECIFIED
	571.4 - CHRONIC HEPATITIS
	571.40 - CHRONIC HEPATITIS UNSPECIFIED
	571.41 - CHRONIC PERSISTENT HEPATITIS
	571.42 - AUTOIMMUNE HEPATITIS
	571.49 - OTHER CHRONIC HEPATITIS
	571.5 - CIRRHOSIS OF LIVER WITHOUT ALCOHOL
	571.6 - BILIARY CIRRHOSIS
	571.8 - OTHER CHRONIC NONALCOHOLIC LIVER DISEASE
	571.9 - UNSPECIFIED CHRONIC LIVER DISEASE WITHOUT ALCOHOL
	572.3 - PORTAL HYPERTENSION
	572.8 - OTHER SEQUELAE OF CHRONIC LIVER DISEASE
	V42.7 - LIVER REPLACED BY TRANSPLANT
	The occurrence of Medical Services with the following attributes:
	Diagnosis Code (Any Position) is any of: { "070.32", "070.33", "070.54", "456.20", "456.21", "456.0", "456.1", "571.0", "571.2", "571.3", "571.4", "571.40", "571.41", "571.42", "571.49", "571.5", "571.6", "571.8", "571.9", "572.3", "572.8", "V42.7" }
	070.32 - CHRONIC VIRAL HEPATITIS B WITHOUT HEPATIC COMA WITHOUT HEPATITIS DELTA
	070.33 - CHRONIC VIRAL HEPATITIS B WITHOUT HEPATIC COMA WITH HEPATITIS DELTA
	070.54 - CHRONIC HEPATITIS C WITHOUT HEPATIC COMA
	456.20 - ESOPHAGEAL VARICES IN DISEASES CLASSIFIED ELSEWHERE WITH BLEEDING
	456.21 - ESOPHAGEAL VARICES IN DISEASES CLASSIFIED ELSEWHERE WITHOUT BLEEDING
	456.0 - ESOPHAGEAL VARICES WITH BLEEDING
	456.1 - ESOPHAGEAL VARICES WITHOUT BLEEDING
	571.0 - ALCOHOLIC FATTY LIVER
	571.2 - ALCOHOLIC CIRRHOSIS OF LIVER
	571.3 - ALCOHOLIC LIVER DAMAGE UNSPECIFIED
	571.4 - CHRONIC HEPATITIS
	571.40 - CHRONIC HEPATITIS UNSPECIFIED
	571.41 - CHRONIC PERSISTENT HEPATITIS
	571.42 - AUTOIMMUNE HEPATITIS
	571.49 - OTHER CHRONIC HEPATITIS
	571.5 - CIRRHOSIS OF LIVER WITHOUT ALCOHOL
	571.6 - BILIARY CIRRHOSIS
	571.8 - OTHER CHRONIC NONALCOHOLIC LIVER DISEASE
	571.9 - UNSPECIFIED CHRONIC LIVER DISEASE WITHOUT ALCOHOL
	572.3 - PORTAL HYPERTENSION
	572.8 - OTHER SEQUELAE OF CHRONIC LIVER DISEASE
	V42.7 - LIVER REPLACED BY TRANSPLANT
CCI Malignancy component
This event measure was defined as occurring when any of the following criteria were met:
	The occurrence of Inpatient Confinement with the following attributes:
	Diagnosis Code (Any Position) is any of: { "140.0", "140.1", "140.3", "140.4", "140.5", "140.6", "140.8", "140.9", "141.0", "141.1", "141.2", "141.3", "141.4", "141.5", "141.6", "141.8", "141.9", "142.0", "142.1", "142.2", "142.8", "142.9", "143.0", "143.1", "143.8", "143.9", "144.0", "144.1", "144.8", "144.9", "145.0", "145.1", "145.2", "145.3", "145.4", "145.5", "145.6", "145.8", "145.9", "146.…
	140.0 - MALIGNANT NEOPLASM OF UPPER LIP VERMILION BORDER
	140.1 - MALIGNANT NEOPLASM OF LOWER LIP VERMILION BORDER
	140.3 - MALIGNANT NEOPLASM OF UPPER LIP INNER ASPECT
	140.4 - MALIGNANT NEOPLASM OF LOWER LIP INNER ASPECT
	140.5 - MALIGNANT NEOPLASM OF LIP UNSPECIFIED INNER ASPECT
	140.6 - MALIGNANT NEOPLASM OF COMMISSURE OF LIP
	140.8 - MALIGNANT NEOPLASM OF OTHER SITES OF LIP
	140.9 - MALIGNANT NEOPLASM OF LIP UNSPECIFIED VERMILION BORDER
	141.0 - MALIGNANT NEOPLASM OF BASE OF TONGUE
	141.1 - MALIGNANT NEOPLASM OF DORSAL SURFACE OF TONGUE
	141.2 - MALIGNANT NEOPLASM OF TIP AND LATERAL BORDER OF TONGUE
	141.3 - MALIGNANT NEOPLASM OF VENTRAL SURFACE OF TONGUE
	141.4 - MALIGNANT NEOPLASM OF ANTERIOR TWO-THIRDS OF TONGUE PART UNSPECIFIED
	141.5 - MALIGNANT NEOPLASM OF JUNCTIONAL ZONE OF TONGUE
	141.6 - MALIGNANT NEOPLASM OF LINGUAL TONSIL
	141.8 - MALIGNANT NEOPLASM OF OTHER SITES OF TONGUE
	141.9 - MALIGNANT NEOPLASM OF TONGUE UNSPECIFIED
	142.0 - MALIGNANT NEOPLASM OF PAROTID GLAND
	142.1 - MALIGNANT NEOPLASM OF SUBMANDIBULAR GLAND
	142.2 - MALIGNANT NEOPLASM OF SUBLINGUAL GLAND
	142.8 - MALIGNANT NEOPLASM OF OTHER MAJOR SALIVARY GLANDS
	142.9 - MALIGNANT NEOPLASM OF SALIVARY GLAND UNSPECIFIED
	143.0 - MALIGNANT NEOPLASM OF UPPER GUM
	143.1 - MALIGNANT NEOPLASM OF LOWER GUM
	143.8 - MALIGNANT NEOPLASM OF OTHER SITES OF GUM
	143.9 - MALIGNANT NEOPLASM OF GUM UNSPECIFIED
	144.0 - MALIGNANT NEOPLASM OF ANTERIOR PORTION OF FLOOR OF MOUTH
	144.1 - MALIGNANT NEOPLASM OF LATERAL PORTION OF FLOOR OF MOUTH
	144.8 - MALIGNANT NEOPLASM OF OTHER SITES OF FLOOR OF MOUTH
	144.9 - MALIGNANT NEOPLASM OF FLOOR OF MOUTH PART UNSPECIFIED
	145.0 - MALIGNANT NEOPLASM OF CHEEK MUCOSA
	145.1 - MALIGNANT NEOPLASM OF VESTIBULE OF MOUTH
	145.2 - MALIGNANT NEOPLASM OF HARD PALATE
	145.3 - MALIGNANT NEOPLASM OF SOFT PALATE
	145.4 - MALIGNANT NEOPLASM OF UVULA
	145.5 - MALIGNANT NEOPLASM OF PALATE UNSPECIFIED
	145.6 - MALIGNANT NEOPLASM OF RETROMOLAR AREA
	145.8 - MALIGNANT NEOPLASM OF OTHER SPECIFIED PARTS OF MOUTH
	145.9 - MALIGNANT NEOPLASM OF MOUTH UNSPECIFIED
	146.0 - MALIGNANT NEOPLASM OF TONSIL
	146.1 - MALIGNANT NEOPLASM OF TONSILLAR FOSSA
	146.2 - MALIGNANT NEOPLASM OF TONSILLAR PILLARS (ANTERIOR) (POSTERIOR)
	146.3 - MALIGNANT NEOPLASM OF VALLECULA EPIGLOTTICA
	146.4 - MALIGNANT NEOPLASM OF ANTERIOR ASPECT OF EPIGLOTTIS
	146.5 - MALIGNANT NEOPLASM OF JUNCTIONAL REGION OF OROPHARYNX
	146.6 - MALIGNANT NEOPLASM OF LATERAL WALL OF OROPHARYNX
	146.7 - MALIGNANT NEOPLASM OF POSTERIOR WALL OF OROPHARYNX
	146.8 - MALIGNANT NEOPLASM OF OTHER SPECIFIED SITES OF OROPHARYNX
	146.9 - MALIGNANT NEOPLASM OF OROPHARYNX UNSPECIFIED SITE
	147.0 - MALIGNANT NEOPLASM OF SUPERIOR WALL OF NASOPHARYNX
	147.1 - MALIGNANT NEOPLASM OF POSTERIOR WALL OF NASOPHARYNX
	147.2 - MALIGNANT NEOPLASM OF LATERAL WALL OF NASOPHARYNX
	147.3 - MALIGNANT NEOPLASM OF ANTERIOR WALL OF NASOPHARYNX
	147.8 - MALIGNANT NEOPLASM OF OTHER SPECIFIED SITES OF NASOPHARYNX
	147.9 - MALIGNANT NEOPLASM OF NASOPHARYNX UNSPECIFIED SITE
	148.0 - MALIGNANT NEOPLASM OF POSTCRICOID REGION OF HYPOPHARYNX
	148.1 - MALIGNANT NEOPLASM OF PYRIFORM SINUS
	148.2 - MALIGNANT NEOPLASM OF ARYEPIGLOTTIC FOLD HYPOPHARYNGEAL ASPECT
	148.3 - MALIGNANT NEOPLASM OF POSTERIOR HYPOPHARYNGEAL WALL
	148.8 - MALIGNANT NEOPLASM OF OTHER SPECIFIED SITES OF HYPOPHARYNX
	148.9 - MALIGNANT NEOPLASM OF HYPOPHARYNX UNSPECIFIED SITE
	149.0 - MALIGNANT NEOPLASM OF PHARYNX UNSPECIFIED
	149.1 - MALIGNANT NEOPLASM OF WALDEYER'S RING
	149.8 - MALIGNANT NEOPLASM OF OTHER SITES WITHIN THE LIP AND ORAL CAVITY
	149.9 - MALIGNANT NEOPLASM OF ILL-DEFINED SITES WITHIN THE LIP AND ORAL CAVITY
	150.0 - MALIGNANT NEOPLASM OF CERVICAL ESOPHAGUS
	150.1 - MALIGNANT NEOPLASM OF THORACIC ESOPHAGUS
	150.2 - MALIGNANT NEOPLASM OF ABDOMINAL ESOPHAGUS
	150.3 - MALIGNANT NEOPLASM OF UPPER THIRD OF ESOPHAGUS
	150.4 - MALIGNANT NEOPLASM OF MIDDLE THIRD OF ESOPHAGUS
	150.5 - MALIGNANT NEOPLASM OF LOWER THIRD OF ESOPHAGUS
	150.8 - MALIGNANT NEOPLASM OF OTHER SPECIFIED PART OF ESOPHAGUS
	150.9 - MALIGNANT NEOPLASM OF ESOPHAGUS UNSPECIFIED SITE
	151.0 - MALIGNANT NEOPLASM OF CARDIA
	151.1 - MALIGNANT NEOPLASM OF PYLORUS
	151.2 - MALIGNANT NEOPLASM OF PYLORIC ANTRUM
	151.3 - MALIGNANT NEOPLASM OF FUNDUS OF STOMACH
	151.4 - MALIGNANT NEOPLASM OF BODY OF STOMACH
	151.5 - MALIGNANT NEOPLASM OF LESSER CURVATURE OF STOMACH UNSPECIFIED
	151.6 - MALIGNANT NEOPLASM OF GREATER CURVATURE OF STOMACH UNSPECIFIED
	151.8 - MALIGNANT NEOPLASM OF OTHER SPECIFIED SITES OF STOMACH
	151.9 - MALIGNANT NEOPLASM OF STOMACH UNSPECIFIED SITE
	152.0 - MALIGNANT NEOPLASM OF DUODENUM
	152.1 - MALIGNANT NEOPLASM OF JEJUNUM
	152.2 - MALIGNANT NEOPLASM OF ILEUM
	152.3 - MALIGNANT NEOPLASM OF MECKEL'S DIVERTICULUM
	152.8 - MALIGNANT NEOPLASM OF OTHER SPECIFIED SITES OF SMALL INTESTINE
	152.9 - MALIGNANT NEOPLASM OF SMALL INTESTINE UNSPECIFIED SITE
	153.0 - MALIGNANT NEOPLASM OF HEPATIC FLEXURE
	153.1 - MALIGNANT NEOPLASM OF TRANSVERSE COLON
	153.2 - MALIGNANT NEOPLASM OF DESCENDING COLON
	153.3 - MALIGNANT NEOPLASM OF SIGMOID COLON
	153.4 - MALIGNANT NEOPLASM OF CECUM
	153.5 - MALIGNANT NEOPLASM OF APPENDIX VERMIFORMIS
	153.6 - MALIGNANT NEOPLASM OF ASCENDING COLON
	153.7 - MALIGNANT NEOPLASM OF SPLENIC FLEXURE
	153.8 - MALIGNANT NEOPLASM OF OTHER SPECIFIED SITES OF LARGE INTESTINE
	153.9 - MALIGNANT NEOPLASM OF COLON UNSPECIFIED SITE
	154.0 - MALIGNANT NEOPLASM OF RECTOSIGMOID JUNCTION
	154.1 - MALIGNANT NEOPLASM OF RECTUM
	154.2 - MALIGNANT NEOPLASM OF ANAL CANAL
	154.3 - MALIGNANT NEOPLASM OF ANUS UNSPECIFIED SITE
	154.8 - MALIGNANT NEOPLASM OF OTHER SITES OF RECTUM RECTOSIGMOID JUNCTION AND ANUS
	155.0 - MALIGNANT NEOPLASM OF LIVER PRIMARY
	155.1 - MALIGNANT NEOPLASM OF INTRAHEPATIC BILE DUCTS
	155.2 - MALIGNANT NEOPLASM OF LIVER NOT SPECIFIED AS PRIMARY OR SECONDARY
	156.0 - MALIGNANT NEOPLASM OF GALLBLADDER
	156.1 - MALIGNANT NEOPLASM OF EXTRAHEPATIC BILE DUCTS
	156.2 - MALIGNANT NEOPLASM OF AMPULLA OF VATER
	156.8 - MALIGNANT NEOPLASM OF OTHER SPECIFIED SITES OF GALLBLADDER AND EXTRAHEPATIC BILE DUCTS
	156.9 - MALIGNANT NEOPLASM OF BILIARY TRACT PART UNSPECIFIED SITE
	157.0 - MALIGNANT NEOPLASM OF HEAD OF PANCREAS
	157.1 - MALIGNANT NEOPLASM OF BODY OF PANCREAS
	157.2 - MALIGNANT NEOPLASM OF TAIL OF PANCREAS
	157.3 - MALIGNANT NEOPLASM OF PANCREATIC DUCT
	157.4 - MALIGNANT NEOPLASM OF ISLETS OF LANGERHANS
	157.8 - MALIGNANT NEOPLASM OF OTHER SPECIFIED SITES OF PANCREAS
	157.9 - MALIGNANT NEOPLASM OF PANCREAS PART UNSPECIFIED
	158.0 - MALIGNANT NEOPLASM OF RETROPERITONEUM
	158.8 - MALIGNANT NEOPLASM OF SPECIFIED PARTS OF PERITONEUM
	158.9 - MALIGNANT NEOPLASM OF PERITONEUM UNSPECIFIED
	159.0 - MALIGNANT NEOPLASM OF INTESTINAL TRACT PART UNSPECIFIED
	159.1 - MALIGNANT NEOPLASM OF SPLEEN NOT ELSEWHERE CLASSIFIED
	159.8 - MALIGNANT NEOPLASM OF OTHER SITES OF DIGESTIVE SYSTEM AND INTRA-ABDOMINAL ORGANS
	159.9 - MALIGNANT NEOPLASM OF ILL-DEFINED SITES WITHIN THE DIGESTIVE ORGANS AND PERITONEUM
	160.0 - MALIGNANT NEOPLASM OF NASAL CAVITIES
	160.1 - MALIGNANT NEOPLASM OF AUDITORY TUBE MIDDLE EAR AND MASTOID AIR CELLS
	160.2 - MALIGNANT NEOPLASM OF MAXILLARY SINUS
	160.3 - MALIGNANT NEOPLASM OF ETHMOIDAL SINUS
	160.4 - MALIGNANT NEOPLASM OF FRONTAL SINUS
	160.5 - MALIGNANT NEOPLASM OF SPHENOIDAL SINUS
	160.8 - MALIGNANT NEOPLASM OF OTHER ACCESSORY SINUSES
	160.9 - MALIGNANT NEOPLASM OF ACCESSORY SINUS UNSPECIFIED
	161.0 - MALIGNANT NEOPLASM OF GLOTTIS
	161.1 - MALIGNANT NEOPLASM OF SUPRAGLOTTIS
	161.2 - MALIGNANT NEOPLASM OF SUBGLOTTIS
	161.3 - MALIGNANT NEOPLASM OF LARYNGEAL CARTILAGES
	161.8 - MALIGNANT NEOPLASM OF OTHER SPECIFIED SITES OF LARYNX
	161.9 - MALIGNANT NEOPLASM OF LARYNX UNSPECIFIED
	162.0 - MALIGNANT NEOPLASM OF TRACHEA
	162.2 - MALIGNANT NEOPLASM OF MAIN BRONCHUS
	162.3 - MALIGNANT NEOPLASM OF UPPER LOBE BRONCHUS OR LUNG
	162.4 - MALIGNANT NEOPLASM OF MIDDLE LOBE BRONCHUS OR LUNG
	162.5 - MALIGNANT NEOPLASM OF LOWER LOBE BRONCHUS OR LUNG
	162.8 - MALIGNANT NEOPLASM OF OTHER PARTS OF BRONCHUS OR LUNG
	162.9 - MALIGNANT NEOPLASM OF BRONCHUS AND LUNG UNSPECIFIED
	163.0 - MALIGNANT NEOPLASM OF PARIETAL PLEURA
	163.1 - MALIGNANT NEOPLASM OF VISCERAL PLEURA
	163.8 - MALIGNANT NEOPLASM OF OTHER SPECIFIED SITES OF PLEURA
	163.9 - MALIGNANT NEOPLASM OF PLEURA UNSPECIFIED
	164.0 - MALIGNANT NEOPLASM OF THYMUS
	164.1 - MALIGNANT NEOPLASM OF HEART
	164.2 - MALIGNANT NEOPLASM OF ANTERIOR MEDIASTINUM
	164.3 - MALIGNANT NEOPLASM OF POSTERIOR MEDIASTINUM
	164.8 - MALIGNANT NEOPLASM OF OTHER PARTS OF MEDIASTINUM
	164.9 - MALIGNANT NEOPLASM OF MEDIASTINUM PART UNSPECIFIED
	165.0 - MALIGNANT NEOPLASM OF UPPER RESPIRATORY TRACT PART UNSPECIFIED
	165.8 - MALIGNANT NEOPLASM OF OTHER SITES WITHIN THE RESPIRATORY SYSTEM AND INTRATHORACIC ORGANS
	165.9 - MALIGNANT NEOPLASM OF ILL-DEFINED SITES WITHIN THE RESPIRATORY SYSTEM
	170.0 - MALIGNANT NEOPLASM OF BONES OF SKULL AND FACE EXCEPT MANDIBLE
	170.1 - MALIGNANT NEOPLASM OF MANDIBLE
	170.2 - MALIGNANT NEOPLASM OF VERTEBRAL COLUMN EXCLUDING SACRUM AND COCCYX
	170.3 - MALIGNANT NEOPLASM OF RIBS STERNUM AND CLAVICLE
	170.4 - MALIGNANT NEOPLASM OF SCAPULA AND LONG BONES OF UPPER LIMB
	170.5 - MALIGNANT NEOPLASM OF SHORT BONES OF UPPER LIMB
	170.6 - MALIGNANT NEOPLASM OF PELVIC BONES SACRUM AND COCCYX
	170.7 - MALIGNANT NEOPLASM OF LONG BONES OF LOWER LIMB
	170.8 - MALIGNANT NEOPLASM OF SHORT BONES OF LOWER LIMB
	170.9 - MALIGNANT NEOPLASM OF BONE AND ARTICULAR CARTILAGE SITE UNSPECIFIED
	171.0 - MALIGNANT NEOPLASM OF CONNECTIVE AND OTHER SOFT TISSUE OF HEAD FACE AND NECK
	171.2 - MALIGNANT NEOPLASM OF CONNECTIVE AND OTHER SOFT TISSUE OF UPPER LIMB INCLUDING SHOULDER
	171.3 - MALIGNANT NEOPLASM OF CONNECTIVE AND OTHER SOFT TISSUE OF LOWER LIMB INCLUDING HIP
	171.4 - MALIGNANT NEOPLASM OF CONNECTIVE AND OTHER SOFT TISSUE OF THORAX
	171.5 - MALIGNANT NEOPLASM OF CONNECTIVE AND OTHER SOFT TISSUE OF ABDOMEN
	171.6 - MALIGNANT NEOPLASM OF CONNECTIVE AND OTHER SOFT TISSUE OF PELVIS
	171.7 - MALIGNANT NEOPLASM OF CONNECTIVE AND OTHER SOFT TISSUE OF TRUNK UNSPECIFIED
	171.8 - MALIGNANT NEOPLASM OF OTHER SPECIFIED SITES OF CONNECTIVE AND OTHER SOFT TISSUE
	171.9 - MALIGNANT NEOPLASM OF CONNECTIVE AND OTHER SOFT TISSUE SITE UNSPECIFIED
	174.0 - MALIGNANT NEOPLASM OF NIPPLE AND AREOLA OF FEMALE BREAST
	174.1 - MALIGNANT NEOPLASM OF CENTRAL PORTION OF FEMALE BREAST
	174.2 - MALIGNANT NEOPLASM OF UPPER-INNER QUADRANT OF FEMALE BREAST
	174.3 - MALIGNANT NEOPLASM OF LOWER-INNER QUADRANT OF FEMALE BREAST
	174.4 - MALIGNANT NEOPLASM OF UPPER-OUTER QUADRANT OF FEMALE BREAST
	174.5 - MALIGNANT NEOPLASM OF LOWER-OUTER QUADRANT OF FEMALE BREAST
	174.6 - MALIGNANT NEOPLASM OF AXILLARY TAIL OF FEMALE BREAST
	174.8 - MALIGNANT NEOPLASM OF OTHER SPECIFIED SITES OF FEMALE BREAST
	174.9 - MALIGNANT NEOPLASM OF BREAST (FEMALE) UNSPECIFIED SITE
	175.0 - MALIGNANT NEOPLASM OF NIPPLE AND AREOLA OF MALE BREAST
	175.9 - MALIGNANT NEOPLASM OF OTHER AND UNSPECIFIED SITES OF MALE BREAST
	176.0 - KAPOSI'S SARCOMA SKIN
	176.1 - KAPOSI'S SARCOMA SOFT TISSUE
	176.2 - KAPOSI'S SARCOMA PALATE
	176.3 - KAPOSI'S SARCOMA GASTROINTESTINAL SITES
	176.4 - KAPOSI'S SARCOMA LUNG
	176.5 - KAPOSI'S SARCOMA LYMPH NODES
	176.8 - KAPOSI'S SARCOMA OTHER SPECIFIED SITES
	176.9 - KAPOSI'S SARCOMA UNSPECIFIED SITE
	180.0 - MALIGNANT NEOPLASM OF ENDOCERVIX
	180.1 - MALIGNANT NEOPLASM OF EXOCERVIX
	180.8 - MALIGNANT NEOPLASM OF OTHER SPECIFIED SITES OF CERVIX
	180.9 - MALIGNANT NEOPLASM OF CERVIX UTERI UNSPECIFIED SITE
	182.0 - MALIGNANT NEOPLASM OF CORPUS UTERI EXCEPT ISTHMUS
	182.1 - MALIGNANT NEOPLASM OF ISTHMUS
	182.8 - MALIGNANT NEOPLASM OF OTHER SPECIFIED SITES OF BODY OF UTERUS
	183.0 - MALIGNANT NEOPLASM OF OVARY
	183.2 - MALIGNANT NEOPLASM OF FALLOPIAN TUBE
	183.3 - MALIGNANT NEOPLASM OF BROAD LIGAMENT OF UTERUS
	183.4 - MALIGNANT NEOPLASM OF PARAMETRIUM
	183.5 - MALIGNANT NEOPLASM OF ROUND LIGAMENT OF UTERUS
	183.8 - MALIGNANT NEOPLASM OF OTHER SPECIFIED SITES OF UTERINE ADNEXA
	183.9 - MALIGNANT NEOPLASM OF UTERINE ADNEXA UNSPECIFIED SITE
	184.0 - MALIGNANT NEOPLASM OF VAGINA
	184.1 - MALIGNANT NEOPLASM OF LABIA MAJORA
	184.2 - MALIGNANT NEOPLASM OF LABIA MINORA
	184.3 - MALIGNANT NEOPLASM OF CLITORIS
	184.4 - MALIGNANT NEOPLASM OF VULVA UNSPECIFIED SITE
	184.8 - MALIGNANT NEOPLASM OF OTHER SPECIFIED SITES OF FEMALE GENITAL ORGANS
	184.9 - MALIGNANT NEOPLASM OF FEMALE GENITAL ORGAN SITE UNSPECIFIED
	186.0 - MALIGNANT NEOPLASM OF UNDESCENDED TESTIS
	186.9 - MALIGNANT NEOPLASM OF OTHER AND UNSPECIFIED TESTIS
	187.1 - MALIGNANT NEOPLASM OF PREPUCE
	187.2 - MALIGNANT NEOPLASM OF GLANS PENIS
	187.3 - MALIGNANT NEOPLASM OF BODY OF PENIS
	187.4 - MALIGNANT NEOPLASM OF PENIS PART UNSPECIFIED
	187.5 - MALIGNANT NEOPLASM OF EPIDIDYMIS
	187.6 - MALIGNANT NEOPLASM OF SPERMATIC CORD
	187.7 - MALIGNANT NEOPLASM OF SCROTUM
	187.8 - MALIGNANT NEOPLASM OF OTHER SPECIFIED SITES OF MALE GENITAL ORGANS
	187.9 - MALIGNANT NEOPLASM OF MALE GENITAL ORGAN SITE UNSPECIFIED
	188.0 - MALIGNANT NEOPLASM OF TRIGONE OF URINARY BLADDER
	188.1 - MALIGNANT NEOPLASM OF DOME OF URINARY BLADDER
	188.2 - MALIGNANT NEOPLASM OF LATERAL WALL OF URINARY BLADDER
	188.3 - MALIGNANT NEOPLASM OF ANTERIOR WALL OF URINARY BLADDER
	188.4 - MALIGNANT NEOPLASM OF POSTERIOR WALL OF URINARY BLADDER
	188.5 - MALIGNANT NEOPLASM OF BLADDER NECK
	188.6 - MALIGNANT NEOPLASM OF URETERIC ORIFICE
	188.7 - MALIGNANT NEOPLASM OF URACHUS
	188.8 - MALIGNANT NEOPLASM OF OTHER SPECIFIED SITES OF BLADDER
	188.9 - MALIGNANT NEOPLASM OF BLADDER PART UNSPECIFIED
	189.0 - MALIGNANT NEOPLASM OF KIDNEY EXCEPT PELVIS
	189.1 - MALIGNANT NEOPLASM OF RENAL PELVIS
	189.2 - MALIGNANT NEOPLASM OF URETER
	189.3 - MALIGNANT NEOPLASM OF URETHRA
	189.4 - MALIGNANT NEOPLASM OF PARAURETHRAL GLANDS
	189.8 - MALIGNANT NEOPLASM OF OTHER SPECIFIED SITES OF URINARY ORGANS
	189.9 - MALIGNANT NEOPLASM OF URINARY ORGAN SITE UNSPECIFIED
	190.0 - MALIGNANT NEOPLASM OF EYEBALL EXCEPT CONJUNCTIVA CORNEA RETINA AND CHOROID
	190.1 - MALIGNANT NEOPLASM OF ORBIT
	190.2 - MALIGNANT NEOPLASM OF LACRIMAL GLAND
	190.3 - MALIGNANT NEOPLASM OF CONJUNCTIVA
	190.4 - MALIGNANT NEOPLASM OF CORNEA
	190.5 - MALIGNANT NEOPLASM OF RETINA
	190.6 - MALIGNANT NEOPLASM OF CHOROID
	190.7 - MALIGNANT NEOPLASM OF LACRIMAL DUCT
	190.8 - MALIGNANT NEOPLASM OF OTHER SPECIFIED SITES OF EYE
	190.9 - MALIGNANT NEOPLASM OF EYE PART UNSPECIFIED
	191.0 - MALIGNANT NEOPLASM OF CEREBRUM EXCEPT LOBES AND VENTRICLES
	191.1 - MALIGNANT NEOPLASM OF FRONTAL LOBE
	191.2 - MALIGNANT NEOPLASM OF TEMPORAL LOBE
	191.3 - MALIGNANT NEOPLASM OF PARIETAL LOBE
	191.4 - MALIGNANT NEOPLASM OF OCCIPITAL LOBE
	191.5 - MALIGNANT NEOPLASM OF VENTRICLES
	191.6 - MALIGNANT NEOPLASM OF CEREBELLUM NOT OTHERWISE SPECIFIED
	191.7 - MALIGNANT NEOPLASM OF BRAIN STEM
	191.8 - MALIGNANT NEOPLASM OF OTHER PARTS OF BRAIN
	191.9 - MALIGNANT NEOPLASM OF BRAIN UNSPECIFIED SITE
	192.0 - MALIGNANT NEOPLASM OF CRANIAL NERVES
	192.1 - MALIGNANT NEOPLASM OF CEREBRAL MENINGES
	192.2 - MALIGNANT NEOPLASM OF SPINAL CORD
	192.3 - MALIGNANT NEOPLASM OF SPINAL MENINGES
	192.8 - MALIGNANT NEOPLASM OF OTHER SPECIFIED SITES OF NERVOUS SYSTEM
	192.9 - MALIGNANT NEOPLASM OF NERVOUS SYSTEM PART UNSPECIFIED
	194.0 - MALIGNANT NEOPLASM OF ADRENAL GLAND
	194.1 - MALIGNANT NEOPLASM OF PARATHYROID GLAND
	194.3 - MALIGNANT NEOPLASM OF PITUITARY GLAND AND CRANIOPHARYNGEAL DUCT
	194.4 - MALIGNANT NEOPLASM OF PINEAL GLAND
	194.5 - MALIGNANT NEOPLASM OF CAROTID BODY
	194.6 - MALIGNANT NEOPLASM OF AORTIC BODY AND OTHER PARAGANGLIA
	194.8 - MALIGNANT NEOPLASM OF OTHER ENDOCRINE GLANDS AND RELATED STRUCTURES
	194.9 - MALIGNANT NEOPLASM OF ENDOCRINE GLAND SITE UNSPECIFIED
	195.0 - MALIGNANT NEOPLASM OF HEAD FACE AND NECK
	195.1 - MALIGNANT NEOPLASM OF THORAX
	195.2 - MALIGNANT NEOPLASM OF ABDOMEN
	195.3 - MALIGNANT NEOPLASM OF PELVIS
	195.4 - MALIGNANT NEOPLASM OF UPPER LIMB
	195.5 - MALIGNANT NEOPLASM OF LOWER LIMB
	195.8 - MALIGNANT NEOPLASM OF OTHER SPECIFIED SITES
	200.0 - RETICULOSARCOMA
	200.00 - RETICULOSARCOMA UNSPECIFIED SITE
	200.01 - RETICULOSARCOMA INVOLVING LYMPH NODES OF HEAD FACE AND NECK
	200.02 - RETICULOSARCOMA INVOLVING INTRATHORACIC LYMPH NODES
	200.03 - RETICULOSARCOMA INVOLVING INTRA-ABDOMINAL LYMPH NODES
	200.04 - RETICULOSARCOMA INVOLVING LYMPH NODES OF AXILLA AND UPPER LIMB
	200.05 - RETICULOSARCOMA INVOLVING LYMPH NODES OF INGUINAL REGION AND LOWER LIMB
	200.06 - RETICULOSARCOMA INVOLVING INTRAPELVIC LYMPH NODES
	200.07 - RETICULOSARCOMA INVOLVING SPLEEN
	200.08 - RETICULOSARCOMA INVOLVING LYMPH NODES OF MULTIPLE SITES
	200.1 - LYMPHOSARCOMA
	200.10 - LYMPHOSARCOMA UNSPECIFIED SITE
	200.11 - LYMPHOSARCOMA INVOLVING LYMPH NODES OF HEAD FACE AND NECK
	200.12 - LYMPHOSARCOMA INVOLVING INTRATHORACIC LYMPH NODES
	200.13 - LYMPHOSARCOMA INVOLVING INTRA-ABDOMINAL LYMPH NODES
	200.14 - LYMPHOSARCOMA INVOLVING LYMPH NODES OF AXILLA AND UPPER LIMB
	200.15 - LYMPHOSARCOMA INVOLVING LYMPH NODES OF INGUINAL REGION AND LOWER LIMB
	200.16 - LYMPHOSARCOMA INVOLVING INTRAPELVIC LYMPH NODES
	200.17 - LYMPHOSARCOMA INVOLVING SPLEEN
	200.18 - LYMPHOSARCOMA INVOLVING LYMPH NODES OF MULTIPLE SITES
	200.2 - BURKITT'S TUMOR OR LYMPHOMA
	200.20 - BURKITT'S TUMOR OR LYMPHOMA UNSPECIFIED SITE
	200.21 - BURKITT'S TUMOR OR LYMPHOMA INVOLVING LYMPH NODES OF HEAD FACE AND NECK
	200.22 - BURKITT'S TUMOR OR LYMPHOMA INVOLVING INTRATHORACIC LYMPH NODES
	200.23 - BURKITT'S TUMOR OR LYMPHOMA INVOLVING INTRA-ABDOMINAL LYMPH NODES
	200.24 - BURKITT'S TUMOR OR LYMPHOMA INVOLVING LYMPH NODES OF AXILLA AND UPPER LIMB
	200.25 - BURKITT'S TUMOR OR LYMPHOMA INVOLVING LYMPH NODES OF INGUINAL REGION AND LOWER LIMB
	200.26 - BURKITT'S TUMOR OR LYMPHOMA INVOLVING INTRAPELVIC LYMPH NODES
	200.27 - BURKITT'S TUMOR OR LYMPHOMA INVOLVING SPLEEN
	200.28 - BURKITT'S TUMOR OR LYMPHOMA INVOLVING LYMPH NODES OF MULTIPLE SITES
	200.3 - MARGINAL ZONE LYMPHOMA
	200.30 - MARGINAL ZONE LYMPHOMA UNSPECIFIED SITE
	200.31 - MARGINAL ZONE LYMPHOMA INVOLVING LYMPH NODES OF HEAD FACE AND NECK
	200.32 - MARGINAL ZONE LYMPHOMA INVOLVING INTRATHORACIC LYMPH NODES
	200.33 - MARGINAL ZONE LYMPHOMA INVOLVING INTRA-ABDOMINAL LYMPH NODES
	200.34 - MARGINAL ZONE LYMPHOMA INVOLVING LYMPH NODES OF AXILLA AND UPPER LIMB
	200.35 - MARGINAL ZONE LYMPHOMA INVOLVING LYMPH NODES OF INGUINAL REGION AND LOWER LIMB
	200.36 - MARGINAL ZONE LYMPHOMA INVOLVING INTRAPELVIC LYMPH NODES
	200.37 - MARGINAL ZONE LYMPHOMA INVOLVING SPLEEN
	200.38 - MARGINAL ZONE LYMPHOMA INVOLVING LYMPH NODES OF MULTIPLE SITES
	200.4 - MANTLE CELL LYMPHOMA
	200.40 - MANTLE CELL LYMPHOMA UNSPECIFIED SITE
	200.41 - MANTLE CELL LYMPHOMA INVOLVING LYMPH NODES OF HEAD FACE AND NECK
	200.42 - MANTLE CELL LYMPHOMA INVOLVING INTRATHORACIC LYMPH NODES
	200.43 - MANTLE CELL LYMPHOMA INVOLVING INTRA-ABDOMINAL LYMPH NODES
	200.44 - MANTLE CELL LYMPHOMA INVOLVING LYMPH NODES OF AXILLA AND UPPER LIMB
	200.45 - MANTLE CELL LYMPHOMA INVOLVING LYMPH NODES OF INGUINAL REGION AND LOWER LIMB
	200.46 - MANTLE CELL LYMPHOMA INVOLVING INTRAPELVIC LYMPH NODES
	200.47 - MANTLE CELL LYMPHOMA INVOLVING SPLEEN
	200.48 - MANTLE CELL LYMPHOMA INVOLVING LYMPH NODES OF MULTIPLE SITES
	200.5 - PRIMARY CENTRAL NERVOUS SYSTEM LYMPHOMA
	200.50 - PRIMARY CENTRAL NERVOUS SYSTEM LYMPHOMA UNSPECIFIED SITE
	200.51 - PRIMARY CENTRAL NERVOUS SYSTEM LYMPHOMA INVOLVING LYMPH NODES OF HEAD FACE AND NECK
	200.52 - PRIMARY CENTRAL NERVOUS SYSTEM LYMPHOMA INVOLVING INTRATHORACIC LYMPH NODES
	200.53 - PRIMARY CENTRAL NERVOUS SYSTEM LYMPHOMA INVOLVING INTRA-ABDOMINAL LYMPH NODES
	200.54 - PRIMARY CENTRAL NERVOUS SYSTEM LYMPHOMA INVOLVING LYMPH NODES OF AXILLA AND UPPER LIMB
	200.55 - PRIMARY CENTRAL NERVOUS SYSTEM LYMPHOMA INVOLVING LYMPH NODES OF INGUINAL REGION AND LOWER LIMB
	200.56 - PRIMARY CENTRAL NERVOUS SYSTEM LYMPHOMA INVOLVING INTRAPELVIC LYMPH NODES
	200.57 - PRIMARY CENTRAL NERVOUS SYSTEM LYMPHOMA INVOLVING SPLEEN
	200.58 - PRIMARY CENTRAL NERVOUS SYSTEM LYMPHOMA INVOLVING LYMPH NODES OF MULTIPLE SITES
	200.6 - ANAPLASTIC LARGE CELL LYMPHOMA
	200.60 - ANAPLASTIC LARGE CELL LYMPHOMA UNSPECIFIED SITE
	200.61 - ANAPLASTIC LARGE CELL LYMPHOMA INVOLVING LYMPH NODES OF HEAD FACE AND NECK
	200.62 - ANAPLASTIC LARGE CELL LYMPHOMA INVOLVING INTRATHORACIC LYMPH NODES
	200.63 - ANAPLASTIC LARGE CELL LYMPHOMA INVOLVING INTRA-ABDOMINAL LYMPH NODES
	200.64 - ANAPLASTIC LARGE CELL LYMPHOMA INVOLVING LYMPH NODES OF AXILLA AND UPPER LIMB
	200.65 - ANAPLASTIC LARGE CELL LYMPHOMA INVOLVING LYMPH NODES OF INGUINAL REGION AND LOWER LIMB
	200.66 - ANAPLASTIC LARGE CELL LYMPHOMA INVOLVING INTRAPELVIC LYMPH NODES
	200.67 - ANAPLASTIC LARGE CELL LYMPHOMA INVOLVING SPLEEN
	200.68 - ANAPLASTIC LARGE CELL LYMPHOMA INVOLVING LYMPH NODES OF MULTIPLE SITES
	200.7 - LARGE CELL LYMPHOMA
	200.70 - LARGE CELL LYMPHOMA UNSPECIFIED SITE
	200.71 - LARGE CELL LYMPHOMA INVOLVING LYMPH NODES OF HEAD FACE AND NECK
	200.72 - LARGE CELL LYMPHOMA INVOLVING INTRATHORACIC LYMPH NODES
	200.73 - LARGE CELL LYMPHOMA INVOLVING INTRA-ABDOMINAL LYMPH NODES
	200.74 - LARGE CELL LYMPHOMA INVOLVING LYMPH NODES OF AXILLA AND UPPER LIMB
	200.75 - LARGE CELL LYMPHOMA INVOLVING LYMPH NODES OF INGUINAL REGION AND LOWER LIMB
	200.76 - LARGE CELL LYMPHOMA INVOLVING INTRAPELVIC LYMPH NODES
	200.77 - LARGE CELL LYMPHOMA INVOLVING SPLEEN
	200.78 - LARGE CELL LYMPHOMA INVOLVING LYMPH NODES OF MULTIPLE SITES
	200.8 - OTHER NAMED VARIANTS OF LYMPHOSARCOMA AND RETICULOSARCOMA
	200.80 - OTHER NAMED VARIANTS OF LYMPHOSARCOMA AND RETICULOSARCOMA UNSPECIFIED SITE
	200.81 - OTHER NAMED VARIANTS OF LYMPHOSARCOMA AND RETICULOSARCOMA INVOLVING LYMPH NODES OF HEAD FACE AND NECK
	200.82 - OTHER NAMED VARIANTS OF LYMPHOSARCOMA AND RETICULOSARCOMA INVOLVING INTRATHORACIC LYMPH NODES
	200.83 - OTHER NAMED VARIANTS OF LYMPHOSARCOMA AND RETICULOSARCOMA INVOLVING INTRA-ABDOMINAL LYMPH NODES
	200.84 - OTHER NAMED VARIANTS OF LYMPHOSARCOMA AND RETICULOSARCOMA INVOLVING LYMPH NODES OF AXILLA AND UPPER LIMB
	200.85 - OTHER NAMED VARIANTS OF LYMPHOSARCOMA AND RETICULOSARCOMA INVOLVING LYMPH NODES OF INGUINAL REGION AND LOWER LIMB
	200.86 - OTHER NAMED VARIANTS OF LYMPHOSARCOMA AND RETICULOSARCOMA INVOLVING INTRAPELVIC LYMPH NODES
	200.87 - OTHER NAMED VARIANTS OF LYMPHOSARCOMA AND RETICULOSARCOMA INVOLVING SPLEEN
	200.88 - OTHER NAMED VARIANTS OF LYMPHOSARCOMA AND RETICULOSARCOMA INVOLVING LYMPH NODES OF MULTIPLE SITES
	201.0 - HODGKIN'S PARAGRANULOMA
	201.00 - HODGKIN'S PARAGRANULOMA UNSPECIFIED SITE
	201.01 - HODGKIN'S PARAGRANULOMA INVOLVING LYMPH NODES OF HEAD FACE AND NECK
	201.02 - HODGKIN'S PARAGRANULOMA INVOLVING INTRATHORACIC LYMPH NODES
	201.03 - HODGKIN'S PARAGRANULOMA INVOLVING INTRA-ABDOMINAL LYMPH NODES
	201.04 - HODGKIN'S PARAGRANULOMA INVOLVING LYMPH NODES OF AXILLA AND UPPER LIMB
	201.05 - HODGKIN'S PARAGRANULOMA INVOLVING LYMPH NODES OF INGUINAL REGION AND LOWER LIMB
	201.06 - HODGKIN'S PARAGRANULOMA INVOLVING INTRAPELVIC LYMPH NODES
	201.07 - HODGKIN'S PARAGRANULOMA INVOLVING SPLEEN
	201.08 - HODGKIN'S PARAGRANULOMA INVOLVING LYMPH NODES OF MULTIPLE SITES
	201.1 - HODGKIN'S GRANULOMA
	201.10 - HODGKIN'S GRANULOMA UNSPECIFIED SITE
	201.11 - HODGKIN'S GRANULOMA INVOLVING LYMPH NODES OF HEAD FACE AND NECK
	201.12 - HODGKIN'S GRANULOMA INVOLVING INTRATHORACIC LYMPH NODES
	201.13 - HODGKIN'S GRANULOMA INVOLVING INTRA-ABDOMINAL LYMPH NODES
	201.14 - HODGKIN'S GRANULOMA INVOLVING LYMPH NODES OF AXILLA AND UPPER LIMB
	201.15 - HODGKIN'S GRANULOMA INVOLVING LYMPH NODES OF INGUINAL REGION AND LOWER LIMB
	201.16 - HODGKIN'S GRANULOMA INVOLVING INTRAPELVIC LYMPH NODES
	201.17 - HODGKIN'S GRANULOMA INVOLVING SPLEEN
	201.18 - HODGKIN'S GRANULOMA INVOLVING LYMPH NODES OF MULTIPLE SITES
	201.2 - HODGKIN'S SARCOMA
	201.20 - HODGKIN'S SARCOMA UNSPECIFIED SITE
	201.21 - HODGKIN'S SARCOMA INVOLVING LYMPH NODES OF HEAD FACE AND NECK
	201.22 - HODGKIN'S SARCOMA INVOLVING INTRATHORACIC LYMPH NODES
	201.23 - HODGKIN'S SARCOMA INVOLVING INTRA-ABDOMINAL LYMPH NODES
	201.24 - HODGKIN'S SARCOMA INVOLVING LYMPH NODES OF AXILLA AND UPPER LIMB
	201.25 - HODGKIN'S SARCOMA INVOLVING LYMPH NODES OF INGUINAL REGION AND LOWER LIMB
	201.26 - HODGKIN'S SARCOMA INVOLVING INTRAPELVIC LYMPH NODES
	201.27 - HODGKIN'S SARCOMA INVOLVING SPLEEN
	201.28 - HODGKIN'S SARCOMA INVOLVING LYMPH NODES OF MULTIPLE SITES
	201.4 - HODGKIN'S DISEASE LYMPHOCYTIC-HISTIOCYTIC PREDOMINANCE
	201.40 - HODGKIN'S DISEASE LYMPHOCYTIC-HISTIOCYTIC PREDOMINANCE UNSPECIFIED SITE
	201.41 - HODGKIN'S DISEASE LYMPHOCYTIC-HISTIOCYTIC PREDOMINANCE INVOLVING LYMPH NODES OF HEAD FACE AND NECK
	201.42 - HODGKIN'S DISEASE LYMPHOCYTIC-HISTIOCYTIC PREDOMINANCE INVOLVING INTRATHORACIC LYMPH NODES
	201.43 - HODGKIN'S DISEASE LYMPHOCYTIC-HISTIOCYTIC PREDOMINANCE INVOLVING INTRA-ABDOMINAL LYMPH NODES
	201.44 - HODGKIN'S DISEASE LYMPHOCYTIC-HISTIOCYTIC PREDOMINANCE INVOLVING LYMPH NODES OF AXILLA AND UPPER LIMB
	201.45 - HODGKIN'S DISEASE LYMPHOCYTIC-HISTIOCYTIC PREDOMINANCE INVOLVING LYMPH NODES OF INGUINAL REGION AND LOWER LIMB
	201.46 - HODGKIN'S DISEASE LYMPHOCYTIC-HISTIOCYTIC PREDOMINANCE INVOLVING INTRAPELVIC LYMPH NODES
	201.47 - HODGKIN'S DISEASE LYMPHOCYTIC-HISTIOCYTIC PREDOMINANCE INVOLVING SPLEEN
	201.48 - HODGKIN'S DISEASE LYMPHOCYTIC-HISTIOCYTIC PREDOMINANCE INVOLVING LYMPH NODES OF MULTIPLE SITES
	201.5 - HODGKIN'S DISEASE NODULAR SCLEROSIS
	201.50 - HODGKIN'S DISEASE NODULAR SCLEROSIS UNSPECIFIED SITE
	201.51 - HODGKIN'S DISEASE NODULAR SCLEROSIS INVOLVING LYMPH NODES OF HEAD FACE AND NECK
	201.52 - HODGKIN'S DISEASE NODULAR SCLEROSIS INVOLVING INTRATHORACIC LYMPH NODES
	201.53 - HODGKIN'S DISEASE NODULAR SCLEROSIS INVOLVING INTRA-ABDOMINAL LYMPH NODES
	201.54 - HODGKIN'S DISEASE NODULAR SCLEROSIS INVOLVING LYMPH NODES OF AXILLA AND UPPER LIMB
	201.55 - HODGKIN'S DISEASE NODULAR SCLEROSIS INVOLVING LYMPH NODES OF INGUINAL REGION AND LOWER LIMB
	201.56 - HODGKIN'S DISEASE NODULAR SCLEROSIS INVOLVING INTRAPELVIC LYMPH NODES
	201.57 - HODGKIN'S DISEASE NODULAR SCLEROSIS INVOLVING SPLEEN
	201.58 - HODGKIN'S DISEASE NODULAR SCLEROSIS INVOLVING LYMPH NODES OF MULTIPLE SITES
	201.6 - HODGKIN'S DISEASE MIXED CELLULARITY
	201.60 - HODGKIN'S DISEASE MIXED CELLULARITY UNSPECIFIED SITE
	201.61 - HODGKIN'S DISEASE MIXED CELLULARITY INVOLVING LYMPH NODES OF HEAD FACE AND NECK
	201.62 - HODGKIN'S DISEASE MIXED CELLULARITY INVOLVING INTRATHORACIC LYMPH NODES
	201.63 - HODGKIN'S DISEASE MIXED CELLULARITY INVOLVING INTRA-ABDOMINAL LYMPH NODES
	201.64 - HODGKIN'S DISEASE MIXED CELLULARITY INVOLVING LYMPH NODES OF AXILLA AND UPPER LIMB
	201.65 - HODGKIN'S DISEASE MIXED CELLULARITY INVOLVING LYMPH NODES OF INGUINAL REGION AND LOWER LIMB
	201.66 - HODGKIN'S DISEASE MIXED CELLULARITY INVOLVING INTRAPELVIC LYMPH NODES
	201.67 - HODGKIN'S DISEASE MIXED CELLULARITY INVOLVING SPLEEN
	201.68 - HODGKIN'S DISEASE MIXED CELLULARITY INVOLVING LYMPH NODES OF MULTIPLE SITES
	201.7 - HODGKIN'S DISEASE LYMPHOCYTIC DEPLETION
	201.70 - HODGKIN'S DISEASE LYMPHOCYTIC DEPLETION UNSPECIFIED SITE
	201.71 - HODGKIN'S DISEASE LYMPHOCYTIC DEPLETION INVOLVING LYMPH NODES OF HEAD FACE AND NECK
	201.72 - HODGKIN'S DISEASE LYMPHOCYTIC DEPLETION INVOLVING INTRATHORACIC LYMPH NODES
	201.73 - HODGKIN'S DISEASE LYMPHOCYTIC DEPLETION INVOLVING INTRA-ABDOMINAL LYMPH NODES
	201.74 - HODGKIN'S DISEASE LYMPHOCYTIC DEPLETION INVOLVING LYMPH NODES OF AXILLA AND UPPER LIMB
	201.75 - HODGKIN'S DISEASE LYMPHOCYTIC DEPLETION INVOLVING LYMPH NODES OF INGUINAL REGION AND LOWER LIMB
	201.76 - HODGKIN'S DISEASE LYMPHOCYTIC DEPLETION INVOLVING INTRAPELVIC LYMPH NODES
	201.77 - HODGKIN'S DISEASE LYMPHOCYTIC DEPLETION INVOLVING SPLEEN
	201.78 - HODGKIN'S DISEASE LYMPHOCYTIC DEPLETION INVOLVING LYMPH NODES OF MULTIPLE SITES
	201.9 - HODGKIN'S DISEASE UNSPECIFIED TYPE
	201.90 - HODGKIN'S DISEASE UNSPECIFIED TYPE UNSPECIFIED SITE
	201.91 - HODGKIN'S DISEASE UNSPECIFIED TYPE INVOLVING LYMPH NODES OF HEAD FACE AND NECK
	201.92 - HODGKIN'S DISEASE UNSPECIFIED TYPE INVOLVING INTRATHORACIC LYMPH NODES
	201.93 - HODGKIN'S DISEASE UNSPECIFIED TYPE INVOLVING INTRA-ABDOMINAL LYMPH NODES
	201.94 - HODGKIN'S DISEASE UNSPECIFIED TYPE INVOLVING LYMPH NODES OF AXILLA AND UPPER LIMB
	201.95 - HODGKIN'S DISEASE UNSPECIFIED TYPE INVOLVING LYMPH NODES OF INGUINAL REGION AND LOWER LIMB
	201.96 - HODGKIN'S DISEASE UNSPECIFIED TYPE INVOLVING INTRAPELVIC LYMPH NODES
	201.97 - HODGKIN'S DISEASE UNSPECIFIED TYPE INVOLVING SPLEEN
	201.98 - HODGKIN'S DISEASE UNSPECIFIED TYPE INVOLVING LYMPH NODES OF MULTIPLE SITES
	202.0 - NODULAR LYMPHOMA
	202.00 - NODULAR LYMPHOMA UNSPECIFIED SITE
	202.01 - NODULAR LYMPHOMA INVOLVING LYMPH NODES OF HEAD FACE AND NECK
	202.02 - NODULAR LYMPHOMA INVOLVING INTRATHORACIC LYMPH NODES
	202.03 - NODULAR LYMPHOMA INVOLVING INTRA-ABDOMINAL LYMPH NODES
	202.04 - NODULAR LYMPHOMA INVOLVING LYMPH NODES OF AXILLA AND UPPER LIMB
	202.05 - NODULAR LYMPHOMA INVOLVING LYMPH NODES OF INGUINAL REGION AND LOWER LIMB
	202.06 - NODULAR LYMPHOMA INVOLVING INTRAPELVIC LYMPH NODES
	202.07 - NODULAR LYMPHOMA INVOLVING SPLEEN
	202.08 - NODULAR LYMPHOMA INVOLVING LYMPH NODES OF MULTIPLE SITES
	202.1 - MYCOSIS FUNGOIDES
	202.10 - MYCOSIS FUNGOIDES UNSPECIFIED SITE
	202.11 - MYCOSIS FUNGOIDES INVOLVING LYMPH NODES OF HEAD FACE AND NECK
	202.12 - MYCOSIS FUNGOIDES INVOLVING INTRATHORACIC LYMPH NODES
	202.13 - MYCOSIS FUNGOIDES INVOLVING INTRA-ABDOMINAL LYMPH NODES
	202.14 - MYCOSIS FUNGOIDES INVOLVING LYMPH NODES OF AXILLA AND UPPER LIMB
	202.15 - MYCOSIS FUNGOIDES INVOLVING LYMPH NODES OF INGUINAL REGION AND LOWER LIMB
	202.16 - MYCOSIS FUNGOIDES INVOLVING INTRAPELVIC LYMPH NODES
	202.17 - MYCOSIS FUNGOIDES INVOLVING SPLEEN
	202.18 - MYCOSIS FUNGOIDES INVOLVING LYMPH NODES OF MULTIPLE SITES
	202.2 - SEZARY'S DISEASE
	202.20 - SEZARY'S DISEASE UNSPECIFIED SITE
	202.21 - SEZARY'S DISEASE INVOLVING LYMPH NODES OF HEAD FACE AND NECK
	202.22 - SEZARY'S DISEASE INVOLVING INTRATHORACIC LYMPH NODES
	202.23 - SEZARY'S DISEASE INVOLVING INTRA-ABDOMINAL LYMPH NODES
	202.24 - SEZARY'S DISEASE INVOLVING LYMPH NODES OF AXILLA AND UPPER LIMB
	202.25 - SEZARY'S DISEASE INVOLVING LYMPH NODES OF INGUINAL REGION AND LOWER LIMB
	202.26 - SEZARY'S DISEASE INVOLVING INTRAPELVIC LYMPH NODES
	202.27 - SEZARY'S DISEASE INVOLVING SPLEEN
	202.28 - SEZARY'S DISEASE INVOLVING LYMPH NODES OF MULTIPLE SITES
	202.3 - MALIGNANT HISTIOCYTOSIS
	202.30 - MALIGNANT HISTIOCYTOSIS UNSPECIFIED SITE
	202.31 - MALIGNANT HISTIOCYTOSIS INVOLVING LYMPH NODES OF HEAD FACE AND NECK
	202.32 - MALIGNANT HISTIOCYTOSIS INVOLVING INTRATHORACIC LYMPH NODES
	202.33 - MALIGNANT HISTIOCYTOSIS INVOLVING INTRA-ABDOMINAL LYMPH NODES
	202.34 - MALIGNANT HISTIOCYTOSIS INVOLVING LYMPH NODES OF AXILLA AND UPPER LIMB
	202.35 - MALIGNANT HISTIOCYTOSIS INVOLVING LYMPH NODES OF INGUINAL REGION AND LOWER LIMB
	202.36 - MALIGNANT HISTIOCYTOSIS INVOLVING INTRAPELVIC LYMPH NODES
	202.37 - MALIGNANT HISTIOCYTOSIS INVOLVING SPLEEN
	202.38 - MALIGNANT HISTIOCYTOSIS INVOLVING LYMPH NODES OF MULTIPLE SITES
	202.4 - LEUKEMIC RETICULOENDOTHELIOSIS
	202.40 - LEUKEMIC RETICULOENDOTHELIOSIS UNSPECIFIED SITE
	202.41 - LEUKEMIC RETICULOENDOTHELIOSIS INVOLVING LYMPH NODES OF HEAD FACE AND NECK
	202.42 - LEUKEMIC RETICULOENDOTHELIOSIS INVOLVING INTRATHORACIC LYMPH NODES
	202.43 - LEUKEMIC RETICULOENDOTHELIOSIS INVOLVING INTRA-ABDOMINAL LYMPH NODES
	202.44 - LEUKEMIC RETICULOENDOTHELIOSIS INVOLVING LYMPH NODES OF AXILLA AND UPPER ARM
	202.45 - LEUKEMIC RETICULOENDOTHELIOSIS INVOLVING LYMPH NODES OF INGUINAL REGION AND LOWER LIMB
	202.46 - LEUKEMIC RETICULOENDOTHELIOSIS INVOLVING INTRAPELVIC LYMPH NODES
	202.47 - LEUKEMIC RETICULOENDOTHELIOSIS INVOLVING SPLEEN
	202.48 - LEUKEMIC RETICULOENDOTHELIOSIS INVOLVING LYMPH NODES OF MULTIPLE SITES
	202.5 - LETTERER-SIWE DISEASE
	202.50 - LETTERER-SIWE DISEASE UNSPECIFIED SITE
	202.51 - LETTERER-SIWE DISEASE INVOLVING LYMPH NODES OF HEAD FACE AND NECK
	202.52 - LETTERER-SIWE DISEASE INVOLVING INTRATHORACIC LYMPH NODES
	202.53 - LETTERER-SIWE DISEASE INVOLVING INTRA-ABDOMINAL LYMPH NODES
	202.54 - LETTERER-SIWE DISEASE INVOLVING LYMPH NODES OF AXILLA AND UPPER LIMB
	202.55 - LETTERER-SIWE DISEASE INVOLVING LYMPH NODES OF INGUINAL REGION AND LOWER LIMB
	202.56 - LETTERER-SIWE DISEASE INVOLVING INTRAPELVIC LYMPH NODES
	202.57 - LETTERER-SIWE DISEASE INVOLVING SPLEEN
	202.58 - LETTERER-SIWE DISEASE INVOLVING LYMPH NODES OF MULTIPLE SITES
	202.6 - MALIGNANT MAST CELL TUMORS
	202.60 - MALIGNANT MAST CELL TUMORS UNSPECIFIED SITE
	202.61 - MALIGNANT MAST CELL TUMORS INVOLVING LYMPH NODES OF HEAD FACE AND NECK
	202.62 - MALIGNANT MAST CELL TUMORS INVOLVING INTRATHORACIC LYMPH NODES
	202.63 - MALIGNANT MAST CELL TUMORS INVOLVING INTRA-ABDOMINAL LYMPH NODES
	202.64 - MALIGNANT MAST CELL TUMORS INVOLVING LYMPH NODES OF AXILLA AND UPPER LIMB
	202.65 - MALIGNANT MAST CELL TUMORS INVOLVING LYMPH NODES OF INGUINAL REGION AND LOWER LIMB
	202.66 - MALIGNANT MAST CELL TUMORS INVOLVING INTRAPELVIC LYMPH NODES
	202.67 - MALIGNANT MAST CELL TUMORS INVOLVING SPLEEN
	202.68 - MALIGNANT MAST CELL TUMORS INVOLVING LYMPH NODES OF MULTIPLE SITES
	202.7 - PERIPHERAL T-CELL LYMPHOMA
	202.70 - PERIPHERAL T-CELL LYMPHOMA UNSPECIFIED SITE
	202.71 - PERIPHERAL T-CELL LYMPHOMA INVOLVING LYMPH NODES OF HEAD FACE AND NECK
	202.72 - PERIPHERAL T-CELL LYMPHOMA INVOLVING INTRATHORACIC LYMPH NODES
	202.73 - PERIPHERAL T-CELL LYMPHOMA INVOLVING INTRA-ABDOMINAL LYMPH NODES
	202.74 - PERIPHERAL T-CELL LYMPHOMA INVOLVING LYMPH NODES OF AXILLA AND UPPER LIMB
	202.75 - PERIPHERAL T-CELL LYMPHOMA INVOLVING LYMPH NODES OF INGUINAL REGION AND LOWER LIMB
	202.76 - PERIPHERAL T-CELL LYMPHOMA INVOLVING INTRAPELVIC LYMPH NODES
	202.77 - PERIPHERAL T-CELL LYMPHOMA INVOLVING SPLEEN
	202.78 - PERIPHERAL T-CELL LYMPHOMA INVOLVING LYMPH NODES OF MULTIPLE SITES
	202.8 - OTHER MALIGNANT LYMPHOMAS
	202.80 - OTHER MALIGNANT LYMPHOMAS UNSPECIFIED SITE
	202.81 - OTHER MALIGNANT LYMPHOMAS INVOLVING LYMPH NODES OF HEAD FACE AND NECK
	202.82 - OTHER MALIGNANT LYMPHOMAS INVOLVING INTRATHORACIC LYMPH NODES
	202.83 - OTHER MALIGNANT LYMPHOMAS INVOLVING INTRA-ABDOMINAL LYMPH NODES
	202.84 - OTHER MALIGNANT LYMPHOMAS INVOLVING LYMPH NODES OF AXILLA AND UPPER LIMB
	202.85 - OTHER MALIGNANT LYMPHOMAS INVOLVING LYMPH NODES OF INGUINAL REGION AND LOWER LIMB
	202.86 - OTHER MALIGNANT LYMPHOMAS INVOLVING INTRAPELVIC LYMPH NODES
	202.87 - OTHER MALIGNANT LYMPHOMAS INVOLVING SPLEEN
	202.88 - OTHER MALIGNANT LYMPHOMAS INVOLVING LYMPH NODES OF MULTIPLE SITES
	202.9 - OTHER AND UNSPECIFIED MALIGNANT NEOPLASMS OF LYMPHOID AND HISTIOCYTIC TISSUE
	202.90 - OTHER AND UNSPECIFIED MALIGNANT NEOPLASMS OF LYMPHOID AND HISTIOCYTIC TISSUE UNSPECIFIED SITE
	202.91 - OTHER AND UNSPECIFIED MALIGNANT NEOPLASMS OF LYMPHOID AND HISTIOCYTIC TISSUE INVOLVING LYMPH NODES OF HEAD FACE AND NECK
	202.92 - OTHER AND UNSPECIFIED MALIGNANT NEOPLASMS OF LYMPHOID AND HISTIOCYTIC TISSUE INVOLVING INTRATHORACIC LYMPH NODES
	202.93 - OTHER AND UNSPECIFIED MALIGNANT NEOPLASMS OF LYMPHOID AND HISTIOCYTIC TISSUE INVOLVING INTRA-ABDOMINAL LYMPH NODES
	202.94 - OTHER AND UNSPECIFIED MALIGNANT NEOPLASMS OF LYMPHOID AND HISTIOCYTIC TISSUE INVOLVING LYMPH NODES OF AXILLA AND UPPER LIMB
	202.95 - OTHER AND UNSPECIFIED MALIGNANT NEOPLASMS OF LYMPHOID AND HISTIOCYTIC TISSUE INVOLVING LYMPH NODES OF INGUINAL REGION AND LOWER LIMB
	202.96 - OTHER AND UNSPECIFIED MALIGNANT NEOPLASMS OF LYMPHOID AND HISTIOCYTIC TISSUE INVOLVING INTRAPELVIC LYMPH NODES
	202.97 - OTHER AND UNSPECIFIED MALIGNANT NEOPLASMS OF LYMPHOID AND HISTIOCYTIC TISSUE INVOLVING SPLEEN
	202.98 - OTHER AND UNSPECIFIED MALIGNANT NEOPLASMS OF LYMPHOID AND HISTIOCYTIC TISSUE INVOLVING LYMPH NODES OF MULTIPLE SITES
	203.0 - MULTIPLE MYELOMA
	203.00 - MULTIPLE MYELOMA WITHOUT MENTION OF HAVING ACHIEVED REMISSION
	203.01 - MULTIPLE MYELOMA IN REMISSION
	203.02 - MULTIPLE MYELOMA IN RELAPSE
	203.1 - PLASMA CELL LEUKEMIA
	203.10 - PLASMA CELL LEUKEMIA WITHOUT MENTION OF HAVING ACHIEVED REMISSION
	203.11 - PLASMA CELL LEUKEMIA IN REMISSION
	203.12 - PLASMA CELL LEUKEMIA IN RELAPSE
	203.8 - OTHER IMMUNOPROLIFERATIVE NEOPLASMS
	203.80 - OTHER IMMUNOPROLIFERATIVE NEOPLASMS WITHOUT MENTION OF HAVING ACHIEVED REMISSION
	203.81 - OTHER IMMUNOPROLIFERATIVE NEOPLASMS IN REMISSION
	203.82 - OTHER IMMUNOPROLIFERATIVE NEOPLASMS IN RELAPSE
	204.0 - ACUTE LYMPHOID LEUKEMIA
	204.00 - ACUTE LYMPHOID LEUKEMIA WITHOUT MENTION OF HAVING ACHIEVED REMISSION
	204.01 - ACUTE LYMPHOID LEUKEMIA IN REMISSION
	204.02 - ACUTE LYMPHOID LEUKEMIA IN RELAPSE
	204.1 - CHRONIC LYMPHOID LEUKEMIA
	204.10 - CHRONIC LYMPHOID LEUKEMIA WITHOUT MENTION OF HAVING ACHIEVED REMISSION
	204.11 - CHRONIC LYMPHOID LEUKEMIA IN REMISSION
	204.12 - CHRONIC LYMPHOID LEUKEMIA IN RELAPSE
	204.2 - SUBACUTE LYMPHOID LEUKEMIA
	204.20 - SUBACUTE LYMPHOID LEUKEMIA WITHOUT MENTION OF HAVING ACHIEVED REMISSION
	204.21 - SUBACUTE LYMPHOID LEUKEMIA IN REMISSION
	204.22 - SUBACUTE LYMPHOID LEUKEMIA IN RELAPSE
	204.8 - OTHER LYMPHOID LEUKEMIA
	204.80 - OTHER LYMPHOID LEUKEMIA WITHOUT MENTION OF HAVING ACHIEVED REMISSION
	204.81 - OTHER LYMPHOID LEUKEMIA IN REMISSION
	204.82 - OTHER LYMPHOID LEUKEMIA IN RELAPSE
	204.9 - UNSPECIFIED LYMPHOID LEUKEMIA
	204.90 - UNSPECIFIED LYMPHOID LEUKEMIA WITHOUT MENTION OF HAVING ACHIEVED REMISSION
	204.91 - UNSPECIFIED LYMPHOID LEUKEMIA IN REMISSION
	204.92 - UNSPECIFIED LYMPHOID LEUKEMIA IN RELAPSE
	205.0 - ACUTE MYELOID LEUKEMIA
	205.00 - ACUTE MYELOID LEUKEMIA WITHOUT MENTION OF HAVING ACHIEVED REMISSION
	205.01 - ACUTE MYELOID LEUKEMIA IN REMISSION
	205.02 - ACUTE MYELOID LEUKEMIA IN RELAPSE
	205.1 - CHRONIC MYELOID LEUKEMIA
	205.10 - CHRONIC MYELOID LEUKEMIA WITHOUT MENTION OF HAVING ACHIEVED REMISSION
	205.11 - CHRONIC MYELOID LEUKEMIA IN REMISSION
	205.12 - CHRONIC MYELOID LEUKEMIA IN RELAPSE
	205.2 - SUBACUTE MYELOID LEUKEMIA
	205.20 - SUBACUTE MYELOID LEUKEMIA WITHOUT MENTION OF HAVING ACHIEVED REMISSION
	205.21 - SUBACUTE MYELOID LEUKEMIA IN REMISSION
	205.22 - SUBACUTE MYELOID LEUKEMIA IN RELAPSE
	205.3 - MYELOID SARCOMA
	205.30 - MYELOID SARCOMA WITHOUT MENTION OF HAVING ACHIEVED REMISSION
	205.31 - MYELOID SARCOMA IN REMISSION
	205.32 - MYELOID SARCOMA IN RELAPSE
	205.8 - OTHER MYELOID LEUKEMIA
	205.80 - OTHER MYELOID LEUKEMIA WITHOUT MENTION OF HAVING ACHIEVED REMISSION
	205.81 - OTHER MYELOID LEUKEMIA IN REMISSION
	205.82 - OTHER MYELOID LEUKEMIA IN RELAPSE
	205.9 - UNSPECIFIED MYELOID LEUKEMIA
	205.90 - UNSPECIFIED MYELOID LEUKEMIA WITHOUT MENTION OF HAVING ACHIEVED REMISSION
	205.91 - UNSPECIFIED MYELOID LEUKEMIA IN REMISSION
	205.92 - UNSPECIFIED MYELOID LEUKEMIA IN RELAPSE
	206.0 - ACUTE MONOCYTIC LEUKEMIA
	206.00 - ACUTE MONOCYTIC LEUKEMIA WITHOUT MENTION OF HAVING ACHIEVED REMISSION
	206.01 - ACUTE MONOCYTIC LEUKEMIA IN REMISSION
	206.02 - ACUTE MONOCYTIC LEUKEMIA IN RELAPSE
	206.1 - CHRONIC MONOCYTIC LEUKEMIA
	206.10 - CHRONIC MONOCYTIC LEUKEMIA WITHOUT MENTION OF HAVING ACHIEVED REMISSION
	206.11 - CHRONIC MONOCYTIC LEUKEMIA IN REMISSION
	206.12 - CHRONIC MONOCYTIC LEUKEMIA IN RELAPSE
	206.2 - SUBACUTE MONOCYTIC LEUKEMIA
	206.20 - SUBACUTE MONOCYTIC LEUKEMIA WITHOUT MENTION OF HAVING ACHIEVED REMISSION
	206.21 - SUBACUTE MONOCYTIC LEUKEMIA IN REMISSION
	206.22 - SUBACUTE MONOCYTIC LEUKEMIA IN RELAPSE
	206.8 - OTHER MONOCYTIC LEUKEMIA
	206.80 - OTHER MONOCYTIC LEUKEMIA WITHOUT MENTION OF HAVING ACHIEVED REMISSION
	206.81 - OTHER MONOCYTIC LEUKEMIA IN REMISSION
	206.82 - OTHER MONOCYTIC LEUKEMIA IN RELAPSE
	206.9 - UNSPECIFIED MONOCYTIC LEUKEMIA
	206.90 - UNSPECIFIED MONOCYTIC LEUKEMIA WITHOUT MENTION OF HAVING ACHIEVED REMISSION
	206.91 - UNSPECIFIED MONOCYTIC LEUKEMIA IN REMISSION
	206.92 - UNSPECIFIED MONOCYTIC LEUKEMIA IN RELAPSE
	207.0 - ACUTE ERYTHREMIA AND ERYTHROLEUKEMIA
	207.00 - ACUTE ERYTHREMIA AND ERYTHROLEUKEMIA WITHOUT MENTION OF HAVING ACHIEVED REMISSION
	207.01 - ACUTE ERYTHREMIA AND ERYTHROLEUKEMIA IN REMISSION
	207.02 - ACUTE ERYTHREMIA AND ERYTHROLEUKEMIA IN RELAPSE
	207.1 - CHRONIC ERYTHREMIA
	207.10 - CHRONIC ERYTHREMIA WITHOUT MENTION OF HAVING ACHIEVED REMISSION
	207.11 - CHRONIC ERYTHREMIA IN REMISSION
	207.12 - CHRONIC ERYTHREMIA IN RELAPSE
	207.2 - MEGAKARYOCYTIC LEUKEMIA
	207.20 - MEGAKARYOCYTIC LEUKEMIA WITHOUT MENTION OF HAVING ACHIEVED REMISSION
	207.21 - MEGAKARYOCYTIC LEUKEMIA IN REMISSION
	207.22 - MEGAKARYOCYTIC LEUKEMIA IN RELAPSE
	207.8 - OTHER SPECIFIED LEUKEMIA
	207.80 - OTHER SPECIFIED LEUKEMIA WITHOUT MENTION OF HAVING ACHIEVED REMISSION
	207.81 - OTHER SPECIFIED LEUKEMIA IN REMISSION
	207.82 - OTHER SPECIFIED LEUKEMIA IN RELAPSE
	208.0 - ACUTE LEUKEMIA OF UNSPECIFIED CELL TYPE
	208.00 - ACUTE LEUKEMIA OF UNSPECIFIED CELL TYPE WITHOUT MENTION OF HAVING ACHIEVED REMISSION
	208.01 - ACUTE LEUKEMIA OF UNSPECIFIED CELL TYPE IN REMISSION
	208.02 - ACUTE LEUKEMIA OF UNSPECIFIED CELL TYPE IN RELAPSE
	208.1 - CHRONIC LEUKEMIA OF UNSPECIFIED CELL TYPE
	208.10 - CHRONIC LEUKEMIA OF UNSPECIFIED CELL TYPE WITHOUT MENTION OF HAVING ACHIEVED REMISSION
	208.11 - CHRONIC LEUKEMIA OF UNSPECIFIED CELL TYPE IN REMISSION
	208.12 - CHRONIC LEUKEMIA OF UNSPECIFIED CELL TYPE IN RELAPSE
	208.2 - SUBACUTE LEUKEMIA OF UNSPECIFIED CELL TYPE
	208.20 - SUBACUTE LEUKEMIA OF UNSPECIFIED CELL TYPE WITHOUT MENTION OF HAVING ACHIEVED REMISSION
	208.21 - SUBACUTE LEUKEMIA OF UNSPECIFIED CELL TYPE IN REMISSION
	208.22 - SUBACUTE LEUKEMIA OF UNSPECIFIED CELL TYPE IN RELAPSE
	208.8 - OTHER LEUKEMIA OF UNSPECIFIED CELL TYPE
	208.80 - OTHER LEUKEMIA OF UNSPECIFIED CELL TYPE WITHOUT MENTION OF HAVING ACHIEVED REMISSION
	208.81 - OTHER LEUKEMIA OF UNSPECIFIED CELL TYPE IN REMISSION
	208.82 - OTHER LEUKEMIA OF UNSPECIFIED CELL TYPE IN RELAPSE
	208.9 - UNSPECIFIED LEUKEMIA
	208.90 - UNSPECIFIED LEUKEMIA WITHOUT MENTION OF HAVING ACHIEVED REMISSION
	208.91 - UNSPECIFIED LEUKEMIA IN REMISSION
	208.92 - UNSPECIFIED LEUKEMIA IN RELAPSE
	179 - MALIGNANT NEOPLASM OF UTERUS-PART UNS
	140 - MALIGNANT NEOPLASM OF LIP
	141 - MALIGNANT NEOPLASM OF TONGUE
	142 - MALIGNANT NEOPLASM OF MAJOR SALIVARY GLANDS
	143 - MALIGNANT NEOPLASM OF GUM
	144 - MALIGNANT NEOPLASM OF FLOOR OF MOUTH
	145 - MALIGNANT NEOPLASM OF OTHER AND UNSPECIFIED PARTS OF MOUTH
	146 - MALIGNANT NEOPLASM OF OROPHARYNX
	147 - MALIGNANT NEOPLASM OF NASOPHARYNX
	148 - MALIGNANT NEOPLASM OF HYPOPHARYNX
	149 - MALIGNANT NEOPLASM OF OTHER AND ILL-DEFINED SITES WITHIN THE LIP ORAL CAVITY AND PHARYNX
	150 - MALIGNANT NEOPLASM OF ESOPHAGUS
	151 - MALIGNANT NEOPLASM OF STOMACH
	152 - MALIGNANT NEOPLASM OF SMALL INTESTINE INCLUDING DUODENUM
	153 - MALIGNANT NEOPLASM OF COLON
	154 - MALIGNANT NEOPLASM OF RECTUM RECTOSIGMOID JUNCTION AND ANUS
	155 - MALIGNANT NEOPLASM OF LIVER AND INTRAHEPATIC BILE DUCTS
	156 - MALIGNANT NEOPLASM OF GALLBLADDER AND EXTRAHEPATIC BILE DUCTS
	157 - MALIGNANT NEOPLASM OF PANCREAS
	158 - MALIGNANT NEOPLASM OF RETROPERITONEUM AND PERITONEUM
	159 - MALIGNANT NEOPLASM OF OTHER AND ILL-DEFINED SITES WITHIN THE DIGESTIVE ORGANS AND PERITONEUM
	160 - MALIGNANT NEOPLASM OF NASAL CAVITIES MIDDLE EAR AND ACCESSORY SINUSES
	161 - MALIGNANT NEOPLASM OF LARYNX
	162 - MALIGNANT NEOPLASM OF TRACHEA BRONCHUS AND LUNG
	163 - MALIGNANT NEOPLASM OF PLEURA
	164 - MALIGNANT NEOPLASM OF THYMUS HEART AND MEDIASTINUM
	165 - MALIGNANT NEOPLASM OF OTHER AND ILL-DEFINED SITES WITHIN THE RESPIRATORY SYSTEM AND INTRATHORACIC ORGANS
	170 - MALIGNANT NEOPLASM OF BONE AND ARTICULAR CARTILAGE
	171 - MALIGNANT NEOPLASM OF CONNECTIVE AND OTHER SOFT TISSUE
	172 - MALIGNANT MELANOMA OF SKIN
	174 - MALIGNANT NEOPLASM OF FEMALE BREAST
	175 - MALIGNANT NEOPLASM OF MALE BREAST
	176 - KAPOSI'S SARCOMA
	180 - MALIGNANT NEOPLASM OF CERVIX UTERI
	181 - MALIGNANT NEOPLASM OF PLACENTA
	182 - MALIGNANT NEOPLASM OF BODY OF UTERUS
	183 - MALIGNANT NEOPLASM OF OVARY AND OTHER UTERINE ADNEXA
	184 - MALIGNANT NEOPLASM OF OTHER AND UNSPECIFIED FEMALE GENITAL ORGANS
	185 - MALIGNANT NEOPLASM OF PROSTATE
	186 - MALIGNANT NEOPLASM OF TESTIS
	187 - MALIGNANT NEOPLASM OF PENIS AND OTHER MALE GENITAL ORGANS
	188 - MALIGNANT NEOPLASM OF BLADDER
	189 - MALIGNANT NEOPLASM OF KIDNEY AND OTHER AND UNSPECIFIED URINARY ORGANS
	190 - MALIGNANT NEOPLASM OF EYE
	191 - MALIGNANT NEOPLASM OF BRAIN
	192 - MALIGNANT NEOPLASM OF OTHER AND UNSPECIFIED PARTS OF NERVOUS SYSTEM
	193 - MALIGNANT NEOPLASM OF THYROID GLAND
	194 - MALIGNANT NEOPLASM OF OTHER ENDOCRINE GLANDS AND RELATED STRUCTURES
	195 - MALIGNANT NEOPLASM OF OTHER AND ILL-DEFINED SITES
	200 - LYMPHOSARCOMA AND RETICULOSARCOMA AND OTHER SPECIFIED MALIGNANT TUMORS OF LYMPHATIC TISSUE
	201 - HODGKIN'S DISEASE
	202 - OTHER MALIGNANT NEOPLASMS OF LYMPHOID AND HISTIOCYTIC TISSUE
	203 - MULTIPLE MYELOMA AND IMMUNOPROLIFERATIVE NEOPLASMS
	204 - LYMPHOID LEUKEMIA
	205 - MYELOID LEUKEMIA
	206 - MONOCYTIC LEUKEMIA
	207 - OTHER SPECIFIED LEUKEMIA
	208 - LEUKEMIA OF UNSPECIFIED CELL TYPE
	V10.46 - PERSONAL HISTORY OF MALIGNANT NEOPLASM OF PROSTATE
	273.0 - POLYCLONAL HYPERGAMMAGLOBULINEMIA
	273.3 - MACROGLOBULINEMIA
	The occurrence of Medical Services with the following attributes:
	Diagnosis Code (Any Position) is any of: { "140.0", "140.1", "140.3", "140.4", "140.5", "140.6", "140.8", "140.9", "141.0", "141.1", "141.2", "141.3", "141.4", "141.5", "141.6", "141.8", "141.9", "142.0", "142.1", "142.2", "142.8", "142.9", "143.0", "143.1", "143.8", "143.9", "144.0", "144.1", "144.8", "144.9", "145.0", "145.1", "145.2", "145.3", "145.4", "145.5", "145.6", "145.8", "145.9", "146.…
	140.0 - MALIGNANT NEOPLASM OF UPPER LIP VERMILION BORDER
	140.1 - MALIGNANT NEOPLASM OF LOWER LIP VERMILION BORDER
	140.3 - MALIGNANT NEOPLASM OF UPPER LIP INNER ASPECT
	140.4 - MALIGNANT NEOPLASM OF LOWER LIP INNER ASPECT
	140.5 - MALIGNANT NEOPLASM OF LIP UNSPECIFIED INNER ASPECT
	140.6 - MALIGNANT NEOPLASM OF COMMISSURE OF LIP
	140.8 - MALIGNANT NEOPLASM OF OTHER SITES OF LIP
	140.9 - MALIGNANT NEOPLASM OF LIP UNSPECIFIED VERMILION BORDER
	141.0 - MALIGNANT NEOPLASM OF BASE OF TONGUE
	141.1 - MALIGNANT NEOPLASM OF DORSAL SURFACE OF TONGUE
	141.2 - MALIGNANT NEOPLASM OF TIP AND LATERAL BORDER OF TONGUE
	141.3 - MALIGNANT NEOPLASM OF VENTRAL SURFACE OF TONGUE
	141.4 - MALIGNANT NEOPLASM OF ANTERIOR TWO-THIRDS OF TONGUE PART UNSPECIFIED
	141.5 - MALIGNANT NEOPLASM OF JUNCTIONAL ZONE OF TONGUE
	141.6 - MALIGNANT NEOPLASM OF LINGUAL TONSIL
	141.8 - MALIGNANT NEOPLASM OF OTHER SITES OF TONGUE
	141.9 - MALIGNANT NEOPLASM OF TONGUE UNSPECIFIED
	142.0 - MALIGNANT NEOPLASM OF PAROTID GLAND
	142.1 - MALIGNANT NEOPLASM OF SUBMANDIBULAR GLAND
	142.2 - MALIGNANT NEOPLASM OF SUBLINGUAL GLAND
	142.8 - MALIGNANT NEOPLASM OF OTHER MAJOR SALIVARY GLANDS
	142.9 - MALIGNANT NEOPLASM OF SALIVARY GLAND UNSPECIFIED
	143.0 - MALIGNANT NEOPLASM OF UPPER GUM
	143.1 - MALIGNANT NEOPLASM OF LOWER GUM
	143.8 - MALIGNANT NEOPLASM OF OTHER SITES OF GUM
	143.9 - MALIGNANT NEOPLASM OF GUM UNSPECIFIED
	144.0 - MALIGNANT NEOPLASM OF ANTERIOR PORTION OF FLOOR OF MOUTH
	144.1 - MALIGNANT NEOPLASM OF LATERAL PORTION OF FLOOR OF MOUTH
	144.8 - MALIGNANT NEOPLASM OF OTHER SITES OF FLOOR OF MOUTH
	144.9 - MALIGNANT NEOPLASM OF FLOOR OF MOUTH PART UNSPECIFIED
	145.0 - MALIGNANT NEOPLASM OF CHEEK MUCOSA
	145.1 - MALIGNANT NEOPLASM OF VESTIBULE OF MOUTH
	145.2 - MALIGNANT NEOPLASM OF HARD PALATE
	145.3 - MALIGNANT NEOPLASM OF SOFT PALATE
	145.4 - MALIGNANT NEOPLASM OF UVULA
	145.5 - MALIGNANT NEOPLASM OF PALATE UNSPECIFIED
	145.6 - MALIGNANT NEOPLASM OF RETROMOLAR AREA
	145.8 - MALIGNANT NEOPLASM OF OTHER SPECIFIED PARTS OF MOUTH
	145.9 - MALIGNANT NEOPLASM OF MOUTH UNSPECIFIED
	146.0 - MALIGNANT NEOPLASM OF TONSIL
	146.1 - MALIGNANT NEOPLASM OF TONSILLAR FOSSA
	146.2 - MALIGNANT NEOPLASM OF TONSILLAR PILLARS (ANTERIOR) (POSTERIOR)
	146.3 - MALIGNANT NEOPLASM OF VALLECULA EPIGLOTTICA
	146.4 - MALIGNANT NEOPLASM OF ANTERIOR ASPECT OF EPIGLOTTIS
	146.5 - MALIGNANT NEOPLASM OF JUNCTIONAL REGION OF OROPHARYNX
	146.6 - MALIGNANT NEOPLASM OF LATERAL WALL OF OROPHARYNX
	146.7 - MALIGNANT NEOPLASM OF POSTERIOR WALL OF OROPHARYNX
	146.8 - MALIGNANT NEOPLASM OF OTHER SPECIFIED SITES OF OROPHARYNX
	146.9 - MALIGNANT NEOPLASM OF OROPHARYNX UNSPECIFIED SITE
	147.0 - MALIGNANT NEOPLASM OF SUPERIOR WALL OF NASOPHARYNX
	147.1 - MALIGNANT NEOPLASM OF POSTERIOR WALL OF NASOPHARYNX
	147.2 - MALIGNANT NEOPLASM OF LATERAL WALL OF NASOPHARYNX
	147.3 - MALIGNANT NEOPLASM OF ANTERIOR WALL OF NASOPHARYNX
	147.8 - MALIGNANT NEOPLASM OF OTHER SPECIFIED SITES OF NASOPHARYNX
	147.9 - MALIGNANT NEOPLASM OF NASOPHARYNX UNSPECIFIED SITE
	148.0 - MALIGNANT NEOPLASM OF POSTCRICOID REGION OF HYPOPHARYNX
	148.1 - MALIGNANT NEOPLASM OF PYRIFORM SINUS
	148.2 - MALIGNANT NEOPLASM OF ARYEPIGLOTTIC FOLD HYPOPHARYNGEAL ASPECT
	148.3 - MALIGNANT NEOPLASM OF POSTERIOR HYPOPHARYNGEAL WALL
	148.8 - MALIGNANT NEOPLASM OF OTHER SPECIFIED SITES OF HYPOPHARYNX
	148.9 - MALIGNANT NEOPLASM OF HYPOPHARYNX UNSPECIFIED SITE
	149.0 - MALIGNANT NEOPLASM OF PHARYNX UNSPECIFIED
	149.1 - MALIGNANT NEOPLASM OF WALDEYER'S RING
	149.8 - MALIGNANT NEOPLASM OF OTHER SITES WITHIN THE LIP AND ORAL CAVITY
	149.9 - MALIGNANT NEOPLASM OF ILL-DEFINED SITES WITHIN THE LIP AND ORAL CAVITY
	150.0 - MALIGNANT NEOPLASM OF CERVICAL ESOPHAGUS
	150.1 - MALIGNANT NEOPLASM OF THORACIC ESOPHAGUS
	150.2 - MALIGNANT NEOPLASM OF ABDOMINAL ESOPHAGUS
	150.3 - MALIGNANT NEOPLASM OF UPPER THIRD OF ESOPHAGUS
	150.4 - MALIGNANT NEOPLASM OF MIDDLE THIRD OF ESOPHAGUS
	150.5 - MALIGNANT NEOPLASM OF LOWER THIRD OF ESOPHAGUS
	150.8 - MALIGNANT NEOPLASM OF OTHER SPECIFIED PART OF ESOPHAGUS
	150.9 - MALIGNANT NEOPLASM OF ESOPHAGUS UNSPECIFIED SITE
	151.0 - MALIGNANT NEOPLASM OF CARDIA
	151.1 - MALIGNANT NEOPLASM OF PYLORUS
	151.2 - MALIGNANT NEOPLASM OF PYLORIC ANTRUM
	151.3 - MALIGNANT NEOPLASM OF FUNDUS OF STOMACH
	151.4 - MALIGNANT NEOPLASM OF BODY OF STOMACH
	151.5 - MALIGNANT NEOPLASM OF LESSER CURVATURE OF STOMACH UNSPECIFIED
	151.6 - MALIGNANT NEOPLASM OF GREATER CURVATURE OF STOMACH UNSPECIFIED
	151.8 - MALIGNANT NEOPLASM OF OTHER SPECIFIED SITES OF STOMACH
	151.9 - MALIGNANT NEOPLASM OF STOMACH UNSPECIFIED SITE
	152.0 - MALIGNANT NEOPLASM OF DUODENUM
	152.1 - MALIGNANT NEOPLASM OF JEJUNUM
	152.2 - MALIGNANT NEOPLASM OF ILEUM
	152.3 - MALIGNANT NEOPLASM OF MECKEL'S DIVERTICULUM
	152.8 - MALIGNANT NEOPLASM OF OTHER SPECIFIED SITES OF SMALL INTESTINE
	152.9 - MALIGNANT NEOPLASM OF SMALL INTESTINE UNSPECIFIED SITE
	153.0 - MALIGNANT NEOPLASM OF HEPATIC FLEXURE
	153.1 - MALIGNANT NEOPLASM OF TRANSVERSE COLON
	153.2 - MALIGNANT NEOPLASM OF DESCENDING COLON
	153.3 - MALIGNANT NEOPLASM OF SIGMOID COLON
	153.4 - MALIGNANT NEOPLASM OF CECUM
	153.5 - MALIGNANT NEOPLASM OF APPENDIX VERMIFORMIS
	153.6 - MALIGNANT NEOPLASM OF ASCENDING COLON
	153.7 - MALIGNANT NEOPLASM OF SPLENIC FLEXURE
	153.8 - MALIGNANT NEOPLASM OF OTHER SPECIFIED SITES OF LARGE INTESTINE
	153.9 - MALIGNANT NEOPLASM OF COLON UNSPECIFIED SITE
	154.0 - MALIGNANT NEOPLASM OF RECTOSIGMOID JUNCTION
	154.1 - MALIGNANT NEOPLASM OF RECTUM
	154.2 - MALIGNANT NEOPLASM OF ANAL CANAL
	154.3 - MALIGNANT NEOPLASM OF ANUS UNSPECIFIED SITE
	154.8 - MALIGNANT NEOPLASM OF OTHER SITES OF RECTUM RECTOSIGMOID JUNCTION AND ANUS
	155.0 - MALIGNANT NEOPLASM OF LIVER PRIMARY
	155.1 - MALIGNANT NEOPLASM OF INTRAHEPATIC BILE DUCTS
	155.2 - MALIGNANT NEOPLASM OF LIVER NOT SPECIFIED AS PRIMARY OR SECONDARY
	156.0 - MALIGNANT NEOPLASM OF GALLBLADDER
	156.1 - MALIGNANT NEOPLASM OF EXTRAHEPATIC BILE DUCTS
	156.2 - MALIGNANT NEOPLASM OF AMPULLA OF VATER
	156.8 - MALIGNANT NEOPLASM OF OTHER SPECIFIED SITES OF GALLBLADDER AND EXTRAHEPATIC BILE DUCTS
	156.9 - MALIGNANT NEOPLASM OF BILIARY TRACT PART UNSPECIFIED SITE
	157.0 - MALIGNANT NEOPLASM OF HEAD OF PANCREAS
	157.1 - MALIGNANT NEOPLASM OF BODY OF PANCREAS
	157.2 - MALIGNANT NEOPLASM OF TAIL OF PANCREAS
	157.3 - MALIGNANT NEOPLASM OF PANCREATIC DUCT
	157.4 - MALIGNANT NEOPLASM OF ISLETS OF LANGERHANS
	157.8 - MALIGNANT NEOPLASM OF OTHER SPECIFIED SITES OF PANCREAS
	157.9 - MALIGNANT NEOPLASM OF PANCREAS PART UNSPECIFIED
	158.0 - MALIGNANT NEOPLASM OF RETROPERITONEUM
	158.8 - MALIGNANT NEOPLASM OF SPECIFIED PARTS OF PERITONEUM
	158.9 - MALIGNANT NEOPLASM OF PERITONEUM UNSPECIFIED
	159.0 - MALIGNANT NEOPLASM OF INTESTINAL TRACT PART UNSPECIFIED
	159.1 - MALIGNANT NEOPLASM OF SPLEEN NOT ELSEWHERE CLASSIFIED
	159.8 - MALIGNANT NEOPLASM OF OTHER SITES OF DIGESTIVE SYSTEM AND INTRA-ABDOMINAL ORGANS
	159.9 - MALIGNANT NEOPLASM OF ILL-DEFINED SITES WITHIN THE DIGESTIVE ORGANS AND PERITONEUM
	160.0 - MALIGNANT NEOPLASM OF NASAL CAVITIES
	160.1 - MALIGNANT NEOPLASM OF AUDITORY TUBE MIDDLE EAR AND MASTOID AIR CELLS
	160.2 - MALIGNANT NEOPLASM OF MAXILLARY SINUS
	160.3 - MALIGNANT NEOPLASM OF ETHMOIDAL SINUS
	160.4 - MALIGNANT NEOPLASM OF FRONTAL SINUS
	160.5 - MALIGNANT NEOPLASM OF SPHENOIDAL SINUS
	160.8 - MALIGNANT NEOPLASM OF OTHER ACCESSORY SINUSES
	160.9 - MALIGNANT NEOPLASM OF ACCESSORY SINUS UNSPECIFIED
	161.0 - MALIGNANT NEOPLASM OF GLOTTIS
	161.1 - MALIGNANT NEOPLASM OF SUPRAGLOTTIS
	161.2 - MALIGNANT NEOPLASM OF SUBGLOTTIS
	161.3 - MALIGNANT NEOPLASM OF LARYNGEAL CARTILAGES
	161.8 - MALIGNANT NEOPLASM OF OTHER SPECIFIED SITES OF LARYNX
	161.9 - MALIGNANT NEOPLASM OF LARYNX UNSPECIFIED
	162.0 - MALIGNANT NEOPLASM OF TRACHEA
	162.2 - MALIGNANT NEOPLASM OF MAIN BRONCHUS
	162.3 - MALIGNANT NEOPLASM OF UPPER LOBE BRONCHUS OR LUNG
	162.4 - MALIGNANT NEOPLASM OF MIDDLE LOBE BRONCHUS OR LUNG
	162.5 - MALIGNANT NEOPLASM OF LOWER LOBE BRONCHUS OR LUNG
	162.8 - MALIGNANT NEOPLASM OF OTHER PARTS OF BRONCHUS OR LUNG
	162.9 - MALIGNANT NEOPLASM OF BRONCHUS AND LUNG UNSPECIFIED
	163.0 - MALIGNANT NEOPLASM OF PARIETAL PLEURA
	163.1 - MALIGNANT NEOPLASM OF VISCERAL PLEURA
	163.8 - MALIGNANT NEOPLASM OF OTHER SPECIFIED SITES OF PLEURA
	163.9 - MALIGNANT NEOPLASM OF PLEURA UNSPECIFIED
	164.0 - MALIGNANT NEOPLASM OF THYMUS
	164.1 - MALIGNANT NEOPLASM OF HEART
	164.2 - MALIGNANT NEOPLASM OF ANTERIOR MEDIASTINUM
	164.3 - MALIGNANT NEOPLASM OF POSTERIOR MEDIASTINUM
	164.8 - MALIGNANT NEOPLASM OF OTHER PARTS OF MEDIASTINUM
	164.9 - MALIGNANT NEOPLASM OF MEDIASTINUM PART UNSPECIFIED
	165.0 - MALIGNANT NEOPLASM OF UPPER RESPIRATORY TRACT PART UNSPECIFIED
	165.8 - MALIGNANT NEOPLASM OF OTHER SITES WITHIN THE RESPIRATORY SYSTEM AND INTRATHORACIC ORGANS
	165.9 - MALIGNANT NEOPLASM OF ILL-DEFINED SITES WITHIN THE RESPIRATORY SYSTEM
	170.0 - MALIGNANT NEOPLASM OF BONES OF SKULL AND FACE EXCEPT MANDIBLE
	170.1 - MALIGNANT NEOPLASM OF MANDIBLE
	170.2 - MALIGNANT NEOPLASM OF VERTEBRAL COLUMN EXCLUDING SACRUM AND COCCYX
	170.3 - MALIGNANT NEOPLASM OF RIBS STERNUM AND CLAVICLE
	170.4 - MALIGNANT NEOPLASM OF SCAPULA AND LONG BONES OF UPPER LIMB
	170.5 - MALIGNANT NEOPLASM OF SHORT BONES OF UPPER LIMB
	170.6 - MALIGNANT NEOPLASM OF PELVIC BONES SACRUM AND COCCYX
	170.7 - MALIGNANT NEOPLASM OF LONG BONES OF LOWER LIMB
	170.8 - MALIGNANT NEOPLASM OF SHORT BONES OF LOWER LIMB
	170.9 - MALIGNANT NEOPLASM OF BONE AND ARTICULAR CARTILAGE SITE UNSPECIFIED
	171.0 - MALIGNANT NEOPLASM OF CONNECTIVE AND OTHER SOFT TISSUE OF HEAD FACE AND NECK
	171.2 - MALIGNANT NEOPLASM OF CONNECTIVE AND OTHER SOFT TISSUE OF UPPER LIMB INCLUDING SHOULDER
	171.3 - MALIGNANT NEOPLASM OF CONNECTIVE AND OTHER SOFT TISSUE OF LOWER LIMB INCLUDING HIP
	171.4 - MALIGNANT NEOPLASM OF CONNECTIVE AND OTHER SOFT TISSUE OF THORAX
	171.5 - MALIGNANT NEOPLASM OF CONNECTIVE AND OTHER SOFT TISSUE OF ABDOMEN
	171.6 - MALIGNANT NEOPLASM OF CONNECTIVE AND OTHER SOFT TISSUE OF PELVIS
	171.7 - MALIGNANT NEOPLASM OF CONNECTIVE AND OTHER SOFT TISSUE OF TRUNK UNSPECIFIED
	171.8 - MALIGNANT NEOPLASM OF OTHER SPECIFIED SITES OF CONNECTIVE AND OTHER SOFT TISSUE
	171.9 - MALIGNANT NEOPLASM OF CONNECTIVE AND OTHER SOFT TISSUE SITE UNSPECIFIED
	174.0 - MALIGNANT NEOPLASM OF NIPPLE AND AREOLA OF FEMALE BREAST
	174.1 - MALIGNANT NEOPLASM OF CENTRAL PORTION OF FEMALE BREAST
	174.2 - MALIGNANT NEOPLASM OF UPPER-INNER QUADRANT OF FEMALE BREAST
	174.3 - MALIGNANT NEOPLASM OF LOWER-INNER QUADRANT OF FEMALE BREAST
	174.4 - MALIGNANT NEOPLASM OF UPPER-OUTER QUADRANT OF FEMALE BREAST
	174.5 - MALIGNANT NEOPLASM OF LOWER-OUTER QUADRANT OF FEMALE BREAST
	174.6 - MALIGNANT NEOPLASM OF AXILLARY TAIL OF FEMALE BREAST
	174.8 - MALIGNANT NEOPLASM OF OTHER SPECIFIED SITES OF FEMALE BREAST
	174.9 - MALIGNANT NEOPLASM OF BREAST (FEMALE) UNSPECIFIED SITE
	175.0 - MALIGNANT NEOPLASM OF NIPPLE AND AREOLA OF MALE BREAST
	175.9 - MALIGNANT NEOPLASM OF OTHER AND UNSPECIFIED SITES OF MALE BREAST
	176.0 - KAPOSI'S SARCOMA SKIN
	176.1 - KAPOSI'S SARCOMA SOFT TISSUE
	176.2 - KAPOSI'S SARCOMA PALATE
	176.3 - KAPOSI'S SARCOMA GASTROINTESTINAL SITES
	176.4 - KAPOSI'S SARCOMA LUNG
	176.5 - KAPOSI'S SARCOMA LYMPH NODES
	176.8 - KAPOSI'S SARCOMA OTHER SPECIFIED SITES
	176.9 - KAPOSI'S SARCOMA UNSPECIFIED SITE
	180.0 - MALIGNANT NEOPLASM OF ENDOCERVIX
	180.1 - MALIGNANT NEOPLASM OF EXOCERVIX
	180.8 - MALIGNANT NEOPLASM OF OTHER SPECIFIED SITES OF CERVIX
	180.9 - MALIGNANT NEOPLASM OF CERVIX UTERI UNSPECIFIED SITE
	182.0 - MALIGNANT NEOPLASM OF CORPUS UTERI EXCEPT ISTHMUS
	182.1 - MALIGNANT NEOPLASM OF ISTHMUS
	182.8 - MALIGNANT NEOPLASM OF OTHER SPECIFIED SITES OF BODY OF UTERUS
	183.0 - MALIGNANT NEOPLASM OF OVARY
	183.2 - MALIGNANT NEOPLASM OF FALLOPIAN TUBE
	183.3 - MALIGNANT NEOPLASM OF BROAD LIGAMENT OF UTERUS
	183.4 - MALIGNANT NEOPLASM OF PARAMETRIUM
	183.5 - MALIGNANT NEOPLASM OF ROUND LIGAMENT OF UTERUS
	183.8 - MALIGNANT NEOPLASM OF OTHER SPECIFIED SITES OF UTERINE ADNEXA
	183.9 - MALIGNANT NEOPLASM OF UTERINE ADNEXA UNSPECIFIED SITE
	184.0 - MALIGNANT NEOPLASM OF VAGINA
	184.1 - MALIGNANT NEOPLASM OF LABIA MAJORA
	184.2 - MALIGNANT NEOPLASM OF LABIA MINORA
	184.3 - MALIGNANT NEOPLASM OF CLITORIS
	184.4 - MALIGNANT NEOPLASM OF VULVA UNSPECIFIED SITE
	184.8 - MALIGNANT NEOPLASM OF OTHER SPECIFIED SITES OF FEMALE GENITAL ORGANS
	184.9 - MALIGNANT NEOPLASM OF FEMALE GENITAL ORGAN SITE UNSPECIFIED
	186.0 - MALIGNANT NEOPLASM OF UNDESCENDED TESTIS
	186.9 - MALIGNANT NEOPLASM OF OTHER AND UNSPECIFIED TESTIS
	187.1 - MALIGNANT NEOPLASM OF PREPUCE
	187.2 - MALIGNANT NEOPLASM OF GLANS PENIS
	187.3 - MALIGNANT NEOPLASM OF BODY OF PENIS
	187.4 - MALIGNANT NEOPLASM OF PENIS PART UNSPECIFIED
	187.5 - MALIGNANT NEOPLASM OF EPIDIDYMIS
	187.6 - MALIGNANT NEOPLASM OF SPERMATIC CORD
	187.7 - MALIGNANT NEOPLASM OF SCROTUM
	187.8 - MALIGNANT NEOPLASM OF OTHER SPECIFIED SITES OF MALE GENITAL ORGANS
	187.9 - MALIGNANT NEOPLASM OF MALE GENITAL ORGAN SITE UNSPECIFIED
	188.0 - MALIGNANT NEOPLASM OF TRIGONE OF URINARY BLADDER
	188.1 - MALIGNANT NEOPLASM OF DOME OF URINARY BLADDER
	188.2 - MALIGNANT NEOPLASM OF LATERAL WALL OF URINARY BLADDER
	188.3 - MALIGNANT NEOPLASM OF ANTERIOR WALL OF URINARY BLADDER
	188.4 - MALIGNANT NEOPLASM OF POSTERIOR WALL OF URINARY BLADDER
	188.5 - MALIGNANT NEOPLASM OF BLADDER NECK
	188.6 - MALIGNANT NEOPLASM OF URETERIC ORIFICE
	188.7 - MALIGNANT NEOPLASM OF URACHUS
	188.8 - MALIGNANT NEOPLASM OF OTHER SPECIFIED SITES OF BLADDER
	188.9 - MALIGNANT NEOPLASM OF BLADDER PART UNSPECIFIED
	189.0 - MALIGNANT NEOPLASM OF KIDNEY EXCEPT PELVIS
	189.1 - MALIGNANT NEOPLASM OF RENAL PELVIS
	189.2 - MALIGNANT NEOPLASM OF URETER
	189.3 - MALIGNANT NEOPLASM OF URETHRA
	189.4 - MALIGNANT NEOPLASM OF PARAURETHRAL GLANDS
	189.8 - MALIGNANT NEOPLASM OF OTHER SPECIFIED SITES OF URINARY ORGANS
	189.9 - MALIGNANT NEOPLASM OF URINARY ORGAN SITE UNSPECIFIED
	190.0 - MALIGNANT NEOPLASM OF EYEBALL EXCEPT CONJUNCTIVA CORNEA RETINA AND CHOROID
	190.1 - MALIGNANT NEOPLASM OF ORBIT
	190.2 - MALIGNANT NEOPLASM OF LACRIMAL GLAND
	190.3 - MALIGNANT NEOPLASM OF CONJUNCTIVA
	190.4 - MALIGNANT NEOPLASM OF CORNEA
	190.5 - MALIGNANT NEOPLASM OF RETINA
	190.6 - MALIGNANT NEOPLASM OF CHOROID
	190.7 - MALIGNANT NEOPLASM OF LACRIMAL DUCT
	190.8 - MALIGNANT NEOPLASM OF OTHER SPECIFIED SITES OF EYE
	190.9 - MALIGNANT NEOPLASM OF EYE PART UNSPECIFIED
	191.0 - MALIGNANT NEOPLASM OF CEREBRUM EXCEPT LOBES AND VENTRICLES
	191.1 - MALIGNANT NEOPLASM OF FRONTAL LOBE
	191.2 - MALIGNANT NEOPLASM OF TEMPORAL LOBE
	191.3 - MALIGNANT NEOPLASM OF PARIETAL LOBE
	191.4 - MALIGNANT NEOPLASM OF OCCIPITAL LOBE
	191.5 - MALIGNANT NEOPLASM OF VENTRICLES
	191.6 - MALIGNANT NEOPLASM OF CEREBELLUM NOT OTHERWISE SPECIFIED
	191.7 - MALIGNANT NEOPLASM OF BRAIN STEM
	191.8 - MALIGNANT NEOPLASM OF OTHER PARTS OF BRAIN
	191.9 - MALIGNANT NEOPLASM OF BRAIN UNSPECIFIED SITE
	192.0 - MALIGNANT NEOPLASM OF CRANIAL NERVES
	192.1 - MALIGNANT NEOPLASM OF CEREBRAL MENINGES
	192.2 - MALIGNANT NEOPLASM OF SPINAL CORD
	192.3 - MALIGNANT NEOPLASM OF SPINAL MENINGES
	192.8 - MALIGNANT NEOPLASM OF OTHER SPECIFIED SITES OF NERVOUS SYSTEM
	192.9 - MALIGNANT NEOPLASM OF NERVOUS SYSTEM PART UNSPECIFIED
	194.0 - MALIGNANT NEOPLASM OF ADRENAL GLAND
	194.1 - MALIGNANT NEOPLASM OF PARATHYROID GLAND
	194.3 - MALIGNANT NEOPLASM OF PITUITARY GLAND AND CRANIOPHARYNGEAL DUCT
	194.4 - MALIGNANT NEOPLASM OF PINEAL GLAND
	194.5 - MALIGNANT NEOPLASM OF CAROTID BODY
	194.6 - MALIGNANT NEOPLASM OF AORTIC BODY AND OTHER PARAGANGLIA
	194.8 - MALIGNANT NEOPLASM OF OTHER ENDOCRINE GLANDS AND RELATED STRUCTURES
	194.9 - MALIGNANT NEOPLASM OF ENDOCRINE GLAND SITE UNSPECIFIED
	195.0 - MALIGNANT NEOPLASM OF HEAD FACE AND NECK
	195.1 - MALIGNANT NEOPLASM OF THORAX
	195.2 - MALIGNANT NEOPLASM OF ABDOMEN
	195.3 - MALIGNANT NEOPLASM OF PELVIS
	195.4 - MALIGNANT NEOPLASM OF UPPER LIMB
	195.5 - MALIGNANT NEOPLASM OF LOWER LIMB
	195.8 - MALIGNANT NEOPLASM OF OTHER SPECIFIED SITES
	200.0 - RETICULOSARCOMA
	200.00 - RETICULOSARCOMA UNSPECIFIED SITE
	200.01 - RETICULOSARCOMA INVOLVING LYMPH NODES OF HEAD FACE AND NECK
	200.02 - RETICULOSARCOMA INVOLVING INTRATHORACIC LYMPH NODES
	200.03 - RETICULOSARCOMA INVOLVING INTRA-ABDOMINAL LYMPH NODES
	200.04 - RETICULOSARCOMA INVOLVING LYMPH NODES OF AXILLA AND UPPER LIMB
	200.05 - RETICULOSARCOMA INVOLVING LYMPH NODES OF INGUINAL REGION AND LOWER LIMB
	200.06 - RETICULOSARCOMA INVOLVING INTRAPELVIC LYMPH NODES
	200.07 - RETICULOSARCOMA INVOLVING SPLEEN
	200.08 - RETICULOSARCOMA INVOLVING LYMPH NODES OF MULTIPLE SITES
	200.1 - LYMPHOSARCOMA
	200.10 - LYMPHOSARCOMA UNSPECIFIED SITE
	200.11 - LYMPHOSARCOMA INVOLVING LYMPH NODES OF HEAD FACE AND NECK
	200.12 - LYMPHOSARCOMA INVOLVING INTRATHORACIC LYMPH NODES
	200.13 - LYMPHOSARCOMA INVOLVING INTRA-ABDOMINAL LYMPH NODES
	200.14 - LYMPHOSARCOMA INVOLVING LYMPH NODES OF AXILLA AND UPPER LIMB
	200.15 - LYMPHOSARCOMA INVOLVING LYMPH NODES OF INGUINAL REGION AND LOWER LIMB
	200.16 - LYMPHOSARCOMA INVOLVING INTRAPELVIC LYMPH NODES
	200.17 - LYMPHOSARCOMA INVOLVING SPLEEN
	200.18 - LYMPHOSARCOMA INVOLVING LYMPH NODES OF MULTIPLE SITES
	200.2 - BURKITT'S TUMOR OR LYMPHOMA
	200.20 - BURKITT'S TUMOR OR LYMPHOMA UNSPECIFIED SITE
	200.21 - BURKITT'S TUMOR OR LYMPHOMA INVOLVING LYMPH NODES OF HEAD FACE AND NECK
	200.22 - BURKITT'S TUMOR OR LYMPHOMA INVOLVING INTRATHORACIC LYMPH NODES
	200.23 - BURKITT'S TUMOR OR LYMPHOMA INVOLVING INTRA-ABDOMINAL LYMPH NODES
	200.24 - BURKITT'S TUMOR OR LYMPHOMA INVOLVING LYMPH NODES OF AXILLA AND UPPER LIMB
	200.25 - BURKITT'S TUMOR OR LYMPHOMA INVOLVING LYMPH NODES OF INGUINAL REGION AND LOWER LIMB
	200.26 - BURKITT'S TUMOR OR LYMPHOMA INVOLVING INTRAPELVIC LYMPH NODES
	200.27 - BURKITT'S TUMOR OR LYMPHOMA INVOLVING SPLEEN
	200.28 - BURKITT'S TUMOR OR LYMPHOMA INVOLVING LYMPH NODES OF MULTIPLE SITES
	200.3 - MARGINAL ZONE LYMPHOMA
	200.30 - MARGINAL ZONE LYMPHOMA UNSPECIFIED SITE
	200.31 - MARGINAL ZONE LYMPHOMA INVOLVING LYMPH NODES OF HEAD FACE AND NECK
	200.32 - MARGINAL ZONE LYMPHOMA INVOLVING INTRATHORACIC LYMPH NODES
	200.33 - MARGINAL ZONE LYMPHOMA INVOLVING INTRA-ABDOMINAL LYMPH NODES
	200.34 - MARGINAL ZONE LYMPHOMA INVOLVING LYMPH NODES OF AXILLA AND UPPER LIMB
	200.35 - MARGINAL ZONE LYMPHOMA INVOLVING LYMPH NODES OF INGUINAL REGION AND LOWER LIMB
	200.36 - MARGINAL ZONE LYMPHOMA INVOLVING INTRAPELVIC LYMPH NODES
	200.37 - MARGINAL ZONE LYMPHOMA INVOLVING SPLEEN
	200.38 - MARGINAL ZONE LYMPHOMA INVOLVING LYMPH NODES OF MULTIPLE SITES
	200.4 - MANTLE CELL LYMPHOMA
	200.40 - MANTLE CELL LYMPHOMA UNSPECIFIED SITE
	200.41 - MANTLE CELL LYMPHOMA INVOLVING LYMPH NODES OF HEAD FACE AND NECK
	200.42 - MANTLE CELL LYMPHOMA INVOLVING INTRATHORACIC LYMPH NODES
	200.43 - MANTLE CELL LYMPHOMA INVOLVING INTRA-ABDOMINAL LYMPH NODES
	200.44 - MANTLE CELL LYMPHOMA INVOLVING LYMPH NODES OF AXILLA AND UPPER LIMB
	200.45 - MANTLE CELL LYMPHOMA INVOLVING LYMPH NODES OF INGUINAL REGION AND LOWER LIMB
	200.46 - MANTLE CELL LYMPHOMA INVOLVING INTRAPELVIC LYMPH NODES
	200.47 - MANTLE CELL LYMPHOMA INVOLVING SPLEEN
	200.48 - MANTLE CELL LYMPHOMA INVOLVING LYMPH NODES OF MULTIPLE SITES
	200.5 - PRIMARY CENTRAL NERVOUS SYSTEM LYMPHOMA
	200.50 - PRIMARY CENTRAL NERVOUS SYSTEM LYMPHOMA UNSPECIFIED SITE
	200.51 - PRIMARY CENTRAL NERVOUS SYSTEM LYMPHOMA INVOLVING LYMPH NODES OF HEAD FACE AND NECK
	200.52 - PRIMARY CENTRAL NERVOUS SYSTEM LYMPHOMA INVOLVING INTRATHORACIC LYMPH NODES
	200.53 - PRIMARY CENTRAL NERVOUS SYSTEM LYMPHOMA INVOLVING INTRA-ABDOMINAL LYMPH NODES
	200.54 - PRIMARY CENTRAL NERVOUS SYSTEM LYMPHOMA INVOLVING LYMPH NODES OF AXILLA AND UPPER LIMB
	200.55 - PRIMARY CENTRAL NERVOUS SYSTEM LYMPHOMA INVOLVING LYMPH NODES OF INGUINAL REGION AND LOWER LIMB
	200.56 - PRIMARY CENTRAL NERVOUS SYSTEM LYMPHOMA INVOLVING INTRAPELVIC LYMPH NODES
	200.57 - PRIMARY CENTRAL NERVOUS SYSTEM LYMPHOMA INVOLVING SPLEEN
	200.58 - PRIMARY CENTRAL NERVOUS SYSTEM LYMPHOMA INVOLVING LYMPH NODES OF MULTIPLE SITES
	200.6 - ANAPLASTIC LARGE CELL LYMPHOMA
	200.60 - ANAPLASTIC LARGE CELL LYMPHOMA UNSPECIFIED SITE
	200.61 - ANAPLASTIC LARGE CELL LYMPHOMA INVOLVING LYMPH NODES OF HEAD FACE AND NECK
	200.62 - ANAPLASTIC LARGE CELL LYMPHOMA INVOLVING INTRATHORACIC LYMPH NODES
	200.63 - ANAPLASTIC LARGE CELL LYMPHOMA INVOLVING INTRA-ABDOMINAL LYMPH NODES
	200.64 - ANAPLASTIC LARGE CELL LYMPHOMA INVOLVING LYMPH NODES OF AXILLA AND UPPER LIMB
	200.65 - ANAPLASTIC LARGE CELL LYMPHOMA INVOLVING LYMPH NODES OF INGUINAL REGION AND LOWER LIMB
	200.66 - ANAPLASTIC LARGE CELL LYMPHOMA INVOLVING INTRAPELVIC LYMPH NODES
	200.67 - ANAPLASTIC LARGE CELL LYMPHOMA INVOLVING SPLEEN
	200.68 - ANAPLASTIC LARGE CELL LYMPHOMA INVOLVING LYMPH NODES OF MULTIPLE SITES
	200.7 - LARGE CELL LYMPHOMA
	200.70 - LARGE CELL LYMPHOMA UNSPECIFIED SITE
	200.71 - LARGE CELL LYMPHOMA INVOLVING LYMPH NODES OF HEAD FACE AND NECK
	200.72 - LARGE CELL LYMPHOMA INVOLVING INTRATHORACIC LYMPH NODES
	200.73 - LARGE CELL LYMPHOMA INVOLVING INTRA-ABDOMINAL LYMPH NODES
	200.74 - LARGE CELL LYMPHOMA INVOLVING LYMPH NODES OF AXILLA AND UPPER LIMB
	200.75 - LARGE CELL LYMPHOMA INVOLVING LYMPH NODES OF INGUINAL REGION AND LOWER LIMB
	200.76 - LARGE CELL LYMPHOMA INVOLVING INTRAPELVIC LYMPH NODES
	200.77 - LARGE CELL LYMPHOMA INVOLVING SPLEEN
	200.78 - LARGE CELL LYMPHOMA INVOLVING LYMPH NODES OF MULTIPLE SITES
	200.8 - OTHER NAMED VARIANTS OF LYMPHOSARCOMA AND RETICULOSARCOMA
	200.80 - OTHER NAMED VARIANTS OF LYMPHOSARCOMA AND RETICULOSARCOMA UNSPECIFIED SITE
	200.81 - OTHER NAMED VARIANTS OF LYMPHOSARCOMA AND RETICULOSARCOMA INVOLVING LYMPH NODES OF HEAD FACE AND NECK
	200.82 - OTHER NAMED VARIANTS OF LYMPHOSARCOMA AND RETICULOSARCOMA INVOLVING INTRATHORACIC LYMPH NODES
	200.83 - OTHER NAMED VARIANTS OF LYMPHOSARCOMA AND RETICULOSARCOMA INVOLVING INTRA-ABDOMINAL LYMPH NODES
	200.84 - OTHER NAMED VARIANTS OF LYMPHOSARCOMA AND RETICULOSARCOMA INVOLVING LYMPH NODES OF AXILLA AND UPPER LIMB
	200.85 - OTHER NAMED VARIANTS OF LYMPHOSARCOMA AND RETICULOSARCOMA INVOLVING LYMPH NODES OF INGUINAL REGION AND LOWER LIMB
	200.86 - OTHER NAMED VARIANTS OF LYMPHOSARCOMA AND RETICULOSARCOMA INVOLVING INTRAPELVIC LYMPH NODES
	200.87 - OTHER NAMED VARIANTS OF LYMPHOSARCOMA AND RETICULOSARCOMA INVOLVING SPLEEN
	200.88 - OTHER NAMED VARIANTS OF LYMPHOSARCOMA AND RETICULOSARCOMA INVOLVING LYMPH NODES OF MULTIPLE SITES
	201.0 - HODGKIN'S PARAGRANULOMA
	201.00 - HODGKIN'S PARAGRANULOMA UNSPECIFIED SITE
	201.01 - HODGKIN'S PARAGRANULOMA INVOLVING LYMPH NODES OF HEAD FACE AND NECK
	201.02 - HODGKIN'S PARAGRANULOMA INVOLVING INTRATHORACIC LYMPH NODES
	201.03 - HODGKIN'S PARAGRANULOMA INVOLVING INTRA-ABDOMINAL LYMPH NODES
	201.04 - HODGKIN'S PARAGRANULOMA INVOLVING LYMPH NODES OF AXILLA AND UPPER LIMB
	201.05 - HODGKIN'S PARAGRANULOMA INVOLVING LYMPH NODES OF INGUINAL REGION AND LOWER LIMB
	201.06 - HODGKIN'S PARAGRANULOMA INVOLVING INTRAPELVIC LYMPH NODES
	201.07 - HODGKIN'S PARAGRANULOMA INVOLVING SPLEEN
	201.08 - HODGKIN'S PARAGRANULOMA INVOLVING LYMPH NODES OF MULTIPLE SITES
	201.1 - HODGKIN'S GRANULOMA
	201.10 - HODGKIN'S GRANULOMA UNSPECIFIED SITE
	201.11 - HODGKIN'S GRANULOMA INVOLVING LYMPH NODES OF HEAD FACE AND NECK
	201.12 - HODGKIN'S GRANULOMA INVOLVING INTRATHORACIC LYMPH NODES
	201.13 - HODGKIN'S GRANULOMA INVOLVING INTRA-ABDOMINAL LYMPH NODES
	201.14 - HODGKIN'S GRANULOMA INVOLVING LYMPH NODES OF AXILLA AND UPPER LIMB
	201.15 - HODGKIN'S GRANULOMA INVOLVING LYMPH NODES OF INGUINAL REGION AND LOWER LIMB
	201.16 - HODGKIN'S GRANULOMA INVOLVING INTRAPELVIC LYMPH NODES
	201.17 - HODGKIN'S GRANULOMA INVOLVING SPLEEN
	201.18 - HODGKIN'S GRANULOMA INVOLVING LYMPH NODES OF MULTIPLE SITES
	201.2 - HODGKIN'S SARCOMA
	201.20 - HODGKIN'S SARCOMA UNSPECIFIED SITE
	201.21 - HODGKIN'S SARCOMA INVOLVING LYMPH NODES OF HEAD FACE AND NECK
	201.22 - HODGKIN'S SARCOMA INVOLVING INTRATHORACIC LYMPH NODES
	201.23 - HODGKIN'S SARCOMA INVOLVING INTRA-ABDOMINAL LYMPH NODES
	201.24 - HODGKIN'S SARCOMA INVOLVING LYMPH NODES OF AXILLA AND UPPER LIMB
	201.25 - HODGKIN'S SARCOMA INVOLVING LYMPH NODES OF INGUINAL REGION AND LOWER LIMB
	201.26 - HODGKIN'S SARCOMA INVOLVING INTRAPELVIC LYMPH NODES
	201.27 - HODGKIN'S SARCOMA INVOLVING SPLEEN
	201.28 - HODGKIN'S SARCOMA INVOLVING LYMPH NODES OF MULTIPLE SITES
	201.4 - HODGKIN'S DISEASE LYMPHOCYTIC-HISTIOCYTIC PREDOMINANCE
	201.40 - HODGKIN'S DISEASE LYMPHOCYTIC-HISTIOCYTIC PREDOMINANCE UNSPECIFIED SITE
	201.41 - HODGKIN'S DISEASE LYMPHOCYTIC-HISTIOCYTIC PREDOMINANCE INVOLVING LYMPH NODES OF HEAD FACE AND NECK
	201.42 - HODGKIN'S DISEASE LYMPHOCYTIC-HISTIOCYTIC PREDOMINANCE INVOLVING INTRATHORACIC LYMPH NODES
	201.43 - HODGKIN'S DISEASE LYMPHOCYTIC-HISTIOCYTIC PREDOMINANCE INVOLVING INTRA-ABDOMINAL LYMPH NODES
	201.44 - HODGKIN'S DISEASE LYMPHOCYTIC-HISTIOCYTIC PREDOMINANCE INVOLVING LYMPH NODES OF AXILLA AND UPPER LIMB
	201.45 - HODGKIN'S DISEASE LYMPHOCYTIC-HISTIOCYTIC PREDOMINANCE INVOLVING LYMPH NODES OF INGUINAL REGION AND LOWER LIMB
	201.46 - HODGKIN'S DISEASE LYMPHOCYTIC-HISTIOCYTIC PREDOMINANCE INVOLVING INTRAPELVIC LYMPH NODES
	201.47 - HODGKIN'S DISEASE LYMPHOCYTIC-HISTIOCYTIC PREDOMINANCE INVOLVING SPLEEN
	201.48 - HODGKIN'S DISEASE LYMPHOCYTIC-HISTIOCYTIC PREDOMINANCE INVOLVING LYMPH NODES OF MULTIPLE SITES
	201.5 - HODGKIN'S DISEASE NODULAR SCLEROSIS
	201.50 - HODGKIN'S DISEASE NODULAR SCLEROSIS UNSPECIFIED SITE
	201.51 - HODGKIN'S DISEASE NODULAR SCLEROSIS INVOLVING LYMPH NODES OF HEAD FACE AND NECK
	201.52 - HODGKIN'S DISEASE NODULAR SCLEROSIS INVOLVING INTRATHORACIC LYMPH NODES
	201.53 - HODGKIN'S DISEASE NODULAR SCLEROSIS INVOLVING INTRA-ABDOMINAL LYMPH NODES
	201.54 - HODGKIN'S DISEASE NODULAR SCLEROSIS INVOLVING LYMPH NODES OF AXILLA AND UPPER LIMB
	201.55 - HODGKIN'S DISEASE NODULAR SCLEROSIS INVOLVING LYMPH NODES OF INGUINAL REGION AND LOWER LIMB
	201.56 - HODGKIN'S DISEASE NODULAR SCLEROSIS INVOLVING INTRAPELVIC LYMPH NODES
	201.57 - HODGKIN'S DISEASE NODULAR SCLEROSIS INVOLVING SPLEEN
	201.58 - HODGKIN'S DISEASE NODULAR SCLEROSIS INVOLVING LYMPH NODES OF MULTIPLE SITES
	201.6 - HODGKIN'S DISEASE MIXED CELLULARITY
	201.60 - HODGKIN'S DISEASE MIXED CELLULARITY UNSPECIFIED SITE
	201.61 - HODGKIN'S DISEASE MIXED CELLULARITY INVOLVING LYMPH NODES OF HEAD FACE AND NECK
	201.62 - HODGKIN'S DISEASE MIXED CELLULARITY INVOLVING INTRATHORACIC LYMPH NODES
	201.63 - HODGKIN'S DISEASE MIXED CELLULARITY INVOLVING INTRA-ABDOMINAL LYMPH NODES
	201.64 - HODGKIN'S DISEASE MIXED CELLULARITY INVOLVING LYMPH NODES OF AXILLA AND UPPER LIMB
	201.65 - HODGKIN'S DISEASE MIXED CELLULARITY INVOLVING LYMPH NODES OF INGUINAL REGION AND LOWER LIMB
	201.66 - HODGKIN'S DISEASE MIXED CELLULARITY INVOLVING INTRAPELVIC LYMPH NODES
	201.67 - HODGKIN'S DISEASE MIXED CELLULARITY INVOLVING SPLEEN
	201.68 - HODGKIN'S DISEASE MIXED CELLULARITY INVOLVING LYMPH NODES OF MULTIPLE SITES
	201.7 - HODGKIN'S DISEASE LYMPHOCYTIC DEPLETION
	201.70 - HODGKIN'S DISEASE LYMPHOCYTIC DEPLETION UNSPECIFIED SITE
	201.71 - HODGKIN'S DISEASE LYMPHOCYTIC DEPLETION INVOLVING LYMPH NODES OF HEAD FACE AND NECK
	201.72 - HODGKIN'S DISEASE LYMPHOCYTIC DEPLETION INVOLVING INTRATHORACIC LYMPH NODES
	201.73 - HODGKIN'S DISEASE LYMPHOCYTIC DEPLETION INVOLVING INTRA-ABDOMINAL LYMPH NODES
	201.74 - HODGKIN'S DISEASE LYMPHOCYTIC DEPLETION INVOLVING LYMPH NODES OF AXILLA AND UPPER LIMB
	201.75 - HODGKIN'S DISEASE LYMPHOCYTIC DEPLETION INVOLVING LYMPH NODES OF INGUINAL REGION AND LOWER LIMB
	201.76 - HODGKIN'S DISEASE LYMPHOCYTIC DEPLETION INVOLVING INTRAPELVIC LYMPH NODES
	201.77 - HODGKIN'S DISEASE LYMPHOCYTIC DEPLETION INVOLVING SPLEEN
	201.78 - HODGKIN'S DISEASE LYMPHOCYTIC DEPLETION INVOLVING LYMPH NODES OF MULTIPLE SITES
	201.9 - HODGKIN'S DISEASE UNSPECIFIED TYPE
	201.90 - HODGKIN'S DISEASE UNSPECIFIED TYPE UNSPECIFIED SITE
	201.91 - HODGKIN'S DISEASE UNSPECIFIED TYPE INVOLVING LYMPH NODES OF HEAD FACE AND NECK
	201.92 - HODGKIN'S DISEASE UNSPECIFIED TYPE INVOLVING INTRATHORACIC LYMPH NODES
	201.93 - HODGKIN'S DISEASE UNSPECIFIED TYPE INVOLVING INTRA-ABDOMINAL LYMPH NODES
	201.94 - HODGKIN'S DISEASE UNSPECIFIED TYPE INVOLVING LYMPH NODES OF AXILLA AND UPPER LIMB
	201.95 - HODGKIN'S DISEASE UNSPECIFIED TYPE INVOLVING LYMPH NODES OF INGUINAL REGION AND LOWER LIMB
	201.96 - HODGKIN'S DISEASE UNSPECIFIED TYPE INVOLVING INTRAPELVIC LYMPH NODES
	201.97 - HODGKIN'S DISEASE UNSPECIFIED TYPE INVOLVING SPLEEN
	201.98 - HODGKIN'S DISEASE UNSPECIFIED TYPE INVOLVING LYMPH NODES OF MULTIPLE SITES
	202.0 - NODULAR LYMPHOMA
	202.00 - NODULAR LYMPHOMA UNSPECIFIED SITE
	202.01 - NODULAR LYMPHOMA INVOLVING LYMPH NODES OF HEAD FACE AND NECK
	202.02 - NODULAR LYMPHOMA INVOLVING INTRATHORACIC LYMPH NODES
	202.03 - NODULAR LYMPHOMA INVOLVING INTRA-ABDOMINAL LYMPH NODES
	202.04 - NODULAR LYMPHOMA INVOLVING LYMPH NODES OF AXILLA AND UPPER LIMB
	202.05 - NODULAR LYMPHOMA INVOLVING LYMPH NODES OF INGUINAL REGION AND LOWER LIMB
	202.06 - NODULAR LYMPHOMA INVOLVING INTRAPELVIC LYMPH NODES
	202.07 - NODULAR LYMPHOMA INVOLVING SPLEEN
	202.08 - NODULAR LYMPHOMA INVOLVING LYMPH NODES OF MULTIPLE SITES
	202.1 - MYCOSIS FUNGOIDES
	202.10 - MYCOSIS FUNGOIDES UNSPECIFIED SITE
	202.11 - MYCOSIS FUNGOIDES INVOLVING LYMPH NODES OF HEAD FACE AND NECK
	202.12 - MYCOSIS FUNGOIDES INVOLVING INTRATHORACIC LYMPH NODES
	202.13 - MYCOSIS FUNGOIDES INVOLVING INTRA-ABDOMINAL LYMPH NODES
	202.14 - MYCOSIS FUNGOIDES INVOLVING LYMPH NODES OF AXILLA AND UPPER LIMB
	202.15 - MYCOSIS FUNGOIDES INVOLVING LYMPH NODES OF INGUINAL REGION AND LOWER LIMB
	202.16 - MYCOSIS FUNGOIDES INVOLVING INTRAPELVIC LYMPH NODES
	202.17 - MYCOSIS FUNGOIDES INVOLVING SPLEEN
	202.18 - MYCOSIS FUNGOIDES INVOLVING LYMPH NODES OF MULTIPLE SITES
	202.2 - SEZARY'S DISEASE
	202.20 - SEZARY'S DISEASE UNSPECIFIED SITE
	202.21 - SEZARY'S DISEASE INVOLVING LYMPH NODES OF HEAD FACE AND NECK
	202.22 - SEZARY'S DISEASE INVOLVING INTRATHORACIC LYMPH NODES
	202.23 - SEZARY'S DISEASE INVOLVING INTRA-ABDOMINAL LYMPH NODES
	202.24 - SEZARY'S DISEASE INVOLVING LYMPH NODES OF AXILLA AND UPPER LIMB
	202.25 - SEZARY'S DISEASE INVOLVING LYMPH NODES OF INGUINAL REGION AND LOWER LIMB
	202.26 - SEZARY'S DISEASE INVOLVING INTRAPELVIC LYMPH NODES
	202.27 - SEZARY'S DISEASE INVOLVING SPLEEN
	202.28 - SEZARY'S DISEASE INVOLVING LYMPH NODES OF MULTIPLE SITES
	202.3 - MALIGNANT HISTIOCYTOSIS
	202.30 - MALIGNANT HISTIOCYTOSIS UNSPECIFIED SITE
	202.31 - MALIGNANT HISTIOCYTOSIS INVOLVING LYMPH NODES OF HEAD FACE AND NECK
	202.32 - MALIGNANT HISTIOCYTOSIS INVOLVING INTRATHORACIC LYMPH NODES
	202.33 - MALIGNANT HISTIOCYTOSIS INVOLVING INTRA-ABDOMINAL LYMPH NODES
	202.34 - MALIGNANT HISTIOCYTOSIS INVOLVING LYMPH NODES OF AXILLA AND UPPER LIMB
	202.35 - MALIGNANT HISTIOCYTOSIS INVOLVING LYMPH NODES OF INGUINAL REGION AND LOWER LIMB
	202.36 - MALIGNANT HISTIOCYTOSIS INVOLVING INTRAPELVIC LYMPH NODES
	202.37 - MALIGNANT HISTIOCYTOSIS INVOLVING SPLEEN
	202.38 - MALIGNANT HISTIOCYTOSIS INVOLVING LYMPH NODES OF MULTIPLE SITES
	202.4 - LEUKEMIC RETICULOENDOTHELIOSIS
	202.40 - LEUKEMIC RETICULOENDOTHELIOSIS UNSPECIFIED SITE
	202.41 - LEUKEMIC RETICULOENDOTHELIOSIS INVOLVING LYMPH NODES OF HEAD FACE AND NECK
	202.42 - LEUKEMIC RETICULOENDOTHELIOSIS INVOLVING INTRATHORACIC LYMPH NODES
	202.43 - LEUKEMIC RETICULOENDOTHELIOSIS INVOLVING INTRA-ABDOMINAL LYMPH NODES
	202.44 - LEUKEMIC RETICULOENDOTHELIOSIS INVOLVING LYMPH NODES OF AXILLA AND UPPER ARM
	202.45 - LEUKEMIC RETICULOENDOTHELIOSIS INVOLVING LYMPH NODES OF INGUINAL REGION AND LOWER LIMB
	202.46 - LEUKEMIC RETICULOENDOTHELIOSIS INVOLVING INTRAPELVIC LYMPH NODES
	202.47 - LEUKEMIC RETICULOENDOTHELIOSIS INVOLVING SPLEEN
	202.48 - LEUKEMIC RETICULOENDOTHELIOSIS INVOLVING LYMPH NODES OF MULTIPLE SITES
	202.5 - LETTERER-SIWE DISEASE
	202.50 - LETTERER-SIWE DISEASE UNSPECIFIED SITE
	202.51 - LETTERER-SIWE DISEASE INVOLVING LYMPH NODES OF HEAD FACE AND NECK
	202.52 - LETTERER-SIWE DISEASE INVOLVING INTRATHORACIC LYMPH NODES
	202.53 - LETTERER-SIWE DISEASE INVOLVING INTRA-ABDOMINAL LYMPH NODES
	202.54 - LETTERER-SIWE DISEASE INVOLVING LYMPH NODES OF AXILLA AND UPPER LIMB
	202.55 - LETTERER-SIWE DISEASE INVOLVING LYMPH NODES OF INGUINAL REGION AND LOWER LIMB
	202.56 - LETTERER-SIWE DISEASE INVOLVING INTRAPELVIC LYMPH NODES
	202.57 - LETTERER-SIWE DISEASE INVOLVING SPLEEN
	202.58 - LETTERER-SIWE DISEASE INVOLVING LYMPH NODES OF MULTIPLE SITES
	202.6 - MALIGNANT MAST CELL TUMORS
	202.60 - MALIGNANT MAST CELL TUMORS UNSPECIFIED SITE
	202.61 - MALIGNANT MAST CELL TUMORS INVOLVING LYMPH NODES OF HEAD FACE AND NECK
	202.62 - MALIGNANT MAST CELL TUMORS INVOLVING INTRATHORACIC LYMPH NODES
	202.63 - MALIGNANT MAST CELL TUMORS INVOLVING INTRA-ABDOMINAL LYMPH NODES
	202.64 - MALIGNANT MAST CELL TUMORS INVOLVING LYMPH NODES OF AXILLA AND UPPER LIMB
	202.65 - MALIGNANT MAST CELL TUMORS INVOLVING LYMPH NODES OF INGUINAL REGION AND LOWER LIMB
	202.66 - MALIGNANT MAST CELL TUMORS INVOLVING INTRAPELVIC LYMPH NODES
	202.67 - MALIGNANT MAST CELL TUMORS INVOLVING SPLEEN
	202.68 - MALIGNANT MAST CELL TUMORS INVOLVING LYMPH NODES OF MULTIPLE SITES
	202.7 - PERIPHERAL T-CELL LYMPHOMA
	202.70 - PERIPHERAL T-CELL LYMPHOMA UNSPECIFIED SITE
	202.71 - PERIPHERAL T-CELL LYMPHOMA INVOLVING LYMPH NODES OF HEAD FACE AND NECK
	202.72 - PERIPHERAL T-CELL LYMPHOMA INVOLVING INTRATHORACIC LYMPH NODES
	202.73 - PERIPHERAL T-CELL LYMPHOMA INVOLVING INTRA-ABDOMINAL LYMPH NODES
	202.74 - PERIPHERAL T-CELL LYMPHOMA INVOLVING LYMPH NODES OF AXILLA AND UPPER LIMB
	202.75 - PERIPHERAL T-CELL LYMPHOMA INVOLVING LYMPH NODES OF INGUINAL REGION AND LOWER LIMB
	202.76 - PERIPHERAL T-CELL LYMPHOMA INVOLVING INTRAPELVIC LYMPH NODES
	202.77 - PERIPHERAL T-CELL LYMPHOMA INVOLVING SPLEEN
	202.78 - PERIPHERAL T-CELL LYMPHOMA INVOLVING LYMPH NODES OF MULTIPLE SITES
	202.8 - OTHER MALIGNANT LYMPHOMAS
	202.80 - OTHER MALIGNANT LYMPHOMAS UNSPECIFIED SITE
	202.81 - OTHER MALIGNANT LYMPHOMAS INVOLVING LYMPH NODES OF HEAD FACE AND NECK
	202.82 - OTHER MALIGNANT LYMPHOMAS INVOLVING INTRATHORACIC LYMPH NODES
	202.83 - OTHER MALIGNANT LYMPHOMAS INVOLVING INTRA-ABDOMINAL LYMPH NODES
	202.84 - OTHER MALIGNANT LYMPHOMAS INVOLVING LYMPH NODES OF AXILLA AND UPPER LIMB
	202.85 - OTHER MALIGNANT LYMPHOMAS INVOLVING LYMPH NODES OF INGUINAL REGION AND LOWER LIMB
	202.86 - OTHER MALIGNANT LYMPHOMAS INVOLVING INTRAPELVIC LYMPH NODES
	202.87 - OTHER MALIGNANT LYMPHOMAS INVOLVING SPLEEN
	202.88 - OTHER MALIGNANT LYMPHOMAS INVOLVING LYMPH NODES OF MULTIPLE SITES
	202.9 - OTHER AND UNSPECIFIED MALIGNANT NEOPLASMS OF LYMPHOID AND HISTIOCYTIC TISSUE
	202.90 - OTHER AND UNSPECIFIED MALIGNANT NEOPLASMS OF LYMPHOID AND HISTIOCYTIC TISSUE UNSPECIFIED SITE
	202.91 - OTHER AND UNSPECIFIED MALIGNANT NEOPLASMS OF LYMPHOID AND HISTIOCYTIC TISSUE INVOLVING LYMPH NODES OF HEAD FACE AND NECK
	202.92 - OTHER AND UNSPECIFIED MALIGNANT NEOPLASMS OF LYMPHOID AND HISTIOCYTIC TISSUE INVOLVING INTRATHORACIC LYMPH NODES
	202.93 - OTHER AND UNSPECIFIED MALIGNANT NEOPLASMS OF LYMPHOID AND HISTIOCYTIC TISSUE INVOLVING INTRA-ABDOMINAL LYMPH NODES
	202.94 - OTHER AND UNSPECIFIED MALIGNANT NEOPLASMS OF LYMPHOID AND HISTIOCYTIC TISSUE INVOLVING LYMPH NODES OF AXILLA AND UPPER LIMB
	202.95 - OTHER AND UNSPECIFIED MALIGNANT NEOPLASMS OF LYMPHOID AND HISTIOCYTIC TISSUE INVOLVING LYMPH NODES OF INGUINAL REGION AND LOWER LIMB
[truncated: 2,027 more rows]
