# Supplementary material for: Reproducibility of real-world evidence studies using clinical practice data to inform regulatory and coverage decisions
Source: Nat Commun. 2022 Aug 31;13:5126. doi: 10.1038/s41467-022-32310-3 (PMC9430007; doi:10.1038/s41467-022-32310-3)
Supplement: Supplementary file 7 — Supplementary Dataset 4 [file 41467_2022_32310_MOESM7_ESM.zip › Data S4 Study specific author contact files with details of implementation/REPEAT_058_final.xlsx]

## Sheet: Assumptions
Category	Assumptions
MEASURES	The algorithms used to define variables used for the replication of the study are provided in the worksheet named 'codes'
Covariates	We assumed any care setting and any diagnosis position to define the covariate 'Etiology'
	We assumed any diagnosis position to define the covariate 'prior history of shunt' and the assessment window was from start of all data available to us (Jan 1st 2003) up to 1 days prior to cohort entry date
	We assumed that the Non-PPO category of insurance plan was defined by using all other option other than PPO (like Basic/major medical, Comprehensive, EPO, HMO, POS, POS with capitation, CDHP, HDHP and Missing) from the plan indicator variable
COHORT CREATION
ANALYSIS
	We assumed discharge status deceased was defined using the inpatient discharge status with the following codes: 20 to 29, 40, 41 and 42
	We assumed follow-up starts one day after discharge date
	The manuscript mentions using a McNemar test but reports relative risk. We assumed that the odd ratio reported with McNemar's test is reported as relative risk

## Sheet: Attrition table
Patients aged 19 or younger who underwent ETV or Shunt procedure between 2003 - 2011 from MarketScan database
	Less Excluded Patients	Remaining Patients
All patients in our database		179222705
Patients with ETV or Shunt between Jan 1st 2003 - Dec 31st 2011	-179207449	15256
Excluded due to insufficient medical enrollment on cohort entry date (CED)	-242	15014
Excluded because patient qualified in >1 exposure category	-50	14964
Excluded based on Age [greater than 19, measured on CED]	-11344	3620
Final cohort		3620

## Sheet: Cohort as text
COHORT CREATION Cohort Entry Entry date: Between Jan 01, 2003 and Dec 31, 2011. If a patient has multiple possible qualifying cohort entry events, the patient enters the cohort on the first-occurring qualifying event before exclusions are applied. Enrollment Measure: Medical enrollment Referent Exposure Group: All patients with Shunt. For the purposes of identifying potential qualifying cohort en…

## Sheet: Analysis as text
STATISTICAL ANALYSIS Baseline covariate assessment In the primary analysis, the baseline covariates were assessed by default in the period beginning on the cohort entry date, and ending on the discharge date except history of prior shunt). Covariates: Age, Gender, Region, Insurance, Intraventricular hemorrhage, Myelomeningocele, Central nervous system tumor, Meningitis, Trauma, Congenital hydroce…

## Sheet: Table 1
	ORIGINAL STUDY						REPLICATED STUDY
	ETV		Shunt		p-value		ETV		Shunt		p-value
	N	%	N	%			N	%	N	%
Study Population, n	478	1	2753	1			568	1	2625	1
Age, mean (SD)	8.8 (6.4)		4.9 (6.4)		<0.001		8.96 (6.4)		5.96 (6.7)		<0.001
Follow-up period, mean (SD)	679 (662)		766 (743)		0.009		476.2 (556.9)		450.6 (565.7)		0.33
Follow-up period, %
<180 days	107	0.224	644	0.234	0.63		227	0.4	1200	0.443	0.012
>=180 days	371	0.776	2109	0.766			341	0.6	1425	0.543
Gender, %
Female	220	0.46	1236	0.449	0.647		258	0.454	1199	0.543	0.91
Male	258	0.54	1517	0.551			310	0.546	1426	0.543
Region, %
Northeast	87	0.182	276	0.1	<0.001		124	0.218	346	0.132	<0.001
Midwest	121	0.253	751	0.273			137	0.241	661	0.252
South	178	0.372	1274	46.3			196	0.345	1141	0.435
West	83	0.174	426	0.155			95	0.167	398	0.152
Unknown	9	0.019	26	0.009			16	0.028	79	0.03
Insurance, %
PPO	325	0.68	1848	0.671	0.71		359	0.632	1662	0.633	0.96
Non-PPO	153	0.32	905	0.329			209	0.368	963	0.367
Etiology, %
Congenital	140	0.293	887	0.322	<0.001		82	0.144	288	0.11	<0.001
Tumor	155	0.324	288	0.105			91	0.16	124	0.047
Others	183	0.383	1578	0.573			395	0.695	2213	0.843
History of prior shunt, %
No	384	0.803	1463	0.531	<0.001		415	0.731	767	0.292	<0.001
Yes	94	0.197	1290	0.469			153	0.269	1858	0.708

## Sheet: Outcomes
ORIGINAL RESULTS
Outcome	Model	RR (95% CI)	p-value
Occurrence of surgical failure	McNemar test among discordant pairs	1.4	0.011
REPLICATED RESULTS
Outcome	Model	RR (95% CI)	p-value
Occurrence of surgical failure	McNemar test among discordant pairs	1.24 (0.84, 1.85)	0.294
Outcome	ETV	Shunt
Number of events	120	502
Table 3		ETV
		Success	Failure
Shunt	Success	399	61
	Failure	49	59

## Sheet: Codes
Central nervous system tumor
This event measure was defined as occurring when any of the following criteria were met:
	The occurrence of Inpatient with the following attributes:
	Diagnosis Code (Any Position) is any of: { "191", "191.0", "191.1", "191.2", "191.3", "191.4", "191.5", "191.6", "191.7", "191.8", "191.9", "192", "192.0", "192.1", "192.2", "192.3", "192.8", "192.9", "193", "194", "194.0", "194.1", "194.3", "194.4", "194.5", "194.6", "194.8", "194.9", "198.3", "198.4", "225.0", "225.1", "225.2", "225.8", "225.9", "227.4", "237.0", "237.1", "237.5", "237.6", "237…
	191 - (ICD9) MALIGNANT NEOPLASM OF BRAIN
	191.0 - (ICD9) MALIGNANT NEOPLASM OF CEREBRUM EXCEPT LOBES AND VENTRICLES
	191.1 - (ICD9) MALIGNANT NEOPLASM OF FRONTAL LOBE
	191.2 - (ICD9) MALIGNANT NEOPLASM OF TEMPORAL LOBE
	191.3 - (ICD9) MALIGNANT NEOPLASM OF PARIETAL LOBE
	191.4 - (ICD9) MALIGNANT NEOPLASM OF OCCIPITAL LOBE
	191.5 - (ICD9) MALIGNANT NEOPLASM OF VENTRICLES
	191.6 - (ICD9) MALIGNANT NEOPLASM OF CEREBELLUM NOT OTHERWISE SPECIFIED
	191.7 - (ICD9) MALIGNANT NEOPLASM OF BRAIN STEM
	191.8 - (ICD9) MALIGNANT NEOPLASM OF OTHER PARTS OF BRAIN
	191.9 - (ICD9) MALIGNANT NEOPLASM OF BRAIN UNSPECIFIED SITE
	192 - (ICD9) MALIGNANT NEOPLASM OF OTHER AND UNSPECIFIED PARTS OF NERVOUS SYSTEM
	192.0 - (ICD9) MALIGNANT NEOPLASM OF CRANIAL NERVES
	192.1 - (ICD9) MALIGNANT NEOPLASM OF CEREBRAL MENINGES
	192.2 - (ICD9) MALIGNANT NEOPLASM OF SPINAL CORD
	192.3 - (ICD9) MALIGNANT NEOPLASM OF SPINAL MENINGES
	192.8 - (ICD9) MALIGNANT NEOPLASM OF OTHER SPECIFIED SITES OF NERVOUS SYSTEM
	192.9 - (ICD9) MALIGNANT NEOPLASM OF NERVOUS SYSTEM PART UNSPECIFIED
	193 - (ICD9) MALIGNANT NEOPLASM OF THYROID GLAND
	194 - (ICD9) MALIGNANT NEOPLASM OF OTHER ENDOCRINE GLANDS AND RELATED STRUCTURES
	194.0 - (ICD9) MALIGNANT NEOPLASM OF ADRENAL GLAND
	194.1 - (ICD9) MALIGNANT NEOPLASM OF PARATHYROID GLAND
	194.3 - (ICD9) MALIGNANT NEOPLASM OF PITUITARY GLAND AND CRANIOPHARYNGEAL DUCT
	194.4 - (ICD9) MALIGNANT NEOPLASM OF PINEAL GLAND
	194.5 - (ICD9) MALIGNANT NEOPLASM OF CAROTID BODY
	194.6 - (ICD9) MALIGNANT NEOPLASM OF AORTIC BODY AND OTHER PARAGANGLIA
	194.8 - (ICD9) MALIGNANT NEOPLASM OF OTHER ENDOCRINE GLANDS AND RELATED STRUCTURES
	194.9 - (ICD9) MALIGNANT NEOPLASM OF ENDOCRINE GLAND SITE UNSPECIFIED
	198.3 - (ICD9) SECONDARY MALIGNANT NEOPLASM OF BRAIN AND SPINAL CORD
	198.4 - (ICD9) SECONDARY MALIGNANT NEOPLASM OF OTHER PARTS OF NERVOUS SYSTEM
	225.0 - (ICD9) BENIGN NEOPLASM OF BRAIN
	225.1 - (ICD9) BENIGN NEOPLASM OF CRANIAL NERVES
	225.2 - (ICD9) BENIGN NEOPLASM OF CEREBRAL MENINGES
	225.8 - (ICD9) BENIGN NEOPLASM OF OTHER SPECIFIED SITES OF NERVOUS SYSTEM
	225.9 - (ICD9) BENIGN NEOPLASM OF NERVOUS SYSTEM PART UNSPECIFIED
	227.4 - (ICD9) BENIGN NEOPLASM OF PINEAL GLAND
	237.0 - (ICD9) NEOPLASM OF UNCERTAIN BEHAVIOR OF PITUITARY GLAND AND CRANIOPHARYNGEAL DUCT
	237.1 - (ICD9) NEOPLASM OF UNCERTAIN BEHAVIOR OF PINEAL GLAND
	237.5 - (ICD9) NEOPLASM OF UNCERTAIN BEHAVIOR OF BRAIN AND SPINAL CORD
	237.6 - (ICD9) NEOPLASM OF UNCERTAIN BEHAVIOR OF MENINGES
	237.7 - (ICD9) NEUROFIBROMATOSIS
	237.70 - (ICD9) NEUROFIBROMATOSIS UNSPECIFIED
	237.71 - (ICD9) NEUROFIBROMATOSIS TYPE 1 VON RECKLINGHAUSEN'S DISEASE
	237.72 - (ICD9) NEUROFIBROMATOSIS TYPE 2 ACOUSTIC NEUROFIBROMATOSIS
	237.73 - (ICD9) SCHWANNOMATOSIS
	237.79 - (ICD9) OTHER NEUROFIBROMATOSIS
	239.6 - (ICD9) NEOPLASM OF UNSPECIFIED NATURE OF BRAIN
	239.7 - (ICD9) NEOPLASM OF UNSPECIFIED NATURE OF ENDOCRINE GLANDS AND OTHER PARTS OF NERVOUS SYSTEM
	The occurrence of Outpatient with the following attributes:
	Diagnosis Code (Any Position) is any of: { "191", "191.0", "191.1", "191.2", "191.3", "191.4", "191.5", "191.6", "191.7", "191.8", "191.9", "192", "192.0", "192.1", "192.2", "192.3", "192.8", "192.9", "193", "194", "194.0", "194.1", "194.3", "194.4", "194.5", "194.6", "194.8", "194.9", "198.3", "198.4", "225.0", "225.1", "225.2", "225.8", "225.9", "227.4", "237.0", "237.1", "237.5", "237.6", "237…
	191 - (ICD9) MALIGNANT NEOPLASM OF BRAIN
	191.0 - (ICD9) MALIGNANT NEOPLASM OF CEREBRUM EXCEPT LOBES AND VENTRICLES
	191.1 - (ICD9) MALIGNANT NEOPLASM OF FRONTAL LOBE
	191.2 - (ICD9) MALIGNANT NEOPLASM OF TEMPORAL LOBE
	191.3 - (ICD9) MALIGNANT NEOPLASM OF PARIETAL LOBE
	191.4 - (ICD9) MALIGNANT NEOPLASM OF OCCIPITAL LOBE
	191.5 - (ICD9) MALIGNANT NEOPLASM OF VENTRICLES
	191.6 - (ICD9) MALIGNANT NEOPLASM OF CEREBELLUM NOT OTHERWISE SPECIFIED
	191.7 - (ICD9) MALIGNANT NEOPLASM OF BRAIN STEM
	191.8 - (ICD9) MALIGNANT NEOPLASM OF OTHER PARTS OF BRAIN
	191.9 - (ICD9) MALIGNANT NEOPLASM OF BRAIN UNSPECIFIED SITE
	192 - (ICD9) MALIGNANT NEOPLASM OF OTHER AND UNSPECIFIED PARTS OF NERVOUS SYSTEM
	192.0 - (ICD9) MALIGNANT NEOPLASM OF CRANIAL NERVES
	192.1 - (ICD9) MALIGNANT NEOPLASM OF CEREBRAL MENINGES
	192.2 - (ICD9) MALIGNANT NEOPLASM OF SPINAL CORD
	192.3 - (ICD9) MALIGNANT NEOPLASM OF SPINAL MENINGES
	192.8 - (ICD9) MALIGNANT NEOPLASM OF OTHER SPECIFIED SITES OF NERVOUS SYSTEM
	192.9 - (ICD9) MALIGNANT NEOPLASM OF NERVOUS SYSTEM PART UNSPECIFIED
	193 - (ICD9) MALIGNANT NEOPLASM OF THYROID GLAND
	194 - (ICD9) MALIGNANT NEOPLASM OF OTHER ENDOCRINE GLANDS AND RELATED STRUCTURES
	194.0 - (ICD9) MALIGNANT NEOPLASM OF ADRENAL GLAND
	194.1 - (ICD9) MALIGNANT NEOPLASM OF PARATHYROID GLAND
	194.3 - (ICD9) MALIGNANT NEOPLASM OF PITUITARY GLAND AND CRANIOPHARYNGEAL DUCT
	194.4 - (ICD9) MALIGNANT NEOPLASM OF PINEAL GLAND
	194.5 - (ICD9) MALIGNANT NEOPLASM OF CAROTID BODY
	194.6 - (ICD9) MALIGNANT NEOPLASM OF AORTIC BODY AND OTHER PARAGANGLIA
	194.8 - (ICD9) MALIGNANT NEOPLASM OF OTHER ENDOCRINE GLANDS AND RELATED STRUCTURES
	194.9 - (ICD9) MALIGNANT NEOPLASM OF ENDOCRINE GLAND SITE UNSPECIFIED
	198.3 - (ICD9) SECONDARY MALIGNANT NEOPLASM OF BRAIN AND SPINAL CORD
	198.4 - (ICD9) SECONDARY MALIGNANT NEOPLASM OF OTHER PARTS OF NERVOUS SYSTEM
	225.0 - (ICD9) BENIGN NEOPLASM OF BRAIN
	225.1 - (ICD9) BENIGN NEOPLASM OF CRANIAL NERVES
	225.2 - (ICD9) BENIGN NEOPLASM OF CEREBRAL MENINGES
	225.8 - (ICD9) BENIGN NEOPLASM OF OTHER SPECIFIED SITES OF NERVOUS SYSTEM
	225.9 - (ICD9) BENIGN NEOPLASM OF NERVOUS SYSTEM PART UNSPECIFIED
	227.4 - (ICD9) BENIGN NEOPLASM OF PINEAL GLAND
	237.0 - (ICD9) NEOPLASM OF UNCERTAIN BEHAVIOR OF PITUITARY GLAND AND CRANIOPHARYNGEAL DUCT
	237.1 - (ICD9) NEOPLASM OF UNCERTAIN BEHAVIOR OF PINEAL GLAND
	237.5 - (ICD9) NEOPLASM OF UNCERTAIN BEHAVIOR OF BRAIN AND SPINAL CORD
	237.6 - (ICD9) NEOPLASM OF UNCERTAIN BEHAVIOR OF MENINGES
	237.7 - (ICD9) NEUROFIBROMATOSIS
	237.70 - (ICD9) NEUROFIBROMATOSIS UNSPECIFIED
	237.71 - (ICD9) NEUROFIBROMATOSIS TYPE 1 VON RECKLINGHAUSEN'S DISEASE
	237.72 - (ICD9) NEUROFIBROMATOSIS TYPE 2 ACOUSTIC NEUROFIBROMATOSIS
	237.73 - (ICD9) SCHWANNOMATOSIS
	237.79 - (ICD9) OTHER NEUROFIBROMATOSIS
	239.6 - (ICD9) NEOPLASM OF UNSPECIFIED NATURE OF BRAIN
	239.7 - (ICD9) NEOPLASM OF UNSPECIFIED NATURE OF ENDOCRINE GLANDS AND OTHER PARTS OF NERVOUS SYSTEM
Congenital hydrocephalus/ aqueductal stenosis
This event measure was defined as occurring when any of the following criteria were met:
	The occurrence of Inpatient with the following attributes:
	Diagnosis Code (Any Position) is any of: { "742.3" }
	742.3 - (ICD9) CONGENITAL HYDROCEPHALUS
	The occurrence of Outpatient with the following attributes:
	Diagnosis Code (Any Position) is any of: { "742.3" }
	742.3 - (ICD9) CONGENITAL HYDROCEPHALUS
ETV
This event measure was defined as occurring when any of the following criteria were met:
	The occurrence of Inpatient Service with the following attributes:
	Procedure Code (Any Position) is any of: { "62200", "62201" }
	62200 - (HCPCS) Ventriculocisternostomy, third ventricle / Ventriculocisternostomy, third ventricle;
	62201 - (HCPCS) Ventriculocisternostomy, third ventricle; stereotactic method / Ventriculocisternostomy, third ventricle; stereotactic, neuroendoscopic method
Gender
This measure re-categorizes Gender as follows:
	Female: { 2 - Female }
	Male: { 1 - Male }
History of prior shunt
This event measure was defined as occurring when any of the following criteria were met:
	The occurrence of Inpatient with the following attributes:
	Diagnosis Code (Any Position) is any of: { "996.2", "996.63", "V45.2", "V53.01" }
	996.2 - (ICD9) MECHANICAL COMPLICATION OF NERVOUS SYSTEM DEVICE IMPLANT AND GRAFT
	996.63 - (ICD9) INFECTION AND INFLAMMATORY REACTION DUE TO NERVOUS SYSTEM DEVICE IMPLANT AND GRAFT
	V45.2 - Code overlap - (ICD9) POSTSURGICAL PRESENCE OF CEREBROSPINAL FLUID DRAINAGE DEVICE; (ICD10) Person on outside of car injured in collision with railway train or railway vehicle in nontraffic accident
	V53.01 - (ICD9) FITTING AND ADJUSTMENT OF CEREBRAL VENTRICULAR (COMMUNICATING) SHUNT
	The occurrence of Outpatient with the following attributes:
	Diagnosis Code (Any Position) is any of: { "V53.01", "996.2", "996.63", "V45.2" }
	V53.01 - (ICD9) FITTING AND ADJUSTMENT OF CEREBRAL VENTRICULAR (COMMUNICATING) SHUNT
	996.2 - (ICD9) MECHANICAL COMPLICATION OF NERVOUS SYSTEM DEVICE IMPLANT AND GRAFT
	996.63 - (ICD9) INFECTION AND INFLAMMATORY REACTION DUE TO NERVOUS SYSTEM DEVICE IMPLANT AND GRAFT
	V45.2 - Code overlap - (ICD9) POSTSURGICAL PRESENCE OF CEREBROSPINAL FLUID DRAINAGE DEVICE; (ICD10) Person on outside of car injured in collision with railway train or railway vehicle in nontraffic accident
	The occurrence of Inpatient with the following attributes:
	Procedure Code (Any Position) is any of: { "02.32", "02.33", "02.34", "02.35", "02.42", "02.43", "62180", "62190", "62192", "62194", "62220", "62223", "62225", "62230", "62256", "62258" }
	02.32 - (ICD9) VENTRICULAR SHUNT TO CIRCULATORY SYSTEM
	02.33 - (ICD9) VENTRICULAR SHUNT TO THORACIC CAVITY
	02.34 - (ICD9) VENTRICULAR SHUNT TO ABDOMINAL CAVITY AND ORGANS
	02.35 - (ICD9) VENTRICULAR SHUNT TO URINARY SYSTEM
	02.42 - (ICD9) REPLACEMENT OF VENTRICULAR SHUNT
	02.43 - (ICD9) REMOVAL OF VENTRICULAR SHUNT
	62180 - (HCPCS) Ventriculocisternostomy (Torkildsen type operation)
	62190 - (HCPCS) Creation of shunt; subarachnoid/subdural-atrial, -jugular, -auricular
	62192 - (HCPCS) Creation of shunt; subarachnoid/subdural-peritoneal, -pleural, other terminus
	62194 - (HCPCS) Replacement or irrigation, subarachnoid/subdural catheter
	62220 - (HCPCS) Creation of shunt; ventriculo-atrial, -jugular, -auricular
	62223 - (HCPCS) Creation of shunt; ventriculo-peritoneal, -pleural, other terminus
	62225 - (HCPCS) Replacement or irrigation, ventricular catheter
	62230 - (HCPCS) Replacement or revision of cerebrospinal fluid shunt, obstructed valve, or distal catheter in shunt system / Replacement or revision of CSF shunt, obstructed valve, or distal catheter in shunt system
	62256 - (HCPCS) Removal of complete cerebrospinal fluid shunt system; without replacement / Removal of complete CSF shunt system; without replacement
	62258 - (HCPCS) Removal of complete cerebrospinal fluid shunt system; with replacement by similar or other shunt at same operation / Removal of complete CSF shunt system; with replacement by similar or other shunt at same operation
	The occurrence of Outpatient with the following attributes:
	Procedure Code (Any Position) is any of: { "02.32", "02.33", "02.34", "02.35", "02.42", "02.43", "62180", "62190", "62192", "62194", "62220", "62223", "62225", "62230", "62256", "62258" }
	02.32 - (ICD9) VENTRICULAR SHUNT TO CIRCULATORY SYSTEM
	02.33 - (ICD9) VENTRICULAR SHUNT TO THORACIC CAVITY
	02.34 - (ICD9) VENTRICULAR SHUNT TO ABDOMINAL CAVITY AND ORGANS
	02.35 - (ICD9) VENTRICULAR SHUNT TO URINARY SYSTEM
	02.42 - (ICD9) REPLACEMENT OF VENTRICULAR SHUNT
	02.43 - (ICD9) REMOVAL OF VENTRICULAR SHUNT
	62180 - (HCPCS) Ventriculocisternostomy (Torkildsen type operation)
	62190 - (HCPCS) Creation of shunt; subarachnoid/subdural-atrial, -jugular, -auricular
	62192 - (HCPCS) Creation of shunt; subarachnoid/subdural-peritoneal, -pleural, other terminus
	62194 - (HCPCS) Replacement or irrigation, subarachnoid/subdural catheter
	62220 - (HCPCS) Creation of shunt; ventriculo-atrial, -jugular, -auricular
	62223 - (HCPCS) Creation of shunt; ventriculo-peritoneal, -pleural, other terminus
	62225 - (HCPCS) Replacement or irrigation, ventricular catheter
	62230 - (HCPCS) Replacement or revision of cerebrospinal fluid shunt, obstructed valve, or distal catheter in shunt system / Replacement or revision of CSF shunt, obstructed valve, or distal catheter in shunt system
	62256 - (HCPCS) Removal of complete cerebrospinal fluid shunt system; without replacement / Removal of complete CSF shunt system; without replacement
	62258 - (HCPCS) Removal of complete cerebrospinal fluid shunt system; with replacement by similar or other shunt at same operation / Removal of complete CSF shunt system; with replacement by similar or other shunt at same operation
Insurance
This measure re-categorizes Plan Indicator as follows:
	PPO: { 6 - PPO }
	Non-PPO: { 1 - Basic/major medical, 2 - Comprehensive, 3 - EPO, 4 - HMO, 5 - POS, 7 - POS with capitation, 8 - CDHP, 9 - HDHP, (Missing) }
Intraventricular hemorrhage
This event measure was defined as occurring when any of the following criteria were met:
	The occurrence of Inpatient with the following attributes:
	Diagnosis Code (Any Position) is any of: { "772.1", "772.10", "772.11", "772.12", "772.13", "772.14" }
	772.1 - (ICD9) INTRAVENTRICULAR HEMORRHAGE OF FETUS OR NEWBORN
	772.10 - (ICD9) INTRAVENTRICULAR HEMORRHAGE UNSPECIFIED GRADE
	772.11 - (ICD9) INTRAVENTRICULAR HEMORRHAGE GRADE I
	772.12 - (ICD9) INTRAVENTRICULAR HEMORRHAGE GRADE II
	772.13 - (ICD9) INTRAVENTRICULAR HEMORRHAGE GRADE III
	772.14 - (ICD9) INTRAVENTRICULAR HEMORRHAGE GRADE IV
	The occurrence of Outpatient with the following attributes:
	Diagnosis Code (Any Position) is any of: { "772.1", "772.10", "772.11", "772.12", "772.13", "772.14" }
	772.1 - (ICD9) INTRAVENTRICULAR HEMORRHAGE OF FETUS OR NEWBORN
	772.10 - (ICD9) INTRAVENTRICULAR HEMORRHAGE UNSPECIFIED GRADE
	772.11 - (ICD9) INTRAVENTRICULAR HEMORRHAGE GRADE I
	772.12 - (ICD9) INTRAVENTRICULAR HEMORRHAGE GRADE II
	772.13 - (ICD9) INTRAVENTRICULAR HEMORRHAGE GRADE III
	772.14 - (ICD9) INTRAVENTRICULAR HEMORRHAGE GRADE IV
Meningitis
This event measure was defined as occurring when any of the following criteria were met:
	The occurrence of Inpatient with the following attributes:
	Diagnosis Code (Any Position) is any of: { "320", "320.0", "320.1", "320.2", "320.3", "320.7", "320.8", "320.81", "320.82", "320.89", "320.9", "322", "322.0", "322.1", "322.2", "322.9", "326" }
	320 - (ICD9) BACTERIAL MENINGITIS
	320.0 - (ICD9) HEMOPHILUS MENINGITIS
	320.1 - (ICD9) PNEUMOCOCCAL MENINGITIS
	320.2 - (ICD9) STREPTOCOCCAL MENINGITIS
	320.3 - (ICD9) STAPHYLOCOCCAL MENINGITIS
	320.7 - (ICD9) MENINGITIS IN OTHER BACTERIAL DISEASES CLASSIFIED ELSEWHERE
	320.8 - (ICD9) MENINGITIS DUE TO OTHER SPECIFIED BACTERIA
	320.81 - (ICD9) ANAEROBIC MENINGITIS
	320.82 - (ICD9) MENINGITIS DUE TO GRAM-NEGATIVE BACTERIA NOT ELSEWHERE CLASSIFIED
	320.89 - (ICD9) MENINGITIS DUE TO OTHER SPECIFIED BACTERIA
	320.9 - (ICD9) MENINGITIS DUE TO UNSPECIFIED BACTERIUM
	322 - (ICD9) MENINGITIS OF UNSPECIFIED CAUSE
	322.0 - (ICD9) NONPYOGENIC MENINGITIS
	322.1 - (ICD9) EOSINOPHILIC MENINGITIS
	322.2 - (ICD9) CHRONIC MENINGITIS
	322.9 - (ICD9) MENINGITIS UNSPECIFIED
	326 - (ICD9) LATE EFFECTS OF INTRACRANIAL ABSCESS OR PYOGENIC INFECTION
	The occurrence of Outpatient with the following attributes:
	Diagnosis Code (Any Position) is any of: { "320", "320.0", "320.1", "320.2", "320.3", "320.7", "320.8", "320.81", "320.82", "320.89", "320.9", "322", "322.0", "322.1", "322.2", "322.9", "326" }
	320 - (ICD9) BACTERIAL MENINGITIS
	320.0 - (ICD9) HEMOPHILUS MENINGITIS
	320.1 - (ICD9) PNEUMOCOCCAL MENINGITIS
	320.2 - (ICD9) STREPTOCOCCAL MENINGITIS
	320.3 - (ICD9) STAPHYLOCOCCAL MENINGITIS
	320.7 - (ICD9) MENINGITIS IN OTHER BACTERIAL DISEASES CLASSIFIED ELSEWHERE
	320.8 - (ICD9) MENINGITIS DUE TO OTHER SPECIFIED BACTERIA
	320.81 - (ICD9) ANAEROBIC MENINGITIS
	320.82 - (ICD9) MENINGITIS DUE TO GRAM-NEGATIVE BACTERIA NOT ELSEWHERE CLASSIFIED
	320.89 - (ICD9) MENINGITIS DUE TO OTHER SPECIFIED BACTERIA
	320.9 - (ICD9) MENINGITIS DUE TO UNSPECIFIED BACTERIUM
	322 - (ICD9) MENINGITIS OF UNSPECIFIED CAUSE
	322.0 - (ICD9) NONPYOGENIC MENINGITIS
	322.1 - (ICD9) EOSINOPHILIC MENINGITIS
	322.2 - (ICD9) CHRONIC MENINGITIS
	322.9 - (ICD9) MENINGITIS UNSPECIFIED
	326 - (ICD9) LATE EFFECTS OF INTRACRANIAL ABSCESS OR PYOGENIC INFECTION
Myelomeningocele
This event measure was defined as occurring when any of the following criteria were met:
	The occurrence of Inpatient with the following attributes:
	Diagnosis Code (Any Position) is any of: { "653.7", "653.70", "653.71", "653.73", "655.0", "655.00", "655.01", "655.03", "741.0", "741.00", "741.01", "741.02", "741.03", "741.9", "741.90", "741.91", "741.92", "741.93" }
	653.7 - (ICD9) OTHER FETAL ABNORMALITY CAUSING DISPROPORTION
	653.70 - (ICD9) OTHER FETAL ABNORMALITY CAUSING DISPROPORTION UNSPECIFIED AS TO EPISODE OF CARE
	653.71 - (ICD9) OTHER FETAL ABNORMALITY CAUSING DISPROPORTION DELIVERED
	653.73 - (ICD9) OTHER FETAL ABNORMALITY CAUSING DISPROPORTION ANTEPARTUM
	655.0 - (ICD9) CENTRAL NERVOUS SYSTEM MALFORMATION IN FETUS AFFECTING MANAGEMENT OF MOTHER
	655.00 - (ICD9) CENTRAL NERVOUS SYSTEM MALFORMATION IN FETUS UNSPECIFIED AS TO EPISODE OF CARE IN PREGNANCY
	655.01 - (ICD9) CENTRAL NERVOUS SYSTEM MALFORMATION IN FETUS WITH DELIVERY
	655.03 - (ICD9) CENTRAL NERVOUS SYSTEM MALFORMATION IN FETUS ANTEPARTUM
	741.0 - (ICD9) SPINA BIFIDA WITH HYDROCEPHALUS
	741.00 - (ICD9) SPINA BIFIDA UNSPECIFIED REGION WITH HYDROCEPHALUS
	741.01 - (ICD9) SPINA BIFIDA CERVICAL REGION WITH HYDROCEPHALUS
	741.02 - (ICD9) SPINA BIFIDA DORSAL (THORACIC) REGION WITH HYDROCEPHALUS
	741.03 - (ICD9) SPINA BIFIDA LUMBAR REGION WITH HYDROCEPHALUS
	741.9 - (ICD9) SPINA BIFIDA WITHOUT MENTION OF HYDROCEPHALUS
	741.90 - (ICD9) SPINA BIFIDA UNSPECIFIED REGION WITHOUT HYDROCEPHALUS
	741.91 - (ICD9) SPINA BIFIDA CERVICAL REGION WITHOUT HYDROCEPHALUS
	741.92 - (ICD9) SPINA BIFIDA DORSAL (THORACIC) REGION WITHOUT HYDROCEPHALUS
	741.93 - (ICD9) SPINA BIFIDA LUMBAR REGION WITHOUT HYDROCEPHALUS
	The occurrence of Outpatient with the following attributes:
	Diagnosis Code (Any Position) is any of: { "653.7", "653.70", "653.71", "653.73", "655.0", "655.00", "655.01", "655.03", "741.0", "741.00", "741.01", "741.02", "741.03", "741.9", "741.90", "741.91", "741.92", "741.93" }
	653.7 - (ICD9) OTHER FETAL ABNORMALITY CAUSING DISPROPORTION
	653.70 - (ICD9) OTHER FETAL ABNORMALITY CAUSING DISPROPORTION UNSPECIFIED AS TO EPISODE OF CARE
	653.71 - (ICD9) OTHER FETAL ABNORMALITY CAUSING DISPROPORTION DELIVERED
	653.73 - (ICD9) OTHER FETAL ABNORMALITY CAUSING DISPROPORTION ANTEPARTUM
	655.0 - (ICD9) CENTRAL NERVOUS SYSTEM MALFORMATION IN FETUS AFFECTING MANAGEMENT OF MOTHER
	655.00 - (ICD9) CENTRAL NERVOUS SYSTEM MALFORMATION IN FETUS UNSPECIFIED AS TO EPISODE OF CARE IN PREGNANCY
	655.01 - (ICD9) CENTRAL NERVOUS SYSTEM MALFORMATION IN FETUS WITH DELIVERY
	655.03 - (ICD9) CENTRAL NERVOUS SYSTEM MALFORMATION IN FETUS ANTEPARTUM
	741.0 - (ICD9) SPINA BIFIDA WITH HYDROCEPHALUS
	741.00 - (ICD9) SPINA BIFIDA UNSPECIFIED REGION WITH HYDROCEPHALUS
	741.01 - (ICD9) SPINA BIFIDA CERVICAL REGION WITH HYDROCEPHALUS
	741.02 - (ICD9) SPINA BIFIDA DORSAL (THORACIC) REGION WITH HYDROCEPHALUS
	741.03 - (ICD9) SPINA BIFIDA LUMBAR REGION WITH HYDROCEPHALUS
	741.9 - (ICD9) SPINA BIFIDA WITHOUT MENTION OF HYDROCEPHALUS
	741.90 - (ICD9) SPINA BIFIDA UNSPECIFIED REGION WITHOUT HYDROCEPHALUS
	741.91 - (ICD9) SPINA BIFIDA CERVICAL REGION WITHOUT HYDROCEPHALUS
	741.92 - (ICD9) SPINA BIFIDA DORSAL (THORACIC) REGION WITHOUT HYDROCEPHALUS
	741.93 - (ICD9) SPINA BIFIDA LUMBAR REGION WITHOUT HYDROCEPHALUS
Shunt
This event measure was defined as occurring when any of the following criteria were met:
	The occurrence of Inpatient Service with the following attributes:
	Procedure Code (Any Position) is any of: { "62220", "62223" }
	62220 - (HCPCS) Creation of shunt; ventriculo-atrial, -jugular, -auricular
	62223 - (HCPCS) Creation of shunt; ventriculo-peritoneal, -pleural, other terminus
Surgical failure
This event measure was defined as occurring when any of the following criteria were met:
	The occurrence of Inpatient Service with the following attributes:
	Procedure Code (Any Position) is any of: { "62220", "62223", "62200", "62201", "62225", "62230", "62258" }
	62220 - (HCPCS) Creation of shunt; ventriculo-atrial, -jugular, -auricular
	62223 - (HCPCS) Creation of shunt; ventriculo-peritoneal, -pleural, other terminus
	62200 - (HCPCS) Ventriculocisternostomy, third ventricle / Ventriculocisternostomy, third ventricle;
	62201 - (HCPCS) Ventriculocisternostomy, third ventricle; stereotactic method / Ventriculocisternostomy, third ventricle; stereotactic, neuroendoscopic method
	62225 - (HCPCS) Replacement or irrigation, ventricular catheter
	62230 - (HCPCS) Replacement or revision of cerebrospinal fluid shunt, obstructed valve, or distal catheter in shunt system / Replacement or revision of CSF shunt, obstructed valve, or distal catheter in shunt system
	62258 - (HCPCS) Removal of complete cerebrospinal fluid shunt system; with replacement by similar or other shunt at same operation / Removal of complete CSF shunt system; with replacement by similar or other shunt at same operation
Trauma
This event measure was defined as occurring when any of the following criteria were met:
	The occurrence of Inpatient with the following attributes:
	Diagnosis Code (Any Position) is any of: { "767.4", "851.0", "851.00", "851.01", "851.02", "851.03", "851.04", "851.05", "851.06", "851.09", "851.1", "851.10", "851.11", "851.12", "851.13", "851.14", "851.15", "851.16", "851.19", "851.2", "851.20", "851.21", "851.22", "851.23", "851.24", "851.25", "851.26", "851.29", "851.3", "851.30", "851.31", "851.32", "851.33", "851.34", "851.35", "851.36", "…
	767.4 - (ICD9) INJURY TO SPINE AND SPINAL CORD DUE TO BIRTH TRAUMA
	851.0 - (ICD9) CORTEX (CEREBRAL) CONTUSION WITHOUT MENTION OF OPEN INTRACRANIAL WOUND
	851.00 - (ICD9) CORTEX (CEREBRAL) CONTUSION WITHOUT OPEN INTRACRANIAL WOUND STATE OF CONSCIOUSNESS UNSPECIFIED
	851.01 - (ICD9) CORTEX (CEREBRAL) CONTUSION WITHOUT OPEN INTRACRANIAL WOUND WITH NO LOSS OF CONSCIOUSNESS
	851.02 - (ICD9) CORTEX (CEREBRAL) CONTUSION WITHOUT OPEN INTRACRANIAL WOUND WITH BRIEF (LESS THAN ONE HOUR) LOSS OF CONSCIOUSNESS
	851.03 - (ICD9) CORTEX (CEREBRAL) CONTUSION WITHOUT OPEN INTRACRANIAL WOUND WITH MODERATE (1-24 HOURS) LOSS OF CONSCIOUSNESS
	851.04 - (ICD9) CORTEX (CEREBRAL) CONTUSION WITHOUT OPEN INTRACRANIAL WOUND WITH PROLONGED (MORE THAN 24 HOURS) LOSS OF CONSCIOUSNESS AND RETURN TO PRE-EXISTING CONSCIOUS LEVEL
	851.05 - (ICD9) CORTEX (CEREBRAL) CONTUSION WITHOUT OPEN INTRACRANIAL WOUND WITH PROLONGED (MORE THAN 24 HOURS) LOSS OF CONSCIOUSNESS WITHOUT RETURN TO PRE-EXISTING CONSCIOUS LEVEL
	851.06 - (ICD9) CORTEX (CEREBRAL) CONTUSION WITHOUT OPEN INTRACRANIAL WOUND WITH LOSS OF CONSCIOUSNESS OF UNSPECIFIED DURATION
	851.09 - (ICD9) CORTEX (CEREBRAL) CONTUSION WITHOUT OPEN INTRACRANIAL WOUND WITH CONCUSSION UNSPECIFIED
	851.1 - (ICD9) CORTEX (CEREBRAL) CONTUSION WITH OPEN INTRACRANIAL WOUND
	851.10 - (ICD9) CORTEX (CEREBRAL) CONTUSION WITH OPEN INTRACRANIAL WOUND WITHOUT SPECIFIC STATE OF CONSCIOUSNESS
	851.11 - (ICD9) CORTEX (CEREBRAL) CONTUSION WITH OPEN INTRACRANIAL WOUND WITH NO LOSS OF CONSCIOUSNESS
	851.12 - (ICD9) CORTEX (CEREBRAL) CONTUSION WITH OPEN INTRACRANIAL WOUND WITH BRIEF (LESS THAN ONE HOUR) LOSS OF CONSCIOUSNESS
	851.13 - (ICD9) CORTEX (CEREBRAL) CONTUSION WITH OPEN INTRACRANIAL WOUND WITH MODERATE (1-24 HOURS) LOSS OF CONSCIOUSNESS
	851.14 - (ICD9) CORTEX (CEREBRAL) CONTUSION WITH OPEN INTRACRANIAL WOUND WITH PROLONGED (MORE THAN 24 HOURS) LOSS OF CONSCIOUSNESS AND RETURN TO PRE-EXISTING CONSCIOUS LEVEL
	851.15 - (ICD9) CORTEX (CEREBRAL) CONTUSION WITH OPEN INTRACRANIAL WOUND WITH PROLONGED (MORE THAN 24 HOURS) LOSS OF CONSCIOUSNESS WITHOUT RETURN TO PRE-EXISTING CONSCIOUS LEVEL
	851.16 - (ICD9) CORTEX (CEREBRAL) CONTUSION WITH OPEN INTRACRANIAL WOUND WITH LOSS OF CONSCIOUSNESS OF UNSPECIFIED DURATION
	851.19 - (ICD9) CORTEX (CEREBRAL) CONTUSION WITH OPEN INTRACRANIAL WOUND WITH CONCUSSION UNSPECIFIED
	851.2 - (ICD9) CORTEX (CEREBRAL) LACERATION WITHOUT MENTION OF OPEN INTRACRANIAL WOUND
	851.20 - (ICD9) CORTEX (CEREBRAL) LACERATION WITHOUT OPEN INTRACRANIAL WOUND WITH STATE OF CONSCIOUSNESS UNSPECIFIED
	851.21 - (ICD9) CORTEX (CEREBRAL) LACERATION WITHOUT OPEN INTRACRANIAL WOUND WITH NO LOSS OF CONSCIOUSNESS
	851.22 - (ICD9) CORTEX (CEREBRAL) LACERATION WITHOUT OPEN INTRACRANIAL WOUND WITH BRIEF (LESS THAN ONE HOUR) LOSS OF CONSCIOUSNESS
	851.23 - (ICD9) CORTEX (CEREBRAL) LACERATION WITHOUT OPEN INTRACRANIAL WOUND WITH MODERATE (1-24 HOURS) LOSS OF CONSCIOUSNESS
	851.24 - (ICD9) CORTEX (CEREBRAL) LACERATION WITHOUT OPEN INTRACRANIAL WOUND WITH PROLONGED (MORE THAN 24 HOURS) LOSS OF CONSCIOUSNESS AND RETURN TO PRE-EXISTING CONSCIOUS LEVEL
	851.25 - (ICD9) CORTEX (CEREBRAL) LACERATION WITHOUT OPEN INTRACRANIAL WOUND WITH PROLONGED (MORE THAN 24 HOURS) LOSS OF CONSCIOUSNESS WITHOUT RETURN TO PRE-EXISTING CONSCIOUS LEVEL
	851.26 - (ICD9) CORTEX (CEREBRAL) LACERATION WITHOUT OPEN INTRACRANIAL WOUND WITH LOSS OF CONSCIOUSNESS OF UNSPECIFIED DURATION
	851.29 - (ICD9) CORTEX (CEREBRAL) LACERATION WITHOUT OPEN INTRACRANIAL WOUND WITH CONCUSSION UNSPECIFIED
	851.3 - (ICD9) CORTEX (CEREBRAL) LACERATION WITH OPEN INTRACRANIAL WOUND
	851.30 - (ICD9) CORTEX (CEREBRAL) LACERATION WITH OPEN INTRACRANIAL WOUND WITH STATE OF CONSCIOUSNESS UNSPECIFIED
	851.31 - (ICD9) CORTEX (CEREBRAL) LACERATION WITH OPEN INTRACRANIAL WOUND WITH NO LOSS OF CONSCIOUSNESS
	851.32 - (ICD9) CORTEX (CEREBRAL) LACERATION WITH OPEN INTRACRANIAL WOUND WITH BRIEF (LESS THAN ONE HOUR) LOSS OF CONSCIOUSNESS
	851.33 - (ICD9) CORTEX (CEREBRAL) LACERATION WITH OPEN INTRACRANIAL WOUND WITH MODERATE (1-24 HOURS) LOSS OF CONSCIOUSNESS
	851.34 - (ICD9) CORTEX (CEREBRAL) LACERATION WITH OPEN INTRACRANIAL WOUND WITH PROLONGED (MORE THAN 24 HOURS) LOSS OF CONSCIOUSNESS AND RETURN TO PRE-EXISTING CONSCIOUS LEVEL
	851.35 - (ICD9) CORTEX (CEREBRAL) LACERATION WITH OPEN INTRACRANIAL WOUND WITH PROLONGED (MORE THAN 24 HOURS) LOSS OF CONSCIOUSNESS WITHOUT RETURN TO PRE-EXISTING CONSCIOUS LEVEL
	851.36 - (ICD9) CORTEX (CEREBRAL) LACERATION WITH OPEN INTRACRANIAL WOUND WITH LOSS OF CONSCIOUSNESS OF UNSPECIFIED DURATION
	851.39 - (ICD9) CORTEX (CEREBRAL) LACERATION WITH OPEN INTRACRANIAL WOUND WITH CONCUSSION UNSPECIFIED
	851.4 - (ICD9) CEREBELLAR OR BRAIN STEM CONTUSION WITHOUT MENTION OF OPEN INTRACRANIAL WOUND
	851.40 - (ICD9) CEREBELLAR OR BRAIN STEM CONTUSION WITHOUT OPEN INTRACRANIAL WOUND WITH STATE OF CONSCIOUSNESS UNSPECIFIED
	851.41 - (ICD9) CEREBELLAR OR BRAIN STEM CONTUSION WITHOUT OPEN INTRACRANIAL WOUND WITH NO LOSS OF CONSCIOUSNESS
	851.42 - (ICD9) CEREBELLAR OR BRAIN STEM CONTUSION WITHOUT OPEN INTRACRANIAL WOUND WITH BRIEF (LESS THAN ONE HOUR) LOSS OF CONSCIOUSNESS
	851.43 - (ICD9) CEREBELLAR OR BRAIN STEM CONTUSION WITHOUT OPEN INTRACRANIAL WOUND WITH MODERATE (1-24 HOURS) LOSS OF CONSCIOUSNESS
	851.44 - (ICD9) CEREBELLAR OR BRAIN STEM CONTUSION WITHOUT OPEN INTRACRANIAL WOUND WITH PROLONGED (MORE THAN 24 HOURS) LOSS CONSCIOUSNESS AND RETURN TO PRE-EXISTING CONSCIOUS LEVEL
	851.45 - (ICD9) CEREBELLAR OR BRAIN STEM CONTUSION WITHOUT OPEN INTRACRANIAL WOUND WITH PROLONGED (MORE THAN 24 HOURS) LOSS OF CONSCIOUSNESS WITHOUT RETURN TO PRE-EXISTING CONSCIOUS LEVEL
	851.46 - (ICD9) CEREBELLAR OR BRAIN STEM CONTUSION WITHOUT OPEN INTRACRANIAL WOUND WITH LOSS OF CONSCIOUSNESS OF UNSPECIFIED DURATION
	851.49 - (ICD9) CEREBELLAR OR BRAIN STEM CONTUSION WITHOUT OPEN INTRACRANIAL WOUND WITH CONCUSSION UNSPECIFIED
	851.5 - (ICD9) CEREBELLAR OR BRAIN STEM CONTUSION WITH OPEN INTRACRANIAL WOUND
	851.50 - (ICD9) CEREBELLAR OR BRAIN STEM CONTUSION WITH OPEN INTRACRANIAL WOUND WITH STATE OF CONSCIOUSNESS UNSPECIFIED
	851.51 - (ICD9) CEREBELLAR OR BRAIN STEM CONTUSION WITH OPEN INTRACRANIAL WOUND WITH NO LOSS OF CONSCIOUSNESS
	851.52 - (ICD9) CEREBELLAR OR BRAIN STEM CONTUSION WITH OPEN INTRACRANIAL WOUND WITH BRIEF (LESS THAN ONE HOUR) LOSS OF CONSCIOUSNESS
	851.53 - (ICD9) CEREBELLAR OR BRAIN STEM CONTUSION WITH OPEN INTRACRANIAL WOUND WITH MODERATE (1-24 HOURS) LOSS OF CONSCIOUSNESS
	851.54 - (ICD9) CEREBELLAR OR BRAIN STEM CONTUSION WITH OPEN INTRACRANIAL WOUND WITH PROLONGED (MORE THAN 24 HOURS) LOSS OF CONSCIOUSNESS AND RETURN TO PRE-EXISTING CONSCIOUS LEVEL
	851.55 - (ICD9) CEREBELLAR OR BRAIN STEM CONTUSION WITH OPEN INTRACRANIAL WOUND WITH PROLONGED (MORE THAN 24 HOURS) LOSS OF CONSCIOUSNESS WITHOUT RETURN TO PRE-EXISTING CONSCIOUS LEVEL
	851.56 - (ICD9) CEREBELLAR OR BRAIN STEM CONTUSION WITH OPEN INTRACRANIAL WOUND WITH LOSS OF CONSCIOUSNESS OF UNSPECIFIED DURATION
	851.59 - (ICD9) CEREBELLAR OR BRAIN STEM CONTUSION WITH OPEN INTRACRANIAL WOUND WITH CONCUSSION UNSPECIFIED
	851.6 - (ICD9) CEREBELLAR OR BRAIN STEM LACERATION WITHOUT MENTION OF OPEN INTRACRANIAL WOUND
	851.60 - (ICD9) CEREBELLAR OR BRAIN STEM LACERATION WITHOUT OPEN INTRACRANIAL WOUND WITH STATE OF CONSCIOUSNESS UNSPECIFIED
	851.61 - (ICD9) CEREBELLAR OR BRAIN STEM LACERATION WITHOUT OPEN INTRACRANIAL WOUND WITH NO LOSS OF CONSCIOUSNESS
	851.62 - (ICD9) CEREBELLAR OR BRAIN STEM LACERATION WITHOUT OPEN INTRACRANIAL WOUND WITH BRIEF (LESS THAN 1 HOUR) LOSS OF CONSCIOUSNESS
	851.63 - (ICD9) CEREBELLAR OR BRAIN STEM LACERATION WITHOUT OPEN INTRACRANIAL WOUND WITH MODERATE (1-24 HOURS) LOSS OF CONSCIOUSNESS
	851.64 - (ICD9) CEREBELLAR OR BRAIN STEM LACERATION WITHOUT OPEN INTRACRANIAL WOUND WITH PROLONGED (MORE THAN 24 HOURS) LOSS OF CONSCIOUSNESS AND RETURN TO PRE-EXISTING CONSCIOUS LEVEL
	851.65 - (ICD9) CEREBELLAR OR BRAIN STEM LACERATION WITHOUT OPEN INTRACRANIAL WOUND WITH PROLONGED (MORE THAN 24 HOURS) LOSS OF CONSCIOUSNESS WITHOUT RETURN TO PRE-EXISTING CONSCIOUS LEVEL
	851.66 - (ICD9) CEREBELLAR OR BRAIN STEM LACERATION WITHOUT OPEN INTRACRANIAL WOUND WITH LOSS OF CONSCIOUSNESS OF UNSPECIFIED DURATION
	851.69 - (ICD9) CEREBELLAR OR BRAIN STEM LACERATION WITHOUT OPEN INTRACRANIAL WOUND WITH CONCUSSION UNSPECIFIED
	851.7 - (ICD9) CEREBELLAR OR BRAIN STEM LACERATION WITH OPEN INTRACRANIAL WOUND
	851.70 - (ICD9) CEREBELLAR OR BRAIN STEM LACERATION WITH OPEN INTRACRANIAL WOUND WITH STATE OF CONSCIOUSNESS UNSPECIFIED
	851.71 - (ICD9) CEREBELLAR OR BRAIN STEM LACERATION WITH OPEN INTRACRANIAL WOUND WITH NO LOSS OF CONSCIOUSNESS
	851.72 - (ICD9) CEREBELLAR OR BRAIN STEM LACERATION WITH OPEN INTRACRANIAL WOUND WITH BRIEF (LESS THAN ONE HOUR) LOSS OF CONSCIOUSNESS
	851.73 - (ICD9) CEREBELLAR OR BRAIN STEM LACERATION WITH OPEN INTRACRANIAL WOUND WITH MODERATE (1-24 HOURS) LOSS OF CONSCIOUSNESS
	851.74 - (ICD9) CEREBELLAR OR BRAIN STEM LACERATION WITH OPEN INTRACRANIAL WOUND WITH PROLONGED (MORE THAN 24 HOURS) LOSS OF CONSCIOUSNESS AND RETURN TO PRE-EXISTING CONSCIOUS LEVEL
	851.75 - (ICD9) CEREBELLAR OR BRAIN STEM LACERATION WITH OPEN INTRACRANIAL WOUND WITH PROLONGED (MORE THAN 24 HOURS) LOSS OF CONSCIOUSNESS WITHOUT RETURN TO PRE-EXISTING CONSCIOUS LEVEL
	851.76 - (ICD9) CEREBELLAR OR BRAIN STEM LACERATION WITH OPEN INTRACRANIAL WOUND WITH LOSS OF CONSCIOUSNESS OF UNSPECIFIED DURATION
	851.79 - (ICD9) CEREBELLAR OR BRAIN STEM LACERATION WITH OPEN INTRACRANIAL WOUND WITH CONCUSSION UNSPECIFIED
	851.8 - (ICD9) OTHER AND UNSPECIFIED CEREBRAL LACERATION AND CONTUSION WITHOUT MENTION OF OPEN INTRACRANIAL WOUND
	851.80 - (ICD9) OTHER AND UNSPECIFIED CEREBRAL LACERATION AND CONTUSION WITHOUT OPEN INTRACRANIAL WOUND WITH STATE OF CONSCIOUSNESS UNSPECIFIED
	851.81 - (ICD9) OTHER AND UNSPECIFIED CEREBRAL LACERATION AND CONTUSION WITHOUT OPEN INTRACRANIAL WOUND WITH NO LOSS OF CONSCIOUSNESS
	851.82 - (ICD9) OTHER AND UNSPECIFIED CEREBRAL LACERATION AND CONTUSION WITHOUT OPEN INTRACRANIAL WOUND WITH BRIEF (LESS THAN ONE HOUR) LOSS OF CONSCIOUSNESS
	851.83 - (ICD9) OTHER AND UNSPECIFIED CEREBRAL LACERATION AND CONTUSION WITHOUT OPEN INTRACRANIAL WOUND WITH MODERATE (1-24 HOURS) LOSS OF CONSCIOUSNESS
	851.84 - (ICD9) OTHER AND UNSPECIFIED CEREBRAL LACERATION AND CONTUSION WITHOUT OPEN INTRACRANIAL WOUND WITH PROLONGED (MORE THAN 24 HOURS) LOSS OF CONSCIOUSNESS AND RETURN TO PRE-EXISTING CONSCIOUS LEVEL
	851.85 - (ICD9) OTHER AND UNSPECIFIED CEREBRAL LACERATION AND CONTUSION WITHOUT OPEN INTRACRANIAL WOUND WITH PROLONGED (MORE THAN 24 HOURS) LOSS OF CONSCIOUSNESS WITHOUT RETURN TO PRE-EXISTING CONSCIOUS LEVEL
	851.86 - (ICD9) OTHER AND UNSPECIFIED CEREBRAL LACERATION AND CONTUSION WITHOUT OPEN INTRACRANIAL WOUND WITH LOSS OF CONSCIOUSNESS OF UNSPECIFIED DURATION
	851.89 - (ICD9) OTHER AND UNSPECIFIED CEREBRAL LACERATION AND CONTUSION WITHOUT OPEN INTRACRANIAL WOUND WITH CONCUSSION UNSPECIFIED
	851.9 - (ICD9) OTHER AND UNSPECIFIED CEREBRAL LACERATION AND CONTUSION WITH OPEN INTRACRANIAL WOUND
	851.90 - (ICD9) OTHER AND UNSPECIFIED CEREBRAL LACERATION AND CONTUSION WITH OPEN INTRACRANIAL WOUND WITH STATE OF CONSCIOUSNESS UNSPECIFIED
	851.91 - (ICD9) OTHER AND UNSPECIFIED CEREBRAL LACERATION AND CONTUSION WITH OPEN INTRACRANIAL WOUND WITH NO LOSS OF CONSCIOUSNESS
	851.92 - (ICD9) OTHER AND UNSPECIFIED CEREBRAL LACERATION AND CONTUSION WITH OPEN INTRACRANIAL WOUND WITH BRIEF (LESS THAN ONE HOUR) LOSS OF CONSCIOUSNESS
	851.93 - (ICD9) OTHER AND UNSPECIFIED CEREBRAL LACERATION AND CONTUSION WITH OPEN INTRACRANIAL WOUND WITH MODERATE (1-24 HOURS) LOSS OF CONSCIOUSNESS
	851.94 - (ICD9) OTHER AND UNSPECIFIED CEREBRAL LACERATION AND CONTUSION WITH OPEN INTRACRANIAL WOUND WITH PROLONGED (MORE THAN 24 HOURS) LOSS OF CONSCIOUSNESS AND RETURN TO PRE-EXISTING CONSCIOUS LEVEL
	851.95 - (ICD9) OTHER AND UNSPECIFIED CEREBRAL LACERATION AND CONTUSION WITH OPEN INTRACRANIAL WOUND WITH PROLONGED (MORE THAN 24 HOURS) LOSS OF CONSCIOUSNESS WITHOUT RETURN TO PRE-EXISTING CONSCIOUS LEVEL
	851.96 - (ICD9) OTHER AND UNSPECIFIED CEREBRAL LACERATION AND CONTUSION WITH OPEN INTRACRANIAL WOUND WITH LOSS OF CONSCIOUSNESS OF UNSPECIFIED DURATION
	851.99 - (ICD9) OTHER AND UNSPECIFIED CEREBRAL LACERATION AND CONTUSION WITH OPEN INTRACRANIAL WOUND WITH CONCUSSION UNSPECIFIED
	852.0 - (ICD9) SUBARACHNOID HEMORRHAGE FOLLOWING INJURY WITHOUT MENTION OF OPEN INTRACRANIAL WOUND
	852.00 - (ICD9) SUBARACHNOID HEMORRHAGE FOLLOWING INJURY WITHOUT OPEN INTRACRANIAL WOUND WITH STATE OF CONSCIOUSNESS UNSPECIFIED
	852.01 - (ICD9) SUBARACHNOID HEMORRHAGE FOLLOWING INJURY WITHOUT OPEN INTRACRANIAL WOUND WITH NO LOSS OF CONSCIOUSNESS
	852.02 - (ICD9) SUBARACHNOID HEMORRHAGE FOLLOWING INJURY WITHOUT OPEN INTRACRANIAL WOUND WITH BRIEF (LESS THAN ONE HOUR) LOSS OF CONSCIOUSNESS
	852.03 - (ICD9) SUBARACHNOID HEMORRHAGE FOLLOWING INJURY WITHOUT OPEN INTRACRANIAL WOUND WITH MODERATE (1-24 HOURS) LOSS OF CONSCIOUSNESS
	852.04 - (ICD9) SUBARACHNOID HEMORRHAGE FOLLOWING INJURY WITHOUT OPEN INTRACRANIAL WOUND WITH PROLONGED (MORE THAN 24 HOURS) LOSS OF CONSCIOUSNESS AND RETURN TO PRE-EXISTING CONSCIOUS LEVEL
	852.05 - (ICD9) SUBARACHNOID HEMORRHAGE FOLLOWING INJURY WITHOUT OPEN INTRACRANIAL WOUND WITH PROLONGED (MORE THAN 24 HOURS) LOSS OF CONSCIOUSNESS WITHOUT RETURN TO PRE-EXISTING CONSCIOUS LEVEL
	852.06 - (ICD9) SUBARACHNOID HEMORRHAGE FOLLOWING INJURY WITHOUT OPEN INTRACRANIAL WOUND WITH LOSS OF CONSCIOUSNESS OF UNSPECIFIED DURATION
	852.09 - (ICD9) SUBARACHNOID HEMORRHAGE FOLLOWING INJURY WITHOUT OPEN INTRACRANIAL WOUND WITH CONCUSSION UNSPECIFIED
	852.1 - (ICD9) SUBARACHNOID HEMORRHAGE FOLLOWING INJURY WITH OPEN INTRACRANIAL WOUND
	852.10 - (ICD9) SUBARACHNOID HEMORRHAGE FOLLOWING INJURY WITH OPEN INTRACRANIAL WOUND WITH STATE OF CONSCIOUSNESS UNSPECIFIED
	852.11 - (ICD9) SUBARACHNOID HEMORRHAGE FOLLOWING INJURY WITH OPEN INTRACRANIAL WOUND WITH NO LOSS OF CONSCIOUSNESS
	852.12 - (ICD9) SUBARACHNOID HEMORRHAGE FOLLOWING INJURY WITH OPEN INTRACRANIAL WOUND WITH BRIEF (LESS THAN ONE HOUR) LOSS OF CONSCIOUSNESS
	852.13 - (ICD9) SUBARACHNOID HEMORRHAGE FOLLOWING INJURY WITH OPEN INTRACRANIAL WOUND WITH MODERATE (1-24 HOURS) LOSS OF CONSCIOUSNESS
	852.14 - (ICD9) SUBARACHNOID HEMORRHAGE FOLLOWING INJURY WITH OPEN INTRACRANIAL WOUND WITH PROLONGED (MORE THAN 24 HOURS) LOSS OF CONSCIOUSNESS AND RETURN TO PRE-EXISTING CONSCIOUS LEVEL
	852.15 - (ICD9) SUBARACHNOID HEMORRHAGE FOLLOWING INJURY WITH OPEN INTRACRANIAL WOUND WITH PROLONGED (MORE THAN 24 HOURS) LOSS OF CONSCIOUSNESS WITHOUT RETURN TO PRE-EXISTING CONSCIOUS LEVEL
	852.16 - (ICD9) SUBARACHNOID HEMORRHAGE FOLLOWING INJURY WITH OPEN INTRACRANIAL WOUND WITH LOSS OF CONSCIOUSNESS OF UNSPECIFIED DURATION
	852.19 - (ICD9) SUBARACHNOID HEMORRHAGE FOLLOWING INJURY WITH OPEN INTRACRANIAL WOUND WITH CONCUSSION UNSPECIFIED
	852.2 - (ICD9) SUBDURAL HEMORRHAGE FOLLOWING INJURY WITHOUT MENTION OF OPEN INTRACRANIAL WOUND
	852.20 - (ICD9) SUBDURAL HEMORRHAGE FOLLOWING INJURY WITHOUT OPEN INTRACRANIAL WOUND WITH STATE OF CONSCIOUSNESS UNSPECIFIED
	852.21 - (ICD9) SUBDURAL HEMORRHAGE FOLLOWING INJURY WITHOUT OPEN INTRACRANIAL WOUND WITH NO LOSS OF CONSCIOUSNESS
	852.22 - (ICD9) SUBDURAL HEMORRHAGE FOLLOWING INJURY WITHOUT OPEN INTRACRANIAL WOUND WITH BRIEF (LESS THAN ONE HOUR) LOSS OF CONSCIOUSNESS
	852.23 - (ICD9) SUBDURAL HEMORRHAGE FOLLOWING INJURY WITHOUT OPEN INTRACRANIAL WOUND WITH MODERATE (1-24 HOURS) LOSS OF CONSCIOUSNESS
	852.24 - (ICD9) SUBDURAL HEMORRHAGE FOLLOWING INJURY WITHOUT OPEN INTRACRANIAL WOUND WITH PROLONGED (MORE THAN 24 HOURS) LOSS OF CONSCIOUSNESS AND RETURN TO PRE-EXISTING CONSCIOUS LEVEL
	852.25 - (ICD9) SUBDURAL HEMORRHAGE FOLLOWING INJURY WITHOUT OPEN INTRACRANIAL WOUND WITH PROLONGED (MORE THAN 24 HOURS) LOSS OF CONSCIOUSNESS WITHOUT RETURN TO PRE-EXISTING CONSCIOUS LEVEL
	852.26 - (ICD9) SUBDURAL HEMORRHAGE FOLLOWING INJURY WITHOUT OPEN INTRACRANIAL WOUND WITH LOSS OF CONSCIOUSNESS OF UNSPECIFIED DURATION
	852.29 - (ICD9) SUBDURAL HEMORRHAGE FOLLOWING INJURY WITHOUT OPEN INTRACRANIAL WOUND WITH CONCUSSION UNSPECIFIED
	852.3 - (ICD9) SUBDURAL HEMORRHAGE FOLLOWING INJURY WITH OPEN INTRACRANIAL WOUND
	852.30 - (ICD9) SUBDURAL HEMORRHAGE FOLLOWING INJURY WITH OPEN INTRACRANIAL WOUND WITH STATE OF CONSCIOUSNESS UNSPECIFIED
	852.31 - (ICD9) SUBDURAL HEMORRHAGE FOLLOWING INJURY WITH OPEN INTRACRANIAL WOUND WITH NO LOSS OF CONSCIOUSNESS
	852.32 - (ICD9) SUBDURAL HEMORRHAGE FOLLOWING INJURY WITH OPEN INTRACRANIAL WOUND WITH BRIEF (LESS THAN ONE HOUR) LOSS OF CONSCIOUSNESS
	852.33 - (ICD9) SUBDURAL HEMORRHAGE FOLLOWING INJURY WITH OPEN INTRACRANIAL WOUND WITH MODERATE (1-24 HOURS) LOSS OF CONSCIOUSNESS
	852.34 - (ICD9) SUBDURAL HEMORRHAGE FOLLOWING INJURY WITH OPEN INTRACRANIAL WOUND WITH PROLONGED (MORE THAN 24 HOURS) LOSS OF CONSCIOUSNESS AND RETURN TO PRE-EXISTING CONSCIOUS LEVEL
	852.35 - (ICD9) SUBDURAL HEMORRHAGE FOLLOWING INJURY WITH OPEN INTRACRANIAL WOUND WITH PROLONGED (MORE THAN 24 HOURS) LOSS OF CONSCIOUSNESS WITHOUT RETURN TO PRE-EXISTING CONSCIOUS LEVEL
	852.36 - (ICD9) SUBDURAL HEMORRHAGE FOLLOWING INJURY WITH OPEN INTRACRANIAL WOUND WITH LOSS OF CONSCIOUSNESS OF UNSPECIFIED DURATION
	852.39 - (ICD9) SUBDURAL HEMORRHAGE FOLLOWING INJURY WITH OPEN INTRACRANIAL WOUND WITH CONCUSSION UNSPECIFIED
	852.4 - (ICD9) EXTRADURAL HEMORRHAGE FOLLOWING INJURY WITHOUT MENTION OF OPEN INTRACRANIAL WOUND
	852.40 - (ICD9) EXTRADURAL HEMORRHAGE FOLLOWING INJURY WITHOUT OPEN INTRACRANIAL WOUND WITH STATE OF CONSCIOUSNESS UNSPECIFIED
	852.41 - (ICD9) EXTRADURAL HEMORRHAGE FOLLOWING INJURY WITHOUT OPEN INTRACRANIAL WOUND WITH NO LOSS OF CONSCIOUSNESS
	852.42 - (ICD9) EXTRADURAL HEMORRHAGE FOLLOWING INJURY WITHOUT OPEN INTRACRANIAL WOUND WITH BRIEF (LESS THAN 1 HOUR) LOSS OF CONSCIOUSNESS
	852.43 - (ICD9) EXTRADURAL HEMORRHAGE FOLLOWING INJURY WITHOUT OPEN INTRACRANIAL WOUND WITH MODERATE (1-24 HOURS) LOSS OF CONSCIOUSNESS
	852.44 - (ICD9) EXTRADURAL HEMORRHAGE FOLLOWING INJURY WITHOUT OPEN INTRACRANIAL WOUND WITH PROLONGED (MORE THAN 24 HOURS) LOSS OF CONSCIOUSNESS AND RETURN TO PRE-EXISTING CONSCIOUS LEVEL
	852.45 - (ICD9) EXTRADURAL HEMORRHAGE FOLLOWING INJURY WITHOUT OPEN INTRACRANIAL WOUND WITH PROLONGED (MORE THAN 24 HOURS) LOSS OF CONSCIOUSNESS WITHOUT RETURN TO PRE-EXISTING CONSCIOUS LEVEL
	852.46 - (ICD9) EXTRADURAL HEMORRHAGE FOLLOWING INJURY WITHOUT OPEN INTRACRANIAL WOUND WITH LOSS OF CONSCIOUSNESS OF UNSPECIFIED DURATION
	852.49 - (ICD9) EXTRADURAL HEMORRHAGE FOLLOWING INJURY WITHOUT OPEN INTRACRANIAL WOUND WITH CONCUSSION UNSPECIFIED
	852.5 - (ICD9) EXTRADURAL HEMORRHAGE FOLLOWING INJURY WITH OPEN INTRACRANIAL WOUND
	852.50 - (ICD9) EXTRADURAL HEMORRHAGE FOLLOWING INJURY WITH OPEN INTRACRANIAL WOUND WITH STATE OF CONSCIOUSNESS UNSPECIFIED
	852.51 - (ICD9) EXTRADURAL HEMORRHAGE FOLLOWING INJURY WITH OPEN INTRACRANIAL WOUND WITH NO LOSS OF CONSCIOUSNESS
	852.52 - (ICD9) EXTRADURAL HEMORRHAGE FOLLOWING INJURY WITH OPEN INTRACRANIAL WOUND WITH BRIEF (LESS THAN ONE HOUR) LOSS OF CONSCIOUSNESS
	852.53 - (ICD9) EXTRADURAL HEMORRHAGE FOLLOWING INJURY WITH OPEN INTRACRANIAL WOUND WITH MODERATE (1-24 HOURS) LOSS OF CONSCIOUSNESS
	852.54 - (ICD9) EXTRADURAL HEMORRHAGE FOLLOWING INJURY WITH OPEN INTRACRANIAL WOUND WITH PROLONGED (MORE THAN 24 HOURS) LOSS OF CONSCIOUSNESS AND RETURN TO PRE-EXISTING CONSCIOUS LEVEL
	852.55 - (ICD9) EXTRADURAL HEMORRHAGE FOLLOWING INJURY WITH OPEN INTRACRANIAL WOUND WITH PROLONGED (MORE THAN 24 HOURS) LOSS OF CONSCIOUSNESS WITHOUT RETURN TO PRE-EXISTING CONSCIOUS LEVEL
	852.56 - (ICD9) EXTRADURAL HEMORRHAGE FOLLOWING INJURY WITH OPEN INTRACRANIAL WOUND WITH LOSS OF CONSCIOUSNESS OF UNSPECIFIED DURATION
	852.59 - (ICD9) EXTRADURAL HEMORRHAGE FOLLOWING INJURY WITH OPEN INTRACRANIAL WOUND WITH CONCUSSION UNSPECIFIED
	853.0 - (ICD9) OTHER AND UNSPECIFIED INTRACRANIAL HEMORRHAGE FOLLOWING INJURY WITHOUT MENTION OF OPEN INTRACRANIAL WOUND
	853.00 - (ICD9) OTHER AND UNSPECIFIED INTRACRANIAL HEMORRHAGE FOLLOWING INJURY WITHOUT OPEN INTRACRANIAL WOUND WITH STATE OF CONSCIOUSNESS UNSPECIFIED
	853.01 - (ICD9) OTHER AND UNSPECIFIED INTRACRANIAL HEMORRHAGE FOLLOWING INJURY WITHOUT OPEN INTRACRANIAL WOUND WITH NO LOSS OF CONSCIOUSNESS
	853.02 - (ICD9) OTHER AND UNSPECIFIED INTRACRANIAL HEMORRHAGE FOLLOWING INJURY WITHOUT OPEN INTRACRANIAL WOUND WITH BRIEF (LESS THAN ONE HOUR) LOSS OF CONSCIOUSNESS
	853.03 - (ICD9) OTHER AND UNSPECIFIED INTRACRANIAL HEMORRHAGE FOLLOWING INJURY WITHOUT OPEN INTRACRANIAL WOUND WITH MODERATE (1-24 HOURS) LOSS OF CONSCIOUSNESS
	853.04 - (ICD9) OTHER AND UNSPECIFIED INTRACRANIAL HEMORRHAGE FOLLOWING INJURY WITHOUT OPEN INTRACRANIAL WOUND WITH PROLONGED (MORE THAN 24 HOURS) LOSS OF CONSCIOUSNESS AND RETURN TO PRE-EXISTING CONSCIOUS LEVEL
	853.05 - (ICD9) OTHER AND UNSPECIFIED INTRACRANIAL HEMORRHAGE FOLLOWING INJURY WITHOUT OPEN INTRACRANIAL WOUND WITH PROLONGED (MORE THAN 24 HOURS) LOSS OF CONSCIOUSNESS WITHOUT RETURN TO PRE-EXISTING CONSCIOUS LEVEL
	853.06 - (ICD9) OTHER AND UNSPECIFIED INTRACRANIAL HEMORRHAGE FOLLOWING INJURY WITHOUT OPEN INTRACRANIAL WOUND WITH LOSS OF CONSCIOUSNESS OF UNSPECIFIED
	853.09 - (ICD9) OTHER AND UNSPECIFIED INTRACRANIAL HEMORRHAGE FOLLOWING INJURY WITHOUT OPEN INTRACRANIAL WOUND WITH CONCUSSION UNSPECIFIED
	853.1 - (ICD9) OTHER AND UNSPECIFIED INTRACRANIAL HEMORRHAGE FOLLOWING INJURY WITH OPEN INTRACRANIAL WOUND
	853.10 - (ICD9) OTHER AND UNSPECIFIED INTRACRANIAL HEMORRHAGE FOLLOWING INJURY WITH OPEN INTRACRANIAL WOUND WITH STATE OF CONSCIOUSNESS UNSPECIFIED
	853.11 - (ICD9) OTHER AND UNSPECIFIED INTRACRANIAL HEMORRHAGE FOLLOWING INJURY WITH OPEN INTRACRANIAL WOUND WITH NO LOSS OF CONSCIOUSNESS
	853.12 - (ICD9) OTHER AND UNSPECIFIED INTRACRANIAL HEMORRHAGE FOLLOWING INJURY WITH OPEN INTRACRANIAL WOUND WITH BRIEF (LESS THAN ONE HOUR) LOSS OF CONSCIOUSNESS
	853.13 - (ICD9) OTHER AND UNSPECIFIED INTRACRANIAL HEMORRHAGE FOLLOWING INJURY WITH OPEN INTRACRANIAL WOUND WITH MODERATE (1-24 HOURS) LOSS OF CONSCIOUSNESS
	853.14 - (ICD9) OTHER AND UNSPECIFIED INTRACRANIAL HEMORRHAGE FOLLOWING INJURY WITH OPEN INTRACRANIAL WOUND WITH PROLONGED( MORE THAN 24 HOURS) LOSS OF CONSCIOUSNESS AND RETURN TO PRE-EXISTING CONSCIOUS LEVEL
	853.15 - (ICD9) OTHER AND UNSPECIFIED INTRACRANIAL HEMORRHAGE FOLLOWING INJURY WITH OPEN INTRACRANIAL WOUND WITH PROLONGED (MORE THAN 24 HOURS) LOSS OF CONSCIOUSNESS WITHOUT RETURN TO PRE-EXISTING CONSCIOUS LEVEL
	853.16 - (ICD9) OTHER AND UNSPECIFIED INTRACRANIAL HEMORRHAGE FOLLOWING INJURY WITH OPEN INTRACRANIAL WOUND WITH LOSS OF CONSCIOUSNESS OF UNSPECIFIED DURATION
	853.19 - (ICD9) OTHER AND UNSPECIFIED INTRACRANIAL HEMORRHAGE FOLLOWING INJURY WITH OPEN INTRACRANIAL WOUND WITH CONCUSSION UNSPECIFIED
	854.0 - (ICD9) INTRACRANIAL INJURY OF OTHER AND UNSPECIFIED NATURE WITHOUT MENTION OF OPEN INTRACRANIAL WOUND
	854.00 - (ICD9) INTRACRANIAL INJURY OF OTHER AND UNSPECIFIED NATURE WITHOUT OPEN INTRACRANIAL WOUND WITH STATE OF CONSCIOUSNESS UNSPECIFIED
	854.01 - (ICD9) INTRACRANIAL INJURY OF OTHER AND UNSPECIFIED NATURE WITHOUT OPEN INTRACRANIAL WOUND WITH NO LOSS OF CONSCIOUSNESS
	854.02 - (ICD9) INTRACRANIAL INJURY OF OTHER AND UNSPECIFIED NATURE WITHOUT OPEN INTRACRANIAL WOUND WITH BRIEF (LESS THAN ONE HOUR) LOSS OF CONSCIOUSNESS
	854.03 - (ICD9) INTRACRANIAL INJURY OF OTHER AND UNSPECIFIED NATURE WITHOUT OPEN INTRACRANIAL WOUND WITH MODERATE (1-24 HOURS) LOSS OF CONSCIOUSNESS
	854.04 - (ICD9) INTRACRANIAL INJURY OF OTHER AND UNSPECIFIED NATURE WITHOUT OPEN INTRACRANIAL WOUND WITH PROLONGED (MORE THAN 24 HOURS) LOSS OF CONSCIOUSNESS AND RETURN TO PRE-EXISTING CONSCIOUS LEVEL
	854.05 - (ICD9) INTRACRANIAL INJURY OF OTHER AND UNSPECIFIED NATURE WITHOUT OPEN INTRACRANIAL WOUND WITH PROLONGED (MORE THAN 24 HOURS) LOSS OF CONSCIOUSNESS WITHOUT RETURN TO PRE-EXISTING CONSCIOUS LEVEL
	854.06 - (ICD9) INTRACRANIAL INJURY OF OTHER AND UNSPECIFIED NATURE WITHOUT OPEN INTRACRANIAL WOUND WITH LOSS OF CONSCIOUSNESS OF UNSPECIFIED DURATION
	854.09 - (ICD9) INTRACRANIAL INJURY OF OTHER AND UNSPECIFIED NATURE WITHOUT OPEN INTRACRANIAL WOUND WITH CONCUSSION UNSPECIFIED
	854.1 - (ICD9) INTRACRANIAL INJURY OF OTHER AND UNSPECIFIED NATURE WITH OPEN INTRACRANIAL WOUND
	854.10 - (ICD9) INTRACRANIAL INJURY OF OTHER AND UNSPECIFIED NATURE WITH OPEN INTRACRANIAL WOUND WITH STATE OF CONSCIOUSNESS UNSPECIFIED
	854.11 - (ICD9) INTRACRANIAL INJURY OF OTHER AND UNSPECIFIED NATURE WITH OPEN INTRACRANIAL WOUND WITH NO LOSS OF CONSCIOUSNESS
	854.12 - (ICD9) INTRACRANIAL INJURY OF OTHER AND UNSPECIFIED NATURE WITH OPEN INTRACRANIAL WOUND WITH BRIEF (LESS THAN ONE HOUR) LOSS OF CONSCIOUSNESS
	854.13 - (ICD9) INTRACRANIAL INJURY OF OTHER AND UNSPECIFIED NATURE WITH OPEN INTRACRANIAL WOUND WITH MODERATE (1-24 HOURS) LOSS OF CONSCIOUSNESS
	854.14 - (ICD9) INTRACRANIAL INJURY OF OTHER AND UNSPECIFIED NATURE WITH OPEN INTRACRANIAL WOUND WITH PROLONGED (MORE THAN 24 HOURS) LOSS OF CONSCIOUSNESS AND RETURN TO PRE-EXISTING CONSCIOUS LEVEL
	854.15 - (ICD9) INTRACRANIAL INJURY OF OTHER AND UNSPECIFIED NATURE WITH OPEN INTRACRANIAL WOUND WITH PROLONGED (MORE THAN 24 HOURS) LOSS OF CONSCIOUSNESS WITHOUT RETURN TO PRE-EXISTING CONSCIOUS LEVEL
	854.16 - (ICD9) INTRACRANIAL INJURY OF OTHER AND UNSPECIFIED NATURE WITH OPEN INTRACRANIAL WOUND WITH LOSS OF CONSCIOUSNESS OF UNSPECIFIED DURATION
	854.19 - (ICD9) INTRACRANIAL INJURY OF OTHER AND UNSPECIFIED NATURE WITH OPEN INTRACRANIAL WOUND WITH CONCUSSION UNSPECIFIED
	995.55 - (ICD9) SHAKEN BABY SYNDROME
	The occurrence of Outpatient with the following attributes:
	Diagnosis Code (Any Position) is any of: { "995.55", "767.4", "851.0", "851.00", "851.01", "851.02", "851.03", "851.04", "851.05", "851.06", "851.09", "851.1", "851.10", "851.11", "851.12", "851.13", "851.14", "851.15", "851.16", "851.19", "851.2", "851.20", "851.21", "851.22", "851.23", "851.24", "851.25", "851.26", "851.29", "851.3", "851.30", "851.31", "851.32", "851.33", "851.34", "851.35", "…
	995.55 - (ICD9) SHAKEN BABY SYNDROME
	767.4 - (ICD9) INJURY TO SPINE AND SPINAL CORD DUE TO BIRTH TRAUMA
	851.0 - (ICD9) CORTEX (CEREBRAL) CONTUSION WITHOUT MENTION OF OPEN INTRACRANIAL WOUND
	851.00 - (ICD9) CORTEX (CEREBRAL) CONTUSION WITHOUT OPEN INTRACRANIAL WOUND STATE OF CONSCIOUSNESS UNSPECIFIED
	851.01 - (ICD9) CORTEX (CEREBRAL) CONTUSION WITHOUT OPEN INTRACRANIAL WOUND WITH NO LOSS OF CONSCIOUSNESS
	851.02 - (ICD9) CORTEX (CEREBRAL) CONTUSION WITHOUT OPEN INTRACRANIAL WOUND WITH BRIEF (LESS THAN ONE HOUR) LOSS OF CONSCIOUSNESS
	851.03 - (ICD9) CORTEX (CEREBRAL) CONTUSION WITHOUT OPEN INTRACRANIAL WOUND WITH MODERATE (1-24 HOURS) LOSS OF CONSCIOUSNESS
	851.04 - (ICD9) CORTEX (CEREBRAL) CONTUSION WITHOUT OPEN INTRACRANIAL WOUND WITH PROLONGED (MORE THAN 24 HOURS) LOSS OF CONSCIOUSNESS AND RETURN TO PRE-EXISTING CONSCIOUS LEVEL
	851.05 - (ICD9) CORTEX (CEREBRAL) CONTUSION WITHOUT OPEN INTRACRANIAL WOUND WITH PROLONGED (MORE THAN 24 HOURS) LOSS OF CONSCIOUSNESS WITHOUT RETURN TO PRE-EXISTING CONSCIOUS LEVEL
	851.06 - (ICD9) CORTEX (CEREBRAL) CONTUSION WITHOUT OPEN INTRACRANIAL WOUND WITH LOSS OF CONSCIOUSNESS OF UNSPECIFIED DURATION
	851.09 - (ICD9) CORTEX (CEREBRAL) CONTUSION WITHOUT OPEN INTRACRANIAL WOUND WITH CONCUSSION UNSPECIFIED
	851.1 - (ICD9) CORTEX (CEREBRAL) CONTUSION WITH OPEN INTRACRANIAL WOUND
	851.10 - (ICD9) CORTEX (CEREBRAL) CONTUSION WITH OPEN INTRACRANIAL WOUND WITHOUT SPECIFIC STATE OF CONSCIOUSNESS
	851.11 - (ICD9) CORTEX (CEREBRAL) CONTUSION WITH OPEN INTRACRANIAL WOUND WITH NO LOSS OF CONSCIOUSNESS
	851.12 - (ICD9) CORTEX (CEREBRAL) CONTUSION WITH OPEN INTRACRANIAL WOUND WITH BRIEF (LESS THAN ONE HOUR) LOSS OF CONSCIOUSNESS
	851.13 - (ICD9) CORTEX (CEREBRAL) CONTUSION WITH OPEN INTRACRANIAL WOUND WITH MODERATE (1-24 HOURS) LOSS OF CONSCIOUSNESS
	851.14 - (ICD9) CORTEX (CEREBRAL) CONTUSION WITH OPEN INTRACRANIAL WOUND WITH PROLONGED (MORE THAN 24 HOURS) LOSS OF CONSCIOUSNESS AND RETURN TO PRE-EXISTING CONSCIOUS LEVEL
	851.15 - (ICD9) CORTEX (CEREBRAL) CONTUSION WITH OPEN INTRACRANIAL WOUND WITH PROLONGED (MORE THAN 24 HOURS) LOSS OF CONSCIOUSNESS WITHOUT RETURN TO PRE-EXISTING CONSCIOUS LEVEL
	851.16 - (ICD9) CORTEX (CEREBRAL) CONTUSION WITH OPEN INTRACRANIAL WOUND WITH LOSS OF CONSCIOUSNESS OF UNSPECIFIED DURATION
	851.19 - (ICD9) CORTEX (CEREBRAL) CONTUSION WITH OPEN INTRACRANIAL WOUND WITH CONCUSSION UNSPECIFIED
	851.2 - (ICD9) CORTEX (CEREBRAL) LACERATION WITHOUT MENTION OF OPEN INTRACRANIAL WOUND
	851.20 - (ICD9) CORTEX (CEREBRAL) LACERATION WITHOUT OPEN INTRACRANIAL WOUND WITH STATE OF CONSCIOUSNESS UNSPECIFIED
	851.21 - (ICD9) CORTEX (CEREBRAL) LACERATION WITHOUT OPEN INTRACRANIAL WOUND WITH NO LOSS OF CONSCIOUSNESS
	851.22 - (ICD9) CORTEX (CEREBRAL) LACERATION WITHOUT OPEN INTRACRANIAL WOUND WITH BRIEF (LESS THAN ONE HOUR) LOSS OF CONSCIOUSNESS
	851.23 - (ICD9) CORTEX (CEREBRAL) LACERATION WITHOUT OPEN INTRACRANIAL WOUND WITH MODERATE (1-24 HOURS) LOSS OF CONSCIOUSNESS
	851.24 - (ICD9) CORTEX (CEREBRAL) LACERATION WITHOUT OPEN INTRACRANIAL WOUND WITH PROLONGED (MORE THAN 24 HOURS) LOSS OF CONSCIOUSNESS AND RETURN TO PRE-EXISTING CONSCIOUS LEVEL
	851.25 - (ICD9) CORTEX (CEREBRAL) LACERATION WITHOUT OPEN INTRACRANIAL WOUND WITH PROLONGED (MORE THAN 24 HOURS) LOSS OF CONSCIOUSNESS WITHOUT RETURN TO PRE-EXISTING CONSCIOUS LEVEL
	851.26 - (ICD9) CORTEX (CEREBRAL) LACERATION WITHOUT OPEN INTRACRANIAL WOUND WITH LOSS OF CONSCIOUSNESS OF UNSPECIFIED DURATION
	851.29 - (ICD9) CORTEX (CEREBRAL) LACERATION WITHOUT OPEN INTRACRANIAL WOUND WITH CONCUSSION UNSPECIFIED
	851.3 - (ICD9) CORTEX (CEREBRAL) LACERATION WITH OPEN INTRACRANIAL WOUND
	851.30 - (ICD9) CORTEX (CEREBRAL) LACERATION WITH OPEN INTRACRANIAL WOUND WITH STATE OF CONSCIOUSNESS UNSPECIFIED
	851.31 - (ICD9) CORTEX (CEREBRAL) LACERATION WITH OPEN INTRACRANIAL WOUND WITH NO LOSS OF CONSCIOUSNESS
	851.32 - (ICD9) CORTEX (CEREBRAL) LACERATION WITH OPEN INTRACRANIAL WOUND WITH BRIEF (LESS THAN ONE HOUR) LOSS OF CONSCIOUSNESS
	851.33 - (ICD9) CORTEX (CEREBRAL) LACERATION WITH OPEN INTRACRANIAL WOUND WITH MODERATE (1-24 HOURS) LOSS OF CONSCIOUSNESS
	851.34 - (ICD9) CORTEX (CEREBRAL) LACERATION WITH OPEN INTRACRANIAL WOUND WITH PROLONGED (MORE THAN 24 HOURS) LOSS OF CONSCIOUSNESS AND RETURN TO PRE-EXISTING CONSCIOUS LEVEL
	851.35 - (ICD9) CORTEX (CEREBRAL) LACERATION WITH OPEN INTRACRANIAL WOUND WITH PROLONGED (MORE THAN 24 HOURS) LOSS OF CONSCIOUSNESS WITHOUT RETURN TO PRE-EXISTING CONSCIOUS LEVEL
	851.36 - (ICD9) CORTEX (CEREBRAL) LACERATION WITH OPEN INTRACRANIAL WOUND WITH LOSS OF CONSCIOUSNESS OF UNSPECIFIED DURATION
	851.39 - (ICD9) CORTEX (CEREBRAL) LACERATION WITH OPEN INTRACRANIAL WOUND WITH CONCUSSION UNSPECIFIED
	851.4 - (ICD9) CEREBELLAR OR BRAIN STEM CONTUSION WITHOUT MENTION OF OPEN INTRACRANIAL WOUND
	851.40 - (ICD9) CEREBELLAR OR BRAIN STEM CONTUSION WITHOUT OPEN INTRACRANIAL WOUND WITH STATE OF CONSCIOUSNESS UNSPECIFIED
	851.41 - (ICD9) CEREBELLAR OR BRAIN STEM CONTUSION WITHOUT OPEN INTRACRANIAL WOUND WITH NO LOSS OF CONSCIOUSNESS
	851.42 - (ICD9) CEREBELLAR OR BRAIN STEM CONTUSION WITHOUT OPEN INTRACRANIAL WOUND WITH BRIEF (LESS THAN ONE HOUR) LOSS OF CONSCIOUSNESS
	851.43 - (ICD9) CEREBELLAR OR BRAIN STEM CONTUSION WITHOUT OPEN INTRACRANIAL WOUND WITH MODERATE (1-24 HOURS) LOSS OF CONSCIOUSNESS
	851.44 - (ICD9) CEREBELLAR OR BRAIN STEM CONTUSION WITHOUT OPEN INTRACRANIAL WOUND WITH PROLONGED (MORE THAN 24 HOURS) LOSS CONSCIOUSNESS AND RETURN TO PRE-EXISTING CONSCIOUS LEVEL
	851.45 - (ICD9) CEREBELLAR OR BRAIN STEM CONTUSION WITHOUT OPEN INTRACRANIAL WOUND WITH PROLONGED (MORE THAN 24 HOURS) LOSS OF CONSCIOUSNESS WITHOUT RETURN TO PRE-EXISTING CONSCIOUS LEVEL
	851.46 - (ICD9) CEREBELLAR OR BRAIN STEM CONTUSION WITHOUT OPEN INTRACRANIAL WOUND WITH LOSS OF CONSCIOUSNESS OF UNSPECIFIED DURATION
	851.49 - (ICD9) CEREBELLAR OR BRAIN STEM CONTUSION WITHOUT OPEN INTRACRANIAL WOUND WITH CONCUSSION UNSPECIFIED
	851.5 - (ICD9) CEREBELLAR OR BRAIN STEM CONTUSION WITH OPEN INTRACRANIAL WOUND
	851.50 - (ICD9) CEREBELLAR OR BRAIN STEM CONTUSION WITH OPEN INTRACRANIAL WOUND WITH STATE OF CONSCIOUSNESS UNSPECIFIED
	851.51 - (ICD9) CEREBELLAR OR BRAIN STEM CONTUSION WITH OPEN INTRACRANIAL WOUND WITH NO LOSS OF CONSCIOUSNESS
	851.52 - (ICD9) CEREBELLAR OR BRAIN STEM CONTUSION WITH OPEN INTRACRANIAL WOUND WITH BRIEF (LESS THAN ONE HOUR) LOSS OF CONSCIOUSNESS
	851.53 - (ICD9) CEREBELLAR OR BRAIN STEM CONTUSION WITH OPEN INTRACRANIAL WOUND WITH MODERATE (1-24 HOURS) LOSS OF CONSCIOUSNESS
	851.54 - (ICD9) CEREBELLAR OR BRAIN STEM CONTUSION WITH OPEN INTRACRANIAL WOUND WITH PROLONGED (MORE THAN 24 HOURS) LOSS OF CONSCIOUSNESS AND RETURN TO PRE-EXISTING CONSCIOUS LEVEL
	851.55 - (ICD9) CEREBELLAR OR BRAIN STEM CONTUSION WITH OPEN INTRACRANIAL WOUND WITH PROLONGED (MORE THAN 24 HOURS) LOSS OF CONSCIOUSNESS WITHOUT RETURN TO PRE-EXISTING CONSCIOUS LEVEL
	851.56 - (ICD9) CEREBELLAR OR BRAIN STEM CONTUSION WITH OPEN INTRACRANIAL WOUND WITH LOSS OF CONSCIOUSNESS OF UNSPECIFIED DURATION
	851.59 - (ICD9) CEREBELLAR OR BRAIN STEM CONTUSION WITH OPEN INTRACRANIAL WOUND WITH CONCUSSION UNSPECIFIED
	851.6 - (ICD9) CEREBELLAR OR BRAIN STEM LACERATION WITHOUT MENTION OF OPEN INTRACRANIAL WOUND
	851.60 - (ICD9) CEREBELLAR OR BRAIN STEM LACERATION WITHOUT OPEN INTRACRANIAL WOUND WITH STATE OF CONSCIOUSNESS UNSPECIFIED
	851.61 - (ICD9) CEREBELLAR OR BRAIN STEM LACERATION WITHOUT OPEN INTRACRANIAL WOUND WITH NO LOSS OF CONSCIOUSNESS
	851.62 - (ICD9) CEREBELLAR OR BRAIN STEM LACERATION WITHOUT OPEN INTRACRANIAL WOUND WITH BRIEF (LESS THAN 1 HOUR) LOSS OF CONSCIOUSNESS
	851.63 - (ICD9) CEREBELLAR OR BRAIN STEM LACERATION WITHOUT OPEN INTRACRANIAL WOUND WITH MODERATE (1-24 HOURS) LOSS OF CONSCIOUSNESS
	851.64 - (ICD9) CEREBELLAR OR BRAIN STEM LACERATION WITHOUT OPEN INTRACRANIAL WOUND WITH PROLONGED (MORE THAN 24 HOURS) LOSS OF CONSCIOUSNESS AND RETURN TO PRE-EXISTING CONSCIOUS LEVEL
	851.65 - (ICD9) CEREBELLAR OR BRAIN STEM LACERATION WITHOUT OPEN INTRACRANIAL WOUND WITH PROLONGED (MORE THAN 24 HOURS) LOSS OF CONSCIOUSNESS WITHOUT RETURN TO PRE-EXISTING CONSCIOUS LEVEL
	851.66 - (ICD9) CEREBELLAR OR BRAIN STEM LACERATION WITHOUT OPEN INTRACRANIAL WOUND WITH LOSS OF CONSCIOUSNESS OF UNSPECIFIED DURATION
	851.69 - (ICD9) CEREBELLAR OR BRAIN STEM LACERATION WITHOUT OPEN INTRACRANIAL WOUND WITH CONCUSSION UNSPECIFIED
	851.7 - (ICD9) CEREBELLAR OR BRAIN STEM LACERATION WITH OPEN INTRACRANIAL WOUND
	851.70 - (ICD9) CEREBELLAR OR BRAIN STEM LACERATION WITH OPEN INTRACRANIAL WOUND WITH STATE OF CONSCIOUSNESS UNSPECIFIED
	851.71 - (ICD9) CEREBELLAR OR BRAIN STEM LACERATION WITH OPEN INTRACRANIAL WOUND WITH NO LOSS OF CONSCIOUSNESS
	851.72 - (ICD9) CEREBELLAR OR BRAIN STEM LACERATION WITH OPEN INTRACRANIAL WOUND WITH BRIEF (LESS THAN ONE HOUR) LOSS OF CONSCIOUSNESS
	851.73 - (ICD9) CEREBELLAR OR BRAIN STEM LACERATION WITH OPEN INTRACRANIAL WOUND WITH MODERATE (1-24 HOURS) LOSS OF CONSCIOUSNESS
	851.74 - (ICD9) CEREBELLAR OR BRAIN STEM LACERATION WITH OPEN INTRACRANIAL WOUND WITH PROLONGED (MORE THAN 24 HOURS) LOSS OF CONSCIOUSNESS AND RETURN TO PRE-EXISTING CONSCIOUS LEVEL
	851.75 - (ICD9) CEREBELLAR OR BRAIN STEM LACERATION WITH OPEN INTRACRANIAL WOUND WITH PROLONGED (MORE THAN 24 HOURS) LOSS OF CONSCIOUSNESS WITHOUT RETURN TO PRE-EXISTING CONSCIOUS LEVEL
	851.76 - (ICD9) CEREBELLAR OR BRAIN STEM LACERATION WITH OPEN INTRACRANIAL WOUND WITH LOSS OF CONSCIOUSNESS OF UNSPECIFIED DURATION
	851.79 - (ICD9) CEREBELLAR OR BRAIN STEM LACERATION WITH OPEN INTRACRANIAL WOUND WITH CONCUSSION UNSPECIFIED
	851.8 - (ICD9) OTHER AND UNSPECIFIED CEREBRAL LACERATION AND CONTUSION WITHOUT MENTION OF OPEN INTRACRANIAL WOUND
	851.80 - (ICD9) OTHER AND UNSPECIFIED CEREBRAL LACERATION AND CONTUSION WITHOUT OPEN INTRACRANIAL WOUND WITH STATE OF CONSCIOUSNESS UNSPECIFIED
	851.81 - (ICD9) OTHER AND UNSPECIFIED CEREBRAL LACERATION AND CONTUSION WITHOUT OPEN INTRACRANIAL WOUND WITH NO LOSS OF CONSCIOUSNESS
	851.82 - (ICD9) OTHER AND UNSPECIFIED CEREBRAL LACERATION AND CONTUSION WITHOUT OPEN INTRACRANIAL WOUND WITH BRIEF (LESS THAN ONE HOUR) LOSS OF CONSCIOUSNESS
	851.83 - (ICD9) OTHER AND UNSPECIFIED CEREBRAL LACERATION AND CONTUSION WITHOUT OPEN INTRACRANIAL WOUND WITH MODERATE (1-24 HOURS) LOSS OF CONSCIOUSNESS
	851.84 - (ICD9) OTHER AND UNSPECIFIED CEREBRAL LACERATION AND CONTUSION WITHOUT OPEN INTRACRANIAL WOUND WITH PROLONGED (MORE THAN 24 HOURS) LOSS OF CONSCIOUSNESS AND RETURN TO PRE-EXISTING CONSCIOUS LEVEL
	851.85 - (ICD9) OTHER AND UNSPECIFIED CEREBRAL LACERATION AND CONTUSION WITHOUT OPEN INTRACRANIAL WOUND WITH PROLONGED (MORE THAN 24 HOURS) LOSS OF CONSCIOUSNESS WITHOUT RETURN TO PRE-EXISTING CONSCIOUS LEVEL
	851.86 - (ICD9) OTHER AND UNSPECIFIED CEREBRAL LACERATION AND CONTUSION WITHOUT OPEN INTRACRANIAL WOUND WITH LOSS OF CONSCIOUSNESS OF UNSPECIFIED DURATION
	851.89 - (ICD9) OTHER AND UNSPECIFIED CEREBRAL LACERATION AND CONTUSION WITHOUT OPEN INTRACRANIAL WOUND WITH CONCUSSION UNSPECIFIED
	851.9 - (ICD9) OTHER AND UNSPECIFIED CEREBRAL LACERATION AND CONTUSION WITH OPEN INTRACRANIAL WOUND
	851.90 - (ICD9) OTHER AND UNSPECIFIED CEREBRAL LACERATION AND CONTUSION WITH OPEN INTRACRANIAL WOUND WITH STATE OF CONSCIOUSNESS UNSPECIFIED
	851.91 - (ICD9) OTHER AND UNSPECIFIED CEREBRAL LACERATION AND CONTUSION WITH OPEN INTRACRANIAL WOUND WITH NO LOSS OF CONSCIOUSNESS
	851.92 - (ICD9) OTHER AND UNSPECIFIED CEREBRAL LACERATION AND CONTUSION WITH OPEN INTRACRANIAL WOUND WITH BRIEF (LESS THAN ONE HOUR) LOSS OF CONSCIOUSNESS
	851.93 - (ICD9) OTHER AND UNSPECIFIED CEREBRAL LACERATION AND CONTUSION WITH OPEN INTRACRANIAL WOUND WITH MODERATE (1-24 HOURS) LOSS OF CONSCIOUSNESS
	851.94 - (ICD9) OTHER AND UNSPECIFIED CEREBRAL LACERATION AND CONTUSION WITH OPEN INTRACRANIAL WOUND WITH PROLONGED (MORE THAN 24 HOURS) LOSS OF CONSCIOUSNESS AND RETURN TO PRE-EXISTING CONSCIOUS LEVEL
	851.95 - (ICD9) OTHER AND UNSPECIFIED CEREBRAL LACERATION AND CONTUSION WITH OPEN INTRACRANIAL WOUND WITH PROLONGED (MORE THAN 24 HOURS) LOSS OF CONSCIOUSNESS WITHOUT RETURN TO PRE-EXISTING CONSCIOUS LEVEL
	851.96 - (ICD9) OTHER AND UNSPECIFIED CEREBRAL LACERATION AND CONTUSION WITH OPEN INTRACRANIAL WOUND WITH LOSS OF CONSCIOUSNESS OF UNSPECIFIED DURATION
	851.99 - (ICD9) OTHER AND UNSPECIFIED CEREBRAL LACERATION AND CONTUSION WITH OPEN INTRACRANIAL WOUND WITH CONCUSSION UNSPECIFIED
	852.0 - (ICD9) SUBARACHNOID HEMORRHAGE FOLLOWING INJURY WITHOUT MENTION OF OPEN INTRACRANIAL WOUND
	852.00 - (ICD9) SUBARACHNOID HEMORRHAGE FOLLOWING INJURY WITHOUT OPEN INTRACRANIAL WOUND WITH STATE OF CONSCIOUSNESS UNSPECIFIED
	852.01 - (ICD9) SUBARACHNOID HEMORRHAGE FOLLOWING INJURY WITHOUT OPEN INTRACRANIAL WOUND WITH NO LOSS OF CONSCIOUSNESS
	852.02 - (ICD9) SUBARACHNOID HEMORRHAGE FOLLOWING INJURY WITHOUT OPEN INTRACRANIAL WOUND WITH BRIEF (LESS THAN ONE HOUR) LOSS OF CONSCIOUSNESS
	852.03 - (ICD9) SUBARACHNOID HEMORRHAGE FOLLOWING INJURY WITHOUT OPEN INTRACRANIAL WOUND WITH MODERATE (1-24 HOURS) LOSS OF CONSCIOUSNESS
	852.04 - (ICD9) SUBARACHNOID HEMORRHAGE FOLLOWING INJURY WITHOUT OPEN INTRACRANIAL WOUND WITH PROLONGED (MORE THAN 24 HOURS) LOSS OF CONSCIOUSNESS AND RETURN TO PRE-EXISTING CONSCIOUS LEVEL
	852.05 - (ICD9) SUBARACHNOID HEMORRHAGE FOLLOWING INJURY WITHOUT OPEN INTRACRANIAL WOUND WITH PROLONGED (MORE THAN 24 HOURS) LOSS OF CONSCIOUSNESS WITHOUT RETURN TO PRE-EXISTING CONSCIOUS LEVEL
	852.06 - (ICD9) SUBARACHNOID HEMORRHAGE FOLLOWING INJURY WITHOUT OPEN INTRACRANIAL WOUND WITH LOSS OF CONSCIOUSNESS OF UNSPECIFIED DURATION
	852.09 - (ICD9) SUBARACHNOID HEMORRHAGE FOLLOWING INJURY WITHOUT OPEN INTRACRANIAL WOUND WITH CONCUSSION UNSPECIFIED
	852.1 - (ICD9) SUBARACHNOID HEMORRHAGE FOLLOWING INJURY WITH OPEN INTRACRANIAL WOUND
	852.10 - (ICD9) SUBARACHNOID HEMORRHAGE FOLLOWING INJURY WITH OPEN INTRACRANIAL WOUND WITH STATE OF CONSCIOUSNESS UNSPECIFIED
	852.11 - (ICD9) SUBARACHNOID HEMORRHAGE FOLLOWING INJURY WITH OPEN INTRACRANIAL WOUND WITH NO LOSS OF CONSCIOUSNESS
	852.12 - (ICD9) SUBARACHNOID HEMORRHAGE FOLLOWING INJURY WITH OPEN INTRACRANIAL WOUND WITH BRIEF (LESS THAN ONE HOUR) LOSS OF CONSCIOUSNESS
	852.13 - (ICD9) SUBARACHNOID HEMORRHAGE FOLLOWING INJURY WITH OPEN INTRACRANIAL WOUND WITH MODERATE (1-24 HOURS) LOSS OF CONSCIOUSNESS
	852.14 - (ICD9) SUBARACHNOID HEMORRHAGE FOLLOWING INJURY WITH OPEN INTRACRANIAL WOUND WITH PROLONGED (MORE THAN 24 HOURS) LOSS OF CONSCIOUSNESS AND RETURN TO PRE-EXISTING CONSCIOUS LEVEL
	852.15 - (ICD9) SUBARACHNOID HEMORRHAGE FOLLOWING INJURY WITH OPEN INTRACRANIAL WOUND WITH PROLONGED (MORE THAN 24 HOURS) LOSS OF CONSCIOUSNESS WITHOUT RETURN TO PRE-EXISTING CONSCIOUS LEVEL
	852.16 - (ICD9) SUBARACHNOID HEMORRHAGE FOLLOWING INJURY WITH OPEN INTRACRANIAL WOUND WITH LOSS OF CONSCIOUSNESS OF UNSPECIFIED DURATION
	852.19 - (ICD9) SUBARACHNOID HEMORRHAGE FOLLOWING INJURY WITH OPEN INTRACRANIAL WOUND WITH CONCUSSION UNSPECIFIED
	852.2 - (ICD9) SUBDURAL HEMORRHAGE FOLLOWING INJURY WITHOUT MENTION OF OPEN INTRACRANIAL WOUND
	852.20 - (ICD9) SUBDURAL HEMORRHAGE FOLLOWING INJURY WITHOUT OPEN INTRACRANIAL WOUND WITH STATE OF CONSCIOUSNESS UNSPECIFIED
	852.21 - (ICD9) SUBDURAL HEMORRHAGE FOLLOWING INJURY WITHOUT OPEN INTRACRANIAL WOUND WITH NO LOSS OF CONSCIOUSNESS
	852.22 - (ICD9) SUBDURAL HEMORRHAGE FOLLOWING INJURY WITHOUT OPEN INTRACRANIAL WOUND WITH BRIEF (LESS THAN ONE HOUR) LOSS OF CONSCIOUSNESS
	852.23 - (ICD9) SUBDURAL HEMORRHAGE FOLLOWING INJURY WITHOUT OPEN INTRACRANIAL WOUND WITH MODERATE (1-24 HOURS) LOSS OF CONSCIOUSNESS
	852.24 - (ICD9) SUBDURAL HEMORRHAGE FOLLOWING INJURY WITHOUT OPEN INTRACRANIAL WOUND WITH PROLONGED (MORE THAN 24 HOURS) LOSS OF CONSCIOUSNESS AND RETURN TO PRE-EXISTING CONSCIOUS LEVEL
	852.25 - (ICD9) SUBDURAL HEMORRHAGE FOLLOWING INJURY WITHOUT OPEN INTRACRANIAL WOUND WITH PROLONGED (MORE THAN 24 HOURS) LOSS OF CONSCIOUSNESS WITHOUT RETURN TO PRE-EXISTING CONSCIOUS LEVEL
	852.26 - (ICD9) SUBDURAL HEMORRHAGE FOLLOWING INJURY WITHOUT OPEN INTRACRANIAL WOUND WITH LOSS OF CONSCIOUSNESS OF UNSPECIFIED DURATION
	852.29 - (ICD9) SUBDURAL HEMORRHAGE FOLLOWING INJURY WITHOUT OPEN INTRACRANIAL WOUND WITH CONCUSSION UNSPECIFIED
	852.3 - (ICD9) SUBDURAL HEMORRHAGE FOLLOWING INJURY WITH OPEN INTRACRANIAL WOUND
	852.30 - (ICD9) SUBDURAL HEMORRHAGE FOLLOWING INJURY WITH OPEN INTRACRANIAL WOUND WITH STATE OF CONSCIOUSNESS UNSPECIFIED
	852.31 - (ICD9) SUBDURAL HEMORRHAGE FOLLOWING INJURY WITH OPEN INTRACRANIAL WOUND WITH NO LOSS OF CONSCIOUSNESS
	852.32 - (ICD9) SUBDURAL HEMORRHAGE FOLLOWING INJURY WITH OPEN INTRACRANIAL WOUND WITH BRIEF (LESS THAN ONE HOUR) LOSS OF CONSCIOUSNESS
	852.33 - (ICD9) SUBDURAL HEMORRHAGE FOLLOWING INJURY WITH OPEN INTRACRANIAL WOUND WITH MODERATE (1-24 HOURS) LOSS OF CONSCIOUSNESS
	852.34 - (ICD9) SUBDURAL HEMORRHAGE FOLLOWING INJURY WITH OPEN INTRACRANIAL WOUND WITH PROLONGED (MORE THAN 24 HOURS) LOSS OF CONSCIOUSNESS AND RETURN TO PRE-EXISTING CONSCIOUS LEVEL
	852.35 - (ICD9) SUBDURAL HEMORRHAGE FOLLOWING INJURY WITH OPEN INTRACRANIAL WOUND WITH PROLONGED (MORE THAN 24 HOURS) LOSS OF CONSCIOUSNESS WITHOUT RETURN TO PRE-EXISTING CONSCIOUS LEVEL
	852.36 - (ICD9) SUBDURAL HEMORRHAGE FOLLOWING INJURY WITH OPEN INTRACRANIAL WOUND WITH LOSS OF CONSCIOUSNESS OF UNSPECIFIED DURATION
	852.39 - (ICD9) SUBDURAL HEMORRHAGE FOLLOWING INJURY WITH OPEN INTRACRANIAL WOUND WITH CONCUSSION UNSPECIFIED
	852.4 - (ICD9) EXTRADURAL HEMORRHAGE FOLLOWING INJURY WITHOUT MENTION OF OPEN INTRACRANIAL WOUND
	852.40 - (ICD9) EXTRADURAL HEMORRHAGE FOLLOWING INJURY WITHOUT OPEN INTRACRANIAL WOUND WITH STATE OF CONSCIOUSNESS UNSPECIFIED
	852.41 - (ICD9) EXTRADURAL HEMORRHAGE FOLLOWING INJURY WITHOUT OPEN INTRACRANIAL WOUND WITH NO LOSS OF CONSCIOUSNESS
	852.42 - (ICD9) EXTRADURAL HEMORRHAGE FOLLOWING INJURY WITHOUT OPEN INTRACRANIAL WOUND WITH BRIEF (LESS THAN 1 HOUR) LOSS OF CONSCIOUSNESS
	852.43 - (ICD9) EXTRADURAL HEMORRHAGE FOLLOWING INJURY WITHOUT OPEN INTRACRANIAL WOUND WITH MODERATE (1-24 HOURS) LOSS OF CONSCIOUSNESS
	852.44 - (ICD9) EXTRADURAL HEMORRHAGE FOLLOWING INJURY WITHOUT OPEN INTRACRANIAL WOUND WITH PROLONGED (MORE THAN 24 HOURS) LOSS OF CONSCIOUSNESS AND RETURN TO PRE-EXISTING CONSCIOUS LEVEL
	852.45 - (ICD9) EXTRADURAL HEMORRHAGE FOLLOWING INJURY WITHOUT OPEN INTRACRANIAL WOUND WITH PROLONGED (MORE THAN 24 HOURS) LOSS OF CONSCIOUSNESS WITHOUT RETURN TO PRE-EXISTING CONSCIOUS LEVEL
	852.46 - (ICD9) EXTRADURAL HEMORRHAGE FOLLOWING INJURY WITHOUT OPEN INTRACRANIAL WOUND WITH LOSS OF CONSCIOUSNESS OF UNSPECIFIED DURATION
	852.49 - (ICD9) EXTRADURAL HEMORRHAGE FOLLOWING INJURY WITHOUT OPEN INTRACRANIAL WOUND WITH CONCUSSION UNSPECIFIED
	852.5 - (ICD9) EXTRADURAL HEMORRHAGE FOLLOWING INJURY WITH OPEN INTRACRANIAL WOUND
	852.50 - (ICD9) EXTRADURAL HEMORRHAGE FOLLOWING INJURY WITH OPEN INTRACRANIAL WOUND WITH STATE OF CONSCIOUSNESS UNSPECIFIED
	852.51 - (ICD9) EXTRADURAL HEMORRHAGE FOLLOWING INJURY WITH OPEN INTRACRANIAL WOUND WITH NO LOSS OF CONSCIOUSNESS
	852.52 - (ICD9) EXTRADURAL HEMORRHAGE FOLLOWING INJURY WITH OPEN INTRACRANIAL WOUND WITH BRIEF (LESS THAN ONE HOUR) LOSS OF CONSCIOUSNESS
	852.53 - (ICD9) EXTRADURAL HEMORRHAGE FOLLOWING INJURY WITH OPEN INTRACRANIAL WOUND WITH MODERATE (1-24 HOURS) LOSS OF CONSCIOUSNESS
	852.54 - (ICD9) EXTRADURAL HEMORRHAGE FOLLOWING INJURY WITH OPEN INTRACRANIAL WOUND WITH PROLONGED (MORE THAN 24 HOURS) LOSS OF CONSCIOUSNESS AND RETURN TO PRE-EXISTING CONSCIOUS LEVEL
	852.55 - (ICD9) EXTRADURAL HEMORRHAGE FOLLOWING INJURY WITH OPEN INTRACRANIAL WOUND WITH PROLONGED (MORE THAN 24 HOURS) LOSS OF CONSCIOUSNESS WITHOUT RETURN TO PRE-EXISTING CONSCIOUS LEVEL
	852.56 - (ICD9) EXTRADURAL HEMORRHAGE FOLLOWING INJURY WITH OPEN INTRACRANIAL WOUND WITH LOSS OF CONSCIOUSNESS OF UNSPECIFIED DURATION
	852.59 - (ICD9) EXTRADURAL HEMORRHAGE FOLLOWING INJURY WITH OPEN INTRACRANIAL WOUND WITH CONCUSSION UNSPECIFIED
	853.0 - (ICD9) OTHER AND UNSPECIFIED INTRACRANIAL HEMORRHAGE FOLLOWING INJURY WITHOUT MENTION OF OPEN INTRACRANIAL WOUND
	853.00 - (ICD9) OTHER AND UNSPECIFIED INTRACRANIAL HEMORRHAGE FOLLOWING INJURY WITHOUT OPEN INTRACRANIAL WOUND WITH STATE OF CONSCIOUSNESS UNSPECIFIED
	853.01 - (ICD9) OTHER AND UNSPECIFIED INTRACRANIAL HEMORRHAGE FOLLOWING INJURY WITHOUT OPEN INTRACRANIAL WOUND WITH NO LOSS OF CONSCIOUSNESS
	853.02 - (ICD9) OTHER AND UNSPECIFIED INTRACRANIAL HEMORRHAGE FOLLOWING INJURY WITHOUT OPEN INTRACRANIAL WOUND WITH BRIEF (LESS THAN ONE HOUR) LOSS OF CONSCIOUSNESS
	853.03 - (ICD9) OTHER AND UNSPECIFIED INTRACRANIAL HEMORRHAGE FOLLOWING INJURY WITHOUT OPEN INTRACRANIAL WOUND WITH MODERATE (1-24 HOURS) LOSS OF CONSCIOUSNESS
	853.04 - (ICD9) OTHER AND UNSPECIFIED INTRACRANIAL HEMORRHAGE FOLLOWING INJURY WITHOUT OPEN INTRACRANIAL WOUND WITH PROLONGED (MORE THAN 24 HOURS) LOSS OF CONSCIOUSNESS AND RETURN TO PRE-EXISTING CONSCIOUS LEVEL
	853.05 - (ICD9) OTHER AND UNSPECIFIED INTRACRANIAL HEMORRHAGE FOLLOWING INJURY WITHOUT OPEN INTRACRANIAL WOUND WITH PROLONGED (MORE THAN 24 HOURS) LOSS OF CONSCIOUSNESS WITHOUT RETURN TO PRE-EXISTING CONSCIOUS LEVEL
	853.06 - (ICD9) OTHER AND UNSPECIFIED INTRACRANIAL HEMORRHAGE FOLLOWING INJURY WITHOUT OPEN INTRACRANIAL WOUND WITH LOSS OF CONSCIOUSNESS OF UNSPECIFIED
	853.09 - (ICD9) OTHER AND UNSPECIFIED INTRACRANIAL HEMORRHAGE FOLLOWING INJURY WITHOUT OPEN INTRACRANIAL WOUND WITH CONCUSSION UNSPECIFIED
	853.1 - (ICD9) OTHER AND UNSPECIFIED INTRACRANIAL HEMORRHAGE FOLLOWING INJURY WITH OPEN INTRACRANIAL WOUND
	853.10 - (ICD9) OTHER AND UNSPECIFIED INTRACRANIAL HEMORRHAGE FOLLOWING INJURY WITH OPEN INTRACRANIAL WOUND WITH STATE OF CONSCIOUSNESS UNSPECIFIED
	853.11 - (ICD9) OTHER AND UNSPECIFIED INTRACRANIAL HEMORRHAGE FOLLOWING INJURY WITH OPEN INTRACRANIAL WOUND WITH NO LOSS OF CONSCIOUSNESS
	853.12 - (ICD9) OTHER AND UNSPECIFIED INTRACRANIAL HEMORRHAGE FOLLOWING INJURY WITH OPEN INTRACRANIAL WOUND WITH BRIEF (LESS THAN ONE HOUR) LOSS OF CONSCIOUSNESS
	853.13 - (ICD9) OTHER AND UNSPECIFIED INTRACRANIAL HEMORRHAGE FOLLOWING INJURY WITH OPEN INTRACRANIAL WOUND WITH MODERATE (1-24 HOURS) LOSS OF CONSCIOUSNESS
	853.14 - (ICD9) OTHER AND UNSPECIFIED INTRACRANIAL HEMORRHAGE FOLLOWING INJURY WITH OPEN INTRACRANIAL WOUND WITH PROLONGED( MORE THAN 24 HOURS) LOSS OF CONSCIOUSNESS AND RETURN TO PRE-EXISTING CONSCIOUS LEVEL
	853.15 - (ICD9) OTHER AND UNSPECIFIED INTRACRANIAL HEMORRHAGE FOLLOWING INJURY WITH OPEN INTRACRANIAL WOUND WITH PROLONGED (MORE THAN 24 HOURS) LOSS OF CONSCIOUSNESS WITHOUT RETURN TO PRE-EXISTING CONSCIOUS LEVEL
	853.16 - (ICD9) OTHER AND UNSPECIFIED INTRACRANIAL HEMORRHAGE FOLLOWING INJURY WITH OPEN INTRACRANIAL WOUND WITH LOSS OF CONSCIOUSNESS OF UNSPECIFIED DURATION
	853.19 - (ICD9) OTHER AND UNSPECIFIED INTRACRANIAL HEMORRHAGE FOLLOWING INJURY WITH OPEN INTRACRANIAL WOUND WITH CONCUSSION UNSPECIFIED
	854.0 - (ICD9) INTRACRANIAL INJURY OF OTHER AND UNSPECIFIED NATURE WITHOUT MENTION OF OPEN INTRACRANIAL WOUND
	854.00 - (ICD9) INTRACRANIAL INJURY OF OTHER AND UNSPECIFIED NATURE WITHOUT OPEN INTRACRANIAL WOUND WITH STATE OF CONSCIOUSNESS UNSPECIFIED
	854.01 - (ICD9) INTRACRANIAL INJURY OF OTHER AND UNSPECIFIED NATURE WITHOUT OPEN INTRACRANIAL WOUND WITH NO LOSS OF CONSCIOUSNESS
	854.02 - (ICD9) INTRACRANIAL INJURY OF OTHER AND UNSPECIFIED NATURE WITHOUT OPEN INTRACRANIAL WOUND WITH BRIEF (LESS THAN ONE HOUR) LOSS OF CONSCIOUSNESS
	854.03 - (ICD9) INTRACRANIAL INJURY OF OTHER AND UNSPECIFIED NATURE WITHOUT OPEN INTRACRANIAL WOUND WITH MODERATE (1-24 HOURS) LOSS OF CONSCIOUSNESS
	854.04 - (ICD9) INTRACRANIAL INJURY OF OTHER AND UNSPECIFIED NATURE WITHOUT OPEN INTRACRANIAL WOUND WITH PROLONGED (MORE THAN 24 HOURS) LOSS OF CONSCIOUSNESS AND RETURN TO PRE-EXISTING CONSCIOUS LEVEL
	854.05 - (ICD9) INTRACRANIAL INJURY OF OTHER AND UNSPECIFIED NATURE WITHOUT OPEN INTRACRANIAL WOUND WITH PROLONGED (MORE THAN 24 HOURS) LOSS OF CONSCIOUSNESS WITHOUT RETURN TO PRE-EXISTING CONSCIOUS LEVEL
	854.06 - (ICD9) INTRACRANIAL INJURY OF OTHER AND UNSPECIFIED NATURE WITHOUT OPEN INTRACRANIAL WOUND WITH LOSS OF CONSCIOUSNESS OF UNSPECIFIED DURATION
	854.09 - (ICD9) INTRACRANIAL INJURY OF OTHER AND UNSPECIFIED NATURE WITHOUT OPEN INTRACRANIAL WOUND WITH CONCUSSION UNSPECIFIED
	854.1 - (ICD9) INTRACRANIAL INJURY OF OTHER AND UNSPECIFIED NATURE WITH OPEN INTRACRANIAL WOUND
	854.10 - (ICD9) INTRACRANIAL INJURY OF OTHER AND UNSPECIFIED NATURE WITH OPEN INTRACRANIAL WOUND WITH STATE OF CONSCIOUSNESS UNSPECIFIED
	854.11 - (ICD9) INTRACRANIAL INJURY OF OTHER AND UNSPECIFIED NATURE WITH OPEN INTRACRANIAL WOUND WITH NO LOSS OF CONSCIOUSNESS
	854.12 - (ICD9) INTRACRANIAL INJURY OF OTHER AND UNSPECIFIED NATURE WITH OPEN INTRACRANIAL WOUND WITH BRIEF (LESS THAN ONE HOUR) LOSS OF CONSCIOUSNESS
	854.13 - (ICD9) INTRACRANIAL INJURY OF OTHER AND UNSPECIFIED NATURE WITH OPEN INTRACRANIAL WOUND WITH MODERATE (1-24 HOURS) LOSS OF CONSCIOUSNESS
	854.14 - (ICD9) INTRACRANIAL INJURY OF OTHER AND UNSPECIFIED NATURE WITH OPEN INTRACRANIAL WOUND WITH PROLONGED (MORE THAN 24 HOURS) LOSS OF CONSCIOUSNESS AND RETURN TO PRE-EXISTING CONSCIOUS LEVEL
	854.15 - (ICD9) INTRACRANIAL INJURY OF OTHER AND UNSPECIFIED NATURE WITH OPEN INTRACRANIAL WOUND WITH PROLONGED (MORE THAN 24 HOURS) LOSS OF CONSCIOUSNESS WITHOUT RETURN TO PRE-EXISTING CONSCIOUS LEVEL
	854.16 - (ICD9) INTRACRANIAL INJURY OF OTHER AND UNSPECIFIED NATURE WITH OPEN INTRACRANIAL WOUND WITH LOSS OF CONSCIOUSNESS OF UNSPECIFIED DURATION
	854.19 - (ICD9) INTRACRANIAL INJURY OF OTHER AND UNSPECIFIED NATURE WITH OPEN INTRACRANIAL WOUND WITH CONCUSSION UNSPECIFIED
