# Supplementary material for: Reproducibility of real-world evidence studies using clinical practice data to inform regulatory and coverage decisions
Source: Nat Commun. 2022 Aug 31;13:5126. doi: 10.1038/s41467-022-32310-3 (PMC9430007; doi:10.1038/s41467-022-32310-3)
Supplement: Supplementary file 7 — Supplementary Dataset 4 [file 41467_2022_32310_MOESM7_ESM.zip › Data S4 Study specific author contact files with details of implementation/REPEAT_060_final.xlsx]

## Sheet: Assumptions
Category	Assumptions
MEASURES	The algorithms used to define all the variables used for the replication of the study are provided in the worksheet named 'codes'
Exposure	We did not implement any wash-out for the exposure groups.
Inclusion/Exclusion	We assumed any diagnosis position was used to define valvular heart disease and was defined based on the codes from papers "Accuracy of ICD-9-CM codes for identifying cardiovascular and stroke risk factors: Birman-Deych E et al " and "Predictors of incident heart failure in a large insured population: a one million person-year follow-up study: Goyal A et al" We also assumed that this criterion wa…
	It was not clear whether Warfarin switchers during the follow-up were included in the Warfarin new users cohort. We assumed that Warfarin users who Switched to Rivaroxaban were excluded.
Covariates	We assumed the codes and weights to measure CHA2DS2VASc score was based on paper "Anticoagulant use for the prevention of stroke in patients with atrial fibrillation: findings from a multi-payer analysis: Kathleen Lang et al"
	We assumed Ischemic stroke/TIA, hemorrhagic stroke and MI were defined using REPEAT standard measures
	The supplement provided the ICD 9 codes to define these comorbidities, however some of the codes provided were not found in our database. 583.3 and 583.5 for renal disease 497, 498, 499 and 506.4 for COPD 572.5, 572.6 and 572.7 for liver disease 166, 167, 168, 169, 177 and 178 for malignancy 291.6 and 291.7 for alcohol abuse
	We assumed Metastatic cancer was defined using based on website "http://www.icd9data.com/2012/Volume1/140-239/190-199/default.htm"
	We assumed that the NDC codes from each of the therapeutic detail or class code was used to define medications
	We assumed covariates are measure 90 days prior up to 1 day prior to CED
	We assumed that the prevalent outcome and CHA2DS2VASc score were measured 90 days prior up to and including CED
COHORT CREATION
ANALYSIS

## Sheet: Attrition table
Non-valvular AF patients with Rivaroxaban and Warfarin prescription between Jan 2010 - Dec 2014
	Less Excluded Patients	Remaining Patients
All patients in our database		191990035
Patients with AF diagnosis between Jan 1st 2010 - Dec 31st 2014	-190481130	1508905
Excluded due to insufficient medical enrollment on date of AF diagnosis	-29928	1478977
Excluded based on Age [less than 22, measured on AF diagnosis date]	-3068	1475909
Excluded based on Age [greater than 99, measured on AF diagnosis date]	-2583	1473326
Patients with prescription for Rivaroxaban/Warfarin [measured from the date on or after AF diagnosis, within Jan 1st 2010 - Dec 31st 2014] Date of prescription = Cohort entry date (CED)	-959002	514324
Excluded due to insufficient medical enrollment [measured 90 days prior up to and including CED]	-8839	505485
Excluded because patient qualified in >1 exposure category	-10	505475
Excluded due to insufficient pharmacy enrollment [measured 90 days prior up to and including CED]	-672	504803
Excluded based on occurrence of valvular heart disease [measured between Jan 1st 2010 - Dec 31st 2014]	-150390	354413
Warfarin 'new users' who switched to Rivaroxaban during the follow-up	-16406	338007
Final cohort		338007

## Sheet: Cohort as text
COHORT CREATION Cohort Entry Entry date: Between Jan 01, 2010 and Dec 31, 2014. If a patient has multiple possible qualifying cohort entry events, the patient enters the cohort on the first-occurring qualifying event after exclusions are applied. Cohort Inclusion Measure: All patients AF. For the purposes of identifying potential qualifying cohort entry dates, exposure periods are each treated in…

## Sheet: Analysis as text
STATISTICAL ANALYSIS Primary Analysis Baseline covariate assessment In the primary analysis, the baseline covariates were assessed by default in the period beginning 90 days prior to the cohort entry date, and ending 1 day prior to the cohort entry date. Follow-up for Outcomes The primary analysis used a variable-length follow-up design. Follow-up began one day after the cohort entry date and was…

## Sheet: Table 1
	ORIGINAL STUDY			REPLICATED STUDY
NEW USERS COHORT	Matched Rivaroxaban N = 32495	Matched Warfarin N = 45946		Matched Rivaroxaban N = 16153	Matched Warfarin N = 41740
	Mean (Sd) %	Mean (Sd) %		Mean (Sd) %	Mean (Sd) %
Age, years (mean, SD)	69.3 (12.2)	71.1 (12.5)		68.61 (11.85)	69.63 (11.44)
Age>=75 (%)	0.371	0.435		34.38	37.02
Female (%)	0.387	0.401		37.59	36.59
Comorbidities
Hypertension (%)	0.66	0.628		58.47	52.2
Diabetes (%)	0.257	0.267		22.94	27.79
Myocardial Infarction (%)	0.071	0.081		4.75	5.66
Heart Failure (%)	0.231	0.26		17.31	20.14
Ischemic Stroke/TIA (%)	0.155	0.172		8.66	10.08
Hemorrhagic Stroke (%)	0.006	0.008		0.21	0.52
PAD (%)	0.122	0.141		6.51	7.84
Dementia (%)	0.011	0.015		1.13	1.63
Renal Disease (%)	0.076	0.103		5.4	10.17
Chronic Pulmonary Disease (%)	0.214	0.225		15.14	15.95
Liver Disease (%)	0.036	0.036		2.04	2.36
Malignancy (%)	0.109	0.113		7.75	8.64
Depression (%)	0.07	0.075		4.88	5.23
Hematological Disorder (%)	0.076	0.097		11.01	16.17
Metastatic Cancer (%)	0.016	0.019		1.19	1.59
Alcohol Abuse (%)	0.004	0.004		1.44	1.22
GI Bleed (%)	0.044	0.049		2.27	2.85
Other Bleed (%)	0.024	0.03		3.49	3.97
CHA2DS2VASc Score
Score (mean, SD)	3.0 (1.9)	3.2 (2.0)		2.82 (1.76)	3.03 (1.83)
Score >=2 (%)	0.755	0.795		74.93	78.53
Prior procedures
Cardiac (%)	0.546	0.536		5.75	5.1
Vascular (%)	0.045	0.063		1.87	4.53
Gastrointestinal (%)	0.211	0.208		2.19	2.8
Neurological (%)	0.127	0.12		0.73	0.73
Medications
Digoxin (%)	0.114	0.133		7.68	9.77
Clopidogrel (%)	0.095	0.096		6.44	5.14
Antiplatelets (%)	0.018	0.018		1.1	1.06
ACE Inhibitors (%)	0.3	0.307		23.43	24.4
AR Blockers (%)	0.202	0.192		18.47	15.02
Beta Blockers (%)	0.639	0.618		51	47.41
Calcium Channel Blocker (%)	0.36	0.349		29.13	26.75
Anti-arrhythmias (%)	0.202	0.179		16.52	10.46
Statins (%)	0.466	0.474		41.16	41.05
Diabetes Medications (%)	0.196	0.207		18.35	21.47
Initial dose of anticoagulant
10mg Rivaroxaban (%)	0.062	---		8.3	0
15mg Rivaroxaban (%)	0.182	---		16.62	0
20mg Rivaroxaban (%)	0.756	---		75.59	0
<5mg Warfarin (%)	---	0.332		0	40.24
5mg Warfarin (%)	---	0.48		0	54.16
>5mg Warfarin (%)	---	0.189		0	8.82

## Sheet: Outcomes
ORIGINAL RESULTS
Outcome	Model	HR (95% CI)		P-value
Risk of ischemic stroke in naïve anticoagulant initiators: Rivaroxaban vs Warfarin	hdPS adjusted model (Warfain: reference)	0.75 (0.62, 0.91)
	After matching	Rivaro	Warfarin
	Number of events	165	347
	Follow-up time in years	33252	45965
	Rate per 1000 person years	5	7.5
REPLICATED RESULTS
Outcome	Model	HR (95% CI)		P-value
Risk of ischemic stroke in naïve anticoagulant initiators: Rivaroxaban vs Warfarin	hdPS adjusted model (Warfain: reference)	1.07 (0.8, 1.4)		0.22
	After matching	Rivaro	Warfarin
	Number of events	124	173
	Follow-up time in years	18087	27003
	Rate per 1000 person years	6.85575	6.4067

## Sheet: Codes
COMPONENT, CHA2DS2 VASc, Occurrence of congestive heart failure
This event measure was defined as occurring when any of the following criteria were met:
	The occurrence of Inpatient with the following attributes:
	Diagnosis Code (Any Position) is any of: { "429.9", "428", "428.0", "428.1", "428.2", "428.20", "428.21", "428.22", "428.23", "428.3", "428.30", "428.31", "428.32", "428.33", "428.4", "428.40", "428.41", "428.42", "428.43", "428.9" }
	429.9 - HEART DISEASE UNSPECIFIED
	428 - HEART FAILURE
	428.0 - CONGESTIVE HEART FAILURE UNSPECIFIED
	428.1 - LEFT HEART FAILURE
	428.2 - SYSTOLIC HEART FAILURE
	428.20 - UNSPECIFIED SYSTOLIC HEART FAILURE
	428.21 - ACUTE SYSTOLIC HEART FAILURE
	428.22 - CHRONIC SYSTOLIC HEART FAILURE
	428.23 - ACUTE ON CHRONIC SYSTOLIC HEART FAILURE
	428.3 - DIASTOLIC HEART FAILURE
	428.30 - UNSPECIFIED DIASTOLIC HEART FAILURE
	428.31 - ACUTE DIASTOLIC HEART FAILURE
	428.32 - CHRONIC DIASTOLIC HEART FAILURE
	428.33 - ACUTE ON CHRONIC DIASTOLIC HEART FAILURE
	428.4 - COMBINED SYSTOLIC AND DIASTOLIC HEART FAILURE
	428.40 - UNSPECIFIED COMBINED SYSTOLIC AND DIASTOLIC HEART FAILURE
	428.41 - ACUTE COMBINED SYSTOLIC AND DIASTOLIC HEART FAILURE
	428.42 - CHRONIC COMBINED SYSTOLIC AND DIASTOLIC HEART FAILURE
	428.43 - ACUTE ON CHRONIC COMBINED SYSTOLIC AND DIASTOLIC HEART FAILURE
	428.9 - HEART FAILURE UNSPECIFIED
	The occurrence of Outpatient with the following attributes:
	Diagnosis Code (Any Position) is any of: { "429.9", "428", "428.0", "428.1", "428.2", "428.20", "428.21", "428.22", "428.23", "428.3", "428.30", "428.31", "428.32", "428.33", "428.4", "428.40", "428.41", "428.42", "428.43", "428.9" }
	429.9 - HEART DISEASE UNSPECIFIED
	428 - HEART FAILURE
	428.0 - CONGESTIVE HEART FAILURE UNSPECIFIED
	428.1 - LEFT HEART FAILURE
	428.2 - SYSTOLIC HEART FAILURE
	428.20 - UNSPECIFIED SYSTOLIC HEART FAILURE
	428.21 - ACUTE SYSTOLIC HEART FAILURE
	428.22 - CHRONIC SYSTOLIC HEART FAILURE
	428.23 - ACUTE ON CHRONIC SYSTOLIC HEART FAILURE
	428.3 - DIASTOLIC HEART FAILURE
	428.30 - UNSPECIFIED DIASTOLIC HEART FAILURE
	428.31 - ACUTE DIASTOLIC HEART FAILURE
	428.32 - CHRONIC DIASTOLIC HEART FAILURE
	428.33 - ACUTE ON CHRONIC DIASTOLIC HEART FAILURE
	428.4 - COMBINED SYSTOLIC AND DIASTOLIC HEART FAILURE
	428.40 - UNSPECIFIED COMBINED SYSTOLIC AND DIASTOLIC HEART FAILURE
	428.41 - ACUTE COMBINED SYSTOLIC AND DIASTOLIC HEART FAILURE
	428.42 - CHRONIC COMBINED SYSTOLIC AND DIASTOLIC HEART FAILURE
	428.43 - ACUTE ON CHRONIC COMBINED SYSTOLIC AND DIASTOLIC HEART FAILURE
	428.9 - HEART FAILURE UNSPECIFIED
COMPONENT, CHA2DS2 VASc, Occurrence of diabetes
This event measure was defined as occurring when any of the following criteria were met:
	The occurrence of Inpatient with the following attributes:
	Diagnosis Code (Any Position) is any of: { "249", "249.0", "249.00", "249.01", "249.1", "249.10", "249.11", "249.2", "249.20", "249.21", "249.3", "249.30", "249.31", "249.4", "249.40", "249.41", "249.5", "249.50", "249.51", "249.6", "249.60", "249.61", "249.7", "249.70", "249.71", "249.8", "249.80", "249.81", "249.9", "249.90", "249.91", "250", "250.0", "250.00", "250.01", "250.02", "250.03", "25…
	249 - SECONDARY DIABETES MELLITUS
	249.0 - SECONDARY DIABETES MELLITUS WITHOUT MENTION OF COMPLICATION
	249.00 - SECONDARY DIABETES MELLITUS WITHOUT MENTION OF COMPLICATION NOT STATED AS UNCONTROLLED OR UNSPECIFIED
	249.01 - SECONDARY DIABETES MELLITUS WITHOUT MENTION OF COMPLICATION UNCONTROLLED
	249.1 - SECONDARY DIABETES MELLITUS WITH KETOACIDOSIS
	249.10 - SECONDARY DIABETES MELLITUS WITH KETOACIDOSIS NOT STATED AS UNCONTROLLED OR UNSPECIFIED
	249.11 - SECONDARY DIABETES MELLITUS WITH KETOACIDOSIS UNCONTROLLED
	249.2 - SECONDARY DIABETES MELLITUS WITH HYPEROSMOLARITY
	249.20 - SECONDARY DIABETES MELLITUS WITH HYPEROSMOLARITY NOT STATED AS UNCONTROLLED OR UNSPECIFIED
	249.21 - SECONDARY DIABETES MELLITUS WITH HYPEROSMOLARITY UNCONTROLLED
	249.3 - SECONDARY DIABETES MELLITUS WITH OTHER COMA
	249.30 - SECONDARY DIABETES MELLITUS WITH OTHER COMA NOT STATED AS UNCONTROLLED OR UNSPECIFIED
	249.31 - SECONDARY DIABETES MELLITUS WITH OTHER COMA UNCONTROLLED
	249.4 - SECONDARY DIABETES MELLITUS WITH OPHTHALMIC MANIFESTATION
	249.40 - SECONDARY DIABETES MELLITUS WITH RENAL MANIFESTATION NOT STATED AS UNCONTROLLED OR UNSPECIFIED
	249.41 - SECONDARY DIABETES MELLITUS WITH RENAL MANIFESTATION UNCONTROLLED
	249.5 - SECONDARY DIABETES MELLITUS WITH OPHTHALMIC MANIFESTATION
	249.50 - SECONDARY DIABETES MELLITUS WITH OPHTHALMIC MANIFESTATION NOT STATED AS UNCONTROLLED OR UNSPECIFIED
	249.51 - SECONDARY DIABETES MELLITUS WITH OPHTHALMIC MANIFESTATION UNCONTROLLED
	249.6 - SECONDARY DIABETES MELLITUS WITH NEUROLOGICAL MANIFESTATION
	249.60 - SECONDARY DIABETES MELLITUS WITH NEUROLOGICAL MANIFESTATION NOT STATED AS UNCONTROLLED OR UNSPECIFIED
	249.61 - SECONDARY DIABETES MELLITUS WITH NEUROLOGICAL MANIFESTATION UNCONTROLLED
	249.7 - SECONDARY DIABETES MELLITUS WITH PERIPHERAL CIRCULATORY MANIFESTATION
	249.70 - SECONDARY DIABETES MELLITUS WITH PERIPHERAL CIRCULATORY MANIFESTATION NOT STATED AS UNCONTROLLED OR UNSPECIFIED
	249.71 - SECONDARY DIABETES MELLITUS WITH PERIPHERAL CIRCULATORY MANIFESTATION UNCONTROLLED
	249.8 - SECONDARY DIABETES MELLITUS WITH OTHER SPECIFIED MANIFESTATION
	249.80 - SECONDARY DIABETES MELLITUS WITH OTHER SPECIFIED MANIFESTATION NOT STATED AS UNCONTROLLED OR UNSPECIFIED
	249.81 - SECONDARY DIABETES MELLITUS WITH OTHER SPECIFIED MANIFESTATION UNCONTROLLED
	249.9 - SECONDARY DIABETES MELLITUS WITH UNSPECIFIED COMPLICATION
	249.90 - SECONDARY DIABETES MELLITUS WITH UNSPECIFIED COMPLICATION NOT STATED AS UNCONTROLLED OR UNSPECIFIED
	249.91 - SECONDARY DIABETES MELLITUS WITH UNSPECIFIED COMPLICATION UNCONTROLLED
	250 - DIABETES MELLITUS
	250.0 - DIABETES MELLITUS WITHOUT MENTION OF COMPLICATION
	250.00 - DIABETES MELLITUS WITHOUT MENTION OF COMPLICATION TYPE II OR UNSPECIFIED TYPE NOT STATED AS UNCONTROLLED
	250.01 - DIABETES MELLITUS WITHOUT MENTION OF COMPLICATION TYPE I [JUVENILE TYPE] NOT STATED AS UNCONTROLLED
	250.02 - DIABETES MELLITUS WITHOUT MENTION OF COMPLICATION TYPE II OR UNSPECIFIED TYPE UNCONTROLLED
	250.03 - DIABETES MELLITUS WITHOUT MENTION OF COMPLICATION TYPE I [JUVENILE TYPE] UNCONTROLLED
	250.1 - DIABETES WITH KETOACIDOSIS
	250.10 - DIABETES WITH KETOACIDOSIS TYPE II OR UNSPECIFIED TYPE NOT STATED AS UNCONTROLLED
	250.11 - DIABETES WITH KETOACIDOSIS TYPE I [JUVENILE TYPE] NOT STATED AS UNCONTROLLED
	250.12 - DIABETES WITH KETOACIDOSIS TYPE II OR UNSPECIFIED TYPE UNCONTROLLED
	250.13 - DIABETES WITH KETOACIDOSIS TYPE I [JUVENILE TYPE] UNCONTROLLED
	250.2 - DIABETES WITH HYPEROSMOLARITY
	250.20 - DIABETES WITH HYPEROSMOLARITY TYPE II OR UNSPECIFIED TYPE NOT STATED AS UNCONTROLLED
	250.21 - DIABETES WITH HYPEROSMOLARITY TYPE I [JUVENILE TYPE] NOT STATED AS UNCONTROLLED
	250.22 - DIABETES WITH HYPEROSMOLARITY TYPE II OR UNSPECIFIED TYPE UNCONTROLLED
	250.23 - DIABETES WITH HYPEROSMOLARITY TYPE I [JUVENILE TYPE] UNCONTROLLED
	250.3 - DIABETES WITH OTHER COMA
	250.30 - DIABETES WITH OTHER COMA TYPE II OR UNSPECIFIED TYPE NOT STATED AS UNCONTROLLED
	250.31 - DIABETES WITH OTHER COMA TYPE I [JUVENILE TYPE] NOT STATED AS UNCONTROLLED
	250.32 - DIABETES WITH OTHER COMA TYPE II OR UNSPECIFIED TYPE UNCONTROLLED
	250.33 - DIABETES WITH OTHER COMA TYPE I [JUVENILE TYPE] UNCONTROLLED
	250.4 - DIABETES WITH RENAL MANIFESTATIONS
	250.40 - DIABETES WITH RENAL MANIFESTATIONS TYPE II OR UNSPECIFIED TYPE NOT STATED AS UNCONTROLLED
	250.41 - DIABETES WITH RENAL MANIFESTATIONS TYPE I [JUVENILE TYPE] NOT STATED AS UNCONTROLLED
	250.42 - DIABETES WITH RENAL MANIFESTATIONS TYPE II OR UNSPECIFIED TYPE UNCONTROLLED
	250.43 - DIABETES WITH RENAL MANIFESTATIONS TYPE I [JUVENILE TYPE] UNCONTROLLED
	250.5 - DIABETES WITH OPHTHALMIC MANIFESTATIONS
	250.50 - DIABETES WITH OPHTHALMIC MANIFESTATIONS TYPE II OR UNSPECIFIED TYPE NOT STATED AS UNCONTROLLED
	250.51 - DIABETES WITH OPHTHALMIC MANIFESTATIONS TYPE I [JUVENILE TYPE] NOT STATED AS UNCONTROLLED
	250.52 - DIABETES WITH OPHTHALMIC MANIFESTATIONS TYPE II OR UNSPECIFIED TYPE UNCONTROLLED
	250.53 - DIABETES WITH OPHTHALMIC MANIFESTATIONS TYPE I [JUVENILE TYPE] UNCONTROLLED
	250.6 - DIABETES WITH NEUROLOGICAL MANIFESTATIONS
	250.60 - DIABETES WITH NEUROLOGICAL MANIFESTATIONS TYPE II OR UNSPECIFIED TYPE NOT STATED AS UNCONTROLLED
	250.61 - DIABETES WITH NEUROLOGICAL MANIFESTATIONS TYPE I [JUVENILE TYPE] NOT STATED AS UNCONTROLLED
	250.62 - DIABETES WITH NEUROLOGICAL MANIFESTATIONS TYPE II OR UNSPECIFIED TYPE UNCONTROLLED
	250.63 - DIABETES WITH NEUROLOGICAL MANIFESTATIONS TYPE I [JUVENILE TYPE] UNCONTROLLED
	250.7 - DIABETES WITH PERIPHERAL CIRCULATORY DISORDERS
	250.70 - DIABETES WITH PERIPHERAL CIRCULATORY DISORDERS TYPE II OR UNSPECIFIED TYPE NOT STATED AS UNCONTROLLED
	250.71 - DIABETES WITH PERIPHERAL CIRCULATORY DISORDERS TYPE I [JUVENILE TYPE] NOT STATED AS UNCONTROLLED
	250.72 - DIABETES WITH PERIPHERAL CIRCULATORY DISORDERS TYPE II OR UNSPECIFIED TYPE UNCONTROLLED
	250.73 - DIABETES WITH PERIPHERAL CIRCULATORY DISORDERS TYPE I [JUVENILE TYPE] UNCONTROLLED
	250.8 - DIABETES WITH OTHER SPECIFIED MANIFESTATIONS
	250.80 - DIABETES WITH OTHER SPECIFIED MANIFESTATIONS TYPE II OR UNSPECIFIED TYPE NOT STATED AS UNCONTROLLED
	250.81 - DIABETES WITH OTHER SPECIFIED MANIFESTATIONS TYPE I [JUVENILE TYPE] NOT STATED AS UNCONTROLLED
	250.82 - DIABETES WITH OTHER SPECIFIED MANIFESTATIONS TYPE II OR UNSPECIFIED TYPE UNCONTROLLED
	250.83 - DIABETES WITH OTHER SPECIFIED MANIFESTATIONS TYPE I [JUVENILE TYPE] UNCONTROLLED
	250.9 - DIABETES WITH UNSPECIFIED COMPLICATION
	250.90 - DIABETES WITH UNSPECIFIED COMPLICATION TYPE II OR UNSPECIFIED TYPE NOT STATED AS UNCONTROLLED
	250.91 - DIABETES WITH UNSPECIFIED COMPLICATION TYPE I [JUVENILE TYPE] NOT STATED AS UNCONTROLLED
	250.92 - DIABETES WITH UNSPECIFIED COMPLICATION TYPE II OR UNSPECIFIED TYPE UNCONTROLLED
	250.93 - DIABETES WITH UNSPECIFIED COMPLICATION TYPE I [JUVENILE TYPE] UNCONTROLLED
	The occurrence of Outpatient with the following attributes:
	Diagnosis Code (Any Position) is any of: { "250", "250.0", "250.00", "250.01", "250.02", "250.03", "250.1", "250.10", "250.11", "250.12", "250.13", "250.2", "250.20", "250.21", "250.22", "250.23", "250.3", "250.30", "250.31", "250.32", "250.33", "250.4", "250.40", "250.41", "250.42", "250.43", "250.5", "250.50", "250.51", "250.52", "250.53", "250.6", "250.60", "250.61", "250.62", "250.63", "250.7…
	250 - DIABETES MELLITUS
	250.0 - DIABETES MELLITUS WITHOUT MENTION OF COMPLICATION
	250.00 - DIABETES MELLITUS WITHOUT MENTION OF COMPLICATION TYPE II OR UNSPECIFIED TYPE NOT STATED AS UNCONTROLLED
	250.01 - DIABETES MELLITUS WITHOUT MENTION OF COMPLICATION TYPE I [JUVENILE TYPE] NOT STATED AS UNCONTROLLED
	250.02 - DIABETES MELLITUS WITHOUT MENTION OF COMPLICATION TYPE II OR UNSPECIFIED TYPE UNCONTROLLED
	250.03 - DIABETES MELLITUS WITHOUT MENTION OF COMPLICATION TYPE I [JUVENILE TYPE] UNCONTROLLED
	250.1 - DIABETES WITH KETOACIDOSIS
	250.10 - DIABETES WITH KETOACIDOSIS TYPE II OR UNSPECIFIED TYPE NOT STATED AS UNCONTROLLED
	250.11 - DIABETES WITH KETOACIDOSIS TYPE I [JUVENILE TYPE] NOT STATED AS UNCONTROLLED
	250.12 - DIABETES WITH KETOACIDOSIS TYPE II OR UNSPECIFIED TYPE UNCONTROLLED
	250.13 - DIABETES WITH KETOACIDOSIS TYPE I [JUVENILE TYPE] UNCONTROLLED
	250.2 - DIABETES WITH HYPEROSMOLARITY
	250.20 - DIABETES WITH HYPEROSMOLARITY TYPE II OR UNSPECIFIED TYPE NOT STATED AS UNCONTROLLED
	250.21 - DIABETES WITH HYPEROSMOLARITY TYPE I [JUVENILE TYPE] NOT STATED AS UNCONTROLLED
	250.22 - DIABETES WITH HYPEROSMOLARITY TYPE II OR UNSPECIFIED TYPE UNCONTROLLED
	250.23 - DIABETES WITH HYPEROSMOLARITY TYPE I [JUVENILE TYPE] UNCONTROLLED
	250.3 - DIABETES WITH OTHER COMA
	250.30 - DIABETES WITH OTHER COMA TYPE II OR UNSPECIFIED TYPE NOT STATED AS UNCONTROLLED
	250.31 - DIABETES WITH OTHER COMA TYPE I [JUVENILE TYPE] NOT STATED AS UNCONTROLLED
	250.32 - DIABETES WITH OTHER COMA TYPE II OR UNSPECIFIED TYPE UNCONTROLLED
	250.33 - DIABETES WITH OTHER COMA TYPE I [JUVENILE TYPE] UNCONTROLLED
	250.4 - DIABETES WITH RENAL MANIFESTATIONS
	250.40 - DIABETES WITH RENAL MANIFESTATIONS TYPE II OR UNSPECIFIED TYPE NOT STATED AS UNCONTROLLED
	250.41 - DIABETES WITH RENAL MANIFESTATIONS TYPE I [JUVENILE TYPE] NOT STATED AS UNCONTROLLED
	250.42 - DIABETES WITH RENAL MANIFESTATIONS TYPE II OR UNSPECIFIED TYPE UNCONTROLLED
	250.43 - DIABETES WITH RENAL MANIFESTATIONS TYPE I [JUVENILE TYPE] UNCONTROLLED
	250.5 - DIABETES WITH OPHTHALMIC MANIFESTATIONS
	250.50 - DIABETES WITH OPHTHALMIC MANIFESTATIONS TYPE II OR UNSPECIFIED TYPE NOT STATED AS UNCONTROLLED
	250.51 - DIABETES WITH OPHTHALMIC MANIFESTATIONS TYPE I [JUVENILE TYPE] NOT STATED AS UNCONTROLLED
	250.52 - DIABETES WITH OPHTHALMIC MANIFESTATIONS TYPE II OR UNSPECIFIED TYPE UNCONTROLLED
	250.53 - DIABETES WITH OPHTHALMIC MANIFESTATIONS TYPE I [JUVENILE TYPE] UNCONTROLLED
	250.6 - DIABETES WITH NEUROLOGICAL MANIFESTATIONS
	250.60 - DIABETES WITH NEUROLOGICAL MANIFESTATIONS TYPE II OR UNSPECIFIED TYPE NOT STATED AS UNCONTROLLED
	250.61 - DIABETES WITH NEUROLOGICAL MANIFESTATIONS TYPE I [JUVENILE TYPE] NOT STATED AS UNCONTROLLED
	250.62 - DIABETES WITH NEUROLOGICAL MANIFESTATIONS TYPE II OR UNSPECIFIED TYPE UNCONTROLLED
	250.63 - DIABETES WITH NEUROLOGICAL MANIFESTATIONS TYPE I [JUVENILE TYPE] UNCONTROLLED
	250.7 - DIABETES WITH PERIPHERAL CIRCULATORY DISORDERS
	250.70 - DIABETES WITH PERIPHERAL CIRCULATORY DISORDERS TYPE II OR UNSPECIFIED TYPE NOT STATED AS UNCONTROLLED
	250.71 - DIABETES WITH PERIPHERAL CIRCULATORY DISORDERS TYPE I [JUVENILE TYPE] NOT STATED AS UNCONTROLLED
	250.72 - DIABETES WITH PERIPHERAL CIRCULATORY DISORDERS TYPE II OR UNSPECIFIED TYPE UNCONTROLLED
	250.73 - DIABETES WITH PERIPHERAL CIRCULATORY DISORDERS TYPE I [JUVENILE TYPE] UNCONTROLLED
	250.8 - DIABETES WITH OTHER SPECIFIED MANIFESTATIONS
	250.80 - DIABETES WITH OTHER SPECIFIED MANIFESTATIONS TYPE II OR UNSPECIFIED TYPE NOT STATED AS UNCONTROLLED
	250.81 - DIABETES WITH OTHER SPECIFIED MANIFESTATIONS TYPE I [JUVENILE TYPE] NOT STATED AS UNCONTROLLED
	250.82 - DIABETES WITH OTHER SPECIFIED MANIFESTATIONS TYPE II OR UNSPECIFIED TYPE UNCONTROLLED
	250.83 - DIABETES WITH OTHER SPECIFIED MANIFESTATIONS TYPE I [JUVENILE TYPE] UNCONTROLLED
	250.9 - DIABETES WITH UNSPECIFIED COMPLICATION
	250.90 - DIABETES WITH UNSPECIFIED COMPLICATION TYPE II OR UNSPECIFIED TYPE NOT STATED AS UNCONTROLLED
	250.91 - DIABETES WITH UNSPECIFIED COMPLICATION TYPE I [JUVENILE TYPE] NOT STATED AS UNCONTROLLED
	250.92 - DIABETES WITH UNSPECIFIED COMPLICATION TYPE II OR UNSPECIFIED TYPE UNCONTROLLED
	250.93 - DIABETES WITH UNSPECIFIED COMPLICATION TYPE I [JUVENILE TYPE] UNCONTROLLED
	249 - SECONDARY DIABETES MELLITUS
	249.0 - SECONDARY DIABETES MELLITUS WITHOUT MENTION OF COMPLICATION
	249.00 - SECONDARY DIABETES MELLITUS WITHOUT MENTION OF COMPLICATION NOT STATED AS UNCONTROLLED OR UNSPECIFIED
	249.01 - SECONDARY DIABETES MELLITUS WITHOUT MENTION OF COMPLICATION UNCONTROLLED
	249.1 - SECONDARY DIABETES MELLITUS WITH KETOACIDOSIS
	249.10 - SECONDARY DIABETES MELLITUS WITH KETOACIDOSIS NOT STATED AS UNCONTROLLED OR UNSPECIFIED
	249.11 - SECONDARY DIABETES MELLITUS WITH KETOACIDOSIS UNCONTROLLED
	249.2 - SECONDARY DIABETES MELLITUS WITH HYPEROSMOLARITY
	249.20 - SECONDARY DIABETES MELLITUS WITH HYPEROSMOLARITY NOT STATED AS UNCONTROLLED OR UNSPECIFIED
	249.21 - SECONDARY DIABETES MELLITUS WITH HYPEROSMOLARITY UNCONTROLLED
	249.3 - SECONDARY DIABETES MELLITUS WITH OTHER COMA
	249.30 - SECONDARY DIABETES MELLITUS WITH OTHER COMA NOT STATED AS UNCONTROLLED OR UNSPECIFIED
	249.31 - SECONDARY DIABETES MELLITUS WITH OTHER COMA UNCONTROLLED
	249.4 - SECONDARY DIABETES MELLITUS WITH OPHTHALMIC MANIFESTATION
	249.40 - SECONDARY DIABETES MELLITUS WITH RENAL MANIFESTATION NOT STATED AS UNCONTROLLED OR UNSPECIFIED
	249.41 - SECONDARY DIABETES MELLITUS WITH RENAL MANIFESTATION UNCONTROLLED
	249.5 - SECONDARY DIABETES MELLITUS WITH OPHTHALMIC MANIFESTATION
	249.50 - SECONDARY DIABETES MELLITUS WITH OPHTHALMIC MANIFESTATION NOT STATED AS UNCONTROLLED OR UNSPECIFIED
	249.51 - SECONDARY DIABETES MELLITUS WITH OPHTHALMIC MANIFESTATION UNCONTROLLED
	249.6 - SECONDARY DIABETES MELLITUS WITH NEUROLOGICAL MANIFESTATION
	249.60 - SECONDARY DIABETES MELLITUS WITH NEUROLOGICAL MANIFESTATION NOT STATED AS UNCONTROLLED OR UNSPECIFIED
	249.61 - SECONDARY DIABETES MELLITUS WITH NEUROLOGICAL MANIFESTATION UNCONTROLLED
	249.7 - SECONDARY DIABETES MELLITUS WITH PERIPHERAL CIRCULATORY MANIFESTATION
	249.70 - SECONDARY DIABETES MELLITUS WITH PERIPHERAL CIRCULATORY MANIFESTATION NOT STATED AS UNCONTROLLED OR UNSPECIFIED
	249.71 - SECONDARY DIABETES MELLITUS WITH PERIPHERAL CIRCULATORY MANIFESTATION UNCONTROLLED
	249.8 - SECONDARY DIABETES MELLITUS WITH OTHER SPECIFIED MANIFESTATION
	249.80 - SECONDARY DIABETES MELLITUS WITH OTHER SPECIFIED MANIFESTATION NOT STATED AS UNCONTROLLED OR UNSPECIFIED
	249.81 - SECONDARY DIABETES MELLITUS WITH OTHER SPECIFIED MANIFESTATION UNCONTROLLED
	249.9 - SECONDARY DIABETES MELLITUS WITH UNSPECIFIED COMPLICATION
	249.90 - SECONDARY DIABETES MELLITUS WITH UNSPECIFIED COMPLICATION NOT STATED AS UNCONTROLLED OR UNSPECIFIED
	249.91 - SECONDARY DIABETES MELLITUS WITH UNSPECIFIED COMPLICATION UNCONTROLLED
COMPONENT, CHA2DS2 VASc, Occurrence of hypertension
This event measure was defined as occurring when any of the following criteria were met:
	The occurrence of Inpatient with the following attributes:
	Diagnosis Code (Any Position) is any of: { "401", "401.0", "401.1", "401.9", "405", "405.0", "405.01", "405.09", "405.1", "405.11", "405.19", "405.9", "405.91", "405.99" }
	401 - ESSENTIAL HYPERTENSION
	401.0 - MALIGNANT ESSENTIAL HYPERTENSION
	401.1 - BENIGN ESSENTIAL HYPERTENSION
	401.9 - UNSPECIFIED ESSENTIAL HYPERTENSION
	405 - SECONDARY HYPERTENSION
	405.0 - MALIGNANT SECONDARY HYPERTENSION
	405.01 - MALIGNANT RENOVASCULAR HYPERTENSION
	405.09 - OTHER MALIGNANT SECONDARY HYPERTENSION
	405.1 - BENIGN SECONDARY HYPERTENSION
	405.11 - BENIGN RENOVASCULAR HYPERTENSION
	405.19 - OTHER BENIGN SECONDARY HYPERTENSION
	405.9 - UNSPECIFIED SECONDARY HYPERTENSION
	405.91 - UNSPECIFIED RENOVASCULAR HYPERTENSION
	405.99 - OTHER UNSPECIFIED SECONDARY HYPERTENSION
	The occurrence of Outpatient with the following attributes:
	Diagnosis Code (Any Position) is any of: { "401", "401.0", "401.1", "401.9", "405", "405.0", "405.01", "405.09", "405.1", "405.11", "405.19", "405.9", "405.91", "405.99" }
	401 - ESSENTIAL HYPERTENSION
	401.0 - MALIGNANT ESSENTIAL HYPERTENSION
	401.1 - BENIGN ESSENTIAL HYPERTENSION
	401.9 - UNSPECIFIED ESSENTIAL HYPERTENSION
	405 - SECONDARY HYPERTENSION
	405.0 - MALIGNANT SECONDARY HYPERTENSION
	405.01 - MALIGNANT RENOVASCULAR HYPERTENSION
	405.09 - OTHER MALIGNANT SECONDARY HYPERTENSION
	405.1 - BENIGN SECONDARY HYPERTENSION
	405.11 - BENIGN RENOVASCULAR HYPERTENSION
	405.19 - OTHER BENIGN SECONDARY HYPERTENSION
	405.9 - UNSPECIFIED SECONDARY HYPERTENSION
	405.91 - UNSPECIFIED RENOVASCULAR HYPERTENSION
	405.99 - OTHER UNSPECIFIED SECONDARY HYPERTENSION
COMPONENT, CHA2DS2 VASc, Occurrence of stroke, TIA, or thromboembolism
This event measure was defined as occurring when any of the following criteria were met:
	The occurrence of Inpatient with the following attributes:
	Diagnosis Code (Any Position) is any of: { "430", "431", "433.01", "433.11", "433.21", "433.31", "433.81", "433.91", "434.01", "434.11", "434.91", "437.1", "437.3", "997.02", "432", "432.0", "432.1", "432.9", "433", "433.0", "433.00", "433.1", "433.10", "433.2", "433.20", "433.3", "433.30", "433.8", "433.80", "433.9", "433.90", "435", "435.0", "435.1", "435.2", "435.3", "435.8", "435.9", "451.2",…
	430 - SUBARACHNOID HEMORRHAGE
	431 - INTRACEREBRAL HEMORRHAGE
	433.01 - OCCLUSION AND STENOSIS OF BASILAR ARTERY WITH CEREBRAL INFARCTION
	433.11 - OCCLUSION AND STENOSIS OF CAROTID ARTERY WITH CEREBRAL INFARCTION
	433.21 - OCCLUSION AND STENOSIS OF VERTEBRAL ARTERY WITH CEREBRAL INFARCTION
	433.31 - OCCLUSION AND STENOSIS OF MULTIPLE AND BILATERAL PRECEREBRAL ARTERIES WITH CEREBRAL INFARCTION
	433.81 - OCCLUSION AND STENOSIS OF OTHER SPECIFIED PRECEREBRAL ARTERY WITH CEREBRAL INFARCTION
	433.91 - OCCLUSION AND STENOSIS OF UNSPECIFIED PRECEREBRAL ARTERY WITH CEREBRAL INFARCTION
	434.01 - CEREBRAL THROMBOSIS WITH CEREBRAL INFARCTION
	434.11 - CEREBRAL EMBOLISM WITH CEREBRAL INFARCTION
	434.91 - CEREBRAL ARTERY OCCLUSION UNSPECIFIED WITH CEREBRAL INFARCTION
	437.1 - OTHER GENERALIZED ISCHEMIC CEREBROVASCULAR DISEASE
	437.3 - CEREBRAL ANEURYSM NONRUPTURED
	997.02 - IATROGENIC CEREBROVASCULAR INFARCTION OR HEMORRHAGE
	432 - OTHER AND UNSPECIFIED INTRACRANIAL HEMORRHAGE
	432.0 - NONTRAUMATIC EXTRADURAL HEMORRHAGE
	432.1 - SUBDURAL HEMORRHAGE
	432.9 - UNSPECIFIED INTRACRANIAL HEMORRHAGE
	433 - OCCLUSION AND STENOSIS OF PRECEREBRAL ARTERIES
	433.0 - OCCLUSION AND STENOSIS OF BASILAR ARTERY
	433.00 - OCCLUSION AND STENOSIS OF BASILAR ARTERY WITHOUT CEREBRAL INFARCTION
	433.1 - OCCLUSION AND STENOSIS OF CAROTID ARTERY
	433.10 - OCCLUSION AND STENOSIS OF CAROTID ARTERY WITHOUT CEREBRAL INFARCTION
	433.2 - OCCLUSION AND STENOSIS OF VERTEBRAL ARTERY
	433.20 - OCCLUSION AND STENOSIS OF VERTEBRAL ARTERY WITHOUT CEREBRAL INFARCTION
	433.3 - OCCLUSION AND STENOSIS OF MULTIPLE AND BILATERAL PRECEREBRAL ARTERIES
	433.30 - OCCLUSION AND STENOSIS OF MULTIPLE AND BILATERAL PRECEREBRAL ARTERIES WITHOUT CEREBRAL INFARCTION
	433.8 - OCCLUSION AND STENOSIS OF OTHER SPECIFIED PRECEREBRAL ARTERY
	433.80 - OCCLUSION AND STENOSIS OF OTHER SPECIFIED PRECEREBRAL ARTERY WITHOUT CEREBRAL INFARCTION
	433.9 - OCCLUSION AND STENOSIS OF UNSPECIFIED PRECEREBRAL ARTERY
	433.90 - OCCLUSION AND STENOSIS OF UNSPECIFIED PRECEREBRAL ARTERY WITHOUT CEREBRAL INFARCTION
	435 - TRANSIENT CEREBRAL ISCHEMIA
	435.0 - BASILAR ARTERY SYNDROME
	435.1 - VERTEBRAL ARTERY SYNDROME
	435.2 - SUBCLAVIAN STEAL SYNDROME
	435.3 - VERTEBROBASILAR ARTERY SYNDROME
	435.8 - OTHER SPECIFIED TRANSIENT CEREBRAL ISCHEMIAS
	435.9 - UNSPECIFIED TRANSIENT CEREBRAL ISCHEMIA
	451.2 - PHLEBITIS AND THROMBOPHLEBITIS OF LOWER EXTREMITIES UNSPECIFIED
	451.1 - PHLEBITIS AND THROMBOPHLEBITIS OF DEEP VEINS OF LOWER EXTREMITIES
	451.11 - PHLEBITIS AND THROMBOPHLEBITIS OF FEMORAL VEIN (DEEP) (SUPERFICIAL)
	451.19 - PHLEBITIS AND THROMBOPHLEBITIS OF OTHER
	453.4 - ACUTE VENOUS EMBOLISM AND THROMBOSIS OF DEEP VESSELS OF LOWER EXTREMITY
	453.40 - ACUTE VENOUS EMBOLISM AND THROMBOSIS OF UNSPECIFIED DEEP VESSELS OF LOWER EXTREMITY
	453.41 - ACUTE VENOUS EMBOLISM AND THROMBOSIS OF DEEP VESSELS OF PROXIMAL LOWER EXTREMITY
	453.42 - ACUTE VENOUS EMBOLISM AND THROMBOSIS OF DEEP VESSELS OF DISTAL LOWER EXTREMITY
	453.5 - CHRONIC VENOUS EMBOLISM AND THROMBOSIS OF DEEP VESSELS OF LOWER EXTREMITY
	453.50 - CHRONIC VENOUS EMBOLISM AND THROMBOSIS OF UNSPECIFIED DEEP VESSELS OF LOWER EXTREMITY
	453.51 - CHRONIC VENOUS EMBOLISM AND THROMBOSIS OF DEEP VESSELS OF PROXIMAL LOWER EXTREMITY
	453.52 - CHRONIC VENOUS EMBOLISM AND THROMBOSIS OF DEEP VESSELS OF DISTAL LOWER EXTREMITY
	453.8 - ACUTE VENOUS EMBOLISM AND THROMBOSIS OF OTHER SPECIFIED VEINS
	453.81 - ACUTE VENOUS EMBOLISM AND THROMBOSIS OF SUPERFICIAL VEINS OF UPPER EXTREMITY
	453.82 - ACUTE VENOUS EMBOLISM AND THROMBOSIS OF DEEP VEINS OF UPPER EXTREMITY
	453.83 - ACUTE VENOUS EMBOLISM AND THROMBOSIS OF UPPER EXTREMITY UNSPECIFIED
	453.84 - ACUTE VENOUS EMBOLISM AND THROMBOSIS OF AXILLARY VEINS
	453.85 - ACUTE VENOUS EMBOLISM AND THROMBOSIS OF SUBCLAVIAN VEINS
	453.86 - ACUTE VENOUS EMBOLISM AND THROMBOSIS OF INTERNAL JUGULAR VEINS
	453.87 - ACUTE VENOUS EMBOLISM AND THROMBOSIS OF OTHER THORACIC VEINS
	453.89 - ACUTE VENOUS EMBOLISM AND THROMBOSIS OF OTHER SPECIFIED VEINS
	453.9 - EMBOLISM AND THROMBOSIS OF UNSPECIFIED SITE
	415.1 - PULMONARY EMBOLISM AND INFARCTION
	415.11 - IATROGENIC PULMONARY EMBOLISM AND INFARCTION
	415.12 - SEPTIC PULMONARY EMBOLISM
	415.13 - SADDLE EMBOLUS OF PULMONARY ARTERY
	415.19 - OTHER PULMONARY EMBOLISM AND INFARCTION
	634.60 - SPONTANEOUS ABORTION UNSPECIFIED COMPLICATED BY EMBOLISM
	634.61 - SPONTANEOUS ABORTION INCOMPLETE COMPLICATED BY EMBOLISM
	634.62 - SPONTANEOUS ABORTION COMPLETE COMPLICATED BY EMBOLISM
	635.60 - LEGALLY INDUCED ABORTION UNSPECIFIED COMPLICATED BY EMBOLISM
	635.61 - LEGALLY INDUCED ABORTION INCOMPLETE COMPLICATED BY EMBOLISM
	635.62 - LEGALLY INDUCED ABORTION COMPLETE COMPLICATED BY EMBOLISM
	636.60 - ILLEGAL ABORTION UNSPECIFIED COMPLICATED BY EMBOLISM
	636.61 - ILLEGAL ABORTION INCOMPLETE COMPLICATED BY EMBOLISM
	636.62 - ILLEGAL ABORTION COMPLETE COMPLICATED BY EMBOLISM
	637.60 - LEGALLY UNSPECIFIED TYPE OF ABORTION UNSPECIFIED COMPLICATED BY EMBOLISM
	637.61 - LEGALLY UNSPECIFIED ABORTION INCOMPLETE COMPLICATED BY EMBOLISM
	637.62 - LEGALLY UNSPECIFIED ABORTION COMPLETE COMPLICATED BY EMBOLISM
	638.6 - FAILED ATTEMPTED ABORTION COMPLICATED BY EMBOLISM
	639.6 - EMBOLISM FOLLOWING ABORTION OR ECTOPIC AND MOLAR PREGNANCIES
	673.20 - OBSTETRICAL BLOOD-CLOT EMBOLISM UNSPECIFIED AS TO EPISODE OF CARE
	673.21 - OBSTETRICAL BLOOD-CLOT EMBOLISM WITH DELIVERY WITH OR WITHOUT ANTEPARTUM CONDITION
	673.22 - OBSTETRICAL BLOOD-CLOT EMBOLISM WITH POSTPARTUM COMPLICATION
	673.23 - OBSTETRICAL BLOOD-CLOT EMBOLISM ANTEPARTUM
	673.24 - OBSTETRICAL BLOOD-CLOT EMBOLISM POSTPARTUM
	673.80 - OTHER OBSTETRICAL PULMONARY EMBOLISM UNSPECIFIED AS TO EPISODE OF CARE
	673.81 - OTHER OBSTETRICAL PULMONARY EMBOLISM WITH DELIVERY WITH OR WITHOUT ANTEPARTUM CONDITION
	673.82 - OTHER OBSTETRICAL PULMONARY EMBOLISM WITH DELIVERY WITH POSTPARTUM COMPLICATION
	673.83 - OTHER OBSTETRICAL PULMONARY EMBOLISM ANTEPARTUM
	673.84 - OTHER OBSTETRICAL PULMONARY EMBOLISM POSTPARTUM
	The occurrence of Outpatient with the following attributes:
	Diagnosis Code (Any Position) is any of: { "430", "431", "433.01", "433.11", "433.21", "433.31", "433.81", "433.91", "434.01", "434.11", "434.91", "437.1", "437.3", "997.02", "432", "432.0", "432.1", "432.9", "433", "433.0", "433.00", "433.1", "433.10", "433.2", "433.20", "433.3", "433.30", "433.8", "433.80", "433.9", "433.90", "435", "435.0", "435.1", "435.2", "435.3", "435.8", "435.9", "451.2",…
	430 - SUBARACHNOID HEMORRHAGE
	431 - INTRACEREBRAL HEMORRHAGE
	433.01 - OCCLUSION AND STENOSIS OF BASILAR ARTERY WITH CEREBRAL INFARCTION
	433.11 - OCCLUSION AND STENOSIS OF CAROTID ARTERY WITH CEREBRAL INFARCTION
	433.21 - OCCLUSION AND STENOSIS OF VERTEBRAL ARTERY WITH CEREBRAL INFARCTION
	433.31 - OCCLUSION AND STENOSIS OF MULTIPLE AND BILATERAL PRECEREBRAL ARTERIES WITH CEREBRAL INFARCTION
	433.81 - OCCLUSION AND STENOSIS OF OTHER SPECIFIED PRECEREBRAL ARTERY WITH CEREBRAL INFARCTION
	433.91 - OCCLUSION AND STENOSIS OF UNSPECIFIED PRECEREBRAL ARTERY WITH CEREBRAL INFARCTION
	434.01 - CEREBRAL THROMBOSIS WITH CEREBRAL INFARCTION
	434.11 - CEREBRAL EMBOLISM WITH CEREBRAL INFARCTION
	434.91 - CEREBRAL ARTERY OCCLUSION UNSPECIFIED WITH CEREBRAL INFARCTION
	437.1 - OTHER GENERALIZED ISCHEMIC CEREBROVASCULAR DISEASE
	437.3 - CEREBRAL ANEURYSM NONRUPTURED
	997.02 - IATROGENIC CEREBROVASCULAR INFARCTION OR HEMORRHAGE
	432 - OTHER AND UNSPECIFIED INTRACRANIAL HEMORRHAGE
	432.0 - NONTRAUMATIC EXTRADURAL HEMORRHAGE
	432.1 - SUBDURAL HEMORRHAGE
	432.9 - UNSPECIFIED INTRACRANIAL HEMORRHAGE
	433 - OCCLUSION AND STENOSIS OF PRECEREBRAL ARTERIES
	433.0 - OCCLUSION AND STENOSIS OF BASILAR ARTERY
	433.00 - OCCLUSION AND STENOSIS OF BASILAR ARTERY WITHOUT CEREBRAL INFARCTION
	433.1 - OCCLUSION AND STENOSIS OF CAROTID ARTERY
	433.10 - OCCLUSION AND STENOSIS OF CAROTID ARTERY WITHOUT CEREBRAL INFARCTION
	433.2 - OCCLUSION AND STENOSIS OF VERTEBRAL ARTERY
	433.20 - OCCLUSION AND STENOSIS OF VERTEBRAL ARTERY WITHOUT CEREBRAL INFARCTION
	433.3 - OCCLUSION AND STENOSIS OF MULTIPLE AND BILATERAL PRECEREBRAL ARTERIES
	433.30 - OCCLUSION AND STENOSIS OF MULTIPLE AND BILATERAL PRECEREBRAL ARTERIES WITHOUT CEREBRAL INFARCTION
	433.8 - OCCLUSION AND STENOSIS OF OTHER SPECIFIED PRECEREBRAL ARTERY
	433.80 - OCCLUSION AND STENOSIS OF OTHER SPECIFIED PRECEREBRAL ARTERY WITHOUT CEREBRAL INFARCTION
	433.9 - OCCLUSION AND STENOSIS OF UNSPECIFIED PRECEREBRAL ARTERY
	433.90 - OCCLUSION AND STENOSIS OF UNSPECIFIED PRECEREBRAL ARTERY WITHOUT CEREBRAL INFARCTION
	435 - TRANSIENT CEREBRAL ISCHEMIA
	435.0 - BASILAR ARTERY SYNDROME
	435.1 - VERTEBRAL ARTERY SYNDROME
	435.2 - SUBCLAVIAN STEAL SYNDROME
	435.3 - VERTEBROBASILAR ARTERY SYNDROME
	435.8 - OTHER SPECIFIED TRANSIENT CEREBRAL ISCHEMIAS
	435.9 - UNSPECIFIED TRANSIENT CEREBRAL ISCHEMIA
	451.2 - PHLEBITIS AND THROMBOPHLEBITIS OF LOWER EXTREMITIES UNSPECIFIED
	634.60 - SPONTANEOUS ABORTION UNSPECIFIED COMPLICATED BY EMBOLISM
	634.61 - SPONTANEOUS ABORTION INCOMPLETE COMPLICATED BY EMBOLISM
	634.62 - SPONTANEOUS ABORTION COMPLETE COMPLICATED BY EMBOLISM
	635.60 - LEGALLY INDUCED ABORTION UNSPECIFIED COMPLICATED BY EMBOLISM
	635.61 - LEGALLY INDUCED ABORTION INCOMPLETE COMPLICATED BY EMBOLISM
	635.62 - LEGALLY INDUCED ABORTION COMPLETE COMPLICATED BY EMBOLISM
	636.60 - ILLEGAL ABORTION UNSPECIFIED COMPLICATED BY EMBOLISM
	636.61 - ILLEGAL ABORTION INCOMPLETE COMPLICATED BY EMBOLISM
	636.62 - ILLEGAL ABORTION COMPLETE COMPLICATED BY EMBOLISM
	637.60 - LEGALLY UNSPECIFIED TYPE OF ABORTION UNSPECIFIED COMPLICATED BY EMBOLISM
	637.61 - LEGALLY UNSPECIFIED ABORTION INCOMPLETE COMPLICATED BY EMBOLISM
	637.62 - LEGALLY UNSPECIFIED ABORTION COMPLETE COMPLICATED BY EMBOLISM
	638.6 - FAILED ATTEMPTED ABORTION COMPLICATED BY EMBOLISM
	639.6 - EMBOLISM FOLLOWING ABORTION OR ECTOPIC AND MOLAR PREGNANCIES
	673.20 - OBSTETRICAL BLOOD-CLOT EMBOLISM UNSPECIFIED AS TO EPISODE OF CARE
	673.21 - OBSTETRICAL BLOOD-CLOT EMBOLISM WITH DELIVERY WITH OR WITHOUT ANTEPARTUM CONDITION
	673.22 - OBSTETRICAL BLOOD-CLOT EMBOLISM WITH POSTPARTUM COMPLICATION
	673.23 - OBSTETRICAL BLOOD-CLOT EMBOLISM ANTEPARTUM
	673.24 - OBSTETRICAL BLOOD-CLOT EMBOLISM POSTPARTUM
	673.80 - OTHER OBSTETRICAL PULMONARY EMBOLISM UNSPECIFIED AS TO EPISODE OF CARE
	673.81 - OTHER OBSTETRICAL PULMONARY EMBOLISM WITH DELIVERY WITH OR WITHOUT ANTEPARTUM CONDITION
	673.82 - OTHER OBSTETRICAL PULMONARY EMBOLISM WITH DELIVERY WITH POSTPARTUM COMPLICATION
	673.83 - OTHER OBSTETRICAL PULMONARY EMBOLISM ANTEPARTUM
	673.84 - OTHER OBSTETRICAL PULMONARY EMBOLISM POSTPARTUM
	415.1 - PULMONARY EMBOLISM AND INFARCTION
	415.11 - IATROGENIC PULMONARY EMBOLISM AND INFARCTION
	415.12 - SEPTIC PULMONARY EMBOLISM
	415.13 - SADDLE EMBOLUS OF PULMONARY ARTERY
	415.19 - OTHER PULMONARY EMBOLISM AND INFARCTION
	451.1 - PHLEBITIS AND THROMBOPHLEBITIS OF DEEP VEINS OF LOWER EXTREMITIES
	451.11 - PHLEBITIS AND THROMBOPHLEBITIS OF FEMORAL VEIN (DEEP) (SUPERFICIAL)
	451.19 - PHLEBITIS AND THROMBOPHLEBITIS OF OTHER
	453.4 - ACUTE VENOUS EMBOLISM AND THROMBOSIS OF DEEP VESSELS OF LOWER EXTREMITY
	453.40 - ACUTE VENOUS EMBOLISM AND THROMBOSIS OF UNSPECIFIED DEEP VESSELS OF LOWER EXTREMITY
	453.41 - ACUTE VENOUS EMBOLISM AND THROMBOSIS OF DEEP VESSELS OF PROXIMAL LOWER EXTREMITY
	453.42 - ACUTE VENOUS EMBOLISM AND THROMBOSIS OF DEEP VESSELS OF DISTAL LOWER EXTREMITY
	453.5 - CHRONIC VENOUS EMBOLISM AND THROMBOSIS OF DEEP VESSELS OF LOWER EXTREMITY
	453.50 - CHRONIC VENOUS EMBOLISM AND THROMBOSIS OF UNSPECIFIED DEEP VESSELS OF LOWER EXTREMITY
	453.51 - CHRONIC VENOUS EMBOLISM AND THROMBOSIS OF DEEP VESSELS OF PROXIMAL LOWER EXTREMITY
	453.52 - CHRONIC VENOUS EMBOLISM AND THROMBOSIS OF DEEP VESSELS OF DISTAL LOWER EXTREMITY
	453.8 - ACUTE VENOUS EMBOLISM AND THROMBOSIS OF OTHER SPECIFIED VEINS
	453.81 - ACUTE VENOUS EMBOLISM AND THROMBOSIS OF SUPERFICIAL VEINS OF UPPER EXTREMITY
	453.82 - ACUTE VENOUS EMBOLISM AND THROMBOSIS OF DEEP VEINS OF UPPER EXTREMITY
	453.83 - ACUTE VENOUS EMBOLISM AND THROMBOSIS OF UPPER EXTREMITY UNSPECIFIED
	453.84 - ACUTE VENOUS EMBOLISM AND THROMBOSIS OF AXILLARY VEINS
	453.85 - ACUTE VENOUS EMBOLISM AND THROMBOSIS OF SUBCLAVIAN VEINS
	453.86 - ACUTE VENOUS EMBOLISM AND THROMBOSIS OF INTERNAL JUGULAR VEINS
	453.87 - ACUTE VENOUS EMBOLISM AND THROMBOSIS OF OTHER THORACIC VEINS
	453.89 - ACUTE VENOUS EMBOLISM AND THROMBOSIS OF OTHER SPECIFIED VEINS
	453.9 - EMBOLISM AND THROMBOSIS OF UNSPECIFIED SITE
COMPONENT, CHA2DS2 VASc, Occurrence of vascular disease
This event measure was defined as occurring when any of the following criteria were met:
	The occurrence of Inpatient with the following attributes:
	Diagnosis Code (Any Position) is any of: { "443.9", "443.81", "250.7", "250.70", "250.71", "250.72", "250.73", "410", "410.0", "410.00", "410.01", "410.02", "410.1", "410.10", "410.11", "410.12", "410.2", "410.20", "410.21", "410.22", "410.3", "410.30", "410.31", "410.32", "410.4", "410.40", "410.41", "410.42", "410.5", "410.50", "410.51", "410.52", "410.6", "410.60", "410.61", "410.62", "410.7",…
	443.9 - PERIPHERAL VASCULAR DISEASE UNSPECIFIED
	443.81 - PERIPHERAL ANGIOPATHY IN DISEASES CLASSIFIED ELSEWHERE
	250.7 - DIABETES WITH PERIPHERAL CIRCULATORY DISORDERS
	250.70 - DIABETES WITH PERIPHERAL CIRCULATORY DISORDERS TYPE II OR UNSPECIFIED TYPE NOT STATED AS UNCONTROLLED
	250.71 - DIABETES WITH PERIPHERAL CIRCULATORY DISORDERS TYPE I [JUVENILE TYPE] NOT STATED AS UNCONTROLLED
	250.72 - DIABETES WITH PERIPHERAL CIRCULATORY DISORDERS TYPE II OR UNSPECIFIED TYPE UNCONTROLLED
	250.73 - DIABETES WITH PERIPHERAL CIRCULATORY DISORDERS TYPE I [JUVENILE TYPE] UNCONTROLLED
	410 - ACUTE MYOCARDIAL INFARCTION
	410.0 - ACUTE MYOCARDIAL INFARCTION OF ANTEROLATERAL WALL
	410.00 - ACUTE MYOCARDIAL INFARCTION OF ANTEROLATERAL WALL EPISODE OF CARE UNSPECIFIED
	410.01 - ACUTE MYOCARDIAL INFARCTION OF ANTEROLATERAL WALL INITIAL EPISODE OF CARE
	410.02 - ACUTE MYOCARDIAL INFARCTION OF ANTEROLATERAL WALL SUBSEQUENT EPISODE OF CARE
	410.1 - ACUTE MYOCARDIAL INFARCTION OF OTHER ANTERIOR WALL
	410.10 - ACUTE MYOCARDIAL INFARCTION OF OTHER ANTERIOR WALL EPISODE OF CARE UNSPECIFIED
	410.11 - ACUTE MYOCARDIAL INFARCTION OF OTHER ANTERIOR WALL INITIAL EPISODE OF CARE
	410.12 - ACUTE MYOCARDIAL INFARCTION OF OTHER ANTERIOR WALL SUBSEQUENT EPISODE OF CARE
	410.2 - ACUTE MYOCARDIAL INFARCTION OF INFEROLATERAL WALL
	410.20 - ACUTE MYOCARDIAL INFARCTION OF INFEROLATERAL WALL EPISODE OF CARE UNSPECIFIED
	410.21 - ACUTE MYOCARDIAL INFARCTION OF INFEROLATERAL WALL INITIAL EPISODE OF CARE
	410.22 - ACUTE MYOCARDIAL INFARCTION OF INFEROLATERAL WALL SUBSEQUENT EPISODE OF CARE
	410.3 - ACUTE MYOCARDIAL INFARCTION OF INFEROPOSTERIOR WALL
	410.30 - ACUTE MYOCARDIAL INFARCTION OF INFEROPOSTERIOR WALL EPISODE OF CARE UNSPECIFIED
	410.31 - ACUTE MYOCARDIAL INFARCTION OF INFEROPOSTERIOR WALL INITIAL EPISODE OF CARE
	410.32 - ACUTE MYOCARDIAL INFARCTION OF INFEROPOSTERIOR WALL SUBSEQUENT EPISODE OF CARE
	410.4 - ACUTE MYOCARDIAL INFARCTION OF OTHER INFERIOR WALL
	410.40 - ACUTE MYOCARDIAL INFARCTION OF OTHER INFERIOR WALL EPISODE OF CARE UNSPECIFIED
	410.41 - ACUTE MYOCARDIAL INFARCTION OF OTHER INFERIOR WALL INITIAL EPISODE OF CARE
	410.42 - ACUTE MYOCARDIAL INFARCTION OF OTHER INFERIOR WALL SUBSEQUENT EPISODE OF CARE
	410.5 - ACUTE MYOCARDIAL INFARCTION OF OTHER LATERAL WALL
	410.50 - ACUTE MYOCARDIAL INFARCTION OF OTHER LATERAL WALL EPISODE OF CARE UNSPECIFIED
	410.51 - ACUTE MYOCARDIAL INFARCTION OF OTHER LATERAL WALL INITIAL EPISODE OF CARE
	410.52 - ACUTE MYOCARDIAL INFARCTION OF OTHER LATERAL WALL SUBSEQUENT EPISODE OF CARE
	410.6 - TRUE POSTERIOR WALL INFARCTION
	410.60 - TRUE POSTERIOR WALL INFARCTION EPISODE OF CARE UNSPECIFIED
	410.61 - TRUE POSTERIOR WALL INFARCTION INITIAL EPISODE OF CARE
	410.62 - TRUE POSTERIOR WALL INFARCTION SUBSEQUENT EPISODE OF CARE
	410.7 - SUBENDOCARDIAL INFARCTION
	410.70 - SUBENDOCARDIAL INFARCTION EPISODE OF CARE UNSPECIFIED
	410.71 - SUBENDOCARDIAL INFARCTION INITIAL EPISODE OF CARE
	410.72 - SUBENDOCARDIAL INFARCTION SUBSEQUENT EPISODE OF CARE
	410.8 - ACUTE MYOCARDIAL INFARCTION OF OTHER SPECIFIED SITES
	410.80 - ACUTE MYOCARDIAL INFARCTION OF OTHER SPECIFIED SITES EPISODE OF CARE UNSPECIFIED
	410.81 - ACUTE MYOCARDIAL INFARCTION OF OTHER SPECIFIED SITES INITIAL EPISODE OF CARE
	410.82 - ACUTE MYOCARDIAL INFARCTION OF OTHER SPECIFIED SITES SUBSEQUENT EPISODE OF CARE
	410.9 - ACUTE MYOCARDIAL INFARCTION OF UNSPECIFIED SITE
	410.90 - ACUTE MYOCARDIAL INFARCTION OF UNSPECIFIED SITE EPISODE OF CARE UNSPECIFIED
	410.91 - ACUTE MYOCARDIAL INFARCTION OF UNSPECIFIED SITE INITIAL EPISODE OF CARE
	410.92 - ACUTE MYOCARDIAL INFARCTION OF UNSPECIFIED SITE SUBSEQUENT EPISODE OF CARE
	412 - OLD MYOCARDIAL INFARCTION
	440.0 - ATHEROSCLEROSIS OF AORTA
	414 - OTHER FORMS OF CHRONIC ISCHEMIC HEART DISEASE
	414.0 - CORONARY ATHEROSCLEROSIS
	414.00 - CORONARY ATHEROSCLEROSIS OF UNSPECIFIED TYPE OF VESSEL NATIVE OR GRAFT
	414.01 - CORONARY ATHEROSCLEROSIS OF NATIVE CORONARY ARTERY
	414.02 - CORONARY ATHEROSCLEROSIS OF AUTOLOGOUS VEIN BYPASS GRAFT
	414.03 - CORONARY ATHEROSCLEROSIS OF NONAUTOLOGOUS BIOLOGICAL BYPASS GRAFT
	414.04 - CORONARY ATHEROSCLEROSIS OF ARTERY BYPASS GRAFT
	414.05 - CORONARY ATHEROSCLEROSIS OF UNSPECIFIED BYPASS GRAFT
	414.06 - CORONARY ATHEROSCLEROSIS OF NATIVE CORONARY ARTERY OF TRANSPLANTED HEART
	414.07 - CORONARY ATHEROSCLEROSIS OF BYPASS GRAFT (ARTERY) (VEIN) OF TRANSPLANTED HEART
	414.1 - ANEURYSM AND DISSECTION OF HEART
	414.10 - ANEURYSM OF HEART (WALL)
	414.11 - ANEURYSM OF CORONARY VESSELS
	414.12 - DISSECTION OF CORONARY ARTERY
	414.19 - OTHER ANEURYSM OF HEART
	414.2 - CHRONIC TOTAL OCCLUSION OF CORONARY ARTERY
	414.3 - CORONARY ATHEROSCLEROSIS DUE TO LIPID RICH PLAQUE
	414.4 - CORONARY ATHEROSCLEROSIS DUE TO CALCIFIED CORONARY LESION
	414.8 - OTHER SPECIFIED FORMS OF CHRONIC ISCHEMIC HEART DISEASE
	414.9 - CHRONIC ISCHEMIC HEART DISEASE UNSPECIFIED
	The occurrence of Outpatient with the following attributes:
	Diagnosis Code (Any Position) is any of: { "250.7", "250.70", "250.71", "250.72", "250.73", "443.81", "443.9", "410", "410.0", "410.00", "410.01", "410.02", "410.1", "410.10", "410.11", "410.12", "410.2", "410.20", "410.21", "410.22", "410.3", "410.30", "410.31", "410.32", "410.4", "410.40", "410.41", "410.42", "410.5", "410.50", "410.51", "410.52", "410.6", "410.60", "410.61", "410.62", "410.7",…
	250.7 - DIABETES WITH PERIPHERAL CIRCULATORY DISORDERS
	250.70 - DIABETES WITH PERIPHERAL CIRCULATORY DISORDERS TYPE II OR UNSPECIFIED TYPE NOT STATED AS UNCONTROLLED
	250.71 - DIABETES WITH PERIPHERAL CIRCULATORY DISORDERS TYPE I [JUVENILE TYPE] NOT STATED AS UNCONTROLLED
	250.72 - DIABETES WITH PERIPHERAL CIRCULATORY DISORDERS TYPE II OR UNSPECIFIED TYPE UNCONTROLLED
	250.73 - DIABETES WITH PERIPHERAL CIRCULATORY DISORDERS TYPE I [JUVENILE TYPE] UNCONTROLLED
	443.81 - PERIPHERAL ANGIOPATHY IN DISEASES CLASSIFIED ELSEWHERE
	443.9 - PERIPHERAL VASCULAR DISEASE UNSPECIFIED
	410 - ACUTE MYOCARDIAL INFARCTION
	410.0 - ACUTE MYOCARDIAL INFARCTION OF ANTEROLATERAL WALL
	410.00 - ACUTE MYOCARDIAL INFARCTION OF ANTEROLATERAL WALL EPISODE OF CARE UNSPECIFIED
	410.01 - ACUTE MYOCARDIAL INFARCTION OF ANTEROLATERAL WALL INITIAL EPISODE OF CARE
	410.02 - ACUTE MYOCARDIAL INFARCTION OF ANTEROLATERAL WALL SUBSEQUENT EPISODE OF CARE
	410.1 - ACUTE MYOCARDIAL INFARCTION OF OTHER ANTERIOR WALL
	410.10 - ACUTE MYOCARDIAL INFARCTION OF OTHER ANTERIOR WALL EPISODE OF CARE UNSPECIFIED
	410.11 - ACUTE MYOCARDIAL INFARCTION OF OTHER ANTERIOR WALL INITIAL EPISODE OF CARE
	410.12 - ACUTE MYOCARDIAL INFARCTION OF OTHER ANTERIOR WALL SUBSEQUENT EPISODE OF CARE
	410.2 - ACUTE MYOCARDIAL INFARCTION OF INFEROLATERAL WALL
	410.20 - ACUTE MYOCARDIAL INFARCTION OF INFEROLATERAL WALL EPISODE OF CARE UNSPECIFIED
	410.21 - ACUTE MYOCARDIAL INFARCTION OF INFEROLATERAL WALL INITIAL EPISODE OF CARE
	410.22 - ACUTE MYOCARDIAL INFARCTION OF INFEROLATERAL WALL SUBSEQUENT EPISODE OF CARE
	410.3 - ACUTE MYOCARDIAL INFARCTION OF INFEROPOSTERIOR WALL
	410.30 - ACUTE MYOCARDIAL INFARCTION OF INFEROPOSTERIOR WALL EPISODE OF CARE UNSPECIFIED
	410.31 - ACUTE MYOCARDIAL INFARCTION OF INFEROPOSTERIOR WALL INITIAL EPISODE OF CARE
	410.32 - ACUTE MYOCARDIAL INFARCTION OF INFEROPOSTERIOR WALL SUBSEQUENT EPISODE OF CARE
	410.4 - ACUTE MYOCARDIAL INFARCTION OF OTHER INFERIOR WALL
	410.40 - ACUTE MYOCARDIAL INFARCTION OF OTHER INFERIOR WALL EPISODE OF CARE UNSPECIFIED
	410.41 - ACUTE MYOCARDIAL INFARCTION OF OTHER INFERIOR WALL INITIAL EPISODE OF CARE
	410.42 - ACUTE MYOCARDIAL INFARCTION OF OTHER INFERIOR WALL SUBSEQUENT EPISODE OF CARE
	410.5 - ACUTE MYOCARDIAL INFARCTION OF OTHER LATERAL WALL
	410.50 - ACUTE MYOCARDIAL INFARCTION OF OTHER LATERAL WALL EPISODE OF CARE UNSPECIFIED
	410.51 - ACUTE MYOCARDIAL INFARCTION OF OTHER LATERAL WALL INITIAL EPISODE OF CARE
	410.52 - ACUTE MYOCARDIAL INFARCTION OF OTHER LATERAL WALL SUBSEQUENT EPISODE OF CARE
	410.6 - TRUE POSTERIOR WALL INFARCTION
	410.60 - TRUE POSTERIOR WALL INFARCTION EPISODE OF CARE UNSPECIFIED
	410.61 - TRUE POSTERIOR WALL INFARCTION INITIAL EPISODE OF CARE
	410.62 - TRUE POSTERIOR WALL INFARCTION SUBSEQUENT EPISODE OF CARE
	410.7 - SUBENDOCARDIAL INFARCTION
	410.70 - SUBENDOCARDIAL INFARCTION EPISODE OF CARE UNSPECIFIED
	410.71 - SUBENDOCARDIAL INFARCTION INITIAL EPISODE OF CARE
	410.72 - SUBENDOCARDIAL INFARCTION SUBSEQUENT EPISODE OF CARE
	410.8 - ACUTE MYOCARDIAL INFARCTION OF OTHER SPECIFIED SITES
	410.80 - ACUTE MYOCARDIAL INFARCTION OF OTHER SPECIFIED SITES EPISODE OF CARE UNSPECIFIED
	410.81 - ACUTE MYOCARDIAL INFARCTION OF OTHER SPECIFIED SITES INITIAL EPISODE OF CARE
	410.82 - ACUTE MYOCARDIAL INFARCTION OF OTHER SPECIFIED SITES SUBSEQUENT EPISODE OF CARE
	410.9 - ACUTE MYOCARDIAL INFARCTION OF UNSPECIFIED SITE
	410.90 - ACUTE MYOCARDIAL INFARCTION OF UNSPECIFIED SITE EPISODE OF CARE UNSPECIFIED
	410.91 - ACUTE MYOCARDIAL INFARCTION OF UNSPECIFIED SITE INITIAL EPISODE OF CARE
	410.92 - ACUTE MYOCARDIAL INFARCTION OF UNSPECIFIED SITE SUBSEQUENT EPISODE OF CARE
	412 - OLD MYOCARDIAL INFARCTION
	440.0 - ATHEROSCLEROSIS OF AORTA
	414 - OTHER FORMS OF CHRONIC ISCHEMIC HEART DISEASE
	414.0 - CORONARY ATHEROSCLEROSIS
	414.00 - CORONARY ATHEROSCLEROSIS OF UNSPECIFIED TYPE OF VESSEL NATIVE OR GRAFT
	414.01 - CORONARY ATHEROSCLEROSIS OF NATIVE CORONARY ARTERY
	414.02 - CORONARY ATHEROSCLEROSIS OF AUTOLOGOUS VEIN BYPASS GRAFT
	414.03 - CORONARY ATHEROSCLEROSIS OF NONAUTOLOGOUS BIOLOGICAL BYPASS GRAFT
	414.04 - CORONARY ATHEROSCLEROSIS OF ARTERY BYPASS GRAFT
	414.05 - CORONARY ATHEROSCLEROSIS OF UNSPECIFIED BYPASS GRAFT
	414.06 - CORONARY ATHEROSCLEROSIS OF NATIVE CORONARY ARTERY OF TRANSPLANTED HEART
	414.07 - CORONARY ATHEROSCLEROSIS OF BYPASS GRAFT (ARTERY) (VEIN) OF TRANSPLANTED HEART
	414.1 - ANEURYSM AND DISSECTION OF HEART
	414.10 - ANEURYSM OF HEART (WALL)
	414.11 - ANEURYSM OF CORONARY VESSELS
	414.12 - DISSECTION OF CORONARY ARTERY
	414.19 - OTHER ANEURYSM OF HEART
	414.2 - CHRONIC TOTAL OCCLUSION OF CORONARY ARTERY
	414.3 - CORONARY ATHEROSCLEROSIS DUE TO LIPID RICH PLAQUE
	414.4 - CORONARY ATHEROSCLEROSIS DUE TO CALCIFIED CORONARY LESION
	414.8 - OTHER SPECIFIED FORMS OF CHRONIC ISCHEMIC HEART DISEASE
	414.9 - CHRONIC ISCHEMIC HEART DISEASE UNSPECIFIED
Valvular heart disease
This event measure was defined as occurring when any of the following criteria were met:
	The occurrence of Inpatient with the following attributes:
	Diagnosis Code (Any Position) is any of: { "394", "394.0", "394.1", "394.2", "394.9", "395", "395.0", "395.1", "395.2", "395.9", "396", "396.0", "396.1", "396.2", "396.3", "396.8", "396.9", "397", "397.0", "397.1", "397.9", "398.9", "398.90", "398.91", "398.99", "424", "424.0", "424.1", "424.2", "424.3", "424.9", "424.90", "424.91", "424.99", "V42.2", "V43.3" }
	394 - DISEASES OF MITRAL VALVE
	394.0 - MITRAL STENOSIS
	394.1 - RHEUMATIC MITRAL INSUFFICIENCY
	394.2 - MITRAL STENOSIS WITH INSUFFICIENCY
	394.9 - OTHER AND UNSPECIFIED MITRAL VALVE DISEASES
	395 - DISEASES OF AORTIC VALVE
	395.0 - RHEUMATIC AORTIC STENOSIS
	395.1 - RHEUMATIC AORTIC INSUFFICIENCY
	395.2 - RHEUMATIC AORTIC STENOSIS WITH INSUFFICIENCY
	395.9 - OTHER AND UNSPECIFIED RHEUMATIC AORTIC DISEASES
	396 - DISEASES OF MITRAL AND AORTIC VALVES
	396.0 - MITRAL VALVE STENOSIS AND AORTIC VALVE STENOSIS
	396.1 - MITRAL VALVE STENOSIS AND AORTIC VALVE INSUFFICIENCY
	396.2 - MITRAL VALVE INSUFFICIENCY AND AORTIC VALVE STENOSIS
	396.3 - MITRAL VALVE INSUFFICIENCY AND AORTIC VALVE INSUFFICIENCY
	396.8 - MULTIPLE INVOLVEMENT OF MITRAL AND AORTIC VALVES
	396.9 - MITRAL AND AORTIC VALVE DISEASES UNSPECIFIED
	397 - DISEASES OF OTHER ENDOCARDIAL STRUCTURES
	397.0 - DISEASES OF TRICUSPID VALVE
	397.1 - RHEUMATIC DISEASES OF PULMONARY VALVE
	397.9 - RHEUMATIC DISEASES OF ENDOCARDIUM VALVE UNSPECIFIED
	398.9 - OTHER AND UNSPECIFIED RHEUMATIC HEART DISEASES
	398.90 - RHEUMATIC HEART DISEASE UNSPECIFIED
	398.91 - RHEUMATIC HEART FAILURE (CONGESTIVE)
	398.99 - OTHER RHEUMATIC HEART DISEASES
	424 - OTHER DISEASES OF ENDOCARDIUM
	424.0 - MITRAL VALVE DISORDERS
	424.1 - AORTIC VALVE DISORDERS
	424.2 - TRICUSPID VALVE DISORDERS SPECIFIED AS NONRHEUMATIC
	424.3 - PULMONARY VALVE DISORDERS
	424.9 - ENDOCARDITIS VALVE UNSPECIFIED
	424.90 - ENDOCARDITIS VALVE UNSPECIFIED UNSPECIFIED CAUSE
	424.91 - ENDOCARDITIS IN DISEASES CLASSIFIED ELSEWHERE
	424.99 - OTHER ENDOCARDITIS VALVE UNSPECIFIED
	V42.2 - HEART VALVE REPLACED BY TRANSPLANT
	V43.3 - HEART VALVE REPLACED BY OTHER MEANS
	The occurrence of Outpatient with the following attributes:
	Diagnosis Code (Any Position) is any of: { "394", "394.0", "394.1", "394.2", "394.9", "395", "395.0", "395.1", "395.2", "395.9", "396", "396.0", "396.1", "396.2", "396.3", "396.8", "396.9", "397", "397.0", "397.1", "397.9", "398.9", "398.90", "398.91", "398.99", "424", "424.0", "424.1", "424.2", "424.3", "424.9", "424.90", "424.91", "424.99", "V42.2", "V43.3" }
	394 - DISEASES OF MITRAL VALVE
	394.0 - MITRAL STENOSIS
	394.1 - RHEUMATIC MITRAL INSUFFICIENCY
	394.2 - MITRAL STENOSIS WITH INSUFFICIENCY
	394.9 - OTHER AND UNSPECIFIED MITRAL VALVE DISEASES
	395 - DISEASES OF AORTIC VALVE
	395.0 - RHEUMATIC AORTIC STENOSIS
	395.1 - RHEUMATIC AORTIC INSUFFICIENCY
	395.2 - RHEUMATIC AORTIC STENOSIS WITH INSUFFICIENCY
	395.9 - OTHER AND UNSPECIFIED RHEUMATIC AORTIC DISEASES
	396 - DISEASES OF MITRAL AND AORTIC VALVES
	396.0 - MITRAL VALVE STENOSIS AND AORTIC VALVE STENOSIS
	396.1 - MITRAL VALVE STENOSIS AND AORTIC VALVE INSUFFICIENCY
	396.2 - MITRAL VALVE INSUFFICIENCY AND AORTIC VALVE STENOSIS
	396.3 - MITRAL VALVE INSUFFICIENCY AND AORTIC VALVE INSUFFICIENCY
	396.8 - MULTIPLE INVOLVEMENT OF MITRAL AND AORTIC VALVES
	396.9 - MITRAL AND AORTIC VALVE DISEASES UNSPECIFIED
	397 - DISEASES OF OTHER ENDOCARDIAL STRUCTURES
	397.0 - DISEASES OF TRICUSPID VALVE
	397.1 - RHEUMATIC DISEASES OF PULMONARY VALVE
	397.9 - RHEUMATIC DISEASES OF ENDOCARDIUM VALVE UNSPECIFIED
	398.9 - OTHER AND UNSPECIFIED RHEUMATIC HEART DISEASES
	398.90 - RHEUMATIC HEART DISEASE UNSPECIFIED
	398.91 - RHEUMATIC HEART FAILURE (CONGESTIVE)
	398.99 - OTHER RHEUMATIC HEART DISEASES
	424 - OTHER DISEASES OF ENDOCARDIUM
	424.0 - MITRAL VALVE DISORDERS
	424.1 - AORTIC VALVE DISORDERS
	424.2 - TRICUSPID VALVE DISORDERS SPECIFIED AS NONRHEUMATIC
	424.3 - PULMONARY VALVE DISORDERS
	424.9 - ENDOCARDITIS VALVE UNSPECIFIED
	424.90 - ENDOCARDITIS VALVE UNSPECIFIED UNSPECIFIED CAUSE
	424.91 - ENDOCARDITIS IN DISEASES CLASSIFIED ELSEWHERE
	424.99 - OTHER ENDOCARDITIS VALVE UNSPECIFIED
	V42.2 - HEART VALVE REPLACED BY TRANSPLANT
	V43.3 - HEART VALVE REPLACED BY OTHER MEANS
	The occurrence of Inpatient with the following attributes:
	Procedure Code (Any Position) is any of: { "35.00", "35.01", "35.02", "35.03", "35.04", "35.10", "35.11", "35.12", "35.13", "35.14", "35.20", "35.21", "35.22", "35.23", "35.24", "35.25", "35.26", "35.27", "35.28" }
	35.00 - CLOSED HEART VALVOTOMY, UNSPECIFIED VALVE
	35.01 - CLOSED HEART VALVOTOMY, AORTIC VALVE
	35.02 - CLOSED HEART VALVOTOMY, MITRAL VALVE
	35.03 - CLOSED HEART VALVOTOMY, PULMONARY VALVE
	35.04 - CLOSED HEART VALVOTOMY, TRICUSPID VALVE
	35.10 - OPEN HEART VALVULOPLASTY WITHOUT REPLACEMENT, UNSPECIFIED VALVE
	35.11 - OPEN HEART VALVULOPLASTY OF AORTIC VALVE WITHOUT REPLACEMENT
	35.12 - OPEN HEART VALVULOPLASTY OF MITRAL VALVE WITHOUT REPLACEMENT
	35.13 - OPEN HEART VALVULOPLASTY OF PULMONARY VALVE WITHOUT REPLACEMENT
	35.14 - OPEN HEART VALVULOPLASTY OF TRICUSPID VALVE WITHOUT REPLACEMENT
	35.20 - OPEN AND OTHER REPLACEMENT OF UNSPECIFIED HEART VALVE
	35.21 - OPEN AND OTHER REPLACEMENT OF AORTIC VALVE WITH TISSUE GRAFT
	35.22 - OPEN AND OTHER REPLACEMENT OF AORTIC VALVE
	35.23 - OPEN AND OTHER REPLACEMENT OF MITRAL VALVE WITH TISSUE GRAFT
	35.24 - OPEN AND OTHER REPLACEMENT OF MITRAL VALVE
	35.25 - OPEN AND OTHER REPLACEMENT OF PULMONARY VALVE WITH TISSUE GRAFT
	35.26 - OPEN AND OTHER REPLACEMENT OF PULMONARY VALVE
	35.27 - OPEN AND OTHER REPLACEMENT OF TRICUSPID VALVE WITH TISSUE GRAFT
	35.28 - OPEN AND OTHER REPLACEMENT OF TRICUSPID VALVE
	The occurrence of Inpatient with the following attributes:
	Procedure Code (Any Position) is any of: { "33400", "33401", "33403", "33404", "33405", "33406", "33410", "33411", "33412", "33413", "33420", "33422", "33425", "33426", "33427", "33430", "33460", "33463", "33464", "33465", "33468", "33470", "33471", "33472", "33474", "33475" }
	33400 - Valvuloplasty, aortic valve; open, with cardiopulmonary bypass
	33401 - Valvuloplasty, aortic valve; open, with inflow occlusion
	33403 - Valvuloplasty, aortic valve; using transventricular dilation, with cardiopulmonary bypass
	33404 - Construction of apical-aortic conduit
	33405 - Replacement, aortic valve, with cardiopulmonary bypass; with prosthetic valve other than homograft or stentless valve
	33406 - Replacement, aortic valve, with cardiopulmonary bypass; with allograft valve (freehand) / Replacement, aortic valve, with cardiopulmonary bypass; with homograft valve (freehand)
	33410 - Replacement, aortic valve, with cardiopulmonary bypass; with stentless tissue valve
	33411 - Replacement, aortic valve; with aortic annulus enlargement, noncoronary cusp / Replacement, aortic valve; with aortic annulus enlargement, noncoronary sinus
	33412 - Replacement, aortic valve; with transventricular aortic annulus enlargement (Konno procedure)
	33413 - Replacement, aortic valve; by translocation of autologous pulmonary valve with allograft replacement of pulmonary valve (Ross procedure) / Replacement, aortic valve; by translocation of autologous pulmonary valve with homograft replacement of pulmonary valve (Ross procedure)
	33420 - Valvotomy, mitral valve; closed heart
	33422 - Valvotomy, mitral valve; open heart, with cardiopulmonary bypass
	33425 - Valvuloplasty, mitral valve, with cardiopulmonary bypass / Valvuloplasty, mitral valve, with cardiopulmonary bypass;
	33426 - Valvuloplasty, mitral valve, with cardiopulmonary bypass; with prosthetic ring
	33427 - Valvuloplasty, mitral valve, with cardiopulmonary bypass; radical reconstruction, with or without ring
	33430 - Replacement, mitral valve, with cardiopulmonary bypass
	33460 - Valvectomy, tricuspid valve, with cardiopulmonary bypass
	33463 - Valvuloplasty, tricuspid valve; without ring insertion
	33464 - Valvuloplasty, tricuspid valve; with ring insertion
	33465 - Replacement, tricuspid valve, with cardiopulmonary bypass
	33468 - Tricuspid valve repositioning and plication for Ebstein anomaly
	33470 - Valvotomy, pulmonary valve, closed heart; transventricular
	33471 - Valvotomy, pulmonary valve, closed heart; via pulmonary artery
	33472 - Valvotomy, pulmonary valve, open heart; with inflow occlusion
	33474 - Valvotomy, pulmonary valve, open heart, with cardiopulmonary bypass / Valvotomy, pulmonary valve, open heart; with cardiopulmonary bypass
	33475 - Replacement, pulmonary valve
AF (inpatient)
This event measure was defined as occurring when any of the following criteria were met:
	The occurrence of Inpatient with the following attributes:
	Diagnosis Code (Any Position) is any of: { "427.3", "427.31", "427.32" }
	427.3 - (ICD9) ATRIAL FIBRILLATION AND FLUTTER
	427.31 - (ICD9) ATRIAL FIBRILLATION
	427.32 - (ICD9) ATRIAL FLUTTER
AF (outpatient)
This event measure was defined as occurring when any of the following criteria were met:
	The occurrence of Outpatient with the following attributes:
	Diagnosis Code (Any Position) is any of: { "427.3", "427.31", "427.32" }
	427.3 - (ICD9) ATRIAL FIBRILLATION AND FLUTTER
	427.31 - (ICD9) ATRIAL FIBRILLATION
	427.32 - (ICD9) ATRIAL FLUTTER
ACE inhibitor
This event measure was defined as occurring when any of the following criteria were met:
	The occurrence of Drug with the following attributes - National Drug Code is any of:
	00003033850 - CAPTOPRIL/HYDROCHLOROTHIAZIDE
	00003034950 - CAPTOPRIL/HYDROCHLOROTHIAZIDE
	00003038450 - CAPTOPRIL/HYDROCHLOROTHIAZIDE
	00003039050 - CAPTOPRIL/HYDROCHLOROTHIAZIDE
	00003045006 - CAPTOPRIL
	00003045051 - CAPTOPRIL
	00003045054 - CAPTOPRIL
	00003045075 - CAPTOPRIL
	00003045239 - CAPTOPRIL
	00003045250 - CAPTOPRIL
	00003045251 - CAPTOPRIL
	00003045275 - CAPTOPRIL
	00003048206 - CAPTOPRIL
	00003048250 - CAPTOPRIL
	00003048251 - CAPTOPRIL
	00003048275 - CAPTOPRIL
	00003048550 - CAPTOPRIL
	00003048551 - CAPTOPRIL
	00006001428 - ENALAPRIL MALEATE
	00006001468 - ENALAPRIL MALEATE
	00006001482 - ENALAPRIL MALEATE
	00006001487 - ENALAPRIL MALEATE
	00006001494 - ENALAPRIL MALEATE
	00006001498 - ENALAPRIL MALEATE
	00006001528 - LISINOPRIL
	00006001531 - LISINOPRIL
	00006001558 - LISINOPRIL
	00006001572 - LISINOPRIL
	00006001928 - LISINOPRIL
	00006001954 - LISINOPRIL
	00006001958 - LISINOPRIL
	00006001972 - LISINOPRIL
	00006001982 - LISINOPRIL
	00006001986 - LISINOPRIL
	00006001987 - LISINOPRIL
	00006001994 - LISINOPRIL
	00006010628 - LISINOPRIL
	00006010631 - LISINOPRIL
	00006010654 - LISINOPRIL
	00006010658 - LISINOPRIL
	00006010672 - LISINOPRIL
	00006010682 - LISINOPRIL
	00006010686 - LISINOPRIL
	00006010687 - LISINOPRIL
	00006010694 - LISINOPRIL
	00006014031 - LISINOPRIL/HYDROCHLOROTHIAZIDE
	00006014058 - LISINOPRIL/HYDROCHLOROTHIAZIDE
	00006014231 - LISINOPRIL/HYDROCHLOROTHIAZIDE
	00006014258 - LISINOPRIL/HYDROCHLOROTHIAZIDE
	00006014531 - LISINOPRIL/HYDROCHLOROTHIAZIDE
	00006014558 - LISINOPRIL/HYDROCHLOROTHIAZIDE
	00006017368 - ENALAPRIL MALEATE/HYDROCHLOROTHIAZIDE
	00006020728 - LISINOPRIL
	00006020731 - LISINOPRIL
	00006020754 - LISINOPRIL
	00006020758 - LISINOPRIL
	00006020772 - LISINOPRIL
	00006020782 - LISINOPRIL
	00006020786 - LISINOPRIL
	00006020787 - LISINOPRIL
	00006020794 - LISINOPRIL
	00006023758 - LISINOPRIL
	00006071228 - ENALAPRIL MALEATE
	00006071268 - ENALAPRIL MALEATE
	00006071281 - ENALAPRIL MALEATE
	00006071282 - ENALAPRIL MALEATE
	00006071287 - ENALAPRIL MALEATE
	00006071294 - ENALAPRIL MALEATE
	00006071298 - ENALAPRIL MALEATE
	00006071328 - ENALAPRIL MALEATE
	00006071368 - ENALAPRIL MALEATE
	00006071381 - ENALAPRIL MALEATE
	00006071382 - ENALAPRIL MALEATE
	00006071387 - ENALAPRIL MALEATE
	00006071394 - ENALAPRIL MALEATE
	00006071398 - ENALAPRIL MALEATE
	00006071428 - ENALAPRIL MALEATE
	00006071468 - ENALAPRIL MALEATE
	00006071482 - ENALAPRIL MALEATE
	00006071487 - ENALAPRIL MALEATE
	00006071494 - ENALAPRIL MALEATE
	00006072068 - ENALAPRIL MALEATE/HYDROCHLOROTHIAZIDE
	00006350801 - ENALAPRILAT DIHYDRATE
	00006350804 - ENALAPRILAT DIHYDRATE
	00006382401 - ENALAPRILAT DIHYDRATE
	00006382404 - ENALAPRILAT DIHYDRATE
	00032110101 - PERINDOPRIL ERBUMINE
	00032110201 - PERINDOPRIL ERBUMINE
	00032110301 - PERINDOPRIL ERBUMINE
	00038013439 - LISINOPRIL
	00039010310 - RAMIPRIL
	00039010311 - RAMIPRIL
	00039010410 - RAMIPRIL
	00039010411 - RAMIPRIL
	00039010510 - RAMIPRIL
	00039010511 - RAMIPRIL
	00039010610 - RAMIPRIL
	00047052224 - CAPTOPRIL
	00047052232 - CAPTOPRIL
	00047054224 - CAPTOPRIL
	00047054232 - CAPTOPRIL
	00047054324 - CAPTOPRIL
	00047055924 - CAPTOPRIL
	00047055932 - CAPTOPRIL
	00048580501 - TRANDOLAPRIL
	00048580541 - TRANDOLAPRIL
	00048580601 - TRANDOLAPRIL
	00048580641 - TRANDOLAPRIL
	00048580701 - TRANDOLAPRIL
	00048580741 - TRANDOLAPRIL
	00048591240 - TRANDOLAPRIL/VERAPAMIL HCL
	00048592180 - TRANDOLAPRIL/VERAPAMIL HCL
	00048592240 - TRANDOLAPRIL/VERAPAMIL HCL
	00048594240 - TRANDOLAPRIL/VERAPAMIL HCL
	00054010625 - RAMIPRIL
	00054010720 - RAMIPRIL
	00054010725 - RAMIPRIL
	00054010729 - RAMIPRIL
	00054010820 - RAMIPRIL
	00054010825 - RAMIPRIL
	00054010829 - RAMIPRIL
	00054010925 - RAMIPRIL
	00054010929 - RAMIPRIL
	00054011025 - PERINDOPRIL ERBUMINE
	00054011125 - PERINDOPRIL ERBUMINE
	00054011225 - PERINDOPRIL ERBUMINE
	00071022006 - QUINAPRIL HCL/HYDROCHLOROTHIAZIDE
	00071022023 - QUINAPRIL HCL/HYDROCHLOROTHIAZIDE
	00071022206 - QUINAPRIL HCL/HYDROCHLOROTHIAZIDE
	00071022223 - QUINAPRIL HCL/HYDROCHLOROTHIAZIDE
	00071022306 - QUINAPRIL HCL/HYDROCHLOROTHIAZIDE
	00071022323 - QUINAPRIL HCL/HYDROCHLOROTHIAZIDE
	00071052723 - QUINAPRIL HCL
	00071052740 - QUINAPRIL HCL
	00071053023 - QUINAPRIL HCL
	00071053040 - QUINAPRIL HCL
	00071053223 - QUINAPRIL HCL
	00071053240 - QUINAPRIL HCL
	00071053523 - QUINAPRIL HCL
	00074210931 - ENALAPRILAT DIHYDRATE
	00074212201 - ENALAPRILAT DIHYDRATE
	00074212202 - ENALAPRILAT DIHYDRATE
	00074227811 - TRANDOLAPRIL
	00074227813 - TRANDOLAPRIL
	00074227911 - TRANDOLAPRIL
	00074227913 - TRANDOLAPRIL
	00074228011 - TRANDOLAPRIL
	00074228013 - TRANDOLAPRIL
	00074328713 - TRANDOLAPRIL/VERAPAMIL HCL
	00074328813 - TRANDOLAPRIL/VERAPAMIL HCL
	00074328913 - TRANDOLAPRIL/VERAPAMIL HCL
	00074329013 - TRANDOLAPRIL/VERAPAMIL HCL
	00078044705 - BENAZEPRIL HCL
	00078044805 - BENAZEPRIL HCL
	00078044905 - BENAZEPRIL HCL
	00078045005 - BENAZEPRIL HCL
	00078045105 - BENAZEPRIL HCL/HYDROCHLOROTHIAZIDE
	00078045205 - BENAZEPRIL HCL/HYDROCHLOROTHIAZIDE
	00078045305 - BENAZEPRIL HCL/HYDROCHLOROTHIAZIDE
	00078045405 - BENAZEPRIL HCL/HYDROCHLOROTHIAZIDE
	00083005730 - BENAZEPRIL HCL/HYDROCHLOROTHIAZIDE
	00083005930 - BENAZEPRIL HCL
	00083005932 - BENAZEPRIL HCL
	00083005990 - BENAZEPRIL HCL
	00083006330 - BENAZEPRIL HCL
	00083006332 - BENAZEPRIL HCL
	00083006390 - BENAZEPRIL HCL
	00083007230 - BENAZEPRIL HCL/HYDROCHLOROTHIAZIDE
	00083007430 - BENAZEPRIL HCL/HYDROCHLOROTHIAZIDE
	00083007530 - BENAZEPRIL HCL/HYDROCHLOROTHIAZIDE
	00083007930 - BENAZEPRIL HCL
	00083007932 - BENAZEPRIL HCL
	00083007990 - BENAZEPRIL HCL
	00083009430 - BENAZEPRIL HCL
	00083009432 - BENAZEPRIL HCL
	00083009490 - BENAZEPRIL HCL
	00087015822 - FOSINOPRIL SODIUM
	00087015845 - FOSINOPRIL SODIUM
	00087015846 - FOSINOPRIL SODIUM
	00087015850 - FOSINOPRIL SODIUM
	00087015885 - FOSINOPRIL SODIUM
	00087060941 - FOSINOPRIL SODIUM
	00087060942 - FOSINOPRIL SODIUM
	00087060945 - FOSINOPRIL SODIUM
	00087060950 - FOSINOPRIL SODIUM
	00087060985 - FOSINOPRIL SODIUM
	00087120212 - FOSINOPRIL SODIUM
	00087120213 - FOSINOPRIL SODIUM
	00087149201 - FOSINOPRIL SODIUM/HYDROCHLOROTHIAZIDE
	00087149301 - FOSINOPRIL SODIUM/HYDROCHLOROTHIAZIDE
	00091370701 - MOEXIPRIL HCL
	00091370709 - MOEXIPRIL HCL
	00091371201 - MOEXIPRIL HCL/HYDROCHLOROTHIAZIDE
	00091371501 - MOEXIPRIL HCL
	00091371509 - MOEXIPRIL HCL
	00091372001 - MOEXIPRIL HCL/HYDROCHLOROTHIAZIDE
	00091372501 - MOEXIPRIL HCL/HYDROCHLOROTHIAZIDE
	00093001701 - MOEXIPRIL HCL
	00093002601 - ENALAPRIL MALEATE
	00093002610 - ENALAPRIL MALEATE
	00093002701 - ENALAPRIL MALEATE
	00093002710 - ENALAPRIL MALEATE
	00093002750 - ENALAPRIL MALEATE
	00093002801 - ENALAPRIL MALEATE
	00093002810 - ENALAPRIL MALEATE
	00093002850 - ENALAPRIL MALEATE
	00093002901 - ENALAPRIL MALEATE
	00093002910 - ENALAPRIL MALEATE
	00093002950 - ENALAPRIL MALEATE
	00093009101 - CAPTOPRIL
	00093009110 - CAPTOPRIL
	00093009201 - CAPTOPRIL
	00093009210 - CAPTOPRIL
	00093009701 - CAPTOPRIL
	00093009710 - CAPTOPRIL
	00093009801 - CAPTOPRIL
	00093017601 - CAPTOPRIL/HYDROCHLOROTHIAZIDE
	00093017701 - CAPTOPRIL/HYDROCHLOROTHIAZIDE
	00093018101 - CAPTOPRIL/HYDROCHLOROTHIAZIDE
	00093018201 - CAPTOPRIL/HYDROCHLOROTHIAZIDE
	00093103501 - LISINOPRIL/HYDROCHLOROTHIAZIDE
	00093103601 - LISINOPRIL/HYDROCHLOROTHIAZIDE
	00093103605 - LISINOPRIL/HYDROCHLOROTHIAZIDE
	00093103701 - LISINOPRIL/HYDROCHLOROTHIAZIDE
	00093103705 - LISINOPRIL/HYDROCHLOROTHIAZIDE
	00093104401 - ENALAPRIL MALEATE/HYDROCHLOROTHIAZIDE
	00093104505 - QUINAPRIL HCL
	00093104598 - QUINAPRIL HCL
	00093105005 - QUINAPRIL HCL
	00093105098 - QUINAPRIL HCL
	00093105105 - QUINAPRIL HCL
	00093105198 - QUINAPRIL HCL
	00093105201 - ENALAPRIL MALEATE/HYDROCHLOROTHIAZIDE
	00093105210 - ENALAPRIL MALEATE/HYDROCHLOROTHIAZIDE
	00093105305 - QUINAPRIL HCL
	00093105398 - QUINAPRIL HCL
	00093111101 - LISINOPRIL
	00093111201 - LISINOPRIL
	00093111210 - LISINOPRIL
	00093111301 - LISINOPRIL
	00093111310 - LISINOPRIL
	00093111401 - LISINOPRIL
	00093111410 - LISINOPRIL
	00093111501 - LISINOPRIL
	00093111505 - LISINOPRIL
	00093512401 - BENAZEPRIL HCL
	00093512501 - BENAZEPRIL HCL
	00093512505 - BENAZEPRIL HCL
	00093512601 - BENAZEPRIL HCL
	00093512605 - BENAZEPRIL HCL
	00093512701 - BENAZEPRIL HCL
	00093515001 - MOEXIPRIL HCL
	00093515701 - LISINOPRIL
	00093521301 - MOEXIPRIL HCL/HYDROCHLOROTHIAZIDE
	00093521401 - MOEXIPRIL HCL/HYDROCHLOROTHIAZIDE
	00093521501 - MOEXIPRIL HCL/HYDROCHLOROTHIAZIDE
	00093545698 - QUINAPRIL HCL
	00093545798 - QUINAPRIL HCL
	00093545898 - QUINAPRIL HCL
	00093545998 - QUINAPRIL HCL
	00093722210 - FOSINOPRIL SODIUM
	00093722298 - FOSINOPRIL SODIUM
	00093722310 - FOSINOPRIL SODIUM
	00093722398 - FOSINOPRIL SODIUM
	00093722410 - FOSINOPRIL SODIUM
	00093722498 - FOSINOPRIL SODIUM
	00093732501 - TRANDOLAPRIL
	00093732601 - TRANDOLAPRIL
	00093732701 - TRANDOLAPRIL
	00093743601 - RAMIPRIL
	00093743701 - RAMIPRIL
	00093743801 - RAMIPRIL
	00093813201 - CAPTOPRIL
	00093813210 - CAPTOPRIL
	00093813301 - CAPTOPRIL
	00093813310 - CAPTOPRIL
	00093813401 - CAPTOPRIL
	00093813410 - CAPTOPRIL
	00093813501 - CAPTOPRIL
	00143117101 - CAPTOPRIL
	00143117110 - CAPTOPRIL
	00143117125 - CAPTOPRIL
	00143117201 - CAPTOPRIL
	00143117210 - CAPTOPRIL
	00143117225 - CAPTOPRIL
	00143117301 - CAPTOPRIL
	00143117310 - CAPTOPRIL
	00143117325 - CAPTOPRIL
	00143117401 - CAPTOPRIL
	00143117425 - CAPTOPRIL
	00143126201 - LISINOPRIL/HYDROCHLOROTHIAZIDE
	00143126210 - LISINOPRIL/HYDROCHLOROTHIAZIDE
	00143126301 - LISINOPRIL/HYDROCHLOROTHIAZIDE
	00143126310 - LISINOPRIL/HYDROCHLOROTHIAZIDE
	00143126401 - LISINOPRIL/HYDROCHLOROTHIAZIDE
	00143126410 - LISINOPRIL/HYDROCHLOROTHIAZIDE
	00143126501 - LISINOPRIL
	00143126510 - LISINOPRIL
	00143126601 - LISINOPRIL
	00143126610 - LISINOPRIL
	00143126701 - LISINOPRIL
	00143126710 - LISINOPRIL
	00143126801 - LISINOPRIL
	00143126810 - LISINOPRIL
	00143127001 - LISINOPRIL
	00143127010 - LISINOPRIL
	00143128001 - LISINOPRIL
	00143128010 - LISINOPRIL
	00143971301 - LISINOPRIL
	00143971310 - LISINOPRIL
	00143971401 - LISINOPRIL
	00143971410 - LISINOPRIL
	00143971501 - LISINOPRIL
	00143971510 - LISINOPRIL
	00143978610 - ENALAPRILAT DIHYDRATE
	00143978710 - ENALAPRILAT DIHYDRATE
	00172251560 - CAPTOPRIL/HYDROCHLOROTHIAZIDE
	00172252560 - CAPTOPRIL/HYDROCHLOROTHIAZIDE
	00172375710 - LISINOPRIL
	00172375760 - LISINOPRIL
	00172375770 - LISINOPRIL
	00172375810 - LISINOPRIL
	00172375860 - LISINOPRIL
	00172375870 - LISINOPRIL
	00172375880 - LISINOPRIL
	00172375910 - LISINOPRIL
	00172375960 - LISINOPRIL
	00172375970 - LISINOPRIL
	00172375980 - LISINOPRIL
	00172375985 - LISINOPRIL
	00172376010 - LISINOPRIL
	00172376060 - LISINOPRIL
	00172376070 - LISINOPRIL
	00172376080 - LISINOPRIL
	00172376085 - LISINOPRIL
	00172376110 - LISINOPRIL
	00172376160 - LISINOPRIL
	00172376170 - LISINOPRIL
	00172376180 - LISINOPRIL
	00172376210 - LISINOPRIL
	00172376260 - LISINOPRIL
	00172376270 - LISINOPRIL
	00172419510 - ENALAPRIL MALEATE
	00172419560 - ENALAPRIL MALEATE
	00172419564 - ENALAPRIL MALEATE
	00172419580 - ENALAPRIL MALEATE
	00172419585 - ENALAPRIL MALEATE
	00172419593 - ENALAPRIL MALEATE
	00172419610 - ENALAPRIL MALEATE
	00172419660 - ENALAPRIL MALEATE
	00172419664 - ENALAPRIL MALEATE
	00172419680 - ENALAPRIL MALEATE
	00172419685 - ENALAPRIL MALEATE
	00172419693 - ENALAPRIL MALEATE
	00172419710 - ENALAPRIL MALEATE
	00172419760 - ENALAPRIL MALEATE
	00172419764 - ENALAPRIL MALEATE
	00172419780 - ENALAPRIL MALEATE
	00172419785 - ENALAPRIL MALEATE
	00172419793 - ENALAPRIL MALEATE
	00172419810 - ENALAPRIL MALEATE
	00172419860 - ENALAPRIL MALEATE
	00172419864 - ENALAPRIL MALEATE
	00172419870 - ENALAPRIL MALEATE
	00172419880 - ENALAPRIL MALEATE
	00172419893 - ENALAPRIL MALEATE
	00172501560 - CAPTOPRIL/HYDROCHLOROTHIAZIDE
	00172502560 - CAPTOPRIL/HYDROCHLOROTHIAZIDE
	00172503210 - LISINOPRIL/HYDROCHLOROTHIAZIDE
	00172503260 - LISINOPRIL/HYDROCHLOROTHIAZIDE
	00172503270 - LISINOPRIL/HYDROCHLOROTHIAZIDE
	00172503280 - LISINOPRIL/HYDROCHLOROTHIAZIDE
	00172503310 - LISINOPRIL/HYDROCHLOROTHIAZIDE
	00172503360 - LISINOPRIL/HYDROCHLOROTHIAZIDE
	00172503370 - LISINOPRIL/HYDROCHLOROTHIAZIDE
	00172503380 - LISINOPRIL/HYDROCHLOROTHIAZIDE
	00172503410 - LISINOPRIL/HYDROCHLOROTHIAZIDE
	00172503460 - LISINOPRIL/HYDROCHLOROTHIAZIDE
	00172503470 - LISINOPRIL/HYDROCHLOROTHIAZIDE
	00172503480 - LISINOPRIL/HYDROCHLOROTHIAZIDE
	00172535060 - BENAZEPRIL HCL
	00172535070 - BENAZEPRIL HCL
	00172535110 - BENAZEPRIL HCL
	00172535160 - BENAZEPRIL HCL
	00172535170 - BENAZEPRIL HCL
	00172535180 - BENAZEPRIL HCL
	00172535210 - BENAZEPRIL HCL
	00172535260 - BENAZEPRIL HCL
	00172535270 - BENAZEPRIL HCL
	00172535280 - BENAZEPRIL HCL
	00172535310 - BENAZEPRIL HCL
	00172535360 - BENAZEPRIL HCL
	00172535370 - BENAZEPRIL HCL
	00172535380 - BENAZEPRIL HCL
	00172536060 - BENAZEPRIL HCL/HYDROCHLOROTHIAZIDE
	00172536160 - BENAZEPRIL HCL/HYDROCHLOROTHIAZIDE
	00172536170 - BENAZEPRIL HCL/HYDROCHLOROTHIAZIDE
	00172536260 - BENAZEPRIL HCL/HYDROCHLOROTHIAZIDE
	00172536270 - BENAZEPRIL HCL/HYDROCHLOROTHIAZIDE
	00172536360 - BENAZEPRIL HCL/HYDROCHLOROTHIAZIDE
	00172536370 - BENAZEPRIL HCL/HYDROCHLOROTHIAZIDE
	00182262201 - CAPTOPRIL
	00182262205 - CAPTOPRIL
	00182262210 - CAPTOPRIL
	00182262301 - CAPTOPRIL
	00182262305 - CAPTOPRIL
	00182262310 - CAPTOPRIL
	00182262389 - CAPTOPRIL
	00182262401 - CAPTOPRIL
	00182262405 - CAPTOPRIL
	00182262410 - CAPTOPRIL
	00182262501 - CAPTOPRIL
	00185002501 - LISINOPRIL
	00185002510 - LISINOPRIL
	00185003101 - CAPTOPRIL
	00185003110 - CAPTOPRIL
	00185004109 - FOSINOPRIL SODIUM
	00185004110 - FOSINOPRIL SODIUM
	00185004209 - FOSINOPRIL SODIUM
	00185004210 - FOSINOPRIL SODIUM
	00185004709 - FOSINOPRIL SODIUM
	00185004710 - FOSINOPRIL SODIUM
	00185004801 - BENAZEPRIL HCL
	00185004805 - BENAZEPRIL HCL
	00185005301 - BENAZEPRIL HCL
	00185005305 - BENAZEPRIL HCL
	00185006101 - CAPTOPRIL
	00185006110 - CAPTOPRIL
	00185010101 - LISINOPRIL
	00185010110 - LISINOPRIL
	00185010133 - LISINOPRIL
	00185010201 - LISINOPRIL
	00185010210 - LISINOPRIL
	00185010233 - LISINOPRIL
	00185010301 - LISINOPRIL
	00185010310 - LISINOPRIL
	00185010401 - LISINOPRIL
	00185010410 - LISINOPRIL
	00185011401 - ENALAPRIL MALEATE
	00185011410 - ENALAPRIL MALEATE
	00185011450 - ENALAPRIL MALEATE
	00185012401 - BENAZEPRIL HCL/HYDROCHLOROTHIAZIDE
	00185012701 - ENALAPRIL MALEATE
	00185012710 - ENALAPRIL MALEATE
	00185012750 - ENALAPRIL MALEATE
	00185014701 - ENALAPRIL MALEATE
	00185014710 - ENALAPRIL MALEATE
	00185014750 - ENALAPRIL MALEATE
	00185015101 - ENALAPRIL MALEATE/HYDROCHLOROTHIAZIDE
	00185015201 - LISINOPRIL/HYDROCHLOROTHIAZIDE
	00185015210 - LISINOPRIL/HYDROCHLOROTHIAZIDE
	00185017201 - ENALAPRIL MALEATE/HYDROCHLOROTHIAZIDE
	00185017210 - ENALAPRIL MALEATE/HYDROCHLOROTHIAZIDE
	00185017301 - LISINOPRIL/HYDROCHLOROTHIAZIDE
	00185017310 - LISINOPRIL/HYDROCHLOROTHIAZIDE
	00185020401 - BENAZEPRIL HCL/HYDROCHLOROTHIAZIDE
	00185021101 - BENAZEPRIL HCL/HYDROCHLOROTHIAZIDE
	00185021401 - ENALAPRIL MALEATE
	00185021410 - ENALAPRIL MALEATE
	00185021450 - ENALAPRIL MALEATE
	00185023601 - BENAZEPRIL HCL/HYDROCHLOROTHIAZIDE
	00185027701 - BENAZEPRIL HCL/HYDROCHLOROTHIAZIDE
	00185032501 - BENAZEPRIL HCL/HYDROCHLOROTHIAZIDE
	00185034101 - FOSINOPRIL SODIUM/HYDROCHLOROTHIAZIDE
	00185034201 - FOSINOPRIL SODIUM/HYDROCHLOROTHIAZIDE
	00185047101 - CAPTOPRIL
	00185047110 - CAPTOPRIL
	00185050501 - BENAZEPRIL HCL
	00185050505 - BENAZEPRIL HCL
	00185059101 - CAPTOPRIL
	00185059105 - CAPTOPRIL
	00185059110 - CAPTOPRIL
	00185061001 - LISINOPRIL
	00185061010 - LISINOPRIL
	00185062001 - LISINOPRIL
	00185062010 - LISINOPRIL
	00185063001 - PROPOXYPHENE HCL
	00185064001 - LISINOPRIL
	00185064010 - PHENTERMINE HCL
	00185082001 - BENAZEPRIL HCL
	00185082005 - BENAZEPRIL HCL
	00185540001 - LISINOPRIL
	00185540010 - LISINOPRIL
	00185710001 - LISINOPRIL/HYDROCHLOROTHIAZIDE
	00185710010 - LISINOPRIL/HYDROCHLOROTHIAZIDE
	00186000128 - ENALAPRIL MALEATE/FELODIPINE
	00186000131 - ENALAPRIL MALEATE/FELODIPINE
	00186000168 - ENALAPRIL MALEATE/FELODIPINE
	00186000228 - ENALAPRIL MALEATE/FELODIPINE
	00186000231 - ENALAPRIL MALEATE/FELODIPINE
	00187014030 - ENALAPRIL MALEATE
	00187014090 - ENALAPRIL MALEATE
	00187014130 - ENALAPRIL MALEATE
	00187014190 - ENALAPRIL MALEATE
	00187014210 - ENALAPRIL MALEATE
	00187014230 - ENALAPRIL MALEATE
	00187014290 - ENALAPRIL MALEATE
	00187014310 - ENALAPRIL MALEATE
	00187014330 - ENALAPRIL MALEATE
	00187014390 - ENALAPRIL MALEATE
	00187014601 - ENALAPRIL MALEATE/HYDROCHLOROTHIAZIDE
	00228265811 - ENALAPRIL MALEATE
	00228265896 - ENALAPRIL MALEATE
	00228265911 - ENALAPRIL MALEATE
	00228265996 - ENALAPRIL MALEATE
	00228266011 - ENALAPRIL MALEATE
	00228266096 - ENALAPRIL MALEATE
	00228266111 - ENALAPRIL MALEATE
	00228266196 - ENALAPRIL MALEATE
	00228269511 - RAMIPRIL
	00228269550 - RAMIPRIL
	00228269611 - RAMIPRIL
	00228269650 - RAMIPRIL
	00228269711 - RAMIPRIL
	00228269750 - RAMIPRIL
	00228270603 - LISINOPRIL/HYDROCHLOROTHIAZIDE
	00228270611 - LISINOPRIL/HYDROCHLOROTHIAZIDE
	00228270703 - LISINOPRIL/HYDROCHLOROTHIAZIDE
	00228270711 - LISINOPRIL/HYDROCHLOROTHIAZIDE
	00228270803 - LISINOPRIL/HYDROCHLOROTHIAZIDE
	00228270811 - LISINOPRIL/HYDROCHLOROTHIAZIDE
	00310013010 - LISINOPRIL
	00310013011 - LISINOPRIL
	00310013034 - LISINOPRIL
	00310013039 - LISINOPRIL
	00310013110 - LISINOPRIL
	00310013111 - LISINOPRIL
	00310013134 - LISINOPRIL
	00310013139 - LISINOPRIL
	00310013173 - LISINOPRIL
	00310013210 - LISINOPRIL
	00310013211 - LISINOPRIL
	00310013234 - LISINOPRIL
	00310013239 - LISINOPRIL
	00310013273 - LISINOPRIL
	00310013310 - LISINOPRIL
	00310013311 - LISINOPRIL
	00310013410 - LISINOPRIL
	00310013411 - LISINOPRIL
	00310013510 - LISINOPRIL
	00310013511 - LISINOPRIL
	00310014110 - LISINOPRIL/HYDROCHLOROTHIAZIDE
	00310014111 - LISINOPRIL/HYDROCHLOROTHIAZIDE
	00310014210 - LISINOPRIL/HYDROCHLOROTHIAZIDE
	00310014211 - LISINOPRIL/HYDROCHLOROTHIAZIDE
	00310014510 - LISINOPRIL/HYDROCHLOROTHIAZIDE
	00310014511 - LISINOPRIL/HYDROCHLOROTHIAZIDE
	00364262801 - CAPTOPRIL
	00364262802 - CAPTOPRIL
	00364262805 - CAPTOPRIL
	00364262901 - CAPTOPRIL
	00364262902 - CAPTOPRIL
	00364262905 - CAPTOPRIL
	00364263001 - CAPTOPRIL
	00364263002 - CAPTOPRIL
	00364263005 - CAPTOPRIL
	00364263101 - CAPTOPRIL
	00364269801 - ENALAPRIL MALEATE
	00364269802 - ENALAPRIL MALEATE
	00364270101 - ENALAPRIL MALEATE
	00364270102 - ENALAPRIL MALEATE
	00364272701 - ENALAPRIL MALEATE
	00364272702 - ENALAPRIL MALEATE
	00364273401 - ENALAPRIL MALEATE
	00364273402 - ENALAPRIL MALEATE
	00378001777 - QUINAPRIL HCL
	00378008101 - CAPTOPRIL/HYDROCHLOROTHIAZIDE
	00378008301 - CAPTOPRIL/HYDROCHLOROTHIAZIDE
	00378008401 - CAPTOPRIL/HYDROCHLOROTHIAZIDE
	00378008601 - CAPTOPRIL/HYDROCHLOROTHIAZIDE
	00378022677 - QUINAPRIL HCL
	00378025477 - QUINAPRIL HCL
	00378027277 - QUINAPRIL HCL
	00378044101 - BENAZEPRIL HCL
	00378044301 - BENAZEPRIL HCL
	00378044401 - BENAZEPRIL HCL
	00378044701 - BENAZEPRIL HCL
	00378054277 - QUINAPRIL HCL/HYDROCHLOROTHIAZIDE
	00378054377 - QUINAPRIL HCL/HYDROCHLOROTHIAZIDE
	00378054477 - QUINAPRIL HCL/HYDROCHLOROTHIAZIDE
	00378071201 - ENALAPRIL MALEATE/HYDROCHLOROTHIAZIDE
	00378072301 - ENALAPRIL MALEATE/HYDROCHLOROTHIAZIDE
	00378101201 - LISINOPRIL/HYDROCHLOROTHIAZIDE
	00378105101 - ENALAPRIL MALEATE
	00378105105 - ENALAPRIL MALEATE
	00378105201 - ENALAPRIL MALEATE
	00378105210 - ENALAPRIL MALEATE
	00378105301 - ENALAPRIL MALEATE
	00378105310 - ENALAPRIL MALEATE
	00378105401 - ENALAPRIL MALEATE
	00378105405 - ENALAPRIL MALEATE
	00378111777 - QUINAPRIL HCL
	00378201201 - LISINOPRIL/HYDROCHLOROTHIAZIDE
	00378202501 - LISINOPRIL/HYDROCHLOROTHIAZIDE
	00378207201 - LISINOPRIL
	00378207301 - LISINOPRIL
	00378207310 - LISINOPRIL
	00378207401 - LISINOPRIL
	00378207410 - LISINOPRIL
	00378207501 - LISINOPRIL
	00378207510 - LISINOPRIL
	00378207601 - LISINOPRIL
	00378207605 - LISINOPRIL
	00378207701 - LISINOPRIL
	00378300701 - CAPTOPRIL
	00378300710 - CAPTOPRIL
	00378301201 - CAPTOPRIL
	00378301210 - CAPTOPRIL
	00378301701 - CAPTOPRIL
	00378301710 - CAPTOPRIL
	00378302201 - CAPTOPRIL
	00378324101 - TRANDOLAPRIL
	00378324201 - TRANDOLAPRIL
	00378324301 - TRANDOLAPRIL
	00378472501 - BENAZEPRIL HCL/HYDROCHLOROTHIAZIDE
	00378473501 - BENAZEPRIL HCL/HYDROCHLOROTHIAZIDE
	00378474501 - BENAZEPRIL HCL/HYDROCHLOROTHIAZIDE
	00378477501 - BENAZEPRIL HCL/HYDROCHLOROTHIAZIDE
	00403052730 - CAPTOPRIL
	00409212201 - ENALAPRILAT DIHYDRATE
	00409212202 - ENALAPRILAT DIHYDRATE
	00409212213 - ENALAPRILAT DIHYDRATE
	00409212288 - ENALAPRILAT DIHYDRATE
	00490703090
	00527191901 - PERINDOPRIL ERBUMINE
	00527192001 - PERINDOPRIL ERBUMINE
	00536347101 - CAPTOPRIL
	00536347105 - CAPTOPRIL
	00536347201 - CAPTOPRIL
	00536347210 - CAPTOPRIL
	00536347301 - CAPTOPRIL
	00536347305 - CAPTOPRIL
	00536347401 - CAPTOPRIL
	00536427201 - CAPTOPRIL
	00536427205 - CAPTOPRIL
	00536427301 - CAPTOPRIL
	00536427310 - CAPTOPRIL
	00536427401 - CAPTOPRIL
	00536427405 - CAPTOPRIL
	00536427501 - CAPTOPRIL
	00574011001 - MOEXIPRIL HCL
	00574011215 - MOEXIPRIL HCL
	00574013301 - MOEXIPRIL HCL/HYDROCHLOROTHIAZIDE
	00574013401 - MOEXIPRIL HCL/HYDROCHLOROTHIAZIDE
	00574013501 - MOEXIPRIL HCL/HYDROCHLOROTHIAZIDE
	00591040501 - LISINOPRIL
	00591040505 - LISINOPRIL
	00591040601 - LISINOPRIL
	00591040610 - LISINOPRIL
	00591040701 - LISINOPRIL
	00591040710 - LISINOPRIL
	00591040801 - LISINOPRIL
	00591040810 - LISINOPRIL
	00591040901 - LISINOPRIL
	00591040905 - LISINOPRIL
	00591040975 - LISINOPRIL
	00591066801 - ENALAPRIL MALEATE
	00591066805 - ENALAPRIL MALEATE
	00591066901 - ENALAPRIL MALEATE
	00591066905 - ENALAPRIL MALEATE
	00591067001 - ENALAPRIL MALEATE
	00591067005 - ENALAPRIL MALEATE
	00591067101 - ENALAPRIL MALEATE
	00591067105 - ENALAPRIL MALEATE
	00591086001 - LISINOPRIL/HYDROCHLOROTHIAZIDE
	00591086005 - LISINOPRIL/HYDROCHLOROTHIAZIDE
	00591086101 - LISINOPRIL/HYDROCHLOROTHIAZIDE
	00591086105 - LISINOPRIL/HYDROCHLOROTHIAZIDE
	00591086201 - LISINOPRIL/HYDROCHLOROTHIAZIDE
	00591086205 - LISINOPRIL/HYDROCHLOROTHIAZIDE
	00591088501 - LISINOPRIL
	00603255521 - CAPTOPRIL
	00603255532 - CAPTOPRIL
	00603255621 - CAPTOPRIL
	00603255632 - CAPTOPRIL
	00603255721 - CAPTOPRIL
	00603255732 - CAPTOPRIL
	00603255821 - CAPTOPRIL
	00603420921 - LISINOPRIL
	00603420928 - LISINOPRIL
	00603421002 - LISINOPRIL
	00603421016 - LISINOPRIL
	00603421021 - LISINOPRIL
	00603421028 - LISINOPRIL
	00603421030 - LISINOPRIL
	00603421032 - LISINOPRIL
	00603421060 - LISINOPRIL
	00603421102 - LISINOPRIL
	00603421121 - LISINOPRIL
	00603421128 - LISINOPRIL
	00603421132 - LISINOPRIL
	00603421134 - LISINOPRIL
	00603421160 - LISINOPRIL
	00603421202 - LISINOPRIL
	00603421221 - LISINOPRIL
	00603421228 - LISINOPRIL
	00603421232 - LISINOPRIL
	00603421234 - LISINOPRIL
	00603421260 - LISINOPRIL
	00603421321 - LISINOPRIL
	00603421328 - LISINOPRIL
	00603421402 - LISINOPRIL
	00603421404 - LISINOPRIL
	00603421421 - LISINOPRIL
	00603421428 - LISINOPRIL
	00603421430 - LISINOPRIL
	00603421432 - LISINOPRIL
	00603421460 - LISINOPRIL
	00615451929 - CAPTOPRIL
	00615451943 - CAPTOPRIL
	00615451953 - CAPTOPRIL
	00615451963 - CAPTOPRIL
	00615451965 - CAPTOPRIL
	00615452029 - CAPTOPRIL
	00615452043 - CAPTOPRIL
	00615452053 - CAPTOPRIL
	00615452063 - CAPTOPRIL
	00615452065 - CAPTOPRIL
	00615452129 - CAPTOPRIL
	00615452143 - CAPTOPRIL
	00615452153 - CAPTOPRIL
	00615452163 - CAPTOPRIL
	00615452165 - CAPTOPRIL
	00615459053 - ENALAPRIL MALEATE
	00615459063 - ENALAPRIL MALEATE
	00615459153 - ENALAPRIL MALEATE
	00615459163 - ENALAPRIL MALEATE
	00677159201 - CAPTOPRIL
	00677159210 - CAPTOPRIL
	00677159301 - CAPTOPRIL
	00677159310 - CAPTOPRIL
	00677159401 - CAPTOPRIL
	00677159410 - CAPTOPRIL
	00677159501 - CAPTOPRIL
	00703840101 - ENALAPRILAT DIHYDRATE
	00703840104 - ENALAPRILAT DIHYDRATE
	00703841101 - ENALAPRILAT DIHYDRATE
	00703841104 - ENALAPRILAT DIHYDRATE
	00781117601 - LISINOPRIL/HYDROCHLOROTHIAZIDE
	00781117801 - LISINOPRIL/HYDROCHLOROTHIAZIDE
	00781122901 - ENALAPRIL MALEATE
	00781122910 - ENALAPRIL MALEATE
	00781122913 - ENALAPRIL MALEATE
	00781123101 - ENALAPRIL MALEATE
	00781123110 - ENALAPRIL MALEATE
	00781123113 - ENALAPRIL MALEATE
	00781123201 - ENALAPRIL MALEATE
	00781123210 - ENALAPRIL MALEATE
	00781123213 - ENALAPRIL MALEATE
	00781123301 - ENALAPRIL MALEATE
	00781123310 - ENALAPRIL MALEATE
	00781166501 - LISINOPRIL
	00781166592 - LISINOPRIL
	00781166601 - LISINOPRIL
	00781166692 - LISINOPRIL
	00781166701 - LISINOPRIL
	00781166792 - LISINOPRIL
	00781166801 - LISINOPRIL
	00781166892 - LISINOPRIL
	00781166901 - LISINOPRIL
	00781167301 - LISINOPRIL
	00781182801 - CAPTOPRIL
	00781182810 - CAPTOPRIL
	00781182901 - CAPTOPRIL
	00781182910 - CAPTOPRIL
	00781183801 - CAPTOPRIL
	00781183810 - CAPTOPRIL
	00781183901 - CAPTOPRIL
	00781184801 - LISINOPRIL/HYDROCHLOROTHIAZIDE
	00781189101 - BENAZEPRIL HCL
	00781189201 - BENAZEPRIL HCL
	00781189301 - BENAZEPRIL HCL
	00781189401 - BENAZEPRIL HCL
	00781212601 - RAMIPRIL
	00781212701 - RAMIPRIL
	00781212705 - RAMIPRIL
	00781212801 - RAMIPRIL
	00781212805 - RAMIPRIL
	00781212901 - RAMIPRIL
	00781212905 - RAMIPRIL
	00781508310 - FOSINOPRIL SODIUM
	00781508392 - FOSINOPRIL SODIUM
	00781508410 - FOSINOPRIL SODIUM
	00781508492 - FOSINOPRIL SODIUM
	00781508592 - FOSINOPRIL SODIUM
	00781513101 - BENAZEPRIL HCL/HYDROCHLOROTHIAZIDE
	00781513201 - BENAZEPRIL HCL/HYDROCHLOROTHIAZIDE
	00781513301 - BENAZEPRIL HCL/HYDROCHLOROTHIAZIDE
	00781513401 - BENAZEPRIL HCL/HYDROCHLOROTHIAZIDE
	00781532001 - TRANDOLAPRIL
	00781532101 - TRANDOLAPRIL
	00781532201 - TRANDOLAPRIL
	00781544101 - ENALAPRIL MALEATE
	00781544110 - ENALAPRIL MALEATE
	00781544201 - ENALAPRIL MALEATE
	00781544210 - ENALAPRIL MALEATE
	00781544301 - ENALAPRIL MALEATE
	00781544310 - ENALAPRIL MALEATE
	00781544401 - ENALAPRIL MALEATE
	00781544410 - ENALAPRIL MALEATE
	00832048311 - BENAZEPRIL HCL/HYDROCHLOROTHIAZIDE
	00832048411 - BENAZEPRIL HCL/HYDROCHLOROTHIAZIDE
	00832048511 - BENAZEPRIL HCL/HYDROCHLOROTHIAZIDE
	00839799406 - CAPTOPRIL
	00839799412 - CAPTOPRIL
	00839799416 - CAPTOPRIL
	00839799506 - CAPTOPRIL
	00839799512 - CAPTOPRIL
	00839799516 - CAPTOPRIL
	00839799606 - CAPTOPRIL
	00839799612 - CAPTOPRIL
	00839799616 - CAPTOPRIL
	00839806406 - CAPTOPRIL
	00839806416 - CAPTOPRIL
	00904504560 - CAPTOPRIL
	00904504561 - CAPTOPRIL
	00904504580 - CAPTOPRIL
	00904504660 - CAPTOPRIL
	00904504661 - CAPTOPRIL
	00904504680 - CAPTOPRIL
	00904504740 - CAPTOPRIL
	00904504760 - CAPTOPRIL
	00904504761 - CAPTOPRIL
	00904504780 - CAPTOPRIL
	00904504860 - CAPTOPRIL
	00904550260 - ENALAPRIL MALEATE
	00904550261 - ENALAPRIL MALEATE
	00904560960 - ENALAPRIL MALEATE
	00904560961 - ENALAPRIL MALEATE
	00904561060 - ENALAPRIL MALEATE
	00904561061 - ENALAPRIL MALEATE
	00904561080 - ENALAPRIL MALEATE
	00904561161 - ENALAPRIL MALEATE
	00904563761 - LISINOPRIL
	00904563843 - LISINOPRIL
	00904563846 - LISINOPRIL
	00904563861 - LISINOPRIL
	00904563889 - LISINOPRIL
	00904563943 - LISINOPRIL
	00904563946 - LISINOPRIL
	00904563948 - LISINOPRIL
	00904563961 - LISINOPRIL
	00904563989 - LISINOPRIL
	00904563993 - LISINOPRIL
	00904564043 - LISINOPRIL
	00904564046 - LISINOPRIL
	00904564048 - LISINOPRIL
	00904564061 - LISINOPRIL
	00904564089 - LISINOPRIL
	00904564093 - LISINOPRIL
	00904564161 - LISINOPRIL
	00904564243 - LISINOPRIL
	00904564246 - LISINOPRIL
	00904564248 - LISINOPRIL
	00904564252 - LISINOPRIL
	00904564261 - LISINOPRIL
	00904564289 - LISINOPRIL
	00904564293 - LISINOPRIL
	00904577889 - LISINOPRIL
	00904580843 - LISINOPRIL
	00904580846 - LISINOPRIL
	00904580848 - LISINOPRIL
	00904580861 - LISINOPRIL
	00904580880 - LISINOPRIL
	00904580889 - LISINOPRIL
	00904580893 - LISINOPRIL
	00904580943 - LISINOPRIL
	00904580946 - LISINOPRIL
	00904580948 - LISINOPRIL
	00904580961 - LISINOPRIL
	00904580980 - LISINOPRIL
	00904580989 - LISINOPRIL
	00904580993 - LISINOPRIL
	00904581043 - LISINOPRIL
	00904581046 - LISINOPRIL
	00904581048 - LISINOPRIL
	00904581052 - LISINOPRIL
	00904581061 - LISINOPRIL
	00904581080 - LISINOPRIL
	00904581089 - LISINOPRIL
	00904581093 - LISINOPRIL
	00904581143 - LISINOPRIL
	00904581146 - LISINOPRIL
	00904581161 - LISINOPRIL
	00904581180 - LISINOPRIL
	00904581189 - LISINOPRIL
	00904581240 - LISINOPRIL
	00904581289 - LISINOPRIL
	00904618940 - BENAZEPRIL HCL
	00904619040 - BENAZEPRIL HCL
	00904619140 - BENAZEPRIL HCL
	00904619240 - BENAZEPRIL HCL
	00904648480 - LISINOPRIL
	00904648580 - LISINOPRIL
	00904648680
	00904648780 - LISINOPRIL
	10019009203 - ENALAPRILAT DIHYDRATE
	10019009204 - ENALAPRILAT DIHYDRATE
	10019009503 - ENALAPRILAT DIHYDRATE
	10019009504 - ENALAPRILAT DIHYDRATE
	10135059901 - PERINDOPRIL ERBUMINE
	10135060001 - PERINDOPRIL ERBUMINE
	10544055430 - BENAZEPRIL HCL
	10544055490 - BENAZEPRIL HCL
	10544058530 - LISINOPRIL
	10544058830 - RAMIPRIL
	10544062330 - LISINOPRIL
	10544063230 - ENALAPRIL MALEATE
	11845112001 - CAPTOPRIL
	11845112004 - CAPTOPRIL
	11845112101 - CAPTOPRIL
	11845112104 - CAPTOPRIL
	11845112201 - CAPTOPRIL
	11845112204 - CAPTOPRIL
	11845112301 - CAPTOPRIL
	12280005990 - QUINAPRIL HCL
	12280006100 - RAMIPRIL
	12280012030 - BENAZEPRIL HCL/HYDROCHLOROTHIAZIDE
	12280012130 - BENAZEPRIL HCL/HYDROCHLOROTHIAZIDE
	12280012330 - BENAZEPRIL HCL/HYDROCHLOROTHIAZIDE
	12280012430 - LISINOPRIL/HYDROCHLOROTHIAZIDE
	12280012630 - LISINOPRIL/HYDROCHLOROTHIAZIDE
	12280012660 - LISINOPRIL/HYDROCHLOROTHIAZIDE
	12280012730 - LISINOPRIL/HYDROCHLOROTHIAZIDE
	12280018330 - LISINOPRIL/HYDROCHLOROTHIAZIDE
	12280022000 - BENAZEPRIL HCL/HYDROCHLOROTHIAZIDE
	12280022890 - QUINAPRIL HCL
	15338020030 - ENALAPRIL MALEATE
	15338021130 - ENALAPRIL MALEATE
	15338022030 - ENALAPRIL MALEATE
	15338022230 - ENALAPRIL MALEATE
	15338023330 - ENALAPRIL MALEATE
	16252054130 - TRANDOLAPRIL
	16252054290 - TRANDOLAPRIL
	16252054390 - TRANDOLAPRIL
	16252057030 - RAMIPRIL
	16252057101 - RAMIPRIL
	16252057150 - RAMIPRIL
	16252057201 - RAMIPRIL
	16252057250 - RAMIPRIL
	16252057301 - RAMIPRIL
	16252057350 - RAMIPRIL
	16252061001 - MOEXIPRIL HCL
	16252061101 - MOEXIPRIL HCL
	16252061201 - MOEXIPRIL HCL/HYDROCHLOROTHIAZIDE
	16252061301 - MOEXIPRIL HCL/HYDROCHLOROTHIAZIDE
	16252061401 - MOEXIPRIL HCL/HYDROCHLOROTHIAZIDE
	16590027730 - ENALAPRIL MALEATE
	16590027760 - ENALAPRIL MALEATE
	16590027790 - ENALAPRIL MALEATE
	16590030630 - LISINOPRIL
	16590030690 - LISINOPRIL
	16590030930 - LISINOPRIL/HYDROCHLOROTHIAZIDE
	16590030960 - LISINOPRIL/HYDROCHLOROTHIAZIDE
	16590030972 - LISINOPRIL/HYDROCHLOROTHIAZIDE
	16590030990 - LISINOPRIL/HYDROCHLOROTHIAZIDE
	16590035660 - LISINOPRIL
	16590039230 - ENALAPRIL MALEATE
	16590039260 - ENALAPRIL MALEATE
	16590039290 - ENALAPRIL MALEATE
	16714044201 - ENALAPRIL MALEATE
	16714044202 - ENALAPRIL MALEATE
	16714044301 - ENALAPRIL MALEATE
	16714044302 - ENALAPRIL MALEATE
	16714044401 - ENALAPRIL MALEATE
	16714044402 - ENALAPRIL MALEATE
	16714044501 - ENALAPRIL MALEATE
	16714044502 - ENALAPRIL MALEATE
	16729015201 - RAMIPRIL
	16729015301 - RAMIPRIL
	16729015316 - RAMIPRIL
	16729015401 - RAMIPRIL
	16729015416 - RAMIPRIL
	16729015501 - RAMIPRIL
	16729015516 - RAMIPRIL
	16729019401 - LISINOPRIL
	16729019501 - LISINOPRIL
	16729019517 - LISINOPRIL
	16729019601 - LISINOPRIL
	16729019617 - LISINOPRIL
	16729019701 - LISINOPRIL
	16729019717 - LISINOPRIL
	16729019801 - LISINOPRIL
	16729019817 - LISINOPRIL
	16729019901 - LISINOPRIL
	16729019917 - LISINOPRIL
	21695032630 - BENAZEPRIL HCL
	21695032660 - BENAZEPRIL HCL
	21695032690 - BENAZEPRIL HCL
	21695032730 - BENAZEPRIL HCL
	21695032760 - BENAZEPRIL HCL
	21695032790 - BENAZEPRIL HCL
	21695032830 - LISINOPRIL
	21695032890 - LISINOPRIL
	21695032915 - LISINOPRIL
	21695032930 - LISINOPRIL
	21695032978 - LISINOPRIL
	21695032990 - LISINOPRIL
	21695033020 - LISINOPRIL
	21695033030 - LISINOPRIL
	21695033060 - LISINOPRIL
	21695033090 - LISINOPRIL
	21695033130 - LISINOPRIL
	21695033140 - LISINOPRIL
	21695033160 - LISINOPRIL
	21695033190 - LISINOPRIL
	21695034530 - LISINOPRIL
	21695034590 - LISINOPRIL
	21695039330 - QUINAPRIL HCL
	21695039430 - QUINAPRIL HCL
	21695047730 - CAPTOPRIL
	21695047778 - CAPTOPRIL
	21695047830 - CAPTOPRIL
	21695048730 - ENALAPRIL MALEATE
	21695048790 - ENALAPRIL MALEATE
	21695048830 - ENALAPRIL MALEATE
	21695048860 - ENALAPRIL MALEATE
	21695048890 - ENALAPRIL MALEATE
	21695048930 - ENALAPRIL MALEATE
	21695048990 - ENALAPRIL MALEATE
	21695061290 - BENAZEPRIL HCL
	21695073330 - LISINOPRIL/HYDROCHLOROTHIAZIDE
	21695073430 - LISINOPRIL/HYDROCHLOROTHIAZIDE
	21695073460 - LISINOPRIL/HYDROCHLOROTHIAZIDE
	21695073490 - LISINOPRIL/HYDROCHLOROTHIAZIDE
	21695073530 - LISINOPRIL/HYDROCHLOROTHIAZIDE
	21695073560 - LISINOPRIL/HYDROCHLOROTHIAZIDE
	21695073590 - LISINOPRIL/HYDROCHLOROTHIAZIDE
	21695078030 - ENALAPRIL MALEATE/HYDROCHLOROTHIAZIDE
	21695082130 - RAMIPRIL
	21695082190 - RAMIPRIL
	21695082230 - RAMIPRIL
	21695082260 - RAMIPRIL
	21695082278 - RAMIPRIL
	21695082290 - RAMIPRIL
	21695082330 - RAMIPRIL
	21695082360 - RAMIPRIL
	21695087730 - BENAZEPRIL HCL
	21695087790 - BENAZEPRIL HCL
	23155006001 - FOSINOPRIL SODIUM/HYDROCHLOROTHIAZIDE
	23155006101 - FOSINOPRIL SODIUM/HYDROCHLOROTHIAZIDE
	23490511801 - BENAZEPRIL HCL
	23490511901 - BENAZEPRIL HCL
	23490512003 - BENAZEPRIL HCL
	23490512009 - BENAZEPRIL HCL
	23490512101 - BENAZEPRIL HCL
	23490519101 - CAPTOPRIL
	23490519201 - CAPTOPRIL
	23490519301 - CAPTOPRIL
	23490519302 - CAPTOPRIL
	23490519303 - CAPTOPRIL
	23490519400 - CAPTOPRIL
	23490519401 - CAPTOPRIL
	23490519402 - CAPTOPRIL
	23490549101 - ENALAPRIL MALEATE
	23490549102 - ENALAPRIL MALEATE
	23490549108 - ENALAPRIL MALEATE
	23490549109 - ENALAPRIL MALEATE
	23490549201 - ENALAPRIL MALEATE
	23490549202 - ENALAPRIL MALEATE
	23490549401 - ENALAPRIL MALEATE
	23490549402 - ENALAPRIL MALEATE
	23490581500 - LISINOPRIL
	23490581501 - LISINOPRIL
	23490581601 - LISINOPRIL
	23490581602 - LISINOPRIL
	23490581606 - LISINOPRIL
	23490581702 - LISINOPRIL
	23490581802 - LISINOPRIL
	23490581902 - LISINOPRIL
	23490582001 - LISINOPRIL/HYDROCHLOROTHIAZIDE
	23490582101 - LISINOPRIL/HYDROCHLOROTHIAZIDE
	23490582201 - LISINOPRIL/HYDROCHLOROTHIAZIDE
	23490936403 - QUINAPRIL HCL
	24658010010 - FOSINOPRIL SODIUM
	24658010090 - FOSINOPRIL SODIUM
	24658010110 - FOSINOPRIL SODIUM
	24658010190 - FOSINOPRIL SODIUM
	24658010210 - FOSINOPRIL SODIUM
	24658010290 - FOSINOPRIL SODIUM
	24658020001 - RAMIPRIL
	24658020005 - RAMIPRIL
	24658020101 - RAMIPRIL
	24658020105 - RAMIPRIL
	24658020201 - RAMIPRIL
	24658020205 - RAMIPRIL
	24658020301 - RAMIPRIL
	24658020305 - RAMIPRIL
	24658024010 - LISINOPRIL
	24658024090 - LISINOPRIL
	24658024110 - LISINOPRIL
	24658024130 - LISINOPRIL
	24658024145 - LISINOPRIL
	24658024190 - LISINOPRIL
	24658024210 - LISINOPRIL
	24658024215 - LISINOPRIL
	24658024218 - LISINOPRIL
	24658024230 - LISINOPRIL
	24658024245 - LISINOPRIL
	24658024290 - LISINOPRIL
	24658024310 - LISINOPRIL
	24658024315 - LISINOPRIL
	24658024318 - LISINOPRIL
	24658024330 - LISINOPRIL
	24658024345 - LISINOPRIL
	24658024390 - LISINOPRIL
	24658024401 - LISINOPRIL
	24658024410 - LISINOPRIL
	24658024510 - LISINOPRIL
	24658024515 - LISINOPRIL
	24658024518 - LISINOPRIL
	24658024530 - LISINOPRIL
	24658024545 - LISINOPRIL
	24658024560 - LISINOPRIL
	24658024590 - LISINOPRIL
	30698044901 - BENAZEPRIL HCL
	30698045001 - BENAZEPRIL HCL
	30698045201 - BENAZEPRIL HCL/HYDROCHLOROTHIAZIDE
	30698045301 - BENAZEPRIL HCL/HYDROCHLOROTHIAZIDE
	30698045401 - BENAZEPRIL HCL/HYDROCHLOROTHIAZIDE
	31722020010 - FOSINOPRIL SODIUM
	31722020090 - FOSINOPRIL SODIUM
	31722020110 - FOSINOPRIL SODIUM
	31722020190 - FOSINOPRIL SODIUM
	31722020210 - FOSINOPRIL SODIUM
	31722020290 - FOSINOPRIL SODIUM
	31722026790 - QUINAPRIL HCL
	31722026890 - QUINAPRIL HCL
	31722026990 - QUINAPRIL HCL
	31722027090 - QUINAPRIL HCL
	31722027101 - RAMIPRIL
	31722027201 - RAMIPRIL
	31722027205 - RAMIPRIL
	31722027210 - RAMIPRIL
	31722027301 - RAMIPRIL
	31722027305 - RAMIPRIL
	31722027310 - RAMIPRIL
	31722027401 - RAMIPRIL
	31722027405 - RAMIPRIL
	31722027410 - RAMIPRIL
	31722037490 - QUINAPRIL HCL/HYDROCHLOROTHIAZIDE
	31722037590 - QUINAPRIL HCL/HYDROCHLOROTHIAZIDE
	31722037690 - QUINAPRIL HCL/HYDROCHLOROTHIAZIDE
	31722041701 - LISINOPRIL
	31722041710 - LISINOPRIL
	31722041801 - LISINOPRIL
	31722041810 - LISINOPRIL
	31722041901 - LISINOPRIL
	31722041910 - LISINOPRIL
	31722042001 - LISINOPRIL
	31722042010 - LISINOPRIL
	31722042101 - LISINOPRIL
	31722042110 - LISINOPRIL
	31722042201 - LISINOPRIL
	31722042210 - LISINOPRIL
	33261018090
	33261033230
	33358004730 - BENAZEPRIL HCL/HYDROCHLOROTHIAZIDE
	33358004830 - BENAZEPRIL HCL
	33358004930 - BENAZEPRIL HCL
	33358005030 - BENAZEPRIL HCL/HYDROCHLOROTHIAZIDE
	33358012630 - ENALAPRIL MALEATE
	33358012730 - ENALAPRIL MALEATE
	33358012760 - ENALAPRIL MALEATE
	33358012830 - ENALAPRIL MALEATE
	33358012860 - ENALAPRIL MALEATE
	33358021130 - LISINOPRIL
	33358021230 - LISINOPRIL
	33358021330 - LISINOPRIL
	33358021430 - LISINOPRIL/HYDROCHLOROTHIAZIDE
	33358021460 - LISINOPRIL/HYDROCHLOROTHIAZIDE
	35356026830 - TRANDOLAPRIL/VERAPAMIL HCL
	35356043230 - BENAZEPRIL HCL
	35356043260 - BENAZEPRIL HCL
	35356043290 - BENAZEPRIL HCL
	35356054130 - ENALAPRIL MALEATE
	35356058730 - BENAZEPRIL HCL
	35356058760 - BENAZEPRIL HCL
	35356058790 - BENAZEPRIL HCL
	35356060130 - PERINDOPRIL ERBUMINE
	35356069530 - LISINOPRIL
	35356077730 - LISINOPRIL/HYDROCHLOROTHIAZIDE
	35356077790 - LISINOPRIL/HYDROCHLOROTHIAZIDE
	35356077830 - LISINOPRIL/HYDROCHLOROTHIAZIDE
	35356077890 - LISINOPRIL/HYDROCHLOROTHIAZIDE
	35356086130 - BENAZEPRIL HCL
	35356086930 - ENALAPRIL MALEATE
	35356086960 - ENALAPRIL MALEATE
	35356086990 - ENALAPRIL MALEATE
	35356087130 - ENALAPRIL MALEATE
	35356087930 - LISINOPRIL
	35356087960 - LISINOPRIL
	35356087990 - LISINOPRIL
	35356089330 - RAMIPRIL
	35356089360 - RAMIPRIL
	35356089390 - RAMIPRIL
	35356091030 - BENAZEPRIL HCL
	35356091330 - QUINAPRIL HCL
	35356094530 - ENALAPRIL MALEATE
	35356094560 - ENALAPRIL MALEATE
	35356094590 - ENALAPRIL MALEATE
	35356094830 - LISINOPRIL
	35356094860 - LISINOPRIL
	35356094890 - LISINOPRIL
	35356096130 - FOSINOPRIL SODIUM
	35356096160 - FOSINOPRIL SODIUM
	35356096190 - FOSINOPRIL SODIUM
	35356097330 - LISINOPRIL
	35356097360 - LISINOPRIL
	35356097390 - LISINOPRIL
	35356099830 - QUINAPRIL HCL/HYDROCHLOROTHIAZIDE
	35356099860 - QUINAPRIL HCL/HYDROCHLOROTHIAZIDE
	35356099890 - QUINAPRIL HCL/HYDROCHLOROTHIAZIDE
	38245031210 - CAPTOPRIL
	38245031220 - CAPTOPRIL
	38245047110 - CAPTOPRIL
	38245047120 - CAPTOPRIL
	38245065310 - CAPTOPRIL
	38245074310 - CAPTOPRIL
	38245074320 - CAPTOPRIL
	42254015630 - BENAZEPRIL HCL
	42254015690 - BENAZEPRIL HCL
	42254019290 - BENAZEPRIL HCL
	42254025590 - BENAZEPRIL HCL
	42254032890 - BENAZEPRIL HCL
	42254033578 - CAPTOPRIL
	42254035390 - CAPTOPRIL
	42291016090 - BENAZEPRIL HCL
	42291016190 - BENAZEPRIL HCL
	42291016218 - BENAZEPRIL HCL
	42291016250 - BENAZEPRIL HCL
	42291016290 - BENAZEPRIL HCL
	42291016318 - BENAZEPRIL HCL
	42291016350 - BENAZEPRIL HCL
	42291016390 - BENAZEPRIL HCL
	42291026901 - ENALAPRIL MALEATE/HYDROCHLOROTHIAZIDE
	42291039001 - LISINOPRIL/HYDROCHLOROTHIAZIDE
	42291039010 - LISINOPRIL/HYDROCHLOROTHIAZIDE
	42291039090 - LISINOPRIL/HYDROCHLOROTHIAZIDE
	42291039101 - LISINOPRIL/HYDROCHLOROTHIAZIDE
	42291039110 - LISINOPRIL/HYDROCHLOROTHIAZIDE
	42291039190 - LISINOPRIL/HYDROCHLOROTHIAZIDE
	42291039201 - LISINOPRIL/HYDROCHLOROTHIAZIDE
	42291039210 - LISINOPRIL/HYDROCHLOROTHIAZIDE
	42291039290 - LISINOPRIL/HYDROCHLOROTHIAZIDE
	42291070190 - QUINAPRIL HCL
	42291070290 - QUINAPRIL HCL
	42291070390 - QUINAPRIL HCL
	42291070490 - QUINAPRIL HCL
	42291070590 - QUINAPRIL HCL/HYDROCHLOROTHIAZIDE
	42291070690 - QUINAPRIL HCL/HYDROCHLOROTHIAZIDE
	42291070790 - QUINAPRIL HCL/HYDROCHLOROTHIAZIDE
	42291083701 - TRANDOLAPRIL
	42291083801 - TRANDOLAPRIL
	42291083901 - TRANDOLAPRIL
	42549070790 - RAMIPRIL
	42806005201 - TRANDOLAPRIL
	42806005301 - TRANDOLAPRIL
	42806005401 - TRANDOLAPRIL
	43063000701 - LISINOPRIL
	43063000714 - LISINOPRIL
	43063000730 - LISINOPRIL
	43063000760 - LISINOPRIL
	43063000790 - LISINOPRIL
	43063000798 - LISINOPRIL
	43063003201 - LISINOPRIL
	43063006530 - LISINOPRIL/HYDROCHLOROTHIAZIDE
	43063006590 - LISINOPRIL/HYDROCHLOROTHIAZIDE
	43063011830 - LISINOPRIL/HYDROCHLOROTHIAZIDE
	43063011890 - LISINOPRIL/HYDROCHLOROTHIAZIDE
	43063013090 - LISINOPRIL/HYDROCHLOROTHIAZIDE
	43063013130 - BENAZEPRIL HCL
	43063013230 - BENAZEPRIL HCL
	43063013890 - LISINOPRIL
	43063014630 - CAPTOPRIL
	43063028830 - BENAZEPRIL HCL
[truncated: 24,616 more rows]
