# Supplementary material for: Reproducibility of real-world evidence studies using clinical practice data to inform regulatory and coverage decisions
Source: Nat Commun. 2022 Aug 31;13:5126. doi: 10.1038/s41467-022-32310-3 (PMC9430007; doi:10.1038/s41467-022-32310-3)
Supplement: Supplementary file 7 — Supplementary Dataset 4 [file 41467_2022_32310_MOESM7_ESM.zip › Data S4 Study specific author contact files with details of implementation/REPEAT_061_final.xlsx]

## Sheet: Assumptions
Category	Assumptions
MEASURES	The algorithm used to define all the variables in the replication of the study are provided in the sheet named 'codes'
Outcomes	We assumed any diagnosis position and any care setting to define outcome (any complications)
	We assumed ICD9 codes to define Neurological complications was defined based on paper "National Study of Utilization of Male Incontinence Procedures: Bilal Chughtai et al"
	We assumed ICD9 codes to define Dysphagia, based on website "http://www.fortherecordmag.com/archives/031411p27.shtml" and "http://www.icd9data.com/2012/Volume1/780-799/780-789/787/default.htm"
	We assumed codes to define Thromboembolism (DVT/PE), Chronic pain, Deep Vein Thrombosis, Pulmonary Embolism, Delirium, Dysrhythmia, Pulmonary complication, Wound hematoma, Wound dehiscence and Wound infection (Post-op infection + Wound complication) were based on paper "Anterior Versus Posterior Approach for Multilevel Degenerative Cervical Disease: A Retrospective Propensity Score-Matched Study …
	We assumed Hemiplegia was defined using ICD9 codes from paper "A comparison of stroke severity proxy measures for claims data research: a population-based cohort study by Sheng-Feng Sung et al"
	We assumed Paralysis was defined using ICD9 codes from the paper "The Effects of Trauma Center Care, Admission Volume, and Surgical Volume on Paralysis After Traumatic Spinal Cord Injury by Carlos Aitor Macias et al"
	We assumed Subarachnoid hemorrhage was defined using ICD9 codes from paper "The Association between Meteorological Parameters and Aneurysmal Subarachnoid Hemorrhage: A Nationwide Analysis: Pui Man Rosalind Lai et al"
Inclusion/Exclusion	We assumed cranioplasty was defined using any procedure position using only the inpatient admission table
	We assumed there was no prior enrollment requirement before the date of cranioplasty
Covariates	We assumed 'Discharge status: home' included discharged home to self care and discharged home under care
	We assumed Fluid and electrolyte disorder, Osteoporosis and Tobacco use were defined based on REPEAT standard measures
	We assumed comorbid conditions were measured over the period from 180 days prior up to 1 days prior to cohort entry date (date of cranioplasty is cohort entry date)
COHORT CREATION
ANALYSIS
	We implemented '30 re-admission' outcome and hence, we assumed follow-up begins on the cohort entry date and ends 30 days after the cohort entry date with end of study period (December 31st 2014) as censoring criteria. We noticed that in the Table 1 of manuscript: follow-up days was 775 days (mean), where as our follow-up days are 15 days (mean)

## Sheet: Attrition table
Patients undergoing cranioplasty between 2007 - 2014 from MarketScan database
	Less Excluded Patients	Remaining Patients
All patients in our database		185306593
Patients who underwent Cranioplasty between Jan 1st 2007 - Dec 31st 2014	-185296363	10230
Excluded due to insufficient medical enrollment on the day of surgery	-77	10153
Final cohort		10153

## Sheet: Cohort as text
Cohort Entry Entry date: Between Jan 01, 2007 and Dec 31, 2014. If a patient has multiple possible qualifying cohort entry events, the patient enters the cohort on the first-occurring qualifying event after exclusions are applied. Enrollment Measure: Medical Enrollment Cohort Inclusion Measure: All patients with Cranioplasty procedure. For the purposes of identifying potential qualifying cohort e…

## Sheet: Analysis as text
Statistical Analysis Patient Characteristics This study evaluated the following patient characteristics: Age Male Length of stay Discharge home COMPONENT, Elixhauser, Occurrence of blood loss anemia COMPONENT, Elixhauser, Occurrence of chronic obstructive pulmonary disease, COPD COMPONENT, Elixhauser, Occurrence of congestive heart failure, CHF COMPONENT, Elixhauser, Occurrence of deficiency anem…

## Sheet: Table 1
	ORIGINAL STUDY			REPLICATED STUDY
	TOTAL COHORT			TOTAL COHORT
	N	%		N	%
Cohort Size, n	8275	1		10153	1
Patient Characteristics
Age, years, mean (SD)	44.0 (20.0)			44.16 (19.96)
Male, number, %	3737	0.452		4720	0.465
Length of stay, days, mean (SD)	4.6 (6.6)			8.06 (12.89)
Discharged home, number (%)	7119	0.86		8739	0.861
Follow-up, days, mean (SD)	775.0 (680.2)			15.59 (14.33)
Comorbid Condition
Blood loss anemia (Elixhauser), %	68	0.008		32	0.003
COPD (Elixhauser), %	1211	0.146		744	0.073
Congestive heart failure (Elixhauser), %	241	0.029		190	0.019
Deficiency anemia (Elixhauser), %	1040	0.126		735	0.072
Depression (Elixhauser), %	834	0.101		615	0.061
Diabetes, controlled (Charlson), %	188	0.023		910	0.09
Diabetes, not controlled (Charlson), %	978	0.118		120	0.012
Fluid and electrolyte imbalance, %	688	0.083		506	0.05
Hypertension (Elixhauser), %	2871	0.347		2716	0.268
Hypothyroidism (Elixhauser), %	983	0.119		767	0.076
Myocardial infarction (Charlson), %	191	0.023		83	0.008
Obesity (Elixhauser), %	497	0.06		276	0.027
Osteoporosis, %	1390	0.168		166	0.016
Paraplegia and hemiplegia (Charlson), %	434	0.052		364	0.036
Psychoses (Elixhauser), %	597	0.072		481	0.047
Renal disease (Charlson), %	175	0.021		141	0.014
Tobacco, %	551	0.067		383	0.038

## Sheet: Outcomes
ORIGINAL RESULTS
Outcome	N	Risk (%)
Any Postoperative Complication within 30 Days	3025	0.366
REPLICATED RESULTS
Outcome	N	Risk (%)
Any Postoperative Complication within 30 Days	5267	0.519

## Sheet: Codes
COMPONENT, Charlson Deyo, Occurrence of diabetes, mild
This event measure was defined as occurring when any of the following criteria were met:
	The occurrence of Outpatient with the following attributes:
	Diagnosis Code (Any Position) is any of: { "250.0", "250.00", "250.01", "250.02", "250.03", "250.1", "250.10", "250.11", "250.12", "250.13", "250.2", "250.20", "250.21", "250.22", "250.23", "250.3", "250.30", "250.31", "250.32", "250.33", "250.7", "250.70", "250.71", "250.72", "250.73" }
	250.0 - DIABETES MELLITUS WITHOUT MENTION OF COMPLICATION
	250.00 - DIABETES MELLITUS WITHOUT MENTION OF COMPLICATION TYPE II OR UNSPECIFIED TYPE NOT STATED AS UNCONTROLLED
	250.01 - DIABETES MELLITUS WITHOUT MENTION OF COMPLICATION TYPE I [JUVENILE TYPE] NOT STATED AS UNCONTROLLED
	250.02 - DIABETES MELLITUS WITHOUT MENTION OF COMPLICATION TYPE II OR UNSPECIFIED TYPE UNCONTROLLED
	250.03 - DIABETES MELLITUS WITHOUT MENTION OF COMPLICATION TYPE I [JUVENILE TYPE] UNCONTROLLED
	250.1 - DIABETES WITH KETOACIDOSIS
	250.10 - DIABETES WITH KETOACIDOSIS TYPE II OR UNSPECIFIED TYPE NOT STATED AS UNCONTROLLED
	250.11 - DIABETES WITH KETOACIDOSIS TYPE I [JUVENILE TYPE] NOT STATED AS UNCONTROLLED
	250.12 - DIABETES WITH KETOACIDOSIS TYPE II OR UNSPECIFIED TYPE UNCONTROLLED
	250.13 - DIABETES WITH KETOACIDOSIS TYPE I [JUVENILE TYPE] UNCONTROLLED
	250.2 - DIABETES WITH HYPEROSMOLARITY
	250.20 - DIABETES WITH HYPEROSMOLARITY TYPE II OR UNSPECIFIED TYPE NOT STATED AS UNCONTROLLED
	250.21 - DIABETES WITH HYPEROSMOLARITY TYPE I [JUVENILE TYPE] NOT STATED AS UNCONTROLLED
	250.22 - DIABETES WITH HYPEROSMOLARITY TYPE II OR UNSPECIFIED TYPE UNCONTROLLED
	250.23 - DIABETES WITH HYPEROSMOLARITY TYPE I [JUVENILE TYPE] UNCONTROLLED
	250.3 - DIABETES WITH OTHER COMA
	250.30 - DIABETES WITH OTHER COMA TYPE II OR UNSPECIFIED TYPE NOT STATED AS UNCONTROLLED
	250.31 - DIABETES WITH OTHER COMA TYPE I [JUVENILE TYPE] NOT STATED AS UNCONTROLLED
	250.32 - DIABETES WITH OTHER COMA TYPE II OR UNSPECIFIED TYPE UNCONTROLLED
	250.33 - DIABETES WITH OTHER COMA TYPE I [JUVENILE TYPE] UNCONTROLLED
	250.7 - DIABETES WITH PERIPHERAL CIRCULATORY DISORDERS
	250.70 - DIABETES WITH PERIPHERAL CIRCULATORY DISORDERS TYPE II OR UNSPECIFIED TYPE NOT STATED AS UNCONTROLLED
	250.71 - DIABETES WITH PERIPHERAL CIRCULATORY DISORDERS TYPE I [JUVENILE TYPE] NOT STATED AS UNCONTROLLED
	250.72 - DIABETES WITH PERIPHERAL CIRCULATORY DISORDERS TYPE II OR UNSPECIFIED TYPE UNCONTROLLED
	250.73 - DIABETES WITH PERIPHERAL CIRCULATORY DISORDERS TYPE I [JUVENILE TYPE] UNCONTROLLED
COMPONENT, Charlson Deyo, Occurrence of diabetes, severe
This event measure was defined as occurring when any of the following criteria were met:
	The occurrence of Outpatient with the following attributes:
	Diagnosis Code (Any Position) is any of: { "250.4", "250.40", "250.41", "250.42", "250.43", "250.5", "250.50", "250.51", "250.52", "250.53", "250.6", "250.60", "250.61", "250.62", "250.63" }
	250.4 - DIABETES WITH RENAL MANIFESTATIONS
	250.40 - DIABETES WITH RENAL MANIFESTATIONS TYPE II OR UNSPECIFIED TYPE NOT STATED AS UNCONTROLLED
	250.41 - DIABETES WITH RENAL MANIFESTATIONS TYPE I [JUVENILE TYPE] NOT STATED AS UNCONTROLLED
	250.42 - DIABETES WITH RENAL MANIFESTATIONS TYPE II OR UNSPECIFIED TYPE UNCONTROLLED
	250.43 - DIABETES WITH RENAL MANIFESTATIONS TYPE I [JUVENILE TYPE] UNCONTROLLED
	250.5 - DIABETES WITH OPHTHALMIC MANIFESTATIONS
	250.50 - DIABETES WITH OPHTHALMIC MANIFESTATIONS TYPE II OR UNSPECIFIED TYPE NOT STATED AS UNCONTROLLED
	250.51 - DIABETES WITH OPHTHALMIC MANIFESTATIONS TYPE I [JUVENILE TYPE] NOT STATED AS UNCONTROLLED
	250.52 - DIABETES WITH OPHTHALMIC MANIFESTATIONS TYPE II OR UNSPECIFIED TYPE UNCONTROLLED
	250.53 - DIABETES WITH OPHTHALMIC MANIFESTATIONS TYPE I [JUVENILE TYPE] UNCONTROLLED
	250.6 - DIABETES WITH NEUROLOGICAL MANIFESTATIONS
	250.60 - DIABETES WITH NEUROLOGICAL MANIFESTATIONS TYPE II OR UNSPECIFIED TYPE NOT STATED AS UNCONTROLLED
	250.61 - DIABETES WITH NEUROLOGICAL MANIFESTATIONS TYPE I [JUVENILE TYPE] NOT STATED AS UNCONTROLLED
	250.62 - DIABETES WITH NEUROLOGICAL MANIFESTATIONS TYPE II OR UNSPECIFIED TYPE UNCONTROLLED
	250.63 - DIABETES WITH NEUROLOGICAL MANIFESTATIONS TYPE I [JUVENILE TYPE] UNCONTROLLED
COMPONENT, Charlson Deyo, Occurrence of hemiplegia and paraplegia
This event measure was defined as occurring when any of the following criteria were met:
	The occurrence of Outpatient with the following attributes:
	Diagnosis Code (Any Position) is any of: { "342.0", "342.00", "342.01", "342.02", "342.1", "342.10", "342.11", "342.12", "342.8", "342.80", "342.81", "342.82", "342.9", "342.90", "342.91", "342.92", "344.1", "342" }
	342.0 - FLACCID HEMIPLEGIA
	342.00 - FLACCID HEMIPLEGIA AND HEMIPARESIS AFFECTING UNSPECIFIED SIDE
	342.01 - FLACCID HEMIPLEGIA AND HEMIPARESIS AFFECTING DOMINANT SIDE
	342.02 - FLACCID HEMIPLEGIA AND HEMIPARESIS AFFECTING NONDOMINANT SIDE
	342.1 - SPASTIC HEMIPLEGIA
	342.10 - SPASTIC HEMIPLEGIA AND HEMIPARESIS AFFECTING UNSPECIFIED SIDE
	342.11 - SPASTIC HEMIPLEGIA AND HEMIPARESIS AFFECTING DOMINANT SIDE
	342.12 - SPASTIC HEMIPLEGIA AND HEMIPARESIS AFFECTING NONDOMINANT SIDE
	342.8 - OTHER SPECIFIED HEMIPLEGIA
	342.80 - OTHER SPECIFIED HEMIPLEGIA AND HEMIPARESIS AFFECTING UNSPECIFIED SIDE
	342.81 - OTHER SPECIFIED HEMIPLEGIA AND HEMIPARESIS AFFECTING DOMINANT SIDE
	342.82 - OTHER SPECIFIED HEMIPLEGIA AND HEMIPARESIS AFFECTING NONDOMINANT SIDE
	342.9 - HEMIPLEGIA UNSPECIFIED
	342.90 - UNSPECIFIED HEMIPLEGIA AND HEMIPARESIS AFFECTING UNSPECIFIED SIDE
	342.91 - UNSPECIFIED HEMIPLEGIA AND HEMIPARESIS AFFECTING DOMINANT SIDE
	342.92 - UNSPECIFIED HEMIPLEGIA AND HEMIPARESIS AFFECTING NONDOMINANT SIDE
	344.1 - PARAPLEGIA
	342 - HEMIPLEGIA AND HEMIPARESIS
COMPONENT, Charlson Deyo, Occurrence of myocardial infarction, MI
This event measure was defined as occurring when any of the following criteria were met:
	The occurrence of Outpatient with the following attributes:
	Diagnosis Code (Any Position) is any of: { "410", "410.0", "410.00", "410.01", "410.02", "410.1", "410.10", "410.11", "410.12", "410.2", "410.20", "410.21", "410.22", "410.3", "410.30", "410.31", "410.32", "410.4", "410.40", "410.41", "410.42", "410.5", "410.50", "410.51", "410.52", "410.6", "410.60", "410.61", "410.62", "410.7", "410.70", "410.71", "410.72", "410.8", "410.80", "410.81", "410.82"…
	410 - ACUTE MYOCARDIAL INFARCTION
	410.0 - ACUTE MYOCARDIAL INFARCTION OF ANTEROLATERAL WALL
	410.00 - ACUTE MYOCARDIAL INFARCTION OF ANTEROLATERAL WALL EPISODE OF CARE UNSPECIFIED
	410.01 - ACUTE MYOCARDIAL INFARCTION OF ANTEROLATERAL WALL INITIAL EPISODE OF CARE
	410.02 - ACUTE MYOCARDIAL INFARCTION OF ANTEROLATERAL WALL SUBSEQUENT EPISODE OF CARE
	410.1 - ACUTE MYOCARDIAL INFARCTION OF OTHER ANTERIOR WALL
	410.10 - ACUTE MYOCARDIAL INFARCTION OF OTHER ANTERIOR WALL EPISODE OF CARE UNSPECIFIED
	410.11 - ACUTE MYOCARDIAL INFARCTION OF OTHER ANTERIOR WALL INITIAL EPISODE OF CARE
	410.12 - ACUTE MYOCARDIAL INFARCTION OF OTHER ANTERIOR WALL SUBSEQUENT EPISODE OF CARE
	410.2 - ACUTE MYOCARDIAL INFARCTION OF INFEROLATERAL WALL
	410.20 - ACUTE MYOCARDIAL INFARCTION OF INFEROLATERAL WALL EPISODE OF CARE UNSPECIFIED
	410.21 - ACUTE MYOCARDIAL INFARCTION OF INFEROLATERAL WALL INITIAL EPISODE OF CARE
	410.22 - ACUTE MYOCARDIAL INFARCTION OF INFEROLATERAL WALL SUBSEQUENT EPISODE OF CARE
	410.3 - ACUTE MYOCARDIAL INFARCTION OF INFEROPOSTERIOR WALL
	410.30 - ACUTE MYOCARDIAL INFARCTION OF INFEROPOSTERIOR WALL EPISODE OF CARE UNSPECIFIED
	410.31 - ACUTE MYOCARDIAL INFARCTION OF INFEROPOSTERIOR WALL INITIAL EPISODE OF CARE
	410.32 - ACUTE MYOCARDIAL INFARCTION OF INFEROPOSTERIOR WALL SUBSEQUENT EPISODE OF CARE
	410.4 - ACUTE MYOCARDIAL INFARCTION OF OTHER INFERIOR WALL
	410.40 - ACUTE MYOCARDIAL INFARCTION OF OTHER INFERIOR WALL EPISODE OF CARE UNSPECIFIED
	410.41 - ACUTE MYOCARDIAL INFARCTION OF OTHER INFERIOR WALL INITIAL EPISODE OF CARE
	410.42 - ACUTE MYOCARDIAL INFARCTION OF OTHER INFERIOR WALL SUBSEQUENT EPISODE OF CARE
	410.5 - ACUTE MYOCARDIAL INFARCTION OF OTHER LATERAL WALL
	410.50 - ACUTE MYOCARDIAL INFARCTION OF OTHER LATERAL WALL EPISODE OF CARE UNSPECIFIED
	410.51 - ACUTE MYOCARDIAL INFARCTION OF OTHER LATERAL WALL INITIAL EPISODE OF CARE
	410.52 - ACUTE MYOCARDIAL INFARCTION OF OTHER LATERAL WALL SUBSEQUENT EPISODE OF CARE
	410.6 - TRUE POSTERIOR WALL INFARCTION
	410.60 - TRUE POSTERIOR WALL INFARCTION EPISODE OF CARE UNSPECIFIED
	410.61 - TRUE POSTERIOR WALL INFARCTION INITIAL EPISODE OF CARE
	410.62 - TRUE POSTERIOR WALL INFARCTION SUBSEQUENT EPISODE OF CARE
	410.7 - SUBENDOCARDIAL INFARCTION
	410.70 - SUBENDOCARDIAL INFARCTION EPISODE OF CARE UNSPECIFIED
	410.71 - SUBENDOCARDIAL INFARCTION INITIAL EPISODE OF CARE
	410.72 - SUBENDOCARDIAL INFARCTION SUBSEQUENT EPISODE OF CARE
	410.8 - ACUTE MYOCARDIAL INFARCTION OF OTHER SPECIFIED SITES
	410.80 - ACUTE MYOCARDIAL INFARCTION OF OTHER SPECIFIED SITES EPISODE OF CARE UNSPECIFIED
	410.81 - ACUTE MYOCARDIAL INFARCTION OF OTHER SPECIFIED SITES INITIAL EPISODE OF CARE
	410.82 - ACUTE MYOCARDIAL INFARCTION OF OTHER SPECIFIED SITES SUBSEQUENT EPISODE OF CARE
	410.9 - ACUTE MYOCARDIAL INFARCTION OF UNSPECIFIED SITE
	410.90 - ACUTE MYOCARDIAL INFARCTION OF UNSPECIFIED SITE EPISODE OF CARE UNSPECIFIED
	410.91 - ACUTE MYOCARDIAL INFARCTION OF UNSPECIFIED SITE INITIAL EPISODE OF CARE
	410.92 - ACUTE MYOCARDIAL INFARCTION OF UNSPECIFIED SITE SUBSEQUENT EPISODE OF CARE
	412 - OLD MYOCARDIAL INFARCTION
COMPONENT, Charlson Deyo, Occurrence of renal disease
This event measure was defined as occurring when any of the following criteria were met:
	The occurrence of Outpatient with the following attributes:
	Diagnosis Code (Any Position) is any of: { "582", "582.0", "582.1", "582.2", "582.4", "582.8", "582.81", "582.89", "582.9", "583.0", "583.1", "583.2", "583.4", "583.6", "583.7", "585", "585.1", "585.2", "585.3", "585.4", "585.5", "585.6", "585.9", "586", "588", "588.0", "588.1", "588.8", "588.81", "588.89", "588.9", "583", "583.8", "583.81", "583.89", "583.9" }
	582 - CHRONIC GLOMERULONEPHRITIS
	582.0 - CHRONIC GLOMERULONEPHRITIS WITH LESION OF PROLIFERATIVE GLOMERULONEPHRITIS
	582.1 - CHRONIC GLOMERULONEPHRITIS WITH LESION OF MEMBRANOUS GLOMERULONEPHRITIS
	582.2 - CHRONIC GLOMERULONEPHRITIS WITH LESION OF MEMBRANOPROLIFERATIVE GLOMERULONEPHRITIS
	582.4 - CHRONIC GLOMERULONEPHRITIS WITH LESION OF RAPIDLY PROGRESSIVE GLOMERULONEPHRITIS
	582.8 - CHRONIC GLOMERULONEPHRITIS WITH OTHER SPECIFIED PATHOLOGICAL LESION IN KIDNEY
	582.81 - CHRONIC GLOMERULONEPHRITIS IN DISEASES CLASSIFIED ELSEWHERE
	582.89 - OTHER CHRONIC GLOMERULONEPHRITIS WITH SPECIFIED PATHOLOGICAL LESION IN KIDNEY
	582.9 - CHRONIC GLOMERULONEPHRITIS WITH UNSPECIFIED PATHOLOGICAL LESION IN KIDNEY
	583.0 - NEPHRITIS AND NEPHROPATHY NOT SPECIFIED AS ACUTE OR CHRONIC WITH LESION OF PROLIFERATIVE GLOMERULONEPHRITIS
	583.1 - NEPHRITIS AND NEPHROPATHY NOT SPECIFIED AS ACUTE OR CHRONIC WITH LESION OF MEMBRANOUS GLOMERULONEPHRITIS
	583.2 - NEPHRITIS AND NEPHROPATHY NOT SPECIFIED AS ACUTE OR CHRONIC WITH LESION OF MEMBRANOPROLIFERATIVE GLOMERULONEPHRITIS
	583.4 - NEPHRITIS AND NEPHROPATHY NOT SPECIFIED AS ACUTE OR CHRONIC WITH LESION OF RAPIDLY PROGRESSIVE GLOMERULONEPHRITIS
	583.6 - NEPHRITIS AND NEPHROPATHY NOT SPECIFIED AS ACUTE OR CHRONIC WITH LESION OF RENAL CORTICAL NECROSIS
	583.7 - NEPHRITIS AND NEPHROPATHY NOT SPECIFIED AS ACUTE OR CHRONIC WITH LESION OF RENAL MEDULLARY NECROSIS
	585 - CHRONIC KIDNEY DISEASE (CKD)
	585.1 - CHRONIC KIDNEY DISEASE STAGE I
	585.2 - CHRONIC KIDNEY DISEASE STAGE II (MILD)
	585.3 - CHRONIC KIDNEY DISEASE STAGE III (MODERATE)
	585.4 - CHRONIC KIDNEY DISEASE STAGE IV (SEVERE)
	585.5 - CHRONIC KIDNEY DISEASE STAGE V
	585.6 - END STAGE RENAL DISEASE
	585.9 - CHRONIC KIDNEY DISEASE UNSPECIFIED
	586 - RENAL FAILURE UNSPECIFIED
	588 - DISORDERS RESULTING FROM IMPAIRED RENAL FUNCTION
	588.0 - RENAL OSTEODYSTROPHY
	588.1 - NEPHROGENIC DIABETES INSIPIDUS
	588.8 - OTHER SPECIFIED DISORDERS RESULTING FROM IMPAIRED RENAL FUNCTION
	588.81 - SECONDARY HYPERPARATHYROIDISM (OF RENAL ORIGIN)
	588.89 - OTHER SPECIFIED DISORDERS RESULTING FROM IMPAIRED RENAL FUNCTION
	588.9 - UNSPECIFIED DISORDER RESULTING FROM IMPAIRED RENAL FUNCTION
	583 - NEPHRITIS AND NEPHROPATHY NOT SPECIFIED AS ACUTE OR CHRONIC
	583.8 - NEPHRITIS AND NEPHROPATHY NOT SPECIFIED AS ACUTE OR CHRONIC WITH OTHER SPECIFIED PATHOLOGICAL LESION IN KIDNEY
	583.81 - NEPHRITIS AND NEPHROPATHY NOT SPECIFIED AS ACUTE OR CHRONIC IN DISEASES CLASSIFIED ELSEWHERE
	583.89 - OTHER NEPHRITIS AND NEPHROPATHY NOT SPECIFIED AS ACUTE OR CHRONIC WITH SPECIFIED PATHOLOGICAL LESION IN KIDNEY
	583.9 - NEPHRITIS AND NEPHROPATHY NOT SPECIFIED AS ACUTE OR CHRONIC WITH UNSPECIFIED PATHOLOGICAL LESION IN KIDNEY
COMPONENT, Elixhauser, Occurrence of blood loss anemia
This event measure was defined as occurring when any of the following criteria were met:
	The occurrence of Outpatient with the following attributes:
	Diagnosis Code (Any Position) is any of: { "280.0" }
	280.0 - IRON DEFICIENCY ANEMIA SECONDARY TO BLOOD LOSS (CHRONIC)
COMPONENT, Elixhauser, Occurrence of chronic obstructive pulmonary disease, COPD
This event measure was defined as occurring when any of the following criteria were met:
	The occurrence of Outpatient with the following attributes:
	Diagnosis Code (Any Position) is any of: { "490", "491", "491.0", "491.1", "491.2", "491.20", "491.21", "491.22", "491.8", "491.9", "492", "492.0", "492.8", "493.0", "493.00", "493.01", "493.02", "493.1", "493.10", "493.11", "493.12", "493.2", "493.20", "493.21", "493.22", "493.8", "493.81", "493.82", "493.9", "493.90", "493.91", "504", "506.4", "494.0", "494.1", "495", "495.0", "495.1", "495.2",…
	490 - BRONCHITIS NOT SPECIFIED AS ACUTE OR CHRONIC
	491 - CHRONIC BRONCHITIS
	491.0 - SIMPLE CHRONIC BRONCHITIS
	491.1 - MUCOPURULENT CHRONIC BRONCHITIS
	491.2 - OBSTRUCTIVE CHRONIC BRONCHITIS
	491.20 - OBSTRUCTIVE CHRONIC BRONCHITIS WITHOUT EXACERBATION
	491.21 - OBSTRUCTIVE CHRONIC BRONCHITIS WITH (ACUTE) EXACERBATION
	491.22 - OBSTRUCTIVE CHRONIC BRONCHITIS WITH ACUTE BRONCHITIS
	491.8 - OTHER CHRONIC BRONCHITIS
	491.9 - UNSPECIFIED CHRONIC BRONCHITIS
	492 - EMPHYSEMA
	492.0 - EMPHYSEMATOUS BLEB
	492.8 - OTHER EMPHYSEMA
	493.0 - EXTRINSIC ASTHMA
	493.00 - EXTRINSIC ASTHMA UNSPECIFIED
	493.01 - EXTRINSIC ASTHMA WITH STATUS ASTHMATICUS
	493.02 - EXTRINSIC ASTHMA WITH (ACUTE) EXACERBATION
	493.1 - INTRINSIC ASTHMA
	493.10 - INTRINSIC ASTHMA UNSPECIFIED
	493.11 - INTRINSIC ASTHMA WITH STATUS ASTHMATICUS
	493.12 - INTRINSIC ASTHMA WITH (ACUTE) EXACERBATION
	493.2 - CHRONIC OBSTRUCTIVE ASTHMA
	493.20 - CHRONIC OBSTRUCTIVE ASTHMA UNSPECIFIED
	493.21 - CHRONIC OBSTRUCTIVE ASTHMA WITH STATUS ASTHMATICUS
	493.22 - CHRONIC OBSTRUCTIVE ASTHMA WITH (ACUTE) EXACERBATION
	493.8 - OTHER SPECIFIED ASTHMA
	493.81 - EXERCISE-INDUCED BRONCHOSPASM
	493.82 - COUGH VARIANT ASTHMA
	493.9 - ASTHMA UNSPECIFIED
	493.90 - ASTHMA UNSPECIFIED
	493.91 - ASTHMA UNSPECIFIED TYPE WITH STATUS ASTHMATICUS
	504 - PNEUMONOPATHY DUE TO INHALATION OF OTHER DUST
	506.4 - CHRONIC RESPIRATORY CONDITIONS DUE TO FUMES AND VAPORS
	494.0 - BRONCHIECTASIS WITHOUT ACUTE EXACERBATION
	494.1 - BRONCHIECTASIS WITH ACUTE EXACERBATION
	495 - EXTRINSIC ALLERGIC ALVEOLITIS
	495.0 - FARMERS' LUNG
	495.1 - BAGASSOSIS
	495.2 - BIRD-FANCIERS' LUNG
	495.3 - SUBEROSIS
	495.4 - MALT WORKERS' LUNG
	495.5 - MUSHROOM WORKERS' LUNG
	495.6 - MAPLE BARK-STRIPPERS' LUNG
	495.7 - VENTILATION PNEUMONITIS
	495.8 - OTHER SPECIFIED ALLERGIC ALVEOLITIS AND PNEUMONITIS
	495.9 - UNSPECIFIED ALLERGIC ALVEOLITIS AND PNEUMONITIS
	496 - CHRONIC AIRWAY OBSTRUCTION NOT ELSEWHERE CLASSIFIED
	500 - COAL WORKERS' PNEUMOCONIOSIS
	501 - ASBESTOSIS
	502 - PNEUMOCONIOSIS DUE TO OTHER SILICA OR SILICATES
	503 - PNEUMOCONIOSIS DUE TO OTHER INORGANIC DUST
	505 - PNEUMOCONIOSIS UNSPECIFIED
COMPONENT, Elixhauser, Occurrence of congestive heart failure, CHF
This event measure was defined as occurring when any of the following criteria were met:
	The occurrence of Outpatient with the following attributes:
	Diagnosis Code (Any Position) is any of: { "398.91", "402.11", "402.91", "404.11", "404.13", "404.91", "404.93", "428", "428.0", "428.1", "428.2", "428.20", "428.21", "428.22", "428.23", "428.3", "428.30", "428.31", "428.32", "428.33", "428.4", "428.40", "428.41", "428.42", "428.43", "428.9" }
	398.91 - RHEUMATIC HEART FAILURE (CONGESTIVE)
	402.11 - BENIGN HYPERTENSIVE HEART DISEASE WITH HEART FAILURE
	402.91 - UNSPECIFIED HYPERTENSIVE HEART DISEASE WITH HEART FAILURE
	404.11 - HYPERTENSIVE HEART AND CHRONIC KIDNEY DISEASE BENIGN WITH HEART FAILURE WITH CHRONIC KIDNEY DISEASE STAGE I THROUGH STAGE IV OR UNSPECIFIED
	404.13 - HYPERTENSIVE HEART AND CHRONIC KIDNEY DISEASE BENIGN WITH HEART FAILURE WITH CHRONIC KIDNEY DISEASE STAGE V OR END STAGE RENAL DISEASE
	404.91 - HYPERTENSIVE HEART AND CHRONIC KIDNEY DISEASE UNSPECIFIED WITH HEART FAILURE WITH CHRONIC KIDNEY DISEASE STAGE I THROUGH STAGE IV OR UNSPECIFIED
	404.93 - HYPERTENSIVE HEART AND CHRONIC KIDNEY DISEASE UNSPECIFIED WITH HEART FAILURE WITH CHRONIC KIDNEY DISEASE STAGE V OR END STAGE RENAL DISEASE
	428 - HEART FAILURE
	428.0 - CONGESTIVE HEART FAILURE UNSPECIFIED
	428.1 - LEFT HEART FAILURE
	428.2 - SYSTOLIC HEART FAILURE
	428.20 - UNSPECIFIED SYSTOLIC HEART FAILURE
	428.21 - ACUTE SYSTOLIC HEART FAILURE
	428.22 - CHRONIC SYSTOLIC HEART FAILURE
	428.23 - ACUTE ON CHRONIC SYSTOLIC HEART FAILURE
	428.3 - DIASTOLIC HEART FAILURE
	428.30 - UNSPECIFIED DIASTOLIC HEART FAILURE
	428.31 - ACUTE DIASTOLIC HEART FAILURE
	428.32 - CHRONIC DIASTOLIC HEART FAILURE
	428.33 - ACUTE ON CHRONIC DIASTOLIC HEART FAILURE
	428.4 - COMBINED SYSTOLIC AND DIASTOLIC HEART FAILURE
	428.40 - UNSPECIFIED COMBINED SYSTOLIC AND DIASTOLIC HEART FAILURE
	428.41 - ACUTE COMBINED SYSTOLIC AND DIASTOLIC HEART FAILURE
	428.42 - CHRONIC COMBINED SYSTOLIC AND DIASTOLIC HEART FAILURE
	428.43 - ACUTE ON CHRONIC COMBINED SYSTOLIC AND DIASTOLIC HEART FAILURE
	428.9 - HEART FAILURE UNSPECIFIED
COMPONENT, Elixhauser, Occurrence of deficiency anemia
This event measure was defined as occurring when any of the following criteria were met:
	The occurrence of Outpatient with the following attributes:
	Diagnosis Code (Any Position) is any of: { "285.9", "280.1", "280.8", "280.9", "281", "281.0", "281.1", "281.2", "281.3", "281.4", "281.8", "281.9" }
	285.9 - ANEMIA UNSPECIFIED
	280.1 - IRON DEFICIENCY ANEMIA SECONDARY TO INADEQUATE DIETARY IRON INTAKE
	280.8 - OTHER SPECIFIED IRON DEFICIENCY ANEMIAS
	280.9 - IRON DEFICIENCY ANEMIA UNSPECIFIED
	281 - OTHER DEFICIENCY ANEMIAS
	281.0 - PERNICIOUS ANEMIA
	281.1 - OTHER VITAMIN B12 DEFICIENCY ANEMIA
	281.2 - FOLATE-DEFICIENCY ANEMIA
	281.3 - OTHER SPECIFIED MEGALOBLASTIC ANEMIAS NOT ELSEWHERE CLASSIFIED
	281.4 - PROTEIN-DEFICIENCY ANEMIA
	281.8 - ANEMIA ASSOCIATED WITH OTHER SPECIFIED NUTRITIONAL DEFICIENCY
	281.9 - UNSPECIFIED DEFICIENCY ANEMIA
COMPONENT, Elixhauser, Occurrence of depression
This event measure was defined as occurring when any of the following criteria were met:
	The occurrence of Outpatient with the following attributes:
	Diagnosis Code (Any Position) is any of: { "301.12", "300.4", "309.0", "309.1", "311" }
	301.12 - CHRONIC DEPRESSIVE PERSONALITY DISORDER
	300.4 - DYSTHYMIC DISORDER
	309.0 - ADJUSTMENT DISORDER WITH DEPRESSED MOOD
	309.1 - ADJUSTMENT REACTION WITH PROLONGED DEPRESSIVE REACTION
	311 - DEPRESSIVE DISORDER NOT ELSEWHERE CLASSIFIED
COMPONENT, Elixhauser, Occurrence of obesity
This event measure was defined as occurring when any of the following criteria were met:
	The occurrence of Outpatient with the following attributes:
	Diagnosis Code (Any Position) is any of: { "278.0", "278.00", "278.01", "278.02", "278.03" }
	278.0 - OVERWEIGHT AND OBESITY
	278.00 - OBESITY UNSPECIFIED
	278.01 - MORBID OBESITY
	278.02 - OVERWEIGHT
	278.03 - OBESITY HYPOVENTILATION SYNDROME
ELIX hypertension component
This event measure was defined as occurring when any of the following criteria were met:
	The occurrence of Outpatient with the following attributes:
	Diagnosis Code (Any Position) is any of: { "404.10", "404.90", "405.11", "405.19", "405.91", "405.99", "401.1", "401.9", "402.10", "402.90" }
	404.10 - HYPERTENSIVE HEART AND CHRONIC KIDNEY DISEASE BENIGN WITHOUT HEART FAILURE WITH CHRONIC KIDNEY DISEASE STAGE I THROUGH STAGE IV OR UNSPECIFIED
	404.90 - HYPERTENSIVE HEART AND CHRONIC KIDNEY DISEASE UNSPECIFIED WITHOUT HEART FAILURE WITH CHRONIC KIDNEY DISEASE STAGE I THROUGH STAGE IV OR UNSPECIFIED
	405.11 - BENIGN RENOVASCULAR HYPERTENSION
	405.19 - OTHER BENIGN SECONDARY HYPERTENSION
	405.91 - UNSPECIFIED RENOVASCULAR HYPERTENSION
	405.99 - OTHER UNSPECIFIED SECONDARY HYPERTENSION
	401.1 - BENIGN ESSENTIAL HYPERTENSION
	401.9 - UNSPECIFIED ESSENTIAL HYPERTENSION
	402.10 - BENIGN HYPERTENSIVE HEART DISEASE WITHOUT HEART FAILURE
	402.90 - UNSPECIFIED HYPERTENSIVE HEART DISEASE WITHOUT HEART FAILURE
ELIX hypothyroidism component
This event measure was defined as occurring when any of the following criteria were met:
	The occurrence of Outpatient with the following attributes:
	Diagnosis Code (Any Position) is any of: { "243", "244", "244.0", "244.1", "244.2", "244.8", "244.9" }
	243 - CONGENITAL HYPOTHYROIDISM
	244 - ACQUIRED HYPOTHYROIDISM
	244.0 - POSTSURGICAL HYPOTHYROIDISM
	244.1 - OTHER POSTABLATIVE HYPOTHYROIDISM
	244.2 - IODINE HYPOTHYROIDISM
	244.8 - OTHER SPECIFIED ACQUIRED HYPOTHYROIDISM
	244.9 - UNSPECIFIED ACQUIRED HYPOTHYROIDISM
ELIX psychoses component
This event measure was defined as occurring when any of the following criteria were met:
	The occurrence of Outpatient with the following attributes:
	Diagnosis Code (Any Position) is any of: { "295.0", "295.00", "295.01", "295.02", "295.03", "295.04", "295.05", "295.1", "295.10", "295.11", "295.12", "295.13", "295.14", "295.15", "295.2", "295.20", "295.21", "295.22", "295.23", "295.24", "295.25", "295.3", "295.30", "295.31", "295.32", "295.33", "295.34", "295.35", "295.4", "295.40", "295.41", "295.42", "295.43", "295.44", "295.45", "295.5", "2…
	295.0 - SIMPLE TYPE SCHIZOPHRENIA
	295.00 - SIMPLE TYPE SCHIZOPHRENIA UNSPECIFIED STATE
	295.01 - SIMPLE TYPE SCHIZOPHRENIA SUBCHRONIC STATE
	295.02 - SIMPLE TYPE SCHIZOPHRENIA CHRONIC STATE
	295.03 - SIMPLE TYPE SCHIZOPHRENIA SUBCHRONIC STATE WITH ACUTE EXACERBATION
	295.04 - SIMPLE TYPE SCHIZOPHRENIA CHRONIC STATE WITH ACUTE EXACERBATION
	295.05 - SIMPLE TYPE SCHIZOPHRENIA IN REMISSION
	295.1 - DISORGANIZED TYPE SCHIZOPHRENIA
	295.10 - DISORGANIZED TYPE SCHIZOPHRENIA UNSPECIFIED STATE
	295.11 - DISORGANIZED TYPE SCHIZOPHRENIA SUBCHRONIC STATE
	295.12 - DISORGANIZED TYPE SCHIZOPHRENIA CHRONIC STATE
	295.13 - DISORGANIZED TYPE SCHIZOPHRENIA SUBCHRONIC STATE WITH ACUTE EXACERBATION
	295.14 - DISORGANIZED TYPE SCHIZOPHRENIA CHRONIC STATE WITH ACUTE EXACERBATION
	295.15 - DISORGANIZED TYPE SCHIZOPHRENIA IN REMISSION
	295.2 - CATATONIC TYPE SCHIZOPHRENIA
	295.20 - CATATONIC TYPE SCHIZOPHRENIA UNSPECIFIED STATE
	295.21 - CATATONIC TYPE SCHIZOPHRENIA SUBCHRONIC STATE
	295.22 - CATATONIC TYPE SCHIZOPHRENIA CHRONIC STATE
	295.23 - CATATONIC TYPE SCHIZOPHRENIA SUBCHRONIC STATE WITH ACUTE EXACERBATION
	295.24 - CATATONIC TYPE SCHIZOPHRENIA CHRONIC STATE WITH ACUTE EXACERBATION
	295.25 - CATATONIC TYPE SCHIZOPHRENIA IN REMISSION
	295.3 - PARANOID TYPE SCHIZOPHRENIA
	295.30 - PARANOID TYPE SCHIZOPHRENIA UNSPECIFIED STATE
	295.31 - PARANOID TYPE SCHIZOPHRENIA SUBCHRONIC STATE
	295.32 - PARANOID TYPE SCHIZOPHRENIA CHRONIC STATE
	295.33 - PARANOID TYPE SCHIZOPHRENIA SUBCHRONIC STATE WITH ACUTE EXACERBATION
	295.34 - PARANOID TYPE SCHIZOPHRENIA CHRONIC STATE WITH ACUTE EXACERBATION
	295.35 - PARANOID TYPE SCHIZOPHRENIA IN REMISSION
	295.4 - SCHIZOPHRENIFORM DISORDER
	295.40 - SCHIZOPHRENIFORM DISORDER UNSPECIFIED STATE
	295.41 - SCHIZOPHRENIFORM DISORDER SUBCHRONIC STATE
	295.42 - SCHIZOPHRENIFORM DISORDER CHRONIC STATE
	295.43 - SCHIZOPHRENIFORM DISORDER SUBCHRONIC STATE WITH ACUTE EXACERBATION
	295.44 - SCHIZOPHRENIFORM DISORDER CHRONIC STATE WITH ACUTE EXACERBATION
	295.45 - SCHIZOPHRENIFORM DISORDER IN REMISSION
	295.5 - LATENT SCHIZOPHRENIA
	295.50 - LATENT SCHIZOPHRENIA UNSPECIFIED STATE
	295.51 - LATENT SCHIZOPHRENIA SUBCHRONIC STATE
	295.52 - LATENT SCHIZOPHRENIA CHRONIC STATE
	295.53 - LATENT SCHIZOPHRENIA SUBCHRONIC STATE WITH ACUTE EXACERBATION
	295.54 - LATENT SCHIZOPHRENIA CHRONIC STATE WITH ACUTE EXACERBATION
	295.55 - LATENT SCHIZOPHRENIA IN REMISSION
	295.6 - SCHIZOPHRENIC DISORDERS RESIDUAL TYPE
	295.60 - SCHIZOPHRENIC DISORDERS RESIDUAL TYPE UNSPECIFIED STATE
	295.61 - SCHIZOPHRENIC DISORDERS RESIDUAL TYPE SUBCHRONIC STATE
	295.62 - SCHIZOPHRENIC DISORDERS RESIDUAL TYPE CHRONIC STATE
	295.63 - SCHIZOPHRENIC DISORDERS RESIDUAL TYPE SUBCHRONIC STATE WITH ACUTE EXACERBATION
	295.64 - SCHIZOPHRENIC DISORDERS RESIDUAL TYPE CHRONIC STATE WITH ACUTE EXACERBATION
	295.65 - SCHIZOPHRENIC DISORDERS RESIDUAL TYPE IN REMISSION
	295.7 - SCHIZOAFFECTIVE DISORDER
	295.70 - SCHIZOAFFECTIVE DISORDER UNSPECIFIED STATE
	295.71 - SCHIZOAFFECTIVE DISORDER SUBCHRONIC STATE
	295.72 - SCHIZOAFFECTIVE DISORDER CHRONIC STATE
	295.73 - SCHIZOAFFECTIVE DISORDER SUBCHRONIC STATE WITH ACUTE EXACERBATION
	295.74 - SCHIZOAFFECTIVE DISORDER CHRONIC STATE WITH ACUTE EXACERBATION
	295.75 - SCHIZOAFFECTIVE DISORDER IN REMISSION
	295.8 - OTHER SPECIFIED TYPES OF SCHIZOPHRENIA
	295.80 - OTHER SPECIFIED TYPES OF SCHIZOPHRENIA UNSPECIFIED STATE
	295.81 - OTHER SPECIFIED TYPES OF SCHIZOPHRENIA SUBCHRONIC STATE
	295.82 - OTHER SPECIFIED TYPES OF SCHIZOPHRENIA CHRONIC STATE
	295.83 - OTHER SPECIFIED TYPES OF SCHIZOPHRENIA SUBCHRONIC STATE WITH ACUTE EXACERBATION
	295.84 - OTHER SPECIFIED TYPES OF SCHIZOPHRENIA CHRONIC STATE WITH ACUTE EXACERBATION
	295.85 - OTHER SPECIFIED TYPES OF SCHIZOPHRENIA IN REMISSION
	295.9 - UNSPECIFIED SCHIZOPHRENIA
	295.90 - UNSPECIFIED TYPE SCHIZOPHRENIA UNSPECIFIED STATE
	295.91 - UNSPECIFIED TYPE SCHIZOPHRENIA SUBCHRONIC STATE
	295.92 - UNSPECIFIED TYPE SCHIZOPHRENIA CHRONIC STATE
	295.93 - UNSPECIFIED TYPE SCHIZOPHRENIA SUBCHRONIC STATE WITH ACUTE EXACERBATION
	295.94 - UNSPECIFIED TYPE SCHIZOPHRENIA CHRONIC STATE WITH ACUTE EXACERBATION
	295.95 - UNSPECIFIED TYPE SCHIZOPHRENIA IN REMISSION
	296 - EPISODIC MOOD DISORDERS
	296.0 - BIPOLAR I DISORDER SINGLE MANIC EPISODE
	296.00 - BIPOLAR I DISORDER SINGLE MANIC EPISODE UNSPECIFIED
	296.01 - BIPOLAR I DISORDER SINGLE MANIC EPISODE MILD
	296.02 - BIPOLAR I DISORDER SINGLE MANIC EPISODE MODERATE
	296.03 - BIPOLAR I DISORDER SINGLE MANIC EPISODE SEVERE WITHOUT MENTION OF PSYCHOTIC BEHAVIOR
	296.04 - BIPOLAR I DISORDER SINGLE MANIC EPISODE SEVERE SPECIFIED AS WITH PSYCHOTIC BEHAVIOR
	296.05 - BIPOLAR I DISORDER SINGLE MANIC EPISODE IN PARTIAL OR UNSPECIFIED REMISSION
	296.06 - BIPOLAR I DISORDER SINGLE MANIC EPISODE IN FULL REMISSION
	296.1 - MANIC DISORDER RECURRENT EPISODE
	296.10 - MANIC AFFECTIVE DISORDER RECURRENT EPISODE UNSPECIFIED DEGREE
	296.11 - MANIC AFFECTIVE DISORDER RECURRENT EPISODE MILD DEGREE
	296.12 - MANIC AFFECTIVE DISORDER RECURRENT EPISODE MODERATE DEGREE
	296.13 - MANIC AFFECTIVE DISORDER RECURRENT EPISODE SEVERE DEGREE WITHOUT PSYCHOTIC BEHAVIOR
	296.14 - MANIC AFFECTIVE DISORDER RECURRENT EPISODE SEVERE DEGREE SPECIFIED AS WITH PSYCHOTIC BEHAVIOR
	296.15 - MANIC AFFECTIVE DISORDER RECURRENT EPISODE IN PARTIAL OR UNSPECIFIED REMISSION
	296.16 - MANIC AFFECTIVE DISORDER RECURRENT EPISODE IN FULL REMISSION
	296.2 - MAJOR DEPRESSIVE DISORDER SINGLE EPISODE
	296.20 - MAJOR DEPRESSIVE AFFECTIVE DISORDER SINGLE EPISODE UNSPECIFIED DEGREE
	296.21 - MAJOR DEPRESSIVE AFFECTIVE DISORDER SINGLE EPISODE MILD DEGREE
	296.22 - MAJOR DEPRESSIVE AFFECTIVE DISORDER SINGLE EPISODE MODERATE DEGREE
	296.23 - MAJOR DEPRESSIVE AFFECTIVE DISORDER SINGLE EPISODE SEVERE DEGREE WITHOUT PSYCHOTIC BEHAVIOR
	296.24 - MAJOR DEPRESSIVE AFFECTIVE DISORDER SINGLE EPISODE SEVERE DEGREE SPECIFIED AS WITH PSYCHOTIC BEHAVIOR
	296.25 - MAJOR DEPRESSIVE AFFECTIVE DISORDER SINGLE EPISODE IN PARTIAL OR UNSPECIFIED REMISSION
	296.26 - MAJOR DEPRESSIVE AFFECTIVE DISORDER SINGLE EPISODE IN FULL REMISSION
	296.3 - MAJOR DEPRESSIVE DISORDER RECURRENT EPISODE
	296.30 - MAJOR DEPRESSIVE AFFECTIVE DISORDER RECURRENT EPISODE UNSPECIFIED DEGREE
	296.31 - MAJOR DEPRESSIVE AFFECTIVE DISORDER RECURRENT EPISODE MILD DEGREE
	296.32 - MAJOR DEPRESSIVE AFFECTIVE DISORDER RECURRENT EPISODE MODERATE DEGREE
	296.33 - MAJOR DEPRESSIVE AFFECTIVE DISORDER RECURRENT EPISODE SEVERE DEGREE WITHOUT PSYCHOTIC BEHAVIOR
	296.34 - MAJOR DEPRESSIVE AFFECTIVE DISORDER RECURRENT EPISODE SEVERE DEGREE SPECIFIED AS WITH PSYCHOTIC BEHAVIOR
	296.35 - MAJOR DEPRESSIVE AFFECTIVE DISORDER RECURRENT EPISODE IN PARTIAL OR UNSPECIFIED REMISSION
	296.36 - MAJOR DEPRESSIVE AFFECTIVE DISORDER RECURRENT EPISODE IN FULL REMISSION
	296.4 - BIPOLAR I DISORDER MOST RECENT EPISODE (OR CURRENT) MANIC
	296.40 - BIPOLAR I DISORDER MOST RECENT EPISODE (OR CURRENT) MANIC UNSPECIFIED
	296.41 - BIPOLAR I DISORDER MOST RECENT EPISODE (OR CURRENT) MANIC MILD
	296.42 - BIPOLAR I DISORDER MOST RECENT EPISODE (OR CURRENT) MANIC MODERATE
	296.43 - BIPOLAR I DISORDER MOST RECENT EPISODE (OR CURRENT) MANIC SEVERE WITHOUT MENTION OF PSYCHOTIC BEHAVIOR
	296.44 - BIPOLAR I DISORDER MOST RECENT EPISODE (OR CURRENT) MANIC SEVERE SPECIFIED AS WITH PSYCHOTIC BEHAVIOR
	296.45 - BIPOLAR I DISORDER MOST RECENT EPISODE (OR CURRENT) MANIC IN PARTIAL OR UNSPECIFIED REMISSION
	296.46 - BIPOLAR I DISORDER MOST RECENT EPISODE (OR CURRENT) MANIC IN FULL REMISSION
	296.5 - BIPOLAR I DISORDER MOST RECENT EPISODE (OR CURRENT) DEPRESSED
	296.50 - BIPOLAR I DISORDER MOST RECENT EPISODE (OR CURRENT) DEPRESSED UNSPECIFIED
	296.51 - BIPOLAR I DISORDER MOST RECENT EPISODE (OR CURRENT) DEPRESSED MILD
	296.52 - BIPOLAR I DISORDER MOST RECENT EPISODE (OR CURRENT) DEPRESSED MODERATE
	296.53 - BIPOLAR I DISORDER MOST RECENT EPISODE (OR CURRENT) DEPRESSED SEVERE WITHOUT MENTION OF PSYCHOTIC BEHAVIOR
	296.54 - BIPOLAR I DISORDER MOST RECENT EPISODE (OR CURRENT) DEPRESSED SEVERE SPECIFIED AS WITH PSYCHOTIC BEHAVIOR
	296.55 - BIPOLAR I DISORDER MOST RECENT EPISODE (OR CURRENT) DEPRESSED IN PARTIAL OR UNSPECIFIED REMISSION
	296.56 - BIPOLAR I DISORDER MOST RECENT EPISODE (OR CURRENT) DEPRESSED IN FULL REMISSION
	296.6 - BIPOLAR I DISORDER MOST RECENT EPISODE (OR CURRENT) MIXED
	296.60 - BIPOLAR I DISORDER MOST RECENT EPISODE (OR CURRENT) MIXED UNSPECIFIED
	296.61 - BIPOLAR I DISORDER MOST RECENT EPISODE (OR CURRENT) MIXED MILD
	296.62 - BIPOLAR I DISORDER MOST RECENT EPISODE (OR CURRENT) MIXED MODERATE
	296.63 - BIPOLAR I DISORDER MOST RECENT EPISODE (OR CURRENT) MIXED SEVERE WITHOUT MENTION OF PSYCHOTIC BEHAVIOR
	296.64 - BIPOLAR I DISORDER MOST RECENT EPISODE (OR CURRENT) MIXED SEVERE SPECIFIED AS WITH PSYCHOTIC BEHAVIOR
	296.65 - BIPOLAR I DISORDER MOST RECENT EPISODE (OR CURRENT) MIXED IN PARTIAL OR UNSPECIFIED REMISSION
	296.66 - BIPOLAR I DISORDER MOST RECENT EPISODE (OR CURRENT) MIXED IN FULL REMISSION
	296.7 - BIPOLAR I DISORDER MOST RECENT EPISODE (OR CURRENT) UNSPECIFIED
	296.8 - OTHER AND UNSPECIFIED BIPOLAR DISORDERS
	296.80 - BIPOLAR DISORDER UNSPECIFIED
	296.81 - ATYPICAL MANIC DISORDER
	296.82 - ATYPICAL DEPRESSIVE DISORDER
	296.89 - OTHER AND UNSPECIFIED BIPOLAR DISORDER OTHER
	296.9 - OTHER AND UNSPECIFIED EPISODIC MOOD DISORDER
	296.90 - UNSPECIFIED EPISODIC MOOD DISORDER
	296.99 - OTHER SPECIFIED EPISODIC MOOD DISORDER
	297 - DELUSIONAL DISORDERS
	297.0 - PARANOID STATE SIMPLE
	297.1 - DELUSIONAL DISORDER
	297.2 - PARAPHRENIA
	297.3 - SHARED PSYCHOTIC DISORDER
	297.8 - OTHER SPECIFIED PARANOID STATES
	297.9 - UNSPECIFIED PARANOID STATE
	298 - OTHER NONORGANIC PSYCHOSES
	298.0 - DEPRESSIVE TYPE PSYCHOSIS
	298.1 - EXCITATIVE TYPE PSYCHOSIS
	298.2 - REACTIVE CONFUSION
	298.3 - ACUTE PARANOID REACTION
	298.4 - PSYCHOGENIC PARANOID PSYCHOSIS
	298.8 - OTHER AND UNSPECIFIED REACTIVE PSYCHOSIS
	298.9 - UNSPECIFIED PSYCHOSIS
	299.1 - CHILDHOOD DISINTEGRATIVE DISORDER
	299.10 - CHILDHOOD DISINTEGRATIVE DISORDER CURRENT OR ACTIVE STATE
	299.11 - CHILDHOOD DISINTEGRATIVE DISORDER RESIDUAL STATE
Occurrence of any inpatient event, discharge status death, 2011 or earlier
This event measure was defined as occurring when any of the following criteria were met:
	The occurrence of Inpatient with the following attributes:
	Discharge Status Code is any of:
	20 - Died
	21 - Died or Disch./Transf. to court/law enforcement (depends on year)
	22 - Died
	23 - Died
	24 - Died
	25 - Died
	26 - Died
	27 - Died
	28 - Died
	29 - Died
	40 - Other died status or Expired at home (Hospice claims only) (depends on year)
	41 - Other died status or Expired in medical facility (Hospice claims only) (depends on year)
	42 - Other died status or Expired - place unknown (Hospice claims only) (depends on year)
Occurrence of any inpatient event, discharge status death, 2012 or later
This event measure was defined as occurring when any of the following criteria were met:
	The occurrence of Inpatient with the following attributes:
	Discharge Status Code is any of:
	20 - Died
	22 - Died
	23 - Died
	24 - Died
	25 - Died
	26 - Died
	27 - Died
	28 - Died
	29 - Died
	40 - Other died status or Expired at home (Hospice claims only) (depends on year)
	41 - Other died status or Expired in medical facility (Hospice claims only) (depends on year)
	42 - Other died status or Expired - place unknown (Hospice claims only) (depends on year)
Only events that occurred between Jan 01, 2012 and Dec 31, 2016 were included.
Occurrence of inpatient death
This measure creates a logical OR of events, and identifies all occurrences of one or more specified events:
	Occurrence of any inpatient event, discharge status death, 2011 or earlier
	Occurrence of any inpatient event, discharge status death, 2012 or later
Chronic pain
This event measure was defined as occurring when any of the following criteria were met:
	The occurrence of Inpatient with the following attributes:
	Diagnosis Code (Any Position), ICD-9 is any of: { "338.2", "338.21", "338.22", "338.28", "338.29", "338.4" }
	338.2 - CHRONIC PAIN
	338.21 - CHRONIC PAIN DUE TO TRAUMA
	338.22 - CHRONIC POST THORACOTOMY PAIN
	338.28 - OTHER CHRONIC POSTOPERATIVE PAIN
	338.29 - OTHER CHRONIC PAIN
	338.4 - CHRONIC PAIN SYNDROME
	The occurrence of Outpatient with the following attributes:
	Diagnosis Code (Any Position), ICD-9 is any of: { "338.2", "338.21", "338.22", "338.28", "338.29", "338.4" }
	338.2 - CHRONIC PAIN
	338.21 - CHRONIC PAIN DUE TO TRAUMA
	338.22 - CHRONIC POST THORACOTOMY PAIN
	338.28 - OTHER CHRONIC POSTOPERATIVE PAIN
	338.29 - OTHER CHRONIC PAIN
	338.4 - CHRONIC PAIN SYNDROME
DVT
This event measure was defined as occurring when any of the following criteria were met:
	The occurrence of Inpatient with the following attributes:
	Diagnosis Code (Any Position), ICD-9 is any of: { "453.1", "453.2", "453.4", "453.40", "453.41", "453.42", "453.8", "453.81", "453.82", "453.83", "453.84", "453.85", "453.86", "453.87", "453.89", "453.9", "451", "451.0", "451.1", "451.11", "451.19", "451.2", "451.8", "451.81", "451.82", "451.83", "451.84", "451.89", "451.9" }
	453.1 - THROMBOPHLEBITIS MIGRANS
	453.2 - EMBOLISM AND THROMBOSIS OF INFERIOR VENA CAVA
	453.4 - ACUTE VENOUS EMBOLISM AND THROMBOSIS OF DEEP VESSELS OF LOWER EXTREMITY
	453.40 - ACUTE VENOUS EMBOLISM AND THROMBOSIS OF UNSPECIFIED DEEP VESSELS OF LOWER EXTREMITY
	453.41 - ACUTE VENOUS EMBOLISM AND THROMBOSIS OF DEEP VESSELS OF PROXIMAL LOWER EXTREMITY
	453.42 - ACUTE VENOUS EMBOLISM AND THROMBOSIS OF DEEP VESSELS OF DISTAL LOWER EXTREMITY
	453.8 - ACUTE VENOUS EMBOLISM AND THROMBOSIS OF OTHER SPECIFIED VEINS
	453.81 - ACUTE VENOUS EMBOLISM AND THROMBOSIS OF SUPERFICIAL VEINS OF UPPER EXTREMITY
	453.82 - ACUTE VENOUS EMBOLISM AND THROMBOSIS OF DEEP VEINS OF UPPER EXTREMITY
	453.83 - ACUTE VENOUS EMBOLISM AND THROMBOSIS OF UPPER EXTREMITY UNSPECIFIED
	453.84 - ACUTE VENOUS EMBOLISM AND THROMBOSIS OF AXILLARY VEINS
	453.85 - ACUTE VENOUS EMBOLISM AND THROMBOSIS OF SUBCLAVIAN VEINS
	453.86 - ACUTE VENOUS EMBOLISM AND THROMBOSIS OF INTERNAL JUGULAR VEINS
	453.87 - ACUTE VENOUS EMBOLISM AND THROMBOSIS OF OTHER THORACIC VEINS
	453.89 - ACUTE VENOUS EMBOLISM AND THROMBOSIS OF OTHER SPECIFIED VEINS
	453.9 - EMBOLISM AND THROMBOSIS OF UNSPECIFIED SITE
	451 - PHLEBITIS AND THROMBOPHLEBITIS
	451.0 - PHLEBITIS AND THROMBOPHLEBITIS OF SUPERFICIAL VESSELS OF LOWER EXTREMITIES
	451.1 - PHLEBITIS AND THROMBOPHLEBITIS OF DEEP VEINS OF LOWER EXTREMITIES
	451.11 - PHLEBITIS AND THROMBOPHLEBITIS OF FEMORAL VEIN (DEEP) (SUPERFICIAL)
	451.19 - PHLEBITIS AND THROMBOPHLEBITIS OF OTHER
	451.2 - PHLEBITIS AND THROMBOPHLEBITIS OF LOWER EXTREMITIES UNSPECIFIED
	451.8 - PHLEBITIS AND THROMBOPHLEBITIS OF OTHER SITES
	451.81 - PHLEBITIS AND THROMBOPHLEBITIS OF ILIAC VEIN
	451.82 - PHLEBITIS AND THROMBOPHLEBITIS OF SUPERFICIAL VEINS OF UPPER EXTREMITIES
	451.83 - PHLEBITIS AND THROMBOPHLEBITIS OF DEEP VEINS OF UPPER EXTREMITIES
	451.84 - PHLEBITIS AND THROMBOPHLEBITIS OF UPPER EXTREMITIES UNSPECIFIED
	451.89 - PHLEBITIS AND THROMBOPHLEBITIS OF OTHER SITES
	451.9 - PHLEBITIS AND THROMBOPHLEBITIS OF UNSPECIFIED SITE
	The occurrence of Outpatient with the following attributes:
	Diagnosis Code (Any Position), ICD-9 is any of: { "451", "451.0", "451.1", "451.11", "451.19", "451.2", "451.8", "451.81", "451.82", "451.83", "451.84", "451.89", "451.9", "453.1", "453.2", "453.4", "453.40", "453.41", "453.42", "453.8", "453.81", "453.82", "453.83", "453.84", "453.85", "453.86", "453.87", "453.89", "453.9" }
	451 - PHLEBITIS AND THROMBOPHLEBITIS
	451.0 - PHLEBITIS AND THROMBOPHLEBITIS OF SUPERFICIAL VESSELS OF LOWER EXTREMITIES
	451.1 - PHLEBITIS AND THROMBOPHLEBITIS OF DEEP VEINS OF LOWER EXTREMITIES
	451.11 - PHLEBITIS AND THROMBOPHLEBITIS OF FEMORAL VEIN (DEEP) (SUPERFICIAL)
	451.19 - PHLEBITIS AND THROMBOPHLEBITIS OF OTHER
	451.2 - PHLEBITIS AND THROMBOPHLEBITIS OF LOWER EXTREMITIES UNSPECIFIED
	451.8 - PHLEBITIS AND THROMBOPHLEBITIS OF OTHER SITES
	451.81 - PHLEBITIS AND THROMBOPHLEBITIS OF ILIAC VEIN
	451.82 - PHLEBITIS AND THROMBOPHLEBITIS OF SUPERFICIAL VEINS OF UPPER EXTREMITIES
	451.83 - PHLEBITIS AND THROMBOPHLEBITIS OF DEEP VEINS OF UPPER EXTREMITIES
	451.84 - PHLEBITIS AND THROMBOPHLEBITIS OF UPPER EXTREMITIES UNSPECIFIED
	451.89 - PHLEBITIS AND THROMBOPHLEBITIS OF OTHER SITES
	451.9 - PHLEBITIS AND THROMBOPHLEBITIS OF UNSPECIFIED SITE
	453.1 - THROMBOPHLEBITIS MIGRANS
	453.2 - EMBOLISM AND THROMBOSIS OF INFERIOR VENA CAVA
	453.4 - ACUTE VENOUS EMBOLISM AND THROMBOSIS OF DEEP VESSELS OF LOWER EXTREMITY
	453.40 - ACUTE VENOUS EMBOLISM AND THROMBOSIS OF UNSPECIFIED DEEP VESSELS OF LOWER EXTREMITY
	453.41 - ACUTE VENOUS EMBOLISM AND THROMBOSIS OF DEEP VESSELS OF PROXIMAL LOWER EXTREMITY
	453.42 - ACUTE VENOUS EMBOLISM AND THROMBOSIS OF DEEP VESSELS OF DISTAL LOWER EXTREMITY
	453.8 - ACUTE VENOUS EMBOLISM AND THROMBOSIS OF OTHER SPECIFIED VEINS
	453.81 - ACUTE VENOUS EMBOLISM AND THROMBOSIS OF SUPERFICIAL VEINS OF UPPER EXTREMITY
	453.82 - ACUTE VENOUS EMBOLISM AND THROMBOSIS OF DEEP VEINS OF UPPER EXTREMITY
	453.83 - ACUTE VENOUS EMBOLISM AND THROMBOSIS OF UPPER EXTREMITY UNSPECIFIED
	453.84 - ACUTE VENOUS EMBOLISM AND THROMBOSIS OF AXILLARY VEINS
	453.85 - ACUTE VENOUS EMBOLISM AND THROMBOSIS OF SUBCLAVIAN VEINS
	453.86 - ACUTE VENOUS EMBOLISM AND THROMBOSIS OF INTERNAL JUGULAR VEINS
	453.87 - ACUTE VENOUS EMBOLISM AND THROMBOSIS OF OTHER THORACIC VEINS
	453.89 - ACUTE VENOUS EMBOLISM AND THROMBOSIS OF OTHER SPECIFIED VEINS
	453.9 - EMBOLISM AND THROMBOSIS OF UNSPECIFIED SITE
Delirium
This event measure was defined as occurring when any of the following criteria were met:
	The occurrence of Inpatient with the following attributes:
	Diagnosis Code (Any Position), ICD-9 is any of: { "293", "293.0", "293.1", "293.8", "293.81", "293.82", "293.83", "293.84", "293.89", "293.9" }
	293 - TRANSIENT MENTAL DISORDERS DUE TO CONDITIONS CLASSIFIED ELSEWHERE
	293.0 - DELIRIUM DUE TO CONDITIONS CLASSIFIED ELSEWHERE
	293.1 - SUBACUTE DELIRIUM
	293.8 - OTHER SPECIFIED TRANSIENT MENTAL DISORDERS DUE TO CONDITIONS CLASSIFIED ELSEWHERE
	293.81 - PSYCHOTIC DISORDER WITH DELUSIONS IN CONDITIONS CLASSIFIED ELSEWHERE
	293.82 - PSYCHOTIC DISORDER WITH HALLUCINATIONS IN CONDITIONS CLASSIFIED ELSEWHERE
	293.83 - MOOD DISORDER WITH HALLUCINATIONS IN CONDITIONS CLASSIFIED ELSEWHERE
	293.84 - ANXIETY DISORDER IN CONDITIONS CLASSIFIED ELSEWHERE
	293.89 - OTHER SPECIFIED TRANSIENT MENTAL DISORDERS DUE TO CONDITIONS CLASSIFIED ELSEWHERE
	293.9 - UNSPECIFIED TRANSIENT MENTAL DISORDERS DUE TO CONDITIONS CLASSIFIED ELSEWHERE
	The occurrence of Outpatient with the following attributes:
	Diagnosis Code (Any Position), ICD-9 is any of: { "293", "293.0", "293.1", "293.8", "293.81", "293.82", "293.83", "293.84", "293.89", "293.9" }
	293 - TRANSIENT MENTAL DISORDERS DUE TO CONDITIONS CLASSIFIED ELSEWHERE
	293.0 - DELIRIUM DUE TO CONDITIONS CLASSIFIED ELSEWHERE
	293.1 - SUBACUTE DELIRIUM
	293.8 - OTHER SPECIFIED TRANSIENT MENTAL DISORDERS DUE TO CONDITIONS CLASSIFIED ELSEWHERE
	293.81 - PSYCHOTIC DISORDER WITH DELUSIONS IN CONDITIONS CLASSIFIED ELSEWHERE
	293.82 - PSYCHOTIC DISORDER WITH HALLUCINATIONS IN CONDITIONS CLASSIFIED ELSEWHERE
	293.83 - MOOD DISORDER WITH HALLUCINATIONS IN CONDITIONS CLASSIFIED ELSEWHERE
	293.84 - ANXIETY DISORDER IN CONDITIONS CLASSIFIED ELSEWHERE
	293.89 - OTHER SPECIFIED TRANSIENT MENTAL DISORDERS DUE TO CONDITIONS CLASSIFIED ELSEWHERE
	293.9 - UNSPECIFIED TRANSIENT MENTAL DISORDERS DUE TO CONDITIONS CLASSIFIED ELSEWHERE
Dysphagia
This event measure was defined as occurring when any of the following criteria were met:
	The occurrence of Inpatient with the following attributes:
	Diagnosis Code (Any Position), ICD-9 is any of: { "787.2", "787.20", "787.21", "787.22", "787.23", "787.24", "787.29" }
	787.2 - DYSPHAGIA
	787.20 - DYSPHAGIA UNSPECIFIED
	787.21 - DYSPHAGIA ORAL PHASE
	787.22 - DYSPHAGIA OROPHARYNGEAL PHASE
	787.23 - DYSPHAGIA PHARYNGEAL PHASE
	787.24 - DYSPHAGIA PHARYNGOESOPHAGEAL PHASE
	787.29 - OTHER DYSPHAGIA
	The occurrence of Outpatient with the following attributes:
	Diagnosis Code (Any Position), ICD-9 is any of: { "787.2", "787.20", "787.21", "787.22", "787.23", "787.24", "787.29" }
	787.2 - DYSPHAGIA
	787.20 - DYSPHAGIA UNSPECIFIED
	787.21 - DYSPHAGIA ORAL PHASE
	787.22 - DYSPHAGIA OROPHARYNGEAL PHASE
	787.23 - DYSPHAGIA PHARYNGEAL PHASE
	787.24 - DYSPHAGIA PHARYNGOESOPHAGEAL PHASE
	787.29 - OTHER DYSPHAGIA
Dysrhythmia
This event measure was defined as occurring when any of the following criteria were met:
	The occurrence of Inpatient with the following attributes:
	Diagnosis Code (Any Position), ICD-9 is any of: { "427", "427.0", "427.1", "427.2", "427.3", "427.31", "427.32", "427.4", "427.41", "427.42", "427.5", "427.6", "427.60", "427.61", "427.69", "427.8", "427.81", "427.89", "427.9", "426", "426.1", "426.10", "426.11", "426.12", "426.13", "426.3", "426.4", "426.5", "426.50", "426.51", "426.52", "426.53", "426.54", "426.6", "426.7", "426.8", "426.81", "…
	427 - CARDIAC DYSRHYTHMIAS
	427.0 - PAROXYSMAL SUPRAVENTRICULAR TACHYCARDIA
	427.1 - PAROXYSMAL VENTRICULAR TACHYCARDIA
	427.2 - PAROXYSMAL TACHYCARDIA UNSPECIFIED
	427.3 - ATRIAL FIBRILLATION AND FLUTTER
	427.31 - ATRIAL FIBRILLATION
	427.32 - ATRIAL FLUTTER
	427.4 - VENTRICULAR FIBRILLATION AND FLUTTER
	427.41 - VENTRICULAR FIBRILLATION
	427.42 - VENTRICULAR FLUTTER
	427.5 - CARDIAC ARREST
	427.6 - PREMATURE BEATS
	427.60 - PREMATURE BEATS UNSPECIFIED
	427.61 - SUPRAVENTRICULAR PREMATURE BEATS
	427.69 - OTHER PREMATURE BEATS
	427.8 - OTHER SPECIFIED CARDIAC DYSRHYTHMIAS
	427.81 - SINOATRIAL NODE DYSFUNCTION
	427.89 - OTHER SPECIFIED CARDIAC DYSRHYTHMIAS
	427.9 - CARDIAC DYSRHYTHMIA UNSPECIFIED
	426 - CONDUCTION DISORDERS
	426.1 - ATRIOVENTRICULAR BLOCK OTHER AND UNSPECIFIED
	426.10 - ATRIOVENTRICULAR BLOCK UNSPECIFIED
	426.11 - FIRST DEGREE ATRIOVENTRICULAR BLOCK
	426.12 - MOBITZ (TYPE) II ATRIOVENTRICULAR BLOCK
	426.13 - OTHER SECOND DEGREE ATRIOVENTRICULAR BLOCK
	426.3 - OTHER LEFT BUNDLE BRANCH BLOCK
	426.4 - RIGHT BUNDLE BRANCH BLOCK
	426.5 - BUNDLE BRANCH BLOCK OTHER AND UNSPECIFIED
	426.50 - BUNDLE BRANCH BLOCK UNSPECIFIED
	426.51 - RIGHT BUNDLE BRANCH BLOCK AND LEFT POSTERIOR FASCICULAR BLOCK
	426.52 - RIGHT BUNDLE BRANCH BLOCK AND LEFT ANTERIOR FASCICULAR BLOCK
	426.53 - OTHER BILATERAL BUNDLE BRANCH BLOCK
	426.54 - TRIFASCICULAR BLOCK
	426.6 - OTHER HEART BLOCK
	426.7 - ANOMALOUS ATRIOVENTRICULAR EXCITATION
	426.8 - OTHER SPECIFIED CONDUCTION DISORDERS
	426.81 - LOWN-GANONG-LEVINE SYNDROME
	426.82 - LONG QT SYNDROME
	426.89 - OTHER SPECIFIED CONDUCTION DISORDERS
	The occurrence of Outpatient with the following attributes:
	Diagnosis Code (Any Position), ICD-9 is any of: { "426", "426.1", "426.10", "426.11", "426.12", "426.13", "426.3", "426.4", "426.5", "426.50", "426.51", "426.52", "426.53", "426.54", "426.6", "426.7", "426.8", "426.81", "426.82", "426.89", "427", "427.0", "427.1", "427.2", "427.3", "427.31", "427.32", "427.4", "427.41", "427.42", "427.5", "427.6", "427.60", "427.61", "427.69", "427.8", "427.81", …
	426 - CONDUCTION DISORDERS
	426.1 - ATRIOVENTRICULAR BLOCK OTHER AND UNSPECIFIED
	426.10 - ATRIOVENTRICULAR BLOCK UNSPECIFIED
	426.11 - FIRST DEGREE ATRIOVENTRICULAR BLOCK
	426.12 - MOBITZ (TYPE) II ATRIOVENTRICULAR BLOCK
	426.13 - OTHER SECOND DEGREE ATRIOVENTRICULAR BLOCK
	426.3 - OTHER LEFT BUNDLE BRANCH BLOCK
	426.4 - RIGHT BUNDLE BRANCH BLOCK
	426.5 - BUNDLE BRANCH BLOCK OTHER AND UNSPECIFIED
	426.50 - BUNDLE BRANCH BLOCK UNSPECIFIED
	426.51 - RIGHT BUNDLE BRANCH BLOCK AND LEFT POSTERIOR FASCICULAR BLOCK
	426.52 - RIGHT BUNDLE BRANCH BLOCK AND LEFT ANTERIOR FASCICULAR BLOCK
	426.53 - OTHER BILATERAL BUNDLE BRANCH BLOCK
	426.54 - TRIFASCICULAR BLOCK
	426.6 - OTHER HEART BLOCK
	426.7 - ANOMALOUS ATRIOVENTRICULAR EXCITATION
	426.8 - OTHER SPECIFIED CONDUCTION DISORDERS
	426.81 - LOWN-GANONG-LEVINE SYNDROME
	426.82 - LONG QT SYNDROME
	426.89 - OTHER SPECIFIED CONDUCTION DISORDERS
	427 - CARDIAC DYSRHYTHMIAS
	427.0 - PAROXYSMAL SUPRAVENTRICULAR TACHYCARDIA
	427.1 - PAROXYSMAL VENTRICULAR TACHYCARDIA
	427.2 - PAROXYSMAL TACHYCARDIA UNSPECIFIED
	427.3 - ATRIAL FIBRILLATION AND FLUTTER
	427.31 - ATRIAL FIBRILLATION
	427.32 - ATRIAL FLUTTER
	427.4 - VENTRICULAR FIBRILLATION AND FLUTTER
	427.41 - VENTRICULAR FIBRILLATION
	427.42 - VENTRICULAR FLUTTER
	427.5 - CARDIAC ARREST
	427.6 - PREMATURE BEATS
	427.60 - PREMATURE BEATS UNSPECIFIED
	427.61 - SUPRAVENTRICULAR PREMATURE BEATS
	427.69 - OTHER PREMATURE BEATS
	427.8 - OTHER SPECIFIED CARDIAC DYSRHYTHMIAS
	427.81 - SINOATRIAL NODE DYSFUNCTION
	427.89 - OTHER SPECIFIED CARDIAC DYSRHYTHMIAS
	427.9 - CARDIAC DYSRHYTHMIA UNSPECIFIED
Neurological complication
This event measure was defined as occurring when any of the following criteria were met:
	The occurrence of Inpatient with the following attributes:
	Diagnosis Code (Any Position), ICD-9 is any of: { "433.00", "433.01", "433.10", "433.11", "433.20", "433.21", "433.30", "433.31", "433.80", "433.81", "433.90", "433.91", "434.00", "434.01", "434.10", "434.11", "434.90", "434.91", "436", "437.0", "437.1", "437.2", "437.3", "437.4", "437.5", "437.6", "437.7", "437.8", "437.9", "729.5", "729.81", "729.82", "729.89", "782.0" }
	433.00 - OCCLUSION AND STENOSIS OF BASILAR ARTERY WITHOUT CEREBRAL INFARCTION
	433.01 - OCCLUSION AND STENOSIS OF BASILAR ARTERY WITH CEREBRAL INFARCTION
	433.10 - OCCLUSION AND STENOSIS OF CAROTID ARTERY WITHOUT CEREBRAL INFARCTION
	433.11 - OCCLUSION AND STENOSIS OF CAROTID ARTERY WITH CEREBRAL INFARCTION
	433.20 - OCCLUSION AND STENOSIS OF VERTEBRAL ARTERY WITHOUT CEREBRAL INFARCTION
	433.21 - OCCLUSION AND STENOSIS OF VERTEBRAL ARTERY WITH CEREBRAL INFARCTION
	433.30 - OCCLUSION AND STENOSIS OF MULTIPLE AND BILATERAL PRECEREBRAL ARTERIES WITHOUT CEREBRAL INFARCTION
	433.31 - OCCLUSION AND STENOSIS OF MULTIPLE AND BILATERAL PRECEREBRAL ARTERIES WITH CEREBRAL INFARCTION
	433.80 - OCCLUSION AND STENOSIS OF OTHER SPECIFIED PRECEREBRAL ARTERY WITHOUT CEREBRAL INFARCTION
	433.81 - OCCLUSION AND STENOSIS OF OTHER SPECIFIED PRECEREBRAL ARTERY WITH CEREBRAL INFARCTION
	433.90 - OCCLUSION AND STENOSIS OF UNSPECIFIED PRECEREBRAL ARTERY WITHOUT CEREBRAL INFARCTION
	433.91 - OCCLUSION AND STENOSIS OF UNSPECIFIED PRECEREBRAL ARTERY WITH CEREBRAL INFARCTION
	434.00 - CEREBRAL THROMBOSIS WITHOUT CEREBRAL INFARCTION
	434.01 - CEREBRAL THROMBOSIS WITH CEREBRAL INFARCTION
	434.10 - CEREBRAL EMBOLISM WITHOUT CEREBRAL INFARCTION
	434.11 - CEREBRAL EMBOLISM WITH CEREBRAL INFARCTION
	434.90 - CEREBRAL ARTERY OCCLUSION UNSPECIFIED WITHOUT CEREBRAL INFARCTION
	434.91 - CEREBRAL ARTERY OCCLUSION UNSPECIFIED WITH CEREBRAL INFARCTION
	436 - ACUTE BUT ILL-DEFINED CEREBROVASCULAR DISEASE
	437.0 - CEREBRAL ATHEROSCLEROSIS
	437.1 - OTHER GENERALIZED ISCHEMIC CEREBROVASCULAR DISEASE
	437.2 - HYPERTENSIVE ENCEPHALOPATHY
	437.3 - CEREBRAL ANEURYSM NONRUPTURED
	437.4 - CEREBRAL ARTERITIS
	437.5 - MOYAMOYA DISEASE
	437.6 - NONPYOGENIC THROMBOSIS OF INTRACRANIAL VENOUS SINUS
	437.7 - TRANSIENT GLOBAL AMNESIA
	437.8 - OTHER ILL-DEFINED CEREBROVASCULAR DISEASE
	437.9 - UNSPECIFIED CEREBROVASCULAR DISEASE
	729.5 - PAIN IN LIMB
	729.81 - SWELLING OF LIMB
	729.82 - CRAMP OF LIMB
	729.89 - OTHER MUSCULOSKELETAL SYMPTOMS REFERABLE TO LIMBS
	782.0 - DISTURBANCE OF SKIN SENSATION
	The occurrence of Outpatient with the following attributes:
	Diagnosis Code (Any Position), ICD-9 is any of: { "433.00", "433.01", "433.10", "433.11", "433.20", "433.21", "433.30", "433.31", "433.80", "433.81", "433.90", "433.91", "434.00", "434.01", "434.10", "434.11", "434.90", "434.91", "436", "437.0", "437.1", "437.2", "437.3", "437.4", "437.5", "437.6", "437.7", "437.8", "437.9", "729.5", "729.81", "729.82", "729.89", "782.0" }
	433.00 - OCCLUSION AND STENOSIS OF BASILAR ARTERY WITHOUT CEREBRAL INFARCTION
	433.01 - OCCLUSION AND STENOSIS OF BASILAR ARTERY WITH CEREBRAL INFARCTION
	433.10 - OCCLUSION AND STENOSIS OF CAROTID ARTERY WITHOUT CEREBRAL INFARCTION
	433.11 - OCCLUSION AND STENOSIS OF CAROTID ARTERY WITH CEREBRAL INFARCTION
	433.20 - OCCLUSION AND STENOSIS OF VERTEBRAL ARTERY WITHOUT CEREBRAL INFARCTION
	433.21 - OCCLUSION AND STENOSIS OF VERTEBRAL ARTERY WITH CEREBRAL INFARCTION
	433.30 - OCCLUSION AND STENOSIS OF MULTIPLE AND BILATERAL PRECEREBRAL ARTERIES WITHOUT CEREBRAL INFARCTION
	433.31 - OCCLUSION AND STENOSIS OF MULTIPLE AND BILATERAL PRECEREBRAL ARTERIES WITH CEREBRAL INFARCTION
	433.80 - OCCLUSION AND STENOSIS OF OTHER SPECIFIED PRECEREBRAL ARTERY WITHOUT CEREBRAL INFARCTION
	433.81 - OCCLUSION AND STENOSIS OF OTHER SPECIFIED PRECEREBRAL ARTERY WITH CEREBRAL INFARCTION
	433.90 - OCCLUSION AND STENOSIS OF UNSPECIFIED PRECEREBRAL ARTERY WITHOUT CEREBRAL INFARCTION
	433.91 - OCCLUSION AND STENOSIS OF UNSPECIFIED PRECEREBRAL ARTERY WITH CEREBRAL INFARCTION
	434.00 - CEREBRAL THROMBOSIS WITHOUT CEREBRAL INFARCTION
	434.01 - CEREBRAL THROMBOSIS WITH CEREBRAL INFARCTION
	434.10 - CEREBRAL EMBOLISM WITHOUT CEREBRAL INFARCTION
	434.11 - CEREBRAL EMBOLISM WITH CEREBRAL INFARCTION
	434.90 - CEREBRAL ARTERY OCCLUSION UNSPECIFIED WITHOUT CEREBRAL INFARCTION
	434.91 - CEREBRAL ARTERY OCCLUSION UNSPECIFIED WITH CEREBRAL INFARCTION
	436 - ACUTE BUT ILL-DEFINED CEREBROVASCULAR DISEASE
	437.0 - CEREBRAL ATHEROSCLEROSIS
	437.1 - OTHER GENERALIZED ISCHEMIC CEREBROVASCULAR DISEASE
	437.2 - HYPERTENSIVE ENCEPHALOPATHY
	437.3 - CEREBRAL ANEURYSM NONRUPTURED
	437.4 - CEREBRAL ARTERITIS
	437.5 - MOYAMOYA DISEASE
	437.6 - NONPYOGENIC THROMBOSIS OF INTRACRANIAL VENOUS SINUS
	437.7 - TRANSIENT GLOBAL AMNESIA
	437.8 - OTHER ILL-DEFINED CEREBROVASCULAR DISEASE
	437.9 - UNSPECIFIED CEREBROVASCULAR DISEASE
	729.5 - PAIN IN LIMB
	729.81 - SWELLING OF LIMB
	729.82 - CRAMP OF LIMB
	729.89 - OTHER MUSCULOSKELETAL SYMPTOMS REFERABLE TO LIMBS
	782.0 - DISTURBANCE OF SKIN SENSATION
Pulmonary complication
This event measure was defined as occurring when any of the following criteria were met:
	The occurrence of Inpatient with the following attributes:
	Diagnosis Code (Any Position), ICD-9 is any of: { "518.81", "518.82", "518.83", "518.84", "518.89", "518.4", "518.5", "518.51", "518.52", "518.53", "518.7", "519.1", "519.11", "519.19", "997.3", "997.31", "997.32", "997.39" }
	518.81 - ACUTE RESPIRATORY FAILURE
	518.82 - OTHER PULMONARY INSUFFICIENCY NOT ELSEWHERE CLASSIFIED
	518.83 - CHRONIC RESPIRATORY FAILURE
	518.84 - ACUTE AND CHRONIC RESPIRATORY FAILURE
	518.89 - OTHER DISEASES OF LUNG NOT ELSEWHERE CLASSIFIED
	518.4 - ACUTE EDEMA OF LUNG UNSPECIFIED
	518.5 - PULMONARY INSUFFICIENCY FOLLOWING TRAUMA AND SURGERY
	518.51 - ACUTE RESPIRATORY FAILURE FOLLOWING TRAUMA AND SURGERY
	518.52 - OTHER PULMONARY INSUFFICIENCY NOT ELSEWHERE CLASSIFIED FOLLOWING TRAUMA AND SURGERY
	518.53 - ACUTE AND CHRONIC RESPIRATORY FAILURE FOLLOWING TRAUMA AND SURGERY
	518.7 - TRANSFUSION RELATED ACUTE LUNG INJURY (TRALI)
	519.1 - OTHER DISEASES OF TRACHEA AND BRONCHUS NOT ELSEWHERE CLASSIFIED
	519.11 - ACUTE BRONCHOSPASM
	519.19 - OTHER DISEASES OF TRACHEA AND BRONCHUS NOT ELSEWHERE CLASSIFIED
	997.3 - RESPIRATORY COMPLICATIONS NOT ELSEWHERE CLASSIFIED
	997.31 - VENTILATOR ASSOCIATED PNEUMONIA
	997.32 - POSTPROCEDURAL ASPIRATION PNEUMONIA
	997.39 - OTHER RESPIRATORY COMPLICATION
	The occurrence of Outpatient with the following attributes:
	Diagnosis Code (Any Position), ICD-9 is any of: { "518.4", "518.5", "518.51", "518.52", "518.53", "518.7", "518.81", "518.82", "518.83", "518.84", "518.89", "519.1", "519.11", "519.19", "997.3", "997.31", "997.32", "997.39" }
	518.4 - ACUTE EDEMA OF LUNG UNSPECIFIED
	518.5 - PULMONARY INSUFFICIENCY FOLLOWING TRAUMA AND SURGERY
	518.51 - ACUTE RESPIRATORY FAILURE FOLLOWING TRAUMA AND SURGERY
	518.52 - OTHER PULMONARY INSUFFICIENCY NOT ELSEWHERE CLASSIFIED FOLLOWING TRAUMA AND SURGERY
	518.53 - ACUTE AND CHRONIC RESPIRATORY FAILURE FOLLOWING TRAUMA AND SURGERY
	518.7 - TRANSFUSION RELATED ACUTE LUNG INJURY (TRALI)
	518.81 - ACUTE RESPIRATORY FAILURE
	518.82 - OTHER PULMONARY INSUFFICIENCY NOT ELSEWHERE CLASSIFIED
	518.83 - CHRONIC RESPIRATORY FAILURE
	518.84 - ACUTE AND CHRONIC RESPIRATORY FAILURE
	518.89 - OTHER DISEASES OF LUNG NOT ELSEWHERE CLASSIFIED
	519.1 - OTHER DISEASES OF TRACHEA AND BRONCHUS NOT ELSEWHERE CLASSIFIED
	519.11 - ACUTE BRONCHOSPASM
	519.19 - OTHER DISEASES OF TRACHEA AND BRONCHUS NOT ELSEWHERE CLASSIFIED
	997.3 - RESPIRATORY COMPLICATIONS NOT ELSEWHERE CLASSIFIED
	997.31 - VENTILATOR ASSOCIATED PNEUMONIA
	997.32 - POSTPROCEDURAL ASPIRATION PNEUMONIA
	997.39 - OTHER RESPIRATORY COMPLICATION
Pulmonary embolism
This event measure was defined as occurring when any of the following criteria were met:
	The occurrence of Inpatient with the following attributes:
	Diagnosis Code (Any Position), ICD-9 is any of: { "415.1", "415.11", "415.12", "415.13", "415.19" }
	415.1 - PULMONARY EMBOLISM AND INFARCTION
	415.11 - IATROGENIC PULMONARY EMBOLISM AND INFARCTION
	415.12 - SEPTIC PULMONARY EMBOLISM
	415.13 - SADDLE EMBOLUS OF PULMONARY ARTERY
	415.19 - OTHER PULMONARY EMBOLISM AND INFARCTION
	The occurrence of Outpatient with the following attributes:
	Diagnosis Code (Any Position), ICD-9 is any of: { "415.1", "415.11", "415.12", "415.13", "415.19" }
	415.1 - PULMONARY EMBOLISM AND INFARCTION
	415.11 - IATROGENIC PULMONARY EMBOLISM AND INFARCTION
	415.12 - SEPTIC PULMONARY EMBOLISM
	415.13 - SADDLE EMBOLUS OF PULMONARY ARTERY
	415.19 - OTHER PULMONARY EMBOLISM AND INFARCTION
Wound complication
This event measure was defined as occurring when any of the following criteria were met:
	The occurrence of Inpatient with the following attributes:
	Diagnosis Code (Any Position), ICD-9 is any of: { "998.5", "998.51", "998.59", "998.3", "998.30", "998.31", "998.32", "998.33", "998.4", "998.81", "998.83" }
	998.5 - POSTOPERATIVE INFECTION NOT ELSEWHERE CLASSIFIED
	998.51 - INFECTED POSTOPERATIVE SEROMA
	998.59 - OTHER POSTOPERATIVE INFECTION
	998.3 - DISRUPTION OF WOUND
	998.30 - DISRUPTION OF WOUND UNSPECIFIED
	998.31 - DISRUPTION OF INTERNAL OPERATION (SURGICAL) WOUND
	998.32 - DISRUPTION OF EXTERNAL OPERATION (SURGICAL) WOUND
	998.33 - DISRUPTION OF TRAUMATIC INJURY WOUND REPAIR
	998.4 - FOREIGN BODY ACCIDENTALLY LEFT DURING A PROCEDURE NOT ELSEWHERE CLASSIFIED
	998.81 - EMPHYSEMA (SUBCUTANEOUS) (SURGICAL) RESULTING FROM PROCEDURE
	998.83 - NON-HEALING SURGICAL WOUND
	The occurrence of Outpatient with the following attributes:
	Diagnosis Code (Any Position), ICD-9 is any of: { "998.3", "998.30", "998.31", "998.32", "998.33", "998.4", "998.81", "998.83", "998.5", "998.51", "998.59" }
	998.3 - DISRUPTION OF WOUND
	998.30 - DISRUPTION OF WOUND UNSPECIFIED
	998.31 - DISRUPTION OF INTERNAL OPERATION (SURGICAL) WOUND
	998.32 - DISRUPTION OF EXTERNAL OPERATION (SURGICAL) WOUND
	998.33 - DISRUPTION OF TRAUMATIC INJURY WOUND REPAIR
	998.4 - FOREIGN BODY ACCIDENTALLY LEFT DURING A PROCEDURE NOT ELSEWHERE CLASSIFIED
	998.81 - EMPHYSEMA (SUBCUTANEOUS) (SURGICAL) RESULTING FROM PROCEDURE
	998.83 - NON-HEALING SURGICAL WOUND
	998.5 - POSTOPERATIVE INFECTION NOT ELSEWHERE CLASSIFIED
	998.51 - INFECTED POSTOPERATIVE SEROMA
	998.59 - OTHER POSTOPERATIVE INFECTION
	The occurrence of Inpatient with the following attributes:
	Procedure Code (Any Position), CPT and HCPC is any of: { "10180", "10140", "10160", "12020", "12021", "20005", "21501", "22010", "22015" }
	10180 - Incision and drainage, complex, postoperative wound infection
	10140 - Incision and drainage of hematoma, seroma or fluid collection
	10160 - Puncture aspiration of abscess, hematoma, bulla, or cyst
	12020 - Treatment of superficial wound dehiscence; simple closure
	12021 - Treatment of superficial wound dehiscence; with packing
	20005 - Incision and drainage of soft tissue abscess, subfascial (ie, involves the soft tissue below the deep fascia) / Incision of soft tissue abscess (eg, secondary to osteomyelitis); deep or complicated
	21501 - Incision and drainage, deep abscess or hematoma, soft tissues of neck or thorax / Incision and drainage, deep abscess or hematoma, soft tissues of neck or thorax;
	22010 - Incision and drainage, open, of deep abscess (subfascial), posterior spine; cervical, thoracic, or cervicothoracic
	22015 - Incision and drainage, open, of deep abscess (subfascial), posterior spine; lumbar, sacral, or lumbosacral
	The occurrence of Outpatient with the following attributes:
	Procedure Code (Position 1), CPT and HCPC is any of: { "10180", "10140", "10160", "12020", "12021", "20005", "21501", "22010", "22015" }
	10180 - Incision and drainage, complex, postoperative wound infection
	10140 - Incision and drainage of hematoma, seroma or fluid collection
	10160 - Puncture aspiration of abscess, hematoma, bulla, or cyst
	12020 - Treatment of superficial wound dehiscence; simple closure
	12021 - Treatment of superficial wound dehiscence; with packing
	20005 - Incision and drainage of soft tissue abscess, subfascial (ie, involves the soft tissue below the deep fascia) / Incision of soft tissue abscess (eg, secondary to osteomyelitis); deep or complicated
	21501 - Incision and drainage, deep abscess or hematoma, soft tissues of neck or thorax / Incision and drainage, deep abscess or hematoma, soft tissues of neck or thorax;
	22010 - Incision and drainage, open, of deep abscess (subfascial), posterior spine; cervical, thoracic, or cervicothoracic
	22015 - Incision and drainage, open, of deep abscess (subfascial), posterior spine; lumbar, sacral, or lumbosacral
Wound dehiscence
This event measure was defined as occurring when any of the following criteria were met:
	The occurrence of Inpatient with the following attributes:
	Diagnosis Code (Any Position), ICD-9 is any of: { "998.3", "998.30", "998.31", "998.32", "998.33" }
	998.3 - DISRUPTION OF WOUND
	998.30 - DISRUPTION OF WOUND UNSPECIFIED
	998.31 - DISRUPTION OF INTERNAL OPERATION (SURGICAL) WOUND
	998.32 - DISRUPTION OF EXTERNAL OPERATION (SURGICAL) WOUND
	998.33 - DISRUPTION OF TRAUMATIC INJURY WOUND REPAIR
	The occurrence of Outpatient with the following attributes:
	Diagnosis Code (Any Position), ICD-9 is any of: { "998.3", "998.30", "998.31", "998.32", "998.33" }
	998.3 - DISRUPTION OF WOUND
	998.30 - DISRUPTION OF WOUND UNSPECIFIED
	998.31 - DISRUPTION OF INTERNAL OPERATION (SURGICAL) WOUND
	998.32 - DISRUPTION OF EXTERNAL OPERATION (SURGICAL) WOUND
	998.33 - DISRUPTION OF TRAUMATIC INJURY WOUND REPAIR
Wound hematoma
This event measure was defined as occurring when any of the following criteria were met:
	The occurrence of Inpatient with the following attributes:
	Diagnosis Code (Any Position), ICD-9 is any of: { "998.1", "998.11", "998.12", "998.13" }
	998.1 - HEMORRHAGE OR HEMATOMA COMPLICATING A PROCEDURE NOT ELSEWHERE CLASSIFIED
	998.11 - HEMORRHAGE COMPLICATING A PROCEDURE
	998.12 - HEMATOMA COMPLICATING A PROCEDURE
	998.13 - SEROMA COMPLICATING A PROCEDURE
	The occurrence of Outpatient with the following attributes:
	Diagnosis Code (Any Position), ICD-9 is any of: { "998.1", "998.11", "998.12", "998.13" }
	998.1 - HEMORRHAGE OR HEMATOMA COMPLICATING A PROCEDURE NOT ELSEWHERE CLASSIFIED
	998.11 - HEMORRHAGE COMPLICATING A PROCEDURE
	998.12 - HEMATOMA COMPLICATING A PROCEDURE
	998.13 - SEROMA COMPLICATING A PROCEDURE
Any complication
This measure creates a logical OR of events, and identifies all occurrences of one or more specified events:
	Wound complication
	Neurological complication
	Chronic pain
	Delirium
	Pulmonary complication
	Pulmonary embolism
	DVT
	Dysrhythmia
	Dysphagia
	Wound dehiscence
	Wound hematoma
	SUBARACHNOID HEMORRHAGE
	Paralysis
	Hemplegia
Discharge home
This event measure was defined as occurring when any of the following criteria were met:
	The occurrence of Inpatient with the following attributes:
	Discharge Status Code is any of:
	01 - Discharged to home self care
	06 - Discharged home under care
Hemplegia
This event measure was defined as occurring when any of the following criteria were met:
	The occurrence of Inpatient with the following attributes:
	Diagnosis Code (Any Position), ICD-9 is any of: { "342.0", "342.00", "342.01", "342.02", "342.1", "342.10", "342.11", "342.12", "342.8", "342.80", "342.81", "342.82", "342.9", "342.90", "342.91", "342.92" }
	342.0 - FLACCID HEMIPLEGIA
	342.00 - FLACCID HEMIPLEGIA AND HEMIPARESIS AFFECTING UNSPECIFIED SIDE
	342.01 - FLACCID HEMIPLEGIA AND HEMIPARESIS AFFECTING DOMINANT SIDE
	342.02 - FLACCID HEMIPLEGIA AND HEMIPARESIS AFFECTING NONDOMINANT SIDE
	342.1 - SPASTIC HEMIPLEGIA
	342.10 - SPASTIC HEMIPLEGIA AND HEMIPARESIS AFFECTING UNSPECIFIED SIDE
	342.11 - SPASTIC HEMIPLEGIA AND HEMIPARESIS AFFECTING DOMINANT SIDE
	342.12 - SPASTIC HEMIPLEGIA AND HEMIPARESIS AFFECTING NONDOMINANT SIDE
	342.8 - OTHER SPECIFIED HEMIPLEGIA
	342.80 - OTHER SPECIFIED HEMIPLEGIA AND HEMIPARESIS AFFECTING UNSPECIFIED SIDE
	342.81 - OTHER SPECIFIED HEMIPLEGIA AND HEMIPARESIS AFFECTING DOMINANT SIDE
	342.82 - OTHER SPECIFIED HEMIPLEGIA AND HEMIPARESIS AFFECTING NONDOMINANT SIDE
	342.9 - HEMIPLEGIA UNSPECIFIED
	342.90 - UNSPECIFIED HEMIPLEGIA AND HEMIPARESIS AFFECTING UNSPECIFIED SIDE
	342.91 - UNSPECIFIED HEMIPLEGIA AND HEMIPARESIS AFFECTING DOMINANT SIDE
	342.92 - UNSPECIFIED HEMIPLEGIA AND HEMIPARESIS AFFECTING NONDOMINANT SIDE
	The occurrence of Outpatient with the following attributes:
	Diagnosis Code (Any Position), ICD-9 is any of: { "342.0", "342.00", "342.01", "342.02", "342.1", "342.10", "342.11", "342.12", "342.8", "342.80", "342.81", "342.82", "342.9", "342.90", "342.91", "342.92" }
	342.0 - FLACCID HEMIPLEGIA
	342.00 - FLACCID HEMIPLEGIA AND HEMIPARESIS AFFECTING UNSPECIFIED SIDE
	342.01 - FLACCID HEMIPLEGIA AND HEMIPARESIS AFFECTING DOMINANT SIDE
	342.02 - FLACCID HEMIPLEGIA AND HEMIPARESIS AFFECTING NONDOMINANT SIDE
	342.1 - SPASTIC HEMIPLEGIA
	342.10 - SPASTIC HEMIPLEGIA AND HEMIPARESIS AFFECTING UNSPECIFIED SIDE
	342.11 - SPASTIC HEMIPLEGIA AND HEMIPARESIS AFFECTING DOMINANT SIDE
	342.12 - SPASTIC HEMIPLEGIA AND HEMIPARESIS AFFECTING NONDOMINANT SIDE
	342.8 - OTHER SPECIFIED HEMIPLEGIA
	342.80 - OTHER SPECIFIED HEMIPLEGIA AND HEMIPARESIS AFFECTING UNSPECIFIED SIDE
	342.81 - OTHER SPECIFIED HEMIPLEGIA AND HEMIPARESIS AFFECTING DOMINANT SIDE
	342.82 - OTHER SPECIFIED HEMIPLEGIA AND HEMIPARESIS AFFECTING NONDOMINANT SIDE
	342.9 - HEMIPLEGIA UNSPECIFIED
	342.90 - UNSPECIFIED HEMIPLEGIA AND HEMIPARESIS AFFECTING UNSPECIFIED SIDE
	342.91 - UNSPECIFIED HEMIPLEGIA AND HEMIPARESIS AFFECTING DOMINANT SIDE
	342.92 - UNSPECIFIED HEMIPLEGIA AND HEMIPARESIS AFFECTING NONDOMINANT SIDE
Paralysis
This event measure was defined as occurring when any of the following criteria were met:
	The occurrence of Inpatient with the following attributes:
	Diagnosis Code (Any Position), ICD-9 is any of: { "343.0", "343.1", "343.2", "343.3", "343.4", "343.8", "343.9", "344.0", "344.00", "344.01", "344.02", "344.03", "344.04", "344.09", "344.1", "344.2", "344.3", "344.30", "344.31", "344.32", "344.4", "344.40", "344.41", "344.42", "344.5", "344.6", "344.60", "344.61", "344.8", "344.81", "344.89", "344.9" }
	343.0 - CONGENITAL DIPLEGIA
	343.1 - CONGENITAL HEMIPLEGIA
	343.2 - CONGENITAL QUADRIPLEGIA
	343.3 - CONGENITAL MONOPLEGIA
	343.4 - INFANTILE HEMIPLEGIA
	343.8 - OTHER SPECIFIED INFANTILE CEREBRAL PALSY
	343.9 - INFANTILE CEREBRAL PALSY UNSPECIFIED
	344.0 - QUADRAPLEGIA AND QUADRAPARESIS
	344.00 - QUADRIPLEGIA UNSPECIFIED
	344.01 - QUADRIPLEGIA C1-C4 COMPLETE
	344.02 - QUADRIPLEGIA C1-C4 INCOMPLETE
	344.03 - QUADRIPLEGIA C5-C7 COMPLETE
	344.04 - QUADRIPLEGIA C5-C7 INCOMPLETE
	344.09 - OTHER QUADRIPLEGIA
	344.1 - PARAPLEGIA
	344.2 - DIPLEGIA OF UPPER LIMBS
	344.3 - MONOPLEGIA OF LOWER LIMB
	344.30 - MONOPLEGIA OF LOWER LIMB AFFECTING UNSPECIFIED SIDE
	344.31 - MONOPLEGIA OF LOWER LIMB AFFECTING DOMINANT SIDE
	344.32 - MONOPLEGIA OF LOWER LIMB AFFECTING NONDOMINANT SIDE
	344.4 - MONOPLEGIA OF UPPER LIMB
	344.40 - MONOPLEGIA OF UPPER LIMB AFFECTING UNSPECIFIED SIDE
	344.41 - MONOPLEGIA OF UPPER LIMB AFFECTING DOMINANT SIDE
	344.42 - MONOPLEGIA OF UPPER LIMB AFFECTING NONDOMINANT SIDE
	344.5 - UNSPECIFIED MONOPLEGIA
	344.6 - CAUDA EQUINA SYNDROME
	344.60 - CAUDA EQUINA SYNDROME WITHOUT NEUROGENIC BLADDER
	344.61 - CAUDA EQUINA SYNDROME WITH NEUROGENIC BLADDER
	344.8 - OTHER SPECIFIED PARALYTIC SYNDROMES
	344.81 - LOCKED-IN STATE
	344.89 - OTHER SPECIFIED PARALYTIC SYNDROME
	344.9 - PARALYSIS UNSPECIFIED
	The occurrence of Outpatient with the following attributes:
	Diagnosis Code (Any Position), ICD-9 is any of: { "343.0", "343.1", "343.2", "343.3", "343.4", "343.8", "343.9", "344.0", "344.00", "344.01", "344.02", "344.03", "344.04", "344.09", "344.1", "344.2", "344.3", "344.30", "344.31", "344.32", "344.4", "344.40", "344.41", "344.42", "344.5", "344.6", "344.60", "344.61", "344.8", "344.81", "344.89", "344.9" }
	343.0 - CONGENITAL DIPLEGIA
	343.1 - CONGENITAL HEMIPLEGIA
	343.2 - CONGENITAL QUADRIPLEGIA
	343.3 - CONGENITAL MONOPLEGIA
	343.4 - INFANTILE HEMIPLEGIA
	343.8 - OTHER SPECIFIED INFANTILE CEREBRAL PALSY
	343.9 - INFANTILE CEREBRAL PALSY UNSPECIFIED
	344.0 - QUADRAPLEGIA AND QUADRAPARESIS
	344.00 - QUADRIPLEGIA UNSPECIFIED
	344.01 - QUADRIPLEGIA C1-C4 COMPLETE
	344.02 - QUADRIPLEGIA C1-C4 INCOMPLETE
	344.03 - QUADRIPLEGIA C5-C7 COMPLETE
	344.04 - QUADRIPLEGIA C5-C7 INCOMPLETE
	344.09 - OTHER QUADRIPLEGIA
	344.1 - PARAPLEGIA
	344.2 - DIPLEGIA OF UPPER LIMBS
	344.3 - MONOPLEGIA OF LOWER LIMB
	344.30 - MONOPLEGIA OF LOWER LIMB AFFECTING UNSPECIFIED SIDE
	344.31 - MONOPLEGIA OF LOWER LIMB AFFECTING DOMINANT SIDE
	344.32 - MONOPLEGIA OF LOWER LIMB AFFECTING NONDOMINANT SIDE
	344.4 - MONOPLEGIA OF UPPER LIMB
	344.40 - MONOPLEGIA OF UPPER LIMB AFFECTING UNSPECIFIED SIDE
	344.41 - MONOPLEGIA OF UPPER LIMB AFFECTING DOMINANT SIDE
	344.42 - MONOPLEGIA OF UPPER LIMB AFFECTING NONDOMINANT SIDE
	344.5 - UNSPECIFIED MONOPLEGIA
	344.6 - CAUDA EQUINA SYNDROME
	344.60 - CAUDA EQUINA SYNDROME WITHOUT NEUROGENIC BLADDER
	344.61 - CAUDA EQUINA SYNDROME WITH NEUROGENIC BLADDER
	344.8 - OTHER SPECIFIED PARALYTIC SYNDROMES
	344.81 - LOCKED-IN STATE
	344.89 - OTHER SPECIFIED PARALYTIC SYNDROME
	344.9 - PARALYSIS UNSPECIFIED
SUBARACHNOID HEMORRHAGE
This event measure was defined as occurring when any of the following criteria were met:
	The occurrence of Inpatient with the following attributes:
	Diagnosis Code (Any Position), ICD-9 is any of: { "430" }
	430 - SUBARACHNOID HEMORRHAGE
	The occurrence of Outpatient with the following attributes:
	Diagnosis Code (Any Position), ICD-9 is any of: { "430" }
	430 - SUBARACHNOID HEMORRHAGE
Cranioplasty procedure
This event measure was defined as occurring when any of the following criteria were met:
	The occurrence of Inpatient with the following attributes:
	Procedure Code (Any Position), CPT and HCPC is any of: { "62140", "62141", "62146", "62147" }
	62140 - Cranioplasty for skull defect; up to 5 cm diameter
	62141 - Cranioplasty for skull defect; larger than 5 cm diameter
	62146 - Cranioplasty with autograft (includes obtaining bone grafts); up to 5 cm diameter
	62147 - Cranioplasty with autograft (includes obtaining bone grafts); larger than 5 cm diameter
Disorders of fluid electrolyte and acid-base balance
This event measure was defined as occurring when any of the following criteria were met:
	The occurrence of Outpatient with the following attributes:
	Diagnosis Code (Any Position) is any of: { "276.0", "276.1", "276.2", "276.3", "276.4", "276.5", "276.50", "276.51", "276.52", "276.6", "276.61", "276.69", "276.7", "276.8", "276.9" }
	276.0 - (ICD9) HYPEROSMOLALITY AND/OR HYPERNATREMIA
	276.1 - (ICD9) HYPOSMOLALITY AND/OR HYPONATREMIA
	276.2 - (ICD9) ACIDOSIS
	276.3 - (ICD9) ALKALOSIS
	276.4 - (ICD9) MIXED ACID-BASE BALANCE DISORDER
	276.5 - (ICD9) VOLUME DEPLETION
	276.50 - (ICD9) VOLUME DEPLETION UNSPECIFIED
	276.51 - (ICD9) DEHYDRATION
	276.52 - (ICD9) HYPOVOLEMIA
	276.6 - (ICD9) FLUID OVERLOAD
	276.61 - (ICD9) TRANSFUSION ASSOCIATED CIRCULATORY OVERLOAD
	276.69 - (ICD9) OTHER FLUID OVERLOAD
	276.7 - (ICD9) HYPERPOTASSEMIA
	276.8 - (ICD9) HYPOPOTASSEMIA
	276.9 - (ICD9) ELECTROLYTE AND FLUID DISORDERS NOT ELSEWHERE CLASSIFIED
Tobacco use
This event measure was defined as occurring when any of the following criteria were met:
	The occurrence of Outpatient with the following attributes:
	Diagnosis Code (Any Position) is any of: { "305.1", "649.0", "649.00", "649.01", "649.02", "649.03", "649.04", "989.84", "V15.82" }
	305.1 - (ICD9) NONDEPENDENT TOBACCO USE DISORDER
	649.0 - (ICD9) TOBACCO USE DISORDER COMPLICATING PREGNANCY CHILDBIRTH OR THE PUERPERIUM
	649.00 - (ICD9) TOBACCO USE DISORDER COMPLICATING PREGNANCY CHILDBIRTH OR THE PUERPERIUM UNSPECIFIED AS TO EPISODE OF CARE OR NOT APPLICABLE
	649.01 - (ICD9) TOBACCO USE DISORDER COMPLICATING PREGNANCY CHILDBIRTH OR THE PUERPERIUM DELIVERED WITH OR WITHOUT MENTION OF ANTEPARTUM CONDITION
	649.02 - (ICD9) TOBACCO USE DISORDER COMPLICATING PREGNANCY CHILDBIRTH OR THE PUERPERIUM DELIVERED WITH MENTION OF POSTPARTUM COMPLICATION
	649.03 - (ICD9) TOBACCO USE DISORDER COMPLICATING PREGNANCY CHILDBIRTH OR THE PUERPERIUM ANTEPARTUM CONDITION OR COMPLICATION
	649.04 - (ICD9) TOBACCO USE DISORDER COMPLICATING PREGNANCY CHILDBIRTH OR THE PUERPERIUM POSTPARTUM CONDITION OR COMPLICATION
	989.84 - (ICD9) TOXIC EFFECT OF TOBACCO
	V15.82 - (ICD9) PERSONAL HISTORY OF TOBACCO USE
	The occurrence of Outpatient with the following attributes:
	Procedure Code (Any Position) is any of: { "1034F", "4001F", "4004F", "99406", "99407", "G0436", "G0437", "G9016", "G9276", "G9458", "S4995", "S9075", "S9453" }
	1034F - (HCPCS) Current tobacco smoker (CAD, CAP, COPD, PV) (DM)
	4001F - (HCPCS) Tobacco use cessation intervention, pharmacologic therapy / Tobacco use cessation intervention, pharmacologic therapy (COPD, CAD, CAP, PV) (DM) / Tobacco use cessation intervention, pharmacologic therapy (COPD, CAD, CAP, PV) (DM)(PV) / Tobacco use cessation intervention, pharmacologic therapy (COPD, CAD, CAP, PV, Asthma) (DM) (PV) / Tobacco use cessation intervention, pharmacologi…
	4004F - (HCPCS) Patient screened for tobacco use AND received tobacco cessation counseling, if identified as a tobacco user (PV) / Patient screened for tobacco use and received tobacco cessation intervention (counseling, pharmacotherapy, or both), if identified as a tobacco user (PV, CAD)
	99406 - (HCPCS) Smoking and tobacco use cessation counseling visit; intermediate, greater than 3 minutes up to 10 minutes
	99407 - (HCPCS) Smoking and tobacco use cessation counseling visit; intensive, greater than 10 minutes
	G0436 - (HCPCS) SMOKING AND TOBACCO CESSATION COUNSELING VISIT FOR THE ASYMPTOMATIC PATIENT; INTERMEDIATE, GREATER THAN 3 MINUTES, UP TO 10 MINUTES
	G0437 - (HCPCS) SMOKING AND TOBACCO CESSATION COUNSELING VISIT FOR THE ASYMPTOMATIC PATIENT; INTENSIVE, GREATER THAN 10 MINUTES
	G9016 - (HCPCS) SMOKING CESSATION COUNSELING, INDIVIDUAL, IN THE ABSENCE OF OR IN ADDITION TO ANY OTHER EVALUATION AND MANAGEMENT SERVICE, PER SESSION (6-10 MINUTES) [DEMO PROJECT CODE ONLY] / SMOKING CESSATION COUNSELING, INDIVIDUAL, IN THE ABSENCE OF OR IN ADDITION TO ANY OTHER EVALUATION AND MANAGEMENT SERVICE, PER SESSION (6-10 MINUTES) [DEMO PROJECT CODE ONLY]
	G9276 - (HCPCS) Documentation that patient is a current tobacco user
	G9458 - (HCPCS) Patient documented as tobacco user and received tobacco cessation intervention (must include at least one of the following: advice given to quit smoking or tobacco use, counseling on the benefits of quitting smoking or tobacco use, assistance with or referral to external smoking or tobacco cessation support programs, or current enrollment in smoking or tobacco use cessation progra…
	S4995 - (HCPCS) SMOKING CESSATION GUM
	S9075 - (HCPCS) SMOKING CESSATION TREATMENT
	S9453 - (HCPCS) SMOKING CESSATION CLASSES, NON-PHYSICIAN PROVIDER, PER SESSION
Osteoporosis
This event measure was defined as occurring when any of the following criteria were met:
	The occurrence of Outpatient with the following attributes:
	Diagnosis Code (Any Position) is any of: { "733.0", "733.00", "733.01", "733.02", "733.03", "733.09" }
	733.0 - (ICD9) OSTEOPOROSIS
	733.00 - (ICD9) OSTEOPOROSIS UNSPECIFIED
	733.01 - (ICD9) SENILE OSTEOPOROSIS
	733.02 - (ICD9) IDIOPATHIC OSTEOPOROSIS
	733.03 - (ICD9) DISUSE OSTEOPOROSIS
	733.09 - (ICD9) OTHER OSTEOPOROSIS
