# Supplementary material for: Reproducibility of real-world evidence studies using clinical practice data to inform regulatory and coverage decisions
Source: Nat Commun. 2022 Aug 31;13:5126. doi: 10.1038/s41467-022-32310-3 (PMC9430007; doi:10.1038/s41467-022-32310-3)
Supplement: Supplementary file 7 — Supplementary Dataset 4 [file 41467_2022_32310_MOESM7_ESM.zip › Data S4 Study specific author contact files with details of implementation/REPEAT_064_final.xlsx]

## Sheet: Assumptions
Category	Assumptions
MEASURES	The algorithm used to define all the variables used in the replication of the study are given in the sheet named 'codes'
Exposure	We made assumptions about which NDC codes were used to define Gabapentin and Opioids. We assumed the following when we defined Gabapentin using NDC codes: 1. For NDC codes if the 'strength' is missing or 'strength' is given as a non milligram measure: we imputed the mean value of the strength 2. For NDC codes when the strength is mentions as 300-600mg or so on, we imputed the mean value of the ra…
	As it was unclear from the manuscript about the calendar time used in the cohort creation, we assumed the following: 1. Cohort entry is between 2013-2015 2. Enrollment assessment period is between 2012 - 2016 3. 'Overuse' assessment period is between 2013 - 2016
	Based on the example provided in the methods section, we assumed that monthly rolling calendar quarters were based on calendar month rather than indexed on the first dispensation date. In other words, we assumed quarters were defined as Jan-Mar, Feb-Apr instead of days 0-90, 30-120, where day 0 is the date of the first gabapentin dispensing. We also assumed 'rolling calendar quarters' was impleme…
	We assumed the following for the assessment of 'rolling monthly calendar quarters' as we were not sure if the authors measured rolling monthly calendar quarters for only 9 months (to allow full capture of dispensations in the 3 month future assessment window) or if they measured monthly calendar quarters over the entire 12 month cohort identification window: We assumed the latter, for 11th and 12…
	We assumed capitated plan was defined using the variable plan type (PLANTYP) if the codes were 4 or 7
	If the quantity dispensed (measured by the variable 'rxamt') was less than 0 or more than 365 then we imputed 'rxamt' by setting values to the median rxamt value for that drug's NDC code
	The 'index date' for exposed patients was defined by the first overuse claim date. However, because the top 1% of users do not necessarily have an overuse claim date, we calculated the median number of days between first prescription date and index date among all other patients in the exposed group and added the median number of days to the 'prescription date' to define the 'index date' for patie…
Covariate	We assumed that covariates that were defined as occurring in a physician office setting were operationally defined as claims in the Outpatient service file with 'STDPLACE' (Place of Service) code = 11
	We made assumptions about which NDC codes were used to define Sedative/Hypnotics
COHORT CREATION
ANALYSIS

## Sheet: Attrition table
Patients with prescription for gabapentin between 2013 - 2015 from marketscan database
	Less Excluded Patients	Remaining Patients
All patients in our database		191990035
All patients with Gabapentin prescription between Jan 1st 2013 - Dec 31st 2015		1576363
Excluded due to insufficient medical enrollment on prescription date	10260	1566103
Excluded due to prior use of prescription [wash out of 180 days]	247405	1318698
Excluded due to insufficient medical enrollment [assessed between 180 days prior to the prescription up to 365 days after prescription]	608022	710676
Excluded due to insufficient pharmacy enrollment [assessed between 180 days prior to the prescription up to 365 days after prescription]	23545	687131
Excluded based on age less than 16 years on prescription date	5212	681919
Excluded based on age more than 64 years on prescription date	148656	533263
Excluded due to occurrence of Cancer [assessed between 180 days prior to the prescription up to 365 days after prescription]	41053	492210
Excluded due to occurrence of Chronic kidney disease [assessed between 180 days prior to the prescription up to 365 days after prescription]	22484	469726
Excluded due to occurrence of Capitation [assessed between 180 days prior to the prescription up to 365 days after prescription]	97808	371918
Excluded if Medicare plan [assessed between 180 days prior to the prescription up to 365 days after prescription]	9600	362318
Patients with at least 120 days of Gabapentin prescription	316601	45717
Excluded due to insufficient medical enrollment on prescription date	7	45710
Excluded if there is Gabapentin-Opioid prescription overlap of at least 120 days	3319	42391
Patients with Sustained overuse/top 1% use OR no overuse	82	42309
Excluded based on no continuous enrollment or evidence of enrollment in capitation plan during follow-up period	2233	40076
Final cohort		40076

## Sheet: Cohort as text
COHORT CREATION for GABAPENTIN ONLY COHORT Cohort Entry Entry date: Between Jan 01, 2013 and Dec 31, 2015. If a patient has multiple possible qualifying cohort entry events, the patient enters the cohort on the first-occurring qualifying event before exclusions are applied. Cohort Inclusion Measure: New users of Gabapentin (with day supply for 120 days) and with a washout period of 180 days. For …

## Sheet: Analysis as text
Statistical Analysis Outcome: All cause hospitalization Follow-up: Outcome of all-cause hospitalization is measured 1 day after index date up to 180 days after index date Covariates: Baseline period: 180 days before up to 1 day before ‘prescription date’ Cohort identification period: From prescription date up to 365 days after ‘prescription_date’ Follow-up period: From index date up to 180 days a…

## Sheet: Table 1
	ORIGINAL STUDY			REPLICATED STUDY
Variables	No Overuse	Sustained Overuse or Top 1% Use		No Overuse	Sustained Overuse or Top 1% Use
Number of patients	42423	393		39375	701
Age in years
Mean	50	51		50.82	46.16
Median	53	54		53	48
Female
Percentage	0.63	0.565		0.6365	0.5464
More than or equal to 3 claims
Percentage	0	0.997		0	1
Supply per calendar day, gabapentin (mg)
Mean	513	11426		830.97	3356.65
Median	345	9534		690	3328

## Sheet: Outcomes
Outcome: All cause hospitalization
ORIGINAL STUDY	Percentage
No overuse	5.4
Sustained overuse	9.2
	Adjusted OR, 95% CI
	1.37 (1.06, 1.77)
REPLICATED STUDY	Percentage
No overuse	6.7
Sustained overuse	10.8
	Adjusted OR, 95% CI
	1.5 (1.14, 1.86)

## Sheet: Codes
Addiction is defined using diagnosis code, DRG codes, place of service codes,service categroy code, MDC codes, revenue codes or HCPCS codes.
	Diagnosis code: Primary diagnosis position, Inpatient setting OR first 4 listed diagnosis in ED or Physician Office setting.
	Physican office is setting is defined if the Outpatient service file has 'STDPLACE' (Place of Service) code = 11
	ICD-9 diagnosis code	ICD-10 diagnosis code	Diagnosis Related Group code (DRG)	Place of service code (STDPLACE)	Service Sub-category code (SVCSCAT)	Revenue code (REVCODE)	Major Diagnostic Category (MDC)	HCPCS code
	V58.69	F10*	894	55	31110	1002	20	H0005
	291	F11*	895	57	31115	1160		H0006
	291.0	F12*	896		31118	1162		H0007
	291.1	F13*	897		31120	1164		H0008
	291.2	F14*			31130	1360		H0009
	291.3	F15*			31131	1369		H0010
	291.4	F16*			31132	1460		H0011
	291.5	T40*			31134			H0012
	291.8	Z79.891			31135			H0013
	291.81				31136			H0014
	291.82				31137			H0015
	291.89				31141			H0016
	291.9				31142			H0047
	292				31151			H2034
	292.0				31152			H2036
	292.1				31153
	292.11				31154
	292.12				31155
	292.2				31156
	292.8				31159
	292.81				31161
	292.82				31162
	292.83				31163
	292.84				31164
	292.85				31165
	292.89				31166
	292.9				31167
	303				31168
	303.0				31169
	303.00				31199
	303.01				31215
	303.02				31218
	303.03				31220
	303.9				31226
	303.90				31251
	303.91				31252
	303.92				31253
	303.93				31254
	304				31255
	304.0				31256
	304.00				31259
	304.01				31261
	304.02				31262
	304.03				31263
	304.1				31264
	304.10				31265
	304.11				31266
	304.12				31267
	304.13				31268
	304.2				31269
	304.20				31299
	304.21				31315
	304.22				31318
	304.23				31320
	304.3				31326
	304.30				31330
	304.31				31331
	304.32				31332
	304.33				31335
	304.4				31336
	304.40				31337
	304.41				31340
	304.42				31341
	304.43				31351
	304.5				31352
	304.50				31353
	304.51				31354
	304.52				31355
	304.53				31356
	304.6				31359
	304.60				31361
	304.61				31362
	304.62				31363
	304.63				31364
	304.7				31365
	304.70				31366
	304.71				31367
	304.72				31368
	304.73				31369
	304.8				31399
	304.80				31410
	304.81				31415
	304.82				31418
	304.83				31420
	304.9				31428
	304.90				31430
	304.91				31431
	304.92				31432
	304.93				31433
	305				31434
	305.0				31435
	305.00				31436
	305.01				31437
	305.02				31438
	305.03				31441
	305.1				31442
	305.2				31449
	305.20				31515
	305.21				31518
	305.22				31520
	305.23				31524
	305.3				31525
	305.30				31526
	305.31				31549
	305.32				31615
	305.33				31618
	305.4				31620
	305.40				31624
	305.41				31625
	305.42				31626
	305.43				31630
	305.5				31631
	305.50				31632
	305.51				31633
	305.52				31635
	305.53				31636
	305.6				31637
	305.60				31638
	305.61				31640
	305.62				31641
	305.63				31649
	305.7				31751
	305.70				31752
	305.71				31753
	305.72				31754
	305.73				31755
	305.8				31756
	305.80				31759
	305.81				31761
	305.82				31762
	305.83				31763
	305.9				31764
	305.90				31765
	305.91				31766
	305.92				31767
	305.93				31768
	969.4				31769
Pain is defined using Musculoskeletal/Vascular pain in Inpatient setting OR Chronic pain in Outpatient setting using diagnosis codes.
	Musculoskeletal/Vascular pain: Primary diagnosis position, Inpatient setting
	Chronic pain: First 4 listed diagnosis in ED or Physician Office setting.
	Physican office is setting is defined if the Outpatient service file has 'STDPLACE' (Place of Service) code = 11
	Musculoskeletal/Vascular pain			Chronic pain
	ICD-9 diagnosis code	ICD-10 diagnosis code		ICD-9 diagnosis code	ICD-10 diagnosis code
	250.7	E08.61*		338.2	G89.2*
	250.70	E10.61*		338.21	G89.3*
	250.71	E11.61*		338.22	G89.4*
	250.72	M05*		338.28	L89*
	250.73	M06*		338.29	R52*
	440.2	M07*		338.3	Z51.5*
	440.20	M08*		338.4	Z79.1*
	440.21	M09*		707
	440.22	M10*		707.0
	440.23	M11*		707.00
	440.24	M12*		707.01
	440.29	M13*		707.02
	440.3	M14*		707.03
	440.30	M15*		707.04
	440.31	M16*		707.05
	440.32	M17*		707.06
	440.4	M18*		707.07
	440.8	M19*		707.09
	443	M20*		707.1
	443.0	M21*		707.10
	443.1	M22*		707.11
	443.2	M23*		707.12
	443.21	M24*		707.13
	443.22	M25*		707.14
	443.23	M30*		707.15
	443.24	M31*		707.19
	443.29	M32*		707.2
	443.8	M33*		707.20
	443.81	M34*		707.21
	443.82	M35*		707.22
	443.89	M36*		707.23
	443.9	M40*		707.24
	447.1	M41*		707.25
	710	M42*		707.8
	710.0	M43*		707.9
	710.1	M45*		780.96
	710.2	M46*		V58.64
	710.3	M47*		V66.7
	710.4	M48*
	710.5	M49*
	710.8	M50*
	710.9	M51*
	711	M52*
	711.0	M53*
	711.00	M54*
	711.01	M60*
	711.02	M61*
	711.03	M62*
	711.04	M63*
	711.05	M65*
	711.06	M66*
	711.07	M67*
	711.08	M70*
	711.09	M71*
	711.1	M72*
	711.10	M73*
	711.11	M74*
	711.12	M75*
	711.13	M76*
	711.14	M77*
	711.15	M78*
	711.16	M79*
	711.17	M86*
	711.18	M87*
	711.19	M88*
	711.2	M89*
	711.20	M90*
	711.21	M91*
	711.22	M92*
	711.23	M93*
	711.24	M94*
	711.25	M95*
	711.26	M96*
	711.27
	711.28
	711.29
	711.3
	711.30
	711.31
	711.32
	711.33
	711.34
	711.35
	711.36
	711.37
	711.38
	711.39
	711.4
	711.40
	711.41
	711.42
	711.43
	711.44
	711.45
	711.46
	711.47
	711.48
	711.49
	711.5
	711.50
	711.51
	711.52
	711.53
	711.54
	711.55
	711.56
	711.57
	711.58
	711.59
	711.6
	711.60
	711.61
	711.62
	711.63
	711.64
	711.65
	711.66
	711.67
	711.68
	711.69
	711.7
	711.70
	711.71
	711.72
	711.73
	711.74
	711.75
	711.76
	711.77
	711.78
	711.79
	711.8
	711.80
	711.81
	711.82
	711.83
	711.84
	711.85
	711.86
	711.87
	711.88
	711.89
	711.9
	711.90
	711.91
	711.92
	711.93
	711.94
	711.95
	711.96
	711.97
	711.98
	711.99
	712
	712.1
	712.10
	712.11
	712.12
	712.13
	712.14
	712.15
	712.16
	712.17
	712.18
	712.19
	712.2
	712.20
	712.21
	712.22
	712.23
	712.24
	712.25
	712.26
	712.27
	712.28
	712.29
	712.3
	712.30
	712.31
	712.32
	712.33
	712.34
	712.35
	712.36
	712.37
	712.38
	712.39
	712.8
	712.80
	712.81
	712.82
	712.83
	712.84
	712.85
	712.86
	712.87
	712.88
	712.89
	712.9
	712.90
	712.91
	712.92
	712.93
	712.94
	712.95
	712.96
	712.97
	712.98
	712.99
	713
	713.0
	713.1
	713.2
	713.3
	713.4
	713.5
	713.6
	713.7
	713.8
	714
	714.0
	714.1
	714.2
	714.3
	714.30
	714.31
	714.32
	714.33
	714.4
	714.8
	714.81
	714.89
	714.9
	715
	715.0
	715.00
	715.04
	715.09
	715.1
	715.10
	715.11
	715.12
	715.13
	715.14
	715.15
	715.16
	715.17
	715.18
	715.2
	715.20
	715.21
	715.22
	715.23
	715.24
	715.25
	715.26
	715.27
	715.28
	715.3
	715.30
	715.31
	715.32
	715.33
	715.34
	715.35
	715.36
	715.37
	715.38
	715.8
	715.80
	715.89
	715.9
	715.90
	715.91
	715.92
	715.93
	715.94
	715.95
	715.96
	715.97
	715.98
	716
	716.0
	716.00
	716.01
	716.02
	716.03
	716.04
	716.05
	716.06
	716.07
	716.08
	716.09
	716.1
	716.10
	716.11
	716.12
	716.13
	716.14
	716.15
	716.16
	716.17
	716.18
	716.19
	716.2
	716.20
	716.21
	716.22
	716.23
	716.24
	716.25
	716.26
	716.27
	716.28
	716.29
	716.3
	716.30
	716.31
	716.32
	716.33
	716.34
	716.35
	716.36
	716.37
	716.38
	716.39
	716.4
	716.40
	716.41
	716.42
	716.43
	716.44
	716.45
	716.46
	716.47
	716.48
	716.49
	716.5
	716.50
	716.51
	716.52
	716.53
	716.54
	716.55
	716.56
	716.57
	716.58
	716.59
	716.6
	716.60
	716.61
	716.62
	716.63
	716.64
	716.65
	716.66
	716.67
	716.68
	716.8
	716.80
	716.81
	716.82
	716.83
	716.84
	716.85
	716.86
	716.87
	716.88
	716.89
	716.9
	716.90
	716.91
	716.92
	716.93
	716.94
	716.95
	716.96
	716.97
	716.98
	716.99
	717
	717.0
	717.1
	717.2
	717.3
	717.4
	717.40
	717.41
	717.42
	717.43
	717.49
	717.5
	717.6
	717.7
	717.8
	717.81
	717.82
	717.83
	717.84
	717.85
	717.89
	717.9
	718
	718.0
	718.00
	718.01
	718.02
	718.03
	718.04
	718.05
	718.07
	718.08
	718.09
	718.1
	718.10
	718.11
	718.12
	718.13
	718.14
	718.15
	718.17
	718.18
	718.19
	718.2
	718.20
	718.21
	718.22
	718.23
	718.24
	718.25
	718.26
	718.27
	718.28
	718.29
	718.3
	718.30
	718.31
	718.32
	718.33
	718.34
	718.35
	718.36
	718.37
	718.38
	718.39
	718.4
	718.40
	718.41
	718.42
	718.43
	718.44
	718.45
	718.46
	718.47
	718.48
	718.49
	718.5
	718.50
	718.51
	718.52
	718.53
	718.54
	718.55
	718.56
	718.57
	718.58
	718.59
	718.6
	718.60
	718.65
	718.7
	718.70
	718.71
	718.72
	718.73
	718.74
	718.75
	718.76
	718.77
	718.78
	718.79
	718.8
	718.80
	718.81
	718.82
	718.83
	718.84
	718.85
	718.86
	718.87
	718.88
	718.89
	718.9
	718.90
	718.91
	718.92
	718.93
	718.94
	718.95
	718.97
	718.98
	718.99
	719
	719.0
	719.00
	719.01
	719.02
	719.03
	719.04
	719.05
	719.06
	719.07
	719.08
	719.09
	719.1
	719.10
	719.11
	719.12
	719.13
	719.14
	719.15
	719.16
	719.17
	719.18
	719.19
	719.2
	719.20
	719.21
	719.22
	719.23
	719.24
	719.25
	719.26
	719.27
	719.28
	719.29
	719.3
	719.30
	719.31
	719.32
	719.33
	719.34
	719.35
	719.36
	719.37
	719.38
	719.39
	719.4
	719.40
	719.41
	719.42
	719.43
	719.44
	719.45
	719.46
	719.47
	719.48
	719.49
	719.5
	719.50
	719.51
	719.52
	719.53
	719.54
	719.55
	719.56
	719.57
	719.58
	719.59
	719.6
	719.60
	719.61
	719.62
	719.63
	719.64
	719.65
	719.66
	719.67
	719.68
	719.69
	719.7
	719.70
	719.75
	719.76
	719.77
	719.78
	719.79
	719.8
	719.80
	719.81
	719.82
	719.83
	719.84
	719.85
	719.86
	719.87
	719.88
	719.89
	719.9
	719.90
	719.91
	719.92
	719.93
	719.94
	719.95
	719.96
	719.97
	719.98
	719.99
	720
	720.0
	720.1
	720.2
	720.8
	720.81
	720.89
	720.9
	721
	721.0
	721.1
	721.2
	721.3
	721.4
	721.41
	721.42
	721.5
	721.6
	721.7
	721.8
	721.9
	721.90
	721.91
	722
	722.0
	722.1
	722.10
	722.11
	722.2
	722.3
	722.30
	722.31
	722.32
	722.39
	722.4
	722.5
	722.51
	722.52
	722.6
	722.7
	722.70
	722.71
	722.72
	722.73
	722.8
	722.80
	722.81
	722.82
	722.83
	722.9
	722.90
	722.91
	722.92
	722.93
	723
	723.0
	723.1
	723.2
	723.3
	723.4
	723.5
	723.6
	723.7
	723.8
	723.9
	724
	724.0
	724.00
	724.01
	724.02
	724.03
	724.09
	724.1
	724.2
	724.3
	724.4
	724.5
	724.6
	724.7
	724.70
	724.71
	724.79
	724.8
	724.9
	725
	726
	726.0
	726.1
	726.10
	726.11
	726.12
	726.13
	726.19
	726.2
	726.3
	726.30
	726.31
	726.32
	726.33
	726.39
	726.4
	726.5
	726.6
	726.60
	726.61
	726.62
	726.63
	726.64
	726.65
	726.69
	726.7
	726.70
	726.71
	726.72
	726.73
	726.79
	726.8
	726.9
	726.90
	726.91
	727
	727.0
	727.00
	727.01
	727.02
	727.03
	727.04
	727.05
	727.06
	727.09
	727.1
	727.2
	727.3
	727.4
	727.40
	727.41
	727.42
	727.43
	727.49
	727.5
	727.50
	727.51
	727.59
	727.6
	727.60
	727.61
	727.62
	727.63
	727.64
	727.65
	727.66
	727.67
	727.68
	727.69
	727.8
	727.81
	727.82
	727.83
	727.89
	727.9
	728
	728.0
	728.1
	728.10
	728.11
	728.12
	728.13
	728.19
	728.2
	728.3
	728.4
	728.5
	728.6
	728.7
	728.71
	728.79
	728.8
	728.81
	728.82
	728.83
	728.84
	728.85
	728.86
	728.87
	728.88
	728.89
	728.9
	729
	729.0
	729.1
	729.2
	729.3
	729.30
	729.31
	729.39
	729.4
	729.5
	729.6
	729.7
	729.71
	729.72
	729.73
	729.79
	729.8
	729.81
	729.82
	729.89
	729.9
	729.90
	729.91
	729.92
	729.99
	730
	730.0
	730.00
	730.01
	730.02
	730.03
	730.04
	730.05
	730.06
	730.07
	730.08
	730.09
	730.1
	730.10
	730.11
	730.12
	730.13
	730.14
	730.15
	730.16
	730.17
	730.18
	730.19
	730.2
	730.20
	730.21
	730.22
	730.23
	730.24
	730.25
	730.26
	730.27
	730.28
	730.29
	730.3
	730.30
	730.31
	730.32
	730.33
	730.34
	730.35
	730.36
	730.37
	730.38
	730.39
	730.7
	730.70
	730.71
	730.72
	730.73
	730.74
	730.75
	730.76
	730.77
	730.78
	730.79
	730.8
	730.80
	730.81
	730.82
	730.83
	730.84
	730.85
	730.86
	730.87
	730.88
	730.89
	730.9
	730.90
	730.91
	730.92
	730.93
	730.94
	730.95
	730.96
	730.97
	730.98
	730.99
	731
	731.0
	731.1
	731.2
	731.3
	731.8
	732
	732.0
	732.1
	732.2
	732.3
	732.4
	732.5
	732.6
	732.7
	732.8
	732.9
	733
	733.0
	733.00
	733.01
	733.02
	733.03
	733.09
	733.1
	733.10
	733.11
	733.12
	733.13
	733.14
	733.15
	733.16
	733.19
	733.2
	733.20
	733.21
	733.22
	733.29
	733.3
	733.4
	733.40
	733.41
	733.42
	733.43
	733.44
	733.45
	733.49
	733.5
	733.6
	733.7
	733.8
	733.81
	733.82
	733.9
	733.90
	733.91
	733.92
	733.93
	733.94
	733.95
	733.96
	733.97
	733.98
	733.99
	734
	735
	735.0
	735.1
	735.2
	735.3
	735.4
	735.5
	735.8
	735.9
	736
	736.0
	736.00
	736.01
	736.02
	736.03
	736.04
	736.05
	736.06
	736.07
	736.09
	736.1
	736.2
	736.20
	736.21
	736.22
	736.29
	736.3
	736.30
	736.31
	736.32
	736.39
	736.4
	736.41
	736.42
	736.5
	736.6
	736.7
	736.70
	736.71
	736.72
	736.73
	736.74
	736.75
	736.76
	736.79
	736.8
	736.81
	736.89
	736.9
	737
	737.0
	737.1
	737.10
	737.11
	737.12
	737.19
	737.2
	737.20
	737.21
	737.22
	737.29
	737.3
	737.30
	737.31
	737.32
	737.33
	737.34
	737.39
	737.4
	737.40
	737.41
	737.42
	737.43
	737.8
	737.9
	738
	738.0
	738.1
	738.10
	738.11
	738.12
	738.19
	738.2
	738.3
	738.4
	738.5
	738.6
	738.7
	738.8
	738.9
	739
	739.0
	739.1
	739.2
	739.3
	739.4
	739.5
	739.6
	739.7
	739.8
	739.9
Injury is defined using diagnosis code and DRG codes.
	Diagnosis code: Primary diagnosis position, Inpatient setting OR first 4 listed diagnosis in ED or Physician Office setting.
	Physican office is setting is defined if the Outpatient service file has 'STDPLACE' (Place of Service) code = 11
	ICD-9 diagnosis code	ICD-10 diagnosis code	Diagnosis Related Group code (DRG)
	840	S00*	955
	840.0	S01*	82
	840.1	S02*	820
	840.2	S03*	821
	840.3	S04*	822
	840.4	S05*	823
	840.5	S06*	824
	840.6	S07*	825
	840.7	S08*	826
	840.8	S09*	827
	840.9	S10*	828
	841	S11*	829
	841.0	S12*	83
	841.1	S13*	830
	841.2	S14*	834
	841.3	S15*	835
	841.8	S16*	836
	841.9	S17*	837
	842	S18*	838
	842.0	S19*	839
	842.00	S20*	84
	842.01	S21*	840
	842.02	S22*	841
	842.09	S23*	842
	842.1	S24*	843
	842.10	S25*	844
	842.11	S26*	845
	842.12	S27*	846
	842.13	S28*	847
	842.19	S29*	848
	843	S30*	849
	843.0	S31*	85
	843.1	S32*	853
	843.8	S33*	854
	843.9	S34*	855
	844	S35*	856
	844.0	S36*	857
	844.1	S37*	858
	844.2	S38*	86
	844.3	S39*	862
	844.8	S40*	863
	844.9	S41*	864
	845	S42*	865
	845.0	S43*	866
	845.00	S44*	867
	845.01	S45*	868
	845.02	S46*	869
	845.03	S47*	87
	845.09	S48*	870
	845.1	S49*	871
	845.10	S50*	872
	845.11	S51*	876
	845.12	S52*	88
	845.13	S53*	880
	845.19	S54*	881
	846	S55*	882
	846.0	S56*	883
	846.1	S57*	884
	846.2	S58*	885
	846.3	S59*	886
	846.8	S60*	887
	846.9	S61*	89
	847	S62*	894
	847.0	S63*	895
	847.1	S64*	896
	847.2	S65*	897
	847.3	S66*	90
	847.4	S67*	901
	847.9	S68*	902
	848	S69*	903
	848.0	S70*	904
	848.1	S71*	905
	848.2	S72*	906
	848.3	S73*	907
	848.4	S74*	908
	848.40	S75*	909
	848.41	S76*	913
	848.42	S77*	914
	848.49	S78*	956
	848.5	S79*	957
	848.8	S80*	958
	848.9	S81*	959
	850	S82*	963
	850.0	S83*	964
	850.1	S84*	965
	850.11	S85*
	850.12	S86*
	850.2	S87*
	850.3	S88*
	850.4	S89*
	850.5	S90*
	850.9	S91*
	851	S92*
	851.0	S93*
	851.00	S94*
	851.01	S95*
	851.02	S96*
	851.03	S97*
	851.04	S98*
	851.05	S99*
	851.06	T07**
	851.09	T14**
	851.1	T20*
	851.10	T21*
	851.11	T22*
	851.12	T23*
	851.13	T24*
	851.14	T25*
	851.15	T26*
	851.16	T27*
	851.19	T28*
	851.2	T30*
	851.20	T31*
	851.21	T32*
	851.22	T79*
	851.23
	851.24
	851.25
	851.26
	851.29
	851.3
	851.30
	851.31
	851.32
	851.33
	851.34
	851.35
	851.36
	851.39
	851.4
	851.40
	851.41
	851.42
	851.43
	851.44
	851.45
	851.46
	851.49
	851.5
	851.50
	851.51
	851.52
	851.53
	851.54
	851.55
	851.56
	851.59
	851.6
	851.60
	851.61
	851.62
	851.63
	851.64
	851.65
	851.66
	851.69
	851.7
	851.70
	851.71
	851.72
	851.73
	851.74
	851.75
	851.76
	851.79
	851.8
	851.80
	851.81
	851.82
	851.83
	851.84
	851.85
	851.86
	851.89
	851.9
	851.90
	851.91
	851.92
	851.93
	851.94
	851.95
	851.96
	851.99
	852
	852.0
	852.00
	852.01
	852.02
	852.03
	852.04
	852.05
	852.06
	852.09
	852.1
	852.10
	852.11
	852.12
	852.13
	852.14
	852.15
	852.16
	852.19
	852.2
	852.20
	852.21
	852.22
	852.23
	852.24
	852.25
	852.26
	852.29
	852.3
	852.30
	852.31
	852.32
	852.33
	852.34
	852.35
	852.36
	852.39
	852.4
	852.40
	852.41
	852.42
	852.43
	852.44
	852.45
	852.46
	852.49
	852.5
	852.50
	852.51
	852.52
	852.53
	852.54
	852.55
	852.56
	852.59
	853
	853.0
	853.00
	853.01
	853.02
	853.03
	853.04
	853.05
	853.06
	853.09
	853.1
	853.10
	853.11
	853.12
	853.13
	853.14
	853.15
	853.16
	853.19
	854
	854.0
	854.00
	854.01
	854.02
	854.03
	854.04
	854.05
	854.06
	854.09
	854.1
	854.10
	854.11
	854.12
	854.13
	854.14
	854.15
	854.16
	854.19
	860
	860.0
	860.1
	860.2
	860.3
	860.4
	860.5
	861
	861.0
	861.00
	861.01
	861.02
	861.03
	861.1
	861.10
	861.11
	861.12
	861.13
	861.2
	861.20
	861.21
	861.22
	861.3
	861.30
	861.31
	861.32
	862
	862.0
	862.1
	862.2
	862.21
	862.22
	862.29
	862.3
	862.31
	862.32
	862.39
	862.8
	862.9
	863
	863.0
	863.1
	863.2
	863.20
	863.21
	863.29
	863.3
	863.30
	863.31
	863.39
	863.4
	863.40
	863.41
	863.42
	863.43
	863.44
	863.45
	863.46
	863.49
	863.5
	863.50
	863.51
	863.52
	863.53
	863.54
	863.55
	863.56
	863.59
	863.8
	863.80
	863.81
	863.82
	863.83
	863.84
	863.85
	863.89
	863.9
	863.90
	863.91
	863.92
	863.93
	863.94
	863.95
	863.99
	864
	864.0
	864.00
	864.01
	864.02
	864.03
	864.04
	864.05
	864.09
	864.1
	864.10
	864.11
	864.12
	864.13
	864.14
	864.15
	864.19
	865
	865.0
	865.00
	865.01
	865.02
	865.03
	865.04
	865.09
	865.1
	865.10
	865.11
	865.12
	865.13
	865.14
	865.19
	866
	866.0
	866.00
	866.01
	866.02
	866.03
	866.1
	866.10
	866.11
	866.12
	866.13
	867
	867.0
	867.1
	867.2
	867.3
	867.4
	867.5
	867.6
	867.7
	867.8
	867.9
	868
	868.0
	868.00
	868.01
	868.02
	868.03
	868.04
	868.09
	868.1
	868.10
	868.11
	868.12
	868.13
	868.14
	868.19
	869
	869.0
	869.1
	870
	870.0
	870.1
	870.2
	870.3
	870.4
	870.8
	870.9
	871
	871.0
	871.1
	871.2
	871.3
	871.4
	871.5
	871.6
	871.7
	871.9
	872
	872.0
	872.00
	872.01
	872.02
	872.1
	872.10
	872.11
	872.12
	872.6
	872.61
	872.62
	872.63
	872.64
	872.69
	872.7
	872.71
	872.72
	872.73
	872.74
	872.79
	872.8
	872.9
	873
	873.0
	873.1
	873.2
	873.20
	873.21
	873.22
	873.23
	873.29
	873.3
	873.30
	873.31
	873.32
	873.33
	873.39
	873.4
	873.40
	873.41
	873.42
	873.43
	873.44
	873.49
	873.5
	873.50
	873.51
	873.52
	873.53
	873.54
	873.59
	873.6
	873.60
	873.61
	873.62
	873.63
	873.64
	873.65
	873.69
	873.7
	873.70
	873.71
	873.72
	873.73
	873.74
	873.75
	873.79
	873.8
	873.9
	874
	874.0
	874.00
	874.01
	874.02
	874.1
	874.10
	874.11
	874.12
	874.2
	874.3
	874.4
	874.5
	874.8
	874.9
	875
	875.0
	875.1
	876
	876.0
	876.1
	877
	877.0
	877.1
	878
	878.0
	878.1
	878.2
	878.3
	878.4
	878.5
	878.6
	878.7
	878.8
	878.9
	879
	879.0
	879.1
	879.2
	879.3
	879.4
	879.5
	879.6
	879.7
	879.8
	879.9
	880
	880.0
	880.00
	880.01
	880.02
	880.03
	880.09
	880.1
	880.10
	880.11
	880.12
	880.13
	880.19
	880.2
	880.20
	880.21
	880.22
	880.23
	880.29
	881
	881.0
	881.00
	881.01
	881.02
	881.1
	881.10
	881.11
	881.12
	881.2
	881.20
	881.21
	881.22
	882
	882.0
	882.1
	882.2
	883
	883.0
	883.1
	883.2
	884
	884.0
	884.1
	884.2
	885
	885.0
	885.1
	886
	886.0
	886.1
	887
	887.0
	887.1
	887.2
	887.3
	887.4
	887.5
	887.6
	887.7
	890
	890.0
	890.1
	890.2
	891
	891.0
	891.1
	891.2
	892
	892.0
	892.1
	892.2
	893
	893.0
	893.1
	893.2
	894
	894.0
	894.1
	894.2
	895
	895.0
	895.1
	896
	896.0
	896.1
	896.2
	896.3
	897
	897.0
	897.1
	897.2
	897.3
	897.4
	897.5
	897.6
	897.7
	900
	900.0
	900.00
	900.01
	900.02
	900.03
	900.1
	900.8
	900.81
	900.82
	900.89
	900.9
	901
	901.0
	901.1
	901.2
	901.3
	901.4
	901.40
	901.41
	901.42
	901.8
	901.81
	901.82
	901.83
	901.89
	901.9
	902
	902.0
	902.1
	902.10
	902.11
	902.19
	902.2
	902.20
	902.21
	902.22
	902.23
	902.24
	902.25
	902.26
	902.27
	902.29
	902.3
	902.31
	902.32
	902.33
	902.34
	902.39
	902.4
	902.40
	902.41
	902.42
	902.49
	902.5
	902.50
	902.51
	902.52
	902.53
	902.54
	902.55
	902.56
	902.59
	902.8
	902.81
	902.82
	902.87
	902.89
	902.9
	903
	903.0
	903.00
	903.01
	903.02
	903.1
	903.2
	903.3
	903.4
	903.5
	903.8
	903.9
	904
	904.0
	904.1
	904.2
	904.3
	904.4
	904.40
	904.41
	904.42
	904.5
	904.50
	904.51
	904.52
	904.53
	904.54
	904.6
	904.7
	904.8
	904.9
	905
	905.0
	905.1
	905.2
	905.3
	905.4
	905.5
	905.6
	905.7
	905.8
	905.9
	906
	906.0
	906.1
	906.2
	906.3
	906.4
	906.5
	906.6
	906.7
	906.8
	906.9
[truncated: 1,688 more rows]
