# Supplementary material for: Reproducibility of real-world evidence studies using clinical practice data to inform regulatory and coverage decisions
Source: Nat Commun. 2022 Aug 31;13:5126. doi: 10.1038/s41467-022-32310-3 (PMC9430007; doi:10.1038/s41467-022-32310-3)
Supplement: Supplementary file 7 — Supplementary Dataset 4 [file 41467_2022_32310_MOESM7_ESM.zip › Data S4 Study specific author contact files with details of implementation/REPEAT_065_final.xlsx]

## Sheet: Assumptions
Category	Assumptions
MEASURES	The algorithms used to define the variables in the replication of the study are provided in the worksheet named 'codes'
Exposure	We assumed exposure was defined in any care setting using inpatient service table and outpatient table.
Outcomes	We assumed outcome was defined in any care setting using inpatient service table and outpatient table.
Inclusion/Exclusion	We assumed any diagnosis position and ED care setting to define exclusion criteria
	We assumed ED setting was defined based on REPEAT standard measure
	We defined capitated plans as Insurance plan belonging to HMO or POS with capitation category based on the MarketScan data dictionary 2015 as reference
	We assumed acute MI used in exclusion criteria was defined using both ICD9 and DRG codes.
Covariates	We assumed covariates are defined using any diagnosis position and in any care setting
	We assumed the following therapeutic classes were used to define covariates: Hypertension (Therapeutic class: 40280800, 40281600, 40282000, 40282400, 40289200, 24040416, 24040424); Diabetes (Therapeutic class: 68200000, 68200200, 68200300, 68200400, 68200500, 68200600, 68200800, 68201600, 68201700, 68201800, 68202000, 68202800, 68209200) and Hyperlipidemia (Therapeutic class: 24060000, 24060400, …
	We assumed ED setting and Antihyperlipidemic drugs were defined based on REPEAT standard measures
	We assumed combination of drugs was not used when 'Antiplatelet treatment' covariate was defined
COHORT CREATION
ANALYSIS

## Sheet: Attrition table
Patients between age 18-64 years who presented to ED with chest pain or angina between 2011 - 2012 from MarketScan database
	Less Excluded Patients	Remaining Patients
All patients in our database		179222705
Patients who visit ED for Chest pain/Angina between Jan 1st 2011 - Dec 31st 2012 Date of ED visit is cohort entry date (CED)	-177324150	1898555
Excluded due to insufficient medical enrollment on CED	-11224	1887331
Excluded based on Age less than 18 years of CED	-75571	1811760
Excluded based on Age greater than 64 years on CED	-443141	1368619
Excluded based on occurrence of Capitated plans	-159776	1208843
Excluded based on occurrence of Other cardiopulmonary diagnosis on CED	-197194	1011649
Excluded based on occurrence Acute and subacute IHD on CED	-41739	969910
Excluded based on occurrence of Acute MI on CED	-27913	941997
Patients without 'active' enrollment' Active enrollment: continuously enrolled with any gaps for the month of and next month following the ED visit	-237439	704558
Patients who did not start follow-up	-1475	703083
Final analytic cohort		703083
Exposure: Testing within 30 days		205723
Reference: Not tested within 30 days		497360

## Sheet: Cohort as text
COHORT CREATION Cohort Entry Entry date: Between Jan 01, 2011 and Dec 31, 2012. If a patient has multiple possible qualifying cohort entry events, the patient enters the cohort on the first-occurring qualifying event before exclusions are applied. Cohort Inclusion Measure: All patients who visited ED for Chest pain or Angina. For the purposes of identifying potential qualifying cohort entry dates…

## Sheet: Analysis as text
Statistical Analysis TABLE 1 This following patient characteristics were evaluated: Angio/Non-invasive testing Exercise ECG Stress echo Myocardial perfusion scan CT coronary angiography Coronary angiography The assessment period for the above was on the date of testing and is assessed only for the testing cohort (exposure group). TABLE 2 and OUTCOME Patient Characteristics This following patient …

## Sheet: Table 1
	Table 1. Cardiac Testing within 30 days (Overall cohort)
	ORIGINAL STUDY			REPLICATED STUDY
Cohort size	926633			703083
Noninvasive/angiography	24.28			29.26
Noninvasive test
Exercise ECG	4.02			22.44
Stress echocardiography	5.21			6.02
Myocardial perfusion scanc	13.58			15.65
Coronary CT angiography	0.5			0.5
Coronary angiography	3.45			3.37
	Table 2. Baseline Characteristics
	ORIGINAL STUDY			REPLICATED STUDY
	No-Testing	Testing		No-Testing	Testing
N	701660	224973		497360	205723
Age, mean	42.6	49.7		42.9	50.28
Female, %	59.6	52.5		58.1	51.7
Chronic kidney disease, %	2.1	1.6		1.8	1.6
Diabetes, %	14.2	17.5		12.9	18
Hyperlipidemia, %	30.6	43.4		27.5	42.6
Hypertension, %	38.2	47.8		34.9	47.4
Ischemic heart disease, %	4.5	5.2		1.5	2.4
Peripheral vascular disease, %	3.4	3.3		2.3	2.6
Smoking history, %	10.7	8.4		6.4	5.2
Acute MI, previous year, %	1.1	1.4		0.5	0.9
Coronary angiography, previous year, %	4.8	4.2		1.2	1
Coronary revascularization, previous year, %	1.8	2.9		0.6	1.3
Cardiologist visit, previous year, %	8.6	7.4		42.1	36.2
Cerebrovascular accident, previous year, %	4.1	3.9		3.1	3.4
Noninvasive test, previous, %	13.1	11.8		6.6	6.8
Antihyperlipidemic treatment, %	15.1	23.2		17	29
Antiplatelet treatment, %	3.4	5.4		2.4	4.7
Primary beneficiary, %	62.9	69.7		63.8	70.2
Total follow-up, mean number of days from ED visit	290.6	297.1		300.3	298.7

## Sheet: Outcomes
Mutilvariable analysis, Outcome: Coronary revascularization, 365 days follow-up
ORIGINAL STUDY
Estimate	22.7
Standard error	0.3
REPLICATED STUDY
Estimate	24.9
Standard error	0.38

## Sheet: Codes
Acute MI
This event measure was defined as occurring when any of the following criteria were met:
	The occurrence of Inpatient with the following attributes:
	Diagnosis Code (Any Position) is any of: { "410.0", "410.00", "410.01", "410.02", "410.1", "410.10", "410.11", "410.12", "410.2", "410.20", "410.21", "410.22", "410.3", "410.30", "410.31", "410.32", "410.4", "410.40", "410.41", "410.42", "410.5", "410.50", "410.51", "410.52", "410.6", "410.60", "410.61", "410.62", "410.7", "410.70", "410.71", "410.72", "410.8", "410.80", "410.81", "410.82", "410.…
	410.0 - (ICD9) ACUTE MYOCARDIAL INFARCTION OF ANTEROLATERAL WALL
	410.00 - (ICD9) ACUTE MYOCARDIAL INFARCTION OF ANTEROLATERAL WALL EPISODE OF CARE UNSPECIFIED
	410.01 - (ICD9) ACUTE MYOCARDIAL INFARCTION OF ANTEROLATERAL WALL INITIAL EPISODE OF CARE
	410.02 - (ICD9) ACUTE MYOCARDIAL INFARCTION OF ANTEROLATERAL WALL SUBSEQUENT EPISODE OF CARE
	410.1 - (ICD9) ACUTE MYOCARDIAL INFARCTION OF OTHER ANTERIOR WALL
	410.10 - (ICD9) ACUTE MYOCARDIAL INFARCTION OF OTHER ANTERIOR WALL EPISODE OF CARE UNSPECIFIED
	410.11 - (ICD9) ACUTE MYOCARDIAL INFARCTION OF OTHER ANTERIOR WALL INITIAL EPISODE OF CARE
	410.12 - (ICD9) ACUTE MYOCARDIAL INFARCTION OF OTHER ANTERIOR WALL SUBSEQUENT EPISODE OF CARE
	410.2 - (ICD9) ACUTE MYOCARDIAL INFARCTION OF INFEROLATERAL WALL
	410.20 - (ICD9) ACUTE MYOCARDIAL INFARCTION OF INFEROLATERAL WALL EPISODE OF CARE UNSPECIFIED
	410.21 - (ICD9) ACUTE MYOCARDIAL INFARCTION OF INFEROLATERAL WALL INITIAL EPISODE OF CARE
	410.22 - (ICD9) ACUTE MYOCARDIAL INFARCTION OF INFEROLATERAL WALL SUBSEQUENT EPISODE OF CARE
	410.3 - (ICD9) ACUTE MYOCARDIAL INFARCTION OF INFEROPOSTERIOR WALL
	410.30 - (ICD9) ACUTE MYOCARDIAL INFARCTION OF INFEROPOSTERIOR WALL EPISODE OF CARE UNSPECIFIED
	410.31 - (ICD9) ACUTE MYOCARDIAL INFARCTION OF INFEROPOSTERIOR WALL INITIAL EPISODE OF CARE
	410.32 - (ICD9) ACUTE MYOCARDIAL INFARCTION OF INFEROPOSTERIOR WALL SUBSEQUENT EPISODE OF CARE
	410.4 - (ICD9) ACUTE MYOCARDIAL INFARCTION OF OTHER INFERIOR WALL
	410.40 - (ICD9) ACUTE MYOCARDIAL INFARCTION OF OTHER INFERIOR WALL EPISODE OF CARE UNSPECIFIED
	410.41 - (ICD9) ACUTE MYOCARDIAL INFARCTION OF OTHER INFERIOR WALL INITIAL EPISODE OF CARE
	410.42 - (ICD9) ACUTE MYOCARDIAL INFARCTION OF OTHER INFERIOR WALL SUBSEQUENT EPISODE OF CARE
	410.5 - (ICD9) ACUTE MYOCARDIAL INFARCTION OF OTHER LATERAL WALL
	410.50 - (ICD9) ACUTE MYOCARDIAL INFARCTION OF OTHER LATERAL WALL EPISODE OF CARE UNSPECIFIED
	410.51 - (ICD9) ACUTE MYOCARDIAL INFARCTION OF OTHER LATERAL WALL INITIAL EPISODE OF CARE
	410.52 - (ICD9) ACUTE MYOCARDIAL INFARCTION OF OTHER LATERAL WALL SUBSEQUENT EPISODE OF CARE
	410.6 - (ICD9) TRUE POSTERIOR WALL INFARCTION
	410.60 - (ICD9) TRUE POSTERIOR WALL INFARCTION EPISODE OF CARE UNSPECIFIED
	410.61 - (ICD9) TRUE POSTERIOR WALL INFARCTION INITIAL EPISODE OF CARE
	410.62 - (ICD9) TRUE POSTERIOR WALL INFARCTION SUBSEQUENT EPISODE OF CARE
	410.7 - (ICD9) SUBENDOCARDIAL INFARCTION
	410.70 - (ICD9) SUBENDOCARDIAL INFARCTION EPISODE OF CARE UNSPECIFIED
	410.71 - (ICD9) SUBENDOCARDIAL INFARCTION INITIAL EPISODE OF CARE
	410.72 - (ICD9) SUBENDOCARDIAL INFARCTION SUBSEQUENT EPISODE OF CARE
	410.8 - (ICD9) ACUTE MYOCARDIAL INFARCTION OF OTHER SPECIFIED SITES
	410.80 - (ICD9) ACUTE MYOCARDIAL INFARCTION OF OTHER SPECIFIED SITES EPISODE OF CARE UNSPECIFIED
	410.81 - (ICD9) ACUTE MYOCARDIAL INFARCTION OF OTHER SPECIFIED SITES INITIAL EPISODE OF CARE
	410.82 - (ICD9) ACUTE MYOCARDIAL INFARCTION OF OTHER SPECIFIED SITES SUBSEQUENT EPISODE OF CARE
	410.9 - (ICD9) ACUTE MYOCARDIAL INFARCTION OF UNSPECIFIED SITE
	410.90 - (ICD9) ACUTE MYOCARDIAL INFARCTION OF UNSPECIFIED SITE EPISODE OF CARE UNSPECIFIED
	410.91 - (ICD9) ACUTE MYOCARDIAL INFARCTION OF UNSPECIFIED SITE INITIAL EPISODE OF CARE
	410.92 - (ICD9) ACUTE MYOCARDIAL INFARCTION OF UNSPECIFIED SITE SUBSEQUENT EPISODE OF CARE
	Service Sub-Category is any of: { "10120", "10220", "10320", "10420", "10520", "12220", "20120", "20220", "21120", "21220", "22120", "22320", "30120", "30220", "30320", "30420", "30520", "30620", "31120", "31220", "31320", "31420", "31520", "31620" }
	10120
	10220
	10320
	10420
	10520
	12220
	20120
	20220
	21120
	21220
	22120
	22320
	30120
	30220
	30320
	30420
	30520
	30620
	31120
	31220
	31320
	31420
	31520
	31620
	The occurrence of Outpatient with the following attributes:
	Diagnosis Code (Any Position) is any of: { "410.0", "410.00", "410.01", "410.02", "410.1", "410.10", "410.11", "410.12", "410.2", "410.20", "410.21", "410.22", "410.3", "410.30", "410.31", "410.32", "410.4", "410.40", "410.41", "410.42", "410.5", "410.50", "410.51", "410.52", "410.6", "410.60", "410.61", "410.62", "410.7", "410.70", "410.71", "410.72", "410.8", "410.80", "410.81", "410.82", "410.…
	410.0 - (ICD9) ACUTE MYOCARDIAL INFARCTION OF ANTEROLATERAL WALL
	410.00 - (ICD9) ACUTE MYOCARDIAL INFARCTION OF ANTEROLATERAL WALL EPISODE OF CARE UNSPECIFIED
	410.01 - (ICD9) ACUTE MYOCARDIAL INFARCTION OF ANTEROLATERAL WALL INITIAL EPISODE OF CARE
	410.02 - (ICD9) ACUTE MYOCARDIAL INFARCTION OF ANTEROLATERAL WALL SUBSEQUENT EPISODE OF CARE
	410.1 - (ICD9) ACUTE MYOCARDIAL INFARCTION OF OTHER ANTERIOR WALL
	410.10 - (ICD9) ACUTE MYOCARDIAL INFARCTION OF OTHER ANTERIOR WALL EPISODE OF CARE UNSPECIFIED
	410.11 - (ICD9) ACUTE MYOCARDIAL INFARCTION OF OTHER ANTERIOR WALL INITIAL EPISODE OF CARE
	410.12 - (ICD9) ACUTE MYOCARDIAL INFARCTION OF OTHER ANTERIOR WALL SUBSEQUENT EPISODE OF CARE
	410.2 - (ICD9) ACUTE MYOCARDIAL INFARCTION OF INFEROLATERAL WALL
	410.20 - (ICD9) ACUTE MYOCARDIAL INFARCTION OF INFEROLATERAL WALL EPISODE OF CARE UNSPECIFIED
	410.21 - (ICD9) ACUTE MYOCARDIAL INFARCTION OF INFEROLATERAL WALL INITIAL EPISODE OF CARE
	410.22 - (ICD9) ACUTE MYOCARDIAL INFARCTION OF INFEROLATERAL WALL SUBSEQUENT EPISODE OF CARE
	410.3 - (ICD9) ACUTE MYOCARDIAL INFARCTION OF INFEROPOSTERIOR WALL
	410.30 - (ICD9) ACUTE MYOCARDIAL INFARCTION OF INFEROPOSTERIOR WALL EPISODE OF CARE UNSPECIFIED
	410.31 - (ICD9) ACUTE MYOCARDIAL INFARCTION OF INFEROPOSTERIOR WALL INITIAL EPISODE OF CARE
	410.32 - (ICD9) ACUTE MYOCARDIAL INFARCTION OF INFEROPOSTERIOR WALL SUBSEQUENT EPISODE OF CARE
	410.4 - (ICD9) ACUTE MYOCARDIAL INFARCTION OF OTHER INFERIOR WALL
	410.40 - (ICD9) ACUTE MYOCARDIAL INFARCTION OF OTHER INFERIOR WALL EPISODE OF CARE UNSPECIFIED
	410.41 - (ICD9) ACUTE MYOCARDIAL INFARCTION OF OTHER INFERIOR WALL INITIAL EPISODE OF CARE
	410.42 - (ICD9) ACUTE MYOCARDIAL INFARCTION OF OTHER INFERIOR WALL SUBSEQUENT EPISODE OF CARE
	410.5 - (ICD9) ACUTE MYOCARDIAL INFARCTION OF OTHER LATERAL WALL
	410.50 - (ICD9) ACUTE MYOCARDIAL INFARCTION OF OTHER LATERAL WALL EPISODE OF CARE UNSPECIFIED
	410.51 - (ICD9) ACUTE MYOCARDIAL INFARCTION OF OTHER LATERAL WALL INITIAL EPISODE OF CARE
	410.52 - (ICD9) ACUTE MYOCARDIAL INFARCTION OF OTHER LATERAL WALL SUBSEQUENT EPISODE OF CARE
	410.6 - (ICD9) TRUE POSTERIOR WALL INFARCTION
	410.60 - (ICD9) TRUE POSTERIOR WALL INFARCTION EPISODE OF CARE UNSPECIFIED
	410.61 - (ICD9) TRUE POSTERIOR WALL INFARCTION INITIAL EPISODE OF CARE
	410.62 - (ICD9) TRUE POSTERIOR WALL INFARCTION SUBSEQUENT EPISODE OF CARE
	410.7 - (ICD9) SUBENDOCARDIAL INFARCTION
	410.70 - (ICD9) SUBENDOCARDIAL INFARCTION EPISODE OF CARE UNSPECIFIED
	410.71 - (ICD9) SUBENDOCARDIAL INFARCTION INITIAL EPISODE OF CARE
	410.72 - (ICD9) SUBENDOCARDIAL INFARCTION SUBSEQUENT EPISODE OF CARE
	410.8 - (ICD9) ACUTE MYOCARDIAL INFARCTION OF OTHER SPECIFIED SITES
	410.80 - (ICD9) ACUTE MYOCARDIAL INFARCTION OF OTHER SPECIFIED SITES EPISODE OF CARE UNSPECIFIED
	410.81 - (ICD9) ACUTE MYOCARDIAL INFARCTION OF OTHER SPECIFIED SITES INITIAL EPISODE OF CARE
	410.82 - (ICD9) ACUTE MYOCARDIAL INFARCTION OF OTHER SPECIFIED SITES SUBSEQUENT EPISODE OF CARE
	410.9 - (ICD9) ACUTE MYOCARDIAL INFARCTION OF UNSPECIFIED SITE
	410.90 - (ICD9) ACUTE MYOCARDIAL INFARCTION OF UNSPECIFIED SITE EPISODE OF CARE UNSPECIFIED
	410.91 - (ICD9) ACUTE MYOCARDIAL INFARCTION OF UNSPECIFIED SITE INITIAL EPISODE OF CARE
	410.92 - (ICD9) ACUTE MYOCARDIAL INFARCTION OF UNSPECIFIED SITE SUBSEQUENT EPISODE OF CARE
	Service Sub-Category is any of: { "10120", "10220", "10320", "10420", "10520", "12220", "20120", "20220", "21120", "21220", "22120", "22320", "30120", "30220", "30320", "30420", "30520", "30620", "31120", "31220", "31320", "31420", "31520", "31620" }
	10120
	10220
	10320
	10420
	10520
	12220
	20120
	20220
	21120
	21220
	22120
	22320
	30120
	30220
	30320
	30420
	30520
	30620
	31120
	31220
	31320
	31420
	31520
	31620
	The occurrence of Outpatient with the following attributes:
	Diagnosis Code (Any Position) is any of: { "410.0", "410.00", "410.01", "410.02", "410.1", "410.10", "410.11", "410.12", "410.2", "410.20", "410.21", "410.22", "410.3", "410.30", "410.31", "410.32", "410.4", "410.40", "410.41", "410.42", "410.5", "410.50", "410.51", "410.52", "410.6", "410.60", "410.61", "410.62", "410.7", "410.70", "410.71", "410.72", "410.8", "410.80", "410.81", "410.82", "410.…
	410.0 - (ICD9) ACUTE MYOCARDIAL INFARCTION OF ANTEROLATERAL WALL
	410.00 - (ICD9) ACUTE MYOCARDIAL INFARCTION OF ANTEROLATERAL WALL EPISODE OF CARE UNSPECIFIED
	410.01 - (ICD9) ACUTE MYOCARDIAL INFARCTION OF ANTEROLATERAL WALL INITIAL EPISODE OF CARE
	410.02 - (ICD9) ACUTE MYOCARDIAL INFARCTION OF ANTEROLATERAL WALL SUBSEQUENT EPISODE OF CARE
	410.1 - (ICD9) ACUTE MYOCARDIAL INFARCTION OF OTHER ANTERIOR WALL
	410.10 - (ICD9) ACUTE MYOCARDIAL INFARCTION OF OTHER ANTERIOR WALL EPISODE OF CARE UNSPECIFIED
	410.11 - (ICD9) ACUTE MYOCARDIAL INFARCTION OF OTHER ANTERIOR WALL INITIAL EPISODE OF CARE
	410.12 - (ICD9) ACUTE MYOCARDIAL INFARCTION OF OTHER ANTERIOR WALL SUBSEQUENT EPISODE OF CARE
	410.2 - (ICD9) ACUTE MYOCARDIAL INFARCTION OF INFEROLATERAL WALL
	410.20 - (ICD9) ACUTE MYOCARDIAL INFARCTION OF INFEROLATERAL WALL EPISODE OF CARE UNSPECIFIED
	410.21 - (ICD9) ACUTE MYOCARDIAL INFARCTION OF INFEROLATERAL WALL INITIAL EPISODE OF CARE
	410.22 - (ICD9) ACUTE MYOCARDIAL INFARCTION OF INFEROLATERAL WALL SUBSEQUENT EPISODE OF CARE
	410.3 - (ICD9) ACUTE MYOCARDIAL INFARCTION OF INFEROPOSTERIOR WALL
	410.30 - (ICD9) ACUTE MYOCARDIAL INFARCTION OF INFEROPOSTERIOR WALL EPISODE OF CARE UNSPECIFIED
	410.31 - (ICD9) ACUTE MYOCARDIAL INFARCTION OF INFEROPOSTERIOR WALL INITIAL EPISODE OF CARE
	410.32 - (ICD9) ACUTE MYOCARDIAL INFARCTION OF INFEROPOSTERIOR WALL SUBSEQUENT EPISODE OF CARE
	410.4 - (ICD9) ACUTE MYOCARDIAL INFARCTION OF OTHER INFERIOR WALL
	410.40 - (ICD9) ACUTE MYOCARDIAL INFARCTION OF OTHER INFERIOR WALL EPISODE OF CARE UNSPECIFIED
	410.41 - (ICD9) ACUTE MYOCARDIAL INFARCTION OF OTHER INFERIOR WALL INITIAL EPISODE OF CARE
	410.42 - (ICD9) ACUTE MYOCARDIAL INFARCTION OF OTHER INFERIOR WALL SUBSEQUENT EPISODE OF CARE
	410.5 - (ICD9) ACUTE MYOCARDIAL INFARCTION OF OTHER LATERAL WALL
	410.50 - (ICD9) ACUTE MYOCARDIAL INFARCTION OF OTHER LATERAL WALL EPISODE OF CARE UNSPECIFIED
	410.51 - (ICD9) ACUTE MYOCARDIAL INFARCTION OF OTHER LATERAL WALL INITIAL EPISODE OF CARE
	410.52 - (ICD9) ACUTE MYOCARDIAL INFARCTION OF OTHER LATERAL WALL SUBSEQUENT EPISODE OF CARE
	410.6 - (ICD9) TRUE POSTERIOR WALL INFARCTION
	410.60 - (ICD9) TRUE POSTERIOR WALL INFARCTION EPISODE OF CARE UNSPECIFIED
	410.61 - (ICD9) TRUE POSTERIOR WALL INFARCTION INITIAL EPISODE OF CARE
	410.62 - (ICD9) TRUE POSTERIOR WALL INFARCTION SUBSEQUENT EPISODE OF CARE
	410.7 - (ICD9) SUBENDOCARDIAL INFARCTION
	410.70 - (ICD9) SUBENDOCARDIAL INFARCTION EPISODE OF CARE UNSPECIFIED
	410.71 - (ICD9) SUBENDOCARDIAL INFARCTION INITIAL EPISODE OF CARE
	410.72 - (ICD9) SUBENDOCARDIAL INFARCTION SUBSEQUENT EPISODE OF CARE
	410.8 - (ICD9) ACUTE MYOCARDIAL INFARCTION OF OTHER SPECIFIED SITES
	410.80 - (ICD9) ACUTE MYOCARDIAL INFARCTION OF OTHER SPECIFIED SITES EPISODE OF CARE UNSPECIFIED
	410.81 - (ICD9) ACUTE MYOCARDIAL INFARCTION OF OTHER SPECIFIED SITES INITIAL EPISODE OF CARE
	410.82 - (ICD9) ACUTE MYOCARDIAL INFARCTION OF OTHER SPECIFIED SITES SUBSEQUENT EPISODE OF CARE
	410.9 - (ICD9) ACUTE MYOCARDIAL INFARCTION OF UNSPECIFIED SITE
	410.90 - (ICD9) ACUTE MYOCARDIAL INFARCTION OF UNSPECIFIED SITE EPISODE OF CARE UNSPECIFIED
	410.91 - (ICD9) ACUTE MYOCARDIAL INFARCTION OF UNSPECIFIED SITE INITIAL EPISODE OF CARE
	410.92 - (ICD9) ACUTE MYOCARDIAL INFARCTION OF UNSPECIFIED SITE SUBSEQUENT EPISODE OF CARE
	Place of Service is any of:
	Ambulance (air or water)
	Ambulance (land)
	Emergency Room - Hospital
	The occurrence of Inpatient with the following attributes:
	DRG Code is any of: { "280", "281", "282", "283", "284", "285" }
	280
	281
	282
	283
	284
	285
	Service Sub-Category is any of: { "10120", "10220", "10320", "10420", "10520", "12220", "20120", "20220", "21120", "21220", "22120", "22320", "30120", "30220", "30320", "30420", "30520", "30620", "31120", "31220", "31320", "31420", "31520", "31620" }
	10120
	10220
	10320
	10420
	10520
	12220
	20120
	20220
	21120
	21220
	22120
	22320
	30120
	30220
	30320
	30420
	30520
	30620
	31120
	31220
	31320
	31420
	31520
	31620
Acute and subacute IHD
This event measure was defined as occurring when any of the following criteria were met:
	The occurrence of Inpatient with the following attributes:
	Diagnosis Code (Any Position) is any of: { "411.0", "411.1", "411.8", "411.81", "411.89" }
	411.0 - (ICD9) POSTMYOCARDIAL INFARCTION SYNDROME
	411.1 - (ICD9) INTERMEDIATE CORONARY SYNDROME
	411.8 - (ICD9) OTHER ACUTE AND SUBACUTE FORMS OF ISCHEMIC HEART DISEASE
	411.81 - (ICD9) ACUTE CORONARY OCCLUSION WITHOUT MYOCARDIAL INFARCTION
	411.89 - (ICD9) OTHER ACUTE AND SUBACUTE FORMS OF ISCHEMIC HEART DISEASE OTHER
	Service Sub-Category is any of: { "10120", "10220", "10320", "10420", "10520", "12220", "20120", "20220", "21120", "21220", "22120", "22320", "30120", "30220", "30320", "30420", "30520", "30620", "31120", "31220", "31320", "31420", "31520", "31620" }
	10120
	10220
	10320
	10420
	10520
	12220
	20120
	20220
	21120
	21220
	22120
	22320
	30120
	30220
	30320
	30420
	30520
	30620
	31120
	31220
	31320
	31420
	31520
	31620
	The occurrence of Outpatient with the following attributes:
	Diagnosis Code (Any Position) is any of: { "411.0", "411.1", "411.8", "411.81", "411.89" }
	411.0 - (ICD9) POSTMYOCARDIAL INFARCTION SYNDROME
	411.1 - (ICD9) INTERMEDIATE CORONARY SYNDROME
	411.8 - (ICD9) OTHER ACUTE AND SUBACUTE FORMS OF ISCHEMIC HEART DISEASE
	411.81 - (ICD9) ACUTE CORONARY OCCLUSION WITHOUT MYOCARDIAL INFARCTION
	411.89 - (ICD9) OTHER ACUTE AND SUBACUTE FORMS OF ISCHEMIC HEART DISEASE OTHER
	Service Sub-Category is any of: { "10120", "10220", "10320", "10420", "10520", "12220", "20120", "20220", "21120", "21220", "22120", "22320", "30120", "30220", "30320", "30420", "30520", "30620", "31120", "31220", "31320", "31420", "31520", "31620" }
	10120
	10220
	10320
	10420
	10520
	12220
	20120
	20220
	21120
	21220
	22120
	22320
	30120
	30220
	30320
	30420
	30520
	30620
	31120
	31220
	31320
	31420
	31520
	31620
	The occurrence of Outpatient with the following attributes:
	Diagnosis Code (Any Position) is any of: { "411.0", "411.1", "411.8", "411.81", "411.89" }
	411.0 - (ICD9) POSTMYOCARDIAL INFARCTION SYNDROME
	411.1 - (ICD9) INTERMEDIATE CORONARY SYNDROME
	411.8 - (ICD9) OTHER ACUTE AND SUBACUTE FORMS OF ISCHEMIC HEART DISEASE
	411.81 - (ICD9) ACUTE CORONARY OCCLUSION WITHOUT MYOCARDIAL INFARCTION
	411.89 - (ICD9) OTHER ACUTE AND SUBACUTE FORMS OF ISCHEMIC HEART DISEASE OTHER
	Place of Service is any of:
	Ambulance (air or water)
	Ambulance (land)
	Emergency Room - Hospital
Angio/Non-invasive testing
This measure creates a logical OR of events, and identifies all occurrences of one or more specified events:
	Coronary angiography
	CT coronary angiography
	Exercise ECG
	Myocardial perfusion scan
	Stress echo
CT coronary angiography
This event measure was defined as occurring when any of the following criteria were met:
	The occurrence of Inpatient Service with the following attributes:
	Procedure Code (Any Position) is any of: { "75574" }
	75574 - (HCPCS) Computed tomographic angiography, heart, coronary arteries and bypass grafts (when present), with contrast material, including 3D image postprocessing (including evaluation of cardiac structure and morphology, assessment of cardiac function, and evaluation of venous structures, if performed)
	The occurrence of Outpatient with the following attributes:
	Procedure Code (Any Position) is any of: { "75574" }
	75574 - (HCPCS) Computed tomographic angiography, heart, coronary arteries and bypass grafts (when present), with contrast material, including 3D image postprocessing (including evaluation of cardiac structure and morphology, assessment of cardiac function, and evaluation of venous structures, if performed)
Capitated plans
This measure dichotomizes Plan Indicator to be true for the following values:
	4 - HMO
	7 - POS with capitation
Chest pain or Angina
This event measure was defined as occurring when any of the following criteria were met:
	The occurrence of Inpatient with the following attributes:
	Diagnosis Code (Any Position) is any of: { "786.50", "413.0", "413.1", "413.9" }
	786.50 - (ICD9) UNSPECIFIED CHEST PAIN
	413.0 - (ICD9) ANGINA DECUBITUS
	413.1 - (ICD9) PRINZMETAL ANGINA
	413.9 - (ICD9) OTHER AND UNSPECIFIED ANGINA PECTORIS
	Service Sub-Category is any of: { "10120", "10220", "10320", "10420", "10520", "12220", "20120", "20220", "21120", "21220", "22120", "22320", "30120", "30220", "30320", "30420", "30520", "30620", "31120", "31220", "31320", "31420", "31520", "31620" }
	10120
	10220
	10320
	10420
	10520
	12220
	20120
	20220
	21120
	21220
	22120
	22320
	30120
	30220
	30320
	30420
	30520
	30620
	31120
	31220
	31320
	31420
	31520
	31620
	The occurrence of Outpatient with the following attributes:
	Diagnosis Code (Any Position) is any of: { "413.0", "413.1", "413.9", "786.50" }
	413.0 - (ICD9) ANGINA DECUBITUS
	413.1 - (ICD9) PRINZMETAL ANGINA
	413.9 - (ICD9) OTHER AND UNSPECIFIED ANGINA PECTORIS
	786.50 - (ICD9) UNSPECIFIED CHEST PAIN
	Service Sub-Category is any of: { "10120", "10220", "10320", "10420", "10520", "12220", "20120", "20220", "21120", "21220", "22120", "22320", "30120", "30220", "30320", "30420", "30520", "30620", "31120", "31220", "31320", "31420", "31520", "31620" }
	10120
	10220
	10320
	10420
	10520
	12220
	20120
	20220
	21120
	21220
	22120
	22320
	30120
	30220
	30320
	30420
	30520
	30620
	31120
	31220
	31320
	31420
	31520
	31620
	The occurrence of Outpatient with the following attributes:
	Diagnosis Code (Any Position) is any of: { "413.0", "413.1", "413.9", "786.50" }
	413.0 - (ICD9) ANGINA DECUBITUS
	413.1 - (ICD9) PRINZMETAL ANGINA
	413.9 - (ICD9) OTHER AND UNSPECIFIED ANGINA PECTORIS
	786.50 - (ICD9) UNSPECIFIED CHEST PAIN
	Place of Service is any of:
	Ambulance (air or water)
	Ambulance (land)
	Emergency Room - Hospital
Coronary angiography
This event measure was defined as occurring when any of the following criteria were met:
	The occurrence of Inpatient Service with the following attributes:
	Procedure Code (Any Position) is any of: { "93452", "93453", "93454", "93455", "93456", "93457", "93458", "93459", "93460", "93461" }
	93452 - (HCPCS) Left heart catheterization including intraprocedural injection(s) for left ventriculography, imaging supervision and interpretation, when performed
	93453 - (HCPCS) Combined right and left heart catheterization including intraprocedural injection(s) for left ventriculography, imaging supervision and interpretation, when performed
	93454 - (HCPCS) Catheter placement in coronary artery(s) for coronary angiography, including intraprocedural injection(s) for coronary angiography, imaging supervision and interpretation
	93455 - (HCPCS) Catheter placement in coronary artery(s) for coronary angiography, including intraprocedural injection(s) for coronary angiography, imaging supervision and interpretation; with catheter placement(s) in bypass graft(s) (internal mammary, free arterial venous grafts) including intraprocedural injection(s) for bypass graft angiography / Catheter placement in coronary artery(s) for co…
	93456 - (HCPCS) Catheter placement in coronary artery(s) for coronary angiography, including intraprocedural injection(s) for coronary angiography, imaging supervision and interpretation; with right heart catheterization
	93457 - (HCPCS) Catheter placement in coronary artery(s) for coronary angiography, including intraprocedural injection(s) for coronary angiography, imaging supervision and interpretation; with catheter placement(s) in bypass graft(s) (internal mammary, free arterial, venous grafts) including intraprocedural injection(s) for bypass graft angiography and right heart catheterization
	93458 - (HCPCS) Catheter placement in coronary artery(s) for coronary angiography, including intraprocedural injection(s) for coronary angiography, imaging supervision and interpretation; with left heart catheterization including intraprocedural injection(s) for left ventriculography, when performed
	93459 - (HCPCS) Catheter placement in coronary artery(s) for coronary angiography, including intraprocedural injection(s) for coronary angiography, imaging supervision and interpretation; with left heart catheterization including intraprocedural injection(s) for left ventriculography, when performed, catheter placement(s) in bypass graft(s) (internal mammary, free arterial, venous grafts) with by…
	93460 - (HCPCS) Catheter placement in coronary artery(s) for coronary angiography, including intraprocedural injection(s) for coronary angiography, imaging supervision and interpretation; with right and left heart catheterization including intraprocedural injection(s) for left ventriculography, when performed
	93461 - (HCPCS) Catheter placement in coronary artery(s) for coronary angiography, including intraprocedural injection(s) for coronary angiography, imaging supervision and interpretation; with right and left heart catheterization including intraprocedural injection(s) for left ventriculography, when performed, catheter placement(s) in bypass graft(s) (internal mammary, free arterial, venous graft…
	The occurrence of Outpatient with the following attributes:
	Procedure Code (Any Position) is any of: { "93452", "93453", "93454", "93455", "93456", "93457", "93458", "93459", "93460", "93461" }
	93452 - (HCPCS) Left heart catheterization including intraprocedural injection(s) for left ventriculography, imaging supervision and interpretation, when performed
	93453 - (HCPCS) Combined right and left heart catheterization including intraprocedural injection(s) for left ventriculography, imaging supervision and interpretation, when performed
	93454 - (HCPCS) Catheter placement in coronary artery(s) for coronary angiography, including intraprocedural injection(s) for coronary angiography, imaging supervision and interpretation
	93455 - (HCPCS) Catheter placement in coronary artery(s) for coronary angiography, including intraprocedural injection(s) for coronary angiography, imaging supervision and interpretation; with catheter placement(s) in bypass graft(s) (internal mammary, free arterial venous grafts) including intraprocedural injection(s) for bypass graft angiography / Catheter placement in coronary artery(s) for co…
	93456 - (HCPCS) Catheter placement in coronary artery(s) for coronary angiography, including intraprocedural injection(s) for coronary angiography, imaging supervision and interpretation; with right heart catheterization
	93457 - (HCPCS) Catheter placement in coronary artery(s) for coronary angiography, including intraprocedural injection(s) for coronary angiography, imaging supervision and interpretation; with catheter placement(s) in bypass graft(s) (internal mammary, free arterial, venous grafts) including intraprocedural injection(s) for bypass graft angiography and right heart catheterization
	93458 - (HCPCS) Catheter placement in coronary artery(s) for coronary angiography, including intraprocedural injection(s) for coronary angiography, imaging supervision and interpretation; with left heart catheterization including intraprocedural injection(s) for left ventriculography, when performed
	93459 - (HCPCS) Catheter placement in coronary artery(s) for coronary angiography, including intraprocedural injection(s) for coronary angiography, imaging supervision and interpretation; with left heart catheterization including intraprocedural injection(s) for left ventriculography, when performed, catheter placement(s) in bypass graft(s) (internal mammary, free arterial, venous grafts) with by…
	93460 - (HCPCS) Catheter placement in coronary artery(s) for coronary angiography, including intraprocedural injection(s) for coronary angiography, imaging supervision and interpretation; with right and left heart catheterization including intraprocedural injection(s) for left ventriculography, when performed
	93461 - (HCPCS) Catheter placement in coronary artery(s) for coronary angiography, including intraprocedural injection(s) for coronary angiography, imaging supervision and interpretation; with right and left heart catheterization including intraprocedural injection(s) for left ventriculography, when performed, catheter placement(s) in bypass graft(s) (internal mammary, free arterial, venous graft…
Coronary revascularization outcome
This event measure was defined as occurring when any of the following criteria were met:
	The occurrence of Outpatient with the following attributes:
	Procedure Code (Any Position) is any of: { "36.10", "36.11", "36.12", "36.13", "36.14", "36.15", "36.16", "36.17", "36.19", "00.66", "36.01", "36.02", "36.03", "36.04", "36.05", "36.06", "36.07", "36.09", "92920", "92921", "92924", "92973", "92980", "92981", "92982", "92984", "92925", "92928", "92929", "92933", "92934", "92937", "92938", "92941", "92943", "92944", "33502", "33503", "33504", "3351…
	36.10 - (ICD9) AORTOCORONARY BYPASS FOR HEART REVASCULARIZATION, NOT OTHERWISE SPECIFIED
	36.11 - (ICD9) (AORTO)CORONARY BYPASS OF ONE CORONARY ARTERY
	36.12 - (ICD9) (AORTO)CORONARY BYPASS OF TWO CORONARY ARTERIES
	36.13 - (ICD9) (AORTO)CORONARY BYPASS OF THREE CORONARY ARTERIES
	36.14 - (ICD9) (AORTO)CORONARY BYPASS OF FOUR OR MORE CORONARY ARTERIES
	36.15 - (ICD9) SINGLE INTERNAL MAMMARY-CORONARY ARTERY BYPASS
	36.16 - (ICD9) DOUBLE INTERNAL MAMMARY-CORONARY ARTERY BYPASS
	36.17 - (ICD9) ABDOMINAL-CORONARY ARTERY BYPASS
	36.19 - (ICD9) OTHER BYPASS ANASTOMOSIS FOR HEART REVASCULARIZATION
	00.66 - (ICD9) PERCUTANEOUS TRANSLUMINAL CORONARY ANGIOPLASTY [PTCA]
	36.01
	36.02
	36.03 - (ICD9) OPEN CHEST CORONARY ARTERY ANGIOPLASTY
	36.04 - (ICD9) INTRACORONARY ARTERY THROMBOLYTIC INFUSION
	36.05
	36.06 - (ICD9) INSERTION OF NON-DRUG-ELUTING CORONARY ARTERY STENT(S)
	36.07 - (ICD9) INSERTION OF DRUG-ELUTING CORONARY ARTERY STENT(S)
	36.09 - (ICD9) OTHER REMOVAL OF CORONARY ARTERY OBSTRUCTION
	92920 - (HCPCS) Percutaneous transluminal coronary angioplasty; single major coronary artery or branch
	92921 - (HCPCS) Percutaneous transluminal coronary angioplasty; each additional branch of a major coronary artery (List separately in addition to code for primary procedure)
	92924 - (HCPCS) Percutaneous transluminal coronary atherectomy, with coronary angioplasty when performed; single major coronary artery or branch
	92973 - (HCPCS) Percutaneous transluminal coronary thrombectomy (List separately in addition to code for primary procedure) / Percutaneous transluminal coronary thrombectomy mechanical (List separately in addition to code for primary procedure)
	92980 - (HCPCS) Transcatheter placement of an intracoronary stent(s), percutaneous, with or without other therapeutic intervention, any method; single vessel
	92981 - (HCPCS) Transcatheter placement of an intracoronary stent(s), percutaneous, with or without other therapeutic intervention, any method; each additional vessel (List separately in addition to code for primary procedure)
	92982 - (HCPCS) Percutaneous transluminal coronary balloon angioplasty; single vessel
	92984 - (HCPCS) Percutaneous transluminal coronary balloon angioplasty; each additional vessel (List separately in addition to code for primary procedure)
	92925 - (HCPCS) Percutaneous transluminal coronary atherectomy, with coronary angioplasty when performed; each additional branch of a major coronary artery (List separately in addition to code for primary procedure)
	92928 - (HCPCS) Percutaneous transcatheter placement of intracoronary stent(s), with coronary angioplasty when performed; single major coronary artery or branch
	92929 - (HCPCS) Percutaneous transcatheter placement of intracoronary stent(s), with coronary angioplasty when performed; each additional branch of a major coronary artery (List separately in addition to code for primary procedure)
	92933 - (HCPCS) Percutaneous transluminal coronary atherectomy, with intracoronary stent, with coronary angioplasty when performed; single major coronary artery or branch
	92934 - (HCPCS) Percutaneous transluminal coronary atherectomy, with intracoronary stent, with coronary angioplasty when performed; each additional branch of a major coronary artery (List separately in addition to code for primary procedure)
	92937 - (HCPCS) Percutaneous transluminal revascularization of or through coronary artery bypass graft (internal mammary, free arterial, venous), any combination of intracoronary stent, atherectomy and angioplasty, including distal protection when performed; single vessel
	92938 - (HCPCS) Percutaneous transluminal revascularization of or through coronary artery bypass graft (internal mammary, free arterial, venous), any combination of intracoronary stent, atherectomy and angioplasty, including distal protection when performed; each additional branch subtended by the bypass graft (List separately in addition to code for primary procedure)
	92941 - (HCPCS) Percutaneous transluminal revascularization of acute total/subtotal occlusion during acute myocardial infarction, coronary artery or coronary artery bypass graft, any combination of intracoronary stent, atherectomy and angioplasty, including aspiration thrombectomy when performed, single vessel
	92943 - (HCPCS) Percutaneous transluminal revascularization of chronic total occlusion, coronary artery, coronary artery branch, or coronary artery bypass graft, any combination of intracoronary stent, atherectomy and angioplasty; single vessel
	92944 - (HCPCS) Percutaneous transluminal revascularization of chronic total occlusion, coronary artery, coronary artery branch, or coronary artery bypass graft, any combination of intracoronary stent, atherectomy and angioplasty; each additional coronary artery, coronary artery branch, or bypass graft (List separately in addition to code for primary procedure)
	33502 - (HCPCS) Repair of anomalous coronary artery from pulmonary artery origin; by ligation / Repair of anomalous coronary artery; by ligation
	33503 - (HCPCS) Repair of anomalous coronary artery from pulmonary artery origin; by graft, without cardiopulmonary bypass / Repair of anomalous coronary artery; by graft, without cardiopulmonary bypass
	33504 - (HCPCS) Repair of anomalous coronary artery from pulmonary artery origin; by graft, with cardiopulmonary bypass / Repair of anomalous coronary artery; by graft, with cardiopulmonary bypass
	33510 - (HCPCS) Coronary artery bypass, vein only; single coronary venous graft
	33511 - (HCPCS) Coronary artery bypass, vein only; 2 coronary venous grafts / Coronary artery bypass, vein only; two coronary venous grafts
	33512 - (HCPCS) Coronary artery bypass, vein only; 3 coronary venous grafts / Coronary artery bypass, vein only; three coronary venous grafts
	33513 - (HCPCS) Coronary artery bypass, vein only; 4 coronary venous grafts / Coronary artery bypass, vein only; four coronary venous grafts
	33514 - (HCPCS) Coronary artery bypass, vein only; 5 coronary venous grafts / Coronary artery bypass, vein only; five coronary venous grafts
	33516 - (HCPCS) Coronary artery bypass, vein only; 6 or more coronary venous grafts / Coronary artery bypass, vein only; six or more coronary venous grafts
	33517 - (HCPCS) Coronary artery bypass, using venous graft(s) and arterial graft(s); single vein graft (List separately in addition to code for arterial graft) / Coronary artery bypass, using venous graft(s) and arterial graft(s); single vein graft (List separately in addition to code for primary procedure)
	33518 - (HCPCS) Coronary artery bypass, using venous graft(s) and arterial graft(s); 2 venous grafts (List separately in addition to code for primary procedure) / Coronary artery bypass, using venous graft(s) and arterial graft(s); two venous grafts (List separately in addition to code for arterial graft) / Coronary artery bypass, using venous graft(s) and arterial graft(s); two venous grafts (Li…
	33519 - (HCPCS) Coronary artery bypass, using venous graft(s) and arterial graft(s); 3 venous grafts (List separately in addition to code for primary procedure) / Coronary artery bypass, using venous graft(s) and arterial graft(s); three venous grafts (List separately in addition to code for arterial graft) / Coronary artery bypass, using venous graft(s) and arterial graft(s); three venous grafts…
	33521 - (HCPCS) Coronary artery bypass, using venous graft(s) and arterial graft(s); 4 venous grafts (List separately in addition to code for primary procedure) / Coronary artery bypass, using venous graft(s) and arterial graft(s); four venous grafts (List separately in addition to code for arterial graft) / Coronary artery bypass, using venous graft(s) and arterial graft(s); four venous grafts (…
	33522 - (HCPCS) Coronary artery bypass, using venous graft(s) and arterial graft(s); 5 venous grafts (List separately in addition to code for primary procedure) / Coronary artery bypass, using venous graft(s) and arterial graft(s); five venous grafts (List separately in addition to code for arterial graft) / Coronary artery bypass, using venous graft(s) and arterial graft(s); five venous grafts (…
	33523 - (HCPCS) Coronary artery bypass, using venous graft(s) and arterial graft(s); 6 or more venous grafts (List separately in addition to code for primary procedure) / Coronary artery bypass, using venous graft(s) and arterial graft(s); six or more venous grafts (List separately in addition to code for arterial graft) / Coronary artery bypass, using venous graft(s) and arterial graft(s); six o…
	33530 - (HCPCS) Reoperation, coronary artery bypass procedure or valve procedure, more than 1 month after original operation (List separately in addition to code for primary procedure) / Reoperation, coronary artery bypass procedure or valve procedure, more than one month after original operation (List separately in addition to code for primary procedure)
	33533 - (HCPCS) Coronary artery bypass, using arterial graft(s); single arterial graft
	33534 - (HCPCS) Coronary artery bypass, using arterial graft(s); 2 coronary arterial grafts / Coronary artery bypass, using arterial graft(s); two coronary arterial grafts
	33535 - (HCPCS) Coronary artery bypass, using arterial graft(s); 3 coronary arterial grafts / Coronary artery bypass, using arterial graft(s); three coronary arterial grafts
	33536 - (HCPCS) Coronary artery bypass, using arterial graft(s); 4 or more coronary arterial grafts / Coronary artery bypass, using arterial graft(s); four or more coronary arterial grafts
	The occurrence of Inpatient Service with the following attributes:
	Procedure Code (Any Position) is any of: { "00.66", "36.01", "36.02", "36.03", "36.04", "36.05", "36.06", "36.07", "36.09", "36.10", "36.11", "36.12", "36.13", "36.14", "36.15", "36.16", "36.17", "36.19", "92920", "92921", "92924", "92973", "92980", "92981", "92982", "92984", "00.71", "00.72", "00.73", "00.74", "00.75", "00.76", "00.77", "00.85", "00.86", "00.87", "81.51", "81.52", "81.53" }
	00.66 - (ICD9) PERCUTANEOUS TRANSLUMINAL CORONARY ANGIOPLASTY [PTCA]
	36.01
	36.02
	36.03 - (ICD9) OPEN CHEST CORONARY ARTERY ANGIOPLASTY
	36.04 - (ICD9) INTRACORONARY ARTERY THROMBOLYTIC INFUSION
	36.05
	36.06 - (ICD9) INSERTION OF NON-DRUG-ELUTING CORONARY ARTERY STENT(S)
	36.07 - (ICD9) INSERTION OF DRUG-ELUTING CORONARY ARTERY STENT(S)
	36.09 - (ICD9) OTHER REMOVAL OF CORONARY ARTERY OBSTRUCTION
	36.10 - (ICD9) AORTOCORONARY BYPASS FOR HEART REVASCULARIZATION, NOT OTHERWISE SPECIFIED
	36.11 - (ICD9) (AORTO)CORONARY BYPASS OF ONE CORONARY ARTERY
	36.12 - (ICD9) (AORTO)CORONARY BYPASS OF TWO CORONARY ARTERIES
	36.13 - (ICD9) (AORTO)CORONARY BYPASS OF THREE CORONARY ARTERIES
	36.14 - (ICD9) (AORTO)CORONARY BYPASS OF FOUR OR MORE CORONARY ARTERIES
	36.15 - (ICD9) SINGLE INTERNAL MAMMARY-CORONARY ARTERY BYPASS
	36.16 - (ICD9) DOUBLE INTERNAL MAMMARY-CORONARY ARTERY BYPASS
	36.17 - (ICD9) ABDOMINAL-CORONARY ARTERY BYPASS
	36.19 - (ICD9) OTHER BYPASS ANASTOMOSIS FOR HEART REVASCULARIZATION
	92920 - (HCPCS) Percutaneous transluminal coronary angioplasty; single major coronary artery or branch
	92921 - (HCPCS) Percutaneous transluminal coronary angioplasty; each additional branch of a major coronary artery (List separately in addition to code for primary procedure)
	92924 - (HCPCS) Percutaneous transluminal coronary atherectomy, with coronary angioplasty when performed; single major coronary artery or branch
	92973 - (HCPCS) Percutaneous transluminal coronary thrombectomy (List separately in addition to code for primary procedure) / Percutaneous transluminal coronary thrombectomy mechanical (List separately in addition to code for primary procedure)
	92980 - (HCPCS) Transcatheter placement of an intracoronary stent(s), percutaneous, with or without other therapeutic intervention, any method; single vessel
	92981 - (HCPCS) Transcatheter placement of an intracoronary stent(s), percutaneous, with or without other therapeutic intervention, any method; each additional vessel (List separately in addition to code for primary procedure)
	92982 - (HCPCS) Percutaneous transluminal coronary balloon angioplasty; single vessel
	92984 - (HCPCS) Percutaneous transluminal coronary balloon angioplasty; each additional vessel (List separately in addition to code for primary procedure)
	00.71 - (ICD9) REVISION OF HIP REPLACEMENT, ACETABULAR COMPONENT
	00.72 - (ICD9) REVISION OF HIP REPLACEMENT, FEMORAL COMPONENT
	00.73 - (ICD9) REVISION OF HIP REPLACEMENT, ACETABULAR LINER AND/OR FEMORAL HEAD ONLY
	00.74 - (ICD9) HIP BEARING SURFACE, METAL-ON-POLYETHYLENE
	00.75 - (ICD9) HIP BEARING SURFACE, METAL-ON-METAL
	00.76 - (ICD9) HIP BEARING SURFACE, CERAMIC-ON-CERAMIC
	00.77 - (ICD9) HIP BEARING SURFACE, CERAMIC-ON-POLYETHYLENE
	00.85 - (ICD9) RESURFACING HIP, TOTAL, ACETABULUM AND FEMORAL HEAD
	00.86 - (ICD9) RESURFACING HIP, PARTIAL, FEMORAL HEAD
	00.87 - (ICD9) RESURFACING HIP, PARTIAL, ACETABULUM
	81.51 - (ICD9) TOTAL HIP REPLACEMENT
	81.52 - (ICD9) PARTIAL HIP REPLACEMENT
	81.53 - (ICD9) REVISION OF HIP REPLACEMENT, NOT OTHERWISE SPECIFIED
Exercise ECG
This event measure was defined as occurring when any of the following criteria were met:
	The occurrence of Inpatient Service with the following attributes:
	Procedure Code (Any Position) is any of: { "93015", "93016", "93017", "93018" }
	93015 - (HCPCS) Cardiovascular stress test using maximal or submaximal treadmill or bicycle exercise, continuous electrocardiographic monitoring, and/or pharmacological stress; with physician supervision, with interpretation and report / Cardiovascular stress test using maximal or submaximal treadmill or bicycle exercise, continuous electrocardiographic monitoring, and/or pharmacological stress; …
	93016 - (HCPCS) Cardiovascular stress test using maximal or submaximal treadmill or bicycle exercise, continuous electrocardiographic monitoring, and/or pharmacological stress; physician supervision only, without interpretation and report / Cardiovascular stress test using maximal or submaximal treadmill or bicycle exercise, continuous electrocardiographic monitoring, and/or pharmacological stres…
	93017 - (HCPCS) Cardiovascular stress test using maximal or submaximal treadmill or bicycle exercise, continuous electrocardiographic monitoring, and/or pharmacological stress; tracing only, without interpretation and report
	93018 - (HCPCS) Cardiovascular stress test using maximal or submaximal treadmill or bicycle exercise, continuous electrocardiographic monitoring, and/or pharmacological stress; interpretation and report only
	The occurrence of Outpatient with the following attributes:
	Procedure Code (Any Position) is any of: { "93015", "93016", "93017", "93018" }
	93015 - (HCPCS) Cardiovascular stress test using maximal or submaximal treadmill or bicycle exercise, continuous electrocardiographic monitoring, and/or pharmacological stress; with physician supervision, with interpretation and report / Cardiovascular stress test using maximal or submaximal treadmill or bicycle exercise, continuous electrocardiographic monitoring, and/or pharmacological stress; …
	93016 - (HCPCS) Cardiovascular stress test using maximal or submaximal treadmill or bicycle exercise, continuous electrocardiographic monitoring, and/or pharmacological stress; physician supervision only, without interpretation and report / Cardiovascular stress test using maximal or submaximal treadmill or bicycle exercise, continuous electrocardiographic monitoring, and/or pharmacological stres…
	93017 - (HCPCS) Cardiovascular stress test using maximal or submaximal treadmill or bicycle exercise, continuous electrocardiographic monitoring, and/or pharmacological stress; tracing only, without interpretation and report
	93018 - (HCPCS) Cardiovascular stress test using maximal or submaximal treadmill or bicycle exercise, continuous electrocardiographic monitoring, and/or pharmacological stress; interpretation and report only
Myocardial perfusion scan
This event measure was defined as occurring when any of the following criteria were met:
	The occurrence of Inpatient Service with the following attributes:
	Procedure Code (Any Position) is any of: { "78451", "78452", "78453", "78454" }
	78451 - (HCPCS) Myocardial perfusion imaging, tomographic (SPECT) (including attenuation correction, qualitative or quantitative wall motion, ejection fraction by first pass or gated technique, additional quantification, when performed); single study, at rest or stress (exercise or pharmacologic)
	78452 - (HCPCS) Myocardial perfusion imaging, tomographic (SPECT) (including attenuation correction, qualitative or quantitative wall motion, ejection fraction by first pass or gated technique, additional quantification, when performed); multiple studies, at rest and/or stress (exercise or pharmacologic) and/or redistribution and/or rest reinjection
	78453 - (HCPCS) Myocardial perfusion imaging, planar (including qualitative or quantitative wall motion, ejection fraction by first pass or gated technique, additional quantification, when performed); single study, at rest or stress (exercise or pharmacologic)
	78454 - (HCPCS) Myocardial perfusion imaging, planar (including qualitative or quantitative wall motion, ejection fraction by first pass or gated technique, additional quantification, when performed); multiple studies, at rest and/or stress (exercise or pharmacologic) and/or redistribution and/or rest reinjection
	The occurrence of Outpatient with the following attributes:
	Procedure Code (Any Position) is any of: { "78451", "78452", "78453", "78454" }
	78451 - (HCPCS) Myocardial perfusion imaging, tomographic (SPECT) (including attenuation correction, qualitative or quantitative wall motion, ejection fraction by first pass or gated technique, additional quantification, when performed); single study, at rest or stress (exercise or pharmacologic)
	78452 - (HCPCS) Myocardial perfusion imaging, tomographic (SPECT) (including attenuation correction, qualitative or quantitative wall motion, ejection fraction by first pass or gated technique, additional quantification, when performed); multiple studies, at rest and/or stress (exercise or pharmacologic) and/or redistribution and/or rest reinjection
	78453 - (HCPCS) Myocardial perfusion imaging, planar (including qualitative or quantitative wall motion, ejection fraction by first pass or gated technique, additional quantification, when performed); single study, at rest or stress (exercise or pharmacologic)
	78454 - (HCPCS) Myocardial perfusion imaging, planar (including qualitative or quantitative wall motion, ejection fraction by first pass or gated technique, additional quantification, when performed); multiple studies, at rest and/or stress (exercise or pharmacologic) and/or redistribution and/or rest reinjection
Other cardiopulmonary diagnosis
This event measure was defined as occurring when any of the following criteria were met:
	The occurrence of Inpatient with the following attributes:
	Diagnosis Code (Any Position) is any of: { "420.0", "420.9", "420.90", "420.91", "420.99", "460", "461", "461.0", "461.1", "461.2", "461.3", "461.8", "461.9", "462", "463", "464", "464.0", "464.00", "464.01", "464.1", "464.10", "464.11", "464.2", "464.20", "464.21", "464.3", "464.30", "464.31", "464.4", "464.5", "464.50", "464.51", "465", "465.0", "465.8", "465.9", "466", "466.0", "466.1", "466.1…
	420.0 - (ICD9) ACUTE PERICARDITIS IN DISEASES CLASSIFIED ELSEWHERE
	420.9 - (ICD9) OTHER AND UNSPECIFIED ACUTE PERICARDITIS
	420.90 - (ICD9) ACUTE PERICARDITIS UNSPECIFIED
	420.91 - (ICD9) ACUTE IDIOPATHIC PERICARDITIS
	420.99 - (ICD9) OTHER ACUTE PERICARDITIS
	460 - (ICD9) ACUTE NASOPHARYNGITIS (COMMON COLD)
	461 - (ICD9) ACUTE SINUSITIS
	461.0 - (ICD9) ACUTE MAXILLARY SINUSITIS
	461.1 - (ICD9) ACUTE FRONTAL SINUSITIS
	461.2 - (ICD9) ACUTE ETHMOIDAL SINUSITIS
	461.3 - (ICD9) ACUTE SPHENOIDAL SINUSITIS
	461.8 - (ICD9) OTHER ACUTE SINUSITIS
	461.9 - (ICD9) ACUTE SINUSITIS UNSPECIFIED
	462 - (ICD9) ACUTE PHARYNGITIS
	463 - (ICD9) ACUTE TONSILLITIS
	464 - (ICD9) ACUTE LARYNGITIS AND TRACHEITIS
	464.0 - (ICD9) ACUTE LARYNGITIS
	464.00 - (ICD9) ACUTE LARYNGITIS WITHOUT OBSTRUCTION
	464.01 - (ICD9) ACUTE LARYNGITIS WITH OBSTRUCTION
	464.1 - (ICD9) ACUTE TRACHEITIS
	464.10 - (ICD9) ACUTE TRACHEITIS WITHOUT OBSTRUCTION
	464.11 - (ICD9) ACUTE TRACHEITIS WITH OBSTRUCTION
	464.2 - (ICD9) ACUTE LARYNGOTRACHEITIS
	464.20 - (ICD9) ACUTE LARYNGOTRACHEITIS WITHOUT OBSTRUCTION
	464.21 - (ICD9) ACUTE LARYNGOTRACHEITIS WITH OBSTRUCTION
	464.3 - (ICD9) ACUTE EPIGLOTTITIS
	464.30 - (ICD9) ACUTE EPIGLOTTITIS WITHOUT OBSTRUCTION
	464.31 - (ICD9) ACUTE EPIGLOTTITIS WITH OBSTRUCTION
	464.4 - (ICD9) CROUP
	464.5 - (ICD9) SUPRAGLOTTITIS UNSPECIFIED
	464.50 - (ICD9) SUPRAGLOTTITIS UNSPECIFIED WITHOUT OBSTRUCTION
	464.51 - (ICD9) SUPRAGLOTTITIS UNSPECIFIED WITH OBSTRUCTION
	465 - (ICD9) ACUTE UPPER RESPIRATORY INFECTIONS OF MULTIPLE OR UNSPECIFIED SITES
	465.0 - (ICD9) ACUTE LARYNGOPHARYNGITIS
	465.8 - (ICD9) ACUTE UPPER RESPIRATORY INFECTIONS OF OTHER MULTIPLE SITES
	465.9 - (ICD9) ACUTE UPPER RESPIRATORY INFECTIONS OF UNSPECIFIED SITE
	466 - (ICD9) ACUTE BRONCHITIS AND BRONCHIOLITIS
	466.0 - (ICD9) ACUTE BRONCHITIS
	466.1 - (ICD9) ACUTE BRONCHIOLITIS
	466.11 - (ICD9) ACUTE BRONCHIOLITIS DUE TO RESPIRATORY SYNCYTIAL VIRUS (RSV)
	466.19 - (ICD9) ACUTE BRONCIOLITIS DUE TO OTHER INFECTIOUS ORGANISMS
	441 - (ICD9) AORTIC ANEURYSM AND DISSECTION
	441.0 - (ICD9) DISSECTION OF AORTA
	441.00 - (ICD9) DISSECTION OF AORTA ANEURYSM UNSPECIFIED SITE
	441.01 - (ICD9) DISSECTION OF AORTA THORACIC
	441.02 - (ICD9) DISSECTION OF AORTA ABDOMINAL
	441.03 - (ICD9) DISSECTION OF AORTA THORACOABDOMINAL
	441.1 - (ICD9) THORACIC ANEURYSM RUPTURED
	441.2 - (ICD9) THORACIC ANEURYSM WITHOUT RUPTURE
	441.3 - (ICD9) ABDOMINAL ANEURYSM RUPTURED
	441.4 - (ICD9) ABDOMINAL ANEURYSM WITHOUT RUPTURE
	441.5 - (ICD9) AORTIC ANEURYSM OF UNSPECIFIED SITE RUPTURED
	441.6 - (ICD9) THORACOABDOMINAL ANEURYSM RUPTURED
	441.7 - (ICD9) THORACOABDOMINAL ANEURYSM WITHOUT RUPTURE
	441.9 - (ICD9) AORTIC ANEURYSM OF UNSPECIFIED SITE WITHOUT RUPTURE
	490 - (ICD9) BRONCHITIS NOT SPECIFIED AS ACUTE OR CHRONIC
	491 - (ICD9) CHRONIC BRONCHITIS
	491.0 - (ICD9) SIMPLE CHRONIC BRONCHITIS
	491.1 - (ICD9) MUCOPURULENT CHRONIC BRONCHITIS
	491.2 - (ICD9) OBSTRUCTIVE CHRONIC BRONCHITIS
	491.20 - (ICD9) OBSTRUCTIVE CHRONIC BRONCHITIS WITHOUT EXACERBATION
	491.21 - (ICD9) OBSTRUCTIVE CHRONIC BRONCHITIS WITH (ACUTE) EXACERBATION
	491.22 - (ICD9) OBSTRUCTIVE CHRONIC BRONCHITIS WITH ACUTE BRONCHITIS
	491.8 - (ICD9) OTHER CHRONIC BRONCHITIS
	491.9 - (ICD9) UNSPECIFIED CHRONIC BRONCHITIS
	492 - (ICD9) EMPHYSEMA
	492.0 - (ICD9) EMPHYSEMATOUS BLEB
	492.8 - (ICD9) OTHER EMPHYSEMA
	493 - (ICD9) ASTHMA
	493.0 - (ICD9) EXTRINSIC ASTHMA
	493.00 - (ICD9) EXTRINSIC ASTHMA UNSPECIFIED
	493.01 - (ICD9) EXTRINSIC ASTHMA WITH STATUS ASTHMATICUS
	493.02 - (ICD9) EXTRINSIC ASTHMA WITH (ACUTE) EXACERBATION
	493.1 - (ICD9) INTRINSIC ASTHMA
	493.10 - (ICD9) INTRINSIC ASTHMA UNSPECIFIED
	493.11 - (ICD9) INTRINSIC ASTHMA WITH STATUS ASTHMATICUS
	493.12 - (ICD9) INTRINSIC ASTHMA WITH (ACUTE) EXACERBATION
	493.2 - (ICD9) CHRONIC OBSTRUCTIVE ASTHMA
	493.20 - (ICD9) CHRONIC OBSTRUCTIVE ASTHMA UNSPECIFIED
	493.21 - (ICD9) CHRONIC OBSTRUCTIVE ASTHMA WITH STATUS ASTHMATICUS
	493.22 - (ICD9) CHRONIC OBSTRUCTIVE ASTHMA WITH (ACUTE) EXACERBATION
	493.8 - (ICD9) OTHER SPECIFIED ASTHMA
	493.81 - (ICD9) EXERCISE-INDUCED BRONCHOSPASM
	493.82 - (ICD9) COUGH VARIANT ASTHMA
	493.9 - (ICD9) ASTHMA UNSPECIFIED
	493.90 - (ICD9) ASTHMA UNSPECIFIED
	493.91 - (ICD9) ASTHMA UNSPECIFIED TYPE WITH STATUS ASTHMATICUS
	493.92 - (ICD9) ASTHMA UNSPECIFIED WITH (ACUTE) EXACERBATION
	494 - (ICD9) BRONCHIECTASIS
	494.0 - (ICD9) BRONCHIECTASIS WITHOUT ACUTE EXACERBATION
	494.1 - (ICD9) BRONCHIECTASIS WITH ACUTE EXACERBATION
	495 - (ICD9) EXTRINSIC ALLERGIC ALVEOLITIS
	495.0 - (ICD9) FARMERS' LUNG
	495.1 - (ICD9) BAGASSOSIS
	495.2 - (ICD9) BIRD-FANCIERS' LUNG
	495.3 - (ICD9) SUBEROSIS
	495.4 - (ICD9) MALT WORKERS' LUNG
	495.5 - (ICD9) MUSHROOM WORKERS' LUNG
	495.6 - (ICD9) MAPLE BARK-STRIPPERS' LUNG
	495.7 - (ICD9) VENTILATION PNEUMONITIS
	495.8 - (ICD9) OTHER SPECIFIED ALLERGIC ALVEOLITIS AND PNEUMONITIS
	495.9 - (ICD9) UNSPECIFIED ALLERGIC ALVEOLITIS AND PNEUMONITIS
	496 - (ICD9) CHRONIC AIRWAY OBSTRUCTION NOT ELSEWHERE CLASSIFIED
	415 - (ICD9) ACUTE PULMONARY HEART DISEASE
	415.0 - (ICD9) ACUTE COR PULMONALE
	415.1 - (ICD9) PULMONARY EMBOLISM AND INFARCTION
	415.11 - (ICD9) IATROGENIC PULMONARY EMBOLISM AND INFARCTION
	415.12 - (ICD9) SEPTIC PULMONARY EMBOLISM
	415.13 - (ICD9) SADDLE EMBOLUS OF PULMONARY ARTERY
	415.19 - (ICD9) OTHER PULMONARY EMBOLISM AND INFARCTION
	416 - (ICD9) CHRONIC PULMONARY HEART DISEASE
	416.0 - (ICD9) PRIMARY PULMONARY HYPERTENSION
	416.1 - (ICD9) KYPHOSCOLIOTIC HEART DISEASE
	416.2 - (ICD9) CHRONIC PULMONARY EMBOLISM
	416.8 - (ICD9) OTHER CHRONIC PULMONARY HEART DISEASES
	416.9 - (ICD9) CHRONIC PULMONARY HEART DISEASE UNSPECIFIED
	417 - (ICD9) OTHER DISEASES OF PULMONARY CIRCULATION
	417.0 - (ICD9) ARTERIOVENOUS FISTULA OF PULMONARY VESSELS
	417.1 - (ICD9) ANEURYSM OF PULMONARY ARTERY
	417.8 - (ICD9) OTHER SPECIFIED DISEASES OF PULMONARY CIRCULATION
	417.9 - (ICD9) UNSPECIFIED DISEASE OF PULMONARY CIRCULATION
	428 - (ICD9) HEART FAILURE
	428.0 - (ICD9) CONGESTIVE HEART FAILURE UNSPECIFIED
	428.1 - (ICD9) LEFT HEART FAILURE
	428.2 - (ICD9) SYSTOLIC HEART FAILURE
	428.20 - (ICD9) UNSPECIFIED SYSTOLIC HEART FAILURE
	428.21 - (ICD9) ACUTE SYSTOLIC HEART FAILURE
	428.22 - (ICD9) CHRONIC SYSTOLIC HEART FAILURE
	428.23 - (ICD9) ACUTE ON CHRONIC SYSTOLIC HEART FAILURE
	428.3 - (ICD9) DIASTOLIC HEART FAILURE
	428.30 - (ICD9) UNSPECIFIED DIASTOLIC HEART FAILURE
	428.31 - (ICD9) ACUTE DIASTOLIC HEART FAILURE
	428.32 - (ICD9) CHRONIC DIASTOLIC HEART FAILURE
	428.33 - (ICD9) ACUTE ON CHRONIC DIASTOLIC HEART FAILURE
	428.4 - (ICD9) COMBINED SYSTOLIC AND DIASTOLIC HEART FAILURE
	428.40 - (ICD9) UNSPECIFIED COMBINED SYSTOLIC AND DIASTOLIC HEART FAILURE
	428.41 - (ICD9) ACUTE COMBINED SYSTOLIC AND DIASTOLIC HEART FAILURE
	428.42 - (ICD9) CHRONIC COMBINED SYSTOLIC AND DIASTOLIC HEART FAILURE
	428.43 - (ICD9) ACUTE ON CHRONIC COMBINED SYSTOLIC AND DIASTOLIC HEART FAILURE
	428.9 - (ICD9) HEART FAILURE UNSPECIFIED
	480 - (ICD9) VIRAL PNEUMONIA
	480.0 - (ICD9) PNEUMONIA DUE TO ADENOVIRUS
	480.1 - (ICD9) PNEUMONIA DUE TO RESPIRATORY SYNCYTIAL VIRUS
	480.2 - (ICD9) PNEUMONIA DUE TO PARAINFLUENZA VIRUS
	480.3 - (ICD9) PNEUMONIA DUE TO SARS-ASSOCIATED CORONAVIRUS
	480.8 - (ICD9) PNEUMONIA DUE TO OTHER VIRUS NOT ELSEWHERE CLASSIFIED
	480.9 - (ICD9) VIRAL PNEUMONIA UNSPECIFIED
	481 - (ICD9) PNEUMOCOCCAL PNEUMONIA [STREPTOCOCCUS PNEUMONIAE PNEUMONIA]
	482 - (ICD9) OTHER BACTERIAL PNEUMONIA
	482.0 - (ICD9) PNEUMONIA DUE TO KLEBSIELLA PNEUMONIAE
	482.1 - (ICD9) PNEUMONIA DUE TO PSEUDOMONAS
	482.2 - (ICD9) PNEUMONIA DUE TO HEMOPHILUS INFLUENZAE (H. INFLUENZAE)
	482.3 - (ICD9) PNEUMONIA DUE TO STREPTOCOCCUS
	482.30 - (ICD9) PNEUMONIA DUE TO STREPTOCOCCUS UNSPECIFIED
	482.31 - (ICD9) PNEUMONIA DUE TO STREPTOCOCCUS GROUP A
	482.32 - (ICD9) PNEUMONIA DUE TO STREPTOCOCCUS GROUP B
	482.39 - (ICD9) PNEUMONIA DUE TO OTHER STREPTOCOCCUS
	482.4 - (ICD9) PNEUMONIA DUE TO STAPHYLOCOCCUS
	482.40 - (ICD9) PNEUMONIA DUE TO STAPHYLOCOCCUS UNSPECIFIED
	482.41 - (ICD9) METHICILLIN SUSCEPTIBLE PNEUMONIA DUE TO STAPHYLOCOCCUS AUREUS
	482.42 - (ICD9) METHICILLIN RESISTANT PNEUMONIA DUE TO STAPHYLOCOCCUS AUREUS
	482.49 - (ICD9) OTHER STAPHYLOCOCCUS PNEUMONIA
	482.8 - (ICD9) PNEUMONIA DUE TO OTHER SPECIFIED BACTERIA
	482.81 - (ICD9) PNEUMONIA DUE TO ANAEROBES
	482.82 - (ICD9) PNEUMONIA DUE TO ESCHERICHIA COLI [E.COLI]
	482.83 - (ICD9) PNEUMONIA DUE TO OTHER GRAM-NEGATIVE BACTERIA
	482.84 - (ICD9) PNEUMONIA DUE TO LEGIONNAIRES' DISEASE
	482.89 - (ICD9) PNEUMONIA DUE TO OTHER SPECIFIED BACTERIA
	482.9 - (ICD9) BACTERIAL PNEUMONIA UNSPECIFIED
	483 - (ICD9) PNEUMONIA DUE TO OTHER SPECIFIED ORGANISM
	483.0 - (ICD9) PNEUMONIA DUE TO MYCOPLASMA PNEUMONIAE
	483.1 - (ICD9) PNEUMONIA DUE TO CHLAMYDIA
	483.8 - (ICD9) PNEUMONIA DUE TO OTHER SPECIFIED ORGANISM
	484 - (ICD9) PNEUMONIA IN INFECTIOUS DISEASES CLASSIFIED ELSEWHERE
	484.1 - (ICD9) PNEUMONIA IN CYTOMEGALIC INCLUSION DISEASE
	484.3 - (ICD9) PNEUMONIA IN WHOOPING COUGH
	484.5 - (ICD9) PNEUMONIA IN ANTHRAX
	484.6 - (ICD9) PNEUMONIA IN ASPERGILLOSIS
	484.7 - (ICD9) PNEUMONIA IN OTHER SYSTEMIC MYCOSES
	484.8 - (ICD9) PNEUMONIA IN OTHER INFECTIOUS DISEASES CLASSIFIED ELSEWHERE
	485 - (ICD9) BRONCHOPNEUMONIA ORGANISM UNSPECIFIED
	486 - (ICD9) PNEUMONIA ORGANISM UNSPECIFIED
	487 - (ICD9) INFLUENZA
	487.0 - (ICD9) INFLUENZA WITH PNEUMONIA
	487.1 - (ICD9) INFLUENZA WITH OTHER RESPIRATORY MANIFESTATIONS
	487.8 - (ICD9) INFLUENZA WITH OTHER MANIFESTATIONS
	488 - (ICD9) INFLUENZA DUE TO CERTAIN IDENTIFIED INFLUENZA VIRUSES
	488.0 - (ICD9) INFLUENZA DUE TO IDENTIFIED AVIAN INFLUENZA VIRUS
	488.01 - (ICD9) INFLUENZA DUE TO IDENTIFIED AVIAN INFLUENZA VIRUS WITH PNEUMONIA
	488.02 - (ICD9) INFLUENZA DUE TO IDENTIFIED AVIAN INFLUENZA VIRUS WITH OTHER RESPIRATORY MANIFESTATIONS
	488.09 - (ICD9) INFLUENZA DUE TO IDENTIFIED AVIAN INFLUENZA VIRUS WITH OTHER MANIFESTATIONS
	488.1 - (ICD9) INFLUENZA DUE TO IDENTIFIED 2009 H1N1 INFLUENZA VIRUS
	488.11 - (ICD9) INFLUENZA DUE TO IDENTIFIED 2009 H1N1 INFLUENZA VIRUS WITH PNEUMONIA
	488.12 - (ICD9) INFLUENZA DUE TO IDENTIFIED 2009 H1N1 INFLUENZA VIRUS WITH OTHER RESPIRATORY MANIFESTATIONS
	488.19 - (ICD9) INFLUENZA DUE TO IDENTIFIED 2009 H1N1 INFLUENZA VIRUS WITH OTHER MANIFESTATIONS
	488.8 - (ICD9) INFLUENZA DUE TO NOVEL INFLUENZA A
	488.81 - (ICD9) INFLUENZA DUE TO IDENTIFIED NOVEL INFLUENZA A VIRUS WITH PNEUMONIA
	488.82 - (ICD9) INFLUENZA DUE TO IDENTIFIED NOVEL INFLUENZA A VIRUS WITH OTHER RESPIRATORY MANIFESTATIONS
	488.89 - (ICD9) INFLUENZA DUE TO IDENTIFIED NOVEL INFLUENZA A VIRUS WITH OTHER MANIFESTATIONS
	Service Sub-Category is any of: { "10120", "10220", "10320", "10420", "10520", "12220", "20120", "20220", "21120", "21220", "22120", "22320", "30120", "30220", "30320", "30420", "30520", "30620", "31120", "31220", "31320", "31420", "31520", "31620" }
	10120
	10220
	10320
	10420
	10520
	12220
	20120
	20220
	21120
	21220
	22120
	22320
	30120
	30220
	30320
	30420
	30520
	30620
	31120
	31220
	31320
	31420
	31520
	31620
	The occurrence of Outpatient with the following attributes:
	Diagnosis Code (Any Position) is any of: { "415", "415.0", "415.1", "415.11", "415.12", "415.13", "415.19", "416", "416.0", "416.1", "416.2", "416.8", "416.9", "417", "417.0", "417.1", "417.8", "417.9", "420.0", "420.9", "420.90", "420.91", "420.99", "428", "428.0", "428.1", "428.2", "428.20", "428.21", "428.22", "428.23", "428.3", "428.30", "428.31", "428.32", "428.33", "428.4", "428.40", "428.4…
	415 - (ICD9) ACUTE PULMONARY HEART DISEASE
	415.0 - (ICD9) ACUTE COR PULMONALE
	415.1 - (ICD9) PULMONARY EMBOLISM AND INFARCTION
	415.11 - (ICD9) IATROGENIC PULMONARY EMBOLISM AND INFARCTION
	415.12 - (ICD9) SEPTIC PULMONARY EMBOLISM
	415.13 - (ICD9) SADDLE EMBOLUS OF PULMONARY ARTERY
	415.19 - (ICD9) OTHER PULMONARY EMBOLISM AND INFARCTION
	416 - (ICD9) CHRONIC PULMONARY HEART DISEASE
	416.0 - (ICD9) PRIMARY PULMONARY HYPERTENSION
	416.1 - (ICD9) KYPHOSCOLIOTIC HEART DISEASE
	416.2 - (ICD9) CHRONIC PULMONARY EMBOLISM
	416.8 - (ICD9) OTHER CHRONIC PULMONARY HEART DISEASES
	416.9 - (ICD9) CHRONIC PULMONARY HEART DISEASE UNSPECIFIED
	417 - (ICD9) OTHER DISEASES OF PULMONARY CIRCULATION
	417.0 - (ICD9) ARTERIOVENOUS FISTULA OF PULMONARY VESSELS
	417.1 - (ICD9) ANEURYSM OF PULMONARY ARTERY
	417.8 - (ICD9) OTHER SPECIFIED DISEASES OF PULMONARY CIRCULATION
	417.9 - (ICD9) UNSPECIFIED DISEASE OF PULMONARY CIRCULATION
	420.0 - (ICD9) ACUTE PERICARDITIS IN DISEASES CLASSIFIED ELSEWHERE
	420.9 - (ICD9) OTHER AND UNSPECIFIED ACUTE PERICARDITIS
	420.90 - (ICD9) ACUTE PERICARDITIS UNSPECIFIED
	420.91 - (ICD9) ACUTE IDIOPATHIC PERICARDITIS
	420.99 - (ICD9) OTHER ACUTE PERICARDITIS
	428 - (ICD9) HEART FAILURE
	428.0 - (ICD9) CONGESTIVE HEART FAILURE UNSPECIFIED
	428.1 - (ICD9) LEFT HEART FAILURE
	428.2 - (ICD9) SYSTOLIC HEART FAILURE
	428.20 - (ICD9) UNSPECIFIED SYSTOLIC HEART FAILURE
	428.21 - (ICD9) ACUTE SYSTOLIC HEART FAILURE
	428.22 - (ICD9) CHRONIC SYSTOLIC HEART FAILURE
	428.23 - (ICD9) ACUTE ON CHRONIC SYSTOLIC HEART FAILURE
	428.3 - (ICD9) DIASTOLIC HEART FAILURE
	428.30 - (ICD9) UNSPECIFIED DIASTOLIC HEART FAILURE
	428.31 - (ICD9) ACUTE DIASTOLIC HEART FAILURE
	428.32 - (ICD9) CHRONIC DIASTOLIC HEART FAILURE
	428.33 - (ICD9) ACUTE ON CHRONIC DIASTOLIC HEART FAILURE
	428.4 - (ICD9) COMBINED SYSTOLIC AND DIASTOLIC HEART FAILURE
	428.40 - (ICD9) UNSPECIFIED COMBINED SYSTOLIC AND DIASTOLIC HEART FAILURE
	428.41 - (ICD9) ACUTE COMBINED SYSTOLIC AND DIASTOLIC HEART FAILURE
	428.42 - (ICD9) CHRONIC COMBINED SYSTOLIC AND DIASTOLIC HEART FAILURE
	428.43 - (ICD9) ACUTE ON CHRONIC COMBINED SYSTOLIC AND DIASTOLIC HEART FAILURE
	428.9 - (ICD9) HEART FAILURE UNSPECIFIED
	441 - (ICD9) AORTIC ANEURYSM AND DISSECTION
	441.0 - (ICD9) DISSECTION OF AORTA
	441.00 - (ICD9) DISSECTION OF AORTA ANEURYSM UNSPECIFIED SITE
	441.01 - (ICD9) DISSECTION OF AORTA THORACIC
	441.02 - (ICD9) DISSECTION OF AORTA ABDOMINAL
	441.03 - (ICD9) DISSECTION OF AORTA THORACOABDOMINAL
	441.1 - (ICD9) THORACIC ANEURYSM RUPTURED
	441.2 - (ICD9) THORACIC ANEURYSM WITHOUT RUPTURE
	441.3 - (ICD9) ABDOMINAL ANEURYSM RUPTURED
	441.4 - (ICD9) ABDOMINAL ANEURYSM WITHOUT RUPTURE
	441.5 - (ICD9) AORTIC ANEURYSM OF UNSPECIFIED SITE RUPTURED
	441.6 - (ICD9) THORACOABDOMINAL ANEURYSM RUPTURED
	441.7 - (ICD9) THORACOABDOMINAL ANEURYSM WITHOUT RUPTURE
	441.9 - (ICD9) AORTIC ANEURYSM OF UNSPECIFIED SITE WITHOUT RUPTURE
	460 - (ICD9) ACUTE NASOPHARYNGITIS (COMMON COLD)
	461 - (ICD9) ACUTE SINUSITIS
	461.0 - (ICD9) ACUTE MAXILLARY SINUSITIS
	461.1 - (ICD9) ACUTE FRONTAL SINUSITIS
	461.2 - (ICD9) ACUTE ETHMOIDAL SINUSITIS
	461.3 - (ICD9) ACUTE SPHENOIDAL SINUSITIS
	461.8 - (ICD9) OTHER ACUTE SINUSITIS
	461.9 - (ICD9) ACUTE SINUSITIS UNSPECIFIED
	462 - (ICD9) ACUTE PHARYNGITIS
	463 - (ICD9) ACUTE TONSILLITIS
	464 - (ICD9) ACUTE LARYNGITIS AND TRACHEITIS
	464.0 - (ICD9) ACUTE LARYNGITIS
	464.00 - (ICD9) ACUTE LARYNGITIS WITHOUT OBSTRUCTION
	464.01 - (ICD9) ACUTE LARYNGITIS WITH OBSTRUCTION
	464.1 - (ICD9) ACUTE TRACHEITIS
	464.10 - (ICD9) ACUTE TRACHEITIS WITHOUT OBSTRUCTION
	464.11 - (ICD9) ACUTE TRACHEITIS WITH OBSTRUCTION
	464.2 - (ICD9) ACUTE LARYNGOTRACHEITIS
	464.20 - (ICD9) ACUTE LARYNGOTRACHEITIS WITHOUT OBSTRUCTION
	464.21 - (ICD9) ACUTE LARYNGOTRACHEITIS WITH OBSTRUCTION
	464.3 - (ICD9) ACUTE EPIGLOTTITIS
	464.30 - (ICD9) ACUTE EPIGLOTTITIS WITHOUT OBSTRUCTION
	464.31 - (ICD9) ACUTE EPIGLOTTITIS WITH OBSTRUCTION
	464.4 - (ICD9) CROUP
	464.5 - (ICD9) SUPRAGLOTTITIS UNSPECIFIED
	464.50 - (ICD9) SUPRAGLOTTITIS UNSPECIFIED WITHOUT OBSTRUCTION
	464.51 - (ICD9) SUPRAGLOTTITIS UNSPECIFIED WITH OBSTRUCTION
	465 - (ICD9) ACUTE UPPER RESPIRATORY INFECTIONS OF MULTIPLE OR UNSPECIFIED SITES
	465.0 - (ICD9) ACUTE LARYNGOPHARYNGITIS
	465.8 - (ICD9) ACUTE UPPER RESPIRATORY INFECTIONS OF OTHER MULTIPLE SITES
	465.9 - (ICD9) ACUTE UPPER RESPIRATORY INFECTIONS OF UNSPECIFIED SITE
	466 - (ICD9) ACUTE BRONCHITIS AND BRONCHIOLITIS
	466.0 - (ICD9) ACUTE BRONCHITIS
	466.1 - (ICD9) ACUTE BRONCHIOLITIS
	466.11 - (ICD9) ACUTE BRONCHIOLITIS DUE TO RESPIRATORY SYNCYTIAL VIRUS (RSV)
	466.19 - (ICD9) ACUTE BRONCIOLITIS DUE TO OTHER INFECTIOUS ORGANISMS
	480 - (ICD9) VIRAL PNEUMONIA
	480.0 - (ICD9) PNEUMONIA DUE TO ADENOVIRUS
	480.1 - (ICD9) PNEUMONIA DUE TO RESPIRATORY SYNCYTIAL VIRUS
	480.2 - (ICD9) PNEUMONIA DUE TO PARAINFLUENZA VIRUS
	480.3 - (ICD9) PNEUMONIA DUE TO SARS-ASSOCIATED CORONAVIRUS
	480.8 - (ICD9) PNEUMONIA DUE TO OTHER VIRUS NOT ELSEWHERE CLASSIFIED
	480.9 - (ICD9) VIRAL PNEUMONIA UNSPECIFIED
	481 - (ICD9) PNEUMOCOCCAL PNEUMONIA [STREPTOCOCCUS PNEUMONIAE PNEUMONIA]
	482 - (ICD9) OTHER BACTERIAL PNEUMONIA
	482.0 - (ICD9) PNEUMONIA DUE TO KLEBSIELLA PNEUMONIAE
	482.1 - (ICD9) PNEUMONIA DUE TO PSEUDOMONAS
	482.2 - (ICD9) PNEUMONIA DUE TO HEMOPHILUS INFLUENZAE (H. INFLUENZAE)
	482.3 - (ICD9) PNEUMONIA DUE TO STREPTOCOCCUS
	482.30 - (ICD9) PNEUMONIA DUE TO STREPTOCOCCUS UNSPECIFIED
	482.31 - (ICD9) PNEUMONIA DUE TO STREPTOCOCCUS GROUP A
	482.32 - (ICD9) PNEUMONIA DUE TO STREPTOCOCCUS GROUP B
	482.39 - (ICD9) PNEUMONIA DUE TO OTHER STREPTOCOCCUS
	482.4 - (ICD9) PNEUMONIA DUE TO STAPHYLOCOCCUS
	482.40 - (ICD9) PNEUMONIA DUE TO STAPHYLOCOCCUS UNSPECIFIED
	482.41 - (ICD9) METHICILLIN SUSCEPTIBLE PNEUMONIA DUE TO STAPHYLOCOCCUS AUREUS
	482.42 - (ICD9) METHICILLIN RESISTANT PNEUMONIA DUE TO STAPHYLOCOCCUS AUREUS
	482.49 - (ICD9) OTHER STAPHYLOCOCCUS PNEUMONIA
	482.8 - (ICD9) PNEUMONIA DUE TO OTHER SPECIFIED BACTERIA
	482.81 - (ICD9) PNEUMONIA DUE TO ANAEROBES
	482.82 - (ICD9) PNEUMONIA DUE TO ESCHERICHIA COLI [E.COLI]
	482.83 - (ICD9) PNEUMONIA DUE TO OTHER GRAM-NEGATIVE BACTERIA
	482.84 - (ICD9) PNEUMONIA DUE TO LEGIONNAIRES' DISEASE
	482.89 - (ICD9) PNEUMONIA DUE TO OTHER SPECIFIED BACTERIA
	482.9 - (ICD9) BACTERIAL PNEUMONIA UNSPECIFIED
	483 - (ICD9) PNEUMONIA DUE TO OTHER SPECIFIED ORGANISM
	483.0 - (ICD9) PNEUMONIA DUE TO MYCOPLASMA PNEUMONIAE
	483.1 - (ICD9) PNEUMONIA DUE TO CHLAMYDIA
	483.8 - (ICD9) PNEUMONIA DUE TO OTHER SPECIFIED ORGANISM
	484 - (ICD9) PNEUMONIA IN INFECTIOUS DISEASES CLASSIFIED ELSEWHERE
	484.1 - (ICD9) PNEUMONIA IN CYTOMEGALIC INCLUSION DISEASE
	484.3 - (ICD9) PNEUMONIA IN WHOOPING COUGH
	484.5 - (ICD9) PNEUMONIA IN ANTHRAX
	484.6 - (ICD9) PNEUMONIA IN ASPERGILLOSIS
	484.7 - (ICD9) PNEUMONIA IN OTHER SYSTEMIC MYCOSES
	484.8 - (ICD9) PNEUMONIA IN OTHER INFECTIOUS DISEASES CLASSIFIED ELSEWHERE
	485 - (ICD9) BRONCHOPNEUMONIA ORGANISM UNSPECIFIED
	486 - (ICD9) PNEUMONIA ORGANISM UNSPECIFIED
	487 - (ICD9) INFLUENZA
	487.0 - (ICD9) INFLUENZA WITH PNEUMONIA
	487.1 - (ICD9) INFLUENZA WITH OTHER RESPIRATORY MANIFESTATIONS
	487.8 - (ICD9) INFLUENZA WITH OTHER MANIFESTATIONS
	488 - (ICD9) INFLUENZA DUE TO CERTAIN IDENTIFIED INFLUENZA VIRUSES
	488.0 - (ICD9) INFLUENZA DUE TO IDENTIFIED AVIAN INFLUENZA VIRUS
	488.01 - (ICD9) INFLUENZA DUE TO IDENTIFIED AVIAN INFLUENZA VIRUS WITH PNEUMONIA
	488.02 - (ICD9) INFLUENZA DUE TO IDENTIFIED AVIAN INFLUENZA VIRUS WITH OTHER RESPIRATORY MANIFESTATIONS
	488.09 - (ICD9) INFLUENZA DUE TO IDENTIFIED AVIAN INFLUENZA VIRUS WITH OTHER MANIFESTATIONS
	488.1 - (ICD9) INFLUENZA DUE TO IDENTIFIED 2009 H1N1 INFLUENZA VIRUS
	488.11 - (ICD9) INFLUENZA DUE TO IDENTIFIED 2009 H1N1 INFLUENZA VIRUS WITH PNEUMONIA
	488.12 - (ICD9) INFLUENZA DUE TO IDENTIFIED 2009 H1N1 INFLUENZA VIRUS WITH OTHER RESPIRATORY MANIFESTATIONS
	488.19 - (ICD9) INFLUENZA DUE TO IDENTIFIED 2009 H1N1 INFLUENZA VIRUS WITH OTHER MANIFESTATIONS
	488.8 - (ICD9) INFLUENZA DUE TO NOVEL INFLUENZA A
	488.81 - (ICD9) INFLUENZA DUE TO IDENTIFIED NOVEL INFLUENZA A VIRUS WITH PNEUMONIA
	488.82 - (ICD9) INFLUENZA DUE TO IDENTIFIED NOVEL INFLUENZA A VIRUS WITH OTHER RESPIRATORY MANIFESTATIONS
	488.89 - (ICD9) INFLUENZA DUE TO IDENTIFIED NOVEL INFLUENZA A VIRUS WITH OTHER MANIFESTATIONS
	490 - (ICD9) BRONCHITIS NOT SPECIFIED AS ACUTE OR CHRONIC
	491 - (ICD9) CHRONIC BRONCHITIS
	491.0 - (ICD9) SIMPLE CHRONIC BRONCHITIS
	491.1 - (ICD9) MUCOPURULENT CHRONIC BRONCHITIS
	491.2 - (ICD9) OBSTRUCTIVE CHRONIC BRONCHITIS
	491.20 - (ICD9) OBSTRUCTIVE CHRONIC BRONCHITIS WITHOUT EXACERBATION
	491.21 - (ICD9) OBSTRUCTIVE CHRONIC BRONCHITIS WITH (ACUTE) EXACERBATION
	491.22 - (ICD9) OBSTRUCTIVE CHRONIC BRONCHITIS WITH ACUTE BRONCHITIS
	491.8 - (ICD9) OTHER CHRONIC BRONCHITIS
	491.9 - (ICD9) UNSPECIFIED CHRONIC BRONCHITIS
	492 - (ICD9) EMPHYSEMA
	492.0 - (ICD9) EMPHYSEMATOUS BLEB
	492.8 - (ICD9) OTHER EMPHYSEMA
	493 - (ICD9) ASTHMA
	493.0 - (ICD9) EXTRINSIC ASTHMA
	493.00 - (ICD9) EXTRINSIC ASTHMA UNSPECIFIED
	493.01 - (ICD9) EXTRINSIC ASTHMA WITH STATUS ASTHMATICUS
	493.02 - (ICD9) EXTRINSIC ASTHMA WITH (ACUTE) EXACERBATION
	493.1 - (ICD9) INTRINSIC ASTHMA
	493.10 - (ICD9) INTRINSIC ASTHMA UNSPECIFIED
	493.11 - (ICD9) INTRINSIC ASTHMA WITH STATUS ASTHMATICUS
	493.12 - (ICD9) INTRINSIC ASTHMA WITH (ACUTE) EXACERBATION
	493.2 - (ICD9) CHRONIC OBSTRUCTIVE ASTHMA
	493.20 - (ICD9) CHRONIC OBSTRUCTIVE ASTHMA UNSPECIFIED
	493.21 - (ICD9) CHRONIC OBSTRUCTIVE ASTHMA WITH STATUS ASTHMATICUS
	493.22 - (ICD9) CHRONIC OBSTRUCTIVE ASTHMA WITH (ACUTE) EXACERBATION
	493.8 - (ICD9) OTHER SPECIFIED ASTHMA
	493.81 - (ICD9) EXERCISE-INDUCED BRONCHOSPASM
	493.82 - (ICD9) COUGH VARIANT ASTHMA
	493.9 - (ICD9) ASTHMA UNSPECIFIED
	493.90 - (ICD9) ASTHMA UNSPECIFIED
	493.91 - (ICD9) ASTHMA UNSPECIFIED TYPE WITH STATUS ASTHMATICUS
	493.92 - (ICD9) ASTHMA UNSPECIFIED WITH (ACUTE) EXACERBATION
	494 - (ICD9) BRONCHIECTASIS
	494.0 - (ICD9) BRONCHIECTASIS WITHOUT ACUTE EXACERBATION
	494.1 - (ICD9) BRONCHIECTASIS WITH ACUTE EXACERBATION
	495 - (ICD9) EXTRINSIC ALLERGIC ALVEOLITIS
	495.0 - (ICD9) FARMERS' LUNG
	495.1 - (ICD9) BAGASSOSIS
	495.2 - (ICD9) BIRD-FANCIERS' LUNG
	495.3 - (ICD9) SUBEROSIS
	495.4 - (ICD9) MALT WORKERS' LUNG
	495.5 - (ICD9) MUSHROOM WORKERS' LUNG
	495.6 - (ICD9) MAPLE BARK-STRIPPERS' LUNG
	495.7 - (ICD9) VENTILATION PNEUMONITIS
	495.8 - (ICD9) OTHER SPECIFIED ALLERGIC ALVEOLITIS AND PNEUMONITIS
	495.9 - (ICD9) UNSPECIFIED ALLERGIC ALVEOLITIS AND PNEUMONITIS
	496 - (ICD9) CHRONIC AIRWAY OBSTRUCTION NOT ELSEWHERE CLASSIFIED
	Service Sub-Category is any of: { "10120", "10220", "10320", "10420", "10520", "12220", "20120", "20220", "21120", "21220", "22120", "22320", "30120", "30220", "30320", "30420", "30520", "30620", "31120", "31220", "31320", "31420", "31520", "31620" }
	10120
	10220
	10320
	10420
	10520
	12220
	20120
	20220
	21120
	21220
	22120
	22320
	30120
	30220
	30320
	30420
	30520
	30620
	31120
	31220
	31320
	31420
	31520
	31620
	The occurrence of Outpatient with the following attributes:
	Diagnosis Code (Any Position) is any of: { "415", "415.0", "415.1", "415.11", "415.12", "415.13", "415.19", "416", "416.0", "416.1", "416.2", "416.8", "416.9", "417", "417.0", "417.1", "417.8", "417.9", "420.0", "420.9", "420.90", "420.91", "420.99", "428", "428.0", "428.1", "428.2", "428.20", "428.21", "428.22", "428.23", "428.3", "428.30", "428.31", "428.32", "428.33", "428.4", "428.40", "428.4…
	415 - (ICD9) ACUTE PULMONARY HEART DISEASE
	415.0 - (ICD9) ACUTE COR PULMONALE
	415.1 - (ICD9) PULMONARY EMBOLISM AND INFARCTION
	415.11 - (ICD9) IATROGENIC PULMONARY EMBOLISM AND INFARCTION
	415.12 - (ICD9) SEPTIC PULMONARY EMBOLISM
	415.13 - (ICD9) SADDLE EMBOLUS OF PULMONARY ARTERY
	415.19 - (ICD9) OTHER PULMONARY EMBOLISM AND INFARCTION
	416 - (ICD9) CHRONIC PULMONARY HEART DISEASE
	416.0 - (ICD9) PRIMARY PULMONARY HYPERTENSION
	416.1 - (ICD9) KYPHOSCOLIOTIC HEART DISEASE
	416.2 - (ICD9) CHRONIC PULMONARY EMBOLISM
	416.8 - (ICD9) OTHER CHRONIC PULMONARY HEART DISEASES
	416.9 - (ICD9) CHRONIC PULMONARY HEART DISEASE UNSPECIFIED
	417 - (ICD9) OTHER DISEASES OF PULMONARY CIRCULATION
	417.0 - (ICD9) ARTERIOVENOUS FISTULA OF PULMONARY VESSELS
	417.1 - (ICD9) ANEURYSM OF PULMONARY ARTERY
	417.8 - (ICD9) OTHER SPECIFIED DISEASES OF PULMONARY CIRCULATION
	417.9 - (ICD9) UNSPECIFIED DISEASE OF PULMONARY CIRCULATION
	420.0 - (ICD9) ACUTE PERICARDITIS IN DISEASES CLASSIFIED ELSEWHERE
	420.9 - (ICD9) OTHER AND UNSPECIFIED ACUTE PERICARDITIS
	420.90 - (ICD9) ACUTE PERICARDITIS UNSPECIFIED
	420.91 - (ICD9) ACUTE IDIOPATHIC PERICARDITIS
	420.99 - (ICD9) OTHER ACUTE PERICARDITIS
	428 - (ICD9) HEART FAILURE
	428.0 - (ICD9) CONGESTIVE HEART FAILURE UNSPECIFIED
	428.1 - (ICD9) LEFT HEART FAILURE
	428.2 - (ICD9) SYSTOLIC HEART FAILURE
	428.20 - (ICD9) UNSPECIFIED SYSTOLIC HEART FAILURE
	428.21 - (ICD9) ACUTE SYSTOLIC HEART FAILURE
	428.22 - (ICD9) CHRONIC SYSTOLIC HEART FAILURE
	428.23 - (ICD9) ACUTE ON CHRONIC SYSTOLIC HEART FAILURE
	428.3 - (ICD9) DIASTOLIC HEART FAILURE
	428.30 - (ICD9) UNSPECIFIED DIASTOLIC HEART FAILURE
	428.31 - (ICD9) ACUTE DIASTOLIC HEART FAILURE
	428.32 - (ICD9) CHRONIC DIASTOLIC HEART FAILURE
	428.33 - (ICD9) ACUTE ON CHRONIC DIASTOLIC HEART FAILURE
	428.4 - (ICD9) COMBINED SYSTOLIC AND DIASTOLIC HEART FAILURE
	428.40 - (ICD9) UNSPECIFIED COMBINED SYSTOLIC AND DIASTOLIC HEART FAILURE
	428.41 - (ICD9) ACUTE COMBINED SYSTOLIC AND DIASTOLIC HEART FAILURE
	428.42 - (ICD9) CHRONIC COMBINED SYSTOLIC AND DIASTOLIC HEART FAILURE
	428.43 - (ICD9) ACUTE ON CHRONIC COMBINED SYSTOLIC AND DIASTOLIC HEART FAILURE
	428.9 - (ICD9) HEART FAILURE UNSPECIFIED
	441 - (ICD9) AORTIC ANEURYSM AND DISSECTION
	441.0 - (ICD9) DISSECTION OF AORTA
	441.00 - (ICD9) DISSECTION OF AORTA ANEURYSM UNSPECIFIED SITE
	441.01 - (ICD9) DISSECTION OF AORTA THORACIC
	441.02 - (ICD9) DISSECTION OF AORTA ABDOMINAL
	441.03 - (ICD9) DISSECTION OF AORTA THORACOABDOMINAL
	441.1 - (ICD9) THORACIC ANEURYSM RUPTURED
	441.2 - (ICD9) THORACIC ANEURYSM WITHOUT RUPTURE
	441.3 - (ICD9) ABDOMINAL ANEURYSM RUPTURED
	441.4 - (ICD9) ABDOMINAL ANEURYSM WITHOUT RUPTURE
	441.5 - (ICD9) AORTIC ANEURYSM OF UNSPECIFIED SITE RUPTURED
	441.6 - (ICD9) THORACOABDOMINAL ANEURYSM RUPTURED
	441.7 - (ICD9) THORACOABDOMINAL ANEURYSM WITHOUT RUPTURE
	441.9 - (ICD9) AORTIC ANEURYSM OF UNSPECIFIED SITE WITHOUT RUPTURE
	460 - (ICD9) ACUTE NASOPHARYNGITIS (COMMON COLD)
	461 - (ICD9) ACUTE SINUSITIS
	461.0 - (ICD9) ACUTE MAXILLARY SINUSITIS
	461.1 - (ICD9) ACUTE FRONTAL SINUSITIS
	461.2 - (ICD9) ACUTE ETHMOIDAL SINUSITIS
	461.3 - (ICD9) ACUTE SPHENOIDAL SINUSITIS
	461.8 - (ICD9) OTHER ACUTE SINUSITIS
	461.9 - (ICD9) ACUTE SINUSITIS UNSPECIFIED
	462 - (ICD9) ACUTE PHARYNGITIS
	463 - (ICD9) ACUTE TONSILLITIS
	464 - (ICD9) ACUTE LARYNGITIS AND TRACHEITIS
	464.0 - (ICD9) ACUTE LARYNGITIS
	464.00 - (ICD9) ACUTE LARYNGITIS WITHOUT OBSTRUCTION
	464.01 - (ICD9) ACUTE LARYNGITIS WITH OBSTRUCTION
	464.1 - (ICD9) ACUTE TRACHEITIS
	464.10 - (ICD9) ACUTE TRACHEITIS WITHOUT OBSTRUCTION
	464.11 - (ICD9) ACUTE TRACHEITIS WITH OBSTRUCTION
	464.2 - (ICD9) ACUTE LARYNGOTRACHEITIS
	464.20 - (ICD9) ACUTE LARYNGOTRACHEITIS WITHOUT OBSTRUCTION
	464.21 - (ICD9) ACUTE LARYNGOTRACHEITIS WITH OBSTRUCTION
	464.3 - (ICD9) ACUTE EPIGLOTTITIS
	464.30 - (ICD9) ACUTE EPIGLOTTITIS WITHOUT OBSTRUCTION
	464.31 - (ICD9) ACUTE EPIGLOTTITIS WITH OBSTRUCTION
	464.4 - (ICD9) CROUP
	464.5 - (ICD9) SUPRAGLOTTITIS UNSPECIFIED
	464.50 - (ICD9) SUPRAGLOTTITIS UNSPECIFIED WITHOUT OBSTRUCTION
	464.51 - (ICD9) SUPRAGLOTTITIS UNSPECIFIED WITH OBSTRUCTION
	465 - (ICD9) ACUTE UPPER RESPIRATORY INFECTIONS OF MULTIPLE OR UNSPECIFIED SITES
	465.0 - (ICD9) ACUTE LARYNGOPHARYNGITIS
	465.8 - (ICD9) ACUTE UPPER RESPIRATORY INFECTIONS OF OTHER MULTIPLE SITES
	465.9 - (ICD9) ACUTE UPPER RESPIRATORY INFECTIONS OF UNSPECIFIED SITE
	466 - (ICD9) ACUTE BRONCHITIS AND BRONCHIOLITIS
	466.0 - (ICD9) ACUTE BRONCHITIS
	466.1 - (ICD9) ACUTE BRONCHIOLITIS
	466.11 - (ICD9) ACUTE BRONCHIOLITIS DUE TO RESPIRATORY SYNCYTIAL VIRUS (RSV)
	466.19 - (ICD9) ACUTE BRONCIOLITIS DUE TO OTHER INFECTIOUS ORGANISMS
	480 - (ICD9) VIRAL PNEUMONIA
	480.0 - (ICD9) PNEUMONIA DUE TO ADENOVIRUS
	480.1 - (ICD9) PNEUMONIA DUE TO RESPIRATORY SYNCYTIAL VIRUS
	480.2 - (ICD9) PNEUMONIA DUE TO PARAINFLUENZA VIRUS
	480.3 - (ICD9) PNEUMONIA DUE TO SARS-ASSOCIATED CORONAVIRUS
	480.8 - (ICD9) PNEUMONIA DUE TO OTHER VIRUS NOT ELSEWHERE CLASSIFIED
	480.9 - (ICD9) VIRAL PNEUMONIA UNSPECIFIED
	481 - (ICD9) PNEUMOCOCCAL PNEUMONIA [STREPTOCOCCUS PNEUMONIAE PNEUMONIA]
	482 - (ICD9) OTHER BACTERIAL PNEUMONIA
	482.0 - (ICD9) PNEUMONIA DUE TO KLEBSIELLA PNEUMONIAE
	482.1 - (ICD9) PNEUMONIA DUE TO PSEUDOMONAS
	482.2 - (ICD9) PNEUMONIA DUE TO HEMOPHILUS INFLUENZAE (H. INFLUENZAE)
	482.3 - (ICD9) PNEUMONIA DUE TO STREPTOCOCCUS
	482.30 - (ICD9) PNEUMONIA DUE TO STREPTOCOCCUS UNSPECIFIED
	482.31 - (ICD9) PNEUMONIA DUE TO STREPTOCOCCUS GROUP A
	482.32 - (ICD9) PNEUMONIA DUE TO STREPTOCOCCUS GROUP B
	482.39 - (ICD9) PNEUMONIA DUE TO OTHER STREPTOCOCCUS
	482.4 - (ICD9) PNEUMONIA DUE TO STAPHYLOCOCCUS
	482.40 - (ICD9) PNEUMONIA DUE TO STAPHYLOCOCCUS UNSPECIFIED
	482.41 - (ICD9) METHICILLIN SUSCEPTIBLE PNEUMONIA DUE TO STAPHYLOCOCCUS AUREUS
	482.42 - (ICD9) METHICILLIN RESISTANT PNEUMONIA DUE TO STAPHYLOCOCCUS AUREUS
	482.49 - (ICD9) OTHER STAPHYLOCOCCUS PNEUMONIA
	482.8 - (ICD9) PNEUMONIA DUE TO OTHER SPECIFIED BACTERIA
	482.81 - (ICD9) PNEUMONIA DUE TO ANAEROBES
	482.82 - (ICD9) PNEUMONIA DUE TO ESCHERICHIA COLI [E.COLI]
	482.83 - (ICD9) PNEUMONIA DUE TO OTHER GRAM-NEGATIVE BACTERIA
	482.84 - (ICD9) PNEUMONIA DUE TO LEGIONNAIRES' DISEASE
	482.89 - (ICD9) PNEUMONIA DUE TO OTHER SPECIFIED BACTERIA
	482.9 - (ICD9) BACTERIAL PNEUMONIA UNSPECIFIED
	483 - (ICD9) PNEUMONIA DUE TO OTHER SPECIFIED ORGANISM
	483.0 - (ICD9) PNEUMONIA DUE TO MYCOPLASMA PNEUMONIAE
	483.1 - (ICD9) PNEUMONIA DUE TO CHLAMYDIA
	483.8 - (ICD9) PNEUMONIA DUE TO OTHER SPECIFIED ORGANISM
	484 - (ICD9) PNEUMONIA IN INFECTIOUS DISEASES CLASSIFIED ELSEWHERE
	484.1 - (ICD9) PNEUMONIA IN CYTOMEGALIC INCLUSION DISEASE
	484.3 - (ICD9) PNEUMONIA IN WHOOPING COUGH
	484.5 - (ICD9) PNEUMONIA IN ANTHRAX
	484.6 - (ICD9) PNEUMONIA IN ASPERGILLOSIS
	484.7 - (ICD9) PNEUMONIA IN OTHER SYSTEMIC MYCOSES
	484.8 - (ICD9) PNEUMONIA IN OTHER INFECTIOUS DISEASES CLASSIFIED ELSEWHERE
	485 - (ICD9) BRONCHOPNEUMONIA ORGANISM UNSPECIFIED
	486 - (ICD9) PNEUMONIA ORGANISM UNSPECIFIED
	487 - (ICD9) INFLUENZA
	487.0 - (ICD9) INFLUENZA WITH PNEUMONIA
	487.1 - (ICD9) INFLUENZA WITH OTHER RESPIRATORY MANIFESTATIONS
	487.8 - (ICD9) INFLUENZA WITH OTHER MANIFESTATIONS
	488 - (ICD9) INFLUENZA DUE TO CERTAIN IDENTIFIED INFLUENZA VIRUSES
	488.0 - (ICD9) INFLUENZA DUE TO IDENTIFIED AVIAN INFLUENZA VIRUS
	488.01 - (ICD9) INFLUENZA DUE TO IDENTIFIED AVIAN INFLUENZA VIRUS WITH PNEUMONIA
	488.02 - (ICD9) INFLUENZA DUE TO IDENTIFIED AVIAN INFLUENZA VIRUS WITH OTHER RESPIRATORY MANIFESTATIONS
	488.09 - (ICD9) INFLUENZA DUE TO IDENTIFIED AVIAN INFLUENZA VIRUS WITH OTHER MANIFESTATIONS
	488.1 - (ICD9) INFLUENZA DUE TO IDENTIFIED 2009 H1N1 INFLUENZA VIRUS
	488.11 - (ICD9) INFLUENZA DUE TO IDENTIFIED 2009 H1N1 INFLUENZA VIRUS WITH PNEUMONIA
	488.12 - (ICD9) INFLUENZA DUE TO IDENTIFIED 2009 H1N1 INFLUENZA VIRUS WITH OTHER RESPIRATORY MANIFESTATIONS
	488.19 - (ICD9) INFLUENZA DUE TO IDENTIFIED 2009 H1N1 INFLUENZA VIRUS WITH OTHER MANIFESTATIONS
	488.8 - (ICD9) INFLUENZA DUE TO NOVEL INFLUENZA A
	488.81 - (ICD9) INFLUENZA DUE TO IDENTIFIED NOVEL INFLUENZA A VIRUS WITH PNEUMONIA
	488.82 - (ICD9) INFLUENZA DUE TO IDENTIFIED NOVEL INFLUENZA A VIRUS WITH OTHER RESPIRATORY MANIFESTATIONS
	488.89 - (ICD9) INFLUENZA DUE TO IDENTIFIED NOVEL INFLUENZA A VIRUS WITH OTHER MANIFESTATIONS
	490 - (ICD9) BRONCHITIS NOT SPECIFIED AS ACUTE OR CHRONIC
	491 - (ICD9) CHRONIC BRONCHITIS
	491.0 - (ICD9) SIMPLE CHRONIC BRONCHITIS
	491.1 - (ICD9) MUCOPURULENT CHRONIC BRONCHITIS
	491.2 - (ICD9) OBSTRUCTIVE CHRONIC BRONCHITIS
	491.20 - (ICD9) OBSTRUCTIVE CHRONIC BRONCHITIS WITHOUT EXACERBATION
	491.21 - (ICD9) OBSTRUCTIVE CHRONIC BRONCHITIS WITH (ACUTE) EXACERBATION
	491.22 - (ICD9) OBSTRUCTIVE CHRONIC BRONCHITIS WITH ACUTE BRONCHITIS
	491.8 - (ICD9) OTHER CHRONIC BRONCHITIS
	491.9 - (ICD9) UNSPECIFIED CHRONIC BRONCHITIS
	492 - (ICD9) EMPHYSEMA
	492.0 - (ICD9) EMPHYSEMATOUS BLEB
	492.8 - (ICD9) OTHER EMPHYSEMA
	493 - (ICD9) ASTHMA
	493.0 - (ICD9) EXTRINSIC ASTHMA
	493.00 - (ICD9) EXTRINSIC ASTHMA UNSPECIFIED
	493.01 - (ICD9) EXTRINSIC ASTHMA WITH STATUS ASTHMATICUS
	493.02 - (ICD9) EXTRINSIC ASTHMA WITH (ACUTE) EXACERBATION
	493.1 - (ICD9) INTRINSIC ASTHMA
	493.10 - (ICD9) INTRINSIC ASTHMA UNSPECIFIED
	493.11 - (ICD9) INTRINSIC ASTHMA WITH STATUS ASTHMATICUS
	493.12 - (ICD9) INTRINSIC ASTHMA WITH (ACUTE) EXACERBATION
	493.2 - (ICD9) CHRONIC OBSTRUCTIVE ASTHMA
	493.20 - (ICD9) CHRONIC OBSTRUCTIVE ASTHMA UNSPECIFIED
	493.21 - (ICD9) CHRONIC OBSTRUCTIVE ASTHMA WITH STATUS ASTHMATICUS
	493.22 - (ICD9) CHRONIC OBSTRUCTIVE ASTHMA WITH (ACUTE) EXACERBATION
	493.8 - (ICD9) OTHER SPECIFIED ASTHMA
	493.81 - (ICD9) EXERCISE-INDUCED BRONCHOSPASM
	493.82 - (ICD9) COUGH VARIANT ASTHMA
	493.9 - (ICD9) ASTHMA UNSPECIFIED
	493.90 - (ICD9) ASTHMA UNSPECIFIED
	493.91 - (ICD9) ASTHMA UNSPECIFIED TYPE WITH STATUS ASTHMATICUS
	493.92 - (ICD9) ASTHMA UNSPECIFIED WITH (ACUTE) EXACERBATION
	494 - (ICD9) BRONCHIECTASIS
	494.0 - (ICD9) BRONCHIECTASIS WITHOUT ACUTE EXACERBATION
	494.1 - (ICD9) BRONCHIECTASIS WITH ACUTE EXACERBATION
	495 - (ICD9) EXTRINSIC ALLERGIC ALVEOLITIS
	495.0 - (ICD9) FARMERS' LUNG
	495.1 - (ICD9) BAGASSOSIS
	495.2 - (ICD9) BIRD-FANCIERS' LUNG
	495.3 - (ICD9) SUBEROSIS
	495.4 - (ICD9) MALT WORKERS' LUNG
	495.5 - (ICD9) MUSHROOM WORKERS' LUNG
	495.6 - (ICD9) MAPLE BARK-STRIPPERS' LUNG
	495.7 - (ICD9) VENTILATION PNEUMONITIS
	495.8 - (ICD9) OTHER SPECIFIED ALLERGIC ALVEOLITIS AND PNEUMONITIS
	495.9 - (ICD9) UNSPECIFIED ALLERGIC ALVEOLITIS AND PNEUMONITIS
	496 - (ICD9) CHRONIC AIRWAY OBSTRUCTION NOT ELSEWHERE CLASSIFIED
	Place of Service is any of:
	Ambulance (air or water)
	Ambulance (land)
	Emergency Room - Hospital
Stress echo
This event measure was defined as occurring when any of the following criteria were met:
	The occurrence of Inpatient Service with the following attributes:
	Procedure Code (Any Position) is any of: { "93350", "93351" }
	93350 - (HCPCS) Echocardiography, transthoracic, real-time with image documentation (2D), includes M-mode recording, when performed, during rest and cardiovascular stress test using treadmill, bicycle exercise and/or pharmacologically induced stress, with interpretation and report / Echocardiography, transthoracic, real-time with image documentation (2D), includes M-mode recording, when performed…
	93351 - (HCPCS) Echocardiography, transthoracic, real-time with image documentation (2D), includes M-mode recording, when performed, during rest and cardiovascular stress test using treadmill, bicycle exercise and/or pharmacologically induced stress, with interpretation and report; including performance of continuous electrocardiographic monitoring, with physician supervision / Echocardiography, …
	The occurrence of Outpatient with the following attributes:
	Procedure Code (Any Position) is any of: { "93350", "93351" }
	93350 - (HCPCS) Echocardiography, transthoracic, real-time with image documentation (2D), includes M-mode recording, when performed, during rest and cardiovascular stress test using treadmill, bicycle exercise and/or pharmacologically induced stress, with interpretation and report / Echocardiography, transthoracic, real-time with image documentation (2D), includes M-mode recording, when performed…
	93351 - (HCPCS) Echocardiography, transthoracic, real-time with image documentation (2D), includes M-mode recording, when performed, during rest and cardiovascular stress test using treadmill, bicycle exercise and/or pharmacologically induced stress, with interpretation and report; including performance of continuous electrocardiographic monitoring, with physician supervision / Echocardiography, …
ED care setting
	Inpatient admission table with following Service Sub-Category Code is any of: { “10120”, “10220”, “10320”, “10420”, “10520”, “12220”, “20120”, “20220”, “21120”, “21220”, “22120”, “22320”, “30120”, “30220”, “30320”, “30420”, “30520”, “30620”, “31120”, “31220”, “31320”, “31420”, “31520”, “31620” }
	or
	Outpatient table with following Service Sub-Category Code is any of: { “10120”, “10220”, “10320”, “10420”, “10520”, “12220”, “20120”, “20220”, “21120”, “21220”, “22120”, “22320”, “30120”, “30220”, “30320”, “30420”, “30520”, “30620”, “31120”, “31220”, “31320”, “31420”, “31520”, “31620” }
	or
	Outpatient table with following Place of service code: {Ambulance(air or water), Ambulance(land), Emergency Room - Hospital}
