# Supplementary material for: Reproducibility of real-world evidence studies using clinical practice data to inform regulatory and coverage decisions
Source: Nat Commun. 2022 Aug 31;13:5126. doi: 10.1038/s41467-022-32310-3 (PMC9430007; doi:10.1038/s41467-022-32310-3)
Supplement: Supplementary file 7 — Supplementary Dataset 4 [file 41467_2022_32310_MOESM7_ESM.zip › Data S4 Study specific author contact files with details of implementation/REPEAT_070_final.xlsx]

## Sheet: Assumptions
Category	Assumptions
MEASURES	The algorithms used to define the variables in the replication of the study are provided in the worksheet named 'codes'
Outcomes	The manuscript provided two cited references to define the outcome VTE. Based on these references, we assumed the following codes were used to define outcome: 451.11, 451.19, 451.2, 451.81, 451.9, 453.1, 453.2, 453.40, 453.41, 453.42, 453.8, 453.81, 453.82, 453.83, 453.84, 453.85, 453.86, 453.87, 453.89, 453.9
Inclusion/Exclusion	We assumed any diagnosis position and any care setting was used to define inclusion/exclusion criteria
	We assumed Cancer was defined based on codes from the paper "Epidemiologic Analysis Along the Mevalonate Pathway Reveals Improved Cancer Survival in Patients Who Receive Statins Alone and in Combination With Bisphosphonates: Sherif M. El-Refai et al"
	We assumed non-statins was defined based on a REPEAT standard measure
Covariates	We assumed codes and weights for Charlson comorbidity index was defined based on the paper "Adapting a clinical comorbidity index for use with ICD-9-CM administrative databases: Deyo RA, Cherkin DC, Ciol MA""
	We assumed codes and weights for Elixhauser index was defined based on the paper "Comorbidity measures for use with Administrative Data: ANNE ELIXHAUSER, CLAUDIAS TEINER, ROBERTH ARRIS, AND ROSANNA M. COFFEY"
	We assumed MI, coronary heart disease, hyperlipidemia, anticoagulants, antiplatelet, antiarrhythmics, digoxin and antihypertensives were defined based on REPEAT standard measures
	We assumed that the urban/rural covariate was defined based on variable 'MSA' [where anything with MSA is urban, otherwise rural] based on website " https://www.hrsa.gov/rural-health/about-us/definition/index.html"
	We assumed metastatic disease was defined using codes based on website "http://icd9cm.chrisendres.com/index.php?action=child&recordid=1375"
COHORT CREATION
ANALYSIS
	The authors stated they used “gmatch” SAS macro. We assumed they used a macro from "http://people.duke.edu/~hammill/software/gmatch.sas for gmatch macro" for propensity score matching
	The methods section of the manuscript describes 1:4 variable ratio propensity score matching, however the results report 1:1 propensity score matching. We assumed 1:1 matching was carried out and hence implemented the same

## Sheet: Attrition table
Adults18 years and older diagnosed with 10 different types of cancer between January 1, 2010 and December 31, 2013 from MarketScan Database
STATIN COHORT	Less Excluded Patients	Remaining Patients
All patients in our database		185306593
Patients with cancer [measured between Jan 1st 2010 - Dec 31st 2012] Date of cancer diagnosis is cohort entry date [CED]	-184428658	877935
Excluded due to insufficient medical enrollment [measured 365 days prior up to and including CED]	-346009	531926
Excluded based on Age less than 18 years on CED	-9599	522327
Excluded due to insufficient medical enrollment [measured from CED up to 30 days after CED]	-4524	517803
Excluded due to insufficient pharmacy enrollment [measured 365 days prior up to 40 days after CED]	-110227	407576
Excluded based on occurrence of Non-statins [measured 365 days prior up to 1 day prior to CED]	-33036	374540
Include patients with 90 cumulative days supply of Statins [measured 180 days prior and up to 1 day prior to CED]	-276701	97839
Final cohort		97839
NO TREATMENT COHORT	Less Excluded Patients	Remaining Patients
All patients in our database		185306593
Patients with cancer [measured between Jan 1st 2010 - Dec 31st 2012] Date of cancer diagnosis is cohort entry date [CED]	-184428658	877935
Excluded due to insufficient medical enrollment [measured 365 days prior up to and including CED]	-346009	531926
Excluded based on Age less than 18 years on CED	-9599	522327
Excluded due to insufficient medical enrollment [measured from CED up to 30 days after CED]	-4524	517803
Excluded due to insufficient pharmacy enrollment [measured 365 days prior up to 40 days after CED]	-110227	407576
Excluded based on occurrence of Statins [measured 365 days prior up to 1 day prior to CED]	-136126	271450
Excluded based on occurrence of Non-statins [measured 365 days prior up to 1 day prior to CED]	-14392	257058
Include patients with history of CHD, DM or Hyperlipidemia [measured 365 days prior up to and including CED]	-169069	87989
Final cohort		87989

## Sheet: Cohort as text
STATIN COHORT Cohort Entry: Entry date: Between Jan 01, 2010 and Dec 31, 2013. If a patient has multiple possible qualifying cohort entry events, the patient enters the cohort on the first-occurring qualifying event before exclusions are applied. Enrollment Measure: Medical Enrollment Prior Enrollment: 365 days Cohort Inclusion Measure: All patients with Cancers. For the purposes of identifying p…

## Sheet: Analysis as text
Statistical Analysis Patient Characteristics This study evaluated the following patient characteristics: Age Region Male Urban Stomach caner Pancreatic caner Brain cancer Lung cancer Renal cancer Lymphoma Leukemia Myeloma Colorectal cancer Gynecologic cancer COMPONENT, Elixhauser, Occurrence of congestive heart failure, CHF COMPONENT, Elixhauser, Occurrence of cardiac arrhythmia COMPONENT, Elixha…

## Sheet: Table 1
	ORIGINAL STUDY				REPLICATED STUDY
	No-Treatment	Statins	Std. Diff		No-Treatment	Statins	Std. Diff
N	39821	39821			64589	64589
Age, mean (SD)	73.0 (8.0)	73.3 (9.6)	−0.027		66.5 (12.2)	66.5 (11.0)	0.00195
Charlson, mean (SD)	5.1 (3.0)	5.2 (3.0)	−0.032		2.7 (2.5)	2.7 (2.5)	-0.00382
Male, %	49.2	49.3	0.008		48.7	49	0.00626
Urban, %	84.9	84.5	0.011		84.1	84.3	0.00518
Comorbidities, %
CHF	15	15.4	−0.011		8.38	8.49	0.00412
Arrhythmia	27.3	27.7	−0.009		15.45	15.52	0.00193
Valvular disease	15.5	15.7	−0.005		11.26	11.24	-0.00069
Pulmonary circulation	4.1	4.4	−0.013		1.84	1.78	-0.0043
Peripheral vascular	28.2	28.4	−0.003		11.6	11.48	-0.00363
Hypertension (uncomplicated)	68.7	70.1	−0.030		62.35	62.19	-0.00335
Hypertension (complicated)	10.4	10.7	−0.008		4.28	4.19	-0.00446
Paralysis	1.1	1.1	−0.001		0.73	0.76	0.0036
Other neurologic	8.1	8.5	−0.013		3.45	3.44	-0.00068
Chronic Pulmonary	29	31.1	−0.048		22.82	22.21	-0.01464
Diabetes (uncomplicated)	35.4	37.1	-0.035		34.54	34.76	0.00465
Diabetes (complicated)	11.3	11.3	0		8.57	8.56	-0.00017
Hypothyroidism	14.9	15.4	-0.013		14.19	14.28	0.00248
Renal failure	12.3	12.2	0.002		2.36	2.38	0.00132
Liver disease	9.5	9.8	-0.012		3.51	3.55	0.00218
Peptic ulcer disease	2	2.1	-0.007		1.41	1.45	0.00352
HIV/AIDS	0.1	0.1	0.009		0.21	0.22	0.00168
Lymphoma	20.1	20.2	-0.002		9.85	9.73	-0.00391
Metastatic cancer	15.9	16.7	-0.023		10.44	10.31	-0.00427
Solid tumors	77.7	77.7	-0.002		35.04	34.89	-0.00305
Rheumatoid arthritis	5.1	5.4	-0.0011		4.38	4.32	-0.00296
Coagulopathy	5.9	6.2	-0.012		4.63	4.68	0.00221
Obesity	6	6.2	-0.007		6.46	6.49	0.00126
Weight loss	8.1	8.7	-0.023		1.1	1.15	0.00484
Fluid and electrolytes	14.9	16	-0.031		11.06	11.01	-0.00148
Blood loss anemia	6.2	6.2	0		1.93	1.98	0.00425
Deficiency anemia	8.4	8.6	-0.006		20.6	21.02	0.01034
Alcohol abuse	0.9	1	-0.008		0.73	0.79	0.00714
Drug abuse	0.6	0.7	-0.004		0.44	0.46	0.00302
Psychoses	1.9	2.1	−0.013		4.66	4.52	-0.00681
Depression	8.6	8.7	−0.003		6.45	6.47	0.00082
Coronary heart disease	33.9	33.4	0.009		22.35	22.61	0.00638
Myocardial infarction	6.5	6.1	0.015		3.29	3.49	0.0113
Hyperlipidemia	64	64.2	−0.004		65.84	66.52	0.01453
Medications use in pre-index, %
Anticoagulants	11.5	10.8	0.021		8.63	8.69	0.00204
Antihypertensives	64.4	66.6	−0.046		70.86	70.48	-0.00823
Antiplatelets	12	8.7	0.109		6.34	7.38	0.04118
Antiarrhythmics	3.1	3.1	0.003		2.31	2.37	0.00358
Digoxin	4.5	4.5	−0.002		3.11	3.11	-0.00027
Type of cancer, %
Stomach cancer	3	3			2.43	2.45
Pancreatic cancer	5.2	5.2			4.42	4.4
Brain cancer	2.8	2.8			3.32	3.27
Lung cancer	20.5	20.5			20.07	20.06
Renal cancer	9	9			10.13	10.14
Lymphoma	15.4	15.4			15.83	15.87
Leukemia	9	9			8.55	8.54
Myeloma	5	5			4.37	4.36
Colorectal cancer	20.5	20.5			20.04	20.01
Gynecologic cancer	9.6	9.6			12.74	12.74

## Sheet: Outcome
Outcome: Occurrence of DVT
ORIGINAL STUDY	Statins	No treatment
Among Full cohort, number of events	2306	2507
Among Leukemia subgroup, HR (95% CI)	0.77 (0.61, 0.99)
REPLICATED STUDY	Statins	No treatment
Among Full cohort, number of events	558	619
Among Leukemia subgroup, HR (95% CI)	0.93 (0.65, 1.60)
Among Leukemia subgroup:
Before PS matching	Statins	No treatment
Number of events (outcome)	47	38
Follow-up time in years	14156.5	16570.6
Rate per 1000 person years	3.32002	2.29322
After PS matching	Statins	No treatment
Number of events (outcome)	26	27
Follow-up time in years	10784	10364.3
Rate per 1000 person years	2.41097	2.6051

## Sheet: Codes
COMPONENT, Elixhauser, Metastatic cancer
This event measure was defined as occurring when any of the following criteria were met:
	The occurrence of Inpatient with the following attributes:
	Diagnosis Code (Any Position) is any of: { "196", "196.0", "196.1", "196.2", "196.3", "196.5", "196.6", "196.8", "196.9", "197", "197.0", "197.1", "197.2", "197.3", "197.4", "197.5", "197.6", "197.7", "197.8", "198", "198.0", "198.1", "198.2", "198.3", "198.4", "198.5", "198.6", "198.7", "198.8", "198.81", "198.82", "198.89", "199", "199.0", "199.1" }
	196 - (ICD9) SECONDARY AND UNSPECIFIED MALIGNANT NEOPLASM OF LYMPH NODES
	196.0 - (ICD9) SECONDARY AND UNSPECIFIED MALIGNANT NEOPLASM OF LYMPH NODES OF HEAD FACE AND NECK
	196.1 - (ICD9) SECONDARY AND UNSPECIFIED MALIGNANT NEOPLASM OF INTRATHORACIC LYMPH NODES
	196.2 - (ICD9) SECONDARY AND UNSPECIFIED MALIGNANT NEOPLASM OF INTRA-ABDOMINAL LYMPH NODES
	196.3 - (ICD9) SECONDARY AND UNSPECIFIED MALIGNANT NEOPLASM OF LYMPH NODES OF AXILLA AND UPPER LIMB
	196.5 - (ICD9) SECONDARY AND UNSPECIFIED MALIGNANT NEOPLASM OF LYMPH NODES OF INGUINAL REGION AND LOWER LIMB
	196.6 - (ICD9) SECONDARY AND UNSPECIFIED MALIGNANT NEOPLASM OF INTRAPELVIC LYMPH NODES
	196.8 - (ICD9) SECONDARY AND UNSPECIFIED MALIGNANT NEOPLASM OF LYMPH NODES OF MULTIPLE SITES
	196.9 - (ICD9) SECONDARY AND UNSPECIFIED MALIGNANT NEOPLASM OF LYMPH NODES SITE UNSPECIFIED
	197 - (ICD9) SECONDARY MALIGNANT NEOPLASM OF RESPIRATORY AND DIGESTIVE SYSTEMS
	197.0 - (ICD9) SECONDARY MALIGNANT NEOPLASM OF LUNG
	197.1 - (ICD9) SECONDARY MALIGNANT NEOPLASM OF MEDIASTINUM
	197.2 - (ICD9) SECONDARY MALIGNANT NEOPLASM OF PLEURA
	197.3 - (ICD9) SECONDARY MALIGNANT NEOPLASM OF OTHER RESPIRATORY ORGANS
	197.4 - (ICD9) SECONDARY MALIGNANT NEOPLASM OF SMALL INTESTINE INCLUDING DUODENUM
	197.5 - (ICD9) SECONDARY MALIGNANT NEOPLASM OF LARGE INTESTINE AND RECTUM
	197.6 - (ICD9) SECONDARY MALIGNANT NEOPLASM OF RETROPERITONEUM AND PERITONEUM
	197.7 - (ICD9) MALIGNANT NEOPLASM OF LIVER SECONDARY
	197.8 - (ICD9) SECONDARY MALIGNANT NEOPLASM OF OTHER DIGESTIVE ORGANS AND SPLEEN
	198 - (ICD9) SECONDARY MALIGNANT NEOPLASM OF OTHER SPECIFIED SITES
	198.0 - (ICD9) SECONDARY MALIGNANT NEOPLASM OF KIDNEY
	198.1 - (ICD9) SECONDARY MALIGNANT NEOPLASM OF OTHER URINARY ORGANS
	198.2 - (ICD9) SECONDARY MALIGNANT NEOPLASM OF SKIN
	198.3 - (ICD9) SECONDARY MALIGNANT NEOPLASM OF BRAIN AND SPINAL CORD
	198.4 - (ICD9) SECONDARY MALIGNANT NEOPLASM OF OTHER PARTS OF NERVOUS SYSTEM
	198.5 - (ICD9) SECONDARY MALIGNANT NEOPLASM OF BONE AND BONE MARROW
	198.6 - (ICD9) SECONDARY MALIGNANT NEOPLASM OF OVARY
	198.7 - (ICD9) SECONDARY MALIGNANT NEOPLASM OF ADRENAL GLAND
	198.8 - (ICD9) SECONDARY MALIGNANT NEOPLASM OF OTHER SPECIFIED SITES
	198.81 - (ICD9) SECONDARY MALIGNANT NEOPLASM OF BREAST
	198.82 - (ICD9) SECONDARY MALIGNANT NEOPLASM OF GENITAL ORGANS
	198.89 - (ICD9) SECONDARY MALIGNANT NEOPLASM OF OTHER SPECIFIED SITES
	199 - (ICD9) MALIGNANT NEOPLASM WITHOUT SPECIFICATION OF SITE
	199.0 - (ICD9) DISSEMINATED MALIGNANT NEOPLASM
	199.1 - (ICD9) OTHER MALIGNANT NEOPLASM OF UNSPECIFIED SITE
	The occurrence of Outpatient with the following attributes:
	Diagnosis Code (Any Position) is any of: { "196", "196.0", "196.1", "196.2", "196.3", "196.5", "196.6", "196.8", "196.9", "197", "197.0", "197.1", "197.2", "197.3", "197.4", "197.5", "197.6", "197.7", "197.8", "198", "198.0", "198.1", "198.2", "198.3", "198.4", "198.5", "198.6", "198.7", "198.8", "198.81", "198.82", "198.89", "199", "199.0", "199.1" }
	196 - (ICD9) SECONDARY AND UNSPECIFIED MALIGNANT NEOPLASM OF LYMPH NODES
	196.0 - (ICD9) SECONDARY AND UNSPECIFIED MALIGNANT NEOPLASM OF LYMPH NODES OF HEAD FACE AND NECK
	196.1 - (ICD9) SECONDARY AND UNSPECIFIED MALIGNANT NEOPLASM OF INTRATHORACIC LYMPH NODES
	196.2 - (ICD9) SECONDARY AND UNSPECIFIED MALIGNANT NEOPLASM OF INTRA-ABDOMINAL LYMPH NODES
	196.3 - (ICD9) SECONDARY AND UNSPECIFIED MALIGNANT NEOPLASM OF LYMPH NODES OF AXILLA AND UPPER LIMB
	196.5 - (ICD9) SECONDARY AND UNSPECIFIED MALIGNANT NEOPLASM OF LYMPH NODES OF INGUINAL REGION AND LOWER LIMB
	196.6 - (ICD9) SECONDARY AND UNSPECIFIED MALIGNANT NEOPLASM OF INTRAPELVIC LYMPH NODES
	196.8 - (ICD9) SECONDARY AND UNSPECIFIED MALIGNANT NEOPLASM OF LYMPH NODES OF MULTIPLE SITES
	196.9 - (ICD9) SECONDARY AND UNSPECIFIED MALIGNANT NEOPLASM OF LYMPH NODES SITE UNSPECIFIED
	197 - (ICD9) SECONDARY MALIGNANT NEOPLASM OF RESPIRATORY AND DIGESTIVE SYSTEMS
	197.0 - (ICD9) SECONDARY MALIGNANT NEOPLASM OF LUNG
	197.1 - (ICD9) SECONDARY MALIGNANT NEOPLASM OF MEDIASTINUM
	197.2 - (ICD9) SECONDARY MALIGNANT NEOPLASM OF PLEURA
	197.3 - (ICD9) SECONDARY MALIGNANT NEOPLASM OF OTHER RESPIRATORY ORGANS
	197.4 - (ICD9) SECONDARY MALIGNANT NEOPLASM OF SMALL INTESTINE INCLUDING DUODENUM
	197.5 - (ICD9) SECONDARY MALIGNANT NEOPLASM OF LARGE INTESTINE AND RECTUM
	197.6 - (ICD9) SECONDARY MALIGNANT NEOPLASM OF RETROPERITONEUM AND PERITONEUM
	197.7 - (ICD9) MALIGNANT NEOPLASM OF LIVER SECONDARY
	197.8 - (ICD9) SECONDARY MALIGNANT NEOPLASM OF OTHER DIGESTIVE ORGANS AND SPLEEN
	198 - (ICD9) SECONDARY MALIGNANT NEOPLASM OF OTHER SPECIFIED SITES
	198.0 - (ICD9) SECONDARY MALIGNANT NEOPLASM OF KIDNEY
	198.1 - (ICD9) SECONDARY MALIGNANT NEOPLASM OF OTHER URINARY ORGANS
	198.2 - (ICD9) SECONDARY MALIGNANT NEOPLASM OF SKIN
	198.3 - (ICD9) SECONDARY MALIGNANT NEOPLASM OF BRAIN AND SPINAL CORD
	198.4 - (ICD9) SECONDARY MALIGNANT NEOPLASM OF OTHER PARTS OF NERVOUS SYSTEM
	198.5 - (ICD9) SECONDARY MALIGNANT NEOPLASM OF BONE AND BONE MARROW
	198.6 - (ICD9) SECONDARY MALIGNANT NEOPLASM OF OVARY
	198.7 - (ICD9) SECONDARY MALIGNANT NEOPLASM OF ADRENAL GLAND
	198.8 - (ICD9) SECONDARY MALIGNANT NEOPLASM OF OTHER SPECIFIED SITES
	198.81 - (ICD9) SECONDARY MALIGNANT NEOPLASM OF BREAST
	198.82 - (ICD9) SECONDARY MALIGNANT NEOPLASM OF GENITAL ORGANS
	198.89 - (ICD9) SECONDARY MALIGNANT NEOPLASM OF OTHER SPECIFIED SITES
	199 - (ICD9) MALIGNANT NEOPLASM WITHOUT SPECIFICATION OF SITE
	199.0 - (ICD9) DISSEMINATED MALIGNANT NEOPLASM
	199.1 - (ICD9) OTHER MALIGNANT NEOPLASM OF UNSPECIFIED SITE
COMPONENT, Elixhauser, Occurrence of blood loss anemia
This event measure was defined as occurring when any of the following criteria were met:
	The occurrence of Inpatient with the following attributes:
	Diagnosis Code (Any Position) is any of: { "280.0" }
	280.0 - IRON DEFICIENCY ANEMIA SECONDARY TO BLOOD LOSS (CHRONIC)
	The occurrence of Outpatient with the following attributes:
	Diagnosis Code (Any Position) is any of: { "280.0" }
	280.0 - IRON DEFICIENCY ANEMIA SECONDARY TO BLOOD LOSS (CHRONIC)
COMPONENT, Elixhauser, Occurrence of cardiac arrhythmia
This event measure was defined as occurring when any of the following criteria were met:
	The occurrence of Inpatient with the following attributes:
	Diagnosis Code (Any Position) is any of: { "426.10", "426.11", "426.13", "427.0", "427.2", "427.31", "427.60", "427.9", "785.0", "V45.0", "V53.3", "426.2", "426.3", "426.4", "426.6", "426.7", "426.8", "426.81", "426.82", "426.89", "426.5", "426.50", "426.51", "426.52", "426.53" }
	426.10 - ATRIOVENTRICULAR BLOCK UNSPECIFIED
	426.11 - FIRST DEGREE ATRIOVENTRICULAR BLOCK
	426.13 - OTHER SECOND DEGREE ATRIOVENTRICULAR BLOCK
	427.0 - PAROXYSMAL SUPRAVENTRICULAR TACHYCARDIA
	427.2 - PAROXYSMAL TACHYCARDIA UNSPECIFIED
	427.31 - ATRIAL FIBRILLATION
	427.60 - PREMATURE BEATS UNSPECIFIED
	427.9 - CARDIAC DYSRHYTHMIA UNSPECIFIED
	785.0 - TACHYCARDIA UNSPECIFIED
	V45.0 - CARDIAC DEVICE IN SITU
	V53.3 - FITTING AND ADJUSTMENT OF CARDIAC DEVICE
	426.2 - LEFT BUNDLE BRANCH HEMIBLOCK
	426.3 - OTHER LEFT BUNDLE BRANCH BLOCK
	426.4 - RIGHT BUNDLE BRANCH BLOCK
	426.6 - OTHER HEART BLOCK
	426.7 - ANOMALOUS ATRIOVENTRICULAR EXCITATION
	426.8 - OTHER SPECIFIED CONDUCTION DISORDERS
	426.81 - LOWN-GANONG-LEVINE SYNDROME
	426.82 - LONG QT SYNDROME
	426.89 - OTHER SPECIFIED CONDUCTION DISORDERS
	426.5 - BUNDLE BRANCH BLOCK OTHER AND UNSPECIFIED
	426.50 - BUNDLE BRANCH BLOCK UNSPECIFIED
	426.51 - RIGHT BUNDLE BRANCH BLOCK AND LEFT POSTERIOR FASCICULAR BLOCK
	426.52 - RIGHT BUNDLE BRANCH BLOCK AND LEFT ANTERIOR FASCICULAR BLOCK
	426.53 - OTHER BILATERAL BUNDLE BRANCH BLOCK
	The occurrence of Outpatient with the following attributes:
	Diagnosis Code (Any Position) is any of: { "426.10", "426.11", "426.13", "427.0", "427.2", "427.31", "427.60", "427.9", "785.0", "V45.0", "V53.3", "426.2", "426.3", "426.4", "426.5", "426.50", "426.51", "426.52", "426.53", "426.6", "426.7", "426.8", "426.81", "426.82", "426.89" }
	426.10 - ATRIOVENTRICULAR BLOCK UNSPECIFIED
	426.11 - FIRST DEGREE ATRIOVENTRICULAR BLOCK
	426.13 - OTHER SECOND DEGREE ATRIOVENTRICULAR BLOCK
	427.0 - PAROXYSMAL SUPRAVENTRICULAR TACHYCARDIA
	427.2 - PAROXYSMAL TACHYCARDIA UNSPECIFIED
	427.31 - ATRIAL FIBRILLATION
	427.60 - PREMATURE BEATS UNSPECIFIED
	427.9 - CARDIAC DYSRHYTHMIA UNSPECIFIED
	785.0 - TACHYCARDIA UNSPECIFIED
	V45.0 - CARDIAC DEVICE IN SITU
	V53.3 - FITTING AND ADJUSTMENT OF CARDIAC DEVICE
	426.2 - LEFT BUNDLE BRANCH HEMIBLOCK
	426.3 - OTHER LEFT BUNDLE BRANCH BLOCK
	426.4 - RIGHT BUNDLE BRANCH BLOCK
	426.5 - BUNDLE BRANCH BLOCK OTHER AND UNSPECIFIED
	426.50 - BUNDLE BRANCH BLOCK UNSPECIFIED
	426.51 - RIGHT BUNDLE BRANCH BLOCK AND LEFT POSTERIOR FASCICULAR BLOCK
	426.52 - RIGHT BUNDLE BRANCH BLOCK AND LEFT ANTERIOR FASCICULAR BLOCK
	426.53 - OTHER BILATERAL BUNDLE BRANCH BLOCK
	426.6 - OTHER HEART BLOCK
	426.7 - ANOMALOUS ATRIOVENTRICULAR EXCITATION
	426.8 - OTHER SPECIFIED CONDUCTION DISORDERS
	426.81 - LOWN-GANONG-LEVINE SYNDROME
	426.82 - LONG QT SYNDROME
	426.89 - OTHER SPECIFIED CONDUCTION DISORDERS
COMPONENT, Elixhauser, Occurrence of chronic obstructive pulmonary disease, COPD
This event measure was defined as occurring when any of the following criteria were met:
	The occurrence of Inpatient with the following attributes:
	Diagnosis Code (Any Position) is any of: { "506.4", "490", "491", "491.0", "491.1", "491.2", "491.20", "491.21", "491.22", "491.8", "491.9", "492", "492.0", "492.8", "494.0", "494.1", "495", "495.0", "495.1", "495.2", "495.3", "495.4", "495.5", "495.6", "495.7", "495.8", "495.9", "496", "500", "501", "502", "503", "504", "505", "493.0", "493.00", "493.01", "493.02", "493.1", "493.10", "493.11", "…
	506.4 - CHRONIC RESPIRATORY CONDITIONS DUE TO FUMES AND VAPORS
	490 - BRONCHITIS NOT SPECIFIED AS ACUTE OR CHRONIC
	491 - CHRONIC BRONCHITIS
	491.0 - SIMPLE CHRONIC BRONCHITIS
	491.1 - MUCOPURULENT CHRONIC BRONCHITIS
	491.2 - OBSTRUCTIVE CHRONIC BRONCHITIS
	491.20 - OBSTRUCTIVE CHRONIC BRONCHITIS WITHOUT EXACERBATION
	491.21 - OBSTRUCTIVE CHRONIC BRONCHITIS WITH (ACUTE) EXACERBATION
	491.22 - OBSTRUCTIVE CHRONIC BRONCHITIS WITH ACUTE BRONCHITIS
	491.8 - OTHER CHRONIC BRONCHITIS
	491.9 - UNSPECIFIED CHRONIC BRONCHITIS
	492 - EMPHYSEMA
	492.0 - EMPHYSEMATOUS BLEB
	492.8 - OTHER EMPHYSEMA
	494.0 - BRONCHIECTASIS WITHOUT ACUTE EXACERBATION
	494.1 - BRONCHIECTASIS WITH ACUTE EXACERBATION
	495 - EXTRINSIC ALLERGIC ALVEOLITIS
	495.0 - FARMERS' LUNG
	495.1 - BAGASSOSIS
	495.2 - BIRD-FANCIERS' LUNG
	495.3 - SUBEROSIS
	495.4 - MALT WORKERS' LUNG
	495.5 - MUSHROOM WORKERS' LUNG
	495.6 - MAPLE BARK-STRIPPERS' LUNG
	495.7 - VENTILATION PNEUMONITIS
	495.8 - OTHER SPECIFIED ALLERGIC ALVEOLITIS AND PNEUMONITIS
	495.9 - UNSPECIFIED ALLERGIC ALVEOLITIS AND PNEUMONITIS
	496 - CHRONIC AIRWAY OBSTRUCTION NOT ELSEWHERE CLASSIFIED
	500 - COAL WORKERS' PNEUMOCONIOSIS
	501 - ASBESTOSIS
	502 - PNEUMOCONIOSIS DUE TO OTHER SILICA OR SILICATES
	503 - PNEUMOCONIOSIS DUE TO OTHER INORGANIC DUST
	504 - PNEUMONOPATHY DUE TO INHALATION OF OTHER DUST
	505 - PNEUMOCONIOSIS UNSPECIFIED
	493.0 - EXTRINSIC ASTHMA
	493.00 - EXTRINSIC ASTHMA UNSPECIFIED
	493.01 - EXTRINSIC ASTHMA WITH STATUS ASTHMATICUS
	493.02 - EXTRINSIC ASTHMA WITH (ACUTE) EXACERBATION
	493.1 - INTRINSIC ASTHMA
	493.10 - INTRINSIC ASTHMA UNSPECIFIED
	493.11 - INTRINSIC ASTHMA WITH STATUS ASTHMATICUS
	493.12 - INTRINSIC ASTHMA WITH (ACUTE) EXACERBATION
	493.2 - CHRONIC OBSTRUCTIVE ASTHMA
	493.20 - CHRONIC OBSTRUCTIVE ASTHMA UNSPECIFIED
	493.21 - CHRONIC OBSTRUCTIVE ASTHMA WITH STATUS ASTHMATICUS
	493.22 - CHRONIC OBSTRUCTIVE ASTHMA WITH (ACUTE) EXACERBATION
	493.8 - OTHER SPECIFIED ASTHMA
	493.81 - EXERCISE-INDUCED BRONCHOSPASM
	493.82 - COUGH VARIANT ASTHMA
	493.9 - ASTHMA UNSPECIFIED
	493.90 - ASTHMA UNSPECIFIED
	493.91 - ASTHMA UNSPECIFIED TYPE WITH STATUS ASTHMATICUS
	The occurrence of Outpatient with the following attributes:
	Diagnosis Code (Any Position) is any of: { "490", "491", "491.0", "491.1", "491.2", "491.20", "491.21", "491.22", "491.8", "491.9", "492", "492.0", "492.8", "493.0", "493.00", "493.01", "493.02", "493.1", "493.10", "493.11", "493.12", "493.2", "493.20", "493.21", "493.22", "493.8", "493.81", "493.82", "493.9", "493.90", "493.91", "504", "506.4", "494.0", "494.1", "495", "495.0", "495.1", "495.2",…
	490 - BRONCHITIS NOT SPECIFIED AS ACUTE OR CHRONIC
	491 - CHRONIC BRONCHITIS
	491.0 - SIMPLE CHRONIC BRONCHITIS
	491.1 - MUCOPURULENT CHRONIC BRONCHITIS
	491.2 - OBSTRUCTIVE CHRONIC BRONCHITIS
	491.20 - OBSTRUCTIVE CHRONIC BRONCHITIS WITHOUT EXACERBATION
	491.21 - OBSTRUCTIVE CHRONIC BRONCHITIS WITH (ACUTE) EXACERBATION
	491.22 - OBSTRUCTIVE CHRONIC BRONCHITIS WITH ACUTE BRONCHITIS
	491.8 - OTHER CHRONIC BRONCHITIS
	491.9 - UNSPECIFIED CHRONIC BRONCHITIS
	492 - EMPHYSEMA
	492.0 - EMPHYSEMATOUS BLEB
	492.8 - OTHER EMPHYSEMA
	493.0 - EXTRINSIC ASTHMA
	493.00 - EXTRINSIC ASTHMA UNSPECIFIED
	493.01 - EXTRINSIC ASTHMA WITH STATUS ASTHMATICUS
	493.02 - EXTRINSIC ASTHMA WITH (ACUTE) EXACERBATION
	493.1 - INTRINSIC ASTHMA
	493.10 - INTRINSIC ASTHMA UNSPECIFIED
	493.11 - INTRINSIC ASTHMA WITH STATUS ASTHMATICUS
	493.12 - INTRINSIC ASTHMA WITH (ACUTE) EXACERBATION
	493.2 - CHRONIC OBSTRUCTIVE ASTHMA
	493.20 - CHRONIC OBSTRUCTIVE ASTHMA UNSPECIFIED
	493.21 - CHRONIC OBSTRUCTIVE ASTHMA WITH STATUS ASTHMATICUS
	493.22 - CHRONIC OBSTRUCTIVE ASTHMA WITH (ACUTE) EXACERBATION
	493.8 - OTHER SPECIFIED ASTHMA
	493.81 - EXERCISE-INDUCED BRONCHOSPASM
	493.82 - COUGH VARIANT ASTHMA
	493.9 - ASTHMA UNSPECIFIED
	493.90 - ASTHMA UNSPECIFIED
	493.91 - ASTHMA UNSPECIFIED TYPE WITH STATUS ASTHMATICUS
	504 - PNEUMONOPATHY DUE TO INHALATION OF OTHER DUST
	506.4 - CHRONIC RESPIRATORY CONDITIONS DUE TO FUMES AND VAPORS
	494.0 - BRONCHIECTASIS WITHOUT ACUTE EXACERBATION
	494.1 - BRONCHIECTASIS WITH ACUTE EXACERBATION
	495 - EXTRINSIC ALLERGIC ALVEOLITIS
	495.0 - FARMERS' LUNG
	495.1 - BAGASSOSIS
	495.2 - BIRD-FANCIERS' LUNG
	495.3 - SUBEROSIS
	495.4 - MALT WORKERS' LUNG
	495.5 - MUSHROOM WORKERS' LUNG
	495.6 - MAPLE BARK-STRIPPERS' LUNG
	495.7 - VENTILATION PNEUMONITIS
	495.8 - OTHER SPECIFIED ALLERGIC ALVEOLITIS AND PNEUMONITIS
	495.9 - UNSPECIFIED ALLERGIC ALVEOLITIS AND PNEUMONITIS
	496 - CHRONIC AIRWAY OBSTRUCTION NOT ELSEWHERE CLASSIFIED
	500 - COAL WORKERS' PNEUMOCONIOSIS
	501 - ASBESTOSIS
	502 - PNEUMOCONIOSIS DUE TO OTHER SILICA OR SILICATES
	503 - PNEUMOCONIOSIS DUE TO OTHER INORGANIC DUST
	505 - PNEUMOCONIOSIS UNSPECIFIED
COMPONENT, Elixhauser, Occurrence of coagulopathy
This event measure was defined as occurring when any of the following criteria were met:
	The occurrence of Inpatient with the following attributes:
	Diagnosis Code (Any Position) is any of: { "286", "286.0", "286.1", "286.2", "286.3", "286.4", "286.5", "286.52", "286.53", "286.59", "286.6", "286.7", "286.9", "287.1", "287.3", "287.30", "287.31", "287.32", "287.33", "287.39", "287.4", "287.41", "287.49", "287.5" }
	286 - COAGULATION DEFECTS
	286.0 - CONGENITAL FACTOR VIII DISORDER
	286.1 - CONGENITAL FACTOR IX DISORDER
	286.2 - CONGENITAL FACTOR XI DEFICIENCY
	286.3 - CONGENITAL DEFICIENCY OF OTHER CLOTTING FACTORS
	286.4 - VON WILLEBRAND'S DISEASE
	286.5 - HEMORRHAGIC DISORDER DUE TO INTRINSIC CIRCULATING ANTICOAGULANTS, ANTIBODIES OR INHIBITORS
	286.52 - ACQUIRED HEMOPHILIA
	286.53 - ANTIPHOSPHOLIPID ANTIBODY WITH HEMORRHAGIC DISORDER
	286.59 - OTHER HEMORRHAGIC DISORDER DUE TO INTRINSIC CIRCULATING ANTICOAGULANTS, ANTIBODIES OR INHIBITORS
	286.6 - DEFIBRINATION SYNDROME
	286.7 - ACQUIRED COAGULATION FACTOR DEFICIENCY
	286.9 - OTHER AND UNSPECIFIED COAGULATION DEFECTS
	287.1 - QUALITATIVE PLATELET DEFECTS
	287.3 - PRIMARY THROMBOCYTOPENIA
	287.30 - PRIMARY THROMBOCYTOPENIA UNSPECIFIED
	287.31 - IMMUNE THROMBOCYTOPENIC PURPURA
	287.32 - EVANS SYNDROME
	287.33 - CONGENITAL AND HEREDITARY THROMBOCYTOPENIC PURPURA
	287.39 - OTHER PRIMARY THROMBOCYTOPENIA
	287.4 - SECONDARY THROMBOCYTOPENIA
	287.41 - POSTTRANSFUSION PURPURA
	287.49 - OTHER SECONDARY THROMBOCYTOPENIA
	287.5 - THROMBOCYTOPENIA UNSPECIFIED
	The occurrence of Outpatient with the following attributes:
	Diagnosis Code (Any Position) is any of: { "286", "286.0", "286.1", "286.2", "286.3", "286.4", "286.5", "286.52", "286.53", "286.59", "286.6", "286.7", "286.9", "287.1", "287.3", "287.30", "287.31", "287.32", "287.33", "287.39", "287.4", "287.41", "287.49", "287.5" }
	286 - COAGULATION DEFECTS
	286.0 - CONGENITAL FACTOR VIII DISORDER
	286.1 - CONGENITAL FACTOR IX DISORDER
	286.2 - CONGENITAL FACTOR XI DEFICIENCY
	286.3 - CONGENITAL DEFICIENCY OF OTHER CLOTTING FACTORS
	286.4 - VON WILLEBRAND'S DISEASE
	286.5 - HEMORRHAGIC DISORDER DUE TO INTRINSIC CIRCULATING ANTICOAGULANTS, ANTIBODIES OR INHIBITORS
	286.52 - ACQUIRED HEMOPHILIA
	286.53 - ANTIPHOSPHOLIPID ANTIBODY WITH HEMORRHAGIC DISORDER
	286.59 - OTHER HEMORRHAGIC DISORDER DUE TO INTRINSIC CIRCULATING ANTICOAGULANTS, ANTIBODIES OR INHIBITORS
	286.6 - DEFIBRINATION SYNDROME
	286.7 - ACQUIRED COAGULATION FACTOR DEFICIENCY
	286.9 - OTHER AND UNSPECIFIED COAGULATION DEFECTS
	287.1 - QUALITATIVE PLATELET DEFECTS
	287.3 - PRIMARY THROMBOCYTOPENIA
	287.30 - PRIMARY THROMBOCYTOPENIA UNSPECIFIED
	287.31 - IMMUNE THROMBOCYTOPENIC PURPURA
	287.32 - EVANS SYNDROME
	287.33 - CONGENITAL AND HEREDITARY THROMBOCYTOPENIC PURPURA
	287.39 - OTHER PRIMARY THROMBOCYTOPENIA
	287.4 - SECONDARY THROMBOCYTOPENIA
	287.41 - POSTTRANSFUSION PURPURA
	287.49 - OTHER SECONDARY THROMBOCYTOPENIA
	287.5 - THROMBOCYTOPENIA UNSPECIFIED
COMPONENT, Elixhauser, Occurrence of congestive heart failure, CHF
This event measure was defined as occurring when any of the following criteria were met:
	The occurrence of Inpatient with the following attributes:
	Diagnosis Code (Any Position) is any of: { "398.91", "402.11", "402.91", "404.11", "404.13", "404.91", "404.93", "428", "428.0", "428.1", "428.2", "428.20", "428.21", "428.22", "428.23", "428.3", "428.30", "428.31", "428.32", "428.33", "428.4", "428.40", "428.41", "428.42", "428.43", "428.9" }
	398.91 - RHEUMATIC HEART FAILURE (CONGESTIVE)
	402.11 - BENIGN HYPERTENSIVE HEART DISEASE WITH HEART FAILURE
	402.91 - UNSPECIFIED HYPERTENSIVE HEART DISEASE WITH HEART FAILURE
	404.11 - HYPERTENSIVE HEART AND CHRONIC KIDNEY DISEASE BENIGN WITH HEART FAILURE WITH CHRONIC KIDNEY DISEASE STAGE I THROUGH STAGE IV OR UNSPECIFIED
	404.13 - HYPERTENSIVE HEART AND CHRONIC KIDNEY DISEASE BENIGN WITH HEART FAILURE WITH CHRONIC KIDNEY DISEASE STAGE V OR END STAGE RENAL DISEASE
	404.91 - HYPERTENSIVE HEART AND CHRONIC KIDNEY DISEASE UNSPECIFIED WITH HEART FAILURE WITH CHRONIC KIDNEY DISEASE STAGE I THROUGH STAGE IV OR UNSPECIFIED
	404.93 - HYPERTENSIVE HEART AND CHRONIC KIDNEY DISEASE UNSPECIFIED WITH HEART FAILURE WITH CHRONIC KIDNEY DISEASE STAGE V OR END STAGE RENAL DISEASE
	428 - HEART FAILURE
	428.0 - CONGESTIVE HEART FAILURE UNSPECIFIED
	428.1 - LEFT HEART FAILURE
	428.2 - SYSTOLIC HEART FAILURE
	428.20 - UNSPECIFIED SYSTOLIC HEART FAILURE
	428.21 - ACUTE SYSTOLIC HEART FAILURE
	428.22 - CHRONIC SYSTOLIC HEART FAILURE
	428.23 - ACUTE ON CHRONIC SYSTOLIC HEART FAILURE
	428.3 - DIASTOLIC HEART FAILURE
	428.30 - UNSPECIFIED DIASTOLIC HEART FAILURE
	428.31 - ACUTE DIASTOLIC HEART FAILURE
	428.32 - CHRONIC DIASTOLIC HEART FAILURE
	428.33 - ACUTE ON CHRONIC DIASTOLIC HEART FAILURE
	428.4 - COMBINED SYSTOLIC AND DIASTOLIC HEART FAILURE
	428.40 - UNSPECIFIED COMBINED SYSTOLIC AND DIASTOLIC HEART FAILURE
	428.41 - ACUTE COMBINED SYSTOLIC AND DIASTOLIC HEART FAILURE
	428.42 - CHRONIC COMBINED SYSTOLIC AND DIASTOLIC HEART FAILURE
	428.43 - ACUTE ON CHRONIC COMBINED SYSTOLIC AND DIASTOLIC HEART FAILURE
	428.9 - HEART FAILURE UNSPECIFIED
	The occurrence of Outpatient with the following attributes:
	Diagnosis Code (Any Position) is any of: { "398.91", "402.11", "402.91", "404.11", "404.13", "404.91", "404.93", "428", "428.0", "428.1", "428.2", "428.20", "428.21", "428.22", "428.23", "428.3", "428.30", "428.31", "428.32", "428.33", "428.4", "428.40", "428.41", "428.42", "428.43", "428.9" }
	398.91 - RHEUMATIC HEART FAILURE (CONGESTIVE)
	402.11 - BENIGN HYPERTENSIVE HEART DISEASE WITH HEART FAILURE
	402.91 - UNSPECIFIED HYPERTENSIVE HEART DISEASE WITH HEART FAILURE
	404.11 - HYPERTENSIVE HEART AND CHRONIC KIDNEY DISEASE BENIGN WITH HEART FAILURE WITH CHRONIC KIDNEY DISEASE STAGE I THROUGH STAGE IV OR UNSPECIFIED
	404.13 - HYPERTENSIVE HEART AND CHRONIC KIDNEY DISEASE BENIGN WITH HEART FAILURE WITH CHRONIC KIDNEY DISEASE STAGE V OR END STAGE RENAL DISEASE
	404.91 - HYPERTENSIVE HEART AND CHRONIC KIDNEY DISEASE UNSPECIFIED WITH HEART FAILURE WITH CHRONIC KIDNEY DISEASE STAGE I THROUGH STAGE IV OR UNSPECIFIED
	404.93 - HYPERTENSIVE HEART AND CHRONIC KIDNEY DISEASE UNSPECIFIED WITH HEART FAILURE WITH CHRONIC KIDNEY DISEASE STAGE V OR END STAGE RENAL DISEASE
	428 - HEART FAILURE
	428.0 - CONGESTIVE HEART FAILURE UNSPECIFIED
	428.1 - LEFT HEART FAILURE
	428.2 - SYSTOLIC HEART FAILURE
	428.20 - UNSPECIFIED SYSTOLIC HEART FAILURE
	428.21 - ACUTE SYSTOLIC HEART FAILURE
	428.22 - CHRONIC SYSTOLIC HEART FAILURE
	428.23 - ACUTE ON CHRONIC SYSTOLIC HEART FAILURE
	428.3 - DIASTOLIC HEART FAILURE
	428.30 - UNSPECIFIED DIASTOLIC HEART FAILURE
	428.31 - ACUTE DIASTOLIC HEART FAILURE
	428.32 - CHRONIC DIASTOLIC HEART FAILURE
	428.33 - ACUTE ON CHRONIC DIASTOLIC HEART FAILURE
	428.4 - COMBINED SYSTOLIC AND DIASTOLIC HEART FAILURE
	428.40 - UNSPECIFIED COMBINED SYSTOLIC AND DIASTOLIC HEART FAILURE
	428.41 - ACUTE COMBINED SYSTOLIC AND DIASTOLIC HEART FAILURE
	428.42 - CHRONIC COMBINED SYSTOLIC AND DIASTOLIC HEART FAILURE
	428.43 - ACUTE ON CHRONIC COMBINED SYSTOLIC AND DIASTOLIC HEART FAILURE
	428.9 - HEART FAILURE UNSPECIFIED
COMPONENT, Elixhauser, Occurrence of deficiency anemia
This event measure was defined as occurring when any of the following criteria were met:
	The occurrence of Inpatient with the following attributes:
	Diagnosis Code (Any Position) is any of: { "285.9", "280.1", "280.8", "280.9", "281", "281.0", "281.1", "281.2", "281.3", "281.4", "281.8", "281.9" }
	285.9 - ANEMIA UNSPECIFIED
	280.1 - IRON DEFICIENCY ANEMIA SECONDARY TO INADEQUATE DIETARY IRON INTAKE
	280.8 - OTHER SPECIFIED IRON DEFICIENCY ANEMIAS
	280.9 - IRON DEFICIENCY ANEMIA UNSPECIFIED
	281 - OTHER DEFICIENCY ANEMIAS
	281.0 - PERNICIOUS ANEMIA
	281.1 - OTHER VITAMIN B12 DEFICIENCY ANEMIA
	281.2 - FOLATE-DEFICIENCY ANEMIA
	281.3 - OTHER SPECIFIED MEGALOBLASTIC ANEMIAS NOT ELSEWHERE CLASSIFIED
	281.4 - PROTEIN-DEFICIENCY ANEMIA
	281.8 - ANEMIA ASSOCIATED WITH OTHER SPECIFIED NUTRITIONAL DEFICIENCY
	281.9 - UNSPECIFIED DEFICIENCY ANEMIA
	The occurrence of Outpatient with the following attributes:
	Diagnosis Code (Any Position) is any of: { "285.9", "280.1", "280.8", "280.9", "281", "281.0", "281.1", "281.2", "281.3", "281.4", "281.8", "281.9" }
	285.9 - ANEMIA UNSPECIFIED
	280.1 - IRON DEFICIENCY ANEMIA SECONDARY TO INADEQUATE DIETARY IRON INTAKE
	280.8 - OTHER SPECIFIED IRON DEFICIENCY ANEMIAS
	280.9 - IRON DEFICIENCY ANEMIA UNSPECIFIED
	281 - OTHER DEFICIENCY ANEMIAS
	281.0 - PERNICIOUS ANEMIA
	281.1 - OTHER VITAMIN B12 DEFICIENCY ANEMIA
	281.2 - FOLATE-DEFICIENCY ANEMIA
	281.3 - OTHER SPECIFIED MEGALOBLASTIC ANEMIAS NOT ELSEWHERE CLASSIFIED
	281.4 - PROTEIN-DEFICIENCY ANEMIA
	281.8 - ANEMIA ASSOCIATED WITH OTHER SPECIFIED NUTRITIONAL DEFICIENCY
	281.9 - UNSPECIFIED DEFICIENCY ANEMIA
COMPONENT, Elixhauser, Occurrence of depression
This event measure was defined as occurring when any of the following criteria were met:
	The occurrence of Inpatient with the following attributes:
	Diagnosis Code (Any Position) is any of: { "300.4", "301.12", "309.0", "309.1", "311" }
	300.4 - DYSTHYMIC DISORDER
	301.12 - CHRONIC DEPRESSIVE PERSONALITY DISORDER
	309.0 - ADJUSTMENT DISORDER WITH DEPRESSED MOOD
	309.1 - ADJUSTMENT REACTION WITH PROLONGED DEPRESSIVE REACTION
	311 - DEPRESSIVE DISORDER NOT ELSEWHERE CLASSIFIED
	The occurrence of Outpatient with the following attributes:
	Diagnosis Code (Any Position) is any of: { "301.12", "300.4", "309.0", "309.1", "311" }
	301.12 - CHRONIC DEPRESSIVE PERSONALITY DISORDER
	300.4 - DYSTHYMIC DISORDER
	309.0 - ADJUSTMENT DISORDER WITH DEPRESSED MOOD
	309.1 - ADJUSTMENT REACTION WITH PROLONGED DEPRESSIVE REACTION
	311 - DEPRESSIVE DISORDER NOT ELSEWHERE CLASSIFIED
COMPONENT, Elixhauser, Occurrence of drug abuse
This event measure was defined as occurring when any of the following criteria were met:
	The occurrence of Inpatient with the following attributes:
	Diagnosis Code (Any Position) is any of: { "292.0", "292.9", "292.82", "292.83", "292.84", "292.85", "292.89", "304.0", "304.00", "304.01", "304.02", "304.03", "305.2", "305.20", "305.21", "305.22", "305.23", "305.3", "305.30", "305.31", "305.32", "305.33", "305.4", "305.40", "305.41", "305.42", "305.43", "305.5", "305.50", "305.51", "305.52", "305.53", "305.6", "305.60", "305.61", "305.62", "305…
	292.0 - DRUG WITHDRAWAL
	292.9 - UNSPECIFIED DRUG-INDUCED MENTAL DISORDER
	292.82 - DRUG-INDUCED PERSISTING DEMENTIA
	292.83 - DRUG-INDUCED PERSISTING AMNESTIC DISORDER
	292.84 - DRUG-INDUCED MOOD DISORDER
	292.85 - DRUG-INDUCED SLEEP DISORDER
	292.89 - OTHER SPECIFIED DRUG-INDUCED MENTAL DISORDERS
	304.0 - OPIOID TYPE DEPENDENCE
	304.00 - OPIOID TYPE DEPENDENCE UNSPECIFIED USE
	304.01 - OPIOID TYPE DEPENDENCE CONTINUOUS USE
	304.02 - OPIOID TYPE DEPENDENCE EPISODIC USE
	304.03 - OPIOID TYPE DEPENDENCE IN REMISSION
	305.2 - NONDEPENDENT CANNABIS ABUSE
	305.20 - NONDEPENDENT CANNABIS ABUSE UNSPECIFIED USE
	305.21 - NONDEPENDENT CANNABIS ABUSE CONTINUOUS USE
	305.22 - NONDEPENDENT CANNABIS ABUSE EPISODIC USE
	305.23 - NONDEPENDENT CANNABIS ABUSE IN REMISSION
	305.3 - NONDEPENDENT HALLUCINOGEN ABUSE
	305.30 - NONDEPENDENT HALLUCINOGEN ABUSE UNSPECIFIED USE
	305.31 - NONDEPENDENT HALLUCINOGEN ABUSE CONTINUOUS USE
	305.32 - NONDEPENDENT HALLUCINOGEN ABUSE EPISODIC USE
	305.33 - NONDEPENDENT HALLUCINOGEN ABUSE IN REMISSION
	305.4 - NONDEPENDENT SEDATIVE, HYPNOTIC OR ANXIOLYTIC ABUSE
	305.40 - NONDEPENDENT SEDATIVE, HYPNOTIC OR ANXIOLYTIC ABUSE UNSPECIFIED USE
	305.41 - NONDEPENDENT SEDATIVE, HYPNOTIC OR ANXIOLYTIC ABUSE CONTINUOUS USE
	305.42 - NONDEPENDENT SEDATIVE, HYPNOTIC OR ANXIOLYTIC ABUSE EPISODIC USE
	305.43 - NONDEPENDENT SEDATIVE, HYPNOTIC OR ANXIOLYTIC ABUSE IN REMISSION
	305.5 - NONDEPENDENT OPIOID ABUSE
	305.50 - NONDEPENDENT OPIOID ABUSE UNSPECIFIED USE
	305.51 - NONDEPENDENT OPIOID ABUSE CONTINUOUS USE
	305.52 - NONDEPENDENT OPIOID ABUSE EPISODIC USE
	305.53 - NONDEPENDENT OPIOID ABUSE IN REMISSION
	305.6 - NONDEPENDENT COCAINE ABUSE
	305.60 - NONDEPENDENT COCAINE ABUSE UNSPECIFIED USE
	305.61 - NONDEPENDENT COCAINE ABUSE CONTINUOUS USE
	305.62 - NONDEPENDENT COCAINE ABUSE EPISODIC USE
	305.63 - NONDEPENDENT COCAINE ABUSE IN REMISSION
	305.7 - NONDEPENDENT AMPHETAMINE OR RELATED ACTING SYMPATHOMIMETIC ABUSE
	305.70 - NONDEPENDENT AMPHETAMINE OR RELATED ACTING SYMPATHOMIMETIC ABUSE UNSPECIFIED USE
	305.71 - NONDEPENDENT AMPHETAMINE OR RELATED ACTING SYMPATHOMIMETIC ABUSE CONTINUOUS USE
	305.72 - NONDEPENDENT AMPHETAMINE OR RELATED ACTING SYMPATHOMIMETIC ABUSE EPISODIC USE
	305.73 - NONDEPENDENT AMPHETAMINE OR RELATED ACTING SYMPATHOMIMETIC ABUSE IN REMISSION
	305.8 - NONDEPENDENT ANTIDEPRESSANT TYPE ABUSE
	305.80 - NONDEPENDENT ANTIDEPRESSANT TYPE ABUSE UNSPECIFIED USE
	305.81 - NONDEPENDENT ANTIDEPRESSANT TYPE ABUSE CONTINUOUS USE
	305.82 - NONDEPENDENT ANTIDEPRESSANT TYPE ABUSE EPISODIC USE
	305.83 - NONDEPENDENT ANTIDEPRESSANT TYPE ABUSE IN REMISSION
	305.9 - NONDEPENDENT OTHER MIXED OR UNSPECIFIED DRUG ABUSE
	305.90 - OTHER MIXED OR UNSPECIFIED DRUG ABUSE UNSPECIFIED USE
	305.91 - NONDEPENDENT OTHER MIXED OR UNSPECIFIED DRUG ABUSE CONTINUOUS USE
	305.92 - NONDEPENDENT OTHER MIXED OR UNSPECIFIED DRUG ABUSE EPISODIC USE
	305.93 - NONDEPENDENT OTHER MIXED OR UNSPECIFIED DRUG ABUSE IN REMISSION
	304 - DRUG DEPENDENCE
	304.1 - SEDATIVE, HYPNOTIC OR ANXIOLYTIC DEPENDENCE
	304.10 - SEDATIVE, HYPNOTIC OR ANXIOLYTIC DEPENDENCE UNSPECIFIED USE
	304.11 - SEDATIVE, HYPNOTIC OR ANXIOLYTIC DEPENDENCE CONTINUOUS USE
	304.12 - SEDATIVE, HYPNOTIC OR ANXIOLYTIC DEPENDENCE EPISODIC USE
	304.13 - SEDATIVE, HYPNOTIC OR ANXIOLYTIC DEPENDENCE IN REMISSION
	304.2 - COCAINE DEPENDENCE
	304.20 - COCAINE DEPENDENCE UNSPECIFIED USE
	304.21 - COCAINE DEPENDENCE CONTINUOUS USE
	304.22 - COCAINE DEPENDENCE EPISODIC USE
	304.23 - COCAINE DEPENDENCE IN REMISSION
	304.3 - CANNABIS DEPENDENCE
	304.30 - CANNABIS DEPENDENCE UNSPECIFIED USE
	304.31 - CANNABIS DEPENDENCE CONTINUOUS USE
	304.32 - CANNABIS DEPENDENCE EPISODIC USE
	304.33 - CANNABIS DEPENDENCE IN REMISSION
	304.4 - AMPHETAMINE AND OTHER PSYCHOSTIMULANT DEPENDENCE
	304.40 - AMPHETAMINE AND OTHER PSYCHOSTIMULANT DEPENDENCE UNSPECIFIED USE
	304.41 - AMPHETAMINE AND OTHER PSYCHOSTIMULANT DEPENDENCE CONTINUOUS USE
	304.42 - AMPHETAMINE AND OTHER PSYCHOSTIMULANT DEPENDENCE EPISODIC USE
	304.43 - AMPHETAMINE AND OTHER PSYCHOSTIMULANT DEPENDENCE IN REMISSION
	304.5 - HALLUCINOGEN DEPENDENCE
	304.50 - HALLUCINOGEN DEPENDENCE UNSPECIFIED USE
	304.51 - HALLUCINOGEN DEPENDENCE CONTINUOUS USE
	304.52 - HALLUCINOGEN DEPENDENCE EPISODIC USE
	304.53 - HALLUCINOGEN DEPENDENCE IN REMISSION
	304.6 - OTHER SPECIFIED DRUG DEPENDENCE
	304.60 - OTHER SPECIFIED DRUG DEPENDENCE UNSPECIFIED USE
	304.61 - OTHER SPECIFIED DRUG DEPENDENCE CONTINUOUS USE
	304.62 - OTHER SPECIFIED DRUG DEPENDENCE EPISODIC USE
	304.63 - OTHER SPECIFIED DRUG DEPENDENCE IN REMISSION
	304.7 - COMBINATIONS OF OPIOID TYPE DRUG WITH ANY OTHER DRUG DEPENDENCE
	304.70 - COMBINATIONS OF OPIOID TYPE DRUG WITH ANY OTHER DRUG DEPENDENCE UNSPECIFIED USE
	304.71 - COMBINATIONS OF OPIOID TYPE DRUG WITH ANY OTHER DRUG DEPENDENCE CONTINUOUS USE
	304.72 - COMBINATIONS OF OPIOID TYPE DRUG WITH ANY OTHER DRUG DEPENDENCE EPISODIC USE
	304.73 - COMBINATIONS OF OPIOID TYPE DRUG WITH ANY OTHER DRUG DEPENDENCE IN REMISSION
	304.8 - COMBINATIONS OF DRUG DEPENDENCE EXCLUDING OPIOID TYPE DRUG
	304.80 - COMBINATIONS OF DRUG DEPENDENCE EXCLUDING OPIOID TYPE DRUG UNSPECIFIED USE
	304.81 - COMBINATIONS OF DRUG DEPENDENCE EXCLUDING OPIOID TYPE DRUG CONTINUOUS USE
	304.82 - COMBINATIONS OF DRUG DEPENDENCE EXCLUDING OPIOID TYPE DRUG EPISODIC USE
	304.83 - COMBINATIONS OF DRUG DEPENDENCE EXCLUDING OPIOID TYPE DRUG IN REMISSION
	304.9 - UNSPECIFIED DRUG DEPENDENCE
	304.90 - UNSPECIFIED DRUG DEPENDENCE UNSPECIFIED USE
	304.91 - UNSPECIFIED DRUG DEPENDENCE CONTINUOUS USE
	304.92 - UNSPECIFIED DRUG DEPENDENCE EPISODIC USE
	304.93 - UNSPECIFIED DRUG DEPENDENCE IN REMISSION
	The occurrence of Outpatient with the following attributes:
	Diagnosis Code (Any Position) is any of: { "292.0", "292.82", "292.83", "292.84", "292.85", "292.89", "292.9", "304", "304.0", "304.00", "304.01", "304.02", "304.03", "304.1", "304.10", "304.11", "304.12", "304.13", "304.2", "304.20", "304.21", "304.22", "304.23", "304.3", "304.30", "304.31", "304.32", "304.33", "304.4", "304.40", "304.41", "304.42", "304.43", "304.5", "304.50", "304.51", "304.52…
	292.0 - DRUG WITHDRAWAL
	292.82 - DRUG-INDUCED PERSISTING DEMENTIA
	292.83 - DRUG-INDUCED PERSISTING AMNESTIC DISORDER
	292.84 - DRUG-INDUCED MOOD DISORDER
	292.85 - DRUG-INDUCED SLEEP DISORDER
	292.89 - OTHER SPECIFIED DRUG-INDUCED MENTAL DISORDERS
	292.9 - UNSPECIFIED DRUG-INDUCED MENTAL DISORDER
	304 - DRUG DEPENDENCE
	304.0 - OPIOID TYPE DEPENDENCE
	304.00 - OPIOID TYPE DEPENDENCE UNSPECIFIED USE
	304.01 - OPIOID TYPE DEPENDENCE CONTINUOUS USE
	304.02 - OPIOID TYPE DEPENDENCE EPISODIC USE
	304.03 - OPIOID TYPE DEPENDENCE IN REMISSION
	304.1 - SEDATIVE, HYPNOTIC OR ANXIOLYTIC DEPENDENCE
	304.10 - SEDATIVE, HYPNOTIC OR ANXIOLYTIC DEPENDENCE UNSPECIFIED USE
	304.11 - SEDATIVE, HYPNOTIC OR ANXIOLYTIC DEPENDENCE CONTINUOUS USE
	304.12 - SEDATIVE, HYPNOTIC OR ANXIOLYTIC DEPENDENCE EPISODIC USE
	304.13 - SEDATIVE, HYPNOTIC OR ANXIOLYTIC DEPENDENCE IN REMISSION
	304.2 - COCAINE DEPENDENCE
	304.20 - COCAINE DEPENDENCE UNSPECIFIED USE
	304.21 - COCAINE DEPENDENCE CONTINUOUS USE
	304.22 - COCAINE DEPENDENCE EPISODIC USE
	304.23 - COCAINE DEPENDENCE IN REMISSION
	304.3 - CANNABIS DEPENDENCE
	304.30 - CANNABIS DEPENDENCE UNSPECIFIED USE
	304.31 - CANNABIS DEPENDENCE CONTINUOUS USE
	304.32 - CANNABIS DEPENDENCE EPISODIC USE
	304.33 - CANNABIS DEPENDENCE IN REMISSION
	304.4 - AMPHETAMINE AND OTHER PSYCHOSTIMULANT DEPENDENCE
	304.40 - AMPHETAMINE AND OTHER PSYCHOSTIMULANT DEPENDENCE UNSPECIFIED USE
	304.41 - AMPHETAMINE AND OTHER PSYCHOSTIMULANT DEPENDENCE CONTINUOUS USE
	304.42 - AMPHETAMINE AND OTHER PSYCHOSTIMULANT DEPENDENCE EPISODIC USE
	304.43 - AMPHETAMINE AND OTHER PSYCHOSTIMULANT DEPENDENCE IN REMISSION
	304.5 - HALLUCINOGEN DEPENDENCE
	304.50 - HALLUCINOGEN DEPENDENCE UNSPECIFIED USE
	304.51 - HALLUCINOGEN DEPENDENCE CONTINUOUS USE
	304.52 - HALLUCINOGEN DEPENDENCE EPISODIC USE
	304.53 - HALLUCINOGEN DEPENDENCE IN REMISSION
	304.6 - OTHER SPECIFIED DRUG DEPENDENCE
	304.60 - OTHER SPECIFIED DRUG DEPENDENCE UNSPECIFIED USE
	304.61 - OTHER SPECIFIED DRUG DEPENDENCE CONTINUOUS USE
	304.62 - OTHER SPECIFIED DRUG DEPENDENCE EPISODIC USE
	304.63 - OTHER SPECIFIED DRUG DEPENDENCE IN REMISSION
	304.7 - COMBINATIONS OF OPIOID TYPE DRUG WITH ANY OTHER DRUG DEPENDENCE
	304.70 - COMBINATIONS OF OPIOID TYPE DRUG WITH ANY OTHER DRUG DEPENDENCE UNSPECIFIED USE
	304.71 - COMBINATIONS OF OPIOID TYPE DRUG WITH ANY OTHER DRUG DEPENDENCE CONTINUOUS USE
	304.72 - COMBINATIONS OF OPIOID TYPE DRUG WITH ANY OTHER DRUG DEPENDENCE EPISODIC USE
	304.73 - COMBINATIONS OF OPIOID TYPE DRUG WITH ANY OTHER DRUG DEPENDENCE IN REMISSION
	304.8 - COMBINATIONS OF DRUG DEPENDENCE EXCLUDING OPIOID TYPE DRUG
	304.80 - COMBINATIONS OF DRUG DEPENDENCE EXCLUDING OPIOID TYPE DRUG UNSPECIFIED USE
	304.81 - COMBINATIONS OF DRUG DEPENDENCE EXCLUDING OPIOID TYPE DRUG CONTINUOUS USE
	304.82 - COMBINATIONS OF DRUG DEPENDENCE EXCLUDING OPIOID TYPE DRUG EPISODIC USE
	304.83 - COMBINATIONS OF DRUG DEPENDENCE EXCLUDING OPIOID TYPE DRUG IN REMISSION
	304.9 - UNSPECIFIED DRUG DEPENDENCE
	304.90 - UNSPECIFIED DRUG DEPENDENCE UNSPECIFIED USE
	304.91 - UNSPECIFIED DRUG DEPENDENCE CONTINUOUS USE
	304.92 - UNSPECIFIED DRUG DEPENDENCE EPISODIC USE
	304.93 - UNSPECIFIED DRUG DEPENDENCE IN REMISSION
	305.2 - NONDEPENDENT CANNABIS ABUSE
	305.20 - NONDEPENDENT CANNABIS ABUSE UNSPECIFIED USE
	305.21 - NONDEPENDENT CANNABIS ABUSE CONTINUOUS USE
	305.22 - NONDEPENDENT CANNABIS ABUSE EPISODIC USE
	305.23 - NONDEPENDENT CANNABIS ABUSE IN REMISSION
	305.3 - NONDEPENDENT HALLUCINOGEN ABUSE
	305.30 - NONDEPENDENT HALLUCINOGEN ABUSE UNSPECIFIED USE
	305.31 - NONDEPENDENT HALLUCINOGEN ABUSE CONTINUOUS USE
	305.32 - NONDEPENDENT HALLUCINOGEN ABUSE EPISODIC USE
	305.33 - NONDEPENDENT HALLUCINOGEN ABUSE IN REMISSION
	305.4 - NONDEPENDENT SEDATIVE, HYPNOTIC OR ANXIOLYTIC ABUSE
	305.40 - NONDEPENDENT SEDATIVE, HYPNOTIC OR ANXIOLYTIC ABUSE UNSPECIFIED USE
	305.41 - NONDEPENDENT SEDATIVE, HYPNOTIC OR ANXIOLYTIC ABUSE CONTINUOUS USE
	305.42 - NONDEPENDENT SEDATIVE, HYPNOTIC OR ANXIOLYTIC ABUSE EPISODIC USE
	305.43 - NONDEPENDENT SEDATIVE, HYPNOTIC OR ANXIOLYTIC ABUSE IN REMISSION
	305.5 - NONDEPENDENT OPIOID ABUSE
	305.50 - NONDEPENDENT OPIOID ABUSE UNSPECIFIED USE
	305.51 - NONDEPENDENT OPIOID ABUSE CONTINUOUS USE
	305.52 - NONDEPENDENT OPIOID ABUSE EPISODIC USE
	305.53 - NONDEPENDENT OPIOID ABUSE IN REMISSION
	305.6 - NONDEPENDENT COCAINE ABUSE
	305.60 - NONDEPENDENT COCAINE ABUSE UNSPECIFIED USE
	305.61 - NONDEPENDENT COCAINE ABUSE CONTINUOUS USE
	305.62 - NONDEPENDENT COCAINE ABUSE EPISODIC USE
	305.63 - NONDEPENDENT COCAINE ABUSE IN REMISSION
	305.7 - NONDEPENDENT AMPHETAMINE OR RELATED ACTING SYMPATHOMIMETIC ABUSE
	305.70 - NONDEPENDENT AMPHETAMINE OR RELATED ACTING SYMPATHOMIMETIC ABUSE UNSPECIFIED USE
	305.71 - NONDEPENDENT AMPHETAMINE OR RELATED ACTING SYMPATHOMIMETIC ABUSE CONTINUOUS USE
	305.72 - NONDEPENDENT AMPHETAMINE OR RELATED ACTING SYMPATHOMIMETIC ABUSE EPISODIC USE
	305.73 - NONDEPENDENT AMPHETAMINE OR RELATED ACTING SYMPATHOMIMETIC ABUSE IN REMISSION
	305.8 - NONDEPENDENT ANTIDEPRESSANT TYPE ABUSE
	305.80 - NONDEPENDENT ANTIDEPRESSANT TYPE ABUSE UNSPECIFIED USE
	305.81 - NONDEPENDENT ANTIDEPRESSANT TYPE ABUSE CONTINUOUS USE
	305.82 - NONDEPENDENT ANTIDEPRESSANT TYPE ABUSE EPISODIC USE
	305.83 - NONDEPENDENT ANTIDEPRESSANT TYPE ABUSE IN REMISSION
	305.9 - NONDEPENDENT OTHER MIXED OR UNSPECIFIED DRUG ABUSE
	305.90 - OTHER MIXED OR UNSPECIFIED DRUG ABUSE UNSPECIFIED USE
	305.91 - NONDEPENDENT OTHER MIXED OR UNSPECIFIED DRUG ABUSE CONTINUOUS USE
	305.92 - NONDEPENDENT OTHER MIXED OR UNSPECIFIED DRUG ABUSE EPISODIC USE
	305.93 - NONDEPENDENT OTHER MIXED OR UNSPECIFIED DRUG ABUSE IN REMISSION
COMPONENT, Elixhauser, Occurrence of fluid and electrolyte disorders
This event measure was defined as occurring when any of the following criteria were met:
	The occurrence of Inpatient with the following attributes:
	Diagnosis Code (Any Position) is any of: { "276", "276.0", "276.1", "276.2", "276.3", "276.4", "276.5", "276.50", "276.51", "276.52", "276.6", "276.61", "276.69", "276.7", "276.8", "276.9" }
	276 - DISORDERS OF FLUID ELECTROLYTE AND ACID-BASE BALANCE
	276.0 - HYPEROSMOLALITY AND/OR HYPERNATREMIA
	276.1 - HYPOSMOLALITY AND/OR HYPONATREMIA
	276.2 - ACIDOSIS
	276.3 - ALKALOSIS
	276.4 - MIXED ACID-BASE BALANCE DISORDER
	276.5 - VOLUME DEPLETION
	276.50 - VOLUME DEPLETION UNSPECIFIED
	276.51 - DEHYDRATION
	276.52 - HYPOVOLEMIA
	276.6 - FLUID OVERLOAD
	276.61 - TRANSFUSION ASSOCIATED CIRCULATORY OVERLOAD
	276.69 - OTHER FLUID OVERLOAD
	276.7 - HYPERPOTASSEMIA
	276.8 - HYPOPOTASSEMIA
	276.9 - ELECTROLYTE AND FLUID DISORDERS NOT ELSEWHERE CLASSIFIED
	The occurrence of Outpatient with the following attributes:
	Diagnosis Code (Any Position) is any of: { "276", "276.0", "276.1", "276.2", "276.3", "276.4", "276.5", "276.50", "276.51", "276.52", "276.6", "276.61", "276.69", "276.7", "276.8", "276.9" }
	276 - DISORDERS OF FLUID ELECTROLYTE AND ACID-BASE BALANCE
	276.0 - HYPEROSMOLALITY AND/OR HYPERNATREMIA
	276.1 - HYPOSMOLALITY AND/OR HYPONATREMIA
	276.2 - ACIDOSIS
	276.3 - ALKALOSIS
	276.4 - MIXED ACID-BASE BALANCE DISORDER
	276.5 - VOLUME DEPLETION
	276.50 - VOLUME DEPLETION UNSPECIFIED
	276.51 - DEHYDRATION
	276.52 - HYPOVOLEMIA
	276.6 - FLUID OVERLOAD
	276.61 - TRANSFUSION ASSOCIATED CIRCULATORY OVERLOAD
	276.69 - OTHER FLUID OVERLOAD
	276.7 - HYPERPOTASSEMIA
	276.8 - HYPOPOTASSEMIA
	276.9 - ELECTROLYTE AND FLUID DISORDERS NOT ELSEWHERE CLASSIFIED
COMPONENT, Elixhauser, Occurrence of liver disease
This event measure was defined as occurring when any of the following criteria were met:
	The occurrence of Inpatient with the following attributes:
	Diagnosis Code (Any Position) is any of: { "070.32", "070.33", "070.54", "V42.7", "456.0", "456.1", "456.2", "456.20", "456.21", "571.0", "571.2", "571.3", "571.4", "571.40", "571.41", "571.42", "571.49", "571.5", "571.6", "571.8", "571.9", "572.3", "572.8" }
	070.32 - CHRONIC VIRAL HEPATITIS B WITHOUT HEPATIC COMA WITHOUT HEPATITIS DELTA
	070.33 - CHRONIC VIRAL HEPATITIS B WITHOUT HEPATIC COMA WITH HEPATITIS DELTA
	070.54 - CHRONIC HEPATITIS C WITHOUT HEPATIC COMA
	V42.7 - LIVER REPLACED BY TRANSPLANT
	456.0 - ESOPHAGEAL VARICES WITH BLEEDING
	456.1 - ESOPHAGEAL VARICES WITHOUT BLEEDING
	456.2 - ESOPHAGEAL VARICES IN DISEASES CLASSIFIED ELSEWHERE
	456.20 - ESOPHAGEAL VARICES IN DISEASES CLASSIFIED ELSEWHERE WITH BLEEDING
	456.21 - ESOPHAGEAL VARICES IN DISEASES CLASSIFIED ELSEWHERE WITHOUT BLEEDING
	571.0 - ALCOHOLIC FATTY LIVER
	571.2 - ALCOHOLIC CIRRHOSIS OF LIVER
	571.3 - ALCOHOLIC LIVER DAMAGE UNSPECIFIED
	571.4 - CHRONIC HEPATITIS
	571.40 - CHRONIC HEPATITIS UNSPECIFIED
	571.41 - CHRONIC PERSISTENT HEPATITIS
	571.42 - AUTOIMMUNE HEPATITIS
	571.49 - OTHER CHRONIC HEPATITIS
	571.5 - CIRRHOSIS OF LIVER WITHOUT ALCOHOL
	571.6 - BILIARY CIRRHOSIS
	571.8 - OTHER CHRONIC NONALCOHOLIC LIVER DISEASE
	571.9 - UNSPECIFIED CHRONIC LIVER DISEASE WITHOUT ALCOHOL
	572.3 - PORTAL HYPERTENSION
	572.8 - OTHER SEQUELAE OF CHRONIC LIVER DISEASE
	The occurrence of Outpatient with the following attributes:
	Diagnosis Code (Any Position) is any of: { "070.32", "070.33", "070.54", "V42.7", "456.0", "456.1", "456.2", "456.20", "456.21", "571.0", "571.2", "571.3", "571.4", "571.40", "571.41", "571.42", "571.49", "571.5", "571.6", "571.8", "571.9", "572.3", "572.8" }
	070.32 - CHRONIC VIRAL HEPATITIS B WITHOUT HEPATIC COMA WITHOUT HEPATITIS DELTA
	070.33 - CHRONIC VIRAL HEPATITIS B WITHOUT HEPATIC COMA WITH HEPATITIS DELTA
	070.54 - CHRONIC HEPATITIS C WITHOUT HEPATIC COMA
	V42.7 - LIVER REPLACED BY TRANSPLANT
	456.0 - ESOPHAGEAL VARICES WITH BLEEDING
	456.1 - ESOPHAGEAL VARICES WITHOUT BLEEDING
	456.2 - ESOPHAGEAL VARICES IN DISEASES CLASSIFIED ELSEWHERE
	456.20 - ESOPHAGEAL VARICES IN DISEASES CLASSIFIED ELSEWHERE WITH BLEEDING
	456.21 - ESOPHAGEAL VARICES IN DISEASES CLASSIFIED ELSEWHERE WITHOUT BLEEDING
	571.0 - ALCOHOLIC FATTY LIVER
	571.2 - ALCOHOLIC CIRRHOSIS OF LIVER
	571.3 - ALCOHOLIC LIVER DAMAGE UNSPECIFIED
	571.4 - CHRONIC HEPATITIS
	571.40 - CHRONIC HEPATITIS UNSPECIFIED
	571.41 - CHRONIC PERSISTENT HEPATITIS
	571.42 - AUTOIMMUNE HEPATITIS
	571.49 - OTHER CHRONIC HEPATITIS
	571.5 - CIRRHOSIS OF LIVER WITHOUT ALCOHOL
	571.6 - BILIARY CIRRHOSIS
	571.8 - OTHER CHRONIC NONALCOHOLIC LIVER DISEASE
	571.9 - UNSPECIFIED CHRONIC LIVER DISEASE WITHOUT ALCOHOL
	572.3 - PORTAL HYPERTENSION
	572.8 - OTHER SEQUELAE OF CHRONIC LIVER DISEASE
COMPONENT, Elixhauser, Occurrence of lymphoma
This event measure was defined as occurring when any of the following criteria were met:
	The occurrence of Inpatient with the following attributes:
	Diagnosis Code (Any Position) is any of: { "V10.71", "V10.72", "V10.79", "200", "200.0", "200.00", "200.01", "200.02", "200.03", "200.04", "200.05", "200.06", "200.07", "200.08", "200.1", "200.10", "200.11", "200.12", "200.13", "200.14", "200.15", "200.16", "200.17", "200.18", "200.2", "200.20", "200.21", "200.22", "200.23", "200.24", "200.25", "200.26", "200.27", "200.28", "200.3", "200.30", "20…
	V10.71 - PERSONAL HISTORY OF LYMPHOSARCOMA AND RETICULOSARCOMA
	V10.72 - PERSONAL HISTORY OF HODGKIN'S DISEASE
	V10.79 - PERSONAL HISTORY OF OTHER LYMPHATIC AND HEMATOPOIETIC NEOPLASMS
	200 - LYMPHOSARCOMA AND RETICULOSARCOMA AND OTHER SPECIFIED MALIGNANT TUMORS OF LYMPHATIC TISSUE
	200.0 - RETICULOSARCOMA
	200.00 - RETICULOSARCOMA UNSPECIFIED SITE
	200.01 - RETICULOSARCOMA INVOLVING LYMPH NODES OF HEAD FACE AND NECK
	200.02 - RETICULOSARCOMA INVOLVING INTRATHORACIC LYMPH NODES
	200.03 - RETICULOSARCOMA INVOLVING INTRA-ABDOMINAL LYMPH NODES
	200.04 - RETICULOSARCOMA INVOLVING LYMPH NODES OF AXILLA AND UPPER LIMB
	200.05 - RETICULOSARCOMA INVOLVING LYMPH NODES OF INGUINAL REGION AND LOWER LIMB
	200.06 - RETICULOSARCOMA INVOLVING INTRAPELVIC LYMPH NODES
	200.07 - RETICULOSARCOMA INVOLVING SPLEEN
	200.08 - RETICULOSARCOMA INVOLVING LYMPH NODES OF MULTIPLE SITES
	200.1 - LYMPHOSARCOMA
	200.10 - LYMPHOSARCOMA UNSPECIFIED SITE
	200.11 - LYMPHOSARCOMA INVOLVING LYMPH NODES OF HEAD FACE AND NECK
	200.12 - LYMPHOSARCOMA INVOLVING INTRATHORACIC LYMPH NODES
	200.13 - LYMPHOSARCOMA INVOLVING INTRA-ABDOMINAL LYMPH NODES
	200.14 - LYMPHOSARCOMA INVOLVING LYMPH NODES OF AXILLA AND UPPER LIMB
	200.15 - LYMPHOSARCOMA INVOLVING LYMPH NODES OF INGUINAL REGION AND LOWER LIMB
	200.16 - LYMPHOSARCOMA INVOLVING INTRAPELVIC LYMPH NODES
	200.17 - LYMPHOSARCOMA INVOLVING SPLEEN
	200.18 - LYMPHOSARCOMA INVOLVING LYMPH NODES OF MULTIPLE SITES
	200.2 - BURKITT'S TUMOR OR LYMPHOMA
	200.20 - BURKITT'S TUMOR OR LYMPHOMA UNSPECIFIED SITE
	200.21 - BURKITT'S TUMOR OR LYMPHOMA INVOLVING LYMPH NODES OF HEAD FACE AND NECK
	200.22 - BURKITT'S TUMOR OR LYMPHOMA INVOLVING INTRATHORACIC LYMPH NODES
	200.23 - BURKITT'S TUMOR OR LYMPHOMA INVOLVING INTRA-ABDOMINAL LYMPH NODES
	200.24 - BURKITT'S TUMOR OR LYMPHOMA INVOLVING LYMPH NODES OF AXILLA AND UPPER LIMB
	200.25 - BURKITT'S TUMOR OR LYMPHOMA INVOLVING LYMPH NODES OF INGUINAL REGION AND LOWER LIMB
	200.26 - BURKITT'S TUMOR OR LYMPHOMA INVOLVING INTRAPELVIC LYMPH NODES
	200.27 - BURKITT'S TUMOR OR LYMPHOMA INVOLVING SPLEEN
	200.28 - BURKITT'S TUMOR OR LYMPHOMA INVOLVING LYMPH NODES OF MULTIPLE SITES
	200.3 - MARGINAL ZONE LYMPHOMA
	200.30 - MARGINAL ZONE LYMPHOMA UNSPECIFIED SITE
	200.31 - MARGINAL ZONE LYMPHOMA INVOLVING LYMPH NODES OF HEAD FACE AND NECK
	200.32 - MARGINAL ZONE LYMPHOMA INVOLVING INTRATHORACIC LYMPH NODES
	200.33 - MARGINAL ZONE LYMPHOMA INVOLVING INTRA-ABDOMINAL LYMPH NODES
	200.34 - MARGINAL ZONE LYMPHOMA INVOLVING LYMPH NODES OF AXILLA AND UPPER LIMB
	200.35 - MARGINAL ZONE LYMPHOMA INVOLVING LYMPH NODES OF INGUINAL REGION AND LOWER LIMB
	200.36 - MARGINAL ZONE LYMPHOMA INVOLVING INTRAPELVIC LYMPH NODES
	200.37 - MARGINAL ZONE LYMPHOMA INVOLVING SPLEEN
	200.38 - MARGINAL ZONE LYMPHOMA INVOLVING LYMPH NODES OF MULTIPLE SITES
	200.4 - MANTLE CELL LYMPHOMA
	200.40 - MANTLE CELL LYMPHOMA UNSPECIFIED SITE
	200.41 - MANTLE CELL LYMPHOMA INVOLVING LYMPH NODES OF HEAD FACE AND NECK
	200.42 - MANTLE CELL LYMPHOMA INVOLVING INTRATHORACIC LYMPH NODES
	200.43 - MANTLE CELL LYMPHOMA INVOLVING INTRA-ABDOMINAL LYMPH NODES
	200.44 - MANTLE CELL LYMPHOMA INVOLVING LYMPH NODES OF AXILLA AND UPPER LIMB
	200.45 - MANTLE CELL LYMPHOMA INVOLVING LYMPH NODES OF INGUINAL REGION AND LOWER LIMB
	200.46 - MANTLE CELL LYMPHOMA INVOLVING INTRAPELVIC LYMPH NODES
	200.47 - MANTLE CELL LYMPHOMA INVOLVING SPLEEN
	200.48 - MANTLE CELL LYMPHOMA INVOLVING LYMPH NODES OF MULTIPLE SITES
	200.5 - PRIMARY CENTRAL NERVOUS SYSTEM LYMPHOMA
	200.50 - PRIMARY CENTRAL NERVOUS SYSTEM LYMPHOMA UNSPECIFIED SITE
	200.51 - PRIMARY CENTRAL NERVOUS SYSTEM LYMPHOMA INVOLVING LYMPH NODES OF HEAD FACE AND NECK
	200.52 - PRIMARY CENTRAL NERVOUS SYSTEM LYMPHOMA INVOLVING INTRATHORACIC LYMPH NODES
	200.53 - PRIMARY CENTRAL NERVOUS SYSTEM LYMPHOMA INVOLVING INTRA-ABDOMINAL LYMPH NODES
	200.54 - PRIMARY CENTRAL NERVOUS SYSTEM LYMPHOMA INVOLVING LYMPH NODES OF AXILLA AND UPPER LIMB
	200.55 - PRIMARY CENTRAL NERVOUS SYSTEM LYMPHOMA INVOLVING LYMPH NODES OF INGUINAL REGION AND LOWER LIMB
	200.56 - PRIMARY CENTRAL NERVOUS SYSTEM LYMPHOMA INVOLVING INTRAPELVIC LYMPH NODES
	200.57 - PRIMARY CENTRAL NERVOUS SYSTEM LYMPHOMA INVOLVING SPLEEN
	200.58 - PRIMARY CENTRAL NERVOUS SYSTEM LYMPHOMA INVOLVING LYMPH NODES OF MULTIPLE SITES
	200.6 - ANAPLASTIC LARGE CELL LYMPHOMA
	200.60 - ANAPLASTIC LARGE CELL LYMPHOMA UNSPECIFIED SITE
	200.61 - ANAPLASTIC LARGE CELL LYMPHOMA INVOLVING LYMPH NODES OF HEAD FACE AND NECK
	200.62 - ANAPLASTIC LARGE CELL LYMPHOMA INVOLVING INTRATHORACIC LYMPH NODES
	200.63 - ANAPLASTIC LARGE CELL LYMPHOMA INVOLVING INTRA-ABDOMINAL LYMPH NODES
	200.64 - ANAPLASTIC LARGE CELL LYMPHOMA INVOLVING LYMPH NODES OF AXILLA AND UPPER LIMB
	200.65 - ANAPLASTIC LARGE CELL LYMPHOMA INVOLVING LYMPH NODES OF INGUINAL REGION AND LOWER LIMB
	200.66 - ANAPLASTIC LARGE CELL LYMPHOMA INVOLVING INTRAPELVIC LYMPH NODES
	200.67 - ANAPLASTIC LARGE CELL LYMPHOMA INVOLVING SPLEEN
	200.68 - ANAPLASTIC LARGE CELL LYMPHOMA INVOLVING LYMPH NODES OF MULTIPLE SITES
	200.7 - LARGE CELL LYMPHOMA
	200.70 - LARGE CELL LYMPHOMA UNSPECIFIED SITE
	200.71 - LARGE CELL LYMPHOMA INVOLVING LYMPH NODES OF HEAD FACE AND NECK
	200.72 - LARGE CELL LYMPHOMA INVOLVING INTRATHORACIC LYMPH NODES
	200.73 - LARGE CELL LYMPHOMA INVOLVING INTRA-ABDOMINAL LYMPH NODES
	200.74 - LARGE CELL LYMPHOMA INVOLVING LYMPH NODES OF AXILLA AND UPPER LIMB
	200.75 - LARGE CELL LYMPHOMA INVOLVING LYMPH NODES OF INGUINAL REGION AND LOWER LIMB
	200.76 - LARGE CELL LYMPHOMA INVOLVING INTRAPELVIC LYMPH NODES
	200.77 - LARGE CELL LYMPHOMA INVOLVING SPLEEN
	200.78 - LARGE CELL LYMPHOMA INVOLVING LYMPH NODES OF MULTIPLE SITES
	200.8 - OTHER NAMED VARIANTS OF LYMPHOSARCOMA AND RETICULOSARCOMA
	200.80 - OTHER NAMED VARIANTS OF LYMPHOSARCOMA AND RETICULOSARCOMA UNSPECIFIED SITE
	200.81 - OTHER NAMED VARIANTS OF LYMPHOSARCOMA AND RETICULOSARCOMA INVOLVING LYMPH NODES OF HEAD FACE AND NECK
	200.82 - OTHER NAMED VARIANTS OF LYMPHOSARCOMA AND RETICULOSARCOMA INVOLVING INTRATHORACIC LYMPH NODES
	200.83 - OTHER NAMED VARIANTS OF LYMPHOSARCOMA AND RETICULOSARCOMA INVOLVING INTRA-ABDOMINAL LYMPH NODES
	200.84 - OTHER NAMED VARIANTS OF LYMPHOSARCOMA AND RETICULOSARCOMA INVOLVING LYMPH NODES OF AXILLA AND UPPER LIMB
	200.85 - OTHER NAMED VARIANTS OF LYMPHOSARCOMA AND RETICULOSARCOMA INVOLVING LYMPH NODES OF INGUINAL REGION AND LOWER LIMB
	200.86 - OTHER NAMED VARIANTS OF LYMPHOSARCOMA AND RETICULOSARCOMA INVOLVING INTRAPELVIC LYMPH NODES
	200.87 - OTHER NAMED VARIANTS OF LYMPHOSARCOMA AND RETICULOSARCOMA INVOLVING SPLEEN
	200.88 - OTHER NAMED VARIANTS OF LYMPHOSARCOMA AND RETICULOSARCOMA INVOLVING LYMPH NODES OF MULTIPLE SITES
	201 - HODGKIN'S DISEASE
	201.0 - HODGKIN'S PARAGRANULOMA
	201.00 - HODGKIN'S PARAGRANULOMA UNSPECIFIED SITE
	201.01 - HODGKIN'S PARAGRANULOMA INVOLVING LYMPH NODES OF HEAD FACE AND NECK
	201.02 - HODGKIN'S PARAGRANULOMA INVOLVING INTRATHORACIC LYMPH NODES
	201.03 - HODGKIN'S PARAGRANULOMA INVOLVING INTRA-ABDOMINAL LYMPH NODES
	201.04 - HODGKIN'S PARAGRANULOMA INVOLVING LYMPH NODES OF AXILLA AND UPPER LIMB
	201.05 - HODGKIN'S PARAGRANULOMA INVOLVING LYMPH NODES OF INGUINAL REGION AND LOWER LIMB
	201.06 - HODGKIN'S PARAGRANULOMA INVOLVING INTRAPELVIC LYMPH NODES
	201.07 - HODGKIN'S PARAGRANULOMA INVOLVING SPLEEN
	201.08 - HODGKIN'S PARAGRANULOMA INVOLVING LYMPH NODES OF MULTIPLE SITES
	201.1 - HODGKIN'S GRANULOMA
	201.10 - HODGKIN'S GRANULOMA UNSPECIFIED SITE
	201.11 - HODGKIN'S GRANULOMA INVOLVING LYMPH NODES OF HEAD FACE AND NECK
	201.12 - HODGKIN'S GRANULOMA INVOLVING INTRATHORACIC LYMPH NODES
	201.13 - HODGKIN'S GRANULOMA INVOLVING INTRA-ABDOMINAL LYMPH NODES
	201.14 - HODGKIN'S GRANULOMA INVOLVING LYMPH NODES OF AXILLA AND UPPER LIMB
	201.15 - HODGKIN'S GRANULOMA INVOLVING LYMPH NODES OF INGUINAL REGION AND LOWER LIMB
	201.16 - HODGKIN'S GRANULOMA INVOLVING INTRAPELVIC LYMPH NODES
	201.17 - HODGKIN'S GRANULOMA INVOLVING SPLEEN
	201.18 - HODGKIN'S GRANULOMA INVOLVING LYMPH NODES OF MULTIPLE SITES
	201.2 - HODGKIN'S SARCOMA
	201.20 - HODGKIN'S SARCOMA UNSPECIFIED SITE
	201.21 - HODGKIN'S SARCOMA INVOLVING LYMPH NODES OF HEAD FACE AND NECK
	201.22 - HODGKIN'S SARCOMA INVOLVING INTRATHORACIC LYMPH NODES
	201.23 - HODGKIN'S SARCOMA INVOLVING INTRA-ABDOMINAL LYMPH NODES
	201.24 - HODGKIN'S SARCOMA INVOLVING LYMPH NODES OF AXILLA AND UPPER LIMB
	201.25 - HODGKIN'S SARCOMA INVOLVING LYMPH NODES OF INGUINAL REGION AND LOWER LIMB
	201.26 - HODGKIN'S SARCOMA INVOLVING INTRAPELVIC LYMPH NODES
	201.27 - HODGKIN'S SARCOMA INVOLVING SPLEEN
	201.28 - HODGKIN'S SARCOMA INVOLVING LYMPH NODES OF MULTIPLE SITES
	201.4 - HODGKIN'S DISEASE LYMPHOCYTIC-HISTIOCYTIC PREDOMINANCE
	201.40 - HODGKIN'S DISEASE LYMPHOCYTIC-HISTIOCYTIC PREDOMINANCE UNSPECIFIED SITE
	201.41 - HODGKIN'S DISEASE LYMPHOCYTIC-HISTIOCYTIC PREDOMINANCE INVOLVING LYMPH NODES OF HEAD FACE AND NECK
	201.42 - HODGKIN'S DISEASE LYMPHOCYTIC-HISTIOCYTIC PREDOMINANCE INVOLVING INTRATHORACIC LYMPH NODES
	201.43 - HODGKIN'S DISEASE LYMPHOCYTIC-HISTIOCYTIC PREDOMINANCE INVOLVING INTRA-ABDOMINAL LYMPH NODES
	201.44 - HODGKIN'S DISEASE LYMPHOCYTIC-HISTIOCYTIC PREDOMINANCE INVOLVING LYMPH NODES OF AXILLA AND UPPER LIMB
	201.45 - HODGKIN'S DISEASE LYMPHOCYTIC-HISTIOCYTIC PREDOMINANCE INVOLVING LYMPH NODES OF INGUINAL REGION AND LOWER LIMB
	201.46 - HODGKIN'S DISEASE LYMPHOCYTIC-HISTIOCYTIC PREDOMINANCE INVOLVING INTRAPELVIC LYMPH NODES
	201.47 - HODGKIN'S DISEASE LYMPHOCYTIC-HISTIOCYTIC PREDOMINANCE INVOLVING SPLEEN
	201.48 - HODGKIN'S DISEASE LYMPHOCYTIC-HISTIOCYTIC PREDOMINANCE INVOLVING LYMPH NODES OF MULTIPLE SITES
	201.5 - HODGKIN'S DISEASE NODULAR SCLEROSIS
	201.50 - HODGKIN'S DISEASE NODULAR SCLEROSIS UNSPECIFIED SITE
	201.51 - HODGKIN'S DISEASE NODULAR SCLEROSIS INVOLVING LYMPH NODES OF HEAD FACE AND NECK
	201.52 - HODGKIN'S DISEASE NODULAR SCLEROSIS INVOLVING INTRATHORACIC LYMPH NODES
	201.53 - HODGKIN'S DISEASE NODULAR SCLEROSIS INVOLVING INTRA-ABDOMINAL LYMPH NODES
	201.54 - HODGKIN'S DISEASE NODULAR SCLEROSIS INVOLVING LYMPH NODES OF AXILLA AND UPPER LIMB
	201.55 - HODGKIN'S DISEASE NODULAR SCLEROSIS INVOLVING LYMPH NODES OF INGUINAL REGION AND LOWER LIMB
	201.56 - HODGKIN'S DISEASE NODULAR SCLEROSIS INVOLVING INTRAPELVIC LYMPH NODES
	201.57 - HODGKIN'S DISEASE NODULAR SCLEROSIS INVOLVING SPLEEN
	201.58 - HODGKIN'S DISEASE NODULAR SCLEROSIS INVOLVING LYMPH NODES OF MULTIPLE SITES
	201.6 - HODGKIN'S DISEASE MIXED CELLULARITY
	201.60 - HODGKIN'S DISEASE MIXED CELLULARITY UNSPECIFIED SITE
	201.61 - HODGKIN'S DISEASE MIXED CELLULARITY INVOLVING LYMPH NODES OF HEAD FACE AND NECK
	201.62 - HODGKIN'S DISEASE MIXED CELLULARITY INVOLVING INTRATHORACIC LYMPH NODES
	201.63 - HODGKIN'S DISEASE MIXED CELLULARITY INVOLVING INTRA-ABDOMINAL LYMPH NODES
	201.64 - HODGKIN'S DISEASE MIXED CELLULARITY INVOLVING LYMPH NODES OF AXILLA AND UPPER LIMB
	201.65 - HODGKIN'S DISEASE MIXED CELLULARITY INVOLVING LYMPH NODES OF INGUINAL REGION AND LOWER LIMB
	201.66 - HODGKIN'S DISEASE MIXED CELLULARITY INVOLVING INTRAPELVIC LYMPH NODES
	201.67 - HODGKIN'S DISEASE MIXED CELLULARITY INVOLVING SPLEEN
	201.68 - HODGKIN'S DISEASE MIXED CELLULARITY INVOLVING LYMPH NODES OF MULTIPLE SITES
	201.7 - HODGKIN'S DISEASE LYMPHOCYTIC DEPLETION
	201.70 - HODGKIN'S DISEASE LYMPHOCYTIC DEPLETION UNSPECIFIED SITE
	201.71 - HODGKIN'S DISEASE LYMPHOCYTIC DEPLETION INVOLVING LYMPH NODES OF HEAD FACE AND NECK
	201.72 - HODGKIN'S DISEASE LYMPHOCYTIC DEPLETION INVOLVING INTRATHORACIC LYMPH NODES
	201.73 - HODGKIN'S DISEASE LYMPHOCYTIC DEPLETION INVOLVING INTRA-ABDOMINAL LYMPH NODES
	201.74 - HODGKIN'S DISEASE LYMPHOCYTIC DEPLETION INVOLVING LYMPH NODES OF AXILLA AND UPPER LIMB
	201.75 - HODGKIN'S DISEASE LYMPHOCYTIC DEPLETION INVOLVING LYMPH NODES OF INGUINAL REGION AND LOWER LIMB
	201.76 - HODGKIN'S DISEASE LYMPHOCYTIC DEPLETION INVOLVING INTRAPELVIC LYMPH NODES
	201.77 - HODGKIN'S DISEASE LYMPHOCYTIC DEPLETION INVOLVING SPLEEN
	201.78 - HODGKIN'S DISEASE LYMPHOCYTIC DEPLETION INVOLVING LYMPH NODES OF MULTIPLE SITES
	201.9 - HODGKIN'S DISEASE UNSPECIFIED TYPE
	201.90 - HODGKIN'S DISEASE UNSPECIFIED TYPE UNSPECIFIED SITE
	201.91 - HODGKIN'S DISEASE UNSPECIFIED TYPE INVOLVING LYMPH NODES OF HEAD FACE AND NECK
	201.92 - HODGKIN'S DISEASE UNSPECIFIED TYPE INVOLVING INTRATHORACIC LYMPH NODES
	201.93 - HODGKIN'S DISEASE UNSPECIFIED TYPE INVOLVING INTRA-ABDOMINAL LYMPH NODES
	201.94 - HODGKIN'S DISEASE UNSPECIFIED TYPE INVOLVING LYMPH NODES OF AXILLA AND UPPER LIMB
	201.95 - HODGKIN'S DISEASE UNSPECIFIED TYPE INVOLVING LYMPH NODES OF INGUINAL REGION AND LOWER LIMB
	201.96 - HODGKIN'S DISEASE UNSPECIFIED TYPE INVOLVING INTRAPELVIC LYMPH NODES
	201.97 - HODGKIN'S DISEASE UNSPECIFIED TYPE INVOLVING SPLEEN
	201.98 - HODGKIN'S DISEASE UNSPECIFIED TYPE INVOLVING LYMPH NODES OF MULTIPLE SITES
	202 - OTHER MALIGNANT NEOPLASMS OF LYMPHOID AND HISTIOCYTIC TISSUE
	202.0 - NODULAR LYMPHOMA
	202.00 - NODULAR LYMPHOMA UNSPECIFIED SITE
	202.01 - NODULAR LYMPHOMA INVOLVING LYMPH NODES OF HEAD FACE AND NECK
	202.02 - NODULAR LYMPHOMA INVOLVING INTRATHORACIC LYMPH NODES
	202.03 - NODULAR LYMPHOMA INVOLVING INTRA-ABDOMINAL LYMPH NODES
	202.04 - NODULAR LYMPHOMA INVOLVING LYMPH NODES OF AXILLA AND UPPER LIMB
	202.05 - NODULAR LYMPHOMA INVOLVING LYMPH NODES OF INGUINAL REGION AND LOWER LIMB
	202.06 - NODULAR LYMPHOMA INVOLVING INTRAPELVIC LYMPH NODES
	202.07 - NODULAR LYMPHOMA INVOLVING SPLEEN
	202.08 - NODULAR LYMPHOMA INVOLVING LYMPH NODES OF MULTIPLE SITES
	202.1 - MYCOSIS FUNGOIDES
	202.10 - MYCOSIS FUNGOIDES UNSPECIFIED SITE
	202.11 - MYCOSIS FUNGOIDES INVOLVING LYMPH NODES OF HEAD FACE AND NECK
	202.12 - MYCOSIS FUNGOIDES INVOLVING INTRATHORACIC LYMPH NODES
	202.13 - MYCOSIS FUNGOIDES INVOLVING INTRA-ABDOMINAL LYMPH NODES
	202.14 - MYCOSIS FUNGOIDES INVOLVING LYMPH NODES OF AXILLA AND UPPER LIMB
	202.15 - MYCOSIS FUNGOIDES INVOLVING LYMPH NODES OF INGUINAL REGION AND LOWER LIMB
	202.16 - MYCOSIS FUNGOIDES INVOLVING INTRAPELVIC LYMPH NODES
	202.17 - MYCOSIS FUNGOIDES INVOLVING SPLEEN
	202.18 - MYCOSIS FUNGOIDES INVOLVING LYMPH NODES OF MULTIPLE SITES
	202.2 - SEZARY'S DISEASE
	202.20 - SEZARY'S DISEASE UNSPECIFIED SITE
	202.21 - SEZARY'S DISEASE INVOLVING LYMPH NODES OF HEAD FACE AND NECK
	202.22 - SEZARY'S DISEASE INVOLVING INTRATHORACIC LYMPH NODES
	202.23 - SEZARY'S DISEASE INVOLVING INTRA-ABDOMINAL LYMPH NODES
	202.24 - SEZARY'S DISEASE INVOLVING LYMPH NODES OF AXILLA AND UPPER LIMB
	202.25 - SEZARY'S DISEASE INVOLVING LYMPH NODES OF INGUINAL REGION AND LOWER LIMB
	202.26 - SEZARY'S DISEASE INVOLVING INTRAPELVIC LYMPH NODES
	202.27 - SEZARY'S DISEASE INVOLVING SPLEEN
	202.28 - SEZARY'S DISEASE INVOLVING LYMPH NODES OF MULTIPLE SITES
	202.3 - MALIGNANT HISTIOCYTOSIS
	202.30 - MALIGNANT HISTIOCYTOSIS UNSPECIFIED SITE
	202.31 - MALIGNANT HISTIOCYTOSIS INVOLVING LYMPH NODES OF HEAD FACE AND NECK
	202.32 - MALIGNANT HISTIOCYTOSIS INVOLVING INTRATHORACIC LYMPH NODES
	202.33 - MALIGNANT HISTIOCYTOSIS INVOLVING INTRA-ABDOMINAL LYMPH NODES
	202.34 - MALIGNANT HISTIOCYTOSIS INVOLVING LYMPH NODES OF AXILLA AND UPPER LIMB
	202.35 - MALIGNANT HISTIOCYTOSIS INVOLVING LYMPH NODES OF INGUINAL REGION AND LOWER LIMB
	202.36 - MALIGNANT HISTIOCYTOSIS INVOLVING INTRAPELVIC LYMPH NODES
	202.37 - MALIGNANT HISTIOCYTOSIS INVOLVING SPLEEN
	202.38 - MALIGNANT HISTIOCYTOSIS INVOLVING LYMPH NODES OF MULTIPLE SITES
	202.5 - LETTERER-SIWE DISEASE
	202.50 - LETTERER-SIWE DISEASE UNSPECIFIED SITE
	202.51 - LETTERER-SIWE DISEASE INVOLVING LYMPH NODES OF HEAD FACE AND NECK
	202.52 - LETTERER-SIWE DISEASE INVOLVING INTRATHORACIC LYMPH NODES
	202.53 - LETTERER-SIWE DISEASE INVOLVING INTRA-ABDOMINAL LYMPH NODES
	202.54 - LETTERER-SIWE DISEASE INVOLVING LYMPH NODES OF AXILLA AND UPPER LIMB
	202.55 - LETTERER-SIWE DISEASE INVOLVING LYMPH NODES OF INGUINAL REGION AND LOWER LIMB
	202.56 - LETTERER-SIWE DISEASE INVOLVING INTRAPELVIC LYMPH NODES
	202.57 - LETTERER-SIWE DISEASE INVOLVING SPLEEN
	202.58 - LETTERER-SIWE DISEASE INVOLVING LYMPH NODES OF MULTIPLE SITES
	202.6 - MALIGNANT MAST CELL TUMORS
	202.60 - MALIGNANT MAST CELL TUMORS UNSPECIFIED SITE
	202.61 - MALIGNANT MAST CELL TUMORS INVOLVING LYMPH NODES OF HEAD FACE AND NECK
	202.62 - MALIGNANT MAST CELL TUMORS INVOLVING INTRATHORACIC LYMPH NODES
	202.63 - MALIGNANT MAST CELL TUMORS INVOLVING INTRA-ABDOMINAL LYMPH NODES
	202.64 - MALIGNANT MAST CELL TUMORS INVOLVING LYMPH NODES OF AXILLA AND UPPER LIMB
	202.65 - MALIGNANT MAST CELL TUMORS INVOLVING LYMPH NODES OF INGUINAL REGION AND LOWER LIMB
	202.66 - MALIGNANT MAST CELL TUMORS INVOLVING INTRAPELVIC LYMPH NODES
	202.67 - MALIGNANT MAST CELL TUMORS INVOLVING SPLEEN
	202.68 - MALIGNANT MAST CELL TUMORS INVOLVING LYMPH NODES OF MULTIPLE SITES
	202.7 - PERIPHERAL T-CELL LYMPHOMA
	202.70 - PERIPHERAL T-CELL LYMPHOMA UNSPECIFIED SITE
	202.71 - PERIPHERAL T-CELL LYMPHOMA INVOLVING LYMPH NODES OF HEAD FACE AND NECK
	202.72 - PERIPHERAL T-CELL LYMPHOMA INVOLVING INTRATHORACIC LYMPH NODES
	202.73 - PERIPHERAL T-CELL LYMPHOMA INVOLVING INTRA-ABDOMINAL LYMPH NODES
	202.74 - PERIPHERAL T-CELL LYMPHOMA INVOLVING LYMPH NODES OF AXILLA AND UPPER LIMB
	202.75 - PERIPHERAL T-CELL LYMPHOMA INVOLVING LYMPH NODES OF INGUINAL REGION AND LOWER LIMB
	202.76 - PERIPHERAL T-CELL LYMPHOMA INVOLVING INTRAPELVIC LYMPH NODES
	202.77 - PERIPHERAL T-CELL LYMPHOMA INVOLVING SPLEEN
	202.78 - PERIPHERAL T-CELL LYMPHOMA INVOLVING LYMPH NODES OF MULTIPLE SITES
	202.8 - OTHER MALIGNANT LYMPHOMAS
	202.80 - OTHER MALIGNANT LYMPHOMAS UNSPECIFIED SITE
	202.81 - OTHER MALIGNANT LYMPHOMAS INVOLVING LYMPH NODES OF HEAD FACE AND NECK
	202.82 - OTHER MALIGNANT LYMPHOMAS INVOLVING INTRATHORACIC LYMPH NODES
	202.83 - OTHER MALIGNANT LYMPHOMAS INVOLVING INTRA-ABDOMINAL LYMPH NODES
	202.84 - OTHER MALIGNANT LYMPHOMAS INVOLVING LYMPH NODES OF AXILLA AND UPPER LIMB
	202.85 - OTHER MALIGNANT LYMPHOMAS INVOLVING LYMPH NODES OF INGUINAL REGION AND LOWER LIMB
	202.86 - OTHER MALIGNANT LYMPHOMAS INVOLVING INTRAPELVIC LYMPH NODES
	202.87 - OTHER MALIGNANT LYMPHOMAS INVOLVING SPLEEN
	202.88 - OTHER MALIGNANT LYMPHOMAS INVOLVING LYMPH NODES OF MULTIPLE SITES
	202.9 - OTHER AND UNSPECIFIED MALIGNANT NEOPLASMS OF LYMPHOID AND HISTIOCYTIC TISSUE
	202.90 - OTHER AND UNSPECIFIED MALIGNANT NEOPLASMS OF LYMPHOID AND HISTIOCYTIC TISSUE UNSPECIFIED SITE
	202.91 - OTHER AND UNSPECIFIED MALIGNANT NEOPLASMS OF LYMPHOID AND HISTIOCYTIC TISSUE INVOLVING LYMPH NODES OF HEAD FACE AND NECK
	202.92 - OTHER AND UNSPECIFIED MALIGNANT NEOPLASMS OF LYMPHOID AND HISTIOCYTIC TISSUE INVOLVING INTRATHORACIC LYMPH NODES
	202.93 - OTHER AND UNSPECIFIED MALIGNANT NEOPLASMS OF LYMPHOID AND HISTIOCYTIC TISSUE INVOLVING INTRA-ABDOMINAL LYMPH NODES
	202.94 - OTHER AND UNSPECIFIED MALIGNANT NEOPLASMS OF LYMPHOID AND HISTIOCYTIC TISSUE INVOLVING LYMPH NODES OF AXILLA AND UPPER LIMB
	202.95 - OTHER AND UNSPECIFIED MALIGNANT NEOPLASMS OF LYMPHOID AND HISTIOCYTIC TISSUE INVOLVING LYMPH NODES OF INGUINAL REGION AND LOWER LIMB
	202.96 - OTHER AND UNSPECIFIED MALIGNANT NEOPLASMS OF LYMPHOID AND HISTIOCYTIC TISSUE INVOLVING INTRAPELVIC LYMPH NODES
	202.97 - OTHER AND UNSPECIFIED MALIGNANT NEOPLASMS OF LYMPHOID AND HISTIOCYTIC TISSUE INVOLVING SPLEEN
	202.98 - OTHER AND UNSPECIFIED MALIGNANT NEOPLASMS OF LYMPHOID AND HISTIOCYTIC TISSUE INVOLVING LYMPH NODES OF MULTIPLE SITES
	203.0 - MULTIPLE MYELOMA
	203.00 - MULTIPLE MYELOMA WITHOUT MENTION OF HAVING ACHIEVED REMISSION
	203.01 - MULTIPLE MYELOMA IN REMISSION
	203.02 - MULTIPLE MYELOMA IN RELAPSE
	203.8 - OTHER IMMUNOPROLIFERATIVE NEOPLASMS
	203.80 - OTHER IMMUNOPROLIFERATIVE NEOPLASMS WITHOUT MENTION OF HAVING ACHIEVED REMISSION
	203.81 - OTHER IMMUNOPROLIFERATIVE NEOPLASMS IN REMISSION
	203.82 - OTHER IMMUNOPROLIFERATIVE NEOPLASMS IN RELAPSE
	238.6 - NEOPLASM OF UNCERTAIN BEHAVIOR OF PLASMA CELLS
	273.3 - MACROGLOBULINEMIA
	The occurrence of Outpatient with the following attributes:
	Diagnosis Code (Any Position) is any of: { "V10.71", "V10.72", "V10.79", "200", "200.0", "200.00", "200.01", "200.02", "200.03", "200.04", "200.05", "200.06", "200.07", "200.08", "200.1", "200.10", "200.11", "200.12", "200.13", "200.14", "200.15", "200.16", "200.17", "200.18", "200.2", "200.20", "200.21", "200.22", "200.23", "200.24", "200.25", "200.26", "200.27", "200.28", "200.3", "200.30", "20…
	V10.71 - PERSONAL HISTORY OF LYMPHOSARCOMA AND RETICULOSARCOMA
	V10.72 - PERSONAL HISTORY OF HODGKIN'S DISEASE
	V10.79 - PERSONAL HISTORY OF OTHER LYMPHATIC AND HEMATOPOIETIC NEOPLASMS
	200 - LYMPHOSARCOMA AND RETICULOSARCOMA AND OTHER SPECIFIED MALIGNANT TUMORS OF LYMPHATIC TISSUE
	200.0 - RETICULOSARCOMA
	200.00 - RETICULOSARCOMA UNSPECIFIED SITE
	200.01 - RETICULOSARCOMA INVOLVING LYMPH NODES OF HEAD FACE AND NECK
	200.02 - RETICULOSARCOMA INVOLVING INTRATHORACIC LYMPH NODES
	200.03 - RETICULOSARCOMA INVOLVING INTRA-ABDOMINAL LYMPH NODES
	200.04 - RETICULOSARCOMA INVOLVING LYMPH NODES OF AXILLA AND UPPER LIMB
	200.05 - RETICULOSARCOMA INVOLVING LYMPH NODES OF INGUINAL REGION AND LOWER LIMB
	200.06 - RETICULOSARCOMA INVOLVING INTRAPELVIC LYMPH NODES
	200.07 - RETICULOSARCOMA INVOLVING SPLEEN
	200.08 - RETICULOSARCOMA INVOLVING LYMPH NODES OF MULTIPLE SITES
	200.1 - LYMPHOSARCOMA
	200.10 - LYMPHOSARCOMA UNSPECIFIED SITE
	200.11 - LYMPHOSARCOMA INVOLVING LYMPH NODES OF HEAD FACE AND NECK
	200.12 - LYMPHOSARCOMA INVOLVING INTRATHORACIC LYMPH NODES
	200.13 - LYMPHOSARCOMA INVOLVING INTRA-ABDOMINAL LYMPH NODES
	200.14 - LYMPHOSARCOMA INVOLVING LYMPH NODES OF AXILLA AND UPPER LIMB
	200.15 - LYMPHOSARCOMA INVOLVING LYMPH NODES OF INGUINAL REGION AND LOWER LIMB
	200.16 - LYMPHOSARCOMA INVOLVING INTRAPELVIC LYMPH NODES
	200.17 - LYMPHOSARCOMA INVOLVING SPLEEN
	200.18 - LYMPHOSARCOMA INVOLVING LYMPH NODES OF MULTIPLE SITES
	200.2 - BURKITT'S TUMOR OR LYMPHOMA
	200.20 - BURKITT'S TUMOR OR LYMPHOMA UNSPECIFIED SITE
	200.21 - BURKITT'S TUMOR OR LYMPHOMA INVOLVING LYMPH NODES OF HEAD FACE AND NECK
	200.22 - BURKITT'S TUMOR OR LYMPHOMA INVOLVING INTRATHORACIC LYMPH NODES
	200.23 - BURKITT'S TUMOR OR LYMPHOMA INVOLVING INTRA-ABDOMINAL LYMPH NODES
	200.24 - BURKITT'S TUMOR OR LYMPHOMA INVOLVING LYMPH NODES OF AXILLA AND UPPER LIMB
	200.25 - BURKITT'S TUMOR OR LYMPHOMA INVOLVING LYMPH NODES OF INGUINAL REGION AND LOWER LIMB
	200.26 - BURKITT'S TUMOR OR LYMPHOMA INVOLVING INTRAPELVIC LYMPH NODES
	200.27 - BURKITT'S TUMOR OR LYMPHOMA INVOLVING SPLEEN
	200.28 - BURKITT'S TUMOR OR LYMPHOMA INVOLVING LYMPH NODES OF MULTIPLE SITES
	200.3 - MARGINAL ZONE LYMPHOMA
	200.30 - MARGINAL ZONE LYMPHOMA UNSPECIFIED SITE
	200.31 - MARGINAL ZONE LYMPHOMA INVOLVING LYMPH NODES OF HEAD FACE AND NECK
	200.32 - MARGINAL ZONE LYMPHOMA INVOLVING INTRATHORACIC LYMPH NODES
	200.33 - MARGINAL ZONE LYMPHOMA INVOLVING INTRA-ABDOMINAL LYMPH NODES
	200.34 - MARGINAL ZONE LYMPHOMA INVOLVING LYMPH NODES OF AXILLA AND UPPER LIMB
	200.35 - MARGINAL ZONE LYMPHOMA INVOLVING LYMPH NODES OF INGUINAL REGION AND LOWER LIMB
	200.36 - MARGINAL ZONE LYMPHOMA INVOLVING INTRAPELVIC LYMPH NODES
	200.37 - MARGINAL ZONE LYMPHOMA INVOLVING SPLEEN
	200.38 - MARGINAL ZONE LYMPHOMA INVOLVING LYMPH NODES OF MULTIPLE SITES
	200.4 - MANTLE CELL LYMPHOMA
	200.40 - MANTLE CELL LYMPHOMA UNSPECIFIED SITE
	200.41 - MANTLE CELL LYMPHOMA INVOLVING LYMPH NODES OF HEAD FACE AND NECK
	200.42 - MANTLE CELL LYMPHOMA INVOLVING INTRATHORACIC LYMPH NODES
	200.43 - MANTLE CELL LYMPHOMA INVOLVING INTRA-ABDOMINAL LYMPH NODES
	200.44 - MANTLE CELL LYMPHOMA INVOLVING LYMPH NODES OF AXILLA AND UPPER LIMB
	200.45 - MANTLE CELL LYMPHOMA INVOLVING LYMPH NODES OF INGUINAL REGION AND LOWER LIMB
	200.46 - MANTLE CELL LYMPHOMA INVOLVING INTRAPELVIC LYMPH NODES
	200.47 - MANTLE CELL LYMPHOMA INVOLVING SPLEEN
	200.48 - MANTLE CELL LYMPHOMA INVOLVING LYMPH NODES OF MULTIPLE SITES
	200.5 - PRIMARY CENTRAL NERVOUS SYSTEM LYMPHOMA
	200.50 - PRIMARY CENTRAL NERVOUS SYSTEM LYMPHOMA UNSPECIFIED SITE
	200.51 - PRIMARY CENTRAL NERVOUS SYSTEM LYMPHOMA INVOLVING LYMPH NODES OF HEAD FACE AND NECK
	200.52 - PRIMARY CENTRAL NERVOUS SYSTEM LYMPHOMA INVOLVING INTRATHORACIC LYMPH NODES
	200.53 - PRIMARY CENTRAL NERVOUS SYSTEM LYMPHOMA INVOLVING INTRA-ABDOMINAL LYMPH NODES
	200.54 - PRIMARY CENTRAL NERVOUS SYSTEM LYMPHOMA INVOLVING LYMPH NODES OF AXILLA AND UPPER LIMB
	200.55 - PRIMARY CENTRAL NERVOUS SYSTEM LYMPHOMA INVOLVING LYMPH NODES OF INGUINAL REGION AND LOWER LIMB
	200.56 - PRIMARY CENTRAL NERVOUS SYSTEM LYMPHOMA INVOLVING INTRAPELVIC LYMPH NODES
	200.57 - PRIMARY CENTRAL NERVOUS SYSTEM LYMPHOMA INVOLVING SPLEEN
	200.58 - PRIMARY CENTRAL NERVOUS SYSTEM LYMPHOMA INVOLVING LYMPH NODES OF MULTIPLE SITES
	200.6 - ANAPLASTIC LARGE CELL LYMPHOMA
	200.60 - ANAPLASTIC LARGE CELL LYMPHOMA UNSPECIFIED SITE
	200.61 - ANAPLASTIC LARGE CELL LYMPHOMA INVOLVING LYMPH NODES OF HEAD FACE AND NECK
	200.62 - ANAPLASTIC LARGE CELL LYMPHOMA INVOLVING INTRATHORACIC LYMPH NODES
	200.63 - ANAPLASTIC LARGE CELL LYMPHOMA INVOLVING INTRA-ABDOMINAL LYMPH NODES
	200.64 - ANAPLASTIC LARGE CELL LYMPHOMA INVOLVING LYMPH NODES OF AXILLA AND UPPER LIMB
	200.65 - ANAPLASTIC LARGE CELL LYMPHOMA INVOLVING LYMPH NODES OF INGUINAL REGION AND LOWER LIMB
	200.66 - ANAPLASTIC LARGE CELL LYMPHOMA INVOLVING INTRAPELVIC LYMPH NODES
	200.67 - ANAPLASTIC LARGE CELL LYMPHOMA INVOLVING SPLEEN
	200.68 - ANAPLASTIC LARGE CELL LYMPHOMA INVOLVING LYMPH NODES OF MULTIPLE SITES
	200.7 - LARGE CELL LYMPHOMA
	200.70 - LARGE CELL LYMPHOMA UNSPECIFIED SITE
	200.71 - LARGE CELL LYMPHOMA INVOLVING LYMPH NODES OF HEAD FACE AND NECK
	200.72 - LARGE CELL LYMPHOMA INVOLVING INTRATHORACIC LYMPH NODES
	200.73 - LARGE CELL LYMPHOMA INVOLVING INTRA-ABDOMINAL LYMPH NODES
	200.74 - LARGE CELL LYMPHOMA INVOLVING LYMPH NODES OF AXILLA AND UPPER LIMB
	200.75 - LARGE CELL LYMPHOMA INVOLVING LYMPH NODES OF INGUINAL REGION AND LOWER LIMB
	200.76 - LARGE CELL LYMPHOMA INVOLVING INTRAPELVIC LYMPH NODES
	200.77 - LARGE CELL LYMPHOMA INVOLVING SPLEEN
	200.78 - LARGE CELL LYMPHOMA INVOLVING LYMPH NODES OF MULTIPLE SITES
	200.8 - OTHER NAMED VARIANTS OF LYMPHOSARCOMA AND RETICULOSARCOMA
	200.80 - OTHER NAMED VARIANTS OF LYMPHOSARCOMA AND RETICULOSARCOMA UNSPECIFIED SITE
	200.81 - OTHER NAMED VARIANTS OF LYMPHOSARCOMA AND RETICULOSARCOMA INVOLVING LYMPH NODES OF HEAD FACE AND NECK
	200.82 - OTHER NAMED VARIANTS OF LYMPHOSARCOMA AND RETICULOSARCOMA INVOLVING INTRATHORACIC LYMPH NODES
	200.83 - OTHER NAMED VARIANTS OF LYMPHOSARCOMA AND RETICULOSARCOMA INVOLVING INTRA-ABDOMINAL LYMPH NODES
	200.84 - OTHER NAMED VARIANTS OF LYMPHOSARCOMA AND RETICULOSARCOMA INVOLVING LYMPH NODES OF AXILLA AND UPPER LIMB
	200.85 - OTHER NAMED VARIANTS OF LYMPHOSARCOMA AND RETICULOSARCOMA INVOLVING LYMPH NODES OF INGUINAL REGION AND LOWER LIMB
	200.86 - OTHER NAMED VARIANTS OF LYMPHOSARCOMA AND RETICULOSARCOMA INVOLVING INTRAPELVIC LYMPH NODES
	200.87 - OTHER NAMED VARIANTS OF LYMPHOSARCOMA AND RETICULOSARCOMA INVOLVING SPLEEN
	200.88 - OTHER NAMED VARIANTS OF LYMPHOSARCOMA AND RETICULOSARCOMA INVOLVING LYMPH NODES OF MULTIPLE SITES
	201 - HODGKIN'S DISEASE
	201.0 - HODGKIN'S PARAGRANULOMA
	201.00 - HODGKIN'S PARAGRANULOMA UNSPECIFIED SITE
	201.01 - HODGKIN'S PARAGRANULOMA INVOLVING LYMPH NODES OF HEAD FACE AND NECK
	201.02 - HODGKIN'S PARAGRANULOMA INVOLVING INTRATHORACIC LYMPH NODES
	201.03 - HODGKIN'S PARAGRANULOMA INVOLVING INTRA-ABDOMINAL LYMPH NODES
	201.04 - HODGKIN'S PARAGRANULOMA INVOLVING LYMPH NODES OF AXILLA AND UPPER LIMB
	201.05 - HODGKIN'S PARAGRANULOMA INVOLVING LYMPH NODES OF INGUINAL REGION AND LOWER LIMB
	201.06 - HODGKIN'S PARAGRANULOMA INVOLVING INTRAPELVIC LYMPH NODES
	201.07 - HODGKIN'S PARAGRANULOMA INVOLVING SPLEEN
	201.08 - HODGKIN'S PARAGRANULOMA INVOLVING LYMPH NODES OF MULTIPLE SITES
	201.1 - HODGKIN'S GRANULOMA
	201.10 - HODGKIN'S GRANULOMA UNSPECIFIED SITE
	201.11 - HODGKIN'S GRANULOMA INVOLVING LYMPH NODES OF HEAD FACE AND NECK
	201.12 - HODGKIN'S GRANULOMA INVOLVING INTRATHORACIC LYMPH NODES
	201.13 - HODGKIN'S GRANULOMA INVOLVING INTRA-ABDOMINAL LYMPH NODES
	201.14 - HODGKIN'S GRANULOMA INVOLVING LYMPH NODES OF AXILLA AND UPPER LIMB
	201.15 - HODGKIN'S GRANULOMA INVOLVING LYMPH NODES OF INGUINAL REGION AND LOWER LIMB
	201.16 - HODGKIN'S GRANULOMA INVOLVING INTRAPELVIC LYMPH NODES
	201.17 - HODGKIN'S GRANULOMA INVOLVING SPLEEN
	201.18 - HODGKIN'S GRANULOMA INVOLVING LYMPH NODES OF MULTIPLE SITES
	201.2 - HODGKIN'S SARCOMA
	201.20 - HODGKIN'S SARCOMA UNSPECIFIED SITE
	201.21 - HODGKIN'S SARCOMA INVOLVING LYMPH NODES OF HEAD FACE AND NECK
	201.22 - HODGKIN'S SARCOMA INVOLVING INTRATHORACIC LYMPH NODES
	201.23 - HODGKIN'S SARCOMA INVOLVING INTRA-ABDOMINAL LYMPH NODES
	201.24 - HODGKIN'S SARCOMA INVOLVING LYMPH NODES OF AXILLA AND UPPER LIMB
	201.25 - HODGKIN'S SARCOMA INVOLVING LYMPH NODES OF INGUINAL REGION AND LOWER LIMB
	201.26 - HODGKIN'S SARCOMA INVOLVING INTRAPELVIC LYMPH NODES
	201.27 - HODGKIN'S SARCOMA INVOLVING SPLEEN
	201.28 - HODGKIN'S SARCOMA INVOLVING LYMPH NODES OF MULTIPLE SITES
	201.4 - HODGKIN'S DISEASE LYMPHOCYTIC-HISTIOCYTIC PREDOMINANCE
	201.40 - HODGKIN'S DISEASE LYMPHOCYTIC-HISTIOCYTIC PREDOMINANCE UNSPECIFIED SITE
	201.41 - HODGKIN'S DISEASE LYMPHOCYTIC-HISTIOCYTIC PREDOMINANCE INVOLVING LYMPH NODES OF HEAD FACE AND NECK
	201.42 - HODGKIN'S DISEASE LYMPHOCYTIC-HISTIOCYTIC PREDOMINANCE INVOLVING INTRATHORACIC LYMPH NODES
	201.43 - HODGKIN'S DISEASE LYMPHOCYTIC-HISTIOCYTIC PREDOMINANCE INVOLVING INTRA-ABDOMINAL LYMPH NODES
	201.44 - HODGKIN'S DISEASE LYMPHOCYTIC-HISTIOCYTIC PREDOMINANCE INVOLVING LYMPH NODES OF AXILLA AND UPPER LIMB
	201.45 - HODGKIN'S DISEASE LYMPHOCYTIC-HISTIOCYTIC PREDOMINANCE INVOLVING LYMPH NODES OF INGUINAL REGION AND LOWER LIMB
	201.46 - HODGKIN'S DISEASE LYMPHOCYTIC-HISTIOCYTIC PREDOMINANCE INVOLVING INTRAPELVIC LYMPH NODES
	201.47 - HODGKIN'S DISEASE LYMPHOCYTIC-HISTIOCYTIC PREDOMINANCE INVOLVING SPLEEN
	201.48 - HODGKIN'S DISEASE LYMPHOCYTIC-HISTIOCYTIC PREDOMINANCE INVOLVING LYMPH NODES OF MULTIPLE SITES
	201.5 - HODGKIN'S DISEASE NODULAR SCLEROSIS
	201.50 - HODGKIN'S DISEASE NODULAR SCLEROSIS UNSPECIFIED SITE
	201.51 - HODGKIN'S DISEASE NODULAR SCLEROSIS INVOLVING LYMPH NODES OF HEAD FACE AND NECK
	201.52 - HODGKIN'S DISEASE NODULAR SCLEROSIS INVOLVING INTRATHORACIC LYMPH NODES
	201.53 - HODGKIN'S DISEASE NODULAR SCLEROSIS INVOLVING INTRA-ABDOMINAL LYMPH NODES
	201.54 - HODGKIN'S DISEASE NODULAR SCLEROSIS INVOLVING LYMPH NODES OF AXILLA AND UPPER LIMB
	201.55 - HODGKIN'S DISEASE NODULAR SCLEROSIS INVOLVING LYMPH NODES OF INGUINAL REGION AND LOWER LIMB
	201.56 - HODGKIN'S DISEASE NODULAR SCLEROSIS INVOLVING INTRAPELVIC LYMPH NODES
	201.57 - HODGKIN'S DISEASE NODULAR SCLEROSIS INVOLVING SPLEEN
	201.58 - HODGKIN'S DISEASE NODULAR SCLEROSIS INVOLVING LYMPH NODES OF MULTIPLE SITES
	201.6 - HODGKIN'S DISEASE MIXED CELLULARITY
	201.60 - HODGKIN'S DISEASE MIXED CELLULARITY UNSPECIFIED SITE
	201.61 - HODGKIN'S DISEASE MIXED CELLULARITY INVOLVING LYMPH NODES OF HEAD FACE AND NECK
	201.62 - HODGKIN'S DISEASE MIXED CELLULARITY INVOLVING INTRATHORACIC LYMPH NODES
	201.63 - HODGKIN'S DISEASE MIXED CELLULARITY INVOLVING INTRA-ABDOMINAL LYMPH NODES
	201.64 - HODGKIN'S DISEASE MIXED CELLULARITY INVOLVING LYMPH NODES OF AXILLA AND UPPER LIMB
	201.65 - HODGKIN'S DISEASE MIXED CELLULARITY INVOLVING LYMPH NODES OF INGUINAL REGION AND LOWER LIMB
	201.66 - HODGKIN'S DISEASE MIXED CELLULARITY INVOLVING INTRAPELVIC LYMPH NODES
	201.67 - HODGKIN'S DISEASE MIXED CELLULARITY INVOLVING SPLEEN
	201.68 - HODGKIN'S DISEASE MIXED CELLULARITY INVOLVING LYMPH NODES OF MULTIPLE SITES
	201.7 - HODGKIN'S DISEASE LYMPHOCYTIC DEPLETION
	201.70 - HODGKIN'S DISEASE LYMPHOCYTIC DEPLETION UNSPECIFIED SITE
	201.71 - HODGKIN'S DISEASE LYMPHOCYTIC DEPLETION INVOLVING LYMPH NODES OF HEAD FACE AND NECK
	201.72 - HODGKIN'S DISEASE LYMPHOCYTIC DEPLETION INVOLVING INTRATHORACIC LYMPH NODES
	201.73 - HODGKIN'S DISEASE LYMPHOCYTIC DEPLETION INVOLVING INTRA-ABDOMINAL LYMPH NODES
	201.74 - HODGKIN'S DISEASE LYMPHOCYTIC DEPLETION INVOLVING LYMPH NODES OF AXILLA AND UPPER LIMB
	201.75 - HODGKIN'S DISEASE LYMPHOCYTIC DEPLETION INVOLVING LYMPH NODES OF INGUINAL REGION AND LOWER LIMB
	201.76 - HODGKIN'S DISEASE LYMPHOCYTIC DEPLETION INVOLVING INTRAPELVIC LYMPH NODES
	201.77 - HODGKIN'S DISEASE LYMPHOCYTIC DEPLETION INVOLVING SPLEEN
	201.78 - HODGKIN'S DISEASE LYMPHOCYTIC DEPLETION INVOLVING LYMPH NODES OF MULTIPLE SITES
	201.9 - HODGKIN'S DISEASE UNSPECIFIED TYPE
	201.90 - HODGKIN'S DISEASE UNSPECIFIED TYPE UNSPECIFIED SITE
	201.91 - HODGKIN'S DISEASE UNSPECIFIED TYPE INVOLVING LYMPH NODES OF HEAD FACE AND NECK
	201.92 - HODGKIN'S DISEASE UNSPECIFIED TYPE INVOLVING INTRATHORACIC LYMPH NODES
	201.93 - HODGKIN'S DISEASE UNSPECIFIED TYPE INVOLVING INTRA-ABDOMINAL LYMPH NODES
	201.94 - HODGKIN'S DISEASE UNSPECIFIED TYPE INVOLVING LYMPH NODES OF AXILLA AND UPPER LIMB
	201.95 - HODGKIN'S DISEASE UNSPECIFIED TYPE INVOLVING LYMPH NODES OF INGUINAL REGION AND LOWER LIMB
	201.96 - HODGKIN'S DISEASE UNSPECIFIED TYPE INVOLVING INTRAPELVIC LYMPH NODES
	201.97 - HODGKIN'S DISEASE UNSPECIFIED TYPE INVOLVING SPLEEN
	201.98 - HODGKIN'S DISEASE UNSPECIFIED TYPE INVOLVING LYMPH NODES OF MULTIPLE SITES
	202.0 - NODULAR LYMPHOMA
	202.00 - NODULAR LYMPHOMA UNSPECIFIED SITE
	202.01 - NODULAR LYMPHOMA INVOLVING LYMPH NODES OF HEAD FACE AND NECK
	202.02 - NODULAR LYMPHOMA INVOLVING INTRATHORACIC LYMPH NODES
	202.03 - NODULAR LYMPHOMA INVOLVING INTRA-ABDOMINAL LYMPH NODES
	202.04 - NODULAR LYMPHOMA INVOLVING LYMPH NODES OF AXILLA AND UPPER LIMB
	202.05 - NODULAR LYMPHOMA INVOLVING LYMPH NODES OF INGUINAL REGION AND LOWER LIMB
	202.06 - NODULAR LYMPHOMA INVOLVING INTRAPELVIC LYMPH NODES
	202.07 - NODULAR LYMPHOMA INVOLVING SPLEEN
	202.08 - NODULAR LYMPHOMA INVOLVING LYMPH NODES OF MULTIPLE SITES
	202.1 - MYCOSIS FUNGOIDES
	202.10 - MYCOSIS FUNGOIDES UNSPECIFIED SITE
	202.11 - MYCOSIS FUNGOIDES INVOLVING LYMPH NODES OF HEAD FACE AND NECK
	202.12 - MYCOSIS FUNGOIDES INVOLVING INTRATHORACIC LYMPH NODES
	202.13 - MYCOSIS FUNGOIDES INVOLVING INTRA-ABDOMINAL LYMPH NODES
	202.14 - MYCOSIS FUNGOIDES INVOLVING LYMPH NODES OF AXILLA AND UPPER LIMB
	202.15 - MYCOSIS FUNGOIDES INVOLVING LYMPH NODES OF INGUINAL REGION AND LOWER LIMB
	202.16 - MYCOSIS FUNGOIDES INVOLVING INTRAPELVIC LYMPH NODES
	202.17 - MYCOSIS FUNGOIDES INVOLVING SPLEEN
	202.18 - MYCOSIS FUNGOIDES INVOLVING LYMPH NODES OF MULTIPLE SITES
	202.2 - SEZARY'S DISEASE
	202.20 - SEZARY'S DISEASE UNSPECIFIED SITE
	202.21 - SEZARY'S DISEASE INVOLVING LYMPH NODES OF HEAD FACE AND NECK
	202.22 - SEZARY'S DISEASE INVOLVING INTRATHORACIC LYMPH NODES
	202.23 - SEZARY'S DISEASE INVOLVING INTRA-ABDOMINAL LYMPH NODES
	202.24 - SEZARY'S DISEASE INVOLVING LYMPH NODES OF AXILLA AND UPPER LIMB
	202.25 - SEZARY'S DISEASE INVOLVING LYMPH NODES OF INGUINAL REGION AND LOWER LIMB
	202.26 - SEZARY'S DISEASE INVOLVING INTRAPELVIC LYMPH NODES
	202.27 - SEZARY'S DISEASE INVOLVING SPLEEN
	202.28 - SEZARY'S DISEASE INVOLVING LYMPH NODES OF MULTIPLE SITES
	202.3 - MALIGNANT HISTIOCYTOSIS
	202.30 - MALIGNANT HISTIOCYTOSIS UNSPECIFIED SITE
	202.31 - MALIGNANT HISTIOCYTOSIS INVOLVING LYMPH NODES OF HEAD FACE AND NECK
	202.32 - MALIGNANT HISTIOCYTOSIS INVOLVING INTRATHORACIC LYMPH NODES
	202.33 - MALIGNANT HISTIOCYTOSIS INVOLVING INTRA-ABDOMINAL LYMPH NODES
	202.34 - MALIGNANT HISTIOCYTOSIS INVOLVING LYMPH NODES OF AXILLA AND UPPER LIMB
	202.35 - MALIGNANT HISTIOCYTOSIS INVOLVING LYMPH NODES OF INGUINAL REGION AND LOWER LIMB
	202.36 - MALIGNANT HISTIOCYTOSIS INVOLVING INTRAPELVIC LYMPH NODES
	202.37 - MALIGNANT HISTIOCYTOSIS INVOLVING SPLEEN
	202.38 - MALIGNANT HISTIOCYTOSIS INVOLVING LYMPH NODES OF MULTIPLE SITES
	202.5 - LETTERER-SIWE DISEASE
	202.50 - LETTERER-SIWE DISEASE UNSPECIFIED SITE
	202.51 - LETTERER-SIWE DISEASE INVOLVING LYMPH NODES OF HEAD FACE AND NECK
	202.52 - LETTERER-SIWE DISEASE INVOLVING INTRATHORACIC LYMPH NODES
	202.53 - LETTERER-SIWE DISEASE INVOLVING INTRA-ABDOMINAL LYMPH NODES
	202.54 - LETTERER-SIWE DISEASE INVOLVING LYMPH NODES OF AXILLA AND UPPER LIMB
	202.55 - LETTERER-SIWE DISEASE INVOLVING LYMPH NODES OF INGUINAL REGION AND LOWER LIMB
	202.56 - LETTERER-SIWE DISEASE INVOLVING INTRAPELVIC LYMPH NODES
	202.57 - LETTERER-SIWE DISEASE INVOLVING SPLEEN
	202.58 - LETTERER-SIWE DISEASE INVOLVING LYMPH NODES OF MULTIPLE SITES
	202.6 - MALIGNANT MAST CELL TUMORS
	202.60 - MALIGNANT MAST CELL TUMORS UNSPECIFIED SITE
	202.61 - MALIGNANT MAST CELL TUMORS INVOLVING LYMPH NODES OF HEAD FACE AND NECK
	202.62 - MALIGNANT MAST CELL TUMORS INVOLVING INTRATHORACIC LYMPH NODES
	202.63 - MALIGNANT MAST CELL TUMORS INVOLVING INTRA-ABDOMINAL LYMPH NODES
	202.64 - MALIGNANT MAST CELL TUMORS INVOLVING LYMPH NODES OF AXILLA AND UPPER LIMB
	202.65 - MALIGNANT MAST CELL TUMORS INVOLVING LYMPH NODES OF INGUINAL REGION AND LOWER LIMB
	202.66 - MALIGNANT MAST CELL TUMORS INVOLVING INTRAPELVIC LYMPH NODES
	202.67 - MALIGNANT MAST CELL TUMORS INVOLVING SPLEEN
	202.68 - MALIGNANT MAST CELL TUMORS INVOLVING LYMPH NODES OF MULTIPLE SITES
	202.7 - PERIPHERAL T-CELL LYMPHOMA
	202.70 - PERIPHERAL T-CELL LYMPHOMA UNSPECIFIED SITE
	202.71 - PERIPHERAL T-CELL LYMPHOMA INVOLVING LYMPH NODES OF HEAD FACE AND NECK
	202.72 - PERIPHERAL T-CELL LYMPHOMA INVOLVING INTRATHORACIC LYMPH NODES
	202.73 - PERIPHERAL T-CELL LYMPHOMA INVOLVING INTRA-ABDOMINAL LYMPH NODES
	202.74 - PERIPHERAL T-CELL LYMPHOMA INVOLVING LYMPH NODES OF AXILLA AND UPPER LIMB
	202.75 - PERIPHERAL T-CELL LYMPHOMA INVOLVING LYMPH NODES OF INGUINAL REGION AND LOWER LIMB
	202.76 - PERIPHERAL T-CELL LYMPHOMA INVOLVING INTRAPELVIC LYMPH NODES
	202.77 - PERIPHERAL T-CELL LYMPHOMA INVOLVING SPLEEN
	202.78 - PERIPHERAL T-CELL LYMPHOMA INVOLVING LYMPH NODES OF MULTIPLE SITES
	202.8 - OTHER MALIGNANT LYMPHOMAS
	202.80 - OTHER MALIGNANT LYMPHOMAS UNSPECIFIED SITE
	202.81 - OTHER MALIGNANT LYMPHOMAS INVOLVING LYMPH NODES OF HEAD FACE AND NECK
	202.82 - OTHER MALIGNANT LYMPHOMAS INVOLVING INTRATHORACIC LYMPH NODES
	202.83 - OTHER MALIGNANT LYMPHOMAS INVOLVING INTRA-ABDOMINAL LYMPH NODES
	202.84 - OTHER MALIGNANT LYMPHOMAS INVOLVING LYMPH NODES OF AXILLA AND UPPER LIMB
	202.85 - OTHER MALIGNANT LYMPHOMAS INVOLVING LYMPH NODES OF INGUINAL REGION AND LOWER LIMB
	202.86 - OTHER MALIGNANT LYMPHOMAS INVOLVING INTRAPELVIC LYMPH NODES
	202.87 - OTHER MALIGNANT LYMPHOMAS INVOLVING SPLEEN
	202.88 - OTHER MALIGNANT LYMPHOMAS INVOLVING LYMPH NODES OF MULTIPLE SITES
	202.9 - OTHER AND UNSPECIFIED MALIGNANT NEOPLASMS OF LYMPHOID AND HISTIOCYTIC TISSUE
	202.90 - OTHER AND UNSPECIFIED MALIGNANT NEOPLASMS OF LYMPHOID AND HISTIOCYTIC TISSUE UNSPECIFIED SITE
	202.91 - OTHER AND UNSPECIFIED MALIGNANT NEOPLASMS OF LYMPHOID AND HISTIOCYTIC TISSUE INVOLVING LYMPH NODES OF HEAD FACE AND NECK
	202.92 - OTHER AND UNSPECIFIED MALIGNANT NEOPLASMS OF LYMPHOID AND HISTIOCYTIC TISSUE INVOLVING INTRATHORACIC LYMPH NODES
	202.93 - OTHER AND UNSPECIFIED MALIGNANT NEOPLASMS OF LYMPHOID AND HISTIOCYTIC TISSUE INVOLVING INTRA-ABDOMINAL LYMPH NODES
	202.94 - OTHER AND UNSPECIFIED MALIGNANT NEOPLASMS OF LYMPHOID AND HISTIOCYTIC TISSUE INVOLVING LYMPH NODES OF AXILLA AND UPPER LIMB
	202.95 - OTHER AND UNSPECIFIED MALIGNANT NEOPLASMS OF LYMPHOID AND HISTIOCYTIC TISSUE INVOLVING LYMPH NODES OF INGUINAL REGION AND LOWER LIMB
	202.96 - OTHER AND UNSPECIFIED MALIGNANT NEOPLASMS OF LYMPHOID AND HISTIOCYTIC TISSUE INVOLVING INTRAPELVIC LYMPH NODES
	202.97 - OTHER AND UNSPECIFIED MALIGNANT NEOPLASMS OF LYMPHOID AND HISTIOCYTIC TISSUE INVOLVING SPLEEN
	202.98 - OTHER AND UNSPECIFIED MALIGNANT NEOPLASMS OF LYMPHOID AND HISTIOCYTIC TISSUE INVOLVING LYMPH NODES OF MULTIPLE SITES
	203.0 - MULTIPLE MYELOMA
	203.00 - MULTIPLE MYELOMA WITHOUT MENTION OF HAVING ACHIEVED REMISSION
	203.01 - MULTIPLE MYELOMA IN REMISSION
	203.02 - MULTIPLE MYELOMA IN RELAPSE
	238.6 - NEOPLASM OF UNCERTAIN BEHAVIOR OF PLASMA CELLS
	273.3 - MACROGLOBULINEMIA
	203.8 - OTHER IMMUNOPROLIFERATIVE NEOPLASMS
	203.80 - OTHER IMMUNOPROLIFERATIVE NEOPLASMS WITHOUT MENTION OF HAVING ACHIEVED REMISSION
	203.81 - OTHER IMMUNOPROLIFERATIVE NEOPLASMS IN REMISSION
	203.82 - OTHER IMMUNOPROLIFERATIVE NEOPLASMS IN RELAPSE
	202 - OTHER MALIGNANT NEOPLASMS OF LYMPHOID AND HISTIOCYTIC TISSUE
COMPONENT, Elixhauser, Occurrence of obesity
This event measure was defined as occurring when any of the following criteria were met:
	The occurrence of Inpatient with the following attributes:
	Diagnosis Code (Any Position) is any of: { "278.0", "278.00", "278.01", "278.02", "278.03" }
	278.0 - OVERWEIGHT AND OBESITY
	278.00 - OBESITY UNSPECIFIED
	278.01 - MORBID OBESITY
	278.02 - OVERWEIGHT
	278.03 - OBESITY HYPOVENTILATION SYNDROME
	The occurrence of Outpatient with the following attributes:
	Diagnosis Code (Any Position) is any of: { "278.0", "278.00", "278.01", "278.02", "278.03" }
	278.0 - OVERWEIGHT AND OBESITY
	278.00 - OBESITY UNSPECIFIED
	278.01 - MORBID OBESITY
	278.02 - OVERWEIGHT
	278.03 - OBESITY HYPOVENTILATION SYNDROME
COMPONENT, Elixhauser, Occurrence of other neurological disorders
This event measure was defined as occurring when any of the following criteria were met:
	The occurrence of Inpatient with the following attributes:
	Diagnosis Code (Any Position) is any of: { "331.9", "332.0", "333.4", "333.5", "348.1", "348.3", "780.3", "784.3", "334", "334.0", "334.1", "334.2", "334.3", "334.4", "334.8", "334.9", "335.0", "335.1", "335.10", "335.11", "335.19", "335.2", "335.20", "335.21", "335.22", "335.23", "335.24", "335.29", "335.8", "335.9", "340", "345.0", "345.00", "345.01", "345.1", "345.10", "345.11", "345.4", "345.…
	331.9 - CEREBRAL DEGENERATION UNSPECIFIED
	332.0 - PARALYSIS AGITANS
	333.4 - HUNTINGTON'S CHOREA
	333.5 - OTHER CHOREAS
	348.1 - ANOXIC BRAIN DAMAGE
	348.3 - ENCEPHALOPATHY NOT ELSEWHERE CLASSIFIED
	780.3 - CONVULSIONS
	784.3 - APHASIA
	334 - SPINOCEREBELLAR DISEASE
	334.0 - FRIEDREICH'S ATAXIA
	334.1 - HEREDITARY SPASTIC PARAPLEGIA
	334.2 - PRIMARY CEREBELLAR DEGENERATION
	334.3 - OTHER CEREBELLAR ATAXIA
	334.4 - CEREBELLAR ATAXIA IN DISEASES CLASSIFIED ELSEWHERE
	334.8 - OTHER SPINOCEREBELLAR DISEASES
	334.9 - SPINOCEREBELLAR DISEASE UNSPECIFIED
	335.0 - WERDNIG-HOFFMANN DISEASE
	335.1 - SPINAL MUSCULAR ATROPHY
	335.10 - SPINAL MUSCULAR ATROPHY UNSPECIFIED
	335.11 - KUGELBERG-WELANDER DISEASE
	335.19 - OTHER SPINAL MUSCULAR ATROPHY
	335.2 - MOTOR NEURON DISEASE
	335.20 - AMYOTROPHIC LATERAL SCLEROSIS
	335.21 - PROGRESSIVE MUSCULAR ATROPHY
	335.22 - PROGRESSIVE BULBAR PALSY
	335.23 - PSEUDOBULBAR PALSY
	335.24 - PRIMARY LATERAL SCLEROSIS
	335.29 - OTHER MOTOR NEURON DISEASES
	335.8 - OTHER ANTERIOR HORN CELL DISEASES
	335.9 - ANTERIOR HORN CELL DISEASE UNSPECIFIED
	340 - MULTIPLE SCLEROSIS
	345.0 - GENERALIZED NONCONVULSIVE EPILEPSY
	345.00 - GENERALIZED NONCONVULSIVE EPILEPSY WITHOUT INTRACTABLE EPILEPSY
	345.01 - GENERALIZED NONCONVULSIVE EPILEPSY WITH INTRACTABLE EPILEPSY
	345.1 - GENERALIZED CONVULSIVE EPILEPSY
	345.10 - GENERALIZED CONVULSIVE EPILEPSY WITHOUT INTRACTABLE EPILEPSY
	345.11 - GENERALIZED CONVULSIVE EPILEPSY WITH INTRACTABLE EPILEPSY
	345.4 - LOCALIZATION-RELATED EPILEPSY AND EPILEPTIC SYNDROMES WITH COMPLEX PARTIAL SEIZURES
	345.40 - LOCALIZATION-RELATED (FOCAL) (PARTIAL) EPILEPSY AND EPILEPTIC SYNDROMES WITH COMPLEX PARTIAL SEIZURES WITHOUT MENTION OF INTRACTABLE EPILEPSY
	345.41 - LOCALIZATION-RELATED (FOCAL) (PARTIAL) EPILEPSY AND EPILEPTIC SYNDROMES WITH COMPLEX PARTIAL SEIZURES WITH INTRACTABLE EPILEPSY
	345.5 - LOCALIZATION-RELATED EPILEPSY AND EPILEPTIC SYNDROMES WITH SIMPLE PARTIAL SEIZURES
	345.50 - LOCALIZATION-RELATED (FOCAL) (PARTIAL) EPILEPSY AND EPILEPTIC SYNDROMES WITH SIMPLE PARTIAL SEIZURES WITHOUT MENTION OF INTRACTABLE EPILEPSY
	345.51 - LOCALIZATION-RELATED (FOCAL) (PARTIAL) EPILEPSY AND EPILEPTIC SYNDROMES WITH SIMPLE PARTIAL SEIZURES WITH INTRACTABLE EPILEPSY
	345.8 - OTHER FORMS OF EPILEPSY AND RECURRENT SEIZURES
	345.80 - OTHER FORMS OF EPILEPSY AND RECURRENT SEIZURES WITHOUT MENTION OF INTRACTABLE EPILEPSY
	345.81 - OTHER FORMS OF EPILEPSY AND RECURRENT SEIZURES WITH INTRACTABLE EPILEPSY
	345.9 - EPILEPSY UNSPECIFIED
	345.90 - EPILEPSY UNSPECIFIED WITHOUT INTRACTABLE EPILEPSY
	345.91 - EPILEPSY UNSPECIFIED WITH INTRACTABLE EPILEPSY
	341.1 - SCHILDER'S DISEASE
	341.2 - ACUTE (TRANSVERSE) MYELITIS
	341.20 - ACUTE (TRANSVERSE) MYELITIS NOT OTHERWISE SPECIFIED
	341.21 - ACUTE (TRANSVERSE) MYELITIS IN CONDITIONS CLASSIFIABLE ELSEWHERE
	341.22 - IDIOPATHIC TRANSVERSE MYELITIS
	341.8 - OTHER DEMYELINATING DISEASES OF CENTRAL NERVOUS SYSTEM
	341.9 - DEMYELINATING DISEASE OF CENTRAL NERVOUS SYSTEM UNSPECIFIED
	The occurrence of Outpatient with the following attributes:
	Diagnosis Code (Any Position) is any of: { "331.9", "332.0", "333.4", "333.5", "348.1", "348.3", "780.3", "784.3", "334", "334.0", "334.1", "334.2", "334.3", "334.4", "334.8", "334.9", "335.0", "335.1", "335.10", "335.11", "335.19", "335.2", "335.20", "335.21", "335.22", "335.23", "335.24", "335.29", "335.8", "335.9", "341.1", "341.2", "341.20", "341.21", "341.22", "341.8", "341.9", "340", "345.0…
	331.9 - CEREBRAL DEGENERATION UNSPECIFIED
	332.0 - PARALYSIS AGITANS
	333.4 - HUNTINGTON'S CHOREA
	333.5 - OTHER CHOREAS
	348.1 - ANOXIC BRAIN DAMAGE
	348.3 - ENCEPHALOPATHY NOT ELSEWHERE CLASSIFIED
	780.3 - CONVULSIONS
	784.3 - APHASIA
	334 - SPINOCEREBELLAR DISEASE
	334.0 - FRIEDREICH'S ATAXIA
	334.1 - HEREDITARY SPASTIC PARAPLEGIA
	334.2 - PRIMARY CEREBELLAR DEGENERATION
	334.3 - OTHER CEREBELLAR ATAXIA
	334.4 - CEREBELLAR ATAXIA IN DISEASES CLASSIFIED ELSEWHERE
	334.8 - OTHER SPINOCEREBELLAR DISEASES
	334.9 - SPINOCEREBELLAR DISEASE UNSPECIFIED
	335.0 - WERDNIG-HOFFMANN DISEASE
	335.1 - SPINAL MUSCULAR ATROPHY
	335.10 - SPINAL MUSCULAR ATROPHY UNSPECIFIED
	335.11 - KUGELBERG-WELANDER DISEASE
	335.19 - OTHER SPINAL MUSCULAR ATROPHY
	335.2 - MOTOR NEURON DISEASE
	335.20 - AMYOTROPHIC LATERAL SCLEROSIS
	335.21 - PROGRESSIVE MUSCULAR ATROPHY
	335.22 - PROGRESSIVE BULBAR PALSY
	335.23 - PSEUDOBULBAR PALSY
	335.24 - PRIMARY LATERAL SCLEROSIS
	335.29 - OTHER MOTOR NEURON DISEASES
	335.8 - OTHER ANTERIOR HORN CELL DISEASES
	335.9 - ANTERIOR HORN CELL DISEASE UNSPECIFIED
	341.1 - SCHILDER'S DISEASE
	341.2 - ACUTE (TRANSVERSE) MYELITIS
	341.20 - ACUTE (TRANSVERSE) MYELITIS NOT OTHERWISE SPECIFIED
	341.21 - ACUTE (TRANSVERSE) MYELITIS IN CONDITIONS CLASSIFIABLE ELSEWHERE
	341.22 - IDIOPATHIC TRANSVERSE MYELITIS
	341.8 - OTHER DEMYELINATING DISEASES OF CENTRAL NERVOUS SYSTEM
	341.9 - DEMYELINATING DISEASE OF CENTRAL NERVOUS SYSTEM UNSPECIFIED
	340 - MULTIPLE SCLEROSIS
	345.0 - GENERALIZED NONCONVULSIVE EPILEPSY
	345.00 - GENERALIZED NONCONVULSIVE EPILEPSY WITHOUT INTRACTABLE EPILEPSY
	345.01 - GENERALIZED NONCONVULSIVE EPILEPSY WITH INTRACTABLE EPILEPSY
	345.1 - GENERALIZED CONVULSIVE EPILEPSY
	345.10 - GENERALIZED CONVULSIVE EPILEPSY WITHOUT INTRACTABLE EPILEPSY
	345.11 - GENERALIZED CONVULSIVE EPILEPSY WITH INTRACTABLE EPILEPSY
	345.4 - LOCALIZATION-RELATED EPILEPSY AND EPILEPTIC SYNDROMES WITH COMPLEX PARTIAL SEIZURES
	345.40 - LOCALIZATION-RELATED (FOCAL) (PARTIAL) EPILEPSY AND EPILEPTIC SYNDROMES WITH COMPLEX PARTIAL SEIZURES WITHOUT MENTION OF INTRACTABLE EPILEPSY
	345.41 - LOCALIZATION-RELATED (FOCAL) (PARTIAL) EPILEPSY AND EPILEPTIC SYNDROMES WITH COMPLEX PARTIAL SEIZURES WITH INTRACTABLE EPILEPSY
	345.5 - LOCALIZATION-RELATED EPILEPSY AND EPILEPTIC SYNDROMES WITH SIMPLE PARTIAL SEIZURES
	345.50 - LOCALIZATION-RELATED (FOCAL) (PARTIAL) EPILEPSY AND EPILEPTIC SYNDROMES WITH SIMPLE PARTIAL SEIZURES WITHOUT MENTION OF INTRACTABLE EPILEPSY
	345.51 - LOCALIZATION-RELATED (FOCAL) (PARTIAL) EPILEPSY AND EPILEPTIC SYNDROMES WITH SIMPLE PARTIAL SEIZURES WITH INTRACTABLE EPILEPSY
	345.8 - OTHER FORMS OF EPILEPSY AND RECURRENT SEIZURES
	345.80 - OTHER FORMS OF EPILEPSY AND RECURRENT SEIZURES WITHOUT MENTION OF INTRACTABLE EPILEPSY
	345.81 - OTHER FORMS OF EPILEPSY AND RECURRENT SEIZURES WITH INTRACTABLE EPILEPSY
	345.9 - EPILEPSY UNSPECIFIED
	345.90 - EPILEPSY UNSPECIFIED WITHOUT INTRACTABLE EPILEPSY
	345.91 - EPILEPSY UNSPECIFIED WITH INTRACTABLE EPILEPSY
COMPONENT, Elixhauser, Occurrence of paralysis
This event measure was defined as occurring when any of the following criteria were met:
	The occurrence of Inpatient with the following attributes:
	Diagnosis Code (Any Position) is any of: { "342.0", "342.00", "342.01", "342.02", "342.1", "342.10", "342.11", "342.12", "342.9", "342.90", "342.91", "342.92", "343", "343.0", "343.1", "343.2", "343.3", "343.4", "343.8", "343.9", "344", "344.0", "344.00", "344.01", "344.02", "344.03", "344.04", "344.09", "344.1", "344.2", "344.3", "344.30", "344.31", "344.32", "344.4", "344.40", "344.41", "344.42…
	342.0 - FLACCID HEMIPLEGIA
	342.00 - FLACCID HEMIPLEGIA AND HEMIPARESIS AFFECTING UNSPECIFIED SIDE
	342.01 - FLACCID HEMIPLEGIA AND HEMIPARESIS AFFECTING DOMINANT SIDE
	342.02 - FLACCID HEMIPLEGIA AND HEMIPARESIS AFFECTING NONDOMINANT SIDE
	342.1 - SPASTIC HEMIPLEGIA
	342.10 - SPASTIC HEMIPLEGIA AND HEMIPARESIS AFFECTING UNSPECIFIED SIDE
	342.11 - SPASTIC HEMIPLEGIA AND HEMIPARESIS AFFECTING DOMINANT SIDE
	342.12 - SPASTIC HEMIPLEGIA AND HEMIPARESIS AFFECTING NONDOMINANT SIDE
	342.9 - HEMIPLEGIA UNSPECIFIED
	342.90 - UNSPECIFIED HEMIPLEGIA AND HEMIPARESIS AFFECTING UNSPECIFIED SIDE
	342.91 - UNSPECIFIED HEMIPLEGIA AND HEMIPARESIS AFFECTING DOMINANT SIDE
	342.92 - UNSPECIFIED HEMIPLEGIA AND HEMIPARESIS AFFECTING NONDOMINANT SIDE
	343 - INFANTILE CEREBRAL PALSY
	343.0 - CONGENITAL DIPLEGIA
	343.1 - CONGENITAL HEMIPLEGIA
	343.2 - CONGENITAL QUADRIPLEGIA
	343.3 - CONGENITAL MONOPLEGIA
	343.4 - INFANTILE HEMIPLEGIA
	343.8 - OTHER SPECIFIED INFANTILE CEREBRAL PALSY
	343.9 - INFANTILE CEREBRAL PALSY UNSPECIFIED
	344 - OTHER PARALYTIC SYNDROMES
	344.0 - QUADRAPLEGIA AND QUADRAPARESIS
	344.00 - QUADRIPLEGIA UNSPECIFIED
	344.01 - QUADRIPLEGIA C1-C4 COMPLETE
	344.02 - QUADRIPLEGIA C1-C4 INCOMPLETE
	344.03 - QUADRIPLEGIA C5-C7 COMPLETE
	344.04 - QUADRIPLEGIA C5-C7 INCOMPLETE
	344.09 - OTHER QUADRIPLEGIA
	344.1 - PARAPLEGIA
	344.2 - DIPLEGIA OF UPPER LIMBS
	344.3 - MONOPLEGIA OF LOWER LIMB
	344.30 - MONOPLEGIA OF LOWER LIMB AFFECTING UNSPECIFIED SIDE
	344.31 - MONOPLEGIA OF LOWER LIMB AFFECTING DOMINANT SIDE
	344.32 - MONOPLEGIA OF LOWER LIMB AFFECTING NONDOMINANT SIDE
	344.4 - MONOPLEGIA OF UPPER LIMB
	344.40 - MONOPLEGIA OF UPPER LIMB AFFECTING UNSPECIFIED SIDE
	344.41 - MONOPLEGIA OF UPPER LIMB AFFECTING DOMINANT SIDE
	344.42 - MONOPLEGIA OF UPPER LIMB AFFECTING NONDOMINANT SIDE
	344.5 - UNSPECIFIED MONOPLEGIA
	344.6 - CAUDA EQUINA SYNDROME
	344.60 - CAUDA EQUINA SYNDROME WITHOUT NEUROGENIC BLADDER
	344.61 - CAUDA EQUINA SYNDROME WITH NEUROGENIC BLADDER
	344.8 - OTHER SPECIFIED PARALYTIC SYNDROMES
	344.81 - LOCKED-IN STATE
	344.89 - OTHER SPECIFIED PARALYTIC SYNDROME
	344.9 - PARALYSIS UNSPECIFIED
	The occurrence of Outpatient with the following attributes:
	Diagnosis Code (Any Position) is any of: { "342.0", "342.00", "342.01", "342.02", "342.1", "342.10", "342.11", "342.12", "342.9", "342.90", "342.91", "342.92", "343", "343.0", "343.1", "343.2", "343.3", "343.4", "343.8", "343.9", "344", "344.0", "344.00", "344.01", "344.02", "344.03", "344.04", "344.09", "344.1", "344.2", "344.3", "344.30", "344.31", "344.32", "344.4", "344.40", "344.41", "344.42…
	342.0 - FLACCID HEMIPLEGIA
	342.00 - FLACCID HEMIPLEGIA AND HEMIPARESIS AFFECTING UNSPECIFIED SIDE
	342.01 - FLACCID HEMIPLEGIA AND HEMIPARESIS AFFECTING DOMINANT SIDE
	342.02 - FLACCID HEMIPLEGIA AND HEMIPARESIS AFFECTING NONDOMINANT SIDE
	342.1 - SPASTIC HEMIPLEGIA
	342.10 - SPASTIC HEMIPLEGIA AND HEMIPARESIS AFFECTING UNSPECIFIED SIDE
	342.11 - SPASTIC HEMIPLEGIA AND HEMIPARESIS AFFECTING DOMINANT SIDE
	342.12 - SPASTIC HEMIPLEGIA AND HEMIPARESIS AFFECTING NONDOMINANT SIDE
	342.9 - HEMIPLEGIA UNSPECIFIED
	342.90 - UNSPECIFIED HEMIPLEGIA AND HEMIPARESIS AFFECTING UNSPECIFIED SIDE
	342.91 - UNSPECIFIED HEMIPLEGIA AND HEMIPARESIS AFFECTING DOMINANT SIDE
	342.92 - UNSPECIFIED HEMIPLEGIA AND HEMIPARESIS AFFECTING NONDOMINANT SIDE
	343 - INFANTILE CEREBRAL PALSY
	343.0 - CONGENITAL DIPLEGIA
	343.1 - CONGENITAL HEMIPLEGIA
	343.2 - CONGENITAL QUADRIPLEGIA
	343.3 - CONGENITAL MONOPLEGIA
	343.4 - INFANTILE HEMIPLEGIA
	343.8 - OTHER SPECIFIED INFANTILE CEREBRAL PALSY
	343.9 - INFANTILE CEREBRAL PALSY UNSPECIFIED
	344 - OTHER PARALYTIC SYNDROMES
	344.0 - QUADRAPLEGIA AND QUADRAPARESIS
	344.00 - QUADRIPLEGIA UNSPECIFIED
	344.01 - QUADRIPLEGIA C1-C4 COMPLETE
	344.02 - QUADRIPLEGIA C1-C4 INCOMPLETE
	344.03 - QUADRIPLEGIA C5-C7 COMPLETE
	344.04 - QUADRIPLEGIA C5-C7 INCOMPLETE
	344.09 - OTHER QUADRIPLEGIA
	344.1 - PARAPLEGIA
	344.2 - DIPLEGIA OF UPPER LIMBS
	344.3 - MONOPLEGIA OF LOWER LIMB
	344.30 - MONOPLEGIA OF LOWER LIMB AFFECTING UNSPECIFIED SIDE
	344.31 - MONOPLEGIA OF LOWER LIMB AFFECTING DOMINANT SIDE
	344.32 - MONOPLEGIA OF LOWER LIMB AFFECTING NONDOMINANT SIDE
	344.4 - MONOPLEGIA OF UPPER LIMB
	344.40 - MONOPLEGIA OF UPPER LIMB AFFECTING UNSPECIFIED SIDE
	344.41 - MONOPLEGIA OF UPPER LIMB AFFECTING DOMINANT SIDE
	344.42 - MONOPLEGIA OF UPPER LIMB AFFECTING NONDOMINANT SIDE
	344.5 - UNSPECIFIED MONOPLEGIA
	344.6 - CAUDA EQUINA SYNDROME
	344.60 - CAUDA EQUINA SYNDROME WITHOUT NEUROGENIC BLADDER
	344.61 - CAUDA EQUINA SYNDROME WITH NEUROGENIC BLADDER
	344.8 - OTHER SPECIFIED PARALYTIC SYNDROMES
	344.81 - LOCKED-IN STATE
	344.89 - OTHER SPECIFIED PARALYTIC SYNDROME
	344.9 - PARALYSIS UNSPECIFIED
COMPONENT, Elixhauser, Occurrence of peripheral vascular disorders
This event measure was defined as occurring when any of the following criteria were met:
	The occurrence of Inpatient with the following attributes:
	Diagnosis Code (Any Position) is any of: { "441.2", "441.4", "441.7", "441.9", "447.1", "557.1", "557.9", "V43.4", "440", "440.0", "440.1", "440.2", "440.20", "440.21", "440.22", "440.23", "440.24", "440.29", "440.3", "440.30", "440.31", "440.32", "440.4", "440.8", "440.9", "443.1", "443.2", "443.21", "443.22", "443.23", "443.24", "443.29", "443.8", "443.81", "443.82", "443.89", "443.9" }
	441.2 - THORACIC ANEURYSM WITHOUT RUPTURE
	441.4 - ABDOMINAL ANEURYSM WITHOUT RUPTURE
	441.7 - THORACOABDOMINAL ANEURYSM WITHOUT RUPTURE
	441.9 - AORTIC ANEURYSM OF UNSPECIFIED SITE WITHOUT RUPTURE
	447.1 - STRICTURE OF ARTERY
	557.1 - CHRONIC VASCULAR INSUFFICIENCY OF INTESTINE
	557.9 - UNSPECIFIED VASCULAR INSUFFICIENCY OF INTESTINE
	V43.4 - BLOOD VESSEL REPLACED BY OTHER MEANS
	440 - ATHEROSCLEROSIS
	440.0 - ATHEROSCLEROSIS OF AORTA
	440.1 - ATHEROSCLEROSIS OF RENAL ARTERY
	440.2 - ATHEROSCLEROSIS OF NATIVE ARTERIES OF THE EXTREMITIES
	440.20 - ATHEROSCLEROSIS OF NATIVE ARTERIES OF THE EXTREMITIES UNSPECIFIED
	440.21 - ATHEROSCLEROSIS OF NATIVE ARTERIES OF THE EXTREMITIES WITH INTERMITTENT CLAUDICATION
	440.22 - ATHEROSCLEROSIS OF NATIVE ARTERIES OF THE EXTREMITIES WITH REST PAIN
	440.23 - ATHEROSCLEROSIS OF NATIVE ARTERIES OF THE EXTREMITIES WITH ULCERATION
	440.24 - ATHEROSCLEROSIS OF NATIVE ARTERIES OF THE EXTREMITIES WITH GANGRENE
	440.29 - OTHER ATHEROSCLEROSIS OF NATIVE ARTERIES OF THE EXTREMITIES
	440.3 - ATHEROSCLEROSIS OF BYPASS GRAFT OF THE EXTREMITIES
	440.30 - ATHEROSCLEROSIS OF UNSPECIFIED BYPASS GRAFT OF THE EXTREMITIES
	440.31 - ATHEROSCLEROSIS OF AUTOLOGOUS VEIN BYPASS GRAFT OF THE EXTREMITIES
	440.32 - ATHEROSCLEROSIS OF NONAUTOLOGOUS BIOLOGICAL BYPASS GRAFT OF THE EXTREMITIES
	440.4 - CHRONIC TOTAL OCCLUSION OF ARTERY OF THE EXTREMITIES
	440.8 - ATHEROSCLEROSIS OF OTHER SPECIFIED ARTERIES
	440.9 - GENERALIZED AND UNSPECIFIED ATHEROSCLEROSIS
	443.1 - THROMBOANGIITIS OBLITERANS (BUERGER'S DISEASE)
	443.2 - OTHER ARTERIAL DISSECTION
	443.21 - DISSECTION OF CAROTID ARTERY
	443.22 - DISSECTION OF ILIAC ARTERY
	443.23 - DISSECTION OF RENAL ARTERY
	443.24 - DISSECTION OF VERTEBRAL ARTERY
	443.29 - DISSECTION OF OTHER ARTERY
	443.8 - OTHER SPECIFIED PERIPHERAL VASCULAR DISEASES
	443.81 - PERIPHERAL ANGIOPATHY IN DISEASES CLASSIFIED ELSEWHERE
	443.82 - ERYTHROMELALGIA
	443.89 - OTHER PERIPHERAL VASCULAR DISEASE
	443.9 - PERIPHERAL VASCULAR DISEASE UNSPECIFIED
	The occurrence of Outpatient with the following attributes:
	Diagnosis Code (Any Position) is any of: { "440", "440.0", "440.1", "440.2", "440.20", "440.21", "440.22", "440.23", "440.24", "440.29", "440.3", "440.30", "440.31", "440.32", "440.4", "440.8", "440.9", "441.2", "441.4", "441.7", "441.9", "443.1", "443.2", "443.21", "443.22", "443.23", "443.24", "443.29", "443.8", "443.81", "443.82", "443.89", "443.9", "447.1", "557.1", "557.9", "V43.4" }
	440 - ATHEROSCLEROSIS
	440.0 - ATHEROSCLEROSIS OF AORTA
	440.1 - ATHEROSCLEROSIS OF RENAL ARTERY
	440.2 - ATHEROSCLEROSIS OF NATIVE ARTERIES OF THE EXTREMITIES
	440.20 - ATHEROSCLEROSIS OF NATIVE ARTERIES OF THE EXTREMITIES UNSPECIFIED
	440.21 - ATHEROSCLEROSIS OF NATIVE ARTERIES OF THE EXTREMITIES WITH INTERMITTENT CLAUDICATION
	440.22 - ATHEROSCLEROSIS OF NATIVE ARTERIES OF THE EXTREMITIES WITH REST PAIN
	440.23 - ATHEROSCLEROSIS OF NATIVE ARTERIES OF THE EXTREMITIES WITH ULCERATION
	440.24 - ATHEROSCLEROSIS OF NATIVE ARTERIES OF THE EXTREMITIES WITH GANGRENE
	440.29 - OTHER ATHEROSCLEROSIS OF NATIVE ARTERIES OF THE EXTREMITIES
	440.3 - ATHEROSCLEROSIS OF BYPASS GRAFT OF THE EXTREMITIES
	440.30 - ATHEROSCLEROSIS OF UNSPECIFIED BYPASS GRAFT OF THE EXTREMITIES
	440.31 - ATHEROSCLEROSIS OF AUTOLOGOUS VEIN BYPASS GRAFT OF THE EXTREMITIES
	440.32 - ATHEROSCLEROSIS OF NONAUTOLOGOUS BIOLOGICAL BYPASS GRAFT OF THE EXTREMITIES
	440.4 - CHRONIC TOTAL OCCLUSION OF ARTERY OF THE EXTREMITIES
	440.8 - ATHEROSCLEROSIS OF OTHER SPECIFIED ARTERIES
	440.9 - GENERALIZED AND UNSPECIFIED ATHEROSCLEROSIS
	441.2 - THORACIC ANEURYSM WITHOUT RUPTURE
	441.4 - ABDOMINAL ANEURYSM WITHOUT RUPTURE
	441.7 - THORACOABDOMINAL ANEURYSM WITHOUT RUPTURE
	441.9 - AORTIC ANEURYSM OF UNSPECIFIED SITE WITHOUT RUPTURE
	443.1 - THROMBOANGIITIS OBLITERANS (BUERGER'S DISEASE)
	443.2 - OTHER ARTERIAL DISSECTION
	443.21 - DISSECTION OF CAROTID ARTERY
	443.22 - DISSECTION OF ILIAC ARTERY
	443.23 - DISSECTION OF RENAL ARTERY
	443.24 - DISSECTION OF VERTEBRAL ARTERY
	443.29 - DISSECTION OF OTHER ARTERY
	443.8 - OTHER SPECIFIED PERIPHERAL VASCULAR DISEASES
	443.81 - PERIPHERAL ANGIOPATHY IN DISEASES CLASSIFIED ELSEWHERE
	443.82 - ERYTHROMELALGIA
	443.89 - OTHER PERIPHERAL VASCULAR DISEASE
	443.9 - PERIPHERAL VASCULAR DISEASE UNSPECIFIED
	447.1 - STRICTURE OF ARTERY
	557.1 - CHRONIC VASCULAR INSUFFICIENCY OF INTESTINE
	557.9 - UNSPECIFIED VASCULAR INSUFFICIENCY OF INTESTINE
	V43.4 - BLOOD VESSEL REPLACED BY OTHER MEANS
COMPONENT, Elixhauser, Occurrence of pulmonary circulation disorders
This event measure was defined as occurring when any of the following criteria were met:
	The occurrence of Inpatient with the following attributes:
	Diagnosis Code (Any Position) is any of: { "417.9", "416", "416.0", "416.1", "416.2", "416.8", "416.9" }
	417.9 - UNSPECIFIED DISEASE OF PULMONARY CIRCULATION
	416 - CHRONIC PULMONARY HEART DISEASE
	416.0 - PRIMARY PULMONARY HYPERTENSION
	416.1 - KYPHOSCOLIOTIC HEART DISEASE
	416.2 - CHRONIC PULMONARY EMBOLISM
	416.8 - OTHER CHRONIC PULMONARY HEART DISEASES
	416.9 - CHRONIC PULMONARY HEART DISEASE UNSPECIFIED
	The occurrence of Outpatient with the following attributes:
	Diagnosis Code (Any Position) is any of: { "417.9", "416", "416.0", "416.1", "416.2", "416.8", "416.9" }
	417.9 - UNSPECIFIED DISEASE OF PULMONARY CIRCULATION
	416 - CHRONIC PULMONARY HEART DISEASE
	416.0 - PRIMARY PULMONARY HYPERTENSION
	416.1 - KYPHOSCOLIOTIC HEART DISEASE
	416.2 - CHRONIC PULMONARY EMBOLISM
	416.8 - OTHER CHRONIC PULMONARY HEART DISEASES
	416.9 - CHRONIC PULMONARY HEART DISEASE UNSPECIFIED
COMPONENT, Elixhauser, Occurrence of renal failure
This event measure was defined as occurring when any of the following criteria were met:
	The occurrence of Inpatient with the following attributes:
	Diagnosis Code (Any Position) is any of: { "403.11", "403.91", "404.12", "404.92", "585", "586", "V42.0", "V45.1", "V56.0", "V56.8" }
	403.11 - HYPERTENSIVE KIDNEY DISEASE BENIGN WITH CHRONIC KIDNEY DISEASE STAGE V OR END STAGE RENAL DISEASE
	403.91 - HYPERTENSIVE CHRONIC KIDNEY DISEASE UNSPECIFIED WITH CHRONIC KIDNEY DISEASE STAGE V OR END STAGE RENAL DISEASE
	404.12 - HYPERTENSIVE HEART AND CHRONIC KIDNEY DISEASE BENIGN WITHOUT HEART FAILURE WITH CHRONIC KIDNEY DISEASE STAGE V OR END STAGE RENAL DISEASE
	404.92 - HYPERTENSIVE HEART AND CHRONIC KIDNEY DISEASE UNSPECIFIED WITHOUT HEART FAILURE WITH CHRONIC KIDNEY DISEASE STAGE V OR END STAGE RENAL DISEASE
	585 - CHRONIC KIDNEY DISEASE (CKD)
	586 - RENAL FAILURE UNSPECIFIED
	V42.0 - KIDNEY REPLACED BY TRANSPLANT
	V45.1 - RENAL DIALYSIS STATUS
	V56.0 - AFTERCARE INVOLVING EXTRACORPOREAL DIALYSIS
	V56.8 - AFTERCARE INVOLVING OTHER DIALYSIS
	The occurrence of Outpatient with the following attributes:
	Diagnosis Code (Any Position) is any of: { "403.11", "403.91", "404.12", "404.92", "585", "586", "V42.0", "V45.1", "V56.0", "V56.8" }
	403.11 - HYPERTENSIVE KIDNEY DISEASE BENIGN WITH CHRONIC KIDNEY DISEASE STAGE V OR END STAGE RENAL DISEASE
	403.91 - HYPERTENSIVE CHRONIC KIDNEY DISEASE UNSPECIFIED WITH CHRONIC KIDNEY DISEASE STAGE V OR END STAGE RENAL DISEASE
	404.12 - HYPERTENSIVE HEART AND CHRONIC KIDNEY DISEASE BENIGN WITHOUT HEART FAILURE WITH CHRONIC KIDNEY DISEASE STAGE V OR END STAGE RENAL DISEASE
	404.92 - HYPERTENSIVE HEART AND CHRONIC KIDNEY DISEASE UNSPECIFIED WITHOUT HEART FAILURE WITH CHRONIC KIDNEY DISEASE STAGE V OR END STAGE RENAL DISEASE
	585 - CHRONIC KIDNEY DISEASE (CKD)
	586 - RENAL FAILURE UNSPECIFIED
	V42.0 - KIDNEY REPLACED BY TRANSPLANT
	V45.1 - RENAL DIALYSIS STATUS
	V56.0 - AFTERCARE INVOLVING EXTRACORPOREAL DIALYSIS
	V56.8 - AFTERCARE INVOLVING OTHER DIALYSIS
COMPONENT, Elixhauser, Occurrence of valvular disease
This event measure was defined as occurring when any of the following criteria were met:
	The occurrence of Inpatient with the following attributes:
	Diagnosis Code (Any Position) is any of: { "746.3", "746.4", "746.5", "746.6", "V42.2", "V43.3", "093.2", "093.20", "093.21", "093.22", "093.23", "093.24", "394", "394.0", "394.1", "394.2", "394.9", "395", "395.0", "395.1", "395.2", "395.9", "396", "396.0", "396.1", "396.2", "396.3", "396.8", "396.9", "397", "397.0", "397.1", "424", "424.0", "424.1", "424.2", "424.3", "424.9", "424.90", "424.91" }
	746.3 - CONGENITAL STENOSIS OF AORTIC VALVE
	746.4 - CONGENITAL INSUFFICIENCY OF AORTIC VALVE
	746.5 - CONGENITAL MITRAL STENOSIS
	746.6 - CONGENITAL MITRAL INSUFFICIENCY
	V42.2 - HEART VALVE REPLACED BY TRANSPLANT
	V43.3 - HEART VALVE REPLACED BY OTHER MEANS
	093.2 - SYPHILITIC ENDOCARDITIS
	093.20 - SYPHILITIC ENDOCARDITIS OF VALVE UNSPECIFIED
	093.21 - SYPHILITIC ENDOCARDITIS OF MITRAL VALVE
	093.22 - SYPHILITIC ENDOCARDITIS OF AORTIC VALVE
	093.23 - SYPHILITIC ENDOCARDITIS OF TRICUSPID VALVE
	093.24 - SYPHILITIC ENDOCARDITIS OF PULMONARY VALVE
	394 - DISEASES OF MITRAL VALVE
	394.0 - MITRAL STENOSIS
	394.1 - RHEUMATIC MITRAL INSUFFICIENCY
	394.2 - MITRAL STENOSIS WITH INSUFFICIENCY
	394.9 - OTHER AND UNSPECIFIED MITRAL VALVE DISEASES
	395 - DISEASES OF AORTIC VALVE
	395.0 - RHEUMATIC AORTIC STENOSIS
	395.1 - RHEUMATIC AORTIC INSUFFICIENCY
	395.2 - RHEUMATIC AORTIC STENOSIS WITH INSUFFICIENCY
	395.9 - OTHER AND UNSPECIFIED RHEUMATIC AORTIC DISEASES
	396 - DISEASES OF MITRAL AND AORTIC VALVES
	396.0 - MITRAL VALVE STENOSIS AND AORTIC VALVE STENOSIS
	396.1 - MITRAL VALVE STENOSIS AND AORTIC VALVE INSUFFICIENCY
	396.2 - MITRAL VALVE INSUFFICIENCY AND AORTIC VALVE STENOSIS
	396.3 - MITRAL VALVE INSUFFICIENCY AND AORTIC VALVE INSUFFICIENCY
	396.8 - MULTIPLE INVOLVEMENT OF MITRAL AND AORTIC VALVES
	396.9 - MITRAL AND AORTIC VALVE DISEASES UNSPECIFIED
	397 - DISEASES OF OTHER ENDOCARDIAL STRUCTURES
	397.0 - DISEASES OF TRICUSPID VALVE
	397.1 - RHEUMATIC DISEASES OF PULMONARY VALVE
	424 - OTHER DISEASES OF ENDOCARDIUM
	424.0 - MITRAL VALVE DISORDERS
	424.1 - AORTIC VALVE DISORDERS
	424.2 - TRICUSPID VALVE DISORDERS SPECIFIED AS NONRHEUMATIC
	424.3 - PULMONARY VALVE DISORDERS
	424.9 - ENDOCARDITIS VALVE UNSPECIFIED
	424.90 - ENDOCARDITIS VALVE UNSPECIFIED UNSPECIFIED CAUSE
	424.91 - ENDOCARDITIS IN DISEASES CLASSIFIED ELSEWHERE
	The occurrence of Outpatient with the following attributes:
	Diagnosis Code (Any Position) is any of: { "093.2", "093.20", "093.21", "093.22", "093.23", "093.24", "394", "394.0", "394.1", "394.2", "394.9", "395", "395.0", "395.1", "395.2", "395.9", "396", "396.0", "396.1", "396.2", "396.3", "396.8", "396.9", "397", "397.0", "397.1", "424", "424.0", "424.1", "424.2", "424.3", "424.9", "424.90", "424.91", "746.3", "746.4", "746.5", "746.6", "V42.2", "V43.3" }
	093.2 - SYPHILITIC ENDOCARDITIS
	093.20 - SYPHILITIC ENDOCARDITIS OF VALVE UNSPECIFIED
	093.21 - SYPHILITIC ENDOCARDITIS OF MITRAL VALVE
	093.22 - SYPHILITIC ENDOCARDITIS OF AORTIC VALVE
	093.23 - SYPHILITIC ENDOCARDITIS OF TRICUSPID VALVE
	093.24 - SYPHILITIC ENDOCARDITIS OF PULMONARY VALVE
	394 - DISEASES OF MITRAL VALVE
	394.0 - MITRAL STENOSIS
	394.1 - RHEUMATIC MITRAL INSUFFICIENCY
	394.2 - MITRAL STENOSIS WITH INSUFFICIENCY
	394.9 - OTHER AND UNSPECIFIED MITRAL VALVE DISEASES
	395 - DISEASES OF AORTIC VALVE
	395.0 - RHEUMATIC AORTIC STENOSIS
	395.1 - RHEUMATIC AORTIC INSUFFICIENCY
	395.2 - RHEUMATIC AORTIC STENOSIS WITH INSUFFICIENCY
	395.9 - OTHER AND UNSPECIFIED RHEUMATIC AORTIC DISEASES
	396 - DISEASES OF MITRAL AND AORTIC VALVES
	396.0 - MITRAL VALVE STENOSIS AND AORTIC VALVE STENOSIS
	396.1 - MITRAL VALVE STENOSIS AND AORTIC VALVE INSUFFICIENCY
	396.2 - MITRAL VALVE INSUFFICIENCY AND AORTIC VALVE STENOSIS
	396.3 - MITRAL VALVE INSUFFICIENCY AND AORTIC VALVE INSUFFICIENCY
	396.8 - MULTIPLE INVOLVEMENT OF MITRAL AND AORTIC VALVES
	396.9 - MITRAL AND AORTIC VALVE DISEASES UNSPECIFIED
	397 - DISEASES OF OTHER ENDOCARDIAL STRUCTURES
	397.0 - DISEASES OF TRICUSPID VALVE
	397.1 - RHEUMATIC DISEASES OF PULMONARY VALVE
	424 - OTHER DISEASES OF ENDOCARDIUM
	424.0 - MITRAL VALVE DISORDERS
	424.1 - AORTIC VALVE DISORDERS
	424.2 - TRICUSPID VALVE DISORDERS SPECIFIED AS NONRHEUMATIC
	424.3 - PULMONARY VALVE DISORDERS
	424.9 - ENDOCARDITIS VALVE UNSPECIFIED
	424.90 - ENDOCARDITIS VALVE UNSPECIFIED UNSPECIFIED CAUSE
	424.91 - ENDOCARDITIS IN DISEASES CLASSIFIED ELSEWHERE
	746.3 - CONGENITAL STENOSIS OF AORTIC VALVE
	746.4 - CONGENITAL INSUFFICIENCY OF AORTIC VALVE
	746.5 - CONGENITAL MITRAL STENOSIS
	746.6 - CONGENITAL MITRAL INSUFFICIENCY
	V42.2 - HEART VALVE REPLACED BY TRANSPLANT
	V43.3 - HEART VALVE REPLACED BY OTHER MEANS
COMPONENT, Elixhauser, Occurrence of weight loss
This event measure was defined as occurring when any of the following criteria were met:
	The occurrence of Inpatient with the following attributes:
	Diagnosis Code (Any Position) is any of: { "260", "261", "262", "263", "263.0", "263.1", "263.2", "263.8", "263.9" }
	260 - KWASHIORKOR
	261 - NUTRITIONAL MARASMUS
	262 - OTHER SEVERE PROTEIN-CALORIE MALNUTRITION
	263 - OTHER AND UNSPECIFIED PROTEIN-CALORIE MALNUTRITION
	263.0 - MALNUTRITION OF MODERATE DEGREE
	263.1 - MALNUTRITION OF MILD DEGREE
	263.2 - ARRESTED DEVELOPMENT FOLLOWING PROTEIN-CALORIE MALNUTRITION
	263.8 - OTHER PROTEIN-CALORIE MALNUTRITION
	263.9 - UNSPECIFIED PROTEIN-CALORIE MALNUTRITION
	The occurrence of Outpatient with the following attributes:
	Diagnosis Code (Any Position) is any of: { "260", "261", "262", "263", "263.0", "263.1", "263.2", "263.8", "263.9" }
	260 - KWASHIORKOR
	261 - NUTRITIONAL MARASMUS
	262 - OTHER SEVERE PROTEIN-CALORIE MALNUTRITION
	263 - OTHER AND UNSPECIFIED PROTEIN-CALORIE MALNUTRITION
	263.0 - MALNUTRITION OF MODERATE DEGREE
	263.1 - MALNUTRITION OF MILD DEGREE
	263.2 - ARRESTED DEVELOPMENT FOLLOWING PROTEIN-CALORIE MALNUTRITION
	263.8 - OTHER PROTEIN-CALORIE MALNUTRITION
	263.9 - UNSPECIFIED PROTEIN-CALORIE MALNUTRITION
COMPONENT, Elixhauser, Solid tumor without metastasis
This event measure was defined as occurring when any of the following criteria were met:
	The occurrence of Inpatient with the following attributes:
	Diagnosis Code (Any Position) is any of: { "140", "140.0", "140.1", "140.3", "140.4", "140.5", "140.6", "140.8", "140.9", "141", "141.0", "141.1", "141.2", "141.3", "141.4", "141.5", "141.6", "141.8", "141.9", "142", "142.0", "142.1", "142.2", "142.8", "142.9", "143", "143.0", "143.1", "143.8", "143.9", "144", "144.0", "144.1", "144.8", "144.9", "145", "145.0", "145.1", "145.2", "145.3", "145.4",…
	140 - (ICD9) MALIGNANT NEOPLASM OF LIP
	140.0 - (ICD9) MALIGNANT NEOPLASM OF UPPER LIP VERMILION BORDER
	140.1 - (ICD9) MALIGNANT NEOPLASM OF LOWER LIP VERMILION BORDER
	140.3 - (ICD9) MALIGNANT NEOPLASM OF UPPER LIP INNER ASPECT
	140.4 - (ICD9) MALIGNANT NEOPLASM OF LOWER LIP INNER ASPECT
	140.5 - (ICD9) MALIGNANT NEOPLASM OF LIP UNSPECIFIED INNER ASPECT
	140.6 - (ICD9) MALIGNANT NEOPLASM OF COMMISSURE OF LIP
	140.8 - (ICD9) MALIGNANT NEOPLASM OF OTHER SITES OF LIP
	140.9 - (ICD9) MALIGNANT NEOPLASM OF LIP UNSPECIFIED VERMILION BORDER
	141 - (ICD9) MALIGNANT NEOPLASM OF TONGUE
	141.0 - (ICD9) MALIGNANT NEOPLASM OF BASE OF TONGUE
	141.1 - (ICD9) MALIGNANT NEOPLASM OF DORSAL SURFACE OF TONGUE
	141.2 - (ICD9) MALIGNANT NEOPLASM OF TIP AND LATERAL BORDER OF TONGUE
	141.3 - (ICD9) MALIGNANT NEOPLASM OF VENTRAL SURFACE OF TONGUE
	141.4 - (ICD9) MALIGNANT NEOPLASM OF ANTERIOR TWO-THIRDS OF TONGUE PART UNSPECIFIED
	141.5 - (ICD9) MALIGNANT NEOPLASM OF JUNCTIONAL ZONE OF TONGUE
	141.6 - (ICD9) MALIGNANT NEOPLASM OF LINGUAL TONSIL
	141.8 - (ICD9) MALIGNANT NEOPLASM OF OTHER SITES OF TONGUE
	141.9 - (ICD9) MALIGNANT NEOPLASM OF TONGUE UNSPECIFIED
	142 - (ICD9) MALIGNANT NEOPLASM OF MAJOR SALIVARY GLANDS
	142.0 - (ICD9) MALIGNANT NEOPLASM OF PAROTID GLAND
	142.1 - (ICD9) MALIGNANT NEOPLASM OF SUBMANDIBULAR GLAND
	142.2 - (ICD9) MALIGNANT NEOPLASM OF SUBLINGUAL GLAND
	142.8 - (ICD9) MALIGNANT NEOPLASM OF OTHER MAJOR SALIVARY GLANDS
	142.9 - (ICD9) MALIGNANT NEOPLASM OF SALIVARY GLAND UNSPECIFIED
	143 - (ICD9) MALIGNANT NEOPLASM OF GUM
	143.0 - (ICD9) MALIGNANT NEOPLASM OF UPPER GUM
	143.1 - (ICD9) MALIGNANT NEOPLASM OF LOWER GUM
	143.8 - (ICD9) MALIGNANT NEOPLASM OF OTHER SITES OF GUM
	143.9 - (ICD9) MALIGNANT NEOPLASM OF GUM UNSPECIFIED
	144 - (ICD9) MALIGNANT NEOPLASM OF FLOOR OF MOUTH
	144.0 - (ICD9) MALIGNANT NEOPLASM OF ANTERIOR PORTION OF FLOOR OF MOUTH
	144.1 - (ICD9) MALIGNANT NEOPLASM OF LATERAL PORTION OF FLOOR OF MOUTH
	144.8 - (ICD9) MALIGNANT NEOPLASM OF OTHER SITES OF FLOOR OF MOUTH
	144.9 - (ICD9) MALIGNANT NEOPLASM OF FLOOR OF MOUTH PART UNSPECIFIED
	145 - (ICD9) MALIGNANT NEOPLASM OF OTHER AND UNSPECIFIED PARTS OF MOUTH
	145.0 - (ICD9) MALIGNANT NEOPLASM OF CHEEK MUCOSA
	145.1 - (ICD9) MALIGNANT NEOPLASM OF VESTIBULE OF MOUTH
	145.2 - (ICD9) MALIGNANT NEOPLASM OF HARD PALATE
	145.3 - (ICD9) MALIGNANT NEOPLASM OF SOFT PALATE
	145.4 - (ICD9) MALIGNANT NEOPLASM OF UVULA
	145.5 - (ICD9) MALIGNANT NEOPLASM OF PALATE UNSPECIFIED
	145.6 - (ICD9) MALIGNANT NEOPLASM OF RETROMOLAR AREA
	145.8 - (ICD9) MALIGNANT NEOPLASM OF OTHER SPECIFIED PARTS OF MOUTH
	145.9 - (ICD9) MALIGNANT NEOPLASM OF MOUTH UNSPECIFIED
	146 - (ICD9) MALIGNANT NEOPLASM OF OROPHARYNX
	146.0 - (ICD9) MALIGNANT NEOPLASM OF TONSIL
	146.1 - (ICD9) MALIGNANT NEOPLASM OF TONSILLAR FOSSA
	146.2 - (ICD9) MALIGNANT NEOPLASM OF TONSILLAR PILLARS (ANTERIOR) (POSTERIOR)
	146.3 - (ICD9) MALIGNANT NEOPLASM OF VALLECULA EPIGLOTTICA
	146.4 - (ICD9) MALIGNANT NEOPLASM OF ANTERIOR ASPECT OF EPIGLOTTIS
	146.5 - (ICD9) MALIGNANT NEOPLASM OF JUNCTIONAL REGION OF OROPHARYNX
	146.6 - (ICD9) MALIGNANT NEOPLASM OF LATERAL WALL OF OROPHARYNX
	146.7 - (ICD9) MALIGNANT NEOPLASM OF POSTERIOR WALL OF OROPHARYNX
	146.8 - (ICD9) MALIGNANT NEOPLASM OF OTHER SPECIFIED SITES OF OROPHARYNX
	146.9 - (ICD9) MALIGNANT NEOPLASM OF OROPHARYNX UNSPECIFIED SITE
	147 - (ICD9) MALIGNANT NEOPLASM OF NASOPHARYNX
	147.0 - (ICD9) MALIGNANT NEOPLASM OF SUPERIOR WALL OF NASOPHARYNX
	147.1 - (ICD9) MALIGNANT NEOPLASM OF POSTERIOR WALL OF NASOPHARYNX
	147.2 - (ICD9) MALIGNANT NEOPLASM OF LATERAL WALL OF NASOPHARYNX
	147.3 - (ICD9) MALIGNANT NEOPLASM OF ANTERIOR WALL OF NASOPHARYNX
	147.8 - (ICD9) MALIGNANT NEOPLASM OF OTHER SPECIFIED SITES OF NASOPHARYNX
	147.9 - (ICD9) MALIGNANT NEOPLASM OF NASOPHARYNX UNSPECIFIED SITE
	148 - (ICD9) MALIGNANT NEOPLASM OF HYPOPHARYNX
	148.0 - (ICD9) MALIGNANT NEOPLASM OF POSTCRICOID REGION OF HYPOPHARYNX
	148.1 - (ICD9) MALIGNANT NEOPLASM OF PYRIFORM SINUS
	148.2 - (ICD9) MALIGNANT NEOPLASM OF ARYEPIGLOTTIC FOLD HYPOPHARYNGEAL ASPECT
	148.3 - (ICD9) MALIGNANT NEOPLASM OF POSTERIOR HYPOPHARYNGEAL WALL
	148.8 - (ICD9) MALIGNANT NEOPLASM OF OTHER SPECIFIED SITES OF HYPOPHARYNX
	148.9 - (ICD9) MALIGNANT NEOPLASM OF HYPOPHARYNX UNSPECIFIED SITE
	149 - (ICD9) MALIGNANT NEOPLASM OF OTHER AND ILL-DEFINED SITES WITHIN THE LIP ORAL CAVITY AND PHARYNX
	149.0 - (ICD9) MALIGNANT NEOPLASM OF PHARYNX UNSPECIFIED
	149.1 - (ICD9) MALIGNANT NEOPLASM OF WALDEYER'S RING
	149.8 - (ICD9) MALIGNANT NEOPLASM OF OTHER SITES WITHIN THE LIP AND ORAL CAVITY
	149.9 - (ICD9) MALIGNANT NEOPLASM OF ILL-DEFINED SITES WITHIN THE LIP AND ORAL CAVITY
	150 - (ICD9) MALIGNANT NEOPLASM OF ESOPHAGUS
	150.0 - (ICD9) MALIGNANT NEOPLASM OF CERVICAL ESOPHAGUS
	150.1 - (ICD9) MALIGNANT NEOPLASM OF THORACIC ESOPHAGUS
	150.2 - (ICD9) MALIGNANT NEOPLASM OF ABDOMINAL ESOPHAGUS
	150.3 - (ICD9) MALIGNANT NEOPLASM OF UPPER THIRD OF ESOPHAGUS
	150.4 - (ICD9) MALIGNANT NEOPLASM OF MIDDLE THIRD OF ESOPHAGUS
	150.5 - (ICD9) MALIGNANT NEOPLASM OF LOWER THIRD OF ESOPHAGUS
	150.8 - (ICD9) MALIGNANT NEOPLASM OF OTHER SPECIFIED PART OF ESOPHAGUS
	150.9 - (ICD9) MALIGNANT NEOPLASM OF ESOPHAGUS UNSPECIFIED SITE
	151 - (ICD9) MALIGNANT NEOPLASM OF STOMACH
	151.0 - (ICD9) MALIGNANT NEOPLASM OF CARDIA
	151.1 - (ICD9) MALIGNANT NEOPLASM OF PYLORUS
	151.2 - (ICD9) MALIGNANT NEOPLASM OF PYLORIC ANTRUM
	151.3 - (ICD9) MALIGNANT NEOPLASM OF FUNDUS OF STOMACH
	151.4 - (ICD9) MALIGNANT NEOPLASM OF BODY OF STOMACH
	151.5 - (ICD9) MALIGNANT NEOPLASM OF LESSER CURVATURE OF STOMACH UNSPECIFIED
	151.6 - (ICD9) MALIGNANT NEOPLASM OF GREATER CURVATURE OF STOMACH UNSPECIFIED
	151.8 - (ICD9) MALIGNANT NEOPLASM OF OTHER SPECIFIED SITES OF STOMACH
	151.9 - (ICD9) MALIGNANT NEOPLASM OF STOMACH UNSPECIFIED SITE
	152 - (ICD9) MALIGNANT NEOPLASM OF SMALL INTESTINE INCLUDING DUODENUM
	152.0 - (ICD9) MALIGNANT NEOPLASM OF DUODENUM
	152.1 - (ICD9) MALIGNANT NEOPLASM OF JEJUNUM
	152.2 - (ICD9) MALIGNANT NEOPLASM OF ILEUM
	152.3 - (ICD9) MALIGNANT NEOPLASM OF MECKEL'S DIVERTICULUM
	152.8 - (ICD9) MALIGNANT NEOPLASM OF OTHER SPECIFIED SITES OF SMALL INTESTINE
	152.9 - (ICD9) MALIGNANT NEOPLASM OF SMALL INTESTINE UNSPECIFIED SITE
	153 - (ICD9) MALIGNANT NEOPLASM OF COLON
	153.0 - (ICD9) MALIGNANT NEOPLASM OF HEPATIC FLEXURE
	153.1 - (ICD9) MALIGNANT NEOPLASM OF TRANSVERSE COLON
	153.2 - (ICD9) MALIGNANT NEOPLASM OF DESCENDING COLON
	153.3 - (ICD9) MALIGNANT NEOPLASM OF SIGMOID COLON
	153.4 - (ICD9) MALIGNANT NEOPLASM OF CECUM
	153.5 - (ICD9) MALIGNANT NEOPLASM OF APPENDIX VERMIFORMIS
	153.6 - (ICD9) MALIGNANT NEOPLASM OF ASCENDING COLON
	153.7 - (ICD9) MALIGNANT NEOPLASM OF SPLENIC FLEXURE
	153.8 - (ICD9) MALIGNANT NEOPLASM OF OTHER SPECIFIED SITES OF LARGE INTESTINE
	153.9 - (ICD9) MALIGNANT NEOPLASM OF COLON UNSPECIFIED SITE
	154 - (ICD9) MALIGNANT NEOPLASM OF RECTUM RECTOSIGMOID JUNCTION AND ANUS
	154.0 - (ICD9) MALIGNANT NEOPLASM OF RECTOSIGMOID JUNCTION
	154.1 - (ICD9) MALIGNANT NEOPLASM OF RECTUM
	154.2 - (ICD9) MALIGNANT NEOPLASM OF ANAL CANAL
	154.3 - (ICD9) MALIGNANT NEOPLASM OF ANUS UNSPECIFIED SITE
	154.8 - (ICD9) MALIGNANT NEOPLASM OF OTHER SITES OF RECTUM RECTOSIGMOID JUNCTION AND ANUS
	155 - (ICD9) MALIGNANT NEOPLASM OF LIVER AND INTRAHEPATIC BILE DUCTS
	155.0 - (ICD9) MALIGNANT NEOPLASM OF LIVER PRIMARY
	155.1 - (ICD9) MALIGNANT NEOPLASM OF INTRAHEPATIC BILE DUCTS
	155.2 - (ICD9) MALIGNANT NEOPLASM OF LIVER NOT SPECIFIED AS PRIMARY OR SECONDARY
	156 - (ICD9) MALIGNANT NEOPLASM OF GALLBLADDER AND EXTRAHEPATIC BILE DUCTS
	156.0 - (ICD9) MALIGNANT NEOPLASM OF GALLBLADDER
	156.1 - (ICD9) MALIGNANT NEOPLASM OF EXTRAHEPATIC BILE DUCTS
	156.2 - (ICD9) MALIGNANT NEOPLASM OF AMPULLA OF VATER
	156.8 - (ICD9) MALIGNANT NEOPLASM OF OTHER SPECIFIED SITES OF GALLBLADDER AND EXTRAHEPATIC BILE DUCTS
	156.9 - (ICD9) MALIGNANT NEOPLASM OF BILIARY TRACT PART UNSPECIFIED SITE
	157 - (ICD9) MALIGNANT NEOPLASM OF PANCREAS
	157.0 - (ICD9) MALIGNANT NEOPLASM OF HEAD OF PANCREAS
	157.1 - (ICD9) MALIGNANT NEOPLASM OF BODY OF PANCREAS
	157.2 - (ICD9) MALIGNANT NEOPLASM OF TAIL OF PANCREAS
	157.3 - (ICD9) MALIGNANT NEOPLASM OF PANCREATIC DUCT
	157.4 - (ICD9) MALIGNANT NEOPLASM OF ISLETS OF LANGERHANS
	157.8 - (ICD9) MALIGNANT NEOPLASM OF OTHER SPECIFIED SITES OF PANCREAS
	157.9 - (ICD9) MALIGNANT NEOPLASM OF PANCREAS PART UNSPECIFIED
	158 - (ICD9) MALIGNANT NEOPLASM OF RETROPERITONEUM AND PERITONEUM
	158.0 - (ICD9) MALIGNANT NEOPLASM OF RETROPERITONEUM
	158.8 - (ICD9) MALIGNANT NEOPLASM OF SPECIFIED PARTS OF PERITONEUM
	158.9 - (ICD9) MALIGNANT NEOPLASM OF PERITONEUM UNSPECIFIED
	159 - (ICD9) MALIGNANT NEOPLASM OF OTHER AND ILL-DEFINED SITES WITHIN THE DIGESTIVE ORGANS AND PERITONEUM
	159.0 - (ICD9) MALIGNANT NEOPLASM OF INTESTINAL TRACT PART UNSPECIFIED
	159.1 - (ICD9) MALIGNANT NEOPLASM OF SPLEEN NOT ELSEWHERE CLASSIFIED
	159.8 - (ICD9) MALIGNANT NEOPLASM OF OTHER SITES OF DIGESTIVE SYSTEM AND INTRA-ABDOMINAL ORGANS
	159.9 - (ICD9) MALIGNANT NEOPLASM OF ILL-DEFINED SITES WITHIN THE DIGESTIVE ORGANS AND PERITONEUM
	160 - (ICD9) MALIGNANT NEOPLASM OF NASAL CAVITIES MIDDLE EAR AND ACCESSORY SINUSES
	160.0 - (ICD9) MALIGNANT NEOPLASM OF NASAL CAVITIES
	160.1 - (ICD9) MALIGNANT NEOPLASM OF AUDITORY TUBE MIDDLE EAR AND MASTOID AIR CELLS
	160.2 - (ICD9) MALIGNANT NEOPLASM OF MAXILLARY SINUS
	160.3 - (ICD9) MALIGNANT NEOPLASM OF ETHMOIDAL SINUS
	160.4 - (ICD9) MALIGNANT NEOPLASM OF FRONTAL SINUS
	160.5 - (ICD9) MALIGNANT NEOPLASM OF SPHENOIDAL SINUS
	160.8 - (ICD9) MALIGNANT NEOPLASM OF OTHER ACCESSORY SINUSES
	160.9 - (ICD9) MALIGNANT NEOPLASM OF ACCESSORY SINUS UNSPECIFIED
	161 - (ICD9) MALIGNANT NEOPLASM OF LARYNX
	161.0 - (ICD9) MALIGNANT NEOPLASM OF GLOTTIS
	161.1 - (ICD9) MALIGNANT NEOPLASM OF SUPRAGLOTTIS
	161.2 - (ICD9) MALIGNANT NEOPLASM OF SUBGLOTTIS
	161.3 - (ICD9) MALIGNANT NEOPLASM OF LARYNGEAL CARTILAGES
	161.8 - (ICD9) MALIGNANT NEOPLASM OF OTHER SPECIFIED SITES OF LARYNX
	161.9 - (ICD9) MALIGNANT NEOPLASM OF LARYNX UNSPECIFIED
	162 - (ICD9) MALIGNANT NEOPLASM OF TRACHEA BRONCHUS AND LUNG
	162.0 - (ICD9) MALIGNANT NEOPLASM OF TRACHEA
	162.2 - (ICD9) MALIGNANT NEOPLASM OF MAIN BRONCHUS
	162.3 - (ICD9) MALIGNANT NEOPLASM OF UPPER LOBE BRONCHUS OR LUNG
	162.4 - (ICD9) MALIGNANT NEOPLASM OF MIDDLE LOBE BRONCHUS OR LUNG
	162.5 - (ICD9) MALIGNANT NEOPLASM OF LOWER LOBE BRONCHUS OR LUNG
	162.8 - (ICD9) MALIGNANT NEOPLASM OF OTHER PARTS OF BRONCHUS OR LUNG
	162.9 - (ICD9) MALIGNANT NEOPLASM OF BRONCHUS AND LUNG UNSPECIFIED
	163 - (ICD9) MALIGNANT NEOPLASM OF PLEURA
	163.0 - (ICD9) MALIGNANT NEOPLASM OF PARIETAL PLEURA
	163.1 - (ICD9) MALIGNANT NEOPLASM OF VISCERAL PLEURA
	163.8 - (ICD9) MALIGNANT NEOPLASM OF OTHER SPECIFIED SITES OF PLEURA
	163.9 - (ICD9) MALIGNANT NEOPLASM OF PLEURA UNSPECIFIED
	164 - (ICD9) MALIGNANT NEOPLASM OF THYMUS HEART AND MEDIASTINUM
	164.0 - (ICD9) MALIGNANT NEOPLASM OF THYMUS
	164.1 - (ICD9) MALIGNANT NEOPLASM OF HEART
	164.2 - (ICD9) MALIGNANT NEOPLASM OF ANTERIOR MEDIASTINUM
	164.3 - (ICD9) MALIGNANT NEOPLASM OF POSTERIOR MEDIASTINUM
	164.8 - (ICD9) MALIGNANT NEOPLASM OF OTHER PARTS OF MEDIASTINUM
	164.9 - (ICD9) MALIGNANT NEOPLASM OF MEDIASTINUM PART UNSPECIFIED
	165 - (ICD9) MALIGNANT NEOPLASM OF OTHER AND ILL-DEFINED SITES WITHIN THE RESPIRATORY SYSTEM AND INTRATHORACIC ORGANS
	165.0 - (ICD9) MALIGNANT NEOPLASM OF UPPER RESPIRATORY TRACT PART UNSPECIFIED
	165.8 - (ICD9) MALIGNANT NEOPLASM OF OTHER SITES WITHIN THE RESPIRATORY SYSTEM AND INTRATHORACIC ORGANS
	165.9 - (ICD9) MALIGNANT NEOPLASM OF ILL-DEFINED SITES WITHIN THE RESPIRATORY SYSTEM
	170 - (ICD9) MALIGNANT NEOPLASM OF BONE AND ARTICULAR CARTILAGE
	170.0 - (ICD9) MALIGNANT NEOPLASM OF BONES OF SKULL AND FACE EXCEPT MANDIBLE
	170.1 - (ICD9) MALIGNANT NEOPLASM OF MANDIBLE
	170.2 - (ICD9) MALIGNANT NEOPLASM OF VERTEBRAL COLUMN EXCLUDING SACRUM AND COCCYX
	170.3 - (ICD9) MALIGNANT NEOPLASM OF RIBS STERNUM AND CLAVICLE
	170.4 - (ICD9) MALIGNANT NEOPLASM OF SCAPULA AND LONG BONES OF UPPER LIMB
	170.5 - (ICD9) MALIGNANT NEOPLASM OF SHORT BONES OF UPPER LIMB
	170.6 - (ICD9) MALIGNANT NEOPLASM OF PELVIC BONES SACRUM AND COCCYX
	170.7 - (ICD9) MALIGNANT NEOPLASM OF LONG BONES OF LOWER LIMB
	170.8 - (ICD9) MALIGNANT NEOPLASM OF SHORT BONES OF LOWER LIMB
	170.9 - (ICD9) MALIGNANT NEOPLASM OF BONE AND ARTICULAR CARTILAGE SITE UNSPECIFIED
	171 - (ICD9) MALIGNANT NEOPLASM OF CONNECTIVE AND OTHER SOFT TISSUE
	171.0 - (ICD9) MALIGNANT NEOPLASM OF CONNECTIVE AND OTHER SOFT TISSUE OF HEAD FACE AND NECK
	171.2 - (ICD9) MALIGNANT NEOPLASM OF CONNECTIVE AND OTHER SOFT TISSUE OF UPPER LIMB INCLUDING SHOULDER
	171.3 - (ICD9) MALIGNANT NEOPLASM OF CONNECTIVE AND OTHER SOFT TISSUE OF LOWER LIMB INCLUDING HIP
	171.4 - (ICD9) MALIGNANT NEOPLASM OF CONNECTIVE AND OTHER SOFT TISSUE OF THORAX
	171.5 - (ICD9) MALIGNANT NEOPLASM OF CONNECTIVE AND OTHER SOFT TISSUE OF ABDOMEN
	171.6 - (ICD9) MALIGNANT NEOPLASM OF CONNECTIVE AND OTHER SOFT TISSUE OF PELVIS
	171.7 - (ICD9) MALIGNANT NEOPLASM OF CONNECTIVE AND OTHER SOFT TISSUE OF TRUNK UNSPECIFIED
	171.8 - (ICD9) MALIGNANT NEOPLASM OF OTHER SPECIFIED SITES OF CONNECTIVE AND OTHER SOFT TISSUE
	171.9 - (ICD9) MALIGNANT NEOPLASM OF CONNECTIVE AND OTHER SOFT TISSUE SITE UNSPECIFIED
	172 - (ICD9) MALIGNANT MELANOMA OF SKIN
	172.0 - (ICD9) MALIGNANT MELANOMA OF SKIN OF LIP
	172.1 - (ICD9) MALIGNANT MELANOMA OF SKIN OF EYELID INCLUDING CANTHUS
	172.2 - (ICD9) MALIGNANT MELANOMA OF SKIN OF EAR AND EXTERNAL AUDITORY CANAL
	172.3 - (ICD9) MALIGNANT MELANOMA OF SKIN OF OTHER AND UNSPECIFIED PARTS OF FACE
	172.4 - (ICD9) MALIGNANT MELANOMA OF SKIN OF SCALP AND NECK
	172.5 - (ICD9) MALIGNANT MELANOMA OF SKIN OF TRUNK EXCEPT SCROTUM
	172.6 - (ICD9) MALIGNANT MELANOMA OF SKIN OF UPPER LIMB INCLUDING SHOULDER
	172.7 - (ICD9) MALIGNANT MELANOMA OF SKIN OF LOWER LIMB INCLUDING HIP
	172.8 - (ICD9) MALIGNANT MELANOMA OF OTHER SPECIFIED SITES OF SKIN
	172.9 - (ICD9) MELANOMA OF SKIN SITE UNSPECIFIED
	174 - (ICD9) MALIGNANT NEOPLASM OF FEMALE BREAST
	174.0 - (ICD9) MALIGNANT NEOPLASM OF NIPPLE AND AREOLA OF FEMALE BREAST
	174.1 - (ICD9) MALIGNANT NEOPLASM OF CENTRAL PORTION OF FEMALE BREAST
	174.2 - (ICD9) MALIGNANT NEOPLASM OF UPPER-INNER QUADRANT OF FEMALE BREAST
	174.3 - (ICD9) MALIGNANT NEOPLASM OF LOWER-INNER QUADRANT OF FEMALE BREAST
	174.4 - (ICD9) MALIGNANT NEOPLASM OF UPPER-OUTER QUADRANT OF FEMALE BREAST
	174.5 - (ICD9) MALIGNANT NEOPLASM OF LOWER-OUTER QUADRANT OF FEMALE BREAST
	174.6 - (ICD9) MALIGNANT NEOPLASM OF AXILLARY TAIL OF FEMALE BREAST
	174.8 - (ICD9) MALIGNANT NEOPLASM OF OTHER SPECIFIED SITES OF FEMALE BREAST
	174.9 - (ICD9) MALIGNANT NEOPLASM OF BREAST (FEMALE) UNSPECIFIED SITE
	175 - (ICD9) MALIGNANT NEOPLASM OF MALE BREAST
	175.0 - (ICD9) MALIGNANT NEOPLASM OF NIPPLE AND AREOLA OF MALE BREAST
	175.9 - (ICD9) MALIGNANT NEOPLASM OF OTHER AND UNSPECIFIED SITES OF MALE BREAST
	179 - (ICD9) MALIGNANT NEOPLASM OF UTERUS-PART UNS
	180 - (ICD9) MALIGNANT NEOPLASM OF CERVIX UTERI
	180.0 - (ICD9) MALIGNANT NEOPLASM OF ENDOCERVIX
	180.1 - (ICD9) MALIGNANT NEOPLASM OF EXOCERVIX
	180.8 - (ICD9) MALIGNANT NEOPLASM OF OTHER SPECIFIED SITES OF CERVIX
	180.9 - (ICD9) MALIGNANT NEOPLASM OF CERVIX UTERI UNSPECIFIED SITE
	181 - (ICD9) MALIGNANT NEOPLASM OF PLACENTA
	182 - (ICD9) MALIGNANT NEOPLASM OF BODY OF UTERUS
	182.0 - (ICD9) MALIGNANT NEOPLASM OF CORPUS UTERI EXCEPT ISTHMUS
	182.1 - (ICD9) MALIGNANT NEOPLASM OF ISTHMUS
	182.8 - (ICD9) MALIGNANT NEOPLASM OF OTHER SPECIFIED SITES OF BODY OF UTERUS
	183 - (ICD9) MALIGNANT NEOPLASM OF OVARY AND OTHER UTERINE ADNEXA
	183.0 - (ICD9) MALIGNANT NEOPLASM OF OVARY
	183.2 - (ICD9) MALIGNANT NEOPLASM OF FALLOPIAN TUBE
	183.3 - (ICD9) MALIGNANT NEOPLASM OF BROAD LIGAMENT OF UTERUS
	183.4 - (ICD9) MALIGNANT NEOPLASM OF PARAMETRIUM
	183.5 - (ICD9) MALIGNANT NEOPLASM OF ROUND LIGAMENT OF UTERUS
	183.8 - (ICD9) MALIGNANT NEOPLASM OF OTHER SPECIFIED SITES OF UTERINE ADNEXA
	183.9 - (ICD9) MALIGNANT NEOPLASM OF UTERINE ADNEXA UNSPECIFIED SITE
	184 - (ICD9) MALIGNANT NEOPLASM OF OTHER AND UNSPECIFIED FEMALE GENITAL ORGANS
	184.0 - (ICD9) MALIGNANT NEOPLASM OF VAGINA
	184.1 - (ICD9) MALIGNANT NEOPLASM OF LABIA MAJORA
	184.2 - (ICD9) MALIGNANT NEOPLASM OF LABIA MINORA
	184.3 - (ICD9) MALIGNANT NEOPLASM OF CLITORIS
	184.4 - (ICD9) MALIGNANT NEOPLASM OF VULVA UNSPECIFIED SITE
	184.8 - (ICD9) MALIGNANT NEOPLASM OF OTHER SPECIFIED SITES OF FEMALE GENITAL ORGANS
	184.9 - (ICD9) MALIGNANT NEOPLASM OF FEMALE GENITAL ORGAN SITE UNSPECIFIED
	185 - (ICD9) MALIGNANT NEOPLASM OF PROSTATE
	186 - (ICD9) MALIGNANT NEOPLASM OF TESTIS
	186.0 - (ICD9) MALIGNANT NEOPLASM OF UNDESCENDED TESTIS
	186.9 - (ICD9) MALIGNANT NEOPLASM OF OTHER AND UNSPECIFIED TESTIS
	187 - (ICD9) MALIGNANT NEOPLASM OF PENIS AND OTHER MALE GENITAL ORGANS
	187.1 - (ICD9) MALIGNANT NEOPLASM OF PREPUCE
	187.2 - (ICD9) MALIGNANT NEOPLASM OF GLANS PENIS
	187.3 - (ICD9) MALIGNANT NEOPLASM OF BODY OF PENIS
	187.4 - (ICD9) MALIGNANT NEOPLASM OF PENIS PART UNSPECIFIED
	187.5 - (ICD9) MALIGNANT NEOPLASM OF EPIDIDYMIS
	187.6 - (ICD9) MALIGNANT NEOPLASM OF SPERMATIC CORD
	187.7 - (ICD9) MALIGNANT NEOPLASM OF SCROTUM
	187.8 - (ICD9) MALIGNANT NEOPLASM OF OTHER SPECIFIED SITES OF MALE GENITAL ORGANS
[truncated: 5,635 more rows]
