# Supplementary material for: Reproducibility of real-world evidence studies using clinical practice data to inform regulatory and coverage decisions
Source: Nat Commun. 2022 Aug 31;13:5126. doi: 10.1038/s41467-022-32310-3 (PMC9430007; doi:10.1038/s41467-022-32310-3)
Supplement: Supplementary file 7 — Supplementary Dataset 4 [file 41467_2022_32310_MOESM7_ESM.zip › Data S4 Study specific author contact files with details of implementation/REPEAT_071_final.xlsx]

## Sheet: Assumptions
Category	Assumptions
MEASURES	The algorithms used to define the variables in the replication of the study are provided in the worksheet named 'codes'
	As the manuscript mentions using all outpatient claims and claims associated diagnosis, we implemented study using claims from medical Service file
Exposure	We assumed Beta blockers and Calcium channel blockers were defined based on a REPEAT standard measure.
Outcomes	We assumed patients to should have concurrent claims of "Intravitreal injections" and "Anti-VEGF agents" to define 'Anti-VEGF injections'.
	We assumed the following HCPCS codes 67028 and (C9291, J0178, J3590, J3490, Q2046, C9233, J2778, C9399, C9257, S0116, J9035, Q2024, J2503) to define Intravitreal injection and Anti-VEGF agents respectively based on papers "Treatment Patterns of Anti-Vascular Endothelial Growth Factor and Laser Therapy Among Patients with Diabetic Macular Edema: Shan Jiang et al", "Trends of Anti-Vascular Endothel…
Inclusion/Exclusion	We assumed that the Topical beta-blockers are defined using following generic names: TIMOLOL, BETAXOLOL, LEVOBUNOLOL, METIPRANOLOL, CARTEOLOL based on the papers "Systemic Side Effects of Topical Beta-Adrenergic Blockers: William C. Stewart et al", "β-Adrenergic Antagonists' and "Pulmonary safety of ophthalmic beta-blockers: a nationwide registry-based cohort study: Mathias L. Kristensen et al"
Covariates	One of the Ischemic heart disease code (code 430) provided in the appendix of manuscript represents subarachnoid hemorrhage code rather than IHD code. Because this code was provided by the authors, we assumed that it was used to define IHD
COHORT CREATION
ANALYSIS
	We assumed covariate assessment period was 730 days prior to cohort entry date up to 1 day prior to cohort entry as patients [Rationale: 730 days prior enrollment requirement] Date of Neovascular Age-Related Macular Degeneration (nAMD) diagnosis is cohort entry date (CED)
	We assumed follow-up begins on cohort entry date (diagnosis of nAMD) and ends 365 days after cohort entry date

## Sheet: Attrition table
Patients greater than or equal to 60 years of age with a new diagnosis of nAMD and at least one anti-VEGF injection between July 2006 - Dec 2013 from Optum database
PARENT COHORT	Less Excluded Patients	Remaining Patients
All patients in our database		68328408
Patients with Neovascular Age-Related Macular Degeneration (nAMD) diagnosis [measured between July 1st 2006 - Dec 31st 2013] date of diagnosis is cohort entry date (CED)	-68211036	117372
Excluded due to insufficient enrollment [measured 730 days prior up to and including CED]	-56085	61287
wash-out period for nAMD (730 days wash-out to capture incident diagnosis)	-4662	56625
Excluded based on Age less than 60 years on CED	-3931	52694
Excluded based on occurrence of Vein occlusion [measured 730 days prior to and up to 1 days prior to CED]	-2768	49926
Excluded based on occurrence of Vein occlusion [measured 730 days prior to and up to 1 days prior to CED]	-7	49919
Excluded based on occurrence of Sickle cell disease [measured 730 days prior to and up to 1 days prior to CED]	-3721	46198
Excluded based on occurrence of Proliferative retinopathy [measured 730 days prior to and up to 1 days prior to CED]	-14	46184
Excluded based on occurrence of Macular edema [measured 730 days prior to and up to 1 days prior to CED]	-3287	42897
Excluded based on non-occurrence of Anti-VEGF injection [measured from CED up to and including 365 days after CED]	-21963	20934
Excluded due to insufficient enrollment [measured from CED up to and including 365 days after CED]	-2555	18379
Final cohort		18379
BETA BLOCKER COHORT	Less Excluded Patients	Remaining Patients
nAMD cohort, date of diagnosis is cohort entry date (CED)		18379
Patients with Beta blockers prescription [measured from CED up to and including 365 days after CED]		6803
Excluded based on Beta blockers prescription with more than 30 days gap	3327	3476
Excluded based on Beta blockers prescription with less than 80% daily coverage	51	3425
Excluded based on calcium blockers prescription [measured from CED up to and including 365 days after CED]	1287	2138
Total patients		2138
CALCIUM CHANNEL BLOCKER	Less Excluded Patients	Remaining Patients
nAMD cohort, date of diagnosis is cohort entry date (CED)		18379
Patients with Calcium channel blockers prescription [measured from CED up to and including 365 days after CED]		4885
Excluded based on Calcium channel blockers prescription with more than 30 days gap	2016	2869
Excluded based on Calcium channel blockers prescription with less than 80% daily coverage	36	2833
Excluded based on Beta blockers prescription [measured from CED up to and including 365 days after CED]	1383	1450
Excluded based on Topical-beta blockers prescription [measured from CED up to and including 365 days after CED]	5	1445
Total patients		1445

## Sheet: Cohort as text
nAMD COHORT Cohort Entry Entry date: Between Jul 01, 2006 and Dec 31, 2013. If a patient has multiple possible qualifying cohort entry events, the patient enters the cohort on the first-occurring qualifying event before exclusions are applied. Enrollment Measure: Enrollment Prior Enrollment: 730 days Cohort Inclusion Measure: Incident patient of nAMD with a washout period of 730 days. For the pur…

## Sheet: Analysis as text
Statistical Analysis Baseline covariate assessment This study evaluated the following patient characteristics: Age Female Hypertension Diabetes mellitus Chronic kidney disease Ischemic stroke/TIA Ischemic heart disease Chronic liver disease Chronic pulmonary disease Peripheral vascular disease Malignancy Acute venous thrombosis Pulmonary embolism Atrial Fibrillation Atrial Flutter Congestive hear…

## Sheet: Table 1
	ORIGINAL STUDY			REPLICATED STUDY
	Beta blockers	Calcium channel blockers		Beta blockers	Calcium channel blockers
N	239	155		2138	1445
Age, mean (IQR)	78 (75, 82)	78 (75, 82)		86 (77, 108)	86 (76, 108)
Female	152 (63.6%)	97 (62.6%)		1335 (62.4%)	988 (68.4%)
Hypertension	230 (96.2%)	151 (97.4%)		1849 (86.5%)	1266 (87.6%)
Diabetes mellitus	74 (30.96%)	46 (29.7%)		595 (27.8%)	356 (24.6%)
Chronic kidney disease	47 (19.7%)	25 (16.1%)		445 (20.8%)	272 (18.8%)
Transient ischemic attack	36 (15.1%)	37 (23.9%)		195 (9.1%)	121 (8.4%)
Ischemic heart disease	2 (0.84%)	4 (2.6%)		7 (0.3%)	1 (0.1%)
Chronic liver disease	6 (2.5%)	0 (0%)		8 (0.4%)	7 (0.5%)
Chronic pulmonary disease	100 (41.8%)	64 (41.3%)		604 (28.3%)	442 (30.6%)
Peripheral vascular disease	70 (29.3%)	46 (29.7%)		554 (25.9%)	330 (22.8%)
Malignancy	44 (18.4%)	32 (20.7%)		336 (15.7%)	214 (14.8%)
Acute venous thrombosis	29 (12.1%)	14 (9.0%)		92 (4.3%)	40 (2.8%)
Pulmonary embolism	5 (2.1%)	2 (1.3%)		39 (1.8%)	13 (0.9%)
Atrial fibrillation	70 (29.3%)	38 (24.5%)		536 (25.1%)	237 (16.4%)
Atrial flutter	13 (5.4%)	8 (5.2%)		58 (2.7%)	21 (1.5%)
Congestive heart failure	71 (29.7%)	28 (18.1%)		527 (24.6%)	178 (12.3%)
Myocardial infarction	54 (22.6%)	21 (13.6%)		337 (15.8%)	97 (6.7%)
Arrhythmia	106 (44.3%)	52 (33.6%)		790 (37.0%)	374 (25.9%)

## Sheet: Outcome
Outcome: Overall mean difference in injections between the Beta blockers and Calcium channel blockers groups
ORIGINAL STUDY	Beta blocker	Calcium channel blocker
Univariate analysis: mean number of injections	6.43	6.55
Univariate analysis: mean difference (95% CI)	-0.12 (-0.98, 0.74)
Multivariate analysis: mean number of injections	6.32	6.71
Multivariate analysis: mean difference (95% CI)	-0.39 (-1.29, 0.51)
REPLICATED STUDY	Beta blocker	Calcium channel blocker
Univariate analysis: mean number of injections	5.62	5.49
Univariate analysis: mean difference (95% CI)	-0.13 (-0.35, 0.09)
Multivariate analysis: mean number of injections	5.6	5.5
Multivariate analysis: mean difference (95% CI)	-0.1 (-0.33, 0.13)

## Sheet: Codes
Acute venous thrombosis
This event measure was defined as occurring when any of the following criteria were met:
	The occurrence of Medical Services with the following attributes:
	Diagnosis Code (Any Position) is any of: { "451.81", "451.82", "451.83", "451.84", "451.89", "451.1", "451.11", "451.19", "451.2", "451.9", "453.1", "453.2", "453.4", "453.40", "453.41", "453.42", "453.6", "453.8", "453.81", "453.82", "453.83", "453.84", "453.85", "453.86", "453.87", "453.89", "453.9" }
	451.81 - (ICD9) PHLEBITIS AND THROMBOPHLEBITIS OF ILIAC VEIN
	451.82 - (ICD9) PHLEBITIS AND THROMBOPHLEBITIS OF SUPERFICIAL VEINS OF UPPER EXTREMITIES
	451.83 - (ICD9) PHLEBITIS AND THROMBOPHLEBITIS OF DEEP VEINS OF UPPER EXTREMITIES
	451.84 - (ICD9) PHLEBITIS AND THROMBOPHLEBITIS OF UPPER EXTREMITIES UNSPECIFIED
	451.89 - (ICD9) PHLEBITIS AND THROMBOPHLEBITIS OF OTHER SITES
	451.1 - (ICD9) PHLEBITIS AND THROMBOPHLEBITIS OF DEEP VEINS OF LOWER EXTREMITIES
	451.11 - (ICD9) PHLEBITIS AND THROMBOPHLEBITIS OF FEMORAL VEIN (DEEP) (SUPERFICIAL)
	451.19 - (ICD9) PHLEBITIS AND THROMBOPHLEBITIS OF OTHER
	451.2 - (ICD9) PHLEBITIS AND THROMBOPHLEBITIS OF LOWER EXTREMITIES UNSPECIFIED
	451.9 - (ICD9) PHLEBITIS AND THROMBOPHLEBITIS OF UNSPECIFIED SITE
	453.1 - (ICD9) THROMBOPHLEBITIS MIGRANS
	453.2 - (ICD9) EMBOLISM AND THROMBOSIS OF INFERIOR VENA CAVA
	453.4 - (ICD9) ACUTE VENOUS EMBOLISM AND THROMBOSIS OF DEEP VESSELS OF LOWER EXTREMITY
	453.40 - (ICD9) ACUTE VENOUS EMBOLISM AND THROMBOSIS OF UNSPECIFIED DEEP VESSELS OF LOWER EXTREMITY
	453.41 - (ICD9) ACUTE VENOUS EMBOLISM AND THROMBOSIS OF DEEP VESSELS OF PROXIMAL LOWER EXTREMITY
	453.42 - (ICD9) ACUTE VENOUS EMBOLISM AND THROMBOSIS OF DEEP VESSELS OF DISTAL LOWER EXTREMITY
	453.6 - (ICD9) VENOUS EMBOLISM AND THROMBOSIS OF SUPERFICIAL VESSELS OF LOWER EXTREMITY
	453.8 - (ICD9) ACUTE VENOUS EMBOLISM AND THROMBOSIS OF OTHER SPECIFIED VEINS
	453.81 - (ICD9) ACUTE VENOUS EMBOLISM AND THROMBOSIS OF SUPERFICIAL VEINS OF UPPER EXTREMITY
	453.82 - (ICD9) ACUTE VENOUS EMBOLISM AND THROMBOSIS OF DEEP VEINS OF UPPER EXTREMITY
	453.83 - (ICD9) ACUTE VENOUS EMBOLISM AND THROMBOSIS OF UPPER EXTREMITY UNSPECIFIED
	453.84 - (ICD9) ACUTE VENOUS EMBOLISM AND THROMBOSIS OF AXILLARY VEINS
	453.85 - (ICD9) ACUTE VENOUS EMBOLISM AND THROMBOSIS OF SUBCLAVIAN VEINS
	453.86 - (ICD9) ACUTE VENOUS EMBOLISM AND THROMBOSIS OF INTERNAL JUGULAR VEINS
	453.87 - (ICD9) ACUTE VENOUS EMBOLISM AND THROMBOSIS OF OTHER THORACIC VEINS
	453.89 - (ICD9) ACUTE VENOUS EMBOLISM AND THROMBOSIS OF OTHER SPECIFIED VEINS
	453.9 - (ICD9) EMBOLISM AND THROMBOSIS OF UNSPECIFIED SITE
Anti-VEGF agents
This event measure was defined as occurring when any of the following criteria were met:
	The occurrence of Medical Services with the following attributes:
	HCPCS/PROC_CD Procedure Code is any of: { "C9291", "J0178", "J3590", "J3490", "Q2046", "C9233", "J2778", "C9399", "C9257", "S0116", "J9035", "Q2024", "J2503" }
	C9291
	J0178 - Injection, aflibercept, 1 mg
	J3590 - UNCLASSIFIED BIOLOGICS
	J3490 - UNCLASSIFIED DRUGS
	Q2046 - Injection, aflibercept, 1 mg
	C9233 - INJECTION, RANIBIZUMAB, 0.5 MG
	J2778 - Injection, ranibizumab, 0. 1 mg / INJECTION, RANIBIZUMAB, 0.1 MG
	C9399 - UNCLASSIFIED DRUGS OR BIOLOGICALS
	C9257 - Injection, bevacizumab, 0. 25 mg / INJECTION, BEVACIZUMAB, 0.25 MG
	S0116 - BEVACIZUMAB, 100 MG
	J9035 - INJECTION, BEVACIZUMAB, 10 MG
	Q2024 - Injection, bevacizumab, 0. 25 mg / INJECTION, BEVACIZUMAB, 0.25 MG
	J2503 - Injection, pegaptanib sodium, 0. 3 mg / INJECTION, PEGAPTANIB SODIUM, 0.3 MG
Anti-VEGF injection
This measures the concurrence of the following source measures:
	Intravitreal injection
	Anti-VEGF agents
Days in all periods on which all of the above measures overlap will be flagged as 'true.'
Arrhythmia
This event measure was defined as occurring when any of the following criteria were met:
	The occurrence of Medical Services with the following attributes:
	Diagnosis Code (Any Position) is any of: { "427", "427.0", "427.1", "427.2", "427.3", "427.31", "427.32", "427.4", "427.41", "427.42", "427.5", "427.6", "427.60", "427.61", "427.69", "427.8", "427.81", "427.89", "427.9" }
	427 - (ICD9) CARDIAC DYSRHYTHMIAS
	427.0 - (ICD9) PAROXYSMAL SUPRAVENTRICULAR TACHYCARDIA
	427.1 - (ICD9) PAROXYSMAL VENTRICULAR TACHYCARDIA
	427.2 - (ICD9) PAROXYSMAL TACHYCARDIA UNSPECIFIED
	427.3 - (ICD9) ATRIAL FIBRILLATION AND FLUTTER
	427.31 - (ICD9) ATRIAL FIBRILLATION
	427.32 - (ICD9) ATRIAL FLUTTER
	427.4 - (ICD9) VENTRICULAR FIBRILLATION AND FLUTTER
	427.41 - (ICD9) VENTRICULAR FIBRILLATION
	427.42 - (ICD9) VENTRICULAR FLUTTER
	427.5 - (ICD9) CARDIAC ARREST
	427.6 - (ICD9) PREMATURE BEATS
	427.60 - (ICD9) PREMATURE BEATS UNSPECIFIED
	427.61 - (ICD9) SUPRAVENTRICULAR PREMATURE BEATS
	427.69 - (ICD9) OTHER PREMATURE BEATS
	427.8 - (ICD9) OTHER SPECIFIED CARDIAC DYSRHYTHMIAS
	427.81 - (ICD9) SINOATRIAL NODE DYSFUNCTION
	427.89 - (ICD9) OTHER SPECIFIED CARDIAC DYSRHYTHMIAS
	427.9 - (ICD9) CARDIAC DYSRHYTHMIA UNSPECIFIED
Atrial Fibrillation
This event measure was defined as occurring when any of the following criteria were met:
	The occurrence of Medical Services with the following attributes:
	Diagnosis Code (Any Position) is any of: { "427.31" }
	427.31 - (ICD9) ATRIAL FIBRILLATION
Atrial Flutter
This event measure was defined as occurring when any of the following criteria were met:
	The occurrence of Medical Services with the following attributes:
	Diagnosis Code (Any Position) is any of: { "427.32" }
	427.32 - (ICD9) ATRIAL FLUTTER
Chronic kidney disease
This event measure was defined as occurring when any of the following criteria were met:
	The occurrence of Medical Services with the following attributes:
	Diagnosis Code (Any Position) is any of: { "582", "582.0", "582.1", "582.2", "582.4", "582.8", "582.81", "582.89", "582.9", "583", "583.0", "583.1", "583.2", "583.4", "583.6", "583.7", "583.8", "583.81", "583.89", "583.9", "585.1", "585.2", "585.3", "585.4", "585.9", "586", "587", "588.0" }
	582 - (ICD9) CHRONIC GLOMERULONEPHRITIS
	582.0 - (ICD9) CHRONIC GLOMERULONEPHRITIS WITH LESION OF PROLIFERATIVE GLOMERULONEPHRITIS
	582.1 - (ICD9) CHRONIC GLOMERULONEPHRITIS WITH LESION OF MEMBRANOUS GLOMERULONEPHRITIS
	582.2 - (ICD9) CHRONIC GLOMERULONEPHRITIS WITH LESION OF MEMBRANOPROLIFERATIVE GLOMERULONEPHRITIS
	582.4 - (ICD9) CHRONIC GLOMERULONEPHRITIS WITH LESION OF RAPIDLY PROGRESSIVE GLOMERULONEPHRITIS
	582.8 - (ICD9) CHRONIC GLOMERULONEPHRITIS WITH OTHER SPECIFIED PATHOLOGICAL LESION IN KIDNEY
	582.81 - (ICD9) CHRONIC GLOMERULONEPHRITIS IN DISEASES CLASSIFIED ELSEWHERE
	582.89 - (ICD9) OTHER CHRONIC GLOMERULONEPHRITIS WITH SPECIFIED PATHOLOGICAL LESION IN KIDNEY
	582.9 - (ICD9) CHRONIC GLOMERULONEPHRITIS WITH UNSPECIFIED PATHOLOGICAL LESION IN KIDNEY
	583 - (ICD9) NEPHRITIS AND NEPHROPATHY NOT SPECIFIED AS ACUTE OR CHRONIC
	583.0 - (ICD9) NEPHRITIS AND NEPHROPATHY NOT SPECIFIED AS ACUTE OR CHRONIC WITH LESION OF PROLIFERATIVE GLOMERULONEPHRITIS
	583.1 - (ICD9) NEPHRITIS AND NEPHROPATHY NOT SPECIFIED AS ACUTE OR CHRONIC WITH LESION OF MEMBRANOUS GLOMERULONEPHRITIS
	583.2 - (ICD9) NEPHRITIS AND NEPHROPATHY NOT SPECIFIED AS ACUTE OR CHRONIC WITH LESION OF MEMBRANOPROLIFERATIVE GLOMERULONEPHRITIS
	583.4 - (ICD9) NEPHRITIS AND NEPHROPATHY NOT SPECIFIED AS ACUTE OR CHRONIC WITH LESION OF RAPIDLY PROGRESSIVE GLOMERULONEPHRITIS
	583.6 - (ICD9) NEPHRITIS AND NEPHROPATHY NOT SPECIFIED AS ACUTE OR CHRONIC WITH LESION OF RENAL CORTICAL NECROSIS
	583.7 - (ICD9) NEPHRITIS AND NEPHROPATHY NOT SPECIFIED AS ACUTE OR CHRONIC WITH LESION OF RENAL MEDULLARY NECROSIS
	583.8 - (ICD9) NEPHRITIS AND NEPHROPATHY NOT SPECIFIED AS ACUTE OR CHRONIC WITH OTHER SPECIFIED PATHOLOGICAL LESION IN KIDNEY
	583.81 - (ICD9) NEPHRITIS AND NEPHROPATHY NOT SPECIFIED AS ACUTE OR CHRONIC IN DISEASES CLASSIFIED ELSEWHERE
	583.89 - (ICD9) OTHER NEPHRITIS AND NEPHROPATHY NOT SPECIFIED AS ACUTE OR CHRONIC WITH SPECIFIED PATHOLOGICAL LESION IN KIDNEY
	583.9 - (ICD9) NEPHRITIS AND NEPHROPATHY NOT SPECIFIED AS ACUTE OR CHRONIC WITH UNSPECIFIED PATHOLOGICAL LESION IN KIDNEY
	585.1 - (ICD9) CHRONIC KIDNEY DISEASE STAGE I
	585.2 - (ICD9) CHRONIC KIDNEY DISEASE STAGE II (MILD)
	585.3 - (ICD9) CHRONIC KIDNEY DISEASE STAGE III (MODERATE)
	585.4 - (ICD9) CHRONIC KIDNEY DISEASE STAGE IV (SEVERE)
	585.9 - (ICD9) CHRONIC KIDNEY DISEASE UNSPECIFIED
	586 - (ICD9) RENAL FAILURE UNSPECIFIED
	587 - (ICD9) RENAL SCLEROSIS UNSPECIFIED
	588.0 - (ICD9) RENAL OSTEODYSTROPHY
Chronic liver disease
This event measure was defined as occurring when any of the following criteria were met:
	The occurrence of Medical Services with the following attributes:
	Diagnosis Code (Any Position) is any of: { "456.0", "456.1", "456.2", "456.20", "456.21", "572.2", "572.3", "572.4", "572.8", "575.5", "575.6" }
	456.0 - (ICD9) ESOPHAGEAL VARICES WITH BLEEDING
	456.1 - (ICD9) ESOPHAGEAL VARICES WITHOUT BLEEDING
	456.2 - (ICD9) ESOPHAGEAL VARICES IN DISEASES CLASSIFIED ELSEWHERE
	456.20 - (ICD9) ESOPHAGEAL VARICES IN DISEASES CLASSIFIED ELSEWHERE WITH BLEEDING
	456.21 - (ICD9) ESOPHAGEAL VARICES IN DISEASES CLASSIFIED ELSEWHERE WITHOUT BLEEDING
	572.2 - (ICD9) HEPATIC ENCEPHALOPATHY
	572.3 - (ICD9) PORTAL HYPERTENSION
	572.4 - (ICD9) HEPATORENAL SYNDROME
	572.8 - (ICD9) OTHER SEQUELAE OF CHRONIC LIVER DISEASE
	575.5 - (ICD9) FISTULA OF GALLBLADDER
	575.6 - (ICD9) CHOLESTEROLOSIS OF GALLBLADDER
Chronic pulmonary disease
This event measure was defined as occurring when any of the following criteria were met:
	The occurrence of Medical Services with the following attributes:
	Diagnosis Code (Any Position) is any of: { "416.8", "416.9", "490", "491", "491.0", "491.1", "491.2", "491.20", "491.21", "491.22", "491.8", "491.9", "492", "492.0", "492.8", "493", "493.0", "493.00", "493.01", "493.02", "493.1", "493.10", "493.11", "493.12", "493.2", "493.20", "493.21", "493.22", "493.8", "493.81", "493.82", "493.9", "493.90", "493.91", "493.92", "494", "494.0", "494.1", "495", …
	416.8 - (ICD9) OTHER CHRONIC PULMONARY HEART DISEASES
	416.9 - (ICD9) CHRONIC PULMONARY HEART DISEASE UNSPECIFIED
	490 - (ICD9) BRONCHITIS NOT SPECIFIED AS ACUTE OR CHRONIC
	491 - (ICD9) CHRONIC BRONCHITIS
	491.0 - (ICD9) SIMPLE CHRONIC BRONCHITIS
	491.1 - (ICD9) MUCOPURULENT CHRONIC BRONCHITIS
	491.2 - (ICD9) OBSTRUCTIVE CHRONIC BRONCHITIS
	491.20 - (ICD9) OBSTRUCTIVE CHRONIC BRONCHITIS WITHOUT EXACERBATION
	491.21 - (ICD9) OBSTRUCTIVE CHRONIC BRONCHITIS WITH (ACUTE) EXACERBATION
	491.22 - (ICD9) OBSTRUCTIVE CHRONIC BRONCHITIS WITH ACUTE BRONCHITIS
	491.8 - (ICD9) OTHER CHRONIC BRONCHITIS
	491.9 - (ICD9) UNSPECIFIED CHRONIC BRONCHITIS
	492 - (ICD9) EMPHYSEMA
	492.0 - (ICD9) EMPHYSEMATOUS BLEB
	492.8 - (ICD9) OTHER EMPHYSEMA
	493 - (ICD9) ASTHMA
	493.0 - (ICD9) EXTRINSIC ASTHMA
	493.00 - (ICD9) EXTRINSIC ASTHMA UNSPECIFIED
	493.01 - (ICD9) EXTRINSIC ASTHMA WITH STATUS ASTHMATICUS
	493.02 - (ICD9) EXTRINSIC ASTHMA WITH (ACUTE) EXACERBATION
	493.1 - (ICD9) INTRINSIC ASTHMA
	493.10 - (ICD9) INTRINSIC ASTHMA UNSPECIFIED
	493.11 - (ICD9) INTRINSIC ASTHMA WITH STATUS ASTHMATICUS
	493.12 - (ICD9) INTRINSIC ASTHMA WITH (ACUTE) EXACERBATION
	493.2 - (ICD9) CHRONIC OBSTRUCTIVE ASTHMA
	493.20 - (ICD9) CHRONIC OBSTRUCTIVE ASTHMA UNSPECIFIED
	493.21 - (ICD9) CHRONIC OBSTRUCTIVE ASTHMA WITH STATUS ASTHMATICUS
	493.22 - (ICD9) CHRONIC OBSTRUCTIVE ASTHMA WITH (ACUTE) EXACERBATION
	493.8 - (ICD9) OTHER SPECIFIED ASTHMA
	493.81 - (ICD9) EXERCISE-INDUCED BRONCHOSPASM
	493.82 - (ICD9) COUGH VARIANT ASTHMA
	493.9 - (ICD9) ASTHMA UNSPECIFIED
	493.90 - (ICD9) ASTHMA UNSPECIFIED
	493.91 - (ICD9) ASTHMA UNSPECIFIED TYPE WITH STATUS ASTHMATICUS
	493.92 - (ICD9) ASTHMA UNSPECIFIED WITH (ACUTE) EXACERBATION
	494 - (ICD9) BRONCHIECTASIS
	494.0 - (ICD9) BRONCHIECTASIS WITHOUT ACUTE EXACERBATION
	494.1 - (ICD9) BRONCHIECTASIS WITH ACUTE EXACERBATION
	495 - (ICD9) EXTRINSIC ALLERGIC ALVEOLITIS
	495.0 - (ICD9) FARMERS' LUNG
	495.1 - (ICD9) BAGASSOSIS
	495.2 - (ICD9) BIRD-FANCIERS' LUNG
	495.3 - (ICD9) SUBEROSIS
	495.4 - (ICD9) MALT WORKERS' LUNG
	495.5 - (ICD9) MUSHROOM WORKERS' LUNG
	495.6 - (ICD9) MAPLE BARK-STRIPPERS' LUNG
	495.7 - (ICD9) VENTILATION PNEUMONITIS
	495.8 - (ICD9) OTHER SPECIFIED ALLERGIC ALVEOLITIS AND PNEUMONITIS
	495.9 - (ICD9) UNSPECIFIED ALLERGIC ALVEOLITIS AND PNEUMONITIS
	496 - (ICD9) CHRONIC AIRWAY OBSTRUCTION NOT ELSEWHERE CLASSIFIED
	500 - (ICD9) COAL WORKERS' PNEUMOCONIOSIS
	501 - (ICD9) ASBESTOSIS
	502 - (ICD9) PNEUMOCONIOSIS DUE TO OTHER SILICA OR SILICATES
	503 - (ICD9) PNEUMOCONIOSIS DUE TO OTHER INORGANIC DUST
	504 - (ICD9) PNEUMONOPATHY DUE TO INHALATION OF OTHER DUST
	505 - (ICD9) PNEUMOCONIOSIS UNSPECIFIED
	506.4 - (ICD9) CHRONIC RESPIRATORY CONDITIONS DUE TO FUMES AND VAPORS
	508.1 - (ICD9) CHRONIC AND OTHER PULMONARY MANIFESTATIONS DUE TO RADIATION
	508.8 - (ICD9) RESPIRATORY CONDITIONS DUE TO OTHER SPECIFIED EXTERNAL AGENTS
Congestive heart failure
This event measure was defined as occurring when any of the following criteria were met:
	The occurrence of Medical Services with the following attributes:
	Diagnosis Code (Any Position) is any of: { "398.91", "402.01", "402.11", "402.91", "404.01", "404.03", "404.11", "404.13", "404.91", "404.93", "425.4", "425.5", "425.7", "425.8", "425.9", "428", "428.0", "428.1", "428.2", "428.20", "428.21", "428.22", "428.23", "428.3", "428.30", "428.31", "428.32", "428.33", "428.4", "428.40", "428.41", "428.42", "428.43", "428.9" }
	398.91 - (ICD9) RHEUMATIC HEART FAILURE (CONGESTIVE)
	402.01 - (ICD9) MALIGNANT HYPERTENSIVE HEART DISEASE WITH HEART FAILURE
	402.11 - (ICD9) BENIGN HYPERTENSIVE HEART DISEASE WITH HEART FAILURE
	402.91 - (ICD9) UNSPECIFIED HYPERTENSIVE HEART DISEASE WITH HEART FAILURE
	404.01 - (ICD9) HYPERTENSIVE HEART AND CHRONIC KIDNEY DISEASE MALIGNANT WITH HEART FAILURE WITH CHRONIC KIDNEY DISEASE STAGE I THROUGH STAGE IV OR UNSPECIFIED
	404.03 - (ICD9) HYPERTENSIVE HEART AND CHRONIC KIDNEY DISEASE MALIGNANT WITH HEART FAILURE WITH CHRONIC KIDNEY DISEASE STAGE V OR END STAGE RENAL DISEASE
	404.11 - (ICD9) HYPERTENSIVE HEART AND CHRONIC KIDNEY DISEASE BENIGN WITH HEART FAILURE WITH CHRONIC KIDNEY DISEASE STAGE I THROUGH STAGE IV OR UNSPECIFIED
	404.13 - (ICD9) HYPERTENSIVE HEART AND CHRONIC KIDNEY DISEASE BENIGN WITH HEART FAILURE WITH CHRONIC KIDNEY DISEASE STAGE V OR END STAGE RENAL DISEASE
	404.91 - (ICD9) HYPERTENSIVE HEART AND CHRONIC KIDNEY DISEASE UNSPECIFIED WITH HEART FAILURE WITH CHRONIC KIDNEY DISEASE STAGE I THROUGH STAGE IV OR UNSPECIFIED
	404.93 - (ICD9) HYPERTENSIVE HEART AND CHRONIC KIDNEY DISEASE UNSPECIFIED WITH HEART FAILURE WITH CHRONIC KIDNEY DISEASE STAGE V OR END STAGE RENAL DISEASE
	425.4 - (ICD9) OTHER PRIMARY CARDIOMYOPATHIES
	425.5 - (ICD9) ALCOHOLIC CARDIOMYOPATHY
	425.7 - (ICD9) NUTRITIONAL AND METABOLIC CARDIOMYOPATHY
	425.8 - (ICD9) CARDIOMYOPATHY IN OTHER DISEASES CLASSIFIED ELSEWHERE
	425.9 - (ICD9) SECONDARY CARDIOMYOPATHY UNSPECIFIED
	428 - (ICD9) HEART FAILURE
	428.0 - (ICD9) CONGESTIVE HEART FAILURE UNSPECIFIED
	428.1 - (ICD9) LEFT HEART FAILURE
	428.2 - (ICD9) SYSTOLIC HEART FAILURE
	428.20 - (ICD9) UNSPECIFIED SYSTOLIC HEART FAILURE
	428.21 - (ICD9) ACUTE SYSTOLIC HEART FAILURE
	428.22 - (ICD9) CHRONIC SYSTOLIC HEART FAILURE
	428.23 - (ICD9) ACUTE ON CHRONIC SYSTOLIC HEART FAILURE
	428.3 - (ICD9) DIASTOLIC HEART FAILURE
	428.30 - (ICD9) UNSPECIFIED DIASTOLIC HEART FAILURE
	428.31 - (ICD9) ACUTE DIASTOLIC HEART FAILURE
	428.32 - (ICD9) CHRONIC DIASTOLIC HEART FAILURE
	428.33 - (ICD9) ACUTE ON CHRONIC DIASTOLIC HEART FAILURE
	428.4 - (ICD9) COMBINED SYSTOLIC AND DIASTOLIC HEART FAILURE
	428.40 - (ICD9) UNSPECIFIED COMBINED SYSTOLIC AND DIASTOLIC HEART FAILURE
	428.41 - (ICD9) ACUTE COMBINED SYSTOLIC AND DIASTOLIC HEART FAILURE
	428.42 - (ICD9) CHRONIC COMBINED SYSTOLIC AND DIASTOLIC HEART FAILURE
	428.43 - (ICD9) ACUTE ON CHRONIC COMBINED SYSTOLIC AND DIASTOLIC HEART FAILURE
	428.9 - (ICD9) HEART FAILURE UNSPECIFIED
Diabetes mellitus
This event measure was defined as occurring when any of the following criteria were met:
	The occurrence of Medical Services with the following attributes:
	Diagnosis Code (Any Position) is any of: { "250.0", "250.00", "250.01", "250.02", "250.03", "250.1", "250.10", "250.11", "250.12", "250.13", "250.2", "250.20", "250.21", "250.22", "250.23", "250.3", "250.30", "250.31", "250.32", "250.33", "250.4", "250.40", "250.41", "250.42", "250.43", "250.5", "250.50", "250.51", "250.52", "250.53", "250.6", "250.60", "250.61", "250.62", "250.63", "250.7", "250…
	250.0 - (ICD9) DIABETES MELLITUS WITHOUT MENTION OF COMPLICATION
	250.00 - (ICD9) DIABETES MELLITUS WITHOUT MENTION OF COMPLICATION TYPE II OR UNSPECIFIED TYPE NOT STATED AS UNCONTROLLED
	250.01 - (ICD9) DIABETES MELLITUS WITHOUT MENTION OF COMPLICATION TYPE I [JUVENILE TYPE] NOT STATED AS UNCONTROLLED
	250.02 - (ICD9) DIABETES MELLITUS WITHOUT MENTION OF COMPLICATION TYPE II OR UNSPECIFIED TYPE UNCONTROLLED
	250.03 - (ICD9) DIABETES MELLITUS WITHOUT MENTION OF COMPLICATION TYPE I [JUVENILE TYPE] UNCONTROLLED
	250.1 - (ICD9) DIABETES WITH KETOACIDOSIS
	250.10 - (ICD9) DIABETES WITH KETOACIDOSIS TYPE II OR UNSPECIFIED TYPE NOT STATED AS UNCONTROLLED
	250.11 - (ICD9) DIABETES WITH KETOACIDOSIS TYPE I [JUVENILE TYPE] NOT STATED AS UNCONTROLLED
	250.12 - (ICD9) DIABETES WITH KETOACIDOSIS TYPE II OR UNSPECIFIED TYPE UNCONTROLLED
	250.13 - (ICD9) DIABETES WITH KETOACIDOSIS TYPE I [JUVENILE TYPE] UNCONTROLLED
	250.2 - (ICD9) DIABETES WITH HYPEROSMOLARITY
	250.20 - (ICD9) DIABETES WITH HYPEROSMOLARITY TYPE II OR UNSPECIFIED TYPE NOT STATED AS UNCONTROLLED
	250.21 - (ICD9) DIABETES WITH HYPEROSMOLARITY TYPE I [JUVENILE TYPE] NOT STATED AS UNCONTROLLED
	250.22 - (ICD9) DIABETES WITH HYPEROSMOLARITY TYPE II OR UNSPECIFIED TYPE UNCONTROLLED
	250.23 - (ICD9) DIABETES WITH HYPEROSMOLARITY TYPE I [JUVENILE TYPE] UNCONTROLLED
	250.3 - (ICD9) DIABETES WITH OTHER COMA
	250.30 - (ICD9) DIABETES WITH OTHER COMA TYPE II OR UNSPECIFIED TYPE NOT STATED AS UNCONTROLLED
	250.31 - (ICD9) DIABETES WITH OTHER COMA TYPE I [JUVENILE TYPE] NOT STATED AS UNCONTROLLED
	250.32 - (ICD9) DIABETES WITH OTHER COMA TYPE II OR UNSPECIFIED TYPE UNCONTROLLED
	250.33 - (ICD9) DIABETES WITH OTHER COMA TYPE I [JUVENILE TYPE] UNCONTROLLED
	250.4 - (ICD9) DIABETES WITH RENAL MANIFESTATIONS
	250.40 - (ICD9) DIABETES WITH RENAL MANIFESTATIONS TYPE II OR UNSPECIFIED TYPE NOT STATED AS UNCONTROLLED
	250.41 - (ICD9) DIABETES WITH RENAL MANIFESTATIONS TYPE I [JUVENILE TYPE] NOT STATED AS UNCONTROLLED
	250.42 - (ICD9) DIABETES WITH RENAL MANIFESTATIONS TYPE II OR UNSPECIFIED TYPE UNCONTROLLED
	250.43 - (ICD9) DIABETES WITH RENAL MANIFESTATIONS TYPE I [JUVENILE TYPE] UNCONTROLLED
	250.5 - (ICD9) DIABETES WITH OPHTHALMIC MANIFESTATIONS
	250.50 - (ICD9) DIABETES WITH OPHTHALMIC MANIFESTATIONS TYPE II OR UNSPECIFIED TYPE NOT STATED AS UNCONTROLLED
	250.51 - (ICD9) DIABETES WITH OPHTHALMIC MANIFESTATIONS TYPE I [JUVENILE TYPE] NOT STATED AS UNCONTROLLED
	250.52 - (ICD9) DIABETES WITH OPHTHALMIC MANIFESTATIONS TYPE II OR UNSPECIFIED TYPE UNCONTROLLED
	250.53 - (ICD9) DIABETES WITH OPHTHALMIC MANIFESTATIONS TYPE I [JUVENILE TYPE] UNCONTROLLED
	250.6 - (ICD9) DIABETES WITH NEUROLOGICAL MANIFESTATIONS
	250.60 - (ICD9) DIABETES WITH NEUROLOGICAL MANIFESTATIONS TYPE II OR UNSPECIFIED TYPE NOT STATED AS UNCONTROLLED
	250.61 - (ICD9) DIABETES WITH NEUROLOGICAL MANIFESTATIONS TYPE I [JUVENILE TYPE] NOT STATED AS UNCONTROLLED
	250.62 - (ICD9) DIABETES WITH NEUROLOGICAL MANIFESTATIONS TYPE II OR UNSPECIFIED TYPE UNCONTROLLED
	250.63 - (ICD9) DIABETES WITH NEUROLOGICAL MANIFESTATIONS TYPE I [JUVENILE TYPE] UNCONTROLLED
	250.7 - (ICD9) DIABETES WITH PERIPHERAL CIRCULATORY DISORDERS
	250.70 - (ICD9) DIABETES WITH PERIPHERAL CIRCULATORY DISORDERS TYPE II OR UNSPECIFIED TYPE NOT STATED AS UNCONTROLLED
	250.71 - (ICD9) DIABETES WITH PERIPHERAL CIRCULATORY DISORDERS TYPE I [JUVENILE TYPE] NOT STATED AS UNCONTROLLED
	250.72 - (ICD9) DIABETES WITH PERIPHERAL CIRCULATORY DISORDERS TYPE II OR UNSPECIFIED TYPE UNCONTROLLED
	250.73 - (ICD9) DIABETES WITH PERIPHERAL CIRCULATORY DISORDERS TYPE I [JUVENILE TYPE] UNCONTROLLED
	250.8 - (ICD9) DIABETES WITH OTHER SPECIFIED MANIFESTATIONS
	250.80 - (ICD9) DIABETES WITH OTHER SPECIFIED MANIFESTATIONS TYPE II OR UNSPECIFIED TYPE NOT STATED AS UNCONTROLLED
	250.81 - (ICD9) DIABETES WITH OTHER SPECIFIED MANIFESTATIONS TYPE I [JUVENILE TYPE] NOT STATED AS UNCONTROLLED
	250.82 - (ICD9) DIABETES WITH OTHER SPECIFIED MANIFESTATIONS TYPE II OR UNSPECIFIED TYPE UNCONTROLLED
	250.83 - (ICD9) DIABETES WITH OTHER SPECIFIED MANIFESTATIONS TYPE I [JUVENILE TYPE] UNCONTROLLED
	250.9 - (ICD9) DIABETES WITH UNSPECIFIED COMPLICATION
	250.90 - (ICD9) DIABETES WITH UNSPECIFIED COMPLICATION TYPE II OR UNSPECIFIED TYPE NOT STATED AS UNCONTROLLED
	250.91 - (ICD9) DIABETES WITH UNSPECIFIED COMPLICATION TYPE I [JUVENILE TYPE] NOT STATED AS UNCONTROLLED
	250.92 - (ICD9) DIABETES WITH UNSPECIFIED COMPLICATION TYPE II OR UNSPECIFIED TYPE UNCONTROLLED
	250.93 - (ICD9) DIABETES WITH UNSPECIFIED COMPLICATION TYPE I [JUVENILE TYPE] UNCONTROLLED
	250 - (ICD9) DIABETES MELLITUS
Female
This measure dichotomizes Gender to be true for the following values:
	F = FEMALE
Hypertension
This event measure was defined as occurring when any of the following criteria were met:
	The occurrence of Medical Services with the following attributes:
	Diagnosis Code (Any Position) is any of: { "401.0", "401.1", "401.9", "402.0", "402.00", "402.01", "402.1", "402.10", "402.11", "402.9", "402.90", "402.91", "403.0", "403.00", "403.01", "403.1", "403.10", "403.11", "403.9", "403.90", "403.91", "404", "404.0", "404.00", "404.01", "404.02", "404.03", "404.1", "404.10", "404.11", "404.12", "404.13", "404.9", "404.90", "404.91", "404.92", "404.93", "…
	401.0 - (ICD9) MALIGNANT ESSENTIAL HYPERTENSION
	401.1 - (ICD9) BENIGN ESSENTIAL HYPERTENSION
	401.9 - (ICD9) UNSPECIFIED ESSENTIAL HYPERTENSION
	402.0 - (ICD9) MALIGNANT HYPERTENSIVE HEART DISEASE
	402.00 - (ICD9) MALIGNANT HYPERTENSIVE HEART DISEASE WITHOUT HEART FAILURE
	402.01 - (ICD9) MALIGNANT HYPERTENSIVE HEART DISEASE WITH HEART FAILURE
	402.1 - (ICD9) BENIGN HYPERTENSIVE HEART DISEASE
	402.10 - (ICD9) BENIGN HYPERTENSIVE HEART DISEASE WITHOUT HEART FAILURE
	402.11 - (ICD9) BENIGN HYPERTENSIVE HEART DISEASE WITH HEART FAILURE
	402.9 - (ICD9) UNSPECIFIED HYPERTENSIVE HEART DISEASE
	402.90 - (ICD9) UNSPECIFIED HYPERTENSIVE HEART DISEASE WITHOUT HEART FAILURE
	402.91 - (ICD9) UNSPECIFIED HYPERTENSIVE HEART DISEASE WITH HEART FAILURE
	403.0 - (ICD9) MALIGNANT HYPERTENSIVE KIDNEY DISEASE
	403.00 - (ICD9) HYPERTENSIVE CHRONIC KIDNEY DISEASE MALIGNANT WITH CHRONIC KIDNEY DISEASE STAGE I THROUGH STAGE IV OR UNSPECIFIED
	403.01 - (ICD9) HYPERTENSIVE CHRONIC KIDNEY DISEASE MALIGNANT WITH CHRONIC KIDNEY DISEASE STAGE V OR END STAGE RENAL DISEASE
	403.1 - (ICD9) BENIGN HYPERTENSIVE KIDNEY DISEASE
	403.10 - (ICD9) HYPERTENSIVE KIDNEY DISEASE BENIGN WITH CHRONIC KIDNEY DISEASE STAGE I THROUGH STAGE IV OR UNSPECIFIED
	403.11 - (ICD9) HYPERTENSIVE KIDNEY DISEASE BENIGN WITH CHRONIC KIDNEY DISEASE STAGE V OR END STAGE RENAL DISEASE
	403.9 - (ICD9) UNSPECIFIED HYPERTENSIVE KIDNEY DISEASE
	403.90 - (ICD9) HYPERTENSIVE CHRONIC KIDNEY DISEASE UNSPECIFIED WITH CHRONIC KIDNEY DISEASE STAGE I THROUGH STAGE IV OR UNSPECIFIED
	403.91 - (ICD9) HYPERTENSIVE CHRONIC KIDNEY DISEASE UNSPECIFIED WITH CHRONIC KIDNEY DISEASE STAGE V OR END STAGE RENAL DISEASE
	404 - (ICD9) HYPERTENSIVE HEART AND CHRONIC KIDNEY DISEASE
	404.0 - (ICD9) MALIGNANT HYPERTENSIVE HEART AND KIDNEY DISEASE
	404.00 - (ICD9) HYPERTENSIVE HEART AND CHRONIC KIDNEY DISEASE MALIGNANT WITHOUT HEART FAILURE WITH CHRONIC KIDNEY DISEASE STAGE I THROUGH STAGE IV OR UNSPECIFIED
	404.01 - (ICD9) HYPERTENSIVE HEART AND CHRONIC KIDNEY DISEASE MALIGNANT WITH HEART FAILURE WITH CHRONIC KIDNEY DISEASE STAGE I THROUGH STAGE IV OR UNSPECIFIED
	404.02 - (ICD9) HYPERTENSIVE HEART AND CHRONIC KIDNEY DISEASE MALIGNANT WITHOUT HEART FAILURE WITH CHRONIC KIDNEY DISEASE STAGE V OR END STAGE RENAL DISEASE
	404.03 - (ICD9) HYPERTENSIVE HEART AND CHRONIC KIDNEY DISEASE MALIGNANT WITH HEART FAILURE WITH CHRONIC KIDNEY DISEASE STAGE V OR END STAGE RENAL DISEASE
	404.1 - (ICD9) BENIGN HYPERTENSIVE HEART AND KIDNEY DISEASE
	404.10 - (ICD9) HYPERTENSIVE HEART AND CHRONIC KIDNEY DISEASE BENIGN WITHOUT HEART FAILURE WITH CHRONIC KIDNEY DISEASE STAGE I THROUGH STAGE IV OR UNSPECIFIED
	404.11 - (ICD9) HYPERTENSIVE HEART AND CHRONIC KIDNEY DISEASE BENIGN WITH HEART FAILURE WITH CHRONIC KIDNEY DISEASE STAGE I THROUGH STAGE IV OR UNSPECIFIED
	404.12 - (ICD9) HYPERTENSIVE HEART AND CHRONIC KIDNEY DISEASE BENIGN WITHOUT HEART FAILURE WITH CHRONIC KIDNEY DISEASE STAGE V OR END STAGE RENAL DISEASE
	404.13 - (ICD9) HYPERTENSIVE HEART AND CHRONIC KIDNEY DISEASE BENIGN WITH HEART FAILURE WITH CHRONIC KIDNEY DISEASE STAGE V OR END STAGE RENAL DISEASE
	404.9 - (ICD9) UNSPECIFIED HYPERTENSIVE HEART AND KIDNEY DISEASE
	404.90 - (ICD9) HYPERTENSIVE HEART AND CHRONIC KIDNEY DISEASE UNSPECIFIED WITHOUT HEART FAILURE WITH CHRONIC KIDNEY DISEASE STAGE I THROUGH STAGE IV OR UNSPECIFIED
	404.91 - (ICD9) HYPERTENSIVE HEART AND CHRONIC KIDNEY DISEASE UNSPECIFIED WITH HEART FAILURE WITH CHRONIC KIDNEY DISEASE STAGE I THROUGH STAGE IV OR UNSPECIFIED
	404.92 - (ICD9) HYPERTENSIVE HEART AND CHRONIC KIDNEY DISEASE UNSPECIFIED WITHOUT HEART FAILURE WITH CHRONIC KIDNEY DISEASE STAGE V OR END STAGE RENAL DISEASE
	404.93 - (ICD9) HYPERTENSIVE HEART AND CHRONIC KIDNEY DISEASE UNSPECIFIED WITH HEART FAILURE WITH CHRONIC KIDNEY DISEASE STAGE V OR END STAGE RENAL DISEASE
	405.0 - (ICD9) MALIGNANT SECONDARY HYPERTENSION
	405.01 - (ICD9) MALIGNANT RENOVASCULAR HYPERTENSION
	405.09 - (ICD9) OTHER MALIGNANT SECONDARY HYPERTENSION
	405.1 - (ICD9) BENIGN SECONDARY HYPERTENSION
	405.11 - (ICD9) BENIGN RENOVASCULAR HYPERTENSION
	405.19 - (ICD9) OTHER BENIGN SECONDARY HYPERTENSION
	405.9 - (ICD9) UNSPECIFIED SECONDARY HYPERTENSION
	405.91 - (ICD9) UNSPECIFIED RENOVASCULAR HYPERTENSION
	405.99 - (ICD9) OTHER UNSPECIFIED SECONDARY HYPERTENSION
	401 - (ICD9) ESSENTIAL HYPERTENSION
	402 - (ICD9) HYPERTENSIVE HEART DISEASE
	403 - (ICD9) HYPERTENSIVE CHRONIC KIDNEY DISEASE
	405 - (ICD9) SECONDARY HYPERTENSION
Injection counts
This measure counts the number of occurrences of Anti-VEGF injection outcome over a time period of 365 days. Occurrences starting on different days for each patient are counted.
Intravitreal injection
This event measure was defined as occurring when any of the following criteria were met:
	The occurrence of Medical Services with the following attributes:
	HCPCS/PROC_CD Procedure Code is any of: { "67028" }
	67028 - Intravitreal injection of a pharmacologic agent (separate procedure)
Ischemic heart disease
This event measure was defined as occurring when any of the following criteria were met:
	The occurrence of Medical Services with the following attributes:
	Diagnosis Code (Any Position) is any of: { "421", "421.0", "421.1", "421.9", "430" }
	421 - (ICD9) ACUTE AND SUBACUTE ENDOCARDITIS
	421.0 - (ICD9) ACUTE AND SUBACUTE BACTERIAL ENDOCARDITIS
	421.1 - (ICD9) ACUTE AND SUBACUTE INFECTIVE ENDOCARDITIS IN DISEASES CLASSIFIED ELSEWHERE
	421.9 - (ICD9) ACUTE ENDOCARDITIS UNSPECIFIED
	430 - (ICD9) SUBARACHNOID HEMORRHAGE
Ischemic stroke/TIA
This event measure was defined as occurring when any of the following criteria were met:
	The occurrence of Medical Services with the following attributes:
	Diagnosis Code (Any Position) is any of: { "433.01", "433.1", "433.11", "433.21", "433.31", "433.81", "433.91", "434.01", "434.1", "434.11", "434.91", "435", "435.0", "435.1", "435.2", "435.3", "435.8", "435.9", "436" }
	433.01 - (ICD9) OCCLUSION AND STENOSIS OF BASILAR ARTERY WITH CEREBRAL INFARCTION
	433.1 - (ICD9) OCCLUSION AND STENOSIS OF CAROTID ARTERY
	433.11 - (ICD9) OCCLUSION AND STENOSIS OF CAROTID ARTERY WITH CEREBRAL INFARCTION
	433.21 - (ICD9) OCCLUSION AND STENOSIS OF VERTEBRAL ARTERY WITH CEREBRAL INFARCTION
	433.31 - (ICD9) OCCLUSION AND STENOSIS OF MULTIPLE AND BILATERAL PRECEREBRAL ARTERIES WITH CEREBRAL INFARCTION
	433.81 - (ICD9) OCCLUSION AND STENOSIS OF OTHER SPECIFIED PRECEREBRAL ARTERY WITH CEREBRAL INFARCTION
	433.91 - (ICD9) OCCLUSION AND STENOSIS OF UNSPECIFIED PRECEREBRAL ARTERY WITH CEREBRAL INFARCTION
	434.01 - (ICD9) CEREBRAL THROMBOSIS WITH CEREBRAL INFARCTION
	434.1 - (ICD9) CEREBRAL EMBOLISM
	434.11 - (ICD9) CEREBRAL EMBOLISM WITH CEREBRAL INFARCTION
	434.91 - (ICD9) CEREBRAL ARTERY OCCLUSION UNSPECIFIED WITH CEREBRAL INFARCTION
	435 - (ICD9) TRANSIENT CEREBRAL ISCHEMIA
	435.0 - (ICD9) BASILAR ARTERY SYNDROME
	435.1 - (ICD9) VERTEBRAL ARTERY SYNDROME
	435.2 - (ICD9) SUBCLAVIAN STEAL SYNDROME
	435.3 - (ICD9) VERTEBROBASILAR ARTERY SYNDROME
	435.8 - (ICD9) OTHER SPECIFIED TRANSIENT CEREBRAL ISCHEMIAS
	435.9 - (ICD9) UNSPECIFIED TRANSIENT CEREBRAL ISCHEMIA
	436 - (ICD9) ACUTE BUT ILL-DEFINED CEREBROVASCULAR DISEASE
Macular edema
This event measure was defined as occurring when any of the following criteria were met:
	The occurrence of Medical Services with the following attributes:
	Diagnosis Code (Any Position) is any of: { "362.07", "362.53", "362.82", "362.83" }
	362.07 - (ICD9) DIABETIC MACULAR EDEMA
	362.53 - (ICD9) CYSTOID MACULAR DEGENERATION OF RETINA
	362.82 - (ICD9) RETINAL EXUDATES AND DEPOSITS
	362.83 - (ICD9) RETINAL EDEMA
Malignancy
This event measure was defined as occurring when any of the following criteria were met:
	The occurrence of Medical Services with the following attributes:
	Diagnosis Code (Any Position) is any of: { "140", "140.0", "140.1", "140.3", "140.4", "140.5", "140.6", "140.8", "140.9", "141", "141.0", "141.1", "141.2", "141.3", "141.4", "141.5", "141.6", "141.8", "141.9", "142", "142.0", "142.1", "142.2", "142.8", "142.9", "143", "143.0", "143.1", "143.8", "143.9", "144", "144.0", "144.1", "144.8", "144.9", "145", "145.0", "145.1", "145.2", "145.3", "145.4",…
	140 - (ICD9) MALIGNANT NEOPLASM OF LIP
	140.0 - (ICD9) MALIGNANT NEOPLASM OF UPPER LIP VERMILION BORDER
	140.1 - (ICD9) MALIGNANT NEOPLASM OF LOWER LIP VERMILION BORDER
	140.3 - (ICD9) MALIGNANT NEOPLASM OF UPPER LIP INNER ASPECT
	140.4 - (ICD9) MALIGNANT NEOPLASM OF LOWER LIP INNER ASPECT
	140.5 - (ICD9) MALIGNANT NEOPLASM OF LIP UNSPECIFIED INNER ASPECT
	140.6 - (ICD9) MALIGNANT NEOPLASM OF COMMISSURE OF LIP
	140.8 - (ICD9) MALIGNANT NEOPLASM OF OTHER SITES OF LIP
	140.9 - (ICD9) MALIGNANT NEOPLASM OF LIP UNSPECIFIED VERMILION BORDER
	141 - (ICD9) MALIGNANT NEOPLASM OF TONGUE
	141.0 - (ICD9) MALIGNANT NEOPLASM OF BASE OF TONGUE
	141.1 - (ICD9) MALIGNANT NEOPLASM OF DORSAL SURFACE OF TONGUE
	141.2 - (ICD9) MALIGNANT NEOPLASM OF TIP AND LATERAL BORDER OF TONGUE
	141.3 - (ICD9) MALIGNANT NEOPLASM OF VENTRAL SURFACE OF TONGUE
	141.4 - (ICD9) MALIGNANT NEOPLASM OF ANTERIOR TWO-THIRDS OF TONGUE PART UNSPECIFIED
	141.5 - (ICD9) MALIGNANT NEOPLASM OF JUNCTIONAL ZONE OF TONGUE
	141.6 - (ICD9) MALIGNANT NEOPLASM OF LINGUAL TONSIL
	141.8 - (ICD9) MALIGNANT NEOPLASM OF OTHER SITES OF TONGUE
	141.9 - (ICD9) MALIGNANT NEOPLASM OF TONGUE UNSPECIFIED
	142 - (ICD9) MALIGNANT NEOPLASM OF MAJOR SALIVARY GLANDS
	142.0 - (ICD9) MALIGNANT NEOPLASM OF PAROTID GLAND
	142.1 - (ICD9) MALIGNANT NEOPLASM OF SUBMANDIBULAR GLAND
	142.2 - (ICD9) MALIGNANT NEOPLASM OF SUBLINGUAL GLAND
	142.8 - (ICD9) MALIGNANT NEOPLASM OF OTHER MAJOR SALIVARY GLANDS
	142.9 - (ICD9) MALIGNANT NEOPLASM OF SALIVARY GLAND UNSPECIFIED
	143 - (ICD9) MALIGNANT NEOPLASM OF GUM
	143.0 - (ICD9) MALIGNANT NEOPLASM OF UPPER GUM
	143.1 - (ICD9) MALIGNANT NEOPLASM OF LOWER GUM
	143.8 - (ICD9) MALIGNANT NEOPLASM OF OTHER SITES OF GUM
	143.9 - (ICD9) MALIGNANT NEOPLASM OF GUM UNSPECIFIED
	144 - (ICD9) MALIGNANT NEOPLASM OF FLOOR OF MOUTH
	144.0 - (ICD9) MALIGNANT NEOPLASM OF ANTERIOR PORTION OF FLOOR OF MOUTH
	144.1 - (ICD9) MALIGNANT NEOPLASM OF LATERAL PORTION OF FLOOR OF MOUTH
	144.8 - (ICD9) MALIGNANT NEOPLASM OF OTHER SITES OF FLOOR OF MOUTH
	144.9 - (ICD9) MALIGNANT NEOPLASM OF FLOOR OF MOUTH PART UNSPECIFIED
	145 - (ICD9) MALIGNANT NEOPLASM OF OTHER AND UNSPECIFIED PARTS OF MOUTH
	145.0 - (ICD9) MALIGNANT NEOPLASM OF CHEEK MUCOSA
	145.1 - (ICD9) MALIGNANT NEOPLASM OF VESTIBULE OF MOUTH
	145.2 - (ICD9) MALIGNANT NEOPLASM OF HARD PALATE
	145.3 - (ICD9) MALIGNANT NEOPLASM OF SOFT PALATE
	145.4 - (ICD9) MALIGNANT NEOPLASM OF UVULA
	145.5 - (ICD9) MALIGNANT NEOPLASM OF PALATE UNSPECIFIED
	145.6 - (ICD9) MALIGNANT NEOPLASM OF RETROMOLAR AREA
	145.8 - (ICD9) MALIGNANT NEOPLASM OF OTHER SPECIFIED PARTS OF MOUTH
	145.9 - (ICD9) MALIGNANT NEOPLASM OF MOUTH UNSPECIFIED
	146 - (ICD9) MALIGNANT NEOPLASM OF OROPHARYNX
	146.0 - (ICD9) MALIGNANT NEOPLASM OF TONSIL
	146.1 - (ICD9) MALIGNANT NEOPLASM OF TONSILLAR FOSSA
	146.2 - (ICD9) MALIGNANT NEOPLASM OF TONSILLAR PILLARS (ANTERIOR) (POSTERIOR)
	146.3 - (ICD9) MALIGNANT NEOPLASM OF VALLECULA EPIGLOTTICA
	146.4 - (ICD9) MALIGNANT NEOPLASM OF ANTERIOR ASPECT OF EPIGLOTTIS
	146.5 - (ICD9) MALIGNANT NEOPLASM OF JUNCTIONAL REGION OF OROPHARYNX
	146.6 - (ICD9) MALIGNANT NEOPLASM OF LATERAL WALL OF OROPHARYNX
	146.7 - (ICD9) MALIGNANT NEOPLASM OF POSTERIOR WALL OF OROPHARYNX
	146.8 - (ICD9) MALIGNANT NEOPLASM OF OTHER SPECIFIED SITES OF OROPHARYNX
	146.9 - (ICD9) MALIGNANT NEOPLASM OF OROPHARYNX UNSPECIFIED SITE
	147 - (ICD9) MALIGNANT NEOPLASM OF NASOPHARYNX
	147.0 - (ICD9) MALIGNANT NEOPLASM OF SUPERIOR WALL OF NASOPHARYNX
	147.1 - (ICD9) MALIGNANT NEOPLASM OF POSTERIOR WALL OF NASOPHARYNX
	147.2 - (ICD9) MALIGNANT NEOPLASM OF LATERAL WALL OF NASOPHARYNX
	147.3 - (ICD9) MALIGNANT NEOPLASM OF ANTERIOR WALL OF NASOPHARYNX
	147.8 - (ICD9) MALIGNANT NEOPLASM OF OTHER SPECIFIED SITES OF NASOPHARYNX
	147.9 - (ICD9) MALIGNANT NEOPLASM OF NASOPHARYNX UNSPECIFIED SITE
	148 - (ICD9) MALIGNANT NEOPLASM OF HYPOPHARYNX
	148.0 - (ICD9) MALIGNANT NEOPLASM OF POSTCRICOID REGION OF HYPOPHARYNX
	148.1 - (ICD9) MALIGNANT NEOPLASM OF PYRIFORM SINUS
	148.2 - (ICD9) MALIGNANT NEOPLASM OF ARYEPIGLOTTIC FOLD HYPOPHARYNGEAL ASPECT
	148.3 - (ICD9) MALIGNANT NEOPLASM OF POSTERIOR HYPOPHARYNGEAL WALL
	148.8 - (ICD9) MALIGNANT NEOPLASM OF OTHER SPECIFIED SITES OF HYPOPHARYNX
	148.9 - (ICD9) MALIGNANT NEOPLASM OF HYPOPHARYNX UNSPECIFIED SITE
	149 - (ICD9) MALIGNANT NEOPLASM OF OTHER AND ILL-DEFINED SITES WITHIN THE LIP ORAL CAVITY AND PHARYNX
	149.0 - (ICD9) MALIGNANT NEOPLASM OF PHARYNX UNSPECIFIED
	149.1 - (ICD9) MALIGNANT NEOPLASM OF WALDEYER'S RING
	149.8 - (ICD9) MALIGNANT NEOPLASM OF OTHER SITES WITHIN THE LIP AND ORAL CAVITY
	149.9 - (ICD9) MALIGNANT NEOPLASM OF ILL-DEFINED SITES WITHIN THE LIP AND ORAL CAVITY
	150 - (ICD9) MALIGNANT NEOPLASM OF ESOPHAGUS
	150.0 - (ICD9) MALIGNANT NEOPLASM OF CERVICAL ESOPHAGUS
	150.1 - (ICD9) MALIGNANT NEOPLASM OF THORACIC ESOPHAGUS
	150.2 - (ICD9) MALIGNANT NEOPLASM OF ABDOMINAL ESOPHAGUS
	150.3 - (ICD9) MALIGNANT NEOPLASM OF UPPER THIRD OF ESOPHAGUS
	150.4 - (ICD9) MALIGNANT NEOPLASM OF MIDDLE THIRD OF ESOPHAGUS
	150.5 - (ICD9) MALIGNANT NEOPLASM OF LOWER THIRD OF ESOPHAGUS
	150.8 - (ICD9) MALIGNANT NEOPLASM OF OTHER SPECIFIED PART OF ESOPHAGUS
	150.9 - (ICD9) MALIGNANT NEOPLASM OF ESOPHAGUS UNSPECIFIED SITE
	151 - (ICD9) MALIGNANT NEOPLASM OF STOMACH
	151.0 - (ICD9) MALIGNANT NEOPLASM OF CARDIA
	151.1 - (ICD9) MALIGNANT NEOPLASM OF PYLORUS
	151.2 - (ICD9) MALIGNANT NEOPLASM OF PYLORIC ANTRUM
	151.3 - (ICD9) MALIGNANT NEOPLASM OF FUNDUS OF STOMACH
	151.4 - (ICD9) MALIGNANT NEOPLASM OF BODY OF STOMACH
	151.5 - (ICD9) MALIGNANT NEOPLASM OF LESSER CURVATURE OF STOMACH UNSPECIFIED
	151.6 - (ICD9) MALIGNANT NEOPLASM OF GREATER CURVATURE OF STOMACH UNSPECIFIED
	151.8 - (ICD9) MALIGNANT NEOPLASM OF OTHER SPECIFIED SITES OF STOMACH
	151.9 - (ICD9) MALIGNANT NEOPLASM OF STOMACH UNSPECIFIED SITE
	152 - (ICD9) MALIGNANT NEOPLASM OF SMALL INTESTINE INCLUDING DUODENUM
	152.0 - (ICD9) MALIGNANT NEOPLASM OF DUODENUM
	152.1 - (ICD9) MALIGNANT NEOPLASM OF JEJUNUM
	152.2 - (ICD9) MALIGNANT NEOPLASM OF ILEUM
	152.3 - (ICD9) MALIGNANT NEOPLASM OF MECKEL'S DIVERTICULUM
	152.8 - (ICD9) MALIGNANT NEOPLASM OF OTHER SPECIFIED SITES OF SMALL INTESTINE
	152.9 - (ICD9) MALIGNANT NEOPLASM OF SMALL INTESTINE UNSPECIFIED SITE
	153 - (ICD9) MALIGNANT NEOPLASM OF COLON
	153.0 - (ICD9) MALIGNANT NEOPLASM OF HEPATIC FLEXURE
	153.1 - (ICD9) MALIGNANT NEOPLASM OF TRANSVERSE COLON
	153.2 - (ICD9) MALIGNANT NEOPLASM OF DESCENDING COLON
	153.3 - (ICD9) MALIGNANT NEOPLASM OF SIGMOID COLON
	153.4 - (ICD9) MALIGNANT NEOPLASM OF CECUM
	153.5 - (ICD9) MALIGNANT NEOPLASM OF APPENDIX VERMIFORMIS
	153.6 - (ICD9) MALIGNANT NEOPLASM OF ASCENDING COLON
	153.7 - (ICD9) MALIGNANT NEOPLASM OF SPLENIC FLEXURE
	153.8 - (ICD9) MALIGNANT NEOPLASM OF OTHER SPECIFIED SITES OF LARGE INTESTINE
	153.9 - (ICD9) MALIGNANT NEOPLASM OF COLON UNSPECIFIED SITE
	154 - (ICD9) MALIGNANT NEOPLASM OF RECTUM RECTOSIGMOID JUNCTION AND ANUS
	154.0 - (ICD9) MALIGNANT NEOPLASM OF RECTOSIGMOID JUNCTION
	154.1 - (ICD9) MALIGNANT NEOPLASM OF RECTUM
	154.2 - (ICD9) MALIGNANT NEOPLASM OF ANAL CANAL
	154.3 - (ICD9) MALIGNANT NEOPLASM OF ANUS UNSPECIFIED SITE
	154.8 - (ICD9) MALIGNANT NEOPLASM OF OTHER SITES OF RECTUM RECTOSIGMOID JUNCTION AND ANUS
	155 - (ICD9) MALIGNANT NEOPLASM OF LIVER AND INTRAHEPATIC BILE DUCTS
	155.0 - (ICD9) MALIGNANT NEOPLASM OF LIVER PRIMARY
	155.1 - (ICD9) MALIGNANT NEOPLASM OF INTRAHEPATIC BILE DUCTS
	155.2 - (ICD9) MALIGNANT NEOPLASM OF LIVER NOT SPECIFIED AS PRIMARY OR SECONDARY
	156 - (ICD9) MALIGNANT NEOPLASM OF GALLBLADDER AND EXTRAHEPATIC BILE DUCTS
	156.0 - (ICD9) MALIGNANT NEOPLASM OF GALLBLADDER
	156.1 - (ICD9) MALIGNANT NEOPLASM OF EXTRAHEPATIC BILE DUCTS
	156.2 - (ICD9) MALIGNANT NEOPLASM OF AMPULLA OF VATER
	156.8 - (ICD9) MALIGNANT NEOPLASM OF OTHER SPECIFIED SITES OF GALLBLADDER AND EXTRAHEPATIC BILE DUCTS
	156.9 - (ICD9) MALIGNANT NEOPLASM OF BILIARY TRACT PART UNSPECIFIED SITE
	157 - (ICD9) MALIGNANT NEOPLASM OF PANCREAS
	157.0 - (ICD9) MALIGNANT NEOPLASM OF HEAD OF PANCREAS
	157.1 - (ICD9) MALIGNANT NEOPLASM OF BODY OF PANCREAS
	157.2 - (ICD9) MALIGNANT NEOPLASM OF TAIL OF PANCREAS
	157.3 - (ICD9) MALIGNANT NEOPLASM OF PANCREATIC DUCT
	157.4 - (ICD9) MALIGNANT NEOPLASM OF ISLETS OF LANGERHANS
	157.8 - (ICD9) MALIGNANT NEOPLASM OF OTHER SPECIFIED SITES OF PANCREAS
	157.9 - (ICD9) MALIGNANT NEOPLASM OF PANCREAS PART UNSPECIFIED
	158 - (ICD9) MALIGNANT NEOPLASM OF RETROPERITONEUM AND PERITONEUM
	158.0 - (ICD9) MALIGNANT NEOPLASM OF RETROPERITONEUM
	158.8 - (ICD9) MALIGNANT NEOPLASM OF SPECIFIED PARTS OF PERITONEUM
	158.9 - (ICD9) MALIGNANT NEOPLASM OF PERITONEUM UNSPECIFIED
	159 - (ICD9) MALIGNANT NEOPLASM OF OTHER AND ILL-DEFINED SITES WITHIN THE DIGESTIVE ORGANS AND PERITONEUM
	159.0 - (ICD9) MALIGNANT NEOPLASM OF INTESTINAL TRACT PART UNSPECIFIED
	159.1 - (ICD9) MALIGNANT NEOPLASM OF SPLEEN NOT ELSEWHERE CLASSIFIED
	159.8 - (ICD9) MALIGNANT NEOPLASM OF OTHER SITES OF DIGESTIVE SYSTEM AND INTRA-ABDOMINAL ORGANS
	159.9 - (ICD9) MALIGNANT NEOPLASM OF ILL-DEFINED SITES WITHIN THE DIGESTIVE ORGANS AND PERITONEUM
	160 - (ICD9) MALIGNANT NEOPLASM OF NASAL CAVITIES MIDDLE EAR AND ACCESSORY SINUSES
	160.0 - (ICD9) MALIGNANT NEOPLASM OF NASAL CAVITIES
	160.1 - (ICD9) MALIGNANT NEOPLASM OF AUDITORY TUBE MIDDLE EAR AND MASTOID AIR CELLS
	160.2 - (ICD9) MALIGNANT NEOPLASM OF MAXILLARY SINUS
	160.3 - (ICD9) MALIGNANT NEOPLASM OF ETHMOIDAL SINUS
	160.4 - (ICD9) MALIGNANT NEOPLASM OF FRONTAL SINUS
	160.5 - (ICD9) MALIGNANT NEOPLASM OF SPHENOIDAL SINUS
	160.8 - (ICD9) MALIGNANT NEOPLASM OF OTHER ACCESSORY SINUSES
	160.9 - (ICD9) MALIGNANT NEOPLASM OF ACCESSORY SINUS UNSPECIFIED
	161 - (ICD9) MALIGNANT NEOPLASM OF LARYNX
	161.0 - (ICD9) MALIGNANT NEOPLASM OF GLOTTIS
	161.1 - (ICD9) MALIGNANT NEOPLASM OF SUPRAGLOTTIS
	161.2 - (ICD9) MALIGNANT NEOPLASM OF SUBGLOTTIS
	161.3 - (ICD9) MALIGNANT NEOPLASM OF LARYNGEAL CARTILAGES
	161.8 - (ICD9) MALIGNANT NEOPLASM OF OTHER SPECIFIED SITES OF LARYNX
	161.9 - (ICD9) MALIGNANT NEOPLASM OF LARYNX UNSPECIFIED
	162 - (ICD9) MALIGNANT NEOPLASM OF TRACHEA BRONCHUS AND LUNG
	162.0 - (ICD9) MALIGNANT NEOPLASM OF TRACHEA
	162.2 - (ICD9) MALIGNANT NEOPLASM OF MAIN BRONCHUS
	162.3 - (ICD9) MALIGNANT NEOPLASM OF UPPER LOBE BRONCHUS OR LUNG
	162.4 - (ICD9) MALIGNANT NEOPLASM OF MIDDLE LOBE BRONCHUS OR LUNG
	162.5 - (ICD9) MALIGNANT NEOPLASM OF LOWER LOBE BRONCHUS OR LUNG
	162.8 - (ICD9) MALIGNANT NEOPLASM OF OTHER PARTS OF BRONCHUS OR LUNG
	162.9 - (ICD9) MALIGNANT NEOPLASM OF BRONCHUS AND LUNG UNSPECIFIED
	163 - (ICD9) MALIGNANT NEOPLASM OF PLEURA
	163.0 - (ICD9) MALIGNANT NEOPLASM OF PARIETAL PLEURA
	163.1 - (ICD9) MALIGNANT NEOPLASM OF VISCERAL PLEURA
	163.8 - (ICD9) MALIGNANT NEOPLASM OF OTHER SPECIFIED SITES OF PLEURA
	163.9 - (ICD9) MALIGNANT NEOPLASM OF PLEURA UNSPECIFIED
	164 - (ICD9) MALIGNANT NEOPLASM OF THYMUS HEART AND MEDIASTINUM
	164.0 - (ICD9) MALIGNANT NEOPLASM OF THYMUS
	164.1 - (ICD9) MALIGNANT NEOPLASM OF HEART
	164.2 - (ICD9) MALIGNANT NEOPLASM OF ANTERIOR MEDIASTINUM
	164.3 - (ICD9) MALIGNANT NEOPLASM OF POSTERIOR MEDIASTINUM
	164.8 - (ICD9) MALIGNANT NEOPLASM OF OTHER PARTS OF MEDIASTINUM
	164.9 - (ICD9) MALIGNANT NEOPLASM OF MEDIASTINUM PART UNSPECIFIED
	165 - (ICD9) MALIGNANT NEOPLASM OF OTHER AND ILL-DEFINED SITES WITHIN THE RESPIRATORY SYSTEM AND INTRATHORACIC ORGANS
	165.0 - (ICD9) MALIGNANT NEOPLASM OF UPPER RESPIRATORY TRACT PART UNSPECIFIED
	165.8 - (ICD9) MALIGNANT NEOPLASM OF OTHER SITES WITHIN THE RESPIRATORY SYSTEM AND INTRATHORACIC ORGANS
	165.9 - (ICD9) MALIGNANT NEOPLASM OF ILL-DEFINED SITES WITHIN THE RESPIRATORY SYSTEM
	170 - (ICD9) MALIGNANT NEOPLASM OF BONE AND ARTICULAR CARTILAGE
	170.0 - (ICD9) MALIGNANT NEOPLASM OF BONES OF SKULL AND FACE EXCEPT MANDIBLE
	170.1 - (ICD9) MALIGNANT NEOPLASM OF MANDIBLE
	170.2 - (ICD9) MALIGNANT NEOPLASM OF VERTEBRAL COLUMN EXCLUDING SACRUM AND COCCYX
	170.3 - (ICD9) MALIGNANT NEOPLASM OF RIBS STERNUM AND CLAVICLE
	170.4 - (ICD9) MALIGNANT NEOPLASM OF SCAPULA AND LONG BONES OF UPPER LIMB
	170.5 - (ICD9) MALIGNANT NEOPLASM OF SHORT BONES OF UPPER LIMB
	170.6 - (ICD9) MALIGNANT NEOPLASM OF PELVIC BONES SACRUM AND COCCYX
	170.7 - (ICD9) MALIGNANT NEOPLASM OF LONG BONES OF LOWER LIMB
	170.8 - (ICD9) MALIGNANT NEOPLASM OF SHORT BONES OF LOWER LIMB
	170.9 - (ICD9) MALIGNANT NEOPLASM OF BONE AND ARTICULAR CARTILAGE SITE UNSPECIFIED
	171 - (ICD9) MALIGNANT NEOPLASM OF CONNECTIVE AND OTHER SOFT TISSUE
	171.0 - (ICD9) MALIGNANT NEOPLASM OF CONNECTIVE AND OTHER SOFT TISSUE OF HEAD FACE AND NECK
	171.2 - (ICD9) MALIGNANT NEOPLASM OF CONNECTIVE AND OTHER SOFT TISSUE OF UPPER LIMB INCLUDING SHOULDER
	171.3 - (ICD9) MALIGNANT NEOPLASM OF CONNECTIVE AND OTHER SOFT TISSUE OF LOWER LIMB INCLUDING HIP
	171.4 - (ICD9) MALIGNANT NEOPLASM OF CONNECTIVE AND OTHER SOFT TISSUE OF THORAX
	171.5 - (ICD9) MALIGNANT NEOPLASM OF CONNECTIVE AND OTHER SOFT TISSUE OF ABDOMEN
	171.6 - (ICD9) MALIGNANT NEOPLASM OF CONNECTIVE AND OTHER SOFT TISSUE OF PELVIS
	171.7 - (ICD9) MALIGNANT NEOPLASM OF CONNECTIVE AND OTHER SOFT TISSUE OF TRUNK UNSPECIFIED
	171.8 - (ICD9) MALIGNANT NEOPLASM OF OTHER SPECIFIED SITES OF CONNECTIVE AND OTHER SOFT TISSUE
	171.9 - (ICD9) MALIGNANT NEOPLASM OF CONNECTIVE AND OTHER SOFT TISSUE SITE UNSPECIFIED
	172 - (ICD9) MALIGNANT MELANOMA OF SKIN
	172.0 - (ICD9) MALIGNANT MELANOMA OF SKIN OF LIP
	172.1 - (ICD9) MALIGNANT MELANOMA OF SKIN OF EYELID INCLUDING CANTHUS
	172.2 - (ICD9) MALIGNANT MELANOMA OF SKIN OF EAR AND EXTERNAL AUDITORY CANAL
	172.3 - (ICD9) MALIGNANT MELANOMA OF SKIN OF OTHER AND UNSPECIFIED PARTS OF FACE
	172.4 - (ICD9) MALIGNANT MELANOMA OF SKIN OF SCALP AND NECK
	172.5 - (ICD9) MALIGNANT MELANOMA OF SKIN OF TRUNK EXCEPT SCROTUM
	172.6 - (ICD9) MALIGNANT MELANOMA OF SKIN OF UPPER LIMB INCLUDING SHOULDER
	172.7 - (ICD9) MALIGNANT MELANOMA OF SKIN OF LOWER LIMB INCLUDING HIP
	172.8 - (ICD9) MALIGNANT MELANOMA OF OTHER SPECIFIED SITES OF SKIN
	172.9 - (ICD9) MELANOMA OF SKIN SITE UNSPECIFIED
	174 - (ICD9) MALIGNANT NEOPLASM OF FEMALE BREAST
	174.0 - (ICD9) MALIGNANT NEOPLASM OF NIPPLE AND AREOLA OF FEMALE BREAST
	174.1 - (ICD9) MALIGNANT NEOPLASM OF CENTRAL PORTION OF FEMALE BREAST
	174.2 - (ICD9) MALIGNANT NEOPLASM OF UPPER-INNER QUADRANT OF FEMALE BREAST
	174.3 - (ICD9) MALIGNANT NEOPLASM OF LOWER-INNER QUADRANT OF FEMALE BREAST
	174.4 - (ICD9) MALIGNANT NEOPLASM OF UPPER-OUTER QUADRANT OF FEMALE BREAST
	174.5 - (ICD9) MALIGNANT NEOPLASM OF LOWER-OUTER QUADRANT OF FEMALE BREAST
	174.6 - (ICD9) MALIGNANT NEOPLASM OF AXILLARY TAIL OF FEMALE BREAST
	174.8 - (ICD9) MALIGNANT NEOPLASM OF OTHER SPECIFIED SITES OF FEMALE BREAST
	174.9 - (ICD9) MALIGNANT NEOPLASM OF BREAST (FEMALE) UNSPECIFIED SITE
	175 - (ICD9) MALIGNANT NEOPLASM OF MALE BREAST
	175.0 - (ICD9) MALIGNANT NEOPLASM OF NIPPLE AND AREOLA OF MALE BREAST
	175.9 - (ICD9) MALIGNANT NEOPLASM OF OTHER AND UNSPECIFIED SITES OF MALE BREAST
	176 - (ICD9) KAPOSI'S SARCOMA
	176.0 - (ICD9) KAPOSI'S SARCOMA SKIN
	176.1 - (ICD9) KAPOSI'S SARCOMA SOFT TISSUE
	176.2 - (ICD9) KAPOSI'S SARCOMA PALATE
	176.3 - (ICD9) KAPOSI'S SARCOMA GASTROINTESTINAL SITES
	176.4 - (ICD9) KAPOSI'S SARCOMA LUNG
	176.5 - (ICD9) KAPOSI'S SARCOMA LYMPH NODES
	176.8 - (ICD9) KAPOSI'S SARCOMA OTHER SPECIFIED SITES
	176.9 - (ICD9) KAPOSI'S SARCOMA UNSPECIFIED SITE
	179 - (ICD9) MALIGNANT NEOPLASM OF UTERUS-PART UNS
	180 - (ICD9) MALIGNANT NEOPLASM OF CERVIX UTERI
	180.0 - (ICD9) MALIGNANT NEOPLASM OF ENDOCERVIX
	180.1 - (ICD9) MALIGNANT NEOPLASM OF EXOCERVIX
	180.8 - (ICD9) MALIGNANT NEOPLASM OF OTHER SPECIFIED SITES OF CERVIX
	180.9 - (ICD9) MALIGNANT NEOPLASM OF CERVIX UTERI UNSPECIFIED SITE
	181 - (ICD9) MALIGNANT NEOPLASM OF PLACENTA
	182 - (ICD9) MALIGNANT NEOPLASM OF BODY OF UTERUS
	182.0 - (ICD9) MALIGNANT NEOPLASM OF CORPUS UTERI EXCEPT ISTHMUS
	182.1 - (ICD9) MALIGNANT NEOPLASM OF ISTHMUS
	182.8 - (ICD9) MALIGNANT NEOPLASM OF OTHER SPECIFIED SITES OF BODY OF UTERUS
	183 - (ICD9) MALIGNANT NEOPLASM OF OVARY AND OTHER UTERINE ADNEXA
	183.0 - (ICD9) MALIGNANT NEOPLASM OF OVARY
	183.2 - (ICD9) MALIGNANT NEOPLASM OF FALLOPIAN TUBE
	183.3 - (ICD9) MALIGNANT NEOPLASM OF BROAD LIGAMENT OF UTERUS
	183.4 - (ICD9) MALIGNANT NEOPLASM OF PARAMETRIUM
	183.5 - (ICD9) MALIGNANT NEOPLASM OF ROUND LIGAMENT OF UTERUS
	183.8 - (ICD9) MALIGNANT NEOPLASM OF OTHER SPECIFIED SITES OF UTERINE ADNEXA
	183.9 - (ICD9) MALIGNANT NEOPLASM OF UTERINE ADNEXA UNSPECIFIED SITE
	184 - (ICD9) MALIGNANT NEOPLASM OF OTHER AND UNSPECIFIED FEMALE GENITAL ORGANS
	184.0 - (ICD9) MALIGNANT NEOPLASM OF VAGINA
	184.1 - (ICD9) MALIGNANT NEOPLASM OF LABIA MAJORA
	184.2 - (ICD9) MALIGNANT NEOPLASM OF LABIA MINORA
	184.3 - (ICD9) MALIGNANT NEOPLASM OF CLITORIS
	184.4 - (ICD9) MALIGNANT NEOPLASM OF VULVA UNSPECIFIED SITE
	184.8 - (ICD9) MALIGNANT NEOPLASM OF OTHER SPECIFIED SITES OF FEMALE GENITAL ORGANS
	184.9 - (ICD9) MALIGNANT NEOPLASM OF FEMALE GENITAL ORGAN SITE UNSPECIFIED
	185 - (ICD9) MALIGNANT NEOPLASM OF PROSTATE
	186 - (ICD9) MALIGNANT NEOPLASM OF TESTIS
	186.0 - (ICD9) MALIGNANT NEOPLASM OF UNDESCENDED TESTIS
	186.9 - (ICD9) MALIGNANT NEOPLASM OF OTHER AND UNSPECIFIED TESTIS
	187 - (ICD9) MALIGNANT NEOPLASM OF PENIS AND OTHER MALE GENITAL ORGANS
	187.1 - (ICD9) MALIGNANT NEOPLASM OF PREPUCE
	187.2 - (ICD9) MALIGNANT NEOPLASM OF GLANS PENIS
	187.3 - (ICD9) MALIGNANT NEOPLASM OF BODY OF PENIS
	187.4 - (ICD9) MALIGNANT NEOPLASM OF PENIS PART UNSPECIFIED
	187.5 - (ICD9) MALIGNANT NEOPLASM OF EPIDIDYMIS
	187.6 - (ICD9) MALIGNANT NEOPLASM OF SPERMATIC CORD
	187.7 - (ICD9) MALIGNANT NEOPLASM OF SCROTUM
	187.8 - (ICD9) MALIGNANT NEOPLASM OF OTHER SPECIFIED SITES OF MALE GENITAL ORGANS
	187.9 - (ICD9) MALIGNANT NEOPLASM OF MALE GENITAL ORGAN SITE UNSPECIFIED
	188 - (ICD9) MALIGNANT NEOPLASM OF BLADDER
	188.0 - (ICD9) MALIGNANT NEOPLASM OF TRIGONE OF URINARY BLADDER
	188.1 - (ICD9) MALIGNANT NEOPLASM OF DOME OF URINARY BLADDER
	188.2 - (ICD9) MALIGNANT NEOPLASM OF LATERAL WALL OF URINARY BLADDER
	188.3 - (ICD9) MALIGNANT NEOPLASM OF ANTERIOR WALL OF URINARY BLADDER
	188.4 - (ICD9) MALIGNANT NEOPLASM OF POSTERIOR WALL OF URINARY BLADDER
	188.5 - (ICD9) MALIGNANT NEOPLASM OF BLADDER NECK
	188.6 - (ICD9) MALIGNANT NEOPLASM OF URETERIC ORIFICE
	188.7 - (ICD9) MALIGNANT NEOPLASM OF URACHUS
	188.8 - (ICD9) MALIGNANT NEOPLASM OF OTHER SPECIFIED SITES OF BLADDER
	188.9 - (ICD9) MALIGNANT NEOPLASM OF BLADDER PART UNSPECIFIED
	189 - (ICD9) MALIGNANT NEOPLASM OF KIDNEY AND OTHER AND UNSPECIFIED URINARY ORGANS
	189.0 - (ICD9) MALIGNANT NEOPLASM OF KIDNEY EXCEPT PELVIS
	189.1 - (ICD9) MALIGNANT NEOPLASM OF RENAL PELVIS
	189.2 - (ICD9) MALIGNANT NEOPLASM OF URETER
	189.3 - (ICD9) MALIGNANT NEOPLASM OF URETHRA
	189.4 - (ICD9) MALIGNANT NEOPLASM OF PARAURETHRAL GLANDS
	189.8 - (ICD9) MALIGNANT NEOPLASM OF OTHER SPECIFIED SITES OF URINARY ORGANS
	189.9 - (ICD9) MALIGNANT NEOPLASM OF URINARY ORGAN SITE UNSPECIFIED
	190 - (ICD9) MALIGNANT NEOPLASM OF EYE
	190.0 - (ICD9) MALIGNANT NEOPLASM OF EYEBALL EXCEPT CONJUNCTIVA CORNEA RETINA AND CHOROID
	190.1 - (ICD9) MALIGNANT NEOPLASM OF ORBIT
	190.2 - (ICD9) MALIGNANT NEOPLASM OF LACRIMAL GLAND
	190.3 - (ICD9) MALIGNANT NEOPLASM OF CONJUNCTIVA
	190.4 - (ICD9) MALIGNANT NEOPLASM OF CORNEA
	190.5 - (ICD9) MALIGNANT NEOPLASM OF RETINA
	190.6 - (ICD9) MALIGNANT NEOPLASM OF CHOROID
	190.7 - (ICD9) MALIGNANT NEOPLASM OF LACRIMAL DUCT
	190.8 - (ICD9) MALIGNANT NEOPLASM OF OTHER SPECIFIED SITES OF EYE
	190.9 - (ICD9) MALIGNANT NEOPLASM OF EYE PART UNSPECIFIED
	191 - (ICD9) MALIGNANT NEOPLASM OF BRAIN
	191.0 - (ICD9) MALIGNANT NEOPLASM OF CEREBRUM EXCEPT LOBES AND VENTRICLES
	191.1 - (ICD9) MALIGNANT NEOPLASM OF FRONTAL LOBE
	191.2 - (ICD9) MALIGNANT NEOPLASM OF TEMPORAL LOBE
	191.3 - (ICD9) MALIGNANT NEOPLASM OF PARIETAL LOBE
	191.4 - (ICD9) MALIGNANT NEOPLASM OF OCCIPITAL LOBE
	191.5 - (ICD9) MALIGNANT NEOPLASM OF VENTRICLES
	191.6 - (ICD9) MALIGNANT NEOPLASM OF CEREBELLUM NOT OTHERWISE SPECIFIED
	191.7 - (ICD9) MALIGNANT NEOPLASM OF BRAIN STEM
	191.8 - (ICD9) MALIGNANT NEOPLASM OF OTHER PARTS OF BRAIN
	191.9 - (ICD9) MALIGNANT NEOPLASM OF BRAIN UNSPECIFIED SITE
	192 - (ICD9) MALIGNANT NEOPLASM OF OTHER AND UNSPECIFIED PARTS OF NERVOUS SYSTEM
	192.0 - (ICD9) MALIGNANT NEOPLASM OF CRANIAL NERVES
	192.1 - (ICD9) MALIGNANT NEOPLASM OF CEREBRAL MENINGES
	192.2 - (ICD9) MALIGNANT NEOPLASM OF SPINAL CORD
	192.3 - (ICD9) MALIGNANT NEOPLASM OF SPINAL MENINGES
	192.8 - (ICD9) MALIGNANT NEOPLASM OF OTHER SPECIFIED SITES OF NERVOUS SYSTEM
	192.9 - (ICD9) MALIGNANT NEOPLASM OF NERVOUS SYSTEM PART UNSPECIFIED
	193 - (ICD9) MALIGNANT NEOPLASM OF THYROID GLAND
	194 - (ICD9) MALIGNANT NEOPLASM OF OTHER ENDOCRINE GLANDS AND RELATED STRUCTURES
	194.0 - (ICD9) MALIGNANT NEOPLASM OF ADRENAL GLAND
	194.1 - (ICD9) MALIGNANT NEOPLASM OF PARATHYROID GLAND
	194.3 - (ICD9) MALIGNANT NEOPLASM OF PITUITARY GLAND AND CRANIOPHARYNGEAL DUCT
	194.4 - (ICD9) MALIGNANT NEOPLASM OF PINEAL GLAND
	194.5 - (ICD9) MALIGNANT NEOPLASM OF CAROTID BODY
	194.6 - (ICD9) MALIGNANT NEOPLASM OF AORTIC BODY AND OTHER PARAGANGLIA
	194.8 - (ICD9) MALIGNANT NEOPLASM OF OTHER ENDOCRINE GLANDS AND RELATED STRUCTURES
	194.9 - (ICD9) MALIGNANT NEOPLASM OF ENDOCRINE GLAND SITE UNSPECIFIED
	195 - (ICD9) MALIGNANT NEOPLASM OF OTHER AND ILL-DEFINED SITES
	195.0 - (ICD9) MALIGNANT NEOPLASM OF HEAD FACE AND NECK
	195.1 - (ICD9) MALIGNANT NEOPLASM OF THORAX
	195.2 - (ICD9) MALIGNANT NEOPLASM OF ABDOMEN
	195.3 - (ICD9) MALIGNANT NEOPLASM OF PELVIS
	195.4 - (ICD9) MALIGNANT NEOPLASM OF UPPER LIMB
	195.5 - (ICD9) MALIGNANT NEOPLASM OF LOWER LIMB
	195.8 - (ICD9) MALIGNANT NEOPLASM OF OTHER SPECIFIED SITES
	196 - (ICD9) SECONDARY AND UNSPECIFIED MALIGNANT NEOPLASM OF LYMPH NODES
	196.0 - (ICD9) SECONDARY AND UNSPECIFIED MALIGNANT NEOPLASM OF LYMPH NODES OF HEAD FACE AND NECK
	196.1 - (ICD9) SECONDARY AND UNSPECIFIED MALIGNANT NEOPLASM OF INTRATHORACIC LYMPH NODES
	196.2 - (ICD9) SECONDARY AND UNSPECIFIED MALIGNANT NEOPLASM OF INTRA-ABDOMINAL LYMPH NODES
	196.3 - (ICD9) SECONDARY AND UNSPECIFIED MALIGNANT NEOPLASM OF LYMPH NODES OF AXILLA AND UPPER LIMB
	196.5 - (ICD9) SECONDARY AND UNSPECIFIED MALIGNANT NEOPLASM OF LYMPH NODES OF INGUINAL REGION AND LOWER LIMB
	196.6 - (ICD9) SECONDARY AND UNSPECIFIED MALIGNANT NEOPLASM OF INTRAPELVIC LYMPH NODES
	196.8 - (ICD9) SECONDARY AND UNSPECIFIED MALIGNANT NEOPLASM OF LYMPH NODES OF MULTIPLE SITES
	196.9 - (ICD9) SECONDARY AND UNSPECIFIED MALIGNANT NEOPLASM OF LYMPH NODES SITE UNSPECIFIED
	197 - (ICD9) SECONDARY MALIGNANT NEOPLASM OF RESPIRATORY AND DIGESTIVE SYSTEMS
	197.0 - (ICD9) SECONDARY MALIGNANT NEOPLASM OF LUNG
	197.1 - (ICD9) SECONDARY MALIGNANT NEOPLASM OF MEDIASTINUM
	197.2 - (ICD9) SECONDARY MALIGNANT NEOPLASM OF PLEURA
	197.3 - (ICD9) SECONDARY MALIGNANT NEOPLASM OF OTHER RESPIRATORY ORGANS
	197.4 - (ICD9) SECONDARY MALIGNANT NEOPLASM OF SMALL INTESTINE INCLUDING DUODENUM
	197.5 - (ICD9) SECONDARY MALIGNANT NEOPLASM OF LARGE INTESTINE AND RECTUM
	197.6 - (ICD9) SECONDARY MALIGNANT NEOPLASM OF RETROPERITONEUM AND PERITONEUM
	197.7 - (ICD9) MALIGNANT NEOPLASM OF LIVER SECONDARY
	197.8 - (ICD9) SECONDARY MALIGNANT NEOPLASM OF OTHER DIGESTIVE ORGANS AND SPLEEN
	198 - (ICD9) SECONDARY MALIGNANT NEOPLASM OF OTHER SPECIFIED SITES
	198.0 - (ICD9) SECONDARY MALIGNANT NEOPLASM OF KIDNEY
	198.1 - (ICD9) SECONDARY MALIGNANT NEOPLASM OF OTHER URINARY ORGANS
	198.2 - (ICD9) SECONDARY MALIGNANT NEOPLASM OF SKIN
	198.3 - (ICD9) SECONDARY MALIGNANT NEOPLASM OF BRAIN AND SPINAL CORD
	198.4 - (ICD9) SECONDARY MALIGNANT NEOPLASM OF OTHER PARTS OF NERVOUS SYSTEM
	198.5 - (ICD9) SECONDARY MALIGNANT NEOPLASM OF BONE AND BONE MARROW
	198.6 - (ICD9) SECONDARY MALIGNANT NEOPLASM OF OVARY
	198.7 - (ICD9) SECONDARY MALIGNANT NEOPLASM OF ADRENAL GLAND
	198.8 - (ICD9) SECONDARY MALIGNANT NEOPLASM OF OTHER SPECIFIED SITES
	198.81 - (ICD9) SECONDARY MALIGNANT NEOPLASM OF BREAST
	198.82 - (ICD9) SECONDARY MALIGNANT NEOPLASM OF GENITAL ORGANS
	198.89 - (ICD9) SECONDARY MALIGNANT NEOPLASM OF OTHER SPECIFIED SITES
	199 - (ICD9) MALIGNANT NEOPLASM WITHOUT SPECIFICATION OF SITE
	199.0 - (ICD9) DISSEMINATED MALIGNANT NEOPLASM
	199.1 - (ICD9) OTHER MALIGNANT NEOPLASM OF UNSPECIFIED SITE
	199.2 - (ICD9) MALIGNANT NEOPLASM ASSOCIATED WITH TRANSPLANTED ORGAN
	200 - (ICD9) LYMPHOSARCOMA AND RETICULOSARCOMA AND OTHER SPECIFIED MALIGNANT TUMORS OF LYMPHATIC TISSUE
	200.0 - (ICD9) RETICULOSARCOMA
	200.00 - (ICD9) RETICULOSARCOMA UNSPECIFIED SITE
	200.01 - (ICD9) RETICULOSARCOMA INVOLVING LYMPH NODES OF HEAD FACE AND NECK
	200.02 - (ICD9) RETICULOSARCOMA INVOLVING INTRATHORACIC LYMPH NODES
	200.03 - (ICD9) RETICULOSARCOMA INVOLVING INTRA-ABDOMINAL LYMPH NODES
	200.04 - (ICD9) RETICULOSARCOMA INVOLVING LYMPH NODES OF AXILLA AND UPPER LIMB
	200.05 - (ICD9) RETICULOSARCOMA INVOLVING LYMPH NODES OF INGUINAL REGION AND LOWER LIMB
	200.06 - (ICD9) RETICULOSARCOMA INVOLVING INTRAPELVIC LYMPH NODES
	200.07 - (ICD9) RETICULOSARCOMA INVOLVING SPLEEN
	200.08 - (ICD9) RETICULOSARCOMA INVOLVING LYMPH NODES OF MULTIPLE SITES
	200.1 - (ICD9) LYMPHOSARCOMA
	200.10 - (ICD9) LYMPHOSARCOMA UNSPECIFIED SITE
	200.11 - (ICD9) LYMPHOSARCOMA INVOLVING LYMPH NODES OF HEAD FACE AND NECK
	200.12 - (ICD9) LYMPHOSARCOMA INVOLVING INTRATHORACIC LYMPH NODES
	200.13 - (ICD9) LYMPHOSARCOMA INVOLVING INTRA-ABDOMINAL LYMPH NODES
	200.14 - (ICD9) LYMPHOSARCOMA INVOLVING LYMPH NODES OF AXILLA AND UPPER LIMB
	200.15 - (ICD9) LYMPHOSARCOMA INVOLVING LYMPH NODES OF INGUINAL REGION AND LOWER LIMB
	200.16 - (ICD9) LYMPHOSARCOMA INVOLVING INTRAPELVIC LYMPH NODES
	200.17 - (ICD9) LYMPHOSARCOMA INVOLVING SPLEEN
	200.18 - (ICD9) LYMPHOSARCOMA INVOLVING LYMPH NODES OF MULTIPLE SITES
	200.2 - (ICD9) BURKITT'S TUMOR OR LYMPHOMA
	200.20 - (ICD9) BURKITT'S TUMOR OR LYMPHOMA UNSPECIFIED SITE
	200.21 - (ICD9) BURKITT'S TUMOR OR LYMPHOMA INVOLVING LYMPH NODES OF HEAD FACE AND NECK
	200.22 - (ICD9) BURKITT'S TUMOR OR LYMPHOMA INVOLVING INTRATHORACIC LYMPH NODES
	200.23 - (ICD9) BURKITT'S TUMOR OR LYMPHOMA INVOLVING INTRA-ABDOMINAL LYMPH NODES
	200.24 - (ICD9) BURKITT'S TUMOR OR LYMPHOMA INVOLVING LYMPH NODES OF AXILLA AND UPPER LIMB
	200.25 - (ICD9) BURKITT'S TUMOR OR LYMPHOMA INVOLVING LYMPH NODES OF INGUINAL REGION AND LOWER LIMB
	200.26 - (ICD9) BURKITT'S TUMOR OR LYMPHOMA INVOLVING INTRAPELVIC LYMPH NODES
	200.27 - (ICD9) BURKITT'S TUMOR OR LYMPHOMA INVOLVING SPLEEN
	200.28 - (ICD9) BURKITT'S TUMOR OR LYMPHOMA INVOLVING LYMPH NODES OF MULTIPLE SITES
	200.3 - (ICD9) MARGINAL ZONE LYMPHOMA
	200.30 - (ICD9) MARGINAL ZONE LYMPHOMA UNSPECIFIED SITE
	200.31 - (ICD9) MARGINAL ZONE LYMPHOMA INVOLVING LYMPH NODES OF HEAD FACE AND NECK
	200.32 - (ICD9) MARGINAL ZONE LYMPHOMA INVOLVING INTRATHORACIC LYMPH NODES
	200.33 - (ICD9) MARGINAL ZONE LYMPHOMA INVOLVING INTRA-ABDOMINAL LYMPH NODES
	200.34 - (ICD9) MARGINAL ZONE LYMPHOMA INVOLVING LYMPH NODES OF AXILLA AND UPPER LIMB
	200.35 - (ICD9) MARGINAL ZONE LYMPHOMA INVOLVING LYMPH NODES OF INGUINAL REGION AND LOWER LIMB
	200.36 - (ICD9) MARGINAL ZONE LYMPHOMA INVOLVING INTRAPELVIC LYMPH NODES
	200.37 - (ICD9) MARGINAL ZONE LYMPHOMA INVOLVING SPLEEN
	200.38 - (ICD9) MARGINAL ZONE LYMPHOMA INVOLVING LYMPH NODES OF MULTIPLE SITES
	200.4 - (ICD9) MANTLE CELL LYMPHOMA
	200.40 - (ICD9) MANTLE CELL LYMPHOMA UNSPECIFIED SITE
	200.41 - (ICD9) MANTLE CELL LYMPHOMA INVOLVING LYMPH NODES OF HEAD FACE AND NECK
	200.42 - (ICD9) MANTLE CELL LYMPHOMA INVOLVING INTRATHORACIC LYMPH NODES
	200.43 - (ICD9) MANTLE CELL LYMPHOMA INVOLVING INTRA-ABDOMINAL LYMPH NODES
	200.44 - (ICD9) MANTLE CELL LYMPHOMA INVOLVING LYMPH NODES OF AXILLA AND UPPER LIMB
	200.45 - (ICD9) MANTLE CELL LYMPHOMA INVOLVING LYMPH NODES OF INGUINAL REGION AND LOWER LIMB
	200.46 - (ICD9) MANTLE CELL LYMPHOMA INVOLVING INTRAPELVIC LYMPH NODES
	200.47 - (ICD9) MANTLE CELL LYMPHOMA INVOLVING SPLEEN
	200.48 - (ICD9) MANTLE CELL LYMPHOMA INVOLVING LYMPH NODES OF MULTIPLE SITES
	200.5 - (ICD9) PRIMARY CENTRAL NERVOUS SYSTEM LYMPHOMA
	200.50 - (ICD9) PRIMARY CENTRAL NERVOUS SYSTEM LYMPHOMA UNSPECIFIED SITE
	200.51 - (ICD9) PRIMARY CENTRAL NERVOUS SYSTEM LYMPHOMA INVOLVING LYMPH NODES OF HEAD FACE AND NECK
	200.52 - (ICD9) PRIMARY CENTRAL NERVOUS SYSTEM LYMPHOMA INVOLVING INTRATHORACIC LYMPH NODES
	200.53 - (ICD9) PRIMARY CENTRAL NERVOUS SYSTEM LYMPHOMA INVOLVING INTRA-ABDOMINAL LYMPH NODES
	200.54 - (ICD9) PRIMARY CENTRAL NERVOUS SYSTEM LYMPHOMA INVOLVING LYMPH NODES OF AXILLA AND UPPER LIMB
	200.55 - (ICD9) PRIMARY CENTRAL NERVOUS SYSTEM LYMPHOMA INVOLVING LYMPH NODES OF INGUINAL REGION AND LOWER LIMB
	200.56 - (ICD9) PRIMARY CENTRAL NERVOUS SYSTEM LYMPHOMA INVOLVING INTRAPELVIC LYMPH NODES
	200.57 - (ICD9) PRIMARY CENTRAL NERVOUS SYSTEM LYMPHOMA INVOLVING SPLEEN
	200.58 - (ICD9) PRIMARY CENTRAL NERVOUS SYSTEM LYMPHOMA INVOLVING LYMPH NODES OF MULTIPLE SITES
	200.6 - (ICD9) ANAPLASTIC LARGE CELL LYMPHOMA
	200.60 - (ICD9) ANAPLASTIC LARGE CELL LYMPHOMA UNSPECIFIED SITE
	200.61 - (ICD9) ANAPLASTIC LARGE CELL LYMPHOMA INVOLVING LYMPH NODES OF HEAD FACE AND NECK
	200.62 - (ICD9) ANAPLASTIC LARGE CELL LYMPHOMA INVOLVING INTRATHORACIC LYMPH NODES
	200.63 - (ICD9) ANAPLASTIC LARGE CELL LYMPHOMA INVOLVING INTRA-ABDOMINAL LYMPH NODES
	200.64 - (ICD9) ANAPLASTIC LARGE CELL LYMPHOMA INVOLVING LYMPH NODES OF AXILLA AND UPPER LIMB
	200.65 - (ICD9) ANAPLASTIC LARGE CELL LYMPHOMA INVOLVING LYMPH NODES OF INGUINAL REGION AND LOWER LIMB
	200.66 - (ICD9) ANAPLASTIC LARGE CELL LYMPHOMA INVOLVING INTRAPELVIC LYMPH NODES
	200.67 - (ICD9) ANAPLASTIC LARGE CELL LYMPHOMA INVOLVING SPLEEN
	200.68 - (ICD9) ANAPLASTIC LARGE CELL LYMPHOMA INVOLVING LYMPH NODES OF MULTIPLE SITES
	200.7 - (ICD9) LARGE CELL LYMPHOMA
	200.70 - (ICD9) LARGE CELL LYMPHOMA UNSPECIFIED SITE
	200.71 - (ICD9) LARGE CELL LYMPHOMA INVOLVING LYMPH NODES OF HEAD FACE AND NECK
	200.72 - (ICD9) LARGE CELL LYMPHOMA INVOLVING INTRATHORACIC LYMPH NODES
	200.73 - (ICD9) LARGE CELL LYMPHOMA INVOLVING INTRA-ABDOMINAL LYMPH NODES
	200.74 - (ICD9) LARGE CELL LYMPHOMA INVOLVING LYMPH NODES OF AXILLA AND UPPER LIMB
	200.75 - (ICD9) LARGE CELL LYMPHOMA INVOLVING LYMPH NODES OF INGUINAL REGION AND LOWER LIMB
	200.76 - (ICD9) LARGE CELL LYMPHOMA INVOLVING INTRAPELVIC LYMPH NODES
	200.77 - (ICD9) LARGE CELL LYMPHOMA INVOLVING SPLEEN
	200.78 - (ICD9) LARGE CELL LYMPHOMA INVOLVING LYMPH NODES OF MULTIPLE SITES
	200.8 - (ICD9) OTHER NAMED VARIANTS OF LYMPHOSARCOMA AND RETICULOSARCOMA
	200.80 - (ICD9) OTHER NAMED VARIANTS OF LYMPHOSARCOMA AND RETICULOSARCOMA UNSPECIFIED SITE
	200.81 - (ICD9) OTHER NAMED VARIANTS OF LYMPHOSARCOMA AND RETICULOSARCOMA INVOLVING LYMPH NODES OF HEAD FACE AND NECK
	200.82 - (ICD9) OTHER NAMED VARIANTS OF LYMPHOSARCOMA AND RETICULOSARCOMA INVOLVING INTRATHORACIC LYMPH NODES
	200.83 - (ICD9) OTHER NAMED VARIANTS OF LYMPHOSARCOMA AND RETICULOSARCOMA INVOLVING INTRA-ABDOMINAL LYMPH NODES
	200.84 - (ICD9) OTHER NAMED VARIANTS OF LYMPHOSARCOMA AND RETICULOSARCOMA INVOLVING LYMPH NODES OF AXILLA AND UPPER LIMB
	200.85 - (ICD9) OTHER NAMED VARIANTS OF LYMPHOSARCOMA AND RETICULOSARCOMA INVOLVING LYMPH NODES OF INGUINAL REGION AND LOWER LIMB
	200.86 - (ICD9) OTHER NAMED VARIANTS OF LYMPHOSARCOMA AND RETICULOSARCOMA INVOLVING INTRAPELVIC LYMPH NODES
	200.87 - (ICD9) OTHER NAMED VARIANTS OF LYMPHOSARCOMA AND RETICULOSARCOMA INVOLVING SPLEEN
	200.88 - (ICD9) OTHER NAMED VARIANTS OF LYMPHOSARCOMA AND RETICULOSARCOMA INVOLVING LYMPH NODES OF MULTIPLE SITES
	201 - (ICD9) HODGKIN'S DISEASE
	201.0 - (ICD9) HODGKIN'S PARAGRANULOMA
	201.00 - (ICD9) HODGKIN'S PARAGRANULOMA UNSPECIFIED SITE
	201.01 - (ICD9) HODGKIN'S PARAGRANULOMA INVOLVING LYMPH NODES OF HEAD FACE AND NECK
	201.02 - (ICD9) HODGKIN'S PARAGRANULOMA INVOLVING INTRATHORACIC LYMPH NODES
	201.03 - (ICD9) HODGKIN'S PARAGRANULOMA INVOLVING INTRA-ABDOMINAL LYMPH NODES
	201.04 - (ICD9) HODGKIN'S PARAGRANULOMA INVOLVING LYMPH NODES OF AXILLA AND UPPER LIMB
	201.05 - (ICD9) HODGKIN'S PARAGRANULOMA INVOLVING LYMPH NODES OF INGUINAL REGION AND LOWER LIMB
	201.06 - (ICD9) HODGKIN'S PARAGRANULOMA INVOLVING INTRAPELVIC LYMPH NODES
	201.07 - (ICD9) HODGKIN'S PARAGRANULOMA INVOLVING SPLEEN
	201.08 - (ICD9) HODGKIN'S PARAGRANULOMA INVOLVING LYMPH NODES OF MULTIPLE SITES
	201.1 - (ICD9) HODGKIN'S GRANULOMA
	201.10 - (ICD9) HODGKIN'S GRANULOMA UNSPECIFIED SITE
	201.11 - (ICD9) HODGKIN'S GRANULOMA INVOLVING LYMPH NODES OF HEAD FACE AND NECK
	201.12 - (ICD9) HODGKIN'S GRANULOMA INVOLVING INTRATHORACIC LYMPH NODES
	201.13 - (ICD9) HODGKIN'S GRANULOMA INVOLVING INTRA-ABDOMINAL LYMPH NODES
	201.14 - (ICD9) HODGKIN'S GRANULOMA INVOLVING LYMPH NODES OF AXILLA AND UPPER LIMB
	201.15 - (ICD9) HODGKIN'S GRANULOMA INVOLVING LYMPH NODES OF INGUINAL REGION AND LOWER LIMB
	201.16 - (ICD9) HODGKIN'S GRANULOMA INVOLVING INTRAPELVIC LYMPH NODES
	201.17 - (ICD9) HODGKIN'S GRANULOMA INVOLVING SPLEEN
	201.18 - (ICD9) HODGKIN'S GRANULOMA INVOLVING LYMPH NODES OF MULTIPLE SITES
	201.2 - (ICD9) HODGKIN'S SARCOMA
	201.20 - (ICD9) HODGKIN'S SARCOMA UNSPECIFIED SITE
	201.21 - (ICD9) HODGKIN'S SARCOMA INVOLVING LYMPH NODES OF HEAD FACE AND NECK
	201.22 - (ICD9) HODGKIN'S SARCOMA INVOLVING INTRATHORACIC LYMPH NODES
	201.23 - (ICD9) HODGKIN'S SARCOMA INVOLVING INTRA-ABDOMINAL LYMPH NODES
	201.24 - (ICD9) HODGKIN'S SARCOMA INVOLVING LYMPH NODES OF AXILLA AND UPPER LIMB
	201.25 - (ICD9) HODGKIN'S SARCOMA INVOLVING LYMPH NODES OF INGUINAL REGION AND LOWER LIMB
	201.26 - (ICD9) HODGKIN'S SARCOMA INVOLVING INTRAPELVIC LYMPH NODES
	201.27 - (ICD9) HODGKIN'S SARCOMA INVOLVING SPLEEN
	201.28 - (ICD9) HODGKIN'S SARCOMA INVOLVING LYMPH NODES OF MULTIPLE SITES
	201.4 - (ICD9) HODGKIN'S DISEASE LYMPHOCYTIC-HISTIOCYTIC PREDOMINANCE
	201.40 - (ICD9) HODGKIN'S DISEASE LYMPHOCYTIC-HISTIOCYTIC PREDOMINANCE UNSPECIFIED SITE
	201.41 - (ICD9) HODGKIN'S DISEASE LYMPHOCYTIC-HISTIOCYTIC PREDOMINANCE INVOLVING LYMPH NODES OF HEAD FACE AND NECK
	201.42 - (ICD9) HODGKIN'S DISEASE LYMPHOCYTIC-HISTIOCYTIC PREDOMINANCE INVOLVING INTRATHORACIC LYMPH NODES
	201.43 - (ICD9) HODGKIN'S DISEASE LYMPHOCYTIC-HISTIOCYTIC PREDOMINANCE INVOLVING INTRA-ABDOMINAL LYMPH NODES
	201.44 - (ICD9) HODGKIN'S DISEASE LYMPHOCYTIC-HISTIOCYTIC PREDOMINANCE INVOLVING LYMPH NODES OF AXILLA AND UPPER LIMB
	201.45 - (ICD9) HODGKIN'S DISEASE LYMPHOCYTIC-HISTIOCYTIC PREDOMINANCE INVOLVING LYMPH NODES OF INGUINAL REGION AND LOWER LIMB
	201.46 - (ICD9) HODGKIN'S DISEASE LYMPHOCYTIC-HISTIOCYTIC PREDOMINANCE INVOLVING INTRAPELVIC LYMPH NODES
	201.47 - (ICD9) HODGKIN'S DISEASE LYMPHOCYTIC-HISTIOCYTIC PREDOMINANCE INVOLVING SPLEEN
	201.48 - (ICD9) HODGKIN'S DISEASE LYMPHOCYTIC-HISTIOCYTIC PREDOMINANCE INVOLVING LYMPH NODES OF MULTIPLE SITES
	201.5 - (ICD9) HODGKIN'S DISEASE NODULAR SCLEROSIS
	201.50 - (ICD9) HODGKIN'S DISEASE NODULAR SCLEROSIS UNSPECIFIED SITE
	201.51 - (ICD9) HODGKIN'S DISEASE NODULAR SCLEROSIS INVOLVING LYMPH NODES OF HEAD FACE AND NECK
	201.52 - (ICD9) HODGKIN'S DISEASE NODULAR SCLEROSIS INVOLVING INTRATHORACIC LYMPH NODES
	201.53 - (ICD9) HODGKIN'S DISEASE NODULAR SCLEROSIS INVOLVING INTRA-ABDOMINAL LYMPH NODES
	201.54 - (ICD9) HODGKIN'S DISEASE NODULAR SCLEROSIS INVOLVING LYMPH NODES OF AXILLA AND UPPER LIMB
	201.55 - (ICD9) HODGKIN'S DISEASE NODULAR SCLEROSIS INVOLVING LYMPH NODES OF INGUINAL REGION AND LOWER LIMB
	201.56 - (ICD9) HODGKIN'S DISEASE NODULAR SCLEROSIS INVOLVING INTRAPELVIC LYMPH NODES
	201.57 - (ICD9) HODGKIN'S DISEASE NODULAR SCLEROSIS INVOLVING SPLEEN
	201.58 - (ICD9) HODGKIN'S DISEASE NODULAR SCLEROSIS INVOLVING LYMPH NODES OF MULTIPLE SITES
	201.6 - (ICD9) HODGKIN'S DISEASE MIXED CELLULARITY
	201.60 - (ICD9) HODGKIN'S DISEASE MIXED CELLULARITY UNSPECIFIED SITE
	201.61 - (ICD9) HODGKIN'S DISEASE MIXED CELLULARITY INVOLVING LYMPH NODES OF HEAD FACE AND NECK
	201.62 - (ICD9) HODGKIN'S DISEASE MIXED CELLULARITY INVOLVING INTRATHORACIC LYMPH NODES
	201.63 - (ICD9) HODGKIN'S DISEASE MIXED CELLULARITY INVOLVING INTRA-ABDOMINAL LYMPH NODES
	201.64 - (ICD9) HODGKIN'S DISEASE MIXED CELLULARITY INVOLVING LYMPH NODES OF AXILLA AND UPPER LIMB
	201.65 - (ICD9) HODGKIN'S DISEASE MIXED CELLULARITY INVOLVING LYMPH NODES OF INGUINAL REGION AND LOWER LIMB
	201.66 - (ICD9) HODGKIN'S DISEASE MIXED CELLULARITY INVOLVING INTRAPELVIC LYMPH NODES
	201.67 - (ICD9) HODGKIN'S DISEASE MIXED CELLULARITY INVOLVING SPLEEN
	201.68 - (ICD9) HODGKIN'S DISEASE MIXED CELLULARITY INVOLVING LYMPH NODES OF MULTIPLE SITES
	201.7 - (ICD9) HODGKIN'S DISEASE LYMPHOCYTIC DEPLETION
	201.70 - (ICD9) HODGKIN'S DISEASE LYMPHOCYTIC DEPLETION UNSPECIFIED SITE
	201.71 - (ICD9) HODGKIN'S DISEASE LYMPHOCYTIC DEPLETION INVOLVING LYMPH NODES OF HEAD FACE AND NECK
	201.72 - (ICD9) HODGKIN'S DISEASE LYMPHOCYTIC DEPLETION INVOLVING INTRATHORACIC LYMPH NODES
	201.73 - (ICD9) HODGKIN'S DISEASE LYMPHOCYTIC DEPLETION INVOLVING INTRA-ABDOMINAL LYMPH NODES
	201.74 - (ICD9) HODGKIN'S DISEASE LYMPHOCYTIC DEPLETION INVOLVING LYMPH NODES OF AXILLA AND UPPER LIMB
	201.75 - (ICD9) HODGKIN'S DISEASE LYMPHOCYTIC DEPLETION INVOLVING LYMPH NODES OF INGUINAL REGION AND LOWER LIMB
	201.76 - (ICD9) HODGKIN'S DISEASE LYMPHOCYTIC DEPLETION INVOLVING INTRAPELVIC LYMPH NODES
	201.77 - (ICD9) HODGKIN'S DISEASE LYMPHOCYTIC DEPLETION INVOLVING SPLEEN
	201.78 - (ICD9) HODGKIN'S DISEASE LYMPHOCYTIC DEPLETION INVOLVING LYMPH NODES OF MULTIPLE SITES
	201.9 - (ICD9) HODGKIN'S DISEASE UNSPECIFIED TYPE
	201.90 - (ICD9) HODGKIN'S DISEASE UNSPECIFIED TYPE UNSPECIFIED SITE
	201.91 - (ICD9) HODGKIN'S DISEASE UNSPECIFIED TYPE INVOLVING LYMPH NODES OF HEAD FACE AND NECK
	201.92 - (ICD9) HODGKIN'S DISEASE UNSPECIFIED TYPE INVOLVING INTRATHORACIC LYMPH NODES
	201.93 - (ICD9) HODGKIN'S DISEASE UNSPECIFIED TYPE INVOLVING INTRA-ABDOMINAL LYMPH NODES
	201.94 - (ICD9) HODGKIN'S DISEASE UNSPECIFIED TYPE INVOLVING LYMPH NODES OF AXILLA AND UPPER LIMB
	201.95 - (ICD9) HODGKIN'S DISEASE UNSPECIFIED TYPE INVOLVING LYMPH NODES OF INGUINAL REGION AND LOWER LIMB
	201.96 - (ICD9) HODGKIN'S DISEASE UNSPECIFIED TYPE INVOLVING INTRAPELVIC LYMPH NODES
	201.97 - (ICD9) HODGKIN'S DISEASE UNSPECIFIED TYPE INVOLVING SPLEEN
	201.98 - (ICD9) HODGKIN'S DISEASE UNSPECIFIED TYPE INVOLVING LYMPH NODES OF MULTIPLE SITES
	202 - (ICD9) OTHER MALIGNANT NEOPLASMS OF LYMPHOID AND HISTIOCYTIC TISSUE
	202.0 - (ICD9) NODULAR LYMPHOMA
	202.00 - (ICD9) NODULAR LYMPHOMA UNSPECIFIED SITE
	202.01 - (ICD9) NODULAR LYMPHOMA INVOLVING LYMPH NODES OF HEAD FACE AND NECK
	202.02 - (ICD9) NODULAR LYMPHOMA INVOLVING INTRATHORACIC LYMPH NODES
	202.03 - (ICD9) NODULAR LYMPHOMA INVOLVING INTRA-ABDOMINAL LYMPH NODES
	202.04 - (ICD9) NODULAR LYMPHOMA INVOLVING LYMPH NODES OF AXILLA AND UPPER LIMB
	202.05 - (ICD9) NODULAR LYMPHOMA INVOLVING LYMPH NODES OF INGUINAL REGION AND LOWER LIMB
	202.06 - (ICD9) NODULAR LYMPHOMA INVOLVING INTRAPELVIC LYMPH NODES
	202.07 - (ICD9) NODULAR LYMPHOMA INVOLVING SPLEEN
	202.08 - (ICD9) NODULAR LYMPHOMA INVOLVING LYMPH NODES OF MULTIPLE SITES
	202.1 - (ICD9) MYCOSIS FUNGOIDES
	202.10 - (ICD9) MYCOSIS FUNGOIDES UNSPECIFIED SITE
	202.11 - (ICD9) MYCOSIS FUNGOIDES INVOLVING LYMPH NODES OF HEAD FACE AND NECK
	202.12 - (ICD9) MYCOSIS FUNGOIDES INVOLVING INTRATHORACIC LYMPH NODES
	202.13 - (ICD9) MYCOSIS FUNGOIDES INVOLVING INTRA-ABDOMINAL LYMPH NODES
	202.14 - (ICD9) MYCOSIS FUNGOIDES INVOLVING LYMPH NODES OF AXILLA AND UPPER LIMB
	202.15 - (ICD9) MYCOSIS FUNGOIDES INVOLVING LYMPH NODES OF INGUINAL REGION AND LOWER LIMB
	202.16 - (ICD9) MYCOSIS FUNGOIDES INVOLVING INTRAPELVIC LYMPH NODES
	202.17 - (ICD9) MYCOSIS FUNGOIDES INVOLVING SPLEEN
	202.18 - (ICD9) MYCOSIS FUNGOIDES INVOLVING LYMPH NODES OF MULTIPLE SITES
	202.2 - (ICD9) SEZARY'S DISEASE
	202.20 - (ICD9) SEZARY'S DISEASE UNSPECIFIED SITE
	202.21 - (ICD9) SEZARY'S DISEASE INVOLVING LYMPH NODES OF HEAD FACE AND NECK
	202.22 - (ICD9) SEZARY'S DISEASE INVOLVING INTRATHORACIC LYMPH NODES
	202.23 - (ICD9) SEZARY'S DISEASE INVOLVING INTRA-ABDOMINAL LYMPH NODES
	202.24 - (ICD9) SEZARY'S DISEASE INVOLVING LYMPH NODES OF AXILLA AND UPPER LIMB
	202.25 - (ICD9) SEZARY'S DISEASE INVOLVING LYMPH NODES OF INGUINAL REGION AND LOWER LIMB
	202.26 - (ICD9) SEZARY'S DISEASE INVOLVING INTRAPELVIC LYMPH NODES
	202.27 - (ICD9) SEZARY'S DISEASE INVOLVING SPLEEN
	202.28 - (ICD9) SEZARY'S DISEASE INVOLVING LYMPH NODES OF MULTIPLE SITES
	202.3 - (ICD9) MALIGNANT HISTIOCYTOSIS
	202.30 - (ICD9) MALIGNANT HISTIOCYTOSIS UNSPECIFIED SITE
	202.31 - (ICD9) MALIGNANT HISTIOCYTOSIS INVOLVING LYMPH NODES OF HEAD FACE AND NECK
	202.32 - (ICD9) MALIGNANT HISTIOCYTOSIS INVOLVING INTRATHORACIC LYMPH NODES
	202.33 - (ICD9) MALIGNANT HISTIOCYTOSIS INVOLVING INTRA-ABDOMINAL LYMPH NODES
	202.34 - (ICD9) MALIGNANT HISTIOCYTOSIS INVOLVING LYMPH NODES OF AXILLA AND UPPER LIMB
	202.35 - (ICD9) MALIGNANT HISTIOCYTOSIS INVOLVING LYMPH NODES OF INGUINAL REGION AND LOWER LIMB
	202.36 - (ICD9) MALIGNANT HISTIOCYTOSIS INVOLVING INTRAPELVIC LYMPH NODES
	202.37 - (ICD9) MALIGNANT HISTIOCYTOSIS INVOLVING SPLEEN
	202.38 - (ICD9) MALIGNANT HISTIOCYTOSIS INVOLVING LYMPH NODES OF MULTIPLE SITES
	202.4 - (ICD9) LEUKEMIC RETICULOENDOTHELIOSIS
	202.40 - (ICD9) LEUKEMIC RETICULOENDOTHELIOSIS UNSPECIFIED SITE
	202.41 - (ICD9) LEUKEMIC RETICULOENDOTHELIOSIS INVOLVING LYMPH NODES OF HEAD FACE AND NECK
	202.42 - (ICD9) LEUKEMIC RETICULOENDOTHELIOSIS INVOLVING INTRATHORACIC LYMPH NODES
	202.43 - (ICD9) LEUKEMIC RETICULOENDOTHELIOSIS INVOLVING INTRA-ABDOMINAL LYMPH NODES
	202.44 - (ICD9) LEUKEMIC RETICULOENDOTHELIOSIS INVOLVING LYMPH NODES OF AXILLA AND UPPER ARM
	202.45 - (ICD9) LEUKEMIC RETICULOENDOTHELIOSIS INVOLVING LYMPH NODES OF INGUINAL REGION AND LOWER LIMB
	202.46 - (ICD9) LEUKEMIC RETICULOENDOTHELIOSIS INVOLVING INTRAPELVIC LYMPH NODES
	202.47 - (ICD9) LEUKEMIC RETICULOENDOTHELIOSIS INVOLVING SPLEEN
	202.48 - (ICD9) LEUKEMIC RETICULOENDOTHELIOSIS INVOLVING LYMPH NODES OF MULTIPLE SITES
	202.5 - (ICD9) LETTERER-SIWE DISEASE
	202.50 - (ICD9) LETTERER-SIWE DISEASE UNSPECIFIED SITE
	202.51 - (ICD9) LETTERER-SIWE DISEASE INVOLVING LYMPH NODES OF HEAD FACE AND NECK
	202.52 - (ICD9) LETTERER-SIWE DISEASE INVOLVING INTRATHORACIC LYMPH NODES
	202.53 - (ICD9) LETTERER-SIWE DISEASE INVOLVING INTRA-ABDOMINAL LYMPH NODES
	202.54 - (ICD9) LETTERER-SIWE DISEASE INVOLVING LYMPH NODES OF AXILLA AND UPPER LIMB
	202.55 - (ICD9) LETTERER-SIWE DISEASE INVOLVING LYMPH NODES OF INGUINAL REGION AND LOWER LIMB
	202.56 - (ICD9) LETTERER-SIWE DISEASE INVOLVING INTRAPELVIC LYMPH NODES
	202.57 - (ICD9) LETTERER-SIWE DISEASE INVOLVING SPLEEN
	202.58 - (ICD9) LETTERER-SIWE DISEASE INVOLVING LYMPH NODES OF MULTIPLE SITES
	202.6 - (ICD9) MALIGNANT MAST CELL TUMORS
	202.60 - (ICD9) MALIGNANT MAST CELL TUMORS UNSPECIFIED SITE
	202.61 - (ICD9) MALIGNANT MAST CELL TUMORS INVOLVING LYMPH NODES OF HEAD FACE AND NECK
	202.62 - (ICD9) MALIGNANT MAST CELL TUMORS INVOLVING INTRATHORACIC LYMPH NODES
	202.63 - (ICD9) MALIGNANT MAST CELL TUMORS INVOLVING INTRA-ABDOMINAL LYMPH NODES
	202.64 - (ICD9) MALIGNANT MAST CELL TUMORS INVOLVING LYMPH NODES OF AXILLA AND UPPER LIMB
	202.65 - (ICD9) MALIGNANT MAST CELL TUMORS INVOLVING LYMPH NODES OF INGUINAL REGION AND LOWER LIMB
	202.66 - (ICD9) MALIGNANT MAST CELL TUMORS INVOLVING INTRAPELVIC LYMPH NODES
	202.67 - (ICD9) MALIGNANT MAST CELL TUMORS INVOLVING SPLEEN
	202.68 - (ICD9) MALIGNANT MAST CELL TUMORS INVOLVING LYMPH NODES OF MULTIPLE SITES
	202.7 - (ICD9) PERIPHERAL T-CELL LYMPHOMA
	202.70 - (ICD9) PERIPHERAL T-CELL LYMPHOMA UNSPECIFIED SITE
	202.71 - (ICD9) PERIPHERAL T-CELL LYMPHOMA INVOLVING LYMPH NODES OF HEAD FACE AND NECK
	202.72 - (ICD9) PERIPHERAL T-CELL LYMPHOMA INVOLVING INTRATHORACIC LYMPH NODES
	202.73 - (ICD9) PERIPHERAL T-CELL LYMPHOMA INVOLVING INTRA-ABDOMINAL LYMPH NODES
	202.74 - (ICD9) PERIPHERAL T-CELL LYMPHOMA INVOLVING LYMPH NODES OF AXILLA AND UPPER LIMB
	202.75 - (ICD9) PERIPHERAL T-CELL LYMPHOMA INVOLVING LYMPH NODES OF INGUINAL REGION AND LOWER LIMB
	202.76 - (ICD9) PERIPHERAL T-CELL LYMPHOMA INVOLVING INTRAPELVIC LYMPH NODES
	202.77 - (ICD9) PERIPHERAL T-CELL LYMPHOMA INVOLVING SPLEEN
	202.78 - (ICD9) PERIPHERAL T-CELL LYMPHOMA INVOLVING LYMPH NODES OF MULTIPLE SITES
	202.8 - (ICD9) OTHER MALIGNANT LYMPHOMAS
	202.80 - (ICD9) OTHER MALIGNANT LYMPHOMAS UNSPECIFIED SITE
	202.81 - (ICD9) OTHER MALIGNANT LYMPHOMAS INVOLVING LYMPH NODES OF HEAD FACE AND NECK
	202.82 - (ICD9) OTHER MALIGNANT LYMPHOMAS INVOLVING INTRATHORACIC LYMPH NODES
	202.83 - (ICD9) OTHER MALIGNANT LYMPHOMAS INVOLVING INTRA-ABDOMINAL LYMPH NODES
	202.84 - (ICD9) OTHER MALIGNANT LYMPHOMAS INVOLVING LYMPH NODES OF AXILLA AND UPPER LIMB
	202.85 - (ICD9) OTHER MALIGNANT LYMPHOMAS INVOLVING LYMPH NODES OF INGUINAL REGION AND LOWER LIMB
	202.86 - (ICD9) OTHER MALIGNANT LYMPHOMAS INVOLVING INTRAPELVIC LYMPH NODES
	202.87 - (ICD9) OTHER MALIGNANT LYMPHOMAS INVOLVING SPLEEN
	202.88 - (ICD9) OTHER MALIGNANT LYMPHOMAS INVOLVING LYMPH NODES OF MULTIPLE SITES
	202.9 - (ICD9) OTHER AND UNSPECIFIED MALIGNANT NEOPLASMS OF LYMPHOID AND HISTIOCYTIC TISSUE
	202.90 - (ICD9) OTHER AND UNSPECIFIED MALIGNANT NEOPLASMS OF LYMPHOID AND HISTIOCYTIC TISSUE UNSPECIFIED SITE
	202.91 - (ICD9) OTHER AND UNSPECIFIED MALIGNANT NEOPLASMS OF LYMPHOID AND HISTIOCYTIC TISSUE INVOLVING LYMPH NODES OF HEAD FACE AND NECK
	202.92 - (ICD9) OTHER AND UNSPECIFIED MALIGNANT NEOPLASMS OF LYMPHOID AND HISTIOCYTIC TISSUE INVOLVING INTRATHORACIC LYMPH NODES
	202.93 - (ICD9) OTHER AND UNSPECIFIED MALIGNANT NEOPLASMS OF LYMPHOID AND HISTIOCYTIC TISSUE INVOLVING INTRA-ABDOMINAL LYMPH NODES
	202.94 - (ICD9) OTHER AND UNSPECIFIED MALIGNANT NEOPLASMS OF LYMPHOID AND HISTIOCYTIC TISSUE INVOLVING LYMPH NODES OF AXILLA AND UPPER LIMB
	202.95 - (ICD9) OTHER AND UNSPECIFIED MALIGNANT NEOPLASMS OF LYMPHOID AND HISTIOCYTIC TISSUE INVOLVING LYMPH NODES OF INGUINAL REGION AND LOWER LIMB
	202.96 - (ICD9) OTHER AND UNSPECIFIED MALIGNANT NEOPLASMS OF LYMPHOID AND HISTIOCYTIC TISSUE INVOLVING INTRAPELVIC LYMPH NODES
	202.97 - (ICD9) OTHER AND UNSPECIFIED MALIGNANT NEOPLASMS OF LYMPHOID AND HISTIOCYTIC TISSUE INVOLVING SPLEEN
	202.98 - (ICD9) OTHER AND UNSPECIFIED MALIGNANT NEOPLASMS OF LYMPHOID AND HISTIOCYTIC TISSUE INVOLVING LYMPH NODES OF MULTIPLE SITES
	203 - (ICD9) MULTIPLE MYELOMA AND IMMUNOPROLIFERATIVE NEOPLASMS
	203.0 - (ICD9) MULTIPLE MYELOMA
	203.00 - (ICD9) MULTIPLE MYELOMA WITHOUT MENTION OF HAVING ACHIEVED REMISSION
	203.01 - (ICD9) MULTIPLE MYELOMA IN REMISSION
	203.02 - (ICD9) MULTIPLE MYELOMA IN RELAPSE
	203.1 - (ICD9) PLASMA CELL LEUKEMIA
	203.10 - (ICD9) PLASMA CELL LEUKEMIA WITHOUT MENTION OF HAVING ACHIEVED REMISSION
	203.11 - (ICD9) PLASMA CELL LEUKEMIA IN REMISSION
	203.12 - (ICD9) PLASMA CELL LEUKEMIA IN RELAPSE
	203.8 - (ICD9) OTHER IMMUNOPROLIFERATIVE NEOPLASMS
	203.80 - (ICD9) OTHER IMMUNOPROLIFERATIVE NEOPLASMS WITHOUT MENTION OF HAVING ACHIEVED REMISSION
	203.81 - (ICD9) OTHER IMMUNOPROLIFERATIVE NEOPLASMS IN REMISSION
	203.82 - (ICD9) OTHER IMMUNOPROLIFERATIVE NEOPLASMS IN RELAPSE
	204 - (ICD9) LYMPHOID LEUKEMIA
	204.0 - (ICD9) ACUTE LYMPHOID LEUKEMIA
	204.00 - (ICD9) ACUTE LYMPHOID LEUKEMIA WITHOUT MENTION OF HAVING ACHIEVED REMISSION
	204.01 - (ICD9) ACUTE LYMPHOID LEUKEMIA IN REMISSION
	204.02 - (ICD9) ACUTE LYMPHOID LEUKEMIA IN RELAPSE
	204.1 - (ICD9) CHRONIC LYMPHOID LEUKEMIA
	204.10 - (ICD9) CHRONIC LYMPHOID LEUKEMIA WITHOUT MENTION OF HAVING ACHIEVED REMISSION
	204.11 - (ICD9) CHRONIC LYMPHOID LEUKEMIA IN REMISSION
	204.12 - (ICD9) CHRONIC LYMPHOID LEUKEMIA IN RELAPSE
	204.2 - (ICD9) SUBACUTE LYMPHOID LEUKEMIA
	204.20 - (ICD9) SUBACUTE LYMPHOID LEUKEMIA WITHOUT MENTION OF HAVING ACHIEVED REMISSION
	204.21 - (ICD9) SUBACUTE LYMPHOID LEUKEMIA IN REMISSION
	204.22 - (ICD9) SUBACUTE LYMPHOID LEUKEMIA IN RELAPSE
	204.8 - (ICD9) OTHER LYMPHOID LEUKEMIA
	204.80 - (ICD9) OTHER LYMPHOID LEUKEMIA WITHOUT MENTION OF HAVING ACHIEVED REMISSION
	204.81 - (ICD9) OTHER LYMPHOID LEUKEMIA IN REMISSION
	204.82 - (ICD9) OTHER LYMPHOID LEUKEMIA IN RELAPSE
	204.9 - (ICD9) UNSPECIFIED LYMPHOID LEUKEMIA
	204.90 - (ICD9) UNSPECIFIED LYMPHOID LEUKEMIA WITHOUT MENTION OF HAVING ACHIEVED REMISSION
	204.91 - (ICD9) UNSPECIFIED LYMPHOID LEUKEMIA IN REMISSION
	204.92 - (ICD9) UNSPECIFIED LYMPHOID LEUKEMIA IN RELAPSE
	205 - (ICD9) MYELOID LEUKEMIA
	205.0 - (ICD9) ACUTE MYELOID LEUKEMIA
	205.00 - (ICD9) ACUTE MYELOID LEUKEMIA WITHOUT MENTION OF HAVING ACHIEVED REMISSION
	205.01 - (ICD9) ACUTE MYELOID LEUKEMIA IN REMISSION
	205.02 - (ICD9) ACUTE MYELOID LEUKEMIA IN RELAPSE
	205.1 - (ICD9) CHRONIC MYELOID LEUKEMIA
	205.10 - (ICD9) CHRONIC MYELOID LEUKEMIA WITHOUT MENTION OF HAVING ACHIEVED REMISSION
	205.11 - (ICD9) CHRONIC MYELOID LEUKEMIA IN REMISSION
	205.12 - (ICD9) CHRONIC MYELOID LEUKEMIA IN RELAPSE
	205.2 - (ICD9) SUBACUTE MYELOID LEUKEMIA
	205.20 - (ICD9) SUBACUTE MYELOID LEUKEMIA WITHOUT MENTION OF HAVING ACHIEVED REMISSION
	205.21 - (ICD9) SUBACUTE MYELOID LEUKEMIA IN REMISSION
	205.22 - (ICD9) SUBACUTE MYELOID LEUKEMIA IN RELAPSE
	205.3 - (ICD9) MYELOID SARCOMA
	205.30 - (ICD9) MYELOID SARCOMA WITHOUT MENTION OF HAVING ACHIEVED REMISSION
	205.31 - (ICD9) MYELOID SARCOMA IN REMISSION
	205.32 - (ICD9) MYELOID SARCOMA IN RELAPSE
	205.8 - (ICD9) OTHER MYELOID LEUKEMIA
	205.80 - (ICD9) OTHER MYELOID LEUKEMIA WITHOUT MENTION OF HAVING ACHIEVED REMISSION
	205.81 - (ICD9) OTHER MYELOID LEUKEMIA IN REMISSION
	205.82 - (ICD9) OTHER MYELOID LEUKEMIA IN RELAPSE
	205.9 - (ICD9) UNSPECIFIED MYELOID LEUKEMIA
	205.90 - (ICD9) UNSPECIFIED MYELOID LEUKEMIA WITHOUT MENTION OF HAVING ACHIEVED REMISSION
	205.91 - (ICD9) UNSPECIFIED MYELOID LEUKEMIA IN REMISSION
	205.92 - (ICD9) UNSPECIFIED MYELOID LEUKEMIA IN RELAPSE
	206 - (ICD9) MONOCYTIC LEUKEMIA
	206.0 - (ICD9) ACUTE MONOCYTIC LEUKEMIA
	206.00 - (ICD9) ACUTE MONOCYTIC LEUKEMIA WITHOUT MENTION OF HAVING ACHIEVED REMISSION
	206.01 - (ICD9) ACUTE MONOCYTIC LEUKEMIA IN REMISSION
	206.02 - (ICD9) ACUTE MONOCYTIC LEUKEMIA IN RELAPSE
	206.1 - (ICD9) CHRONIC MONOCYTIC LEUKEMIA
	206.10 - (ICD9) CHRONIC MONOCYTIC LEUKEMIA WITHOUT MENTION OF HAVING ACHIEVED REMISSION
	206.11 - (ICD9) CHRONIC MONOCYTIC LEUKEMIA IN REMISSION
	206.12 - (ICD9) CHRONIC MONOCYTIC LEUKEMIA IN RELAPSE
	206.2 - (ICD9) SUBACUTE MONOCYTIC LEUKEMIA
	206.20 - (ICD9) SUBACUTE MONOCYTIC LEUKEMIA WITHOUT MENTION OF HAVING ACHIEVED REMISSION
	206.21 - (ICD9) SUBACUTE MONOCYTIC LEUKEMIA IN REMISSION
	206.22 - (ICD9) SUBACUTE MONOCYTIC LEUKEMIA IN RELAPSE
	206.8 - (ICD9) OTHER MONOCYTIC LEUKEMIA
	206.80 - (ICD9) OTHER MONOCYTIC LEUKEMIA WITHOUT MENTION OF HAVING ACHIEVED REMISSION
	206.81 - (ICD9) OTHER MONOCYTIC LEUKEMIA IN REMISSION
	206.82 - (ICD9) OTHER MONOCYTIC LEUKEMIA IN RELAPSE
	206.9 - (ICD9) UNSPECIFIED MONOCYTIC LEUKEMIA
	206.90 - (ICD9) UNSPECIFIED MONOCYTIC LEUKEMIA WITHOUT MENTION OF HAVING ACHIEVED REMISSION
	206.91 - (ICD9) UNSPECIFIED MONOCYTIC LEUKEMIA IN REMISSION
	206.92 - (ICD9) UNSPECIFIED MONOCYTIC LEUKEMIA IN RELAPSE
	207 - (ICD9) OTHER SPECIFIED LEUKEMIA
	207.0 - (ICD9) ACUTE ERYTHREMIA AND ERYTHROLEUKEMIA
	207.00 - (ICD9) ACUTE ERYTHREMIA AND ERYTHROLEUKEMIA WITHOUT MENTION OF HAVING ACHIEVED REMISSION
	207.01 - (ICD9) ACUTE ERYTHREMIA AND ERYTHROLEUKEMIA IN REMISSION
	207.02 - (ICD9) ACUTE ERYTHREMIA AND ERYTHROLEUKEMIA IN RELAPSE
	207.1 - (ICD9) CHRONIC ERYTHREMIA
	207.10 - (ICD9) CHRONIC ERYTHREMIA WITHOUT MENTION OF HAVING ACHIEVED REMISSION
	207.11 - (ICD9) CHRONIC ERYTHREMIA IN REMISSION
	207.12 - (ICD9) CHRONIC ERYTHREMIA IN RELAPSE
	207.2 - (ICD9) MEGAKARYOCYTIC LEUKEMIA
	207.20 - (ICD9) MEGAKARYOCYTIC LEUKEMIA WITHOUT MENTION OF HAVING ACHIEVED REMISSION
	207.21 - (ICD9) MEGAKARYOCYTIC LEUKEMIA IN REMISSION
	207.22 - (ICD9) MEGAKARYOCYTIC LEUKEMIA IN RELAPSE
	207.8 - (ICD9) OTHER SPECIFIED LEUKEMIA
	207.80 - (ICD9) OTHER SPECIFIED LEUKEMIA WITHOUT MENTION OF HAVING ACHIEVED REMISSION
	207.81 - (ICD9) OTHER SPECIFIED LEUKEMIA IN REMISSION
	207.82 - (ICD9) OTHER SPECIFIED LEUKEMIA IN RELAPSE
	208 - (ICD9) LEUKEMIA OF UNSPECIFIED CELL TYPE
	208.0 - (ICD9) ACUTE LEUKEMIA OF UNSPECIFIED CELL TYPE
	208.00 - (ICD9) ACUTE LEUKEMIA OF UNSPECIFIED CELL TYPE WITHOUT MENTION OF HAVING ACHIEVED REMISSION
	208.01 - (ICD9) ACUTE LEUKEMIA OF UNSPECIFIED CELL TYPE IN REMISSION
	208.02 - (ICD9) ACUTE LEUKEMIA OF UNSPECIFIED CELL TYPE IN RELAPSE
	208.1 - (ICD9) CHRONIC LEUKEMIA OF UNSPECIFIED CELL TYPE
	208.10 - (ICD9) CHRONIC LEUKEMIA OF UNSPECIFIED CELL TYPE WITHOUT MENTION OF HAVING ACHIEVED REMISSION
	208.11 - (ICD9) CHRONIC LEUKEMIA OF UNSPECIFIED CELL TYPE IN REMISSION
	208.12 - (ICD9) CHRONIC LEUKEMIA OF UNSPECIFIED CELL TYPE IN RELAPSE
	208.2 - (ICD9) SUBACUTE LEUKEMIA OF UNSPECIFIED CELL TYPE
	208.20 - (ICD9) SUBACUTE LEUKEMIA OF UNSPECIFIED CELL TYPE WITHOUT MENTION OF HAVING ACHIEVED REMISSION
	208.21 - (ICD9) SUBACUTE LEUKEMIA OF UNSPECIFIED CELL TYPE IN REMISSION
	208.22 - (ICD9) SUBACUTE LEUKEMIA OF UNSPECIFIED CELL TYPE IN RELAPSE
	208.8 - (ICD9) OTHER LEUKEMIA OF UNSPECIFIED CELL TYPE
	208.80 - (ICD9) OTHER LEUKEMIA OF UNSPECIFIED CELL TYPE WITHOUT MENTION OF HAVING ACHIEVED REMISSION
	208.81 - (ICD9) OTHER LEUKEMIA OF UNSPECIFIED CELL TYPE IN REMISSION
	208.82 - (ICD9) OTHER LEUKEMIA OF UNSPECIFIED CELL TYPE IN RELAPSE
	208.9 - (ICD9) UNSPECIFIED LEUKEMIA
	208.90 - (ICD9) UNSPECIFIED LEUKEMIA WITHOUT MENTION OF HAVING ACHIEVED REMISSION
	208.91 - (ICD9) UNSPECIFIED LEUKEMIA IN REMISSION
	208.92 - (ICD9) UNSPECIFIED LEUKEMIA IN RELAPSE
	238.6 - (ICD9) NEOPLASM OF UNCERTAIN BEHAVIOR OF PLASMA CELLS
Myocardial infarction
This event measure was defined as occurring when any of the following criteria were met:
	The occurrence of Medical Services with the following attributes:
	Diagnosis Code (Any Position) is any of: { "410", "410.0", "410.00", "410.01", "410.02", "410.1", "410.10", "410.11", "410.12", "410.2", "410.20", "410.21", "410.22", "410.3", "410.30", "410.31", "410.32", "410.4", "410.40", "410.41", "410.42", "410.5", "410.50", "410.51", "410.52", "410.6", "410.60", "410.61", "410.62", "410.7", "410.70", "410.71", "410.72", "410.8", "410.80", "410.81", "410.82"…
	410 - (ICD9) ACUTE MYOCARDIAL INFARCTION
	410.0 - (ICD9) ACUTE MYOCARDIAL INFARCTION OF ANTEROLATERAL WALL
	410.00 - (ICD9) ACUTE MYOCARDIAL INFARCTION OF ANTEROLATERAL WALL EPISODE OF CARE UNSPECIFIED
	410.01 - (ICD9) ACUTE MYOCARDIAL INFARCTION OF ANTEROLATERAL WALL INITIAL EPISODE OF CARE
	410.02 - (ICD9) ACUTE MYOCARDIAL INFARCTION OF ANTEROLATERAL WALL SUBSEQUENT EPISODE OF CARE
	410.1 - (ICD9) ACUTE MYOCARDIAL INFARCTION OF OTHER ANTERIOR WALL
	410.10 - (ICD9) ACUTE MYOCARDIAL INFARCTION OF OTHER ANTERIOR WALL EPISODE OF CARE UNSPECIFIED
	410.11 - (ICD9) ACUTE MYOCARDIAL INFARCTION OF OTHER ANTERIOR WALL INITIAL EPISODE OF CARE
	410.12 - (ICD9) ACUTE MYOCARDIAL INFARCTION OF OTHER ANTERIOR WALL SUBSEQUENT EPISODE OF CARE
	410.2 - (ICD9) ACUTE MYOCARDIAL INFARCTION OF INFEROLATERAL WALL
	410.20 - (ICD9) ACUTE MYOCARDIAL INFARCTION OF INFEROLATERAL WALL EPISODE OF CARE UNSPECIFIED
	410.21 - (ICD9) ACUTE MYOCARDIAL INFARCTION OF INFEROLATERAL WALL INITIAL EPISODE OF CARE
	410.22 - (ICD9) ACUTE MYOCARDIAL INFARCTION OF INFEROLATERAL WALL SUBSEQUENT EPISODE OF CARE
	410.3 - (ICD9) ACUTE MYOCARDIAL INFARCTION OF INFEROPOSTERIOR WALL
	410.30 - (ICD9) ACUTE MYOCARDIAL INFARCTION OF INFEROPOSTERIOR WALL EPISODE OF CARE UNSPECIFIED
	410.31 - (ICD9) ACUTE MYOCARDIAL INFARCTION OF INFEROPOSTERIOR WALL INITIAL EPISODE OF CARE
	410.32 - (ICD9) ACUTE MYOCARDIAL INFARCTION OF INFEROPOSTERIOR WALL SUBSEQUENT EPISODE OF CARE
	410.4 - (ICD9) ACUTE MYOCARDIAL INFARCTION OF OTHER INFERIOR WALL
	410.40 - (ICD9) ACUTE MYOCARDIAL INFARCTION OF OTHER INFERIOR WALL EPISODE OF CARE UNSPECIFIED
	410.41 - (ICD9) ACUTE MYOCARDIAL INFARCTION OF OTHER INFERIOR WALL INITIAL EPISODE OF CARE
	410.42 - (ICD9) ACUTE MYOCARDIAL INFARCTION OF OTHER INFERIOR WALL SUBSEQUENT EPISODE OF CARE
	410.5 - (ICD9) ACUTE MYOCARDIAL INFARCTION OF OTHER LATERAL WALL
	410.50 - (ICD9) ACUTE MYOCARDIAL INFARCTION OF OTHER LATERAL WALL EPISODE OF CARE UNSPECIFIED
	410.51 - (ICD9) ACUTE MYOCARDIAL INFARCTION OF OTHER LATERAL WALL INITIAL EPISODE OF CARE
	410.52 - (ICD9) ACUTE MYOCARDIAL INFARCTION OF OTHER LATERAL WALL SUBSEQUENT EPISODE OF CARE
	410.6 - (ICD9) TRUE POSTERIOR WALL INFARCTION
	410.60 - (ICD9) TRUE POSTERIOR WALL INFARCTION EPISODE OF CARE UNSPECIFIED
	410.61 - (ICD9) TRUE POSTERIOR WALL INFARCTION INITIAL EPISODE OF CARE
	410.62 - (ICD9) TRUE POSTERIOR WALL INFARCTION SUBSEQUENT EPISODE OF CARE
	410.7 - (ICD9) SUBENDOCARDIAL INFARCTION
	410.70 - (ICD9) SUBENDOCARDIAL INFARCTION EPISODE OF CARE UNSPECIFIED
	410.71 - (ICD9) SUBENDOCARDIAL INFARCTION INITIAL EPISODE OF CARE
	410.72 - (ICD9) SUBENDOCARDIAL INFARCTION SUBSEQUENT EPISODE OF CARE
	410.8 - (ICD9) ACUTE MYOCARDIAL INFARCTION OF OTHER SPECIFIED SITES
	410.80 - (ICD9) ACUTE MYOCARDIAL INFARCTION OF OTHER SPECIFIED SITES EPISODE OF CARE UNSPECIFIED
	410.81 - (ICD9) ACUTE MYOCARDIAL INFARCTION OF OTHER SPECIFIED SITES INITIAL EPISODE OF CARE
	410.82 - (ICD9) ACUTE MYOCARDIAL INFARCTION OF OTHER SPECIFIED SITES SUBSEQUENT EPISODE OF CARE
	410.9 - (ICD9) ACUTE MYOCARDIAL INFARCTION OF UNSPECIFIED SITE
	410.90 - (ICD9) ACUTE MYOCARDIAL INFARCTION OF UNSPECIFIED SITE EPISODE OF CARE UNSPECIFIED
	410.91 - (ICD9) ACUTE MYOCARDIAL INFARCTION OF UNSPECIFIED SITE INITIAL EPISODE OF CARE
	410.92 - (ICD9) ACUTE MYOCARDIAL INFARCTION OF UNSPECIFIED SITE SUBSEQUENT EPISODE OF CARE
	411 - (ICD9) OTHER ACUTE AND SUBACUTE FORMS OF ISCHEMIC HEART DISEASE
	411.0 - (ICD9) POSTMYOCARDIAL INFARCTION SYNDROME
	411.1 - (ICD9) INTERMEDIATE CORONARY SYNDROME
	411.8 - (ICD9) OTHER ACUTE AND SUBACUTE FORMS OF ISCHEMIC HEART DISEASE
	411.81 - (ICD9) ACUTE CORONARY OCCLUSION WITHOUT MYOCARDIAL INFARCTION
	411.89 - (ICD9) OTHER ACUTE AND SUBACUTE FORMS OF ISCHEMIC HEART DISEASE OTHER
	412 - (ICD9) OLD MYOCARDIAL INFARCTION
Other retinopathies
This event measure was defined as occurring when any of the following criteria were met:
	The occurrence of Medical Services with the following attributes:
	Diagnosis Code (Any Position) is any of: { "362.2", "362.20", "362.21", "362.22", "362.23", "362.24", "362.25", "362.26", "362.27", "362.29" }
	362.2 - (ICD9) OTHER PROLIFERATIVE RETINOPATHY
	362.20 - (ICD9) RETINOPATHY OF PREMATURITY UNSPECIFIED
	362.21 - (ICD9) RETROLENTAL FIBROPLASIA
	362.22 - (ICD9) RETINOPATHY OF PREMATURITY STAGE 0
	362.23 - (ICD9) RETINOPATHY OF PREMATURITY STAGE 1
	362.24 - (ICD9) RETINOPATHY OF PREMATURITY STAGE 2
	362.25 - (ICD9) RETINOPATHY OF PREMATURITY STAGE 3
	362.26 - (ICD9) RETINOPATHY OF PREMATURITY STAGE 4
	362.27 - (ICD9) RETINOPATHY OF PREMATURITY STAGE 5
	362.29 - (ICD9) OTHER NONDIABETIC PROLIFERATIVE RETINOPATHY
Peripheral vascular disease
This event measure was defined as occurring when any of the following criteria were met:
	The occurrence of Medical Services with the following attributes:
	Diagnosis Code (Any Position) is any of: { "V43.4", "093.0", "437.3", "440", "440.0", "440.1", "440.2", "440.20", "440.21", "440.22", "440.23", "440.24", "440.29", "440.3", "440.30", "440.31", "440.32", "440.4", "440.8", "440.9", "441", "441.0", "441.00", "441.01", "441.02", "441.03", "441.1", "441.2", "441.3", "441.4", "441.5", "441.6", "441.7", "441.9", "443.1", "443.2", "443.21", "443.22", "44…
	V43.4 - Code overlap - (ICD9) BLOOD VESSEL REPLACED BY OTHER MEANS; (ICD10) Person boarding or alighting a car injured in collision with car, pick-up truck or van
	093.0 - (ICD9) ANEURYSM OF AORTA SPECIFIED AS SYPHILITIC
	437.3 - (ICD9) CEREBRAL ANEURYSM NONRUPTURED
	440 - (ICD9) ATHEROSCLEROSIS
	440.0 - (ICD9) ATHEROSCLEROSIS OF AORTA
	440.1 - (ICD9) ATHEROSCLEROSIS OF RENAL ARTERY
	440.2 - (ICD9) ATHEROSCLEROSIS OF NATIVE ARTERIES OF THE EXTREMITIES
	440.20 - (ICD9) ATHEROSCLEROSIS OF NATIVE ARTERIES OF THE EXTREMITIES UNSPECIFIED
	440.21 - (ICD9) ATHEROSCLEROSIS OF NATIVE ARTERIES OF THE EXTREMITIES WITH INTERMITTENT CLAUDICATION
	440.22 - (ICD9) ATHEROSCLEROSIS OF NATIVE ARTERIES OF THE EXTREMITIES WITH REST PAIN
	440.23 - (ICD9) ATHEROSCLEROSIS OF NATIVE ARTERIES OF THE EXTREMITIES WITH ULCERATION
	440.24 - (ICD9) ATHEROSCLEROSIS OF NATIVE ARTERIES OF THE EXTREMITIES WITH GANGRENE
	440.29 - (ICD9) OTHER ATHEROSCLEROSIS OF NATIVE ARTERIES OF THE EXTREMITIES
	440.3 - (ICD9) ATHEROSCLEROSIS OF BYPASS GRAFT OF THE EXTREMITIES
	440.30 - (ICD9) ATHEROSCLEROSIS OF UNSPECIFIED BYPASS GRAFT OF THE EXTREMITIES
	440.31 - (ICD9) ATHEROSCLEROSIS OF AUTOLOGOUS VEIN BYPASS GRAFT OF THE EXTREMITIES
	440.32 - (ICD9) ATHEROSCLEROSIS OF NONAUTOLOGOUS BIOLOGICAL BYPASS GRAFT OF THE EXTREMITIES
	440.4 - (ICD9) CHRONIC TOTAL OCCLUSION OF ARTERY OF THE EXTREMITIES
	440.8 - (ICD9) ATHEROSCLEROSIS OF OTHER SPECIFIED ARTERIES
	440.9 - (ICD9) GENERALIZED AND UNSPECIFIED ATHEROSCLEROSIS
	441 - (ICD9) AORTIC ANEURYSM AND DISSECTION
	441.0 - (ICD9) DISSECTION OF AORTA
	441.00 - (ICD9) DISSECTION OF AORTA ANEURYSM UNSPECIFIED SITE
	441.01 - (ICD9) DISSECTION OF AORTA THORACIC
	441.02 - (ICD9) DISSECTION OF AORTA ABDOMINAL
	441.03 - (ICD9) DISSECTION OF AORTA THORACOABDOMINAL
	441.1 - (ICD9) THORACIC ANEURYSM RUPTURED
	441.2 - (ICD9) THORACIC ANEURYSM WITHOUT RUPTURE
	441.3 - (ICD9) ABDOMINAL ANEURYSM RUPTURED
	441.4 - (ICD9) ABDOMINAL ANEURYSM WITHOUT RUPTURE
	441.5 - (ICD9) AORTIC ANEURYSM OF UNSPECIFIED SITE RUPTURED
	441.6 - (ICD9) THORACOABDOMINAL ANEURYSM RUPTURED
	441.7 - (ICD9) THORACOABDOMINAL ANEURYSM WITHOUT RUPTURE
	441.9 - (ICD9) AORTIC ANEURYSM OF UNSPECIFIED SITE WITHOUT RUPTURE
	443.1 - (ICD9) THROMBOANGIITIS OBLITERANS (BUERGER'S DISEASE)
	443.2 - (ICD9) OTHER ARTERIAL DISSECTION
	443.21 - (ICD9) DISSECTION OF CAROTID ARTERY
	443.22 - (ICD9) DISSECTION OF ILIAC ARTERY
	443.23 - (ICD9) DISSECTION OF RENAL ARTERY
	443.24 - (ICD9) DISSECTION OF VERTEBRAL ARTERY
	443.29 - (ICD9) DISSECTION OF OTHER ARTERY
	443.8 - (ICD9) OTHER SPECIFIED PERIPHERAL VASCULAR DISEASES
	443.81 - (ICD9) PERIPHERAL ANGIOPATHY IN DISEASES CLASSIFIED ELSEWHERE
	443.82 - (ICD9) ERYTHROMELALGIA
	443.89 - (ICD9) OTHER PERIPHERAL VASCULAR DISEASE
	443.9 - (ICD9) PERIPHERAL VASCULAR DISEASE UNSPECIFIED
	447.1 - (ICD9) STRICTURE OF ARTERY
	557.1 - (ICD9) CHRONIC VASCULAR INSUFFICIENCY OF INTESTINE
	557.9 - (ICD9) UNSPECIFIED VASCULAR INSUFFICIENCY OF INTESTINE
Proliferative retinopathy
This event measure was defined as occurring when any of the following criteria were met:
	The occurrence of Medical Services with the following attributes:
	Diagnosis Code (Any Position) is any of: { "362.01", "362.02", "362.15", "362.16", "362.29", "364.42", "365.63", "365.89" }
	362.01 - (ICD9) BACKGROUND DIABETIC RETINOPATHY
	362.02 - (ICD9) PROLIFERATIVE DIABETIC RETINOPATHY
	362.15 - (ICD9) RETINAL TELANGIECTASIA
	362.16 - (ICD9) RETINAL NEOVASCULARIZATION NOT OTHERWISE SPECIFIED
	362.29 - (ICD9) OTHER NONDIABETIC PROLIFERATIVE RETINOPATHY
	364.42 - (ICD9) RUBEOSIS IRIDIS
	365.63 - (ICD9) GLAUCOMA ASSOCIATED WITH VASCULAR DISORDERS OF EYE
	365.89 - (ICD9) OTHER SPECIFIED GLAUCOMA
Pulmonary embolism
This event measure was defined as occurring when any of the following criteria were met:
	The occurrence of Medical Services with the following attributes:
	Diagnosis Code (Any Position) is any of: { "415.11", "415.12", "415.13", "415.19" }
	415.11 - (ICD9) IATROGENIC PULMONARY EMBOLISM AND INFARCTION
	415.12 - (ICD9) SEPTIC PULMONARY EMBOLISM
	415.13 - (ICD9) SADDLE EMBOLUS OF PULMONARY ARTERY
	415.19 - (ICD9) OTHER PULMONARY EMBOLISM AND INFARCTION
Sickle cell disease
This event measure was defined as occurring when any of the following criteria were met:
	The occurrence of Medical Services with the following attributes:
	Diagnosis Code (Any Position) is any of: { "282.6", "282.60", "282.61", "282.62", "282.63", "282.64", "282.68", "282.69" }
	282.6 - (ICD9) SICKLE-CELL DISEASE
	282.60 - (ICD9) SICKLE-CELL DISEASE UNSPECIFIED
	282.61 - (ICD9) HB-SS DISEASE WITHOUT CRISIS
	282.62 - (ICD9) HB-SS DISEASE WITH CRISIS
	282.63 - (ICD9) SICKLE-CELL/HB-C DISEASE WITHOUT CRISIS
	282.64 - (ICD9) SICKLE-CELL/HB C DISEASE WITH CRISIS
	282.68 - (ICD9) OTHER SICKLE-CELL DISEASE WITHOUT CRISIS
	282.69 - (ICD9) OTHER SICKLE-CELL DISEASE WITH CRISIS
Vein occulsion
This event measure was defined as occurring when any of the following criteria were met:
	The occurrence of Medical Services with the following attributes:
	Diagnosis Code (Any Position) is any of: { "362.3", "362.30", "362.31", "362.32", "362.33", "362.34", "362.35", "362.36", "362.37" }
	362.3 - (ICD9) RETINAL VASCULAR OCCLUSION
	362.30 - (ICD9) RETINAL VASCULAR OCCLUSION UNSPECIFIED
	362.31 - (ICD9) CENTRAL RETINAL ARTERY OCCLUSION
	362.32 - (ICD9) RETINAL ARTERIAL BRANCH OCCLUSION
	362.33 - (ICD9) PARTIAL RETINAL ARTERIAL OCCLUSION
	362.34 - (ICD9) TRANSIENT RETINAL ARTERIAL OCCLUSION
	362.35 - (ICD9) CENTRAL RETINAL VEIN OCCLUSION
	362.36 - (ICD9) VENOUS TRIBUTARY (BRANCH) OCCLUSION OF RETINA
	362.37 - (ICD9) VENOUS ENGORGEMENT OF RETINA
nAMD
This event measure was defined as occurring when any of the following criteria were met:
	The occurrence of Medical Services with the following attributes:
	Diagnosis Code (Any Position) is any of: { "362.52" }
	362.52 - (ICD9) EXUDATIVE SENILE MACULAR DEGENERATION OF RETINA
