# Supplementary material for: Reproducibility of real-world evidence studies using clinical practice data to inform regulatory and coverage decisions
Source: Nat Commun. 2022 Aug 31;13:5126. doi: 10.1038/s41467-022-32310-3 (PMC9430007; doi:10.1038/s41467-022-32310-3)
Supplement: Supplementary file 7 — Supplementary Dataset 4 [file 41467_2022_32310_MOESM7_ESM.zip › Data S4 Study specific author contact files with details of implementation/REPEAT_075_final.xlsx]

## Sheet: Assumptions
Category	ASSUMPTIONS
MEASURES	The algorithms used to define all the variables used in the replication of the study are given in the sheet named 'codes'
Exposure	We assumed Bariatric surgeries were defined using codes based on papers and website: "Variation in Outcomes at Bariatric Surgery Centers of Excellence: Andrew M. Ibrahim et al", "The Business Case for Bariatric Surgery Revisited: A Non-Randomized Case-Control Study: Eric A. Finkelstein et al", "First Report from the American College of Surgeons - Bariatric Surgery Center Network: Laparoscopic Sle…
	We assumed AHFS classification of drugs was defined based on "http://www.mgh.org/Content/Uploads/UP%20Health%20System%20-%20Marquette/files/formulary/AHFS%20Pharmacologic-Therapeutic%20Classification%20(2012).pdf"
Inclusion/Exclusion	We assumed GI cancer was defined based on ICD 9 diagnosis codes from website "http://www.icd9data.com/2015/Volume1/140-239/150-159/default.htm" and "http://www.icd9data.com/2015/Volume1/140-239/210-229/211/default.htm"
	We assumed GI procedure was defined based on ICD 9 procedure codes based on the paper "Comparative effectiveness of rivaroxaban versus warfarin or dabigatran for the treatment of patients with non-valvular atrial fibrillation: Faye L. Norby et al"
	We assumed codes to define Pregnancy and Obesity and the codes assumed are provided in the worksheet 'codes'
	We assumed Major gastrointestinal surgery was defined based on ICD 9 procedure codes based on the paper "ASSOCIATION FOR ACADEMIC SURGERY - The Battle of the Sexes: Women Win Out in Gastrointestinal Surgery: Carrie Y. Peterson et all"
	We assumed the exclusion criteria of "history of gastric procedures or medical claims with ICD-9-CM diagnosis codes that were indicative of cancer or benign neoplasms of the esophagus, stomach, pancreas or small intestine" meant exclude patients with any gastric procedure, regardless of cancer
	We assumed the variable 'PRODUCT' from member file was used to define Insurance type. Insurance type = 0 if ‘PRODUCT’ variable is ‘HMO’ Insurance type = 2 if the ‘PRODUCT’ is ‘OTHER’ or ‘UNKNOWN’ Insurance type = 1 for all other types of ‘PRODUCT’
COHORT CREATION
	Steps for matching was unclear in the manuscript and it sounded like there was 2 phase matching and 1st with gender, baseline bmi category, baseline comorbidities and insurance type and 2nd phase was to restrict matches based on cost and age, but this way of matching resulted almost zero patients. So we matched on age and cost prior to restricting to one case per control and one control per case
	We assumed the following while creating panel variables: • Number of medications is missing for a panel unless they are enrolled for the complete panel • Medication free is missing if they are not enrolled for all of the first 2 panels • Medication free = 0 if they are not enrolled for all of the 3rd panel but have a medication while they are enrolled • Medication free is missing if they are not …
	If average cost was missing or negative, we assumed that cost was set to zero
ANALYSIS

## Sheet: Attrition table
Adult patients who underwent laparoscopic bariatric surgery between Jan 2006 - Dec 2013 from Optum database
SURGICAL COHORT
Criteria	N
Procedure code for LAGB, LRYGB or LSG from 2006-2013 Date of procedure is Index date	42722
Require enrollment from 360 days before index through 420 days (60 days recovery, 360 days follow-up) post-index [Truncated enrollment at 1/1/2006 and 12/31/2013]	16691
Restrict to people at least 18 years old on index date	16636
Restrict to patients with diagnosis of obesity or severe obesity during the baseline period	15942
Restrict to patients with a diagnosis of type 2 diabetes, dyslipidemia, hypertension, depression or sleep apnea during the baseline period	13385
Exclude if they have at least one medical claim indicative of pregnancy or delivery during baseline, post-surgery, recovery or follow-up (follow-up: looked up through 5 years post-index, truncated to 12/31/2013)	12646
Exclude patients if they have a history of "other" bariatric surgery during the baseline period or during the same encounter as index surgery	11220
Exclude patients if they have major gastrointestinal surgery during the same encounter as index surgery	11140
Exclude patients if they have gastric procedures during the baseline period	10525
Exclude patients if they have medical claims indicative of gastrointestinal cancer during the baseline period	10191
Final surgical cohort
Procedure: LSG	796
Procedure: LRYGB	4962
Procedure: LAGB	4433
MEDICAL COHORT + MATCHING
Criteria	Controls	Cases with a match
Diagnosis for obesity/severe obesity at some point 2006-2013 and not belonging to surgical cohort	2765300
Matched to one or more cases on gender, insurance (HMO vs Other vs EPO/IND/POS/PPO) and aged 18+ at the case's index date	2490209
Require a diagnosis of obesity or severe obesity (whichever the case has) in the 360 days before the case's index date	1937644
Require enrollment from 360 days before index through 420 days (60 days recovery, 360 days follow-up) post-index	1152985
Require a diagnosis of T2 diabetes, dyslipidemia, hypertension or apnea during baseline	884128
Exclude if they have at least one medical claim indicative of pregnancy or delivery during baseline, post-surgery, recovery or follow-up (follow-up: looked up through 5 years post-index, truncated to 12/31/2013)	862166
Exclude if they have a procedure code for bariatric surgery during baseline, recovery or the first 360 days of follow-up	854545
Exclude if they have a procedure code for a major GI surgery during baseline, recovery or first 360 days of follow-up	849032
Exclude if they have a procedure code for a gastric procedure during baseline, recovery or first 360 days of follow-up	807781
Exclude if they have a claim for gastrointestinal cancer during baseline	804472
MATCHING STEPS
Require cases and controls to match obesity vs severe obesity, T2 diabetes, hyperlipidemia, apnea, hypertension and depression during baseline	433559	10191
Restrict to cases/controls within 5 years of age	271874	10135
Restrict to cases/controls that have average monthly costs that differ by <$150	112761	9065
Restrict to cases/controls that have average monthly costs that differ by <15% and <$150	73123	8662
Restrict to one case per control and one control per case (Give priority to cases with fewer potential controls)	8635	8635

## Sheet: Protocol
AIM
To evaluate the effect of laparoscopic bariatric surgery on management of obesity-related comorbidities.
Data Source
Optum (2006-2013)
Cohort Identification
Cohort Summary
Adult patients who underwent laparoscopic bariatric surgeries like Laparoscopic adjustable gastric banding (LAGB), Laparoscopic Roux-en-Y gastric bypass (LRYGB) or Laparoscopic sleeve gastrectomy (LSG) procedures between January 1, 2006 and December 31, 2013, identified through ICD-9-CM and CPT procedure codes. These surgical patients were matched to medically managed patients (controls) on selec…
Study time periods
Study period/point	Time window/point
Index procedure	First observed bariatric surgery
Index date	Date of laparoscopic bariatric surgery for surgical cohort patients, matched assigned date for control cohort patients
Same encounter	Time between admission to discharge date during the index procedure
Baseline period	(Index date -360 days) up to (Index date -1 day)
Post-surgery recovery period	Index date through (index date + 60 days)
Start of follow-up period	(Index date + 61 days)
First half-yearly panel	(Index date + 61 days) through (Index date + 241 days)
Second half-yearly panel	(Index date + 242 days) through (Index date + 422 days)
Third half-yearly panel	(Index date + 423 days) through (Index date + 603 days)
Steps for surgical cohort formation
Flowchart of the study cohort assembly
Steps	Criteria
1	Identify patients with one of the laparoscopic surgeries between 01/01/2006 - 12/31/2013
2	Assign first observed date of surgery is "index date" and first observed surgery is "index surgery"
3	Restrict to patients with continuous enrollment during baseline, post-surgery recovery period and a 360-day follow-up period
4	Restrict to patients who are at least 18 years on index date
5	Restrict to patients with diagnosis of obesity or severe obesity during the baseline period
6	Restrict to patients with diagnosis of either type 2 diabetes or dyslipidemia or hypertension or depression or sleep apnea measured using at least two separate medical claims with a diagnosis code for the comorbidity
	(i.e., 2 claims for the same comorbidity), or one such medical claim plus >/=1 pharmacy claim for a medication used to manage the comorbidity, during the baseline period
7	Exclude patients if they have at least one medical claim indicative of pregnancy or delivery during baseline, post-surgery recovery or follow-up periods
8	Exclude patients if they have history of "other" bariatric surgery during baseline period or during same encounter as index surgery
9	Exclude patients if they have major gastrointestinal surgery during same encounter as index surgery
10	Exclude patients if they have gastric procedures during the baseline period
11	Exclude patients if they have medical claims indicative of cancer (esophagus, stomach, pancreas or small intestine) during the baseline period
12	Final cohort
Steps for medical cohort formation
A control cohort of medically managed patients who did not undergo bariatric surgery of any kind, at any point (baseline, post-surgical recovery and follow-up period) was established for comparison with the surgical cohorts
1	For each patient in EACH surgical cohort, identify a medical control cohort by selecting patients who were enrolled in their insurance on the same day that the surgical cohort patient underwent their index surgery.
2	These patients should be enrolled for the equivalent timeframe of the baseline, post-surgical recovery period, and a minimum of 360-day follow-up period.
3	These patients should meet the same eligibility criteria as surgical cohort of minimum 18 years old, having diagnosis of obesity or severe obesity, having diagnosis of either type 2 diabetes or dyslipidemia or hypertension or depression or sleep apnea and not having diagnosis of pregnancy, cancer, major gastrointestinal surgery or other bariatric surgery measured during the same time-period (i.e.…
Matched cohort creation
For the surgical patient and its potential matches, estimate the average monthly healthcare costs.
	Average monthly healthcare costs:
	Time period: (index date - 360 days) to (index date -90 days)
	Use the 'Standard Cost Amount' variable to identify all inpatient, outpatient and pharmacy costs and sum these cost (i.e. inpatient+outpatient+pharmacy) to get the 'healthcare cost'.
	Calculate the 'average monthly healthcare cost' by dividing 'healthcare costs' by 9 [270 days/30days] to get monthly cost for each patient
Find all potential control subjects that match 1:1 based on
	Baseline BMI category (Obesity or Severe obesity)
	Sex
	Insurance type (health maintenance organization, fee-for-service, or unknown)
	Baseline comorbidities (Types 2 diabetes or hyperlipidemia or Hypertension or Depression or Sleep apnea)_x000D_
	Age within 5 years
	Average monthly healthcare cost within 15% or <$150
Pool the surgical and control cohorts, and create a new variable indicating the type of surgery.
Outcome
Restrict the cohort to the subset of patients with type 2 diabetes during the baseline period.
Number of AHFS classes of medications used for type 2 diabetes
	Estimate the number of unique antidiabetic medication classes (by AHFS class) for which a prescription was filled, separately for the following time periods:
		Baseline
		Half-year periods starting from end of post-surgery recovery period (index date + 60 days): 0-0.5 yr, >0.5-1 yr, >1-1.5 yr, >1.5 – 2 yr, …
		Estimate whether a patient was medication-free in a given time period as follows: A patient is considered medication free if no prescription for any antidiabetic medication was filled during that 6-month time window, nor during the next two 6-month windows.
Study follow-up
Follow-up begins on 61st day after index date for surgical cohort or assigned index date for control cohort up to 5 years or end of enrollment.
Created variables for each panel (First half-yearly panel, Second half-yearly panel, and so on..) for each patient.
Table 1
Variable	LAGB	LAGB Control	LRYGB	LRYGB Control	LSG	LSG Control	Combined Control
	N =	N =	N =	N =	N =	N =	N =
Age, years
Mean (SD)
Median
Age group, n (%)
<= 30 years
31-40 years
41-50 years
51-60 years
>=61 years
Female
Insurance type, n (%)
Fee for service
HMO
Unknown
BMI, n (%)
Obesity
(30-40 kg/m2)
Severe obesity
(>=40 kg/m2)
Obesity-related comorbidities
Type2 diabetes
Dyslipidemia
Hypertension
Depression
Sleep apnea
Monthly cost
Mean (SD)
Median
Statistical analysis: SAS codes
*N of patients in 'final_cohort'*/ proc sql; create table Count_patients as select count (distinct PatID) as Count_patients from final_cohort group by surg; quit; proc print; run; /*N of patients in outcome data, this is only DM type 2 patients so number should be less*/ proc sql; create table Count_patients as select count (distinct PatID) as Count_patients from outcomes_new group by surg; quit;…

## Sheet: Table 1
	ORIGINAL STUDY															REPLICATED STUDY
	LAGB				LRYGB				LSG				Combined control			LAGB				LRYGB				LSG				Combined control
	Case (N=4,208)		Control (N=4,208)		Case (N=4,308)		Control (N=4,308)		Case (N=545)		Control (N=545)		(N=9,061)			Case (N=3,792)		Control (N=3,792)		Case (N=4,127)		Control (N=4,127)		Case (N=716)		Control (N=716)		(N=8,635)
Age, y
Mean (s.d.)	46.3	9.9	46.4	9.8	46.4	9.8	46.5	9.7	45.1	9.7	45.1	9.6	46.4	9.8		48.5841	10.878	49.0459	10.6806	49.1401	10.5924	49.7371	10.6029	47.3212	9.92899	48.0684	9.96074	49.2952	10.5959
Median	47		47		47		47		45		46		47			49		49		50		50		47		49		50
Age group, n (%)
≤30 y	260	6.2	241	5.7	221	5.1	215	5	35	6.4	38	7	494	5.5		175	4.61498	157	4.1403	151	3.65883	145	3.51345	35	4.88827	30	4.18994	332	3.84482
31-40 y	1003	23.8	1003	23.8	1070	24.8	1026	23.8	142	26.1	137	25.1	2166	23.9		791	20.8597	698	18.4072	817	19.7965	725	17.5672	135	18.8547	141	19.6927	1564	18.1123
41-50 y	1417	33.7	1429	34	1432	33.2	1462	33.9	198	36.3	202	37.1	3093	34.1		1150	30.327	1213	31.9884	1210	29.3191	1252	30.3368	271	37.8492	242	33.7989	2707	31.3492
51-60 y	1247	29.6	1248	29.7	1291	30	1321	30.7	142	26.1	140	25.7	2709	29.9		1146	30.2215	1170	30.8544	1336	32.3722	1344	32.566	209	29.1899	223	31.1453	2737	31.6966
≥61 y	281	6.7	287	6.8	294	6.8	284	6.6	28	5.1	28	5.1	599	6.6		530	13.9768	554	14.6097	613	14.8534	661	16.0165	66	9.21788	80	11.1732	1295	14.9971
Female, n (%)	3139	74.6	3139	74.6	3265	75.8	3265	75.8	378	69.4	378	69.4	6782	74.8		2812	74.1561	2812	74.1561	3062	74.1943	3062	74.1943	524	73.1844	524	73.1844	6398	74.0938
Insurance type, n (%)
Fee for service	3820	90.8	3820	90.8	3602	83.6	3602	83.6	521	95.6	521	95.6	7943	87.7		2914	76.846	2914	76.846	2657	64.3809	2657	64.3809	580	81.0056	580	81.0056	6151	71.2334
HMO	386	9.2	386	9.2	706	16.4	706	16.4	24	4.4	24	4.4	1116	12.3		750	19.7785	750	19.7785	1243	30.1187	1243	30.1187	124	17.3184	124	17.3184	2117	24.5165
Other/unknown	2	0	2	0	0	0	0	0	0	0	0	0	2	0		128	3.37553	128	3.37553	227	5.50036	227	5.50036	12	1.67598	12	1.67598	367	4.25014
BMI, n (%)
30-40 kg/m2	505	12	505	12	493	11.4	493	11.4	61	11.2	61	11.2	1059	11.7		87	2.2943	87	2.2943	54	1.30846	54	1.30846	11	1.53631	11	1.53631	152	1.76028
≥40 kg/m2	3703	88	3703	88	3815	88.6	3815	88.6	484	88.8	484	88.8	8002	88.3		3705	97.7057	3705	97.7057	4073	98.6915	4073	98.6915	705	98.4637	705	98.4637	8483	98.2397
Obesity-related comorbidities, n (%)
Type 2 diabetes	1321	31.4	1321	31.4	1664	38.6	1664	38.6	172	31.6	172	31.6	3157	34.8		1364	35.9705	1364	35.9705	1874	45.4083	1874	45.4083	224	31.2849	224	31.2849	3462	40.0926
Dyslipidaemia	2157	51.3	2157	51.3	2241	52	2241	52	262	48.1	262	48.1	4660	51.4		2079	54.8259	2079	54.8259	2351	56.9663	2351	56.9663	371	51.8156	371	51.8156	4801	55.5993
Hypertension	3006	71.4	3006	71.4	3152	73.2	3152	73.2	397	72.8	397	72.8	6555	72.3		2709	71.4399	2709	71.4399	3034	73.5159	3034	73.5159	525	73.324	525	73.324	6268	72.5883
Depression	1145	27.2	1145	27.2	1383	32.1	1383	32.1	138	25.3	138	25.3	2664	29.4		942	24.8418	942	24.8418	1207	29.2464	1207	29.2464	186	25.9777	186	25.9777	2335	27.0411
Sleep apnoea	1654	39.3	1654	39.3	2055	47.7	2055	47.7	248	45.5	248	45.5	3951	43.6		1502	39.6097	1502	39.6097	1900	46.0383	1900	46.0383	336	46.9274	336	46.9274	3738	43.2889
Monthly cost
Mean (s.d.)	925	1189	925	1188	995	1151	995	1150	906	1050	905	1078	957	1164		1039.09	1363.89	1037.68	1365.56	1168.67	1480.33	1169.63	1481.46	1041.35	1305.47	1040.92	1305.89	1101.01	1418.84
Median	554		556		651		652		592		595		602			639.463		636.838		768.576		762.374		666.301		659.249		695.494

## Sheet: Outcomes
ORIGINAL STUDY
Table 2	0-0.5 y	>0.5-1 y	>1-1.5 y	>1.5-2 y	>2-2.5 y	>2.5-3 y	>3-3.5 y	>3.5-4 y	>4-4.5 y	>4.5-5 y
Number of AHFS classes of medications used for type 2 diabetes, LSM1
LAGB	0.72	0.64	0.61	0.58	0.6	0.62	0.65	0.66	0.67	0.72
LRYGB	0.24	0.15	0.12	0.13	0.15	0.16	0.18	0.2	0.21	0.25
LSG	0.35	0.24	0.22	0.25	0.34
REPLICATED STUDY
Table 2	0-0.5 y	>0.5-1 y	>1-1.5 y	>1.5-2 y	>2-2.5 y	>2.5-3 y	>3-3.5 y	>3.5-4 y	>4-4.5 y	>4.5-5 y
Number of AHFS classes of medications used for type 2 diabetes, LSM1
LAGB	0.5523	0.4754	0.4403	0.4231	0.4463	0.4567	0.5265	0.5378	0.51	0.6344
LRYGB	0.08712	0.005542	-0.01639	0.002395	0.0136	0.02395	0.04653	0.06192	0.09	0.0859
LSG	0.125	0.04469	-0.00445	0.07855	0.2308

## Sheet: Codes
Table 1: INCLUSION CRITERIA
Laparoscopic adjustable gastric banding (LAGB)	CPT code:
(any procedure position, inpatient confinement or medical service files)	43770
	HCPCS code:
	S2082
	ICD-9 procedure code:
	44.95
Laparoscopic Roux-en-Y gastric bypass (LRYGB)	CPT codes:
(any procedure position, inpatient confinement or medical service files)	43644, 43645
	HCPCS code:
	S2085
	ICD-9 procedure code:
	44.38
Laparoscopic sleeve gastrectomy (LSG)	CPT code:
(any procedure position, inpatient confinement or medical service files)	43775
	ICD-9 procedure code:
	43.82
Obesity or Severe Obesity	ICD-9 diagnosis codes:
(any diagnosis position, inpatient confinement or medical service files)	Obesity: V85.3, V85.30, V85.31, V85.32, V85.33, V85.34, V85.35, V85.36, V85.37, V85.38, V85.39, 278.00
	Severe obesity: V85.4, V85.41, V85.42, V85.43, V85.44, V85.45, 278.01
Depression	ICD-9 diagnosis codes:
(any diagnosis position, inpatient confinement or medical service files)	296.2, 296.20, 296.21, 296.22, 296.23, 296.24, 296.25, 296.3, 296.30, 296.31, 296.32, 296.33, 296.34, 296.35, 300.4, 309.0, 309.1, 311
	AHFS class code:
	28:16.04.12
	28:16.04.16
	28:16.04.20
	28:16.04.24
	28:16.04.28
	28:16.04.92
Dyslipidemia	ICD-9 diagnosis codes:
(any diagnosis position, inpatient confinement or medical service files)	272, 272.0, 272.1, 272.2, 272.3, 272.4
	AHFS class code:
	00:24:06.050000
	00:24:06.060000
	00:24:06.080000
	00:24:06.920000
Hypertension	ICD-9 diagnosis codes:
(any diagnosis position, inpatient confinement or medical service files)	401, 401.0, 401.1, 401.9
	AHFS class code:
	1 day, 0:12:00
	00:24:08.160000
	00:24:08.120000
	00:24:08.080000
	00:24:08.240000
	00:24:08.440000
	24:08:92
	24:08.44.04
	24:08.44.08
Sleep apnea	ICD-9 diagnosis codes:
(any diagnosis position, inpatient confinement or medical service files)	327.2, 327.20, 327.23, 780.51, 780.53, 780.57
Type 2 Diabetes	ICD-9 diagnosis codes:
(any diagnosis position, inpatient confinement or medical service files)	250.0, 250.00, 250.10, 250.20, 250.30, 250.40, 250.50, 250.60, 250.70, 250.80, 250.90, 250.02, 250.12, 250.2, 250.22, 250.32, 250.42, 250.52, 250.62, 250.72, 250.82, 250.92
	AHFS class code:
	01:08:20.020000
	01:08:20.030000
	01:08:20.040000
	01:08:20.050000
	01:08:20.060000
	01:08:20.080000
	01:08:20.160000
	01:08:20.200000
	01:08:20.280000
	01:08:20.920000
Table 2: EXCLUSION CRITERIA
Pregnancy or Delivery	ICD-9 diagnosis codes:
(any diagnosis position, inpatient confinement or medical service files)	630, 631, 631.0, 631.8, 632, 633, 633.0, 633.00, 633.01, 633.1, 633.10, 633.11, 633.2, 633.20, 633.21, 633.8, 633.80, 633.81, 633.9, 633.90, 633.91, 634, 634.0, 634.00, 634.01, 634.02, 634.1, 634.10, 634.11, 634.12, 634.2, 634.20, 634.21, 634.22, 634.3, 634.30, 634.31, 634.32, 634.4, 634.40, 634.41, 634.42, 634.5, 634.50, 634.51, 634.52, 634.6, 634.60, 634.61, 634.62, 634.7, 634.70, 634.71, 634.7…
	ICD-9 procedure codes:
	75.4, 75.7, 73.0, 73.01, 73.09, 73.1, 73.2, 73.21, 73.22, 73.3, 73.4, 73.5, 73.51, 73.59, 73.6, 73.8, 73.9, 73.91, 73.92, 73.93, 73.94, 73.99, 74.0, 74.1, 74.2, 74.3, 74.4, 74.9, 74.91, 74.99, 75.5, 75.50, 75.51, 75.52, 75.6, 75.61, 75.62, 75.69, 75.9, 75.91, 75.92, 75.93, 75.94, 75.99, 69.02, 69.52, 72.0, 72.1, 72.2, 72.21, 72.29, 72.3, 72.31, 72.39, 72.4, 72.5, 72.51, 72.52, 72.53, 72.54, 72.6,…
	CPT codes:
	58605, 58611, 59050, 59051, 59120, 59121, 59130, 59135, 59136, 59140, 59150, 59160, 59300, 59400, 59409, 59410, 59412, 59414, 59430, 59510, 59514, 59515, 59525, 59610, 59612, 59614, 59618, 59620, 59622, 59812, 59820, 59821, 59830, 59840, 59841, 59850, 59851, 59852, 59855, 59856, 59857, 59866, 88016, 99436, 99440, 99464, 01960, 01961, 01962, 01963, 01965, 01966, 01967, 01968, 01969
“Other Bariatric surgery	CPT codes:
(any procedure position, inpatient confinement or medical service files)	43621, 43631, 43633, 43644, 43645, 43659, 43770, 43771, 43772, 43773, 43774, 43775, 43842, 43843, 43844, 43845, 43846, 43847, 43848, 43999
	HCPCS codes:
	S2082, S2085
	ICD-9 procedure codes:
	43.82, 43.89, 44.3, 44.31, 44.38, 44.39, 44.5, 44.68, 44.95, 44.96, 44.97, 44.99, 45.51, 45.9
BMI	ICD-9 diagnosis codes:
(any diagnosis position, inpatient confinement or medical service files)	BMI 30-40 kg/m2: V85.3, V85.30, V85.31, V85.32, V85.33, V85.34, V85.35, V85.36, V85.37, V85.38, V85.39, 278.00
	BMI >=40 kg/m2: V85.4, V85.41, V85.42, V85.43, V85.44, V85.45, 278.01
Gastrointestinal cancer	ICD-9 diagnosis codes for cancer:
(any diagnosis position, inpatient confinement or medical service files)	150, 150.0, 150.1, 150.2, 150.3, 150.4, 150.5, 150.8, 150.9, 151, 151.0, 151.1, 151.2, 151.3, 151.4, 151.5, 151.6, 151.8, 151.9, 152, 152.0, 152.1, 152.2, 152.3, 152.8, 152.9, 157, 157.0, 157.1, 157.2, 157.3, 157.4, 157.8, 157.9, 211, 211.0, 211.1, 211.2, 211.6, 211.7
Gastrointestinal procedure	ICD-9 procedure codes for GI procedure:
(any procedure position, inpatient confinement or medical service files)	42.0, 42.01, 42.09, 42.1, 42.10, 42.11, 42.12, 42.19, 42.2, 42.21, 42.22, 42.23, 42.24, 42.25, 42.29, 42.3, 42.31, 42.32, 42.33, 42.39, 42.4, 42.40, 42.41, 42.42, 42.5, 42.51, 42.52, 42.53, 42.54, 42.55, 42.56, 42.58, 42.59, 42.6, 42.61, 42.62, 42.63, 42.64, 42.65, 42.66, 42.68, 42.69, 42.7, 42.8, 42.81, 42.82, 42.83, 42.84, 42.85, 42.86, 42.87, 42.89, 42.9, 42.91, 42.92, 42.99, 43.0, 43.1, 43.11…
Major Gastrointestinal surgery	ICD-9 procedure codes:
(any procedure position, inpatient confinement or medical service files)	42.2, 42.21, 42.22, 42.23, 42.24, 42.25, 42.29, 43.5, 43.6, 43.7, 43.8, 43.81, 43.82, 43.89, 43.9, 43.91, 43.99, 45.6, 45.61, 45.62, 45.63, 45.7, 45.71, 45.72, 45.73, 45.74, 45.75, 45.76, 45.79, 45.8, 45.81, 45.82, 45.83, 17.3, 17.31, 17.32, 17.33, 17.34, 17.35, 17.36, 17.39, 48.6, 48.61, 48.62, 48.63, 48.64, 48.65, 48.69, 48.4, 48.40, 48.41, 48.42, 48.43, 48.49, 48.5, 48.50, 48.51, 48.52, 48.59,…
Table 3. Insurance type for matching
Using the variable ‘PRODUCT’ from the member file, please create the categorical variable “insurance_type”.	Insurance type = 0 if ‘PRODUCT’ variable is ‘HMO’ Insurance type = 2 if the ‘PRODUCT’ is ‘OTHER’ or ‘UNKNOWN’ Insurance type = 1 for all other types of ‘PRODUCT’
Table 4. Medications for outcome definition
Antidiabetic medications	AHFS class code:
	01:08:20.020000
	01:08:20.030000
	01:08:20.040000
	01:08:20.050000
	01:08:20.060000
	01:08:20.080000
	01:08:20.160000
	01:08:20.200000
	01:08:20.280000
	01:08:20.920000
