# Supplementary material for: Reproducibility of real-world evidence studies using clinical practice data to inform regulatory and coverage decisions
Source: Nat Commun. 2022 Aug 31;13:5126. doi: 10.1038/s41467-022-32310-3 (PMC9430007; doi:10.1038/s41467-022-32310-3)
Supplement: Supplementary file 7 — Supplementary Dataset 4 [file 41467_2022_32310_MOESM7_ESM.zip › Data S4 Study specific author contact files with details of implementation/REPEAT_077_final.xlsx]

## Sheet: Assumptions
Category	Assumptions
MEASURES	The algorithms used to define the variables for replication of the study are provided in the worksheet named 'appendix'
Exposure	We assumed physician visit is defined using health service codes from Medical service claims file
Inclusion/Exclusion	As it was computationally intensive, we carried out random selection of about 3 million from the 8 million patients identifed as the reference cohort, and this 3 million patients subgroup was used to implement propsenity score matching. We made this assumption because the authors did not mention using a subset of the identified reference cohort for carrying 1:1 propensity score matching.
Covariates	We assumed Sepsis was define using ICD9 codes from the paper "Identifying patients with severe sepsis using administrative claims: patient-level validation of the angus implementation of the international consensus conference definition of severe sepsis: Iwashyna et al"
	We assumed Smoking , Obesity, Hypetension, Conhestive heart failure, Ischemic heart disease, Disrhythmia, Cerebrovascular disease, Peripheral vascular disease , Hyperlipidemia, Diabetes, COPD, Asthma, Pneumonia, Osteoarthritis, Rheumatoid arthritis, Other OA or MSK , Neuropathic pain, Fibromyalgia, Osteoporosis, Fractures, Falls, Liver disease, Dementia, Anxiety, Depression, Bipolar disorder, Psy…
	We assumed VTE was defined using ICD9 codes based on paper "A systematic review of validated methods for identifying venous thromboembolism using administrative and claims data: Tamariz L, Harkins T, Nair V"
	We assumed 'other' cardiovascular disease was defined based on ICD-9 codes from the paper "Evaluation of Medication Therapy Management Services for Patients with Cardiovascular Disease in a Self-Insured Employer Health Plan: Saranrat Wittayanukorn et al" In this paper, there are list of cardiovascular diseases like Hyperlipidemia, hypertension and so on. We assumed all the ICD9 codes which is not…
	We assumed that ICD9 codes to define Epilepsy was based on the paper "No Evidence of an Association Between Efavirenz Exposure and Suicidality Among HIV Patients Initiating Antiretroviral Therapy in a Retrospective Cohort Study of Real World Data: Ella T. Nkhoma et al"
	We assumed Blood disorders were defined based on ICD 9 codes to define Hematologic disorder from REPEAT Redacted paper 60
	We assumed Cancer was defined based on ICD 9 codes to define Malignancy from the paper "Comparative effectiveness of rivaroxaban versus warfarin or dabigatran for the treatment of patients with non-valvular atrial fibrillation: Faye L. Norby et al"
	We assumed Migraine was defined using ICD-9 codes based on the paper "Network-based approach to prediction and population-based validation of in silico drug repurposing: Feixiong Chen et al"
	We assumed SSRI, SNRI and TCA was defined using generic names based on the paper "Network-based approach to prediction and population-based validation of in silico drug repurposing: Feixiong Chen et al"
	We assumed the ICD 9 codes of Parkinson's disease was used to defined based on website "http://www.uninet.com/files/9214/3438/6056/Optum_Parkinsons.pdf"
	We assumed DMARDS consists of TNF inhibitors, non-TNF biologic DMARDS and systemic non-biologic DMARDS. We assumed the generic name of these drugs are defined based on the paper "Risk of Subsequent Infection Among Patients Receiving Tumor Necrosis Factor Inhibitors and Other Disease-Modifying Antirheumatic Drugs: Accortt NA et al". We assumed following HCSPCS codes were also used to define DMARDS…
	We assumed back pain was defined based on ICD-9 codes from website http://www.boneandjointburden.org/2013-report/medical-burden/ii3a
	We assumed Headache was defined ICD-9 diagnosis code based on website "http://www.icd9data.com/2012/Volume1/780-799/780-789/784/784.0.htm"
	We assumed the treatment only drugs from the follolwing website was used to define Anti-migraine agents "https://www.healthline.com/health/migraine-drugs#about-preventive-treatment"
	We assumed Other hypnotics were defined based on website "https://www.medicinenet.com/hypnotics_drug_class_side_effects/article.htm#what_drugs_or_supplements_interact_with_hypnotics"
	We assumed Other anxiolytics were defined based on website "https://www.rxlist.com/anxiety_medications/drugs-condition.htm"
	We assumed Gastrointestional disorders were defined using ICD-9 codes from website "http://www.icd9data.com/2014/Volume1/520-579/default.htm"
	We assumed the ICD9 codes to define Other pscychiatric disorders is based on website "http://www.icd9data.com/2013/Volume1/290-319/290-294/294/default.htm"
	We assumed Psychiatric visit and Psychiatric hospitalization were defined using provider catergory codes. The codes used to define these are provided in the worksheet 'appendix'
COHORT CREATION
ANALYSIS

## Sheet: Attrition table
Patients with prescription of BZD or a physician office visit between July 2004 - Dec 2013 from optum database
Benzodiazepine (BZD) Initiators Cohort
Identify patients with Benzodiazepine (BZD, NDC codes in the appendix) prescriptions between 07/01/2004 and 12/31/2013 (prescription date of of BZD is index date, index date is 0)	4847130
Restrict to patients with at least 6 months of continuous enrollment prior to index, [-180, 0]	4244696
Exclude if patients had BZDs in the 6 months prior to index, [-180, -1]	3536017
Restrict to patients with at least one drug prescription in the 90 days prior to index [-90, -1]	2956559
Restrict to patients with at least one drug prescription in 91-180 days prior to index [-180, -91]	2552239
Restrict to patients with aged at least 18 years at index date [0,0]	2500238
Patients who had a matched patient from cohort II	2500238
After removing patients who were also selected as a non-user (Cohort II) with an index date that is earlier than their index date in Cohort I	1787418
Final Cohort	1787418
Benzodiazepine (BZD) NON-Initiators Cohort
Identify patients with physician visit (codes to identify physician visit in the appendix) between 07/01/2004 and 12/31/2013
Note: Patient may have multiple eligible index visits. Test each one to see if it is eligible, using steps below, and use the first eligible visit for matching with cohort I.	38082863
Restrict to patients with at least 6 months of continuous enrollment prior to index, [-180, 0]	32603789
Exclude if patients had BZDs in the 6 months prior to index, [-180, -1]	31912976
Restrict to patients with at least one drug prescription in the 90 days prior to index [-90, -1]	24227470
Restrict to patients with at least one drug prescription in 91-180 days prior to index [-180, -91]	19637309
Restrict to patients with aged at least 18 years at index date [0,0]	16549972
Choose random sample of patients 1:5	8500000
Patients who had a matched patient from cohort I	8500000
Exclude patients who are in the BZD cohort with a prescription for BZD in the 6 months prior to index date	8018715
Final Cohort	8018715

## Sheet: Protocol
Aim(s):
(i)	To evaluate the risk of all-cause mortality associated with initiating compared with not initiating benzodiazepines in adults.
(ii)	To address potential treatment barriers and confounding related to the use of a non-active comparator group.
1	Data Source: Optum (2004-2013)
2	Cohort Identification
2.1	Cohort Summary
The exposed cohort consists of patients (> 18years) who were prescribed a benzodiazepine between 1st July 2004 and 31st December 2013.
The comparison cohort included patients who had a physician visit and no Benzodiazepine use during the study period.
Patients were not allowed to enter the cohort more than once.
2.2	Important steps for cohort formation
Flowchart of the study cohort assembly
COHORT I	Exposure
STEP #	Criteria
2.2.1.1	Identify patients with Benzodiazepine (BZD, NDC codes in the appendix) prescriptions between 07/01/2004 and 12/31/2013 (prescription date of of BZD is index date, index date is 0)
2.2.1.2	Restrict to patients with at least 6 months of continuous enrollment prior to index, [-180, 0]
2.2.1.3	Exclude if patients had BZDs in the 6 months prior to index, [-180, -1]
2.2.1.4	Restrict to patients with at least one drug prescription in the 90 days prior to index [-90, -1]
2.2.1.5	Restrict to patients with at least one drug prescription in 91-180 days prior to index [-180, -91]
2.2.1.6	Restrict to patients with aged at least 18 years at index date [0,0]
2.2.1.7	Patients who had a matched patient from cohort II
2.2.1.8	After removing patients who were also selected as a non-user (Cohort II) with an index date that is earlier than their index date in Cohort I
2.2.1.9	Final Cohort
COHORT II	Reference
STEP #	Criteria
2.2.2.1	Identify patients with physician visit (codes to identify physician visit in the appendix) between 07/01/2004 and 12/31/2013
Note: Patient may have multiple eligible index visits. Test each one to see if it is eligible, using steps below, and use the first eligible visit for matching with cohort I.
2.2.2.2	Restrict to patients with at least 6 months of continuous enrollment prior to index, [-180, 0]
2.2.2.3	Exclude if patients had BZDs in the 6 months prior to index, [-180, -1]
2.2.2.4	Restrict to patients with at least one drug prescription in the 90 days prior to index [-90, -1]
2.2.2.5	Restrict to patients with at least one drug prescription in 91-180 days prior to index [-180, -91]
2.2.2.6	Restrict to patients with aged at least 18 years at index date [0,0]
2.2.2.7	Patients who had a matched patient from cohort I
2.2.2.8	Final Cohort
2.3	Matching for final Exposed and Unexposed cohorts:
(i)	Starting with benzodiazepine patients having the earliest Index date I, for each index date I (in Cohort I) identify a patient in Cohort II with a physician visit (Index date II) + 14 days from index date I.
	Create a binary variable "Selected" for patients in cohort II (1 if matched, 0 if not matched).
(ii)	If variable "Selected" =0 then EXCLUDE from cohort.
3	Covariates
3.1	Demographic and clinical characteristics
	All covariates were defined in the six months period prior to (and including) index date. Please see Appendix for definitions.
Table 1
		Before PS-matching			After PS-matching
	Characteristic	BZD initiators	BZD non-initiators	Absolute SD	BZD initiators	BZD non-initiators	Absolute SD
	Demographics
	Age
	Male sex
	Index Year
	2004
	2005
	2006
	2007
	2008
	2009
	2010
	2011
	2012
	2013
	Comorbidities and life style
	Charlson comorbidity score (continuous variable)
	Smoking
	Obesity or overweight
	Hypertension
	Congestive heart failure
	Ischemic heart disease
	Coronary revascularization
	Atherosclerosis
	Disrhythmia
	Cerebrovascular disease
	Venous thromboembolism
	Peripheral vascular disease
	Other cardiovascular disease
	Hyperlipidemia
	Diabetes
	COPD
	Asthma
	Pneumonia
	Sepsis
	Osteoarthritis
	Rheumatoid arthritis
	Other OA or MSK
	Neuropathic pain
	Back pain
	Fibromyalgia
	Osteoporosis
	Fractures
	Falls
	Kidney disease
	Liver disease
	Gastrointestinal disorders
	Blood disorders
	Headache
	Migraine
	Epilepsy or convulsions
	Dementia
	Parkinson's disease
	Cancer
	Frailty
	Anxiety
	Insomnia
	Other sleep disorders
	Depression
	Bipolar disorder
	Psychosis
	Delirium
	Drug or alcohol abuse
	Other psychiatric conditions
	Medications
	ACE inhibitors
	Angiotensin II receptor blockers
	Beta-blockers
	Calcium channel blockers
	Thiazide diuretics
	Loop diuretics
	Nitrates
	Other antihypertensives
	Digoxin
	Antiarrhythmics
	Anticoagulants
	Antiplatelets
	Non-insulin glucose-lowering agents
	Insulin
	Lipid-lowering agents
	COPD/Asthma therapy
	Oral corticosteroids
	DMARDs
	NSAIDs
	COX-2 selective inhibitors
	Opioids
	Bisphosphonates
	Anticonvulsants
	Anti-migraine agents
	Anti-Parkinson therapy
	Dementia therapy
	SSRIs
	SNRIs
	TCAs
	Other antidepressants
	Other hypnotics
	Other anxiolytics
	Lithium
	Antipsychotics
	Barbiturates
	Indicators of health care utilization
	Any hospitalization (binary variable)
	Number of hospital days (continuous variable)
	Number of physician visit (continuous visit)
	Number of prescription drugs (continuous visit)
	Psychiatrist visit (binary variable)
	Psychiatric hospitalization (binary variable)
	Number of ICD9 diagnosis, 3rd digit level (continuous variable)
	Number of cardiograms (continuous variable)
4.3	Outcome variables and study follow-up:
4.2.1	Outcome variables: All- cause mortality
4.2.2	Study follow-up: Follow-up begins on the day following index date.
	Censoring events
	Occurrence of death
	Nursing home admission
	End of study period (31 December 2013)
	End of continuous health plan enrollment
	End of the observation period (180 days)
5	Statistical Analysis
	UNADJUSTED:
	Calculate number of mortality events and incidence rates in each comparator group (BZD initiators vs BZD non-initiators)
	Cox proportional Hazard analysis to estimate Hazard ratios with 95% CI for association between BSD use and all-cause mortality.
	ADJUSTED - 1:1 Propensity score matching:
	Please fit an exposure propensity score predicting Benzodiazepine treatment versus no treatment.
	Matching: Use a 1:1 fixed ratio nearest-neighbor PS matching and a caliper of 0.05;
	We have selected covariates from the list of baseline covariates.
	ADJUSTED - 1:1 HdPS matching:
	website "http://www.drugepi.org/dope-downloads/#Pharmacoepidemiology%20Toolbox"
	Use the original unmatched (not PS-matched) cohort
	HdPS estimation
	Please, include all the pre-defined covariates (Table in 1)
	Consider the 200 most prevalent covariates in each of 5 dimensions - diagnosis codes, procedure codes and drug dispensing (top_n = 200); please include no more than 500 empirical covariates in the model (k=500).
	Please use the 'EXP_BIAS' ranking algorithm (ranking_method)
	Please set infer_service_intensity_vars to 1
	Please set the zero-cell correlation=1. For other hdPS options, please use default parameters
	Please, provide the hdPS distribution plot in each exposure group, the c-statistic for the model, and the list of hdPS variables.
	HdPS Matching
	Create matched cohorts based on estimated hdPS. Use 1:1 fixed ratio with nearest-neighbor matching and a caliper of 0.05.

## Sheet: Table 1
	Before propensity score matching												After propensity score matching
	ORIGINAL STUDY						REPLICATED STUDY						ORIGINAL STUDY						REPLICATED STUDY
	BZD initiators N = 1,686,410		BZD non-initiators N = 1,930,159		Absolute st diffs		BZD initiators N = 1,787,418		BZD non-initiators N = 3,000,000		Absolute st diffs		BZD initiators N = 1,252,988		BZD non-initiators N = 1,252,988		Absolute st diffs		BZD initiators N = 1,204,089		BZD non-initiators N = 1,204,089		Absolute st diffs
Characteristics	N	%	N	%			N	%	N	%			N	%	N	%			N	%	N	%
Demographics
Age (mean, SD)	46.4	13.8	43.6	14.6	0.2		50.9	15.86	48.97	17.35	0.11652		46	13.8	45.2	14.6	0.06		50.4	15.81	50.88	17.03	-0.02935
Male	566799	35.1	770133	34.6	0.17		566799	31.71	1224786	40.83	-0.19046		439799	35.1	433534	34.6	0.01		417810	34.7	410819	34.12	0.01222
Comorbidities and life style factors:
Charlson comorbidity score (mean, SD)	0.5	1.2	0.4	0.9	0.18		0.68	1.42	0.62	1.29	0.0422		0.5	1.1	0.4	1	0.01		0.67	1.39	0.68	1.38	-0.01072
Smoking	94439	5.6	71416	3.7	0.09		126084	7.05	164131	5.47	0.06537		56384	4.5	56384	4.5	0		78126	6.49	78305	6.5	-0.0006
Obesity or overweight	77575	4.6	75276	3.9	0.03		86636	4.85	150329	5.01	-0.00757		53878	4.3	52625	4.2	0		58429	4.85	58137	4.83	0.00113
Hypertension	468822	27.8	424635	22	0.13		581028	32.51	1010173	33.67	-0.02478		320765	25.6	325777	26	0.01		401006	33.3	403717	33.53	-0.00477
Congestive heart failure	28669	1.7	21232	1.1	0.05		47675	2.67	77869	2.6	0.00447		17542	1.4	17542	1.4	0		32301	2.68	33381	2.77	-0.00551
Ischemic heart disease	94439	5.6	75276	3.9	0.08		127841	7.15	211007	7.03	0.00462		61396	4.9	62649	5	0		87383	7.26	89682	7.45	-0.00732
Cerebrovascular disease	32042	1.9	21232	1.1	0.07		43917	2.46	67654	2.26	0.01331		13783	1.1	13783	101	0		29494	2.45	30503	2.53	-0.00538
Other cardiovascular diseases	102871	6.1	79137	4.1	0.09		243241	13.61	378725	12.62	0.02916		63902	5.1	63902	5.1	0		162678	13.51	165891	13.78	-0.00777
Hyperlipidemia	441839	26.2	426565	22.1	0.1		512817	28.69	945582	31.52	-0.0617		310741	24.8	315753	25.2	0.01		362049	30.07	363575	30.2	-0.00276
Diabetes	163582	9.7	171784	8.9	0.03		207623	11.62	411343	13.71	-0.06305		120287	9.6	121540	9.7	0		148949	12.37	150893	12.53	-0.00489
COPD	55652	3.3	36673	1.9	0.09		87079	4.87	123439	4.11	0.03656		32578	2.6	31325	2.5	0.01		56578	4.7	57131	4.74	-0.00217
Asthma	101185	6	84927	4.4	0.07		109809	6.14	164653	5.49	0.02799		65155	5.2	65155	5.2	0		70582	5.86	70063	5.82	0.00184
Pneumonia	32042	1.9	25092	1.3	0.05		41285	2.31	59777	1.99	0.02186		20048	1.6	20048	1.6	0		26213	2.18	26305	2.18	-0.00052
Osteoarthritis	118049	7	94578	4.9	0.09		152811	8.55	235353	7.85	0.02567		75179	6	76432	6.1	0
Other osteoarthritis and musculoskeletal disorders	489059	29	440076	22.8	0.14		565246	31.62	877043	29.23	0.05194		324524	25.9	324524	25.9	0
Neuropathic pain	202369	12	142832	7.4	0.16		218167	12.21	269497	8.98	0.10485		119034	9.5	119034	9.5	0
Back pain	382815	22.7	285664	14.8	0.2		168889	9.45	191740	6.39	0.1134		233056	18.6	233056	18.6	0
Fractures	45533	2.7	46324	2.4	0.02		53365	2.99	87814	2.93	0.00345		31325	2.5	30072	2.4	0.01		35827	2.98	35782	2.97	0.00022
Falls	13491	0.8	11581	0.6	0.02		28084	1.57	41873	1.4	0.01451		8771	0.7	8771	0.7	0		18441	1.53	18696	1.55	-0.00172
Kidney disease	57338	3.4	46324	2.4	0.06		78793	4.41	140099	4.67	-0.01258		36337	2.9	36337	2.9	0		54508	4.53	56228	4.67	-0.00682
Epilepsy or convulsions	25296	1.5	15441	0.8	0.07		17502	0.98	20448	0.68	0.0328		13783	1.1	12530	1	0.01		11073	0.92	10825	0.9	0.00217
Cancer	192251	11.4	146692	7.6	0.13		108610	6.08	138256	4.61	0.06531		119034	9.5	120287	9.6	0		69167	5.74	72450	6.02	-0.01159
Anxiety	241157	14.3	90717	4.7	0.33		385191	21.55	174248	5.81	0.47062		98986	7.9	87709	7	0.03		165019	13.7	156903	13.03	0.01981
Insomnia	96125	5.7	40533	2.1	0.19		126606	7.08	76439	2.55	0.21303		43855	3.5	38843	3.1	0.02		62601	5.2	59914	4.98	0.01016
Other sleep disorders	89380	5.3	65625	3.4	0.09		103808	5.81	126450	4.22	0.07305		55131	4.4	52625	4.2	0.01		64128	5.33	64506	5.36	-0.0014
Depression	274885	16.3	154413	8	0.26		318585	17.82	287617	9.59	0.24124		144094	11.5	139082	11.1	0.01		178644	14.84	178341	14.81	0.00071
Bipolar disorder	38787	2.3	17371	0.9	0.11		41646	2.33	31468	1.05	0.09952		17542	1.4	16289	1.3	0.01		22531	1.87	21580	1.79	0.00589
Psychosis	11805	0.7	5790	0.3	0.06		20382	1.14	21217	0.71	0.04528		5012	0.4	5012	0.4	0		12296	1.02	12036	1	0.00216
Delirium	11805	0.7	5790	0.3	0.06		18351	1.03	16948	0.56	0.05199		6265	0.5	5012	0.4	0.01		10342	0.86	9945	0.83	0.00361
Drug or alcohol abuse	37101	2.2	23162	1.2	0.08		43220	2.42	44626	1.49	0.06728		20048	1.6	18795	1.5	0.01		25304	2.1	24710	2.05	0.00346
Medications
ACE inhibitor	207428	12.3	218108	11.3	0.03		300874	16.83	501294	16.71	0.00329		154118	12.3	156624	12.5	0.01		201143	16.7	202176	16.79	-0.0023
ARBs	134913	8	121600	6.3	0.07		161651	9.04	243027	8.1	0.03369		95227	7.6	95227	7.6	0		105915	8.8	107754	8.95	-0.00537
Beta blockers	237784	14.1	202667	10.5	0.11		332312	18.59	459926	15.33	0.08697		162888	13	161635	12.9	0		210725	17.5	215341	17.88	-0.01005
Calcium channel blockers	145031	8.6	202667	10.5	0.06		205409	11.49	313314	10.44	0.03355		101492	8.1	105251	8.4	0.01		133815	11.11	135229	11.23	-0.00373
Thiazides	82634	4.9	77206	4	0.04		294938	16.5	443110	14.77	0.04766		57637	4.6	62649	5	0.02		191117	15.87	193816	16.1	-0.00612
Digoxin	11805	0.7	9651	0.5	0.03		21416	1.2	27763	0.93	0.02661		7518	0.6	7518	0.6	0		12927	1.07	13308	1.11	-0.00305
Anticoagulants	38787	2.3	34743	1.8	0.04		54454	3.05	79305	2.64	0.02424		26313	2.1	26313	2.1	0		34561	2.87	35253	2.93	-0.00343
Antiplatelets	38787	2.3	32813	1.7	0.04		58295	3.26	84791	2.83	0.02533		26313	2.1	27566	2.2	0.01		37630	3.13	38402	3.19	-0.00367
Non-insulin glucose lowering agents	119735	7.1	133181	6.9	0.01		154494	8.64	281937	9.4	-0.02634		88962	7.1	97733	7.8	0.03		106033	8.81	107368	8.92	-0.0039
Insulin	35415	2.1	36673	1.9	0.01		50820	2.84	88404	2.95	-0.00618		25060	2	27566	2.2	0.01		34131	2.83	34671	2.88	-0.00269
Lipid lowering drugs	352460	20.9	351289	18.2	0.07		453787	25.39	727830	24.26	0.02609		253104	20.2	261874	20.9	0.02		302154	25.09	304758	25.31	-0.00498
Oral corticosteroids	227665	13.5	185295	9.6	0.12		265612	14.86	335099	11.17	0.10984		142841	11.4	146600	11.7	0.01		162277	13.48	162804	13.52	-0.00128
NSAIDs	298495	17.7	287594	14.9	0.08		342718	19.17	459629	15.32	0.10212		199225	15.9	214261	17.1	0.03		215409	17.89	217799	18.09	-0.00517
Opioids	590244	35	463238	24	0.24		811912	45.42	875954	29.2	0.34031		377149	30.1	360861	28.8	0.03		478638	39.75	492142	40.87	-0.02287
Anticonvulsants	148404	8.8	81067	4.2	0.19		197071	11.03	178711	5.96	0.18258		76432	6.1	73926	5.9	0.01		110718	9.2	108152	8.98	0.00741
SSRIs	377756	22.4	223898	11.6	0.29		469961	26.29	372578	12.42	0.35669		239321	19.1	189201	15.1	0.11		253265	21.03	256971	21.34	-0.00753
Other hypnotics	195624	11.6	82997	4.3	0.27		224304	12.55	136796	4.56	0.2886		100239	8	76432	6.1	0.07		108095	8.98	104343	8.67	0.01099
Other anxiolytic	37101	2.2	17371	0.9	0.11		38724	2.17	40948	1.36	0.06089		20048	1.6	15036	1.2	0.03		22238	1.85	21691	1.8	0.00339
Antipsychotics	45533	2.7	21232	1.1	0.12		65056	3.64	45338	1.51	0.13467		21301	1.7	20048	1.6	0.01		33928	2.82	32103	2.67	0.00928
Barbiturates	38787	2.3	21232	1.1	0.09		61127	3.42	41253	1.38	0.13397		22554	1.8	17542	1.4	0.03		30268	2.51	28881	2.4	0.00744
Indicators of healthcare utilization
Any hospitalization	175387	10.4	133181	6.9	0.12		187727	10.5	216264	7.21	0.11613		101492	8.1	98986	7.9	0.01		109860	9.12	110121	9.15	-0.00075
Number of hospital days (mean, SD)	0.8	4.2	0.5	3.1	0.09		0.87	11.55	0.52	3.69	0.04022		0.6	3.4	0.6	3.6	0		0.71	7.21	0.69	4.73	0.00283
Number of physician visits (mean, SD)	4	3.6	2.9	2.9	0.31		5.12	5.63	4.81	4.67	0.0609		3.4	3.2	3.4	3.1	0		5.03	5.78	5.14	4.64	-0.01949
Number of generic medications (mean, SD)	5.9	4	4.3	3.1	0.43		7.66	4.3	4.98	3.56	0.67693		5.1	3.6	5.1	3.4	0.01		6.63	3.61	6.67	4.15	-0.00966
Psychiatric visit	382815	22.7	210387	10.9	0.32		159560	8.93	144743	4.82	0.16265		199225	15.9	182936	14.6	0.04		88913	7.38	88805	7.38	0.00034

## Sheet: Outcome
ORIGINAL STUDY
Outcome	Model	HR (95% CI)
Risk of mortality - benzodiazepine initiators vs non-initiators	Unadjusted	1.79 (1.73, 1.85)
	Propensity score matched	0.89 (0.85, 0.93)
	hdPS matched	1 (0.96, 1.04)
REPLICATED STUDY
Outcome	Model	HR (95% CI)		p-value
Risk of mortality - benzodiazepine initiators vs non-initiators	Unadjusted	1.2 (1.19, 1.21)		<0.0001
	Propensity score matched	0.83 (0.83, 0.84)		<0.0001
	hdPS matched	0.83 (0.82, 0.84)		<0.0001

## Sheet: Appendix
Variable			Variable	Code	Code category	Code type
Code	NDC or diagnosis or procedure codes		Exposure	alprazolam intensol	RX	Generic name
Code category	DX=Diagnosis codes, PX=Procedure codes, RX=Prescription codes		Exposure	chlordiazepoxide w/clinidium	RX	Generic name
Code type	09=ICD9 type, HC=HCPCS codes, C4=CPT codes, NDC=NDC codes		Exposure	chlordinamide	RX	Generic name
			Exposure	chlorex	RX	Generic name
NOTE	If ICD-9 diagnosis or procedure codes are used then use both Inpatient confinement and Medical service files		Exposure	clindex	RX	Generic name
	If HCPCS/CPT codes are used then use Medical service files		Exposure	clipoxide	RX	Generic name
			Exposure	colspan	RX	Generic name
			Exposure	dormalin	RX	Generic name
REFERENCE: Occurrence of the following health care service code (variable is named as HCCC) from medical service file			Exposure	duo spaz	RX	Generic name
01 – Primary care physician, 02 – Specialty physician, 07 – Outpatient facility			Exposure	d-val	RX	Generic name
			Exposure	h tran plus	RX	Generic name
			Exposure	halcion visipak rn	RX	Generic name
			Exposure	kenrax	RX	Generic name
			Exposure	li-gen	RX	Generic name
			Exposure	lo-tense	RX	Generic name
			Exposure	midazolam hcl-0.9% nacl	RX	Generic name
			Exposure	midazolam hcl-d5w	RX	Generic name
			Exposure	midazolam hcl-nacl	RX	Generic name
			Exposure	midazolam hcl-ns	RX	Generic name
			Exposure	midazolam-0.9% nacl	RX	Generic name
			Exposure	midazolam-d5w	RX	Generic name
			Exposure	mitran	RX	Generic name
			Exposure	m-tran	RX	Generic name
			Exposure	murcil	RX	Generic name
			Exposure	niravam	RX	Generic name
			Exposure	onfi	RX	Generic name
			Exposure	oxazepam	RX	Generic name
			Exposure	poxi	RX	Generic name
			Exposure	prosom	RX	Generic name
			Exposure	q-pam	RX	Generic name
			Exposure	quazepam	RX	Generic name
			Exposure	restoril	RX	Generic name
			Exposure	ro-poxide	RX	Generic name
			Exposure	serax	RX	Generic name
			Exposure	sereen	RX	Generic name
			Exposure	sk-lygen	RX	Generic name
			Exposure	sk-lygen s.u.p.	RX	Generic name
			Exposure	spaz-10	RX	Generic name
			Exposure	spaz-5	RX	Generic name
			Exposure	spazmate	RX	Generic name
			Exposure	temazepam	RX	Generic name
			Exposure	tenax	RX	Generic name
			Exposure	tranxene	RX	Generic name
			Exposure	tranxene sd	RX	Generic name
			Exposure	tranxene t-tab	RX	Generic name
			Exposure	triazolam	RX	Generic name
			Exposure	valium	RX	Generic name
			Exposure	valium rx pak	RX	Generic name
			Exposure	valium tel-e-dose	RX	Generic name
			Exposure	valium tel-e-dose rn	RX	Generic name
			Exposure	valrelease	RX	Generic name
			Exposure	versed	RX	Generic name
			Exposure	xanax	RX	Generic name
			Exposure	xanax xr	RX	Generic name
			Exposure	x-o'spaz	RX	Generic name
			Exposure	zebrax	RX	Generic name
			Covariates
			Hypertension	401	DX	09
			Hypertension	401.0	DX	09
			Hypertension	401.1	DX	09
			Hypertension	401.9	DX	09
			Hypertension	402	DX	09
			Hypertension	402.0	DX	09
			Hypertension	402.00	DX	09
			Hypertension	402.01	DX	09
			Hypertension	402.1	DX	09
			Hypertension	402.10	DX	09
			Hypertension	402.11	DX	09
			Hypertension	402.9	DX	09
			Hypertension	402.90	DX	09
			Hypertension	402.91	DX	09
			Hypertension	403	DX	09
			Hypertension	403.0	DX	09
			Hypertension	403.00	DX	09
			Hypertension	403.01	DX	09
			Hypertension	403.1	DX	09
			Hypertension	403.10	DX	09
			Hypertension	403.11	DX	09
			Hypertension	403.9	DX	09
			Hypertension	403.90	DX	09
			Hypertension	403.91	DX	09
			Hypertension	404	DX	09
			Hypertension	404.0	DX	09
			Hypertension	404.00	DX	09
			Hypertension	404.01	DX	09
			Hypertension	404.02	DX	09
			Hypertension	404.03	DX	09
			Hypertension	404.1	DX	09
			Hypertension	404.10	DX	09
			Hypertension	404.11	DX	09
			Hypertension	404.12	DX	09
			Hypertension	404.13	DX	09
			Hypertension	404.9	DX	09
			Hypertension	404.90	DX	09
			Hypertension	404.91	DX	09
			Hypertension	404.92	DX	09
			Hypertension	404.93	DX	09
			Hypertension	405	DX	09
			Hypertension	405.0	DX	09
			Hypertension	405.01	DX	09
			Hypertension	405.09	DX	09
			Hypertension	405.1	DX	09
			Hypertension	405.11	DX	09
			Hypertension	405.19	DX	09
			Hypertension	405.9	DX	09
			Hypertension	405.91	DX	09
			Hypertension	405.99	DX	09
			Hypertension	642.0	DX	09
			Hypertension	642.00	DX	09
			Hypertension	642.01	DX	09
			Hypertension	642.02	DX	09
			Hypertension	642.03	DX	09
			Hypertension	642.04	DX	09
			Hypertension	642.1	DX	09
			Hypertension	642.10	DX	09
			Hypertension	642.11	DX	09
			Hypertension	642.12	DX	09
			Hypertension	642.13	DX	09
			Hypertension	642.14	DX	09
			Hypertension	642.2	DX	09
			Hypertension	642.20	DX	09
			Hypertension	642.21	DX	09
			Hypertension	642.22	DX	09
			Hypertension	642.23	DX	09
			Hypertension	642.24	DX	09
			Hypertension	642.7	DX	09
			Hypertension	642.70	DX	09
			Hypertension	642.71	DX	09
			Hypertension	642.72	DX	09
			Hypertension	642.73	DX	09
			Hypertension	642.74	DX	09
			Hypertension	642.9	DX	09
			Hypertension	642.90	DX	09
			Hypertension	642.91	DX	09
			Hypertension	642.92	DX	09
			Hypertension	642.93	DX	09
			Hypertension	642.94	DX	09
			Heart failure (CHF)	398.91	DX	09
			Heart failure (CHF)	402.01	DX	09
			Heart failure (CHF)	402.11	DX	09
			Heart failure (CHF)	402.91	DX	09
			Heart failure (CHF)	404.01	DX	09
			Heart failure (CHF)	404.03	DX	09
			Heart failure (CHF)	404.11	DX	09
			Heart failure (CHF)	404.13	DX	09
			Heart failure (CHF)	404.91	DX	09
			Heart failure (CHF)	404.93	DX	09
			Heart failure (CHF)	428	DX	09
			Heart failure (CHF)	428.0	DX	09
			Heart failure (CHF)	428.1	DX	09
			Heart failure (CHF)	428.2	DX	09
			Heart failure (CHF)	428.20	DX	09
			Heart failure (CHF)	428.21	DX	09
			Heart failure (CHF)	428.22	DX	09
			Heart failure (CHF)	428.23	DX	09
			Heart failure (CHF)	428.3	DX	09
			Heart failure (CHF)	428.30	DX	09
			Heart failure (CHF)	428.31	DX	09
			Heart failure (CHF)	428.32	DX	09
			Heart failure (CHF)	428.33	DX	09
			Heart failure (CHF)	428.4	DX	09
			Heart failure (CHF)	428.40	DX	09
			Heart failure (CHF)	428.41	DX	09
			Heart failure (CHF)	428.42	DX	09
			Heart failure (CHF)	428.43	DX	09
			Heart failure (CHF)	428.9	DX	09
			Smoking	305.1	DX	09
			Smoking	649.0	DX	09
			Smoking	649.00	DX	09
			Smoking	649.01	DX	09
			Smoking	649.02	DX	09
			Smoking	649.03	DX	09
			Smoking	649.04	DX	09
			Smoking	989.84	DX	09
			Smoking	V15.82	DX	09
			Smoking	1034F	PX	C4
			Smoking	4001F	PX	C4
			Smoking	4004F	PX	C4
			Smoking	99406	PX	C4
			Smoking	99407	PX	C4
			Smoking	G0436	PX	HC
			Smoking	G0437	PX	HC
			Smoking	G9016	PX	HC
			Smoking	G9276	PX	HC
			Smoking	G9458	PX	HC
			Smoking	S4995	PX	HC
			Smoking	S9075	PX	HC
			Smoking	S9453	PX	HC
			Smoking	nicotine	RX	Generic name
			Smoking	nicotine polacrilex	RX	Generic name
			Smoking	varenicline tartrate	RX	Generic name
			Smoking	niacin	RX	Generic name
			Smoking	nicotine bitartrate	RX	Generic name
Obesity or overweight				278.00	DX	09
Obesity or overweight				278.01	DX	09
Obesity or overweight				539.0	DX	09
Obesity or overweight				539.01	DX	09
Obesity or overweight				539.09	DX	09
Obesity or overweight				539.8	DX	09
Obesity or overweight				539.81	DX	09
Obesity or overweight				539.89	DX	09
Obesity or overweight				649.1	DX	09
Obesity or overweight				649.10	DX	09
Obesity or overweight				649.11	DX	09
Obesity or overweight				649.12	DX	09
Obesity or overweight				649.13	DX	09
Obesity or overweight				649.14	DX	09
Obesity or overweight				649.2	DX	09
Obesity or overweight				649.20	DX	09
Obesity or overweight				649.21	DX	09
Obesity or overweight				649.22	DX	09
Obesity or overweight				649.23	DX	09
Obesity or overweight				649.24	DX	09
Obesity or overweight				V85.3	DX	09
Obesity or overweight				V85.30	DX	09
Obesity or overweight				V85.31	DX	09
Obesity or overweight				V85.32	DX	09
Obesity or overweight				V85.33	DX	09
Obesity or overweight				V85.34	DX	09
Obesity or overweight				V85.35	DX	09
Obesity or overweight				V85.36	DX	09
Obesity or overweight				V85.37	DX	09
Obesity or overweight				V85.38	DX	09
Obesity or overweight				V85.39	DX	09
Obesity or overweight				V85.4	DX	09
Obesity or overweight				V85.41	DX	09
Obesity or overweight				V85.42	DX	09
Obesity or overweight				V85.43	DX	09
Obesity or overweight				V85.44	DX	09
Obesity or overweight				V85.45	DX	09
Obesity or overweight				43.82	PX	09
Obesity or overweight				43.89	PX	09
Obesity or overweight				44.31	PX	09
Obesity or overweight				44.38	PX	09
Obesity or overweight				44.39	PX	09
Obesity or overweight				44.68	PX	09
Obesity or overweight				44.69	PX	09
Obesity or overweight				44.95	PX	09
Obesity or overweight				45.51	PX	09
Obesity or overweight				45.91	PX	09
Obesity or overweight				43644	PX	C4
Obesity or overweight				43645	PX	C4
Obesity or overweight				43659	PX	C4
Obesity or overweight				43770	PX	C4
Obesity or overweight				43842	PX	C4
Obesity or overweight				43843	PX	C4
Obesity or overweight				43844	PX	C4
Obesity or overweight				43845	PX	C4
Obesity or overweight				43846	PX	C4
Obesity or overweight				43847	PX	C4
Obesity or overweight				43999	PX	C4
Obesity or overweight				S2082	PX	HC
			Obesity or overweight	orlistat	RX	Generic name
			Obesity or overweight	mephentermine sulfate	RX	Generic name
			Obesity or overweight	dexfenfluramine hcl	RX	Generic name
			Obesity or overweight	methylnaltrexone bromide	RX	Generic name
			Obesity or overweight	benzphetamine hcl	RX	Generic name
			Obesity or overweight	phentermine resin	RX	Generic name
			Obesity or overweight	phentermine hcl	RX	Generic name
			Obesity or overweight	fenfluramine hcl	RX	Generic name
			Obesity or overweight	phendimetrazine tartrate	RX	Generic name
			Obesity or overweight	chlorphentermine hcl	RX	Generic name
			Obesity or overweight	sibutramine hcl m-hydrate	RX	Generic name
			Obesity or overweight	diethylpropion hcl	RX	Generic name
			Obesity or overweight	phentermine hydrochloride	RX	Generic name
			Obesity or overweight	diethylpropion hydrochloride	RX	Generic name
			Obesity or overweight	morphine sulfate/naltrexone hcl	RX	Generic name
			Obesity or overweight	naltrexone hcl/bupropion hcl	RX	Generic name
			Obesity or overweight	phentermine hcl/topiramate	RX	Generic name
			Obesity or overweight	lorcaserin hcl	RX	Generic name
			Ischemic heart disease (IHD)	410	DX	09
			Ischemic heart disease (IHD)	410.0	DX	09
			Ischemic heart disease (IHD)	410.00	DX	09
			Ischemic heart disease (IHD)	410.01	DX	09
			Ischemic heart disease (IHD)	410.02	DX	09
			Ischemic heart disease (IHD)	410.1	DX	09
			Ischemic heart disease (IHD)	410.10	DX	09
			Ischemic heart disease (IHD)	410.11	DX	09
			Ischemic heart disease (IHD)	410.12	DX	09
			Ischemic heart disease (IHD)	410.2	DX	09
			Ischemic heart disease (IHD)	410.20	DX	09
			Ischemic heart disease (IHD)	410.21	DX	09
			Ischemic heart disease (IHD)	410.22	DX	09
			Ischemic heart disease (IHD)	410.3	DX	09
			Ischemic heart disease (IHD)	410.30	DX	09
			Ischemic heart disease (IHD)	410.31	DX	09
			Ischemic heart disease (IHD)	410.32	DX	09
			Ischemic heart disease (IHD)	410.4	DX	09
			Ischemic heart disease (IHD)	410.40	DX	09
			Ischemic heart disease (IHD)	410.41	DX	09
			Ischemic heart disease (IHD)	410.42	DX	09
			Ischemic heart disease (IHD)	410.5	DX	09
			Ischemic heart disease (IHD)	410.50	DX	09
			Ischemic heart disease (IHD)	410.51	DX	09
			Ischemic heart disease (IHD)	410.52	DX	09
			Ischemic heart disease (IHD)	410.6	DX	09
			Ischemic heart disease (IHD)	410.60	DX	09
			Ischemic heart disease (IHD)	410.61	DX	09
			Ischemic heart disease (IHD)	410.62	DX	09
			Ischemic heart disease (IHD)	410.7	DX	09
			Ischemic heart disease (IHD)	410.70	DX	09
			Ischemic heart disease (IHD)	410.71	DX	09
			Ischemic heart disease (IHD)	410.72	DX	09
			Ischemic heart disease (IHD)	410.8	DX	09
			Ischemic heart disease (IHD)	410.80	DX	09
			Ischemic heart disease (IHD)	410.81	DX	09
			Ischemic heart disease (IHD)	410.82	DX	09
			Ischemic heart disease (IHD)	410.9	DX	09
			Ischemic heart disease (IHD)	410.90	DX	09
			Ischemic heart disease (IHD)	410.91	DX	09
			Ischemic heart disease (IHD)	410.92	DX	09
			Ischemic heart disease (IHD)	411	DX	09
			Ischemic heart disease (IHD)	411.0	DX	09
			Ischemic heart disease (IHD)	411.1	DX	09
			Ischemic heart disease (IHD)	411.8	DX	09
			Ischemic heart disease (IHD)	411.81	DX	09
			Ischemic heart disease (IHD)	411.89	DX	09
			Ischemic heart disease (IHD)	412	DX	09
			Ischemic heart disease (IHD)	413	DX	09
			Ischemic heart disease (IHD)	413.0	DX	09
			Ischemic heart disease (IHD)	413.1	DX	09
			Ischemic heart disease (IHD)	413.9	DX	09
			Ischemic heart disease (IHD)	414	DX	09
			Ischemic heart disease (IHD)	414.0	DX	09
			Ischemic heart disease (IHD)	414.00	DX	09
			Ischemic heart disease (IHD)	414.01	DX	09
			Ischemic heart disease (IHD)	414.02	DX	09
			Ischemic heart disease (IHD)	414.03	DX	09
			Ischemic heart disease (IHD)	414.04	DX	09
			Ischemic heart disease (IHD)	414.05	DX	09
			Ischemic heart disease (IHD)	414.06	DX	09
			Ischemic heart disease (IHD)	414.07	DX	09
			Ischemic heart disease (IHD)	414.1	DX	09
			Ischemic heart disease (IHD)	414.10	DX	09
			Ischemic heart disease (IHD)	414.11	DX	09
			Ischemic heart disease (IHD)	414.12	DX	09
			Ischemic heart disease (IHD)	414.19	DX	09
			Ischemic heart disease (IHD)	414.2	DX	09
			Ischemic heart disease (IHD)	414.3	DX	09
			Ischemic heart disease (IHD)	414.4	DX	09
			Ischemic heart disease (IHD)	414.8	DX	09
			Ischemic heart disease (IHD)	414.9	DX	09
			Coronary revascularization	V45.81	DX	09
			Coronary revascularization	V45.82	DX	09
			Coronary revascularization	00.66	PX	09
			Coronary revascularization	36.03	PX	09
			Coronary revascularization	36.04	PX	09
			Coronary revascularization	36.06	PX	09
			Coronary revascularization	36.07	PX	09
			Coronary revascularization	36.09	PX	09
			Coronary revascularization	36.1	PX	09
			Coronary revascularization	36.10	PX	09
			Coronary revascularization	36.11	PX	09
			Coronary revascularization	36.12	PX	09
			Coronary revascularization	36.13	PX	09
			Coronary revascularization	36.14	PX	09
			Coronary revascularization	36.15	PX	09
			Coronary revascularization	36.16	PX	09
			Coronary revascularization	36.17	PX	09
			Coronary revascularization	36.19	PX	09
			Coronary revascularization	36.2	PX	09
			Coronary revascularization	36.01	PX	09
			Coronary revascularization	36.02	PX	09
			Coronary revascularization	36.05	PX	09
			Coronary revascularization	33510	PX	C4
			Coronary revascularization	33511	PX	C4
			Coronary revascularization	33512	PX	C4
			Coronary revascularization	33513	PX	C4
			Coronary revascularization	33514	PX	C4
			Coronary revascularization	33516	PX	C4
			Coronary revascularization	33517	PX	C4
			Coronary revascularization	33518	PX	C4
			Coronary revascularization	33519	PX	C4
			Coronary revascularization	33521	PX	C4
			Coronary revascularization	33522	PX	C4
			Coronary revascularization	33523	PX	C4
			Coronary revascularization	33530	PX	C4
			Coronary revascularization	33533	PX	C4
			Coronary revascularization	33534	PX	C4
			Coronary revascularization	33535	PX	C4
			Coronary revascularization	33536	PX	C4
			Coronary revascularization	33545	PX	C4
			Coronary revascularization	33572	PX	C4
			Coronary revascularization	92973	PX	C4
			Coronary revascularization	92980	PX	C4
			Coronary revascularization	92981	PX	C4
			Coronary revascularization	92982	PX	C4
			Coronary revascularization	92984	PX	C4
			Coronary revascularization	92995	PX	C4
			Coronary revascularization	92996	PX	C4
			Atherosclerosis	414	DX	09
			Atherosclerosis	414.0	DX	09
			Atherosclerosis	414.00	DX	09
			Atherosclerosis	414.01	DX	09
			Atherosclerosis	414.02	DX	09
			Atherosclerosis	414.03	DX	09
			Atherosclerosis	414.04	DX	09
			Atherosclerosis	414.05	DX	09
			Atherosclerosis	414.06	DX	09
			Atherosclerosis	414.07	DX	09
			Atherosclerosis	414.1	DX	09
			Atherosclerosis	414.10	DX	09
			Atherosclerosis	414.11	DX	09
			Atherosclerosis	414.12	DX	09
			Atherosclerosis	414.19	DX	09
			Atherosclerosis	414.2	DX	09
			Atherosclerosis	414.3	DX	09
			Atherosclerosis	414.4	DX	09
			Atherosclerosis	414.8	DX	09
			Atherosclerosis	414.9	DX	09
			Disrhythmia	427.3	DX	09
			Disrhythmia	427.31	DX	09
			Disrhythmia	427.32	DX	09
			Disrhythmia	427	DX	09
			Disrhythmia	427.0	DX	09
			Disrhythmia	427.1	DX	09
			Disrhythmia	427.2	DX	09
			Disrhythmia	427.4	DX	09
			Disrhythmia	427.41	DX	09
			Disrhythmia	427.42	DX	09
			Disrhythmia	427.6	DX	09
			Disrhythmia	427.60	DX	09
			Disrhythmia	427.61	DX	09
			Disrhythmia	427.69	DX	09
			Disrhythmia	427.8	DX	09
			Disrhythmia	427.81	DX	09
			Disrhythmia	427.89	DX	09
			Disrhythmia	427.9	DX	09
			Cerebrovascular disease	430	DX	09
			Cerebrovascular disease	431	DX	09
			Cerebrovascular disease	433	DX	09
			Cerebrovascular disease	433.0	DX	09
			Cerebrovascular disease	433.00	DX	09
			Cerebrovascular disease	433.01	DX	09
			Cerebrovascular disease	433.1	DX	09
			Cerebrovascular disease	433.10	DX	09
			Cerebrovascular disease	433.11	DX	09
			Cerebrovascular disease	433.2	DX	09
			Cerebrovascular disease	433.20	DX	09
			Cerebrovascular disease	433.21	DX	09
			Cerebrovascular disease	433.3	DX	09
			Cerebrovascular disease	433.30	DX	09
			Cerebrovascular disease	433.31	DX	09
			Cerebrovascular disease	433.8	DX	09
			Cerebrovascular disease	433.80	DX	09
			Cerebrovascular disease	433.81	DX	09
			Cerebrovascular disease	433.9	DX	09
			Cerebrovascular disease	433.90	DX	09
			Cerebrovascular disease	433.91	DX	09
			Cerebrovascular disease	434	DX	09
			Cerebrovascular disease	434.0	DX	09
			Cerebrovascular disease	434.00	DX	09
			Cerebrovascular disease	434.01	DX	09
			Cerebrovascular disease	434.1	DX	09
			Cerebrovascular disease	434.10	DX	09
			Cerebrovascular disease	434.11	DX	09
			Cerebrovascular disease	434.9	DX	09
			Cerebrovascular disease	434.90	DX	09
			Cerebrovascular disease	434.91	DX	09
			Cerebrovascular disease	436	DX	09
			Venous thromboembolism	415	DX	09
			Venous thromboembolism	415.0	DX	09
			Venous thromboembolism	415.1	DX	09
			Venous thromboembolism	415.11	DX	09
			Venous thromboembolism	415.12	DX	09
			Venous thromboembolism	415.13	DX	09
			Venous thromboembolism	415.19	DX	09
			Venous thromboembolism	451	DX	09
			Venous thromboembolism	451.0	DX	09
			Venous thromboembolism	451.1	DX	09
			Venous thromboembolism	451.11	DX	09
			Venous thromboembolism	451.19	DX	09
			Venous thromboembolism	451.2	DX	09
			Venous thromboembolism	451.8	DX	09
			Venous thromboembolism	451.81	DX	09
			Venous thromboembolism	451.82	DX	09
			Venous thromboembolism	451.83	DX	09
			Venous thromboembolism	451.84	DX	09
			Venous thromboembolism	451.89	DX	09
			Venous thromboembolism	451.9	DX	09
			Venous thromboembolism	453	DX	09
			Venous thromboembolism	453.0	DX	09
			Venous thromboembolism	453.1	DX	09
			Venous thromboembolism	453.2	DX	09
			Venous thromboembolism	453.3	DX	09
			Venous thromboembolism	453.4	DX	09
			Venous thromboembolism	453.40	DX	09
			Venous thromboembolism	453.41	DX	09
			Venous thromboembolism	453.42	DX	09
			Venous thromboembolism	453.5	DX	09
			Venous thromboembolism	453.50	DX	09
			Venous thromboembolism	453.51	DX	09
			Venous thromboembolism	453.52	DX	09
			Venous thromboembolism	453.6	DX	09
			Venous thromboembolism	453.7	DX	09
			Venous thromboembolism	453.71	DX	09
			Venous thromboembolism	453.72	DX	09
			Venous thromboembolism	453.73	DX	09
			Venous thromboembolism	453.74	DX	09
			Venous thromboembolism	453.75	DX	09
			Venous thromboembolism	453.76	DX	09
			Venous thromboembolism	453.77	DX	09
			Venous thromboembolism	453.79	DX	09
			Venous thromboembolism	453.8	DX	09
			Venous thromboembolism	453.81	DX	09
			Venous thromboembolism	453.82	DX	09
			Venous thromboembolism	453.83	DX	09
			Venous thromboembolism	453.84	DX	09
			Venous thromboembolism	453.85	DX	09
			Venous thromboembolism	453.86	DX	09
			Venous thromboembolism	453.87	DX	09
			Venous thromboembolism	453.89	DX	09
			Venous thromboembolism	453.9	DX	09
			Peripheral vascular disease (PVD)	440.20	DX	09
			Peripheral vascular disease (PVD)	440.21	DX	09
			Peripheral vascular disease (PVD)	440.22	DX	09
			Peripheral vascular disease (PVD)	440.23	DX	09
			Peripheral vascular disease (PVD)	440.24	DX	09
			Peripheral vascular disease (PVD)	440.29	DX	09
			Peripheral vascular disease (PVD)	440.3	DX	09
			Peripheral vascular disease (PVD)	440.30	DX	09
			Peripheral vascular disease (PVD)	440.31	DX	09
			Peripheral vascular disease (PVD)	440.32	DX	09
			Peripheral vascular disease (PVD)	440.4	DX	09
			Peripheral vascular disease (PVD)	443.9	DX	09
			Peripheral vascular disease (PVD)	38.08	PX	09
			Peripheral vascular disease (PVD)	38.09	PX	09
			Peripheral vascular disease (PVD)	38.18	PX	09
			Peripheral vascular disease (PVD)	38.38	PX	09
			Peripheral vascular disease (PVD)	38.39	PX	09
			Peripheral vascular disease (PVD)	38.48	PX	09
			Peripheral vascular disease (PVD)	38.49	PX	09
			Peripheral vascular disease (PVD)	39.25	PX	09
			Peripheral vascular disease (PVD)	39.29	PX	09
			Peripheral vascular disease (PVD)	39.5	PX	09
			Peripheral vascular disease (PVD)	39.50	PX	09
			Peripheral vascular disease (PVD)	39.51	PX	09
			Peripheral vascular disease (PVD)	39.52	PX	09
			Peripheral vascular disease (PVD)	39.53	PX	09
			Peripheral vascular disease (PVD)	39.54	PX	09
			Peripheral vascular disease (PVD)	39.55	PX	09
			Peripheral vascular disease (PVD)	39.56	PX	09
			Peripheral vascular disease (PVD)	39.57	PX	09
			Peripheral vascular disease (PVD)	39.58	PX	09
			Peripheral vascular disease (PVD)	39.59	PX	09
			Peripheral vascular disease (PVD)	39.9	PX	09
			Peripheral vascular disease (PVD)	39.90	PX	09
			Peripheral vascular disease (PVD)	39.91	PX	09
			Peripheral vascular disease (PVD)	39.92	PX	09
			Peripheral vascular disease (PVD)	39.93	PX	09
			Peripheral vascular disease (PVD)	39.94	PX	09
			Peripheral vascular disease (PVD)	39.95	PX	09
			Peripheral vascular disease (PVD)	39.96	PX	09
			Peripheral vascular disease (PVD)	39.97	PX	09
			Peripheral vascular disease (PVD)	39.98	PX	09
			Peripheral vascular disease (PVD)	39.99	PX	09
			Peripheral vascular disease (PVD)	27235	PX	C4
			Peripheral vascular disease (PVD)	35256	PX	C4
			Peripheral vascular disease (PVD)	35286	PX	C4
			Peripheral vascular disease (PVD)	35351	PX	C4
			Peripheral vascular disease (PVD)	35355	PX	C4
			Peripheral vascular disease (PVD)	35361	PX	C4
			Peripheral vascular disease (PVD)	35363	PX	C4
			Peripheral vascular disease (PVD)	35371	PX	C4
			Peripheral vascular disease (PVD)	35372	PX	C4
			Peripheral vascular disease (PVD)	35381	PX	C4
			Peripheral vascular disease (PVD)	35454	PX	C4
			Peripheral vascular disease (PVD)	35456	PX	C4
			Peripheral vascular disease (PVD)	35459	PX	C4
			Peripheral vascular disease (PVD)	35470	PX	C4
			Peripheral vascular disease (PVD)	35473	PX	C4
			Peripheral vascular disease (PVD)	35474	PX	C4
			Peripheral vascular disease (PVD)	35482	PX	C4
			Peripheral vascular disease (PVD)	35483	PX	C4
			Peripheral vascular disease (PVD)	35485	PX	C4
			Peripheral vascular disease (PVD)	35492	PX	C4
			Peripheral vascular disease (PVD)	35493	PX	C4
			Peripheral vascular disease (PVD)	35495	PX	C4
			Peripheral vascular disease (PVD)	35521	PX	C4
			Peripheral vascular disease (PVD)	35533	PX	C4
			Peripheral vascular disease (PVD)	35541	PX	C4
			Peripheral vascular disease (PVD)	35546	PX	C4
			Peripheral vascular disease (PVD)	35548	PX	C4
			Peripheral vascular disease (PVD)	35549	PX	C4
			Peripheral vascular disease (PVD)	35551	PX	C4
			Peripheral vascular disease (PVD)	35556	PX	C4
			Peripheral vascular disease (PVD)	35558	PX	C4
			Peripheral vascular disease (PVD)	35563	PX	C4
			Peripheral vascular disease (PVD)	35565	PX	C4
			Peripheral vascular disease (PVD)	35566	PX	C4
			Peripheral vascular disease (PVD)	35570	PX	C4
			Peripheral vascular disease (PVD)	35571	PX	C4
			Peripheral vascular disease (PVD)	35582	PX	C4
			Peripheral vascular disease (PVD)	35583	PX	C4
			Peripheral vascular disease (PVD)	35585	PX	C4
			Peripheral vascular disease (PVD)	35587	PX	C4
			Peripheral vascular disease (PVD)	35621	PX	C4
			Peripheral vascular disease (PVD)	35623	PX	C4
			Peripheral vascular disease (PVD)	35637	PX	C4
			Peripheral vascular disease (PVD)	35638	PX	C4
			Peripheral vascular disease (PVD)	35641	PX	C4
			Peripheral vascular disease (PVD)	35646	PX	C4
			Peripheral vascular disease (PVD)	35647	PX	C4
			Peripheral vascular disease (PVD)	35651	PX	C4
			Peripheral vascular disease (PVD)	35654	PX	C4
			Peripheral vascular disease (PVD)	35656	PX	C4
			Peripheral vascular disease (PVD)	35661	PX	C4
			Peripheral vascular disease (PVD)	35663	PX	C4
			Peripheral vascular disease (PVD)	35666	PX	C4
			Peripheral vascular disease (PVD)	35671	PX	C4
			Peripheral vascular disease (PVD)	35681	PX	C4
			Peripheral vascular disease (PVD)	35682	PX	C4
			Peripheral vascular disease (PVD)	35683	PX	C4
			Peripheral vascular disease (PVD)	35879	PX	C4
			Peripheral vascular disease (PVD)	37207	PX	C4
			Peripheral vascular disease (PVD)	37208	PX	C4
			Peripheral vascular disease (PVD)	37220	PX	C4
			Peripheral vascular disease (PVD)	37221	PX	C4
			Peripheral vascular disease (PVD)	37222	PX	C4
			Peripheral vascular disease (PVD)	37223	PX	C4
			Peripheral vascular disease (PVD)	37224	PX	C4
			Peripheral vascular disease (PVD)	37225	PX	C4
			Peripheral vascular disease (PVD)	37226	PX	C4
			Peripheral vascular disease (PVD)	37227	PX	C4
			Peripheral vascular disease (PVD)	37228	PX	C4
			Peripheral vascular disease (PVD)	37229	PX	C4
			Peripheral vascular disease (PVD)	37230	PX	C4
			Peripheral vascular disease (PVD)	37231	PX	C4
			Peripheral vascular disease (PVD)	37232	PX	C4
			Peripheral vascular disease (PVD)	37233	PX	C4
			Peripheral vascular disease (PVD)	37234	PX	C4
			Other cardiovascular disease	416	DX	09
			Other cardiovascular disease	416.0	DX	09
			Other cardiovascular disease	416.1	DX	09
			Other cardiovascular disease	416.2	DX	09
			Other cardiovascular disease	416.8	DX	09
			Other cardiovascular disease	416.9	DX	09
			Other cardiovascular disease	417	DX	09
			Other cardiovascular disease	417.0	DX	09
			Other cardiovascular disease	417.1	DX	09
			Other cardiovascular disease	417.8	DX	09
			Other cardiovascular disease	417.9	DX	09
			Other cardiovascular disease	420	DX	09
			Other cardiovascular disease	420.0	DX	09
			Other cardiovascular disease	420.9	DX	09
			Other cardiovascular disease	420.90	DX	09
			Other cardiovascular disease	420.91	DX	09
			Other cardiovascular disease	420.99	DX	09
			Other cardiovascular disease	421	DX	09
			Other cardiovascular disease	421.0	DX	09
			Other cardiovascular disease	421.1	DX	09
			Other cardiovascular disease	421.9	DX	09
			Other cardiovascular disease	422	DX	09
			Other cardiovascular disease	422.0	DX	09
			Other cardiovascular disease	422.9	DX	09
			Other cardiovascular disease	422.90	DX	09
			Other cardiovascular disease	422.91	DX	09
			Other cardiovascular disease	422.92	DX	09
			Other cardiovascular disease	422.93	DX	09
			Other cardiovascular disease	422.99	DX	09
			Other cardiovascular disease	423	DX	09
			Other cardiovascular disease	423.0	DX	09
			Other cardiovascular disease	423.1	DX	09
			Other cardiovascular disease	423.2	DX	09
			Other cardiovascular disease	423.3	DX	09
			Other cardiovascular disease	423.8	DX	09
			Other cardiovascular disease	423.9	DX	09
			Other cardiovascular disease	424	DX	09
			Other cardiovascular disease	424.0	DX	09
			Other cardiovascular disease	424.1	DX	09
			Other cardiovascular disease	424.2	DX	09
			Other cardiovascular disease	424.3	DX	09
			Other cardiovascular disease	424.9	DX	09
			Other cardiovascular disease	424.90	DX	09
			Other cardiovascular disease	424.91	DX	09
			Other cardiovascular disease	424.99	DX	09
			Other cardiovascular disease	425	DX	09
			Other cardiovascular disease	425.0	DX	09
			Other cardiovascular disease	425.1	DX	09
			Other cardiovascular disease	425.11	DX	09
			Other cardiovascular disease	425.18	DX	09
			Other cardiovascular disease	425.2	DX	09
			Other cardiovascular disease	425.3	DX	09
			Other cardiovascular disease	425.4	DX	09
			Other cardiovascular disease	425.5	DX	09
			Other cardiovascular disease	425.7	DX	09
			Other cardiovascular disease	425.8	DX	09
			Other cardiovascular disease	425.9	DX	09
			Other cardiovascular disease	426	DX	09
			Other cardiovascular disease	426.0	DX	09
			Other cardiovascular disease	426.1	DX	09
			Other cardiovascular disease	426.10	DX	09
			Other cardiovascular disease	426.11	DX	09
			Other cardiovascular disease	426.12	DX	09
			Other cardiovascular disease	426.13	DX	09
			Other cardiovascular disease	426.2	DX	09
			Other cardiovascular disease	426.3	DX	09
			Other cardiovascular disease	426.4	DX	09
			Other cardiovascular disease	426.5	DX	09
			Other cardiovascular disease	426.50	DX	09
			Other cardiovascular disease	426.51	DX	09
			Other cardiovascular disease	426.52	DX	09
			Other cardiovascular disease	426.53	DX	09
			Other cardiovascular disease	426.54	DX	09
			Other cardiovascular disease	426.6	DX	09
			Other cardiovascular disease	426.7	DX	09
			Other cardiovascular disease	426.8	DX	09
			Other cardiovascular disease	426.81	DX	09
			Other cardiovascular disease	426.82	DX	09
			Other cardiovascular disease	426.89	DX	09
			Other cardiovascular disease	426.9	DX	09
			Other cardiovascular disease	428	DX	09
			Other cardiovascular disease	428.0	DX	09
			Other cardiovascular disease	428.1	DX	09
			Other cardiovascular disease	428.2	DX	09
			Other cardiovascular disease	428.20	DX	09
			Other cardiovascular disease	428.21	DX	09
			Other cardiovascular disease	428.22	DX	09
			Other cardiovascular disease	428.23	DX	09
			Other cardiovascular disease	428.3	DX	09
			Other cardiovascular disease	428.30	DX	09
			Other cardiovascular disease	428.31	DX	09
			Other cardiovascular disease	428.32	DX	09
			Other cardiovascular disease	428.33	DX	09
			Other cardiovascular disease	428.4	DX	09
			Other cardiovascular disease	428.40	DX	09
			Other cardiovascular disease	428.41	DX	09
			Other cardiovascular disease	428.42	DX	09
			Other cardiovascular disease	428.43	DX	09
			Other cardiovascular disease	428.9	DX	09
			Other cardiovascular disease	441	DX	09
			Other cardiovascular disease	441.0	DX	09
			Other cardiovascular disease	441.00	DX	09
			Other cardiovascular disease	441.01	DX	09
			Other cardiovascular disease	441.02	DX	09
			Other cardiovascular disease	441.03	DX	09
			Other cardiovascular disease	441.1	DX	09
			Other cardiovascular disease	441.2	DX	09
			Other cardiovascular disease	441.3	DX	09
			Other cardiovascular disease	441.4	DX	09
			Other cardiovascular disease	441.5	DX	09
			Other cardiovascular disease	441.6	DX	09
			Other cardiovascular disease	441.7	DX	09
			Other cardiovascular disease	441.9	DX	09
			Other cardiovascular disease	442	DX	09
			Other cardiovascular disease	442.0	DX	09
			Other cardiovascular disease	442.1	DX	09
			Other cardiovascular disease	442.2	DX	09
			Other cardiovascular disease	442.3	DX	09
			Other cardiovascular disease	442.8	DX	09
			Other cardiovascular disease	442.81	DX	09
			Other cardiovascular disease	442.82	DX	09
			Other cardiovascular disease	442.83	DX	09
			Other cardiovascular disease	442.84	DX	09
			Other cardiovascular disease	442.89	DX	09
			Other cardiovascular disease	442.9	DX	09
			Other cardiovascular disease	443	DX	09
			Other cardiovascular disease	443.0	DX	09
			Other cardiovascular disease	443.1	DX	09
			Other cardiovascular disease	443.2	DX	09
			Other cardiovascular disease	443.21	DX	09
			Other cardiovascular disease	443.22	DX	09
			Other cardiovascular disease	443.23	DX	09
			Other cardiovascular disease	443.24	DX	09
			Other cardiovascular disease	443.29	DX	09
			Other cardiovascular disease	443.8	DX	09
			Other cardiovascular disease	443.81	DX	09
			Other cardiovascular disease	443.82	DX	09
			Other cardiovascular disease	443.89	DX	09
			Other cardiovascular disease	443.9	DX	09
			Other cardiovascular disease	444	DX	09
			Other cardiovascular disease	444.0	DX	09
			Other cardiovascular disease	444.01	DX	09
			Other cardiovascular disease	444.09	DX	09
			Other cardiovascular disease	444.1	DX	09
			Other cardiovascular disease	444.2	DX	09
			Other cardiovascular disease	444.21	DX	09
			Other cardiovascular disease	444.22	DX	09
			Other cardiovascular disease	444.8	DX	09
			Other cardiovascular disease	444.81	DX	09
			Other cardiovascular disease	444.89	DX	09
			Other cardiovascular disease	444.9	DX	09
			Other cardiovascular disease	445	DX	09
			Other cardiovascular disease	445.0	DX	09
			Other cardiovascular disease	445.01	DX	09
			Other cardiovascular disease	445.02	DX	09
			Other cardiovascular disease	445.8	DX	09
			Other cardiovascular disease	445.81	DX	09
			Other cardiovascular disease	445.89	DX	09
			Other cardiovascular disease	446	DX	09
			Other cardiovascular disease	446.0	DX	09
			Other cardiovascular disease	446.1	DX	09
			Other cardiovascular disease	446.2	DX	09
			Other cardiovascular disease	446.20	DX	09
			Other cardiovascular disease	446.21	DX	09
			Other cardiovascular disease	446.29	DX	09
			Other cardiovascular disease	446.3	DX	09
			Other cardiovascular disease	446.4	DX	09
			Other cardiovascular disease	446.5	DX	09
			Other cardiovascular disease	446.6	DX	09
			Other cardiovascular disease	446.7	DX	09
			Other cardiovascular disease	447	DX	09
			Other cardiovascular disease	447.0	DX	09
			Other cardiovascular disease	447.1	DX	09
			Other cardiovascular disease	447.2	DX	09
			Other cardiovascular disease	447.3	DX	09
			Other cardiovascular disease	447.4	DX	09
			Other cardiovascular disease	447.5	DX	09
			Other cardiovascular disease	447.6	DX	09
			Other cardiovascular disease	447.7	DX	09
			Other cardiovascular disease	447.70	DX	09
			Other cardiovascular disease	447.71	DX	09
			Other cardiovascular disease	447.72	DX	09
			Other cardiovascular disease	447.73	DX	09
			Other cardiovascular disease	447.8	DX	09
			Other cardiovascular disease	447.9	DX	09
			Other cardiovascular disease	448	DX	09
			Other cardiovascular disease	448.0	DX	09
			Other cardiovascular disease	448.1	DX	09
			Other cardiovascular disease	448.9	DX	09
			Other cardiovascular disease	452	DX	09
			Other cardiovascular disease	453	DX	09
			Other cardiovascular disease	453.0	DX	09
			Other cardiovascular disease	453.1	DX	09
			Other cardiovascular disease	453.2	DX	09
			Other cardiovascular disease	453.3	DX	09
			Other cardiovascular disease	453.4	DX	09
			Other cardiovascular disease	453.40	DX	09
			Other cardiovascular disease	453.41	DX	09
			Other cardiovascular disease	453.42	DX	09
			Other cardiovascular disease	453.5	DX	09
			Other cardiovascular disease	453.50	DX	09
			Other cardiovascular disease	453.51	DX	09
			Other cardiovascular disease	453.52	DX	09
			Other cardiovascular disease	453.6	DX	09
			Other cardiovascular disease	453.7	DX	09
			Other cardiovascular disease	453.71	DX	09
			Other cardiovascular disease	453.72	DX	09
			Other cardiovascular disease	453.73	DX	09
			Other cardiovascular disease	453.74	DX	09
			Other cardiovascular disease	453.75	DX	09
			Other cardiovascular disease	453.76	DX	09
			Other cardiovascular disease	453.77	DX	09
			Other cardiovascular disease	453.79	DX	09
			Other cardiovascular disease	453.8	DX	09
			Other cardiovascular disease	453.81	DX	09
			Other cardiovascular disease	453.82	DX	09
			Other cardiovascular disease	453.83	DX	09
			Other cardiovascular disease	453.84	DX	09
			Other cardiovascular disease	453.85	DX	09
			Other cardiovascular disease	453.86	DX	09
			Other cardiovascular disease	453.87	DX	09
			Other cardiovascular disease	453.89	DX	09
			Other cardiovascular disease	453.9	DX	09
			Other cardiovascular disease	454	DX	09
			Other cardiovascular disease	454.0	DX	09
			Other cardiovascular disease	454.1	DX	09
			Other cardiovascular disease	454.2	DX	09
			Other cardiovascular disease	454.8	DX	09
			Other cardiovascular disease	454.9	DX	09
			Other cardiovascular disease	455	DX	09
			Other cardiovascular disease	455.0	DX	09
			Other cardiovascular disease	455.1	DX	09
			Other cardiovascular disease	455.2	DX	09
			Other cardiovascular disease	455.3	DX	09
			Other cardiovascular disease	455.4	DX	09
			Other cardiovascular disease	455.5	DX	09
			Other cardiovascular disease	455.6	DX	09
			Other cardiovascular disease	455.7	DX	09
			Other cardiovascular disease	455.8	DX	09
			Other cardiovascular disease	455.9	DX	09
			Other cardiovascular disease	456	DX	09
			Other cardiovascular disease	456.0	DX	09
			Other cardiovascular disease	456.1	DX	09
			Other cardiovascular disease	456.2	DX	09
			Other cardiovascular disease	456.20	DX	09
			Other cardiovascular disease	456.21	DX	09
			Other cardiovascular disease	456.3	DX	09
			Other cardiovascular disease	456.4	DX	09
			Other cardiovascular disease	456.5	DX	09
			Other cardiovascular disease	456.6	DX	09
			Other cardiovascular disease	456.8	DX	09
			Other cardiovascular disease	457	DX	09
			Other cardiovascular disease	457.0	DX	09
			Other cardiovascular disease	457.1	DX	09
			Other cardiovascular disease	457.2	DX	09
			Other cardiovascular disease	457.8	DX	09
			Other cardiovascular disease	457.9	DX	09
			Other cardiovascular disease	458	DX	09
			Other cardiovascular disease	458.0	DX	09
			Other cardiovascular disease	458.1	DX	09
			Other cardiovascular disease	458.2	DX	09
			Other cardiovascular disease	458.21	DX	09
			Other cardiovascular disease	458.29	DX	09
			Other cardiovascular disease	458.8	DX	09
			Other cardiovascular disease	458.9	DX	09
			Other cardiovascular disease	459	DX	09
			Other cardiovascular disease	459.0	DX	09
			Other cardiovascular disease	459.1	DX	09
			Other cardiovascular disease	459.10	DX	09
			Other cardiovascular disease	459.11	DX	09
			Other cardiovascular disease	459.12	DX	09
			Other cardiovascular disease	459.13	DX	09
			Other cardiovascular disease	459.19	DX	09
			Other cardiovascular disease	459.2	DX	09
			Other cardiovascular disease	459.3	DX	09
			Other cardiovascular disease	459.30	DX	09
			Other cardiovascular disease	459.31	DX	09
			Other cardiovascular disease	459.32	DX	09
			Other cardiovascular disease	459.33	DX	09
			Other cardiovascular disease	459.39	DX	09
			Other cardiovascular disease	459.8	DX	09
			Other cardiovascular disease	459.81	DX	09
			Other cardiovascular disease	459.89	DX	09
			Other cardiovascular disease	459.9	DX	09
			Other cardiovascular disease	745	DX	09
			Other cardiovascular disease	745.0	DX	09
			Other cardiovascular disease	745.1	DX	09
			Other cardiovascular disease	745.10	DX	09
			Other cardiovascular disease	745.11	DX	09
			Other cardiovascular disease	745.12	DX	09
			Other cardiovascular disease	745.19	DX	09
			Other cardiovascular disease	745.2	DX	09
			Other cardiovascular disease	745.3	DX	09
			Other cardiovascular disease	745.4	DX	09
			Other cardiovascular disease	745.5	DX	09
			Other cardiovascular disease	745.6	DX	09
			Other cardiovascular disease	745.60	DX	09
			Other cardiovascular disease	745.61	DX	09
			Other cardiovascular disease	745.69	DX	09
			Other cardiovascular disease	745.7	DX	09
			Other cardiovascular disease	745.8	DX	09
			Other cardiovascular disease	745.9	DX	09
			Other cardiovascular disease	746	DX	09
			Other cardiovascular disease	746.0	DX	09
			Other cardiovascular disease	746.00	DX	09
			Other cardiovascular disease	746.01	DX	09
			Other cardiovascular disease	746.02	DX	09
			Other cardiovascular disease	746.09	DX	09
			Other cardiovascular disease	746.1	DX	09
			Other cardiovascular disease	746.2	DX	09
			Other cardiovascular disease	746.3	DX	09
			Other cardiovascular disease	746.4	DX	09
			Other cardiovascular disease	746.5	DX	09
			Other cardiovascular disease	746.6	DX	09
			Other cardiovascular disease	746.7	DX	09
			Other cardiovascular disease	746.8	DX	09
			Other cardiovascular disease	746.81	DX	09
			Other cardiovascular disease	746.82	DX	09
			Other cardiovascular disease	746.83	DX	09
			Other cardiovascular disease	746.84	DX	09
			Other cardiovascular disease	746.85	DX	09
			Other cardiovascular disease	746.86	DX	09
			Other cardiovascular disease	746.87	DX	09
			Other cardiovascular disease	746.89	DX	09
			Other cardiovascular disease	746.9	DX	09
			Other cardiovascular disease	747	DX	09
			Other cardiovascular disease	747.0	DX	09
			Other cardiovascular disease	747.1	DX	09
			Other cardiovascular disease	747.10	DX	09
			Other cardiovascular disease	747.11	DX	09
			Other cardiovascular disease	747.2	DX	09
			Other cardiovascular disease	747.20	DX	09
			Other cardiovascular disease	747.21	DX	09
			Other cardiovascular disease	747.22	DX	09
			Other cardiovascular disease	747.29	DX	09
			Other cardiovascular disease	747.3	DX	09
			Other cardiovascular disease	747.31	DX	09
			Other cardiovascular disease	747.32	DX	09
			Other cardiovascular disease	747.39	DX	09
			Other cardiovascular disease	747.4	DX	09
			Other cardiovascular disease	747.40	DX	09
			Other cardiovascular disease	747.41	DX	09
			Other cardiovascular disease	747.42	DX	09
			Other cardiovascular disease	747.49	DX	09
			Other cardiovascular disease	747.5	DX	09
			Other cardiovascular disease	747.6	DX	09
			Other cardiovascular disease	747.60	DX	09
			Other cardiovascular disease	747.61	DX	09
			Other cardiovascular disease	747.62	DX	09
			Other cardiovascular disease	747.63	DX	09
			Other cardiovascular disease	747.64	DX	09
			Other cardiovascular disease	747.69	DX	09
			Other cardiovascular disease	747.8	DX	09
			Other cardiovascular disease	747.81	DX	09
			Other cardiovascular disease	747.82	DX	09
			Other cardiovascular disease	747.83	DX	09
			Other cardiovascular disease	747.89	DX	09
			Other cardiovascular disease	747.9	DX	09
			Diabetes	250	DX	09
			Diabetes	250.0	DX	09
			Diabetes	250.00	DX	09
			Diabetes	250.01	DX	09
			Diabetes	250.02	DX	09
			Diabetes	250.03	DX	09
			Diabetes	250.1	DX	09
			Diabetes	250.10	DX	09
			Diabetes	250.11	DX	09
			Diabetes	250.12	DX	09
			Diabetes	250.13	DX	09
			Diabetes	250.2	DX	09
			Diabetes	250.20	DX	09
			Diabetes	250.21	DX	09
			Diabetes	250.22	DX	09
			Diabetes	250.23	DX	09
			Diabetes	250.3	DX	09
			Diabetes	250.30	DX	09
			Diabetes	250.31	DX	09
			Diabetes	250.32	DX	09
			Diabetes	250.33	DX	09
			Diabetes	250.4	DX	09
			Diabetes	250.40	DX	09
			Diabetes	250.41	DX	09
			Diabetes	250.42	DX	09
			Diabetes	250.43	DX	09
			Diabetes	250.5	DX	09
			Diabetes	250.50	DX	09
			Diabetes	250.51	DX	09
			Diabetes	250.52	DX	09
			Diabetes	250.53	DX	09
			Diabetes	250.6	DX	09
			Diabetes	250.60	DX	09
			Diabetes	250.61	DX	09
			Diabetes	250.62	DX	09
			Diabetes	250.63	DX	09
			Diabetes	250.7	DX	09
			Diabetes	250.70	DX	09
			Diabetes	250.71	DX	09
			Diabetes	250.72	DX	09
			Diabetes	250.73	DX	09
			Diabetes	250.8	DX	09
			Diabetes	250.80	DX	09
			Diabetes	250.81	DX	09
			Diabetes	250.82	DX	09
			Diabetes	250.83	DX	09
			Diabetes	250.9	DX	09
			Diabetes	250.90	DX	09
			Diabetes	250.91	DX	09
			Diabetes	250.92	DX	09
			Diabetes	250.93	DX	09
			COPD	491	DX	09
			COPD	491.0	DX	09
			COPD	491.1	DX	09
			COPD	491.2	DX	09
			COPD	491.20	DX	09
			COPD	491.21	DX	09
			COPD	491.22	DX	09
			COPD	491.8	DX	09
			COPD	491.9	DX	09
			COPD	492	DX	09
			COPD	492.0	DX	09
			COPD	492.8	DX	09
			COPD	496	DX	09
			Hyperlipidemia	272.0	DX	09
			Hyperlipidemia	272.1	DX	09
			Hyperlipidemia	272.2	DX	09
			Hyperlipidemia	272.3	DX	09
			Hyperlipidemia	272.4	DX	09
			Asthma	493	DX	09
			Asthma	493.0	DX	09
			Asthma	493.00	DX	09
			Asthma	493.01	DX	09
			Asthma	493.02	DX	09
			Asthma	493.1	DX	09
			Asthma	493.10	DX	09
			Asthma	493.11	DX	09
			Asthma	493.12	DX	09
			Asthma	493.2	DX	09
			Asthma	493.20	DX	09
			Asthma	493.21	DX	09
			Asthma	493.22	DX	09
			Asthma	493.8	DX	09
			Asthma	493.81	DX	09
			Asthma	493.82	DX	09
			Asthma	493.9	DX	09
			Asthma	493.90	DX	09
			Asthma	493.91	DX	09
			Asthma	493.92	DX	09
			Pneumonia	480	DX	09
			Pneumonia	480.0	DX	09
			Pneumonia	480.1	DX	09
			Pneumonia	480.2	DX	09
			Pneumonia	480.3	DX	09
			Pneumonia	480.8	DX	09
			Pneumonia	480.9	DX	09
			Pneumonia	481	DX	09
			Pneumonia	482	DX	09
			Pneumonia	482.0	DX	09
			Pneumonia	482.1	DX	09
			Pneumonia	482.2	DX	09
			Pneumonia	482.3	DX	09
			Pneumonia	482.30	DX	09
			Pneumonia	482.31	DX	09
			Pneumonia	482.32	DX	09
			Pneumonia	482.39	DX	09
			Pneumonia	482.4	DX	09
			Pneumonia	482.40	DX	09
			Pneumonia	482.41	DX	09
			Pneumonia	482.42	DX	09
			Pneumonia	482.49	DX	09
			Pneumonia	482.8	DX	09
			Pneumonia	482.81	DX	09
			Pneumonia	482.82	DX	09
			Pneumonia	482.83	DX	09
			Pneumonia	482.84	DX	09
			Pneumonia	482.89	DX	09
			Pneumonia	482.9	DX	09
			Pneumonia	483	DX	09
			Pneumonia	483.0	DX	09
			Pneumonia	483.1	DX	09
			Pneumonia	483.8	DX	09
			Pneumonia	484	DX	09
			Pneumonia	484.1	DX	09
			Pneumonia	484.3	DX	09
			Pneumonia	484.5	DX	09
			Pneumonia	484.6	DX	09
			Pneumonia	484.7	DX	09
			Pneumonia	484.8	DX	09
			Pneumonia	485	DX	09
			Pneumonia	486	DX	09
			Pneumonia	487.0	DX	09
			Pneumonia	507	DX	09
			Pneumonia	507.0	DX	09
			Pneumonia	507.1	DX	09
			Pneumonia	507.8	DX	09
			Sepsis	001	DX	09
			Sepsis	002	DX	09
			Sepsis	003	DX	09
			Sepsis	004	DX	09
			Sepsis	005	DX	09
			Sepsis	008	DX	09
			Sepsis	009	DX	09
			Sepsis	010	DX	09
			Sepsis	011	DX	09
			Sepsis	012	DX	09
			Sepsis	013	DX	09
			Sepsis	014	DX	09
			Sepsis	015	DX	09
			Sepsis	016	DX	09
			Sepsis	017	DX	09
			Sepsis	018	DX	09
			Sepsis	020	DX	09
			Sepsis	021	DX	09
			Sepsis	022	DX	09
			Sepsis	023	DX	09
			Sepsis	024	DX	09
			Sepsis	025	DX	09
			Sepsis	026	DX	09
			Sepsis	027	DX	09
			Sepsis	030	DX	09
			Sepsis	031	DX	09
			Sepsis	032	DX	09
			Sepsis	033	DX	09
			Sepsis	034	DX	09
			Sepsis	035	DX	09
			Sepsis	036	DX	09
			Sepsis	037	DX	09
			Sepsis	038	DX	09
			Sepsis	039	DX	09
			Sepsis	040	DX	09
			Sepsis	041	DX	09
			Sepsis	090	DX	09
			Sepsis	091	DX	09
			Sepsis	092	DX	09
			Sepsis	093	DX	09
			Sepsis	094	DX	09
			Sepsis	095	DX	09
			Sepsis	096	DX	09
			Sepsis	097	DX	09
			Sepsis	098	DX	09
			Sepsis	100	DX	09
			Sepsis	101	DX	09
			Sepsis	102	DX	09
			Sepsis	103	DX	09
			Sepsis	104	DX	09
			Sepsis	110	DX	09
			Sepsis	111	DX	09
			Sepsis	112	DX	09
			Sepsis	114	DX	09
			Sepsis	115	DX	09
			Sepsis	116	DX	09
			Sepsis	117	DX	09
			Sepsis	118	DX	09
			Sepsis	320	DX	09
			Sepsis	322	DX	09
			Sepsis	324	DX	09
			Sepsis	325	DX	09
			Sepsis	420	DX	09
			Sepsis	421	DX	09
			Sepsis	451	DX	09
			Sepsis	461	DX	09
			Sepsis	462	DX	09
			Sepsis	463	DX	09
			Sepsis	464	DX	09
			Sepsis	465	DX	09
			Sepsis	481	DX	09
			Sepsis	482	DX	09
			Sepsis	485	DX	09
			Sepsis	486	DX	09
			Sepsis	491.21	DX	09
			Sepsis	494	DX	09
			Sepsis	510	DX	09
			Sepsis	513	DX	09
			Sepsis	540	DX	09
			Sepsis	541	DX	09
			Sepsis	542	DX	09
			Sepsis	562.01	DX	09
			Sepsis	562.03	DX	09
			Sepsis	562.11	DX	09
			Sepsis	562.13	DX	09
			Sepsis	566	DX	09
			Sepsis	567	DX	09
			Sepsis	569.5	DX	09
			Sepsis	569.83	DX	09
			Sepsis	572.0	DX	09
			Sepsis	572.1	DX	09
			Sepsis	575.0	DX	09
			Sepsis	590	DX	09
			Sepsis	597	DX	09
			Sepsis	599.0	DX	09
			Sepsis	601	DX	09
			Sepsis	614	DX	09
			Sepsis	615	DX	09
			Sepsis	616	DX	09
			Sepsis	681	DX	09
			Sepsis	682	DX	09
			Sepsis	683	DX	09
			Sepsis	686	DX	09
			Sepsis	711.0	DX	09
			Sepsis	730	DX	09
			Sepsis	790.7	DX	09
			Sepsis	996.6	DX	09
			Sepsis	998.5	DX	09
			Sepsis	999.3	DX	09
			Sepsis	001.0	DX	09
			Sepsis	001.1	DX	09
			Sepsis	001.9	DX	09
			Sepsis	002.0	DX	09
			Sepsis	002.1	DX	09
			Sepsis	002.2	DX	09
			Sepsis	002.3	DX	09
			Sepsis	002.9	DX	09
			Sepsis	003.0	DX	09
			Sepsis	003.1	DX	09
			Sepsis	003.2	DX	09
			Sepsis	003.20	DX	09
			Sepsis	003.21	DX	09
			Sepsis	003.22	DX	09
			Sepsis	003.23	DX	09
			Sepsis	003.24	DX	09
			Sepsis	003.29	DX	09
			Sepsis	003.8	DX	09
			Sepsis	003.9	DX	09
			Sepsis	004.0	DX	09
			Sepsis	004.1	DX	09
			Sepsis	004.2	DX	09
			Sepsis	004.3	DX	09
			Sepsis	004.8	DX	09
			Sepsis	004.9	DX	09
			Sepsis	005.0	DX	09
			Sepsis	005.1	DX	09
			Sepsis	005.2	DX	09
			Sepsis	005.3	DX	09
			Sepsis	005.4	DX	09
			Sepsis	005.8	DX	09
			Sepsis	005.81	DX	09
			Sepsis	005.89	DX	09
			Sepsis	005.9	DX	09
			Sepsis	008.0	DX	09
			Sepsis	008.00	DX	09
			Sepsis	008.01	DX	09
			Sepsis	008.02	DX	09
			Sepsis	008.03	DX	09
			Sepsis	008.04	DX	09
			Sepsis	008.09	DX	09
			Sepsis	008.1	DX	09
			Sepsis	008.2	DX	09
			Sepsis	008.3	DX	09
			Sepsis	008.4	DX	09
			Sepsis	008.41	DX	09
			Sepsis	008.42	DX	09
			Sepsis	008.43	DX	09
			Sepsis	008.44	DX	09
			Sepsis	008.45	DX	09
			Sepsis	008.46	DX	09
			Sepsis	008.47	DX	09
			Sepsis	008.49	DX	09
			Sepsis	008.5	DX	09
			Sepsis	008.6	DX	09
			Sepsis	008.61	DX	09
			Sepsis	008.62	DX	09
			Sepsis	008.63	DX	09
			Sepsis	008.64	DX	09
			Sepsis	008.65	DX	09
			Sepsis	008.66	DX	09
			Sepsis	008.67	DX	09
			Sepsis	008.69	DX	09
			Sepsis	008.8	DX	09
			Sepsis	009.0	DX	09
			Sepsis	009.1	DX	09
			Sepsis	009.2	DX	09
			Sepsis	009.3	DX	09
			Sepsis	010.0	DX	09
			Sepsis	010.00	DX	09
			Sepsis	010.01	DX	09
			Sepsis	010.02	DX	09
			Sepsis	010.03	DX	09
			Sepsis	010.04	DX	09
			Sepsis	010.05	DX	09
			Sepsis	010.06	DX	09
			Sepsis	010.1	DX	09
			Sepsis	010.10	DX	09
			Sepsis	010.11	DX	09
			Sepsis	010.12	DX	09
			Sepsis	010.13	DX	09
			Sepsis	010.14	DX	09
			Sepsis	010.15	DX	09
			Sepsis	010.16	DX	09
			Sepsis	010.8	DX	09
			Sepsis	010.80	DX	09
			Sepsis	010.81	DX	09
			Sepsis	010.82	DX	09
			Sepsis	010.83	DX	09
			Sepsis	010.84	DX	09
			Sepsis	010.85	DX	09
			Sepsis	010.86	DX	09
			Sepsis	010.9	DX	09
			Sepsis	010.90	DX	09
			Sepsis	010.91	DX	09
			Sepsis	010.92	DX	09
			Sepsis	010.93	DX	09
			Sepsis	010.94	DX	09
			Sepsis	010.95	DX	09
			Sepsis	010.96	DX	09
			Sepsis	011.0	DX	09
			Sepsis	011.00	DX	09
			Sepsis	011.01	DX	09
			Sepsis	011.02	DX	09
			Sepsis	011.03	DX	09
			Sepsis	011.04	DX	09
			Sepsis	011.05	DX	09
			Sepsis	011.06	DX	09
			Sepsis	011.1	DX	09
			Sepsis	011.10	DX	09
			Sepsis	011.11	DX	09
			Sepsis	011.12	DX	09
			Sepsis	011.13	DX	09
			Sepsis	011.14	DX	09
			Sepsis	011.15	DX	09
			Sepsis	011.16	DX	09
			Sepsis	011.2	DX	09
			Sepsis	011.20	DX	09
			Sepsis	011.21	DX	09
			Sepsis	011.22	DX	09
			Sepsis	011.23	DX	09
			Sepsis	011.24	DX	09
			Sepsis	011.25	DX	09
			Sepsis	011.26	DX	09
			Sepsis	011.3	DX	09
			Sepsis	011.30	DX	09
			Sepsis	011.31	DX	09
			Sepsis	011.32	DX	09
			Sepsis	011.33	DX	09
			Sepsis	011.34	DX	09
			Sepsis	011.35	DX	09
			Sepsis	011.36	DX	09
			Sepsis	011.4	DX	09
			Sepsis	011.40	DX	09
			Sepsis	011.41	DX	09
			Sepsis	011.42	DX	09
			Sepsis	011.43	DX	09
			Sepsis	011.44	DX	09
			Sepsis	011.45	DX	09
			Sepsis	011.46	DX	09
			Sepsis	011.5	DX	09
			Sepsis	011.50	DX	09
			Sepsis	011.51	DX	09
			Sepsis	011.52	DX	09
			Sepsis	011.53	DX	09
			Sepsis	011.54	DX	09
			Sepsis	011.55	DX	09
			Sepsis	011.56	DX	09
			Sepsis	011.6	DX	09
			Sepsis	011.60	DX	09
			Sepsis	011.61	DX	09
			Sepsis	011.62	DX	09
			Sepsis	011.63	DX	09
			Sepsis	011.64	DX	09
			Sepsis	011.65	DX	09
			Sepsis	011.66	DX	09
			Sepsis	011.7	DX	09
			Sepsis	011.70	DX	09
			Sepsis	011.71	DX	09
			Sepsis	011.72	DX	09
			Sepsis	011.73	DX	09
			Sepsis	011.74	DX	09
			Sepsis	011.75	DX	09
			Sepsis	011.76	DX	09
			Sepsis	011.8	DX	09
			Sepsis	011.80	DX	09
			Sepsis	011.81	DX	09
			Sepsis	011.82	DX	09
			Sepsis	011.83	DX	09
			Sepsis	011.84	DX	09
			Sepsis	011.85	DX	09
			Sepsis	011.86	DX	09
			Sepsis	011.9	DX	09
			Sepsis	011.90	DX	09
			Sepsis	011.91	DX	09
			Sepsis	011.92	DX	09
			Sepsis	011.93	DX	09
			Sepsis	011.94	DX	09
			Sepsis	011.95	DX	09
			Sepsis	011.96	DX	09
			Sepsis	012.0	DX	09
			Sepsis	012.00	DX	09
			Sepsis	012.01	DX	09
			Sepsis	012.02	DX	09
			Sepsis	012.03	DX	09
			Sepsis	012.04	DX	09
			Sepsis	012.05	DX	09
			Sepsis	012.06	DX	09
			Sepsis	012.1	DX	09
			Sepsis	012.10	DX	09
			Sepsis	012.11	DX	09
			Sepsis	012.12	DX	09
			Sepsis	012.13	DX	09
			Sepsis	012.14	DX	09
			Sepsis	012.15	DX	09
			Sepsis	012.16	DX	09
			Sepsis	012.2	DX	09
			Sepsis	012.20	DX	09
			Sepsis	012.21	DX	09
			Sepsis	012.22	DX	09
			Sepsis	012.23	DX	09
			Sepsis	012.24	DX	09
			Sepsis	012.25	DX	09
			Sepsis	012.26	DX	09
			Sepsis	012.3	DX	09
			Sepsis	012.30	DX	09
			Sepsis	012.31	DX	09
			Sepsis	012.32	DX	09
			Sepsis	012.33	DX	09
			Sepsis	012.34	DX	09
			Sepsis	012.35	DX	09
			Sepsis	012.36	DX	09
			Sepsis	012.8	DX	09
			Sepsis	012.80	DX	09
			Sepsis	012.81	DX	09
			Sepsis	012.82	DX	09
			Sepsis	012.83	DX	09
			Sepsis	012.84	DX	09
			Sepsis	012.85	DX	09
			Sepsis	012.86	DX	09
			Sepsis	013.0	DX	09
			Sepsis	013.00	DX	09
			Sepsis	013.01	DX	09
			Sepsis	013.02	DX	09
			Sepsis	013.03	DX	09
			Sepsis	013.04	DX	09
			Sepsis	013.05	DX	09
			Sepsis	013.06	DX	09
			Sepsis	013.1	DX	09
			Sepsis	013.10	DX	09
			Sepsis	013.11	DX	09
			Sepsis	013.12	DX	09
			Sepsis	013.13	DX	09
			Sepsis	013.14	DX	09
			Sepsis	013.15	DX	09
			Sepsis	013.16	DX	09
			Sepsis	013.2	DX	09
			Sepsis	013.20	DX	09
			Sepsis	013.21	DX	09
			Sepsis	013.22	DX	09
			Sepsis	013.23	DX	09
			Sepsis	013.24	DX	09
			Sepsis	013.25	DX	09
			Sepsis	013.26	DX	09
			Sepsis	013.3	DX	09
			Sepsis	013.30	DX	09
			Sepsis	013.31	DX	09
			Sepsis	013.32	DX	09
			Sepsis	013.33	DX	09
			Sepsis	013.34	DX	09
			Sepsis	013.35	DX	09
			Sepsis	013.36	DX	09
			Sepsis	013.4	DX	09
			Sepsis	013.40	DX	09
			Sepsis	013.41	DX	09
			Sepsis	013.42	DX	09
			Sepsis	013.43	DX	09
			Sepsis	013.44	DX	09
			Sepsis	013.45	DX	09
			Sepsis	013.46	DX	09
			Sepsis	013.5	DX	09
			Sepsis	013.50	DX	09
			Sepsis	013.51	DX	09
			Sepsis	013.52	DX	09
			Sepsis	013.53	DX	09
			Sepsis	013.54	DX	09
			Sepsis	013.55	DX	09
			Sepsis	013.56	DX	09
			Sepsis	013.6	DX	09
			Sepsis	013.60	DX	09
			Sepsis	013.61	DX	09
			Sepsis	013.62	DX	09
			Sepsis	013.63	DX	09
			Sepsis	013.64	DX	09
			Sepsis	013.65	DX	09
			Sepsis	013.66	DX	09
			Sepsis	013.8	DX	09
			Sepsis	013.80	DX	09
			Sepsis	013.81	DX	09
			Sepsis	013.82	DX	09
			Sepsis	013.83	DX	09
			Sepsis	013.84	DX	09
			Sepsis	013.85	DX	09
			Sepsis	013.86	DX	09
			Sepsis	013.9	DX	09
			Sepsis	013.90	DX	09
			Sepsis	013.91	DX	09
			Sepsis	013.92	DX	09
			Sepsis	013.93	DX	09
			Sepsis	013.94	DX	09
			Sepsis	013.95	DX	09
			Sepsis	013.96	DX	09
			Sepsis	014.0	DX	09
			Sepsis	014.00	DX	09
			Sepsis	014.01	DX	09
			Sepsis	014.02	DX	09
			Sepsis	014.03	DX	09
			Sepsis	014.04	DX	09
			Sepsis	014.05	DX	09
			Sepsis	014.06	DX	09
			Sepsis	014.8	DX	09
			Sepsis	014.80	DX	09
			Sepsis	014.81	DX	09
			Sepsis	014.82	DX	09
			Sepsis	014.83	DX	09
			Sepsis	014.84	DX	09
			Sepsis	014.85	DX	09
			Sepsis	014.86	DX	09
			Sepsis	015.0	DX	09
			Sepsis	015.00	DX	09
			Sepsis	015.01	DX	09
			Sepsis	015.02	DX	09
			Sepsis	015.03	DX	09
			Sepsis	015.04	DX	09
			Sepsis	015.05	DX	09
			Sepsis	015.06	DX	09
			Sepsis	015.1	DX	09
			Sepsis	015.10	DX	09
			Sepsis	015.11	DX	09
			Sepsis	015.12	DX	09
			Sepsis	015.13	DX	09
			Sepsis	015.14	DX	09
			Sepsis	015.15	DX	09
			Sepsis	015.16	DX	09
			Sepsis	015.2	DX	09
			Sepsis	015.20	DX	09
			Sepsis	015.21	DX	09
			Sepsis	015.22	DX	09
			Sepsis	015.23	DX	09
			Sepsis	015.24	DX	09
			Sepsis	015.25	DX	09
			Sepsis	015.26	DX	09
			Sepsis	015.5	DX	09
			Sepsis	015.50	DX	09
			Sepsis	015.51	DX	09
			Sepsis	015.52	DX	09
			Sepsis	015.53	DX	09
			Sepsis	015.54	DX	09
			Sepsis	015.55	DX	09
			Sepsis	015.56	DX	09
			Sepsis	015.6	DX	09
			Sepsis	015.60	DX	09
			Sepsis	015.61	DX	09
			Sepsis	015.62	DX	09
			Sepsis	015.63	DX	09
			Sepsis	015.64	DX	09
			Sepsis	015.65	DX	09
			Sepsis	015.66	DX	09
			Sepsis	015.7	DX	09
			Sepsis	015.70	DX	09
			Sepsis	015.71	DX	09
			Sepsis	015.72	DX	09
			Sepsis	015.73	DX	09
			Sepsis	015.74	DX	09
			Sepsis	015.75	DX	09
			Sepsis	015.76	DX	09
			Sepsis	015.8	DX	09
			Sepsis	015.80	DX	09
			Sepsis	015.81	DX	09
			Sepsis	015.82	DX	09
			Sepsis	015.83	DX	09
			Sepsis	015.84	DX	09
			Sepsis	015.85	DX	09
			Sepsis	015.86	DX	09
			Sepsis	015.9	DX	09
			Sepsis	015.90	DX	09
			Sepsis	015.91	DX	09
			Sepsis	015.92	DX	09
			Sepsis	015.93	DX	09
			Sepsis	015.94	DX	09
			Sepsis	015.95	DX	09
			Sepsis	015.96	DX	09
			Sepsis	016.0	DX	09
			Sepsis	016.00	DX	09
			Sepsis	016.01	DX	09
			Sepsis	016.02	DX	09
			Sepsis	016.03	DX	09
			Sepsis	016.04	DX	09
			Sepsis	016.05	DX	09
			Sepsis	016.06	DX	09
			Sepsis	016.1	DX	09
			Sepsis	016.10	DX	09
			Sepsis	016.11	DX	09
			Sepsis	016.12	DX	09
			Sepsis	016.13	DX	09
			Sepsis	016.14	DX	09
			Sepsis	016.15	DX	09
			Sepsis	016.16	DX	09
			Sepsis	016.2	DX	09
			Sepsis	016.20	DX	09
			Sepsis	016.21	DX	09
			Sepsis	016.22	DX	09
			Sepsis	016.23	DX	09
			Sepsis	016.24	DX	09
			Sepsis	016.25	DX	09
			Sepsis	016.26	DX	09
			Sepsis	016.3	DX	09
			Sepsis	016.30	DX	09
			Sepsis	016.31	DX	09
			Sepsis	016.32	DX	09
			Sepsis	016.33	DX	09
			Sepsis	016.34	DX	09
			Sepsis	016.35	DX	09
			Sepsis	016.36	DX	09
			Sepsis	016.4	DX	09
			Sepsis	016.40	DX	09
			Sepsis	016.41	DX	09
			Sepsis	016.42	DX	09
			Sepsis	016.43	DX	09
			Sepsis	016.44	DX	09
			Sepsis	016.45	DX	09
			Sepsis	016.46	DX	09
			Sepsis	016.5	DX	09
			Sepsis	016.50	DX	09
			Sepsis	016.51	DX	09
			Sepsis	016.52	DX	09
			Sepsis	016.53	DX	09
			Sepsis	016.54	DX	09
			Sepsis	016.55	DX	09
			Sepsis	016.56	DX	09
			Sepsis	016.6	DX	09
			Sepsis	016.60	DX	09
			Sepsis	016.61	DX	09
			Sepsis	016.62	DX	09
			Sepsis	016.63	DX	09
			Sepsis	016.64	DX	09
			Sepsis	016.65	DX	09
			Sepsis	016.66	DX	09
			Sepsis	016.7	DX	09
			Sepsis	016.70	DX	09
			Sepsis	016.71	DX	09
			Sepsis	016.72	DX	09
			Sepsis	016.73	DX	09
			Sepsis	016.74	DX	09
			Sepsis	016.75	DX	09
			Sepsis	016.76	DX	09
			Sepsis	016.9	DX	09
			Sepsis	016.90	DX	09
			Sepsis	016.91	DX	09
			Sepsis	016.92	DX	09
			Sepsis	016.93	DX	09
			Sepsis	016.94	DX	09
			Sepsis	016.95	DX	09
			Sepsis	016.96	DX	09
			Sepsis	017.0	DX	09
			Sepsis	017.00	DX	09
			Sepsis	017.01	DX	09
			Sepsis	017.02	DX	09
			Sepsis	017.03	DX	09
			Sepsis	017.04	DX	09
			Sepsis	017.05	DX	09
			Sepsis	017.06	DX	09
			Sepsis	017.1	DX	09
			Sepsis	017.10	DX	09
			Sepsis	017.11	DX	09
			Sepsis	017.12	DX	09
			Sepsis	017.13	DX	09
			Sepsis	017.14	DX	09
			Sepsis	017.15	DX	09
			Sepsis	017.16	DX	09
			Sepsis	017.2	DX	09
			Sepsis	017.20	DX	09
			Sepsis	017.21	DX	09
			Sepsis	017.22	DX	09
			Sepsis	017.23	DX	09
			Sepsis	017.24	DX	09
			Sepsis	017.25	DX	09
			Sepsis	017.26	DX	09
			Sepsis	017.3	DX	09
			Sepsis	017.30	DX	09
			Sepsis	017.31	DX	09
			Sepsis	017.32	DX	09
			Sepsis	017.33	DX	09
			Sepsis	017.34	DX	09
			Sepsis	017.35	DX	09
			Sepsis	017.36	DX	09
			Sepsis	017.4	DX	09
			Sepsis	017.40	DX	09
			Sepsis	017.41	DX	09
			Sepsis	017.42	DX	09
			Sepsis	017.43	DX	09
			Sepsis	017.44	DX	09
			Sepsis	017.45	DX	09
			Sepsis	017.46	DX	09
			Sepsis	017.5	DX	09
			Sepsis	017.50	DX	09
			Sepsis	017.51	DX	09
			Sepsis	017.52	DX	09
			Sepsis	017.53	DX	09
			Sepsis	017.54	DX	09
			Sepsis	017.55	DX	09
			Sepsis	017.56	DX	09
			Sepsis	017.6	DX	09
			Sepsis	017.60	DX	09
			Sepsis	017.61	DX	09
			Sepsis	017.62	DX	09
			Sepsis	017.63	DX	09
			Sepsis	017.64	DX	09
			Sepsis	017.65	DX	09
			Sepsis	017.66	DX	09
			Sepsis	017.7	DX	09
			Sepsis	017.70	DX	09
			Sepsis	017.71	DX	09
			Sepsis	017.72	DX	09
			Sepsis	017.73	DX	09
			Sepsis	017.74	DX	09
			Sepsis	017.75	DX	09
			Sepsis	017.76	DX	09
			Sepsis	017.8	DX	09
			Sepsis	017.80	DX	09
			Sepsis	017.81	DX	09
			Sepsis	017.82	DX	09
			Sepsis	017.83	DX	09
			Sepsis	017.84	DX	09
			Sepsis	017.85	DX	09
			Sepsis	017.86	DX	09
			Sepsis	017.9	DX	09
			Sepsis	017.90	DX	09
			Sepsis	017.91	DX	09
			Sepsis	017.92	DX	09
			Sepsis	017.93	DX	09
			Sepsis	017.94	DX	09
			Sepsis	017.95	DX	09
			Sepsis	017.96	DX	09
			Sepsis	018.0	DX	09
			Sepsis	018.00	DX	09
			Sepsis	018.01	DX	09
			Sepsis	018.02	DX	09
			Sepsis	018.03	DX	09
			Sepsis	018.04	DX	09
			Sepsis	018.05	DX	09
			Sepsis	018.06	DX	09
			Sepsis	018.8	DX	09
			Sepsis	018.80	DX	09
			Sepsis	018.81	DX	09
			Sepsis	018.82	DX	09
			Sepsis	018.83	DX	09
			Sepsis	018.84	DX	09
			Sepsis	018.85	DX	09
			Sepsis	018.86	DX	09
			Sepsis	018.9	DX	09
			Sepsis	018.90	DX	09
			Sepsis	018.91	DX	09
			Sepsis	018.92	DX	09
			Sepsis	018.93	DX	09
			Sepsis	018.94	DX	09
			Sepsis	018.95	DX	09
			Sepsis	018.96	DX	09
			Sepsis	020.0	DX	09
			Sepsis	020.1	DX	09
			Sepsis	020.2	DX	09
			Sepsis	020.3	DX	09
			Sepsis	020.4	DX	09
			Sepsis	020.5	DX	09
			Sepsis	020.8	DX	09
			Sepsis	020.9	DX	09
			Sepsis	021.0	DX	09
			Sepsis	021.1	DX	09
			Sepsis	021.2	DX	09
			Sepsis	021.3	DX	09
			Sepsis	021.8	DX	09
			Sepsis	021.9	DX	09
			Sepsis	022.0	DX	09
			Sepsis	022.1	DX	09
			Sepsis	022.2	DX	09
			Sepsis	022.3	DX	09
			Sepsis	022.8	DX	09
			Sepsis	022.9	DX	09
			Sepsis	023.0	DX	09
			Sepsis	023.1	DX	09
			Sepsis	023.2	DX	09
			Sepsis	023.3	DX	09
			Sepsis	023.8	DX	09
			Sepsis	023.9	DX	09
			Sepsis	026.0	DX	09
			Sepsis	026.1	DX	09
			Sepsis	026.9	DX	09
			Sepsis	027.0	DX	09
			Sepsis	027.1	DX	09
			Sepsis	027.2	DX	09
			Sepsis	027.8	DX	09
			Sepsis	027.9	DX	09
			Sepsis	030.0	DX	09
			Sepsis	030.1	DX	09
			Sepsis	030.2	DX	09
			Sepsis	030.3	DX	09
			Sepsis	030.8	DX	09
			Sepsis	030.9	DX	09
			Sepsis	031.0	DX	09
			Sepsis	031.1	DX	09
			Sepsis	031.2	DX	09
			Sepsis	031.8	DX	09
			Sepsis	031.9	DX	09
			Sepsis	032.0	DX	09
			Sepsis	032.1	DX	09
			Sepsis	032.2	DX	09
			Sepsis	032.3	DX	09
			Sepsis	032.8	DX	09
			Sepsis	032.81	DX	09
			Sepsis	032.82	DX	09
			Sepsis	032.83	DX	09
			Sepsis	032.84	DX	09
			Sepsis	032.85	DX	09
			Sepsis	032.89	DX	09
			Sepsis	032.9	DX	09
			Sepsis	033.0	DX	09
			Sepsis	033.1	DX	09
			Sepsis	033.8	DX	09
			Sepsis	033.9	DX	09
			Sepsis	034.0	DX	09
			Sepsis	034.1	DX	09
			Sepsis	036.0	DX	09
			Sepsis	036.1	DX	09
			Sepsis	036.2	DX	09
			Sepsis	036.3	DX	09
			Sepsis	036.4	DX	09
			Sepsis	036.40	DX	09
			Sepsis	036.41	DX	09
			Sepsis	036.42	DX	09
			Sepsis	036.43	DX	09
			Sepsis	036.8	DX	09
			Sepsis	036.81	DX	09
			Sepsis	036.82	DX	09
			Sepsis	036.89	DX	09
			Sepsis	036.9	DX	09
			Sepsis	038.0	DX	09
			Sepsis	038.1	DX	09
			Sepsis	038.10	DX	09
			Sepsis	038.11	DX	09
			Sepsis	038.12	DX	09
			Sepsis	038.19	DX	09
			Sepsis	038.2	DX	09
			Sepsis	038.3	DX	09
			Sepsis	038.4	DX	09
			Sepsis	038.40	DX	09
			Sepsis	038.41	DX	09
			Sepsis	038.42	DX	09
			Sepsis	038.43	DX	09
			Sepsis	038.44	DX	09
			Sepsis	038.49	DX	09
			Sepsis	038.8	DX	09
			Sepsis	038.9	DX	09
			Sepsis	039.0	DX	09
			Sepsis	039.1	DX	09
			Sepsis	039.2	DX	09
			Sepsis	039.3	DX	09
			Sepsis	039.4	DX	09
			Sepsis	039.8	DX	09
			Sepsis	039.9	DX	09
			Sepsis	040.0	DX	09
			Sepsis	040.1	DX	09
			Sepsis	040.2	DX	09
			Sepsis	040.3	DX	09
			Sepsis	040.4	DX	09
			Sepsis	040.41	DX	09
			Sepsis	040.42	DX	09
			Sepsis	040.8	DX	09
			Sepsis	040.81	DX	09
			Sepsis	040.82	DX	09
			Sepsis	040.89	DX	09
			Sepsis	041.0	DX	09
			Sepsis	041.00	DX	09
			Sepsis	041.01	DX	09
			Sepsis	041.02	DX	09
			Sepsis	041.03	DX	09
			Sepsis	041.04	DX	09
			Sepsis	041.05	DX	09
			Sepsis	041.09	DX	09
			Sepsis	041.1	DX	09
			Sepsis	041.10	DX	09
			Sepsis	041.11	DX	09
			Sepsis	041.12	DX	09
			Sepsis	041.19	DX	09
			Sepsis	041.2	DX	09
			Sepsis	041.3	DX	09
			Sepsis	041.4	DX	09
			Sepsis	041.41	DX	09
			Sepsis	041.42	DX	09
			Sepsis	041.43	DX	09
			Sepsis	041.49	DX	09
			Sepsis	041.5	DX	09
			Sepsis	041.6	DX	09
			Sepsis	041.7	DX	09
			Sepsis	041.8	DX	09
			Sepsis	041.81	DX	09
			Sepsis	041.82	DX	09
			Sepsis	041.83	DX	09
			Sepsis	041.84	DX	09
			Sepsis	041.85	DX	09
			Sepsis	041.86	DX	09
			Sepsis	041.89	DX	09
			Sepsis	041.9	DX	09
			Sepsis	090.0	DX	09
			Sepsis	090.1	DX	09
			Sepsis	090.2	DX	09
			Sepsis	090.3	DX	09
			Sepsis	090.4	DX	09
			Sepsis	090.40	DX	09
			Sepsis	090.41	DX	09
			Sepsis	090.42	DX	09
			Sepsis	090.49	DX	09
			Sepsis	090.5	DX	09
			Sepsis	090.6	DX	09
			Sepsis	090.7	DX	09
			Sepsis	090.9	DX	09
			Sepsis	091.0	DX	09
			Sepsis	091.1	DX	09
			Sepsis	091.2	DX	09
			Sepsis	091.3	DX	09
			Sepsis	091.4	DX	09
			Sepsis	091.5	DX	09
			Sepsis	091.50	DX	09
			Sepsis	091.51	DX	09
			Sepsis	091.52	DX	09
			Sepsis	091.6	DX	09
			Sepsis	091.61	DX	09
			Sepsis	091.62	DX	09
			Sepsis	091.69	DX	09
			Sepsis	091.7	DX	09
			Sepsis	091.8	DX	09
			Sepsis	091.81	DX	09
			Sepsis	091.82	DX	09
			Sepsis	091.89	DX	09
			Sepsis	091.9	DX	09
			Sepsis	092.0	DX	09
			Sepsis	092.9	DX	09
			Sepsis	093.0	DX	09
			Sepsis	093.1	DX	09
			Sepsis	093.2	DX	09
			Sepsis	093.20	DX	09
			Sepsis	093.21	DX	09
			Sepsis	093.22	DX	09
			Sepsis	093.23	DX	09
			Sepsis	093.24	DX	09
			Sepsis	093.8	DX	09
			Sepsis	093.81	DX	09
			Sepsis	093.82	DX	09
			Sepsis	093.89	DX	09
			Sepsis	093.9	DX	09
			Sepsis	094.0	DX	09
			Sepsis	094.1	DX	09
			Sepsis	094.2	DX	09
			Sepsis	094.3	DX	09
			Sepsis	094.8	DX	09
			Sepsis	094.81	DX	09
			Sepsis	094.82	DX	09
			Sepsis	094.83	DX	09
			Sepsis	094.84	DX	09
			Sepsis	094.85	DX	09
			Sepsis	094.86	DX	09
			Sepsis	094.87	DX	09
			Sepsis	094.89	DX	09
			Sepsis	094.9	DX	09
			Sepsis	095.0	DX	09
			Sepsis	095.1	DX	09
			Sepsis	095.2	DX	09
			Sepsis	095.3	DX	09
			Sepsis	095.4	DX	09
			Sepsis	095.5	DX	09
			Sepsis	095.6	DX	09
			Sepsis	095.7	DX	09
			Sepsis	095.8	DX	09
			Sepsis	095.9	DX	09
			Sepsis	097.0	DX	09
			Sepsis	097.1	DX	09
[truncated: 6,817 more rows]
[truncated: 2 more columns]
