# Supplementary material for: Reproducibility of real-world evidence studies using clinical practice data to inform regulatory and coverage decisions
Source: Nat Commun. 2022 Aug 31;13:5126. doi: 10.1038/s41467-022-32310-3 (PMC9430007; doi:10.1038/s41467-022-32310-3)
Supplement: Supplementary file 7 — Supplementary Dataset 4 [file 41467_2022_32310_MOESM7_ESM.zip › Data S4 Study specific author contact files with details of implementation/REPEAT_078_final.xlsx]

## Sheet: Assumptions
Category	Assumptions
MEAURES	The algorithm used to define all the variables in the replication of the study are given in the sheet named 'codes'
Inclusion/Exclusion	We assumed the codes provided to define VTE outcome was the same codes for VTE exclusion, but in any diagnosis position and any care setting
	We assumed 2 diagnosis of IBD diagnosis in outpatient setting to be at least 1 day apart
	We assumed Cancer was defined based on ICD-9 diagnosis codes and codes used can be found in worksheet 'codes'
	We assumed Anticoagulants were defined based on REPEAT standard measure
Covariates	We assumed any care setting and any diagnosis position to define covariates
	We assumed Angina, MI, Statins, Opioids, NSAIDS, Antiplatelet agents, Smoking (Tobacco use), Rheumatoid arthritis, Obesity, Hyperlipidemia, Hypertension, Diabetes, Heart failure, Cerebrovascular events (Stroke), COPD, Blood transfusion, ED visits were defined based on REPEAT standard measures
	We assumed Total Parentral Nutrition was defined based on the article "Impact of Processes of Care Aimed at Complication Reduction on the Cost of Complex Cancer Surgery: MARAH N. SHORT et al"
	We assumed Clostridium Difficile infection was defined using the ICD 9 code 008.45 based on the articles "Risk Factors, Clinical Characteristics, and Treatment Differences Between Residents With and Without Nursing Home- and Non-Nursing Home-Acquired Clostridium difficile Infection: Barbara J. Zarowitz et al", "Effect of Clostridium difficile Prevalence in Hospitals and Nursing Homes on Risk of I…
	We assumed how the Pregnancy and Office visits were defined and codes used to define them can be found in the worksheet 'codes'
	We assumed that the variable 'Distinct drugs' was measured based on the distinct generic name of drug and if multiple events exist on a single day, the value is measured as combine values
	We assumed Active fistulizing or Internal penetrating disease was defined using the ICD9 codes 569.81 and 569.3 and Obstructing or stricturing disease was defined based on the ICD9 code 560.9 based on the article "Trends in Pharmacologic Interventions for Preventing Recurrence of Crohn’s Disease After Ileocolonic Surgery: Mei-Sing Ong et al"
	We assumed the variable 5-ASA was defined using the generic names of the following drugs: SULFASALAZINE, MESALAMINE, OLSALAZINE SODIUM, BALSALAZIDE DISODIUM based on the website "http://www.crohnscolitisfoundation.org/assets/pdfs/aminosalicylates.pdf"
	We assumed Volume Depletion was defined using the following ICD9 codes 276.50, 276.51 and 276.52 based on the website "http://www.icd9data.com/2012/Volume1/240-279/270-279/276/276.5.htm"
	We assumed Malnutrition was defined using the following ICD-9 codes 260, 261, 262, 263, 799.4 based on the website "http://www.icd9data.com/2012/Volume1/240-279/260-269/default.htm"
	We assumed Surgical procedures were defined using DRG codes based on the articles "Perioperative Atrial Fibrillation and the Long-term Risk of Ischemic Stroke: Gino Gialdini et all" Intra-abdominal surgical procedures (Digestive system, Hepatobiliary system and Kidney and urinary tract), Cardiovascular procedures (cardiac and vascular), Obstetric surgical procedures (Female reproductive system), …
	We assumed Anemia was defined using ICD-9 codes based on the papers "A combined comorbidity score predicted mortality in elderly patients better than existing scores: Gagne JJ", "Adapting a clinical comorbidity index for use with ICD-9-CM administrative data: differing perspectives: Romano PS et al" and "Comorbidity measures for use with administrative data: Elixhauser A et al"
	We assumed that the count of OP visits, ED visits and gastroenterologist visit reflected the number of different days with occurrences of that type
	We assumed that the gastroenterologist visit was defined based on the following Provider - Category Code from medical service file 0472, 0473, 0474, 0475, 0476, 1131, 5769
	We assumed that the Non-oral contraceptives was defined based on: 1. brand names NuvaRing and Orthoevra OR 2. generic names of estrogen/progesterone with route of administration as transdermal OR 3. HCPCS/ICD9/CPT codes V25.1, V25.11, V25.13, V25.42, 69.7, S4981, S4989, J7302, 58300, J7303, J7307, J1055, J1051, J1056, J1050
	The assumed HCPCS/CPT/ICD9 codes to define non-oral contraceptives were based on articles: "Continuation Rates and Complications of Intrauterine Contraception in Women Diagnosed With Bipolar Disorder: Abbey B. Berenson et al.", "Bone mineral density testing, and bisphosphonate and oestrogen prescribing associated with depot medroxyprogesterone acetate utilization—The impact of the boxed warning: …
	We assumed Hormone replacement therapy was defined based on: 1. generic names of oral contraceptive drugs along with age >=51 on date of the prescription OR 2. brand names listed in this website was used to define hormone replacement therapy https://www.fda.gov/ForConsumers/ByAudience/ForWomen/ucm118627.htm#estonly and http://www.menopause.org/docs/default-source/professional/nams-ht-tables.pdf t…
	We assumed Extremity fractures consisted of fractures of humerus, radius, ulna, hand, femur, patella, tibia, fibula, ankle and foot. We assumed ICD 9 diagnosis codes, ICD 9 procedures codes and HCPCS codes from the following articles to define extremity fractures: "Falling down on the job: Evaluation and treatment of fall risk among older adults with upper extremity fragility fractures: Christine…
	We assumed the following conversion factor to calculate the cumulative oral steroids, mg prednisone equivalent: Prednisone and Prednisolone (1.0), Dexamethasone(0.15), Betamethasone(0.12), Budesonide(0.25), Methylprednisolone and Triamcinolone(0.8), Hydrocortisone(4.0), Cortisone(5.0). We also assumed that: For same day fills we assume sequential usage (sum). For non-concurrent fills we use unlim…
	We assumed COX2 inhibitors were defined using the following generic name of drugs: VALDECOXIB, CELECOXIB, ROFECOXIB
COHORT CREATION
ANALYSIS

## Sheet: Attrition table
Adult patients having diagnosis of IBD with at least one prescription for TNF inhibitor or nonbiologic agent between 2004-2013 from Optum database
	Less Excluded Patients	Remaining Patients
All patients in our database		68328408
Patients with IBD diagnosis between Jan 1st 2004 - Dec 31st 2013	-68116601	211807
Excluded due to insufficient enrollment [measured 180 days prior up to and including date of IBD diagnosis]	-31341	180466
Excluded based on Age less than 18 years on IBD diagnosis date	-5428	175038
Patients with TNF or Non-biologics prescription [any time fron date if IBD diagnosis up to 365 days after IBD diagnosis] Date of TNF or Non-biologics prescription is cohort entry date (CED)	-143173	31865
Excluded due to insufficient enrollment [measured 180 days prior up to and including CED]	-1	31864
Excluded due to prior use of referent (180 days wash-out of Non-biologics)	-15647	16217
Excluded due to prior use of exposure (180 days wash-out of TNF inhibiotors)	-2334	13883
Excluded because patient qualified in >1 exposure category	-10	13873
Excluded based on Anticoagulants prescription [measured 180 days prior up to 1 days prior to CED]	-271	13602
Excluded based on occurrence of Cancer [measured from Jan 1st 2004 up to 1 day priro to CED]	-2030	11572
Excluded based on occurrence of VTE [measured from Jan 1st 2004 up to 1 day priro to CED]	-241	11331
Final cohort		11331

## Sheet: Cohort as text
IBD COHORT Cohort Entry Entry date: Between Jan 01, 2004 and Dec 31, 2013. If a patient has multiple possible qualifying cohort entry events, the patient enters the cohort on the first-occurring qualifying event after exclusions are applied. Enrollment Measure: Enrollment Prior Enrollment: 180 days Cohort Inclusion Measure: All patients with IBD . For the purposes of identifying potential qualify…

## Sheet: Analysis as text
Statistical Analysis Baseline covariate assessment In the primary analysis, the baseline covariates were assessed by default in the period beginning 180 days prior to the cohort entry date, and ending one day prior to the cohort entry date. Follow-up for Outcomes The primary analysis used a variable-length follow-up design. Follow-up began one day after the cohort entry date and was carried out u…

## Sheet: Table 1
	ORIGINAL STUDY			REPLICATED STUDY
	Nonbiological agent	TNFis		Nonbiological agent	TNFis
N	6291	2254		9506	1519
Demographic
Age, yr; mean (SD)	39.5 (13.5)	37.0 (12.6)		41.4 (15.3)	37.4 (13.2)
Sex, female; n (%)	0.516	0.534		0.521	0.548
Type of IBD; N (%)
Crohn disease	0.58	0.762		0.566	0.816
Ulcerative colitis	0.42	0.238		0.455	0.209
Other IBD-related medication use in past 6 mo; mean (SD)
Cumulative use of 5-ASA compound, d	62.4 (75.4)	46.4 (67.4)		63.6 (75.7)	45.2 (64.4)
Cumulative oral steroids, mg prednisone equivalent	872.9 (1197.0)	869.4 (1231.7)		700.6 (1130.1)	691.7 (1152.5)
IBD-related health care utilization in past 6 mo; mean (SD)
No. hospital admissions with IBD	0.2 (0.5)	0.3 (0.6)		0.3 (0.6)	0.3 (0.6)
No. of gastroenterologist visits	4.5 (5.3)	5.5 (6.0)		2.9 (3.6)	3.7 (3.7)
Variables indicating IBD severity; N (%)
Anemia	0.193	0.232		0.189	0.211
Blood transfusion	0.019	0.026		0.025	0.024
Clostridium difficile infection	0.016	0.021		0.016	0.017
Active fistulizing or internal penetrating disease	0.047	0.071		0.02	0.038
Malnutrition	0.02	0.033		0.022	0.022
Obstructing or stricturing disease	0.097	0.121		0.043	0.047
Total parenteral nutrition	0.012	0.021		0.011	0.015
Volume depletion	0.121	0.153		0.078	0.088
Intra-abdominal surgical procedures	0.304	0.301		0.012	0.007
Other risk factors for VTE; N (%)
Extremity fractures	0.011	0.009		0.016	0.016
Pregnancy	0.014	0.023		0.013	0.02
Cardiovascular surgical procedures	0.032	0.046		0.001	0.002
Obstetric surgical procedures	0.006	0.007		0.002	0.004
Musculoskeletal surgical procedures	0.009	0.006		0.002	0.001
Non-oral contraceptives	0.018	0.019		0.028	0.026
Oral contraceptives	0.107	0.112		0.105	0.115
Hormone replacement therapy	0.032	0.021		0.049	0.039
Comorbidities; N (%)
Myocardial infarction	0.006	0.004		0.007	0.005
Angina	0.013	0.011		0.008	0.007
Chronic obstructive pulmonary disease	0.117	0.13		0.022	0.016
Cerebrovascular events	0.008	0.008		0.007	0.005
Heart failure	0.01	0.006		0.01	0.005
Diabetes mellitus	0.067	0.056		0.066	0.056
Hyperlipidemia	0.206	0.166		0.147	0.115
Hypertension	0.189	0.17		0.17	0.152
Obesity	0.046	0.046		0.007	0.014
Rheumatoid arthritis	0.039	0.071		0.028	0.051
Smoking	0.087	0.111		0.077	0.103
Concurrent medications; N (%)
Antiplatelet agents	0.009	0.005		0.016	0.013
ASA	0.004	0.004		0.004	0.001
COX-2 inhibitors	0.024	0.018		0.021	0.02
Nonselective NSAIDs	0.088	0.102		0.083	0.097
Opioids	0.323	0.433		0.329	0.477
Statins	0.072	0.045		0.084	0.055
Health care use factors; mean (SD)
No. of office visits	4.8 (3.5)	5.4 (3.9)		4.7 (3.6)	5.6 (3.8)
No. of emergency department visits	0.4 (0.9)	0.6 (1.2)		0.4 (1.9)	0.4 (1.6)
No. of distinct drugs used	6.2 (4.6)	6.7 (4.9)		6.1 (4.7)	7.0 (5.2)

## Sheet: Outcome
Outcome: Composite end point of pulmonary embolism or deep vein thrombosis
ORIGINAL STUDY	TNF inhibitors	Non-biological
Number of patients	2254	6291
Number of outcomes	15	42
Number of person year follow-up	2258	5964
Incident rate per 100 person years	0.66	0.7
Adjusted PS matched analysis	0.66 (0.37–1.17)
REPLICATED STUDY	TNF inhibitors	Non-biological
Number of patients	1519	9506
Number of outcomes	4	35
Number of person year follow-up	1401	9991
Incident rate per 100 person years	0.29	0.35
Adjusted PS matched analysis	0.77 (0.27, 2.21)

## Sheet: codes
Crohn Disease
This event measure was defined as occurring when any of the following criteria were met:
	The occurrence of Inpatient Confinement with the following attributes:
	Diagnosis Code (Any Position) is any of: { "555.0", "555.1", "555.2", "555.9" }
	555.0 - (ICD9) REGIONAL ENTERITIS OF SMALL INTESTINE
	555.1 - (ICD9) REGIONAL ENTERITIS OF LARGE INTESTINE
	555.2 - (ICD9) REGIONAL ENTERITIS OF SMALL INTESTINE WITH LARGE INTESTINE
	555.9 - (ICD9) REGIONAL ENTERITIS OF UNSPECIFIED SITE
	The occurrence of Medical Services with the following attributes:
	Diagnosis Code (Any Position) is any of: { "555.0", "555.1", "555.2", "555.9" }
	555.0 - (ICD9) REGIONAL ENTERITIS OF SMALL INTESTINE
	555.1 - (ICD9) REGIONAL ENTERITIS OF LARGE INTESTINE
	555.2 - (ICD9) REGIONAL ENTERITIS OF SMALL INTESTINE WITH LARGE INTESTINE
	555.9 - (ICD9) REGIONAL ENTERITIS OF UNSPECIFIED SITE
Crohns outpatient interim
This event measure was defined as occurring when any of the following criteria were met:
	The occurrence of Medical Services with the following attributes:
	Diagnosis Code (Any Position) is any of: { "555.0", "555.1", "555.2", "555.9" }
	555.0 - (ICD9) REGIONAL ENTERITIS OF SMALL INTESTINE
	555.1 - (ICD9) REGIONAL ENTERITIS OF LARGE INTESTINE
	555.2 - (ICD9) REGIONAL ENTERITIS OF SMALL INTESTINE WITH LARGE INTESTINE
	555.9 - (ICD9) REGIONAL ENTERITIS OF UNSPECIFIED SITE
IBD inclusion
This measure was defined as matching any of the following groups:
1. Inpatient IBD
	1.1. The occurrence of IBD inpatient.
2. Outpatient Crohns
	2.1. The occurrence of Crohns outpatient interim; and
	2.2. The occurrence of Crohns outpatient interim, starting at least one day after the start of 2.1.
The event of interest in this group is 2.1.
3. Outpatient Ulcerative colitis
	3.1. The occurrence of Ulcerative colitis outpatient interim; and
	3.2. The occurrence of Ulcerative colitis outpatient interim, starting at least one day after the start of 3.1.
The event of interest in this group is 3.1.
IBD inpatient
This event measure was defined as occurring when any of the following criteria were met:
	The occurrence of Inpatient Confinement with the following attributes:
	Diagnosis Code (Any Position) is any of: { "555.0", "555.1", "555.2", "555.9", "556.0", "556.1", "556.2", "556.3", "556.4", "556.5", "556.6", "556.8", "556.9" }
	555.0 - (ICD9) REGIONAL ENTERITIS OF SMALL INTESTINE
	555.1 - (ICD9) REGIONAL ENTERITIS OF LARGE INTESTINE
	555.2 - (ICD9) REGIONAL ENTERITIS OF SMALL INTESTINE WITH LARGE INTESTINE
	555.9 - (ICD9) REGIONAL ENTERITIS OF UNSPECIFIED SITE
	556.0 - (ICD9) ULCERATIVE (CHRONIC) ENTEROCOLITIS
	556.1 - (ICD9) ULCERATIVE (CHRONIC) ILEOCOLITIS
	556.2 - (ICD9) ULCERATIVE (CHRONIC) PROCTITIS
	556.3 - (ICD9) ULCERATIVE (CHRONIC) PROCTOSIGMOIDITIS
	556.4 - (ICD9) PSEUDOPOLYPOSIS OF COLON
	556.5 - (ICD9) LEFT-SIDED ULCERATIVE (CHRONIC) COLITIS
	556.6 - (ICD9) UNIVERSAL ULCERATIVE (CHRONIC) COLITIS
	556.8 - (ICD9) OTHER ULCERATIVE COLITIS
	556.9 - (ICD9) ULCERATIVE COLITIS UNSPECIFIED
Ulcerative colitis
This event measure was defined as occurring when any of the following criteria were met:
	The occurrence of Inpatient Confinement with the following attributes:
	Diagnosis Code (Any Position) is any of: { "556.0", "556.1", "556.2", "556.3", "556.4", "556.5", "556.6", "556.8", "556.9" }
	556.0 - (ICD9) ULCERATIVE (CHRONIC) ENTEROCOLITIS
	556.1 - (ICD9) ULCERATIVE (CHRONIC) ILEOCOLITIS
	556.2 - (ICD9) ULCERATIVE (CHRONIC) PROCTITIS
	556.3 - (ICD9) ULCERATIVE (CHRONIC) PROCTOSIGMOIDITIS
	556.4 - (ICD9) PSEUDOPOLYPOSIS OF COLON
	556.5 - (ICD9) LEFT-SIDED ULCERATIVE (CHRONIC) COLITIS
	556.6 - (ICD9) UNIVERSAL ULCERATIVE (CHRONIC) COLITIS
	556.8 - (ICD9) OTHER ULCERATIVE COLITIS
	556.9 - (ICD9) ULCERATIVE COLITIS UNSPECIFIED
	The occurrence of Medical Services with the following attributes:
	Diagnosis Code (Any Position) is any of: { "556.0", "556.1", "556.2", "556.3", "556.4", "556.5", "556.6", "556.8", "556.9" }
	556.0 - (ICD9) ULCERATIVE (CHRONIC) ENTEROCOLITIS
	556.1 - (ICD9) ULCERATIVE (CHRONIC) ILEOCOLITIS
	556.2 - (ICD9) ULCERATIVE (CHRONIC) PROCTITIS
	556.3 - (ICD9) ULCERATIVE (CHRONIC) PROCTOSIGMOIDITIS
	556.4 - (ICD9) PSEUDOPOLYPOSIS OF COLON
	556.5 - (ICD9) LEFT-SIDED ULCERATIVE (CHRONIC) COLITIS
	556.6 - (ICD9) UNIVERSAL ULCERATIVE (CHRONIC) COLITIS
	556.8 - (ICD9) OTHER ULCERATIVE COLITIS
	556.9 - (ICD9) ULCERATIVE COLITIS UNSPECIFIED
Ulcerative colitis outpatient interim
This event measure was defined as occurring when any of the following criteria were met:
	The occurrence of Medical Services with the following attributes:
	Diagnosis Code (Any Position) is any of: { "556.0", "556.1", "556.2", "556.3", "556.4", "556.5", "556.6", "556.8", "556.9" }
	556.0 - (ICD9) ULCERATIVE (CHRONIC) ENTEROCOLITIS
	556.1 - (ICD9) ULCERATIVE (CHRONIC) ILEOCOLITIS
	556.2 - (ICD9) ULCERATIVE (CHRONIC) PROCTITIS
	556.3 - (ICD9) ULCERATIVE (CHRONIC) PROCTOSIGMOIDITIS
	556.4 - (ICD9) PSEUDOPOLYPOSIS OF COLON
	556.5 - (ICD9) LEFT-SIDED ULCERATIVE (CHRONIC) COLITIS
	556.6 - (ICD9) UNIVERSAL ULCERATIVE (CHRONIC) COLITIS
	556.8 - (ICD9) OTHER ULCERATIVE COLITIS
	556.9 - (ICD9) ULCERATIVE COLITIS UNSPECIFIED
Number of Distinct Medication Prescriptions (interim)
This event measure was defined as occurring when any of the following criteria were met:
	The occurrence of Prescription Claims with the following attributes:
	NDC Drug Code exists
Number of Office visits
This event measure was defined as occurring when any of the following criteria were met:
	The occurrence of Medical Services with the following attributes:
	HCPCS/PROC_CD Procedure Code is any of: { "99201", "99202", "99203", "99204", "99205", "99211", "99212", "99213", "99214", "99215", "99241", "99242", "99243", "99244", "99245", "99271", "99272", "99273", "99274", "99275", "99354", "99355", "99356", "99357", "99381", "99382", "99383", "99384", "99385", "99386", "99387", "99391", "99392", "99393", "99394", "99395", "99396", "99397", "99401", "99402…
	99201 - Office or other outpatient visit for the evaluation and management of a new patient, which requires these 3 key components: A problem focused history; A problem focused examination; Straightforward medical decision making. Counseling and/or coordination of care with other physicians, other qualified health care professionals, or agencies are provided consistent with the nature of the prob…
	99202 - Office or other outpatient visit for the evaluation and management of a new patient, which requires these 3 key components: An expanded problem focused history; An expanded problem focused examination; Straightforward medical decision making. Counseling and/or coordination of care with other physicians, other qualified health care professionals, or agencies are provided consistent with th…
	99203 - Office or other outpatient visit for the evaluation and management of a new patient, which requires these 3 key components: A detailed history; A detailed examination; Medical decision making of low complexity. Counseling and/or coordination of care with other physicians, other qualified health care professionals, or agencies are provided consistent with the nature of the problem(s) and t…
	99204 - Office or other outpatient visit for the evaluation and management of a new patient, which requires these 3 key components: A comprehensive history; A comprehensive examination; Medical decision making of moderate complexity. Counseling and/or coordination of care with other physicians, other qualified health care professionals, or agencies are provided consistent with the nature of the p…
	99205 - Office or other outpatient visit for the evaluation and management of a new patient, which requires these 3 key components: A comprehensive history; A comprehensive examination; Medical decision making of high complexity. Counseling and/or coordination of care with other physicians, other qualified health care professionals, or agencies are provided consistent with the nature of the probl…
	99211 - Office or other outpatient visit for the evaluation and management of an established patient, that may not require the presence of a physician or other qualified health care professional. Usually, the presenting problem(s) are minimal. Typically, 5 minutes are spent performing or supervising these services. / Office or other outpatient visit for the evaluation and management of an establi…
	99212 - Office or other outpatient visit for the evaluation and management of an established patient, which requires at least 2 of these 3 key components: A problem focused history; A problem focused examination; Straightforward medical decision making. Counseling and/or coordination of care with other physicians, other qualified health care professionals, or agencies are provided consistent with…
	99213 - Office or other outpatient visit for the evaluation and management of an established patient, which requires at least 2 of these 3 key components: An expanded problem focused history; An expanded problem focused examination; Medical decision making of low complexity. Counseling and coordination of care with other physicians, other qualified health care professionals, or agencies are provi…
	99214 - Office or other outpatient visit for the evaluation and management of an established patient, which requires at least 2 of these 3 key components: A detailed history; A detailed examination; Medical decision making of moderate complexity. Counseling and/or coordination of care with other physicians, other qualified health care professionals, or agencies are provided consistent with the na…
	99215 - Office or other outpatient visit for the evaluation and management of an established patient, which requires at least 2 of these 3 key components: A comprehensive history; A comprehensive examination; Medical decision making of high complexity. Counseling and/or coordination of care with other physicians, other qualified health care professionals, or agencies are provided consistent with …
	99241 - Office consultation for a new or established patient, which requires these 3 key components: A problem focused history; A problem focused examination; and Straightforward medical decision making. Counseling and/or coordination of care with other physicians, other qualified health care professionals, or agencies are provided consistent with the nature of the problem(s) and the patient's an…
	99242 - Office consultation for a new or established patient, which requires these 3 key components: An expanded problem focused history; An expanded problem focused examination; and Straightforward medical decision making. Counseling and/or coordination of care with other physicians, other qualified health care professionals, or agencies are provided consistent with the nature of the problem(s) …
	99243 - Office consultation for a new or established patient, which requires these 3 key components: A detailed history; A detailed examination; and Medical decision making of low complexity. Counseling and/or coordination of care with other physicians, other qualified health care professionals, or agencies are provided consistent with the nature of the problem(s) and the patient's and/or family'…
	99244 - Office consultation for a new or established patient, which requires these 3 key components: A comprehensive history; A comprehensive examination; and Medical decision making of moderate complexity. Counseling and/or coordination of care with other physicians, other qualified health care professionals, or agencies are provided consistent with the nature of the problem(s) and the patient's…
	99245 - Office consultation for a new or established patient, which requires these 3 key components: A comprehensive history; A comprehensive examination; and Medical decision making of high complexity. Counseling and/or coordination of care with other physicians, other qualified health care professionals, or agencies are provided consistent with the nature of the problem(s) and the patient's and…
	99271 - Confirmatory consultation for a new or established patient, which requires these three key components: a problem focused history; a problem focused examination; and straightforward medical decision making. Counseling and/or coordination of care with other providers or agencies are provided consistent with the nature of the problem(s) and the patient's and/or family's needs. Usually, the p…
	99272 - Confirmatory consultation for a new or established patient, which requires these three key components: an expanded problem focused history; an expanded problem focused examination; and straightforward medical decision making. Counseling and/or coordination of care with other providers or agencies are provided consistent with the nature of the problem(s) and the patient's and/or family's n…
	99273 - Confirmatory consultation for a new or established patient, which requires these three key components: a detailed history; a detailed examination; and medical decision making of low complexity. Counseling and/or coordination of care with other providers or agencies are provided consistent with the nature of the problem(s) and the patient's and/or family's needs. Usually, the presenting pr…
	99274 - Confirmatory consultation for a new or established patient, which requires these three key components: a comprehensive history; a comprehensive examination; and medical decision making of moderate complexity. Counseling and/or coordination of care with other providers or agencies are provided consistent with the nature of the problem(s) and the patient's and/or family's needs. Usually, th…
	99275 - Confirmatory consultation for a new or established patient, which requires these three key components: a comprehensive history; a comprehensive examination; and medical decision making of high complexity. Counseling and/or coordination of care with other providers or agencies are provided consistent with the nature of the problem(s) and the patient's and/or family's needs. Usually, the pr…
	99354 - Prolonged physician service in the office or other outpatient setting requiring direct (face-to-face) patient contact beyond the usual service (eg, prolonged care and treatment of an acute asthmatic patient in an outpatient setting); first hour (List separately in addition to code for office or other outpatient Evaluation and Management service) / Prolonged physician service in the office…
	99355 - Prolonged physician service in the office or other outpatient setting requiring direct (face-to-face) patient contact beyond the usual service (eg, prolonged care and treatment of an acute asthmatic patient in an outpatient setting); each additional 30 minutes (List separately in addition to code for prolonged physician service) / Prolonged physician service in the office or other outpati…
	99356 - Prolonged physician service in the inpatient setting, requiring direct (face-to-face) patient contact beyond the usual service (eg, maternal fetal monitoring for high risk delivery or other physiological monitoring, prolonged care of an acutely ill inpatient); first hour (List separately in addition to code for inpatient Evaluation and Management service) / Prolonged physician service in …
	99357 - Prolonged physician service in the inpatient setting, requiring direct (face-to-face) patient contact beyond the usual service (eg, maternal fetal monitoring for high risk delivery or other physiological monitoring, prolonged care of an acutely ill inpatient); each additional 30 minutes (List separately in addition to code for prolonged physician service) / Prolonged physician service in …
	99381 - Initial comprehensive preventive medicine evaluation and management of an individual including an age and gender appropriate history, examination, counseling/anticipatory guidance/risk factor reduction interventions, and the ordering of appropriate immunization(s), laboratory/diagnostic procedures, new patient; infant (age under 1 year) / Initial comprehensive preventive medicine evaluati…
	99382 - Initial comprehensive preventive medicine evaluation and management of an individual including an age and gender appropriate history, examination, counseling/anticipatory guidance/risk factor reduction interventions, and the ordering of appropriate immunization(s), laboratory/diagnostic procedures, new patient; early childhood (age 1 through 4 years) / Initial comprehensive preventive med…
	99383 - Initial comprehensive preventive medicine evaluation and management of an individual including an age and gender appropriate history, examination, counseling/anticipatory guidance/risk factor reduction interventions, and the ordering of appropriate immunization(s), laboratory/diagnostic procedures, new patient; late childhood (age 5 through 11 years) / Initial comprehensive preventive med…
	99384 - Initial comprehensive preventive medicine evaluation and management of an individual including an age and gender appropriate history, examination, counseling/anticipatory guidance/risk factor reduction interventions, and the ordering of appropriate immunization(s), laboratory/diagnostic procedures, new patient; adolescent (age 12 through 17 years) / Initial comprehensive preventive medici…
	99385 - Initial comprehensive preventive medicine evaluation and management of an individual including an age and gender appropriate history, examination, counseling/anticipatory guidance/risk factor reduction interventions, and the ordering of appropriate immunization(s), laboratory/diagnostic procedures, new patient; 18-39 years / Initial comprehensive preventive medicine evaluation and managem…
	99386 - Initial comprehensive preventive medicine evaluation and management of an individual including an age and gender appropriate history, examination, counseling/anticipatory guidance/risk factor reduction interventions, and the ordering of appropriate immunization(s), laboratory/diagnostic procedures, new patient; 40-64 years / Initial comprehensive preventive medicine evaluation and managem…
	99387 - Initial comprehensive preventive medicine evaluation and management of an individual including an age and gender appropriate history, examination, counseling/anticipatory guidance/risk factor reduction interventions, and the ordering of appropriate immunization(s), laboratory/diagnostic procedures, new patient; 65 years and older / Initial comprehensive preventive medicine evaluation and …
	99391 - Periodic comprehensive preventive medicine reevaluation and management of an individual including an age and gender appropriate history, examination, counseling/anticipatory guidance/risk factor reduction interventions, and the ordering of appropriate immunization(s), laboratory/diagnostic procedures, established patient; infant (age under 1 year) / Periodic comprehensive preventive medic…
	99392 - Periodic comprehensive preventive medicine reevaluation and management of an individual including an age and gender appropriate history, examination, counseling/anticipatory guidance/risk factor reduction interventions, and the ordering of appropriate immunization(s), laboratory/diagnostic procedures, established patient; early childhood (age 1 through 4 years) / Periodic comprehensive pr…
	99393 - Periodic comprehensive preventive medicine reevaluation and management of an individual including an age and gender appropriate history, examination, counseling/anticipatory guidance/risk factor reduction interventions, and the ordering of appropriate immunization(s), laboratory/diagnostic procedures, established patient; late childhood (age 5 through 11 years) / Periodic comprehensive pr…
	99394 - Periodic comprehensive preventive medicine reevaluation and management of an individual including an age and gender appropriate history, examination, counseling/anticipatory guidance/risk factor reduction interventions, and the ordering of appropriate immunization(s), laboratory/diagnostic procedures, established patient; adolescent (age 12 through 17 years) / Periodic comprehensive preve…
	99395 - Periodic comprehensive preventive medicine reevaluation and management of an individual including an age and gender appropriate history, examination, counseling/anticipatory guidance/risk factor reduction interventions, and the ordering of appropriate immunization(s), laboratory/diagnostic procedures, established patient; 18-39 years / Periodic comprehensive preventive medicine reevaluati…
	99396 - Periodic comprehensive preventive medicine reevaluation and management of an individual including an age and gender appropriate history, examination, counseling/anticipatory guidance/risk factor reduction interventions, and the ordering of appropriate immunization(s), laboratory/diagnostic procedures, established patient; 40-64 years / Periodic comprehensive preventive medicine reevaluati…
	99397 - Periodic comprehensive preventive medicine reevaluation and management of an individual including an age and gender appropriate history, examination, counseling/anticipatory guidance/risk factor reduction interventions, and the ordering of appropriate immunization(s), laboratory/diagnostic procedures, established patient; 65 years and older / Periodic comprehensive preventive medicine ree…
	99401 - Preventive medicine counseling and/or risk factor reduction intervention(s) provided to an individual (separate procedure); approximately 15 minutes
	99402 - Preventive medicine counseling and/or risk factor reduction intervention(s) provided to an individual (separate procedure); approximately 30 minutes
	99403 - Preventive medicine counseling and/or risk factor reduction intervention(s) provided to an individual (separate procedure); approximately 45 minutes
	99404 - Preventive medicine counseling and/or risk factor reduction intervention(s) provided to an individual (separate procedure); approximately 60 minutes
	99420 - Administration and interpretation of health risk assessment instrument (eg, health hazard appraisal)
	99429 - Unlisted preventive medicine service
	99450 - Basic life and/or disability examination that includes: measurement of height, weight and blood pressure; completion of a medical history following a life insurance pro forma; collection of blood sample and/or urinalysis complying with "chain of custody" protocols; and completion of necessary documentation/certificates. / Basic life and/or disability examination that includes: Measurement…
	99455 - Work related or medical disability examination by the treating physician that includes: Completion of a medical history commensurate with the patient's condition; Performance of an examination commensurate with the patient's condition; Formulation of a diagnosis, assessment of capabilities and stability, and calculation of impairment; Development of future medical treatment plan; and Comp…
	99456 - Work related or medical disability examination by other than the treating physician that includes: Completion of a medical history commensurate with the patient's condition; Performance of an examination commensurate with the patient's condition; Formulation of a diagnosis, assessment of capabilities and stability, and calculation of impairment; Development of future medical treatment pla…
	99499 - Unlisted evaluation and management service
Occurrence of pregnancy
This event measure was defined as occurring when any of the following criteria were met:
	The occurrence of Inpatient Confinement/Medical Service file with the following attributes:
	Diagnosis Code (Any Position) is any of: {
	630 - (ICD9) HYDATIDIFORM MOLE
	631 - (ICD9) OTHER ABNORMAL PRODUCT OF CONCEPTION
	631.0 - (ICD9) INAPPROPRIATE CHANGE IN QUANTITATIVE HUMAN CHORIONIC GONADOTROPIN (HCG) IN EARLY PREGNANCY
	631.8 - (ICD9) OTHER ABNORMAL PRODUCTS OF CONCEPTION
	632 - (ICD9) MISSED ABORTION
	633 - (ICD9) ECTOPIC PREGNANCY
	633.0 - (ICD9) ABDOMINAL PREGNANCY
	633.00 - (ICD9) ABDOMINAL PREGNANCY WITHOUT INTRAUTERINE PREGNANCY
	633.01 - (ICD9) ABDOMINAL PREGNANCY WITH INTRAUTERINE PREGNANCY
	633.1 - (ICD9) TUBAL PREGNANCY
	633.10 - (ICD9) TUBAL PREGNANCY WITHOUT INTRAUTERINE PREGNANCY
	633.11 - (ICD9) TUBAL PREGNANCY WITH INTRAUTERINE PREGNANCY
	633.2 - (ICD9) OVARIAN PREGNANCY
	633.20 - (ICD9) OVARIAN PREGNANCY WITHOUT INTRAUTERINE PREGNANCY
	633.21 - (ICD9) OVARIAN PREGNANCY WITH INTRAUTERINE PREGNANCY
	633.8 - (ICD9) OTHER ECTOPIC PREGNANCY
	633.80 - (ICD9) OTHER ECTOPIC PREGNANCY WITHOUT INTRAUTERINE PREGNANCY
	633.81 - (ICD9) OTHER ECTOPIC PREGNANCY WITH INTRAUTERINE PREGNANCY
	633.9 - (ICD9) UNSPECIFIED ECTOPIC PREGNANCY
	633.90 - (ICD9) UNSPECIFIED ECTOPIC PREGNANCY WITHOUT INTRAUTERINE PREGNANCY
	633.91 - (ICD9) UNSPECIFIED ECTOPIC PREGNANCY WITH INTRAUTERINE PREGNANCY
	634 - (ICD9) SPONTANEOUS ABORTION
	634.0 - (ICD9) SPONTANEOUS ABORTION COMPLICATED BY GENITAL TRACT AND PELVIC INFECTION
	634.00 - (ICD9) SPONTANEOUS ABORTION UNSPECIFIED COMPLICATED BY GENITAL TRACT AND PELVIC INFECTION
	634.01 - (ICD9) SPONTANEOUS ABORTION INCOMPLETE COMPLICATED BY GENITAL TRACT AND PELVIC INFECTION
	634.02 - (ICD9) SPONTANEOUS ABORTION COMPLETE COMPLICATED BY GENITAL TRACT AND PELVIC INFECTION
	634.1 - (ICD9) SPONTANEOUS ABORTION COMPLICATED BY DELAYED OR EXCESSIVE HEMORRHAGE
	634.10 - (ICD9) SPONTANEOUS ABORTION UNSPECIFIED COMPLICATED BY DELAYED OR EXCESSIVE HEMORRHAGE
	634.11 - (ICD9) SPONTANEOUS ABORTION INCOMPLETE COMPLICATED BY DELAYED OR EXCESSIVE HEMORRHAGE
	634.12 - (ICD9) SPONTANEOUS ABORTION COMPLETE COMPLICATED BY DELAYED OR EXCESSIVE HEMORRHAGE
	634.2 - (ICD9) SPONTANEOUS ABORTION COMPLICATED BY DAMAGE TO PELVIC ORGANS OR TISSUES
	634.20 - (ICD9) SPONTANEOUS ABORTION UNSPECIFIED COMPLICATED BY DAMAGE TO PELVIC ORGANS OR TISSUES
	634.21 - (ICD9) SPONTANEOUS ABORTION INCOMPLETE COMPLICATED BY DAMAGE TO PELVIC ORGANS OR TISSUES
	634.22 - (ICD9) SPONTANEOUS ABORTION COMPLETE COMPLICATED BY DAMAGE TO PELVIC ORGANS OR TISSUES
	634.3 - (ICD9) SPONTANEOUS ABORTION COMPLICATED BY RENAL FAILURE
	634.30 - (ICD9) SPONTANEOUS ABORTION UNSPECIFIED COMPLICATED BY RENAL FAILURE
	634.31 - (ICD9) SPONTANEOUS ABORTION INCOMPLETE COMPLICATED BY RENAL FAILURE
	634.32 - (ICD9) SPONTANEOUS ABORTION COMPLETE COMPLICATED BY RENAL FAILURE
	634.4 - (ICD9) SPONTANEOUS ABORTION COMPLICATED BY METABOLIC DISORDER
	634.40 - (ICD9) SPONTANEOUS ABORTION UNSPECIFIED COMPLICATED BY METABOLIC DISORDER
	634.41 - (ICD9) SPONTANEOUS ABORTION INCOMPLETE COMPLICATED BY METABOLIC DISORDER
	634.42 - (ICD9) SPONTANEOUS ABORTION COMPLETE COMPLICATED BY METABOLIC DISORDER
	634.5 - (ICD9) SPONTANEOUS ABORTION COMPLICATED BY SHOCK
	634.50 - (ICD9) SPONTANEOUS ABORTION UNSPECIFIED COMPLICATED BY SHOCK
	634.51 - (ICD9) SPONTANEOUS ABORTION INCOMPLETE COMPLICATED BY SHOCK
	634.52 - (ICD9) SPONTANEOUS ABORTION COMPLETE COMPLICATED BY SHOCK
	634.6 - (ICD9) SPONTANEOUS ABORTION COMPLICATED BY EMBOLISM
	634.60 - (ICD9) SPONTANEOUS ABORTION UNSPECIFIED COMPLICATED BY EMBOLISM
	634.61 - (ICD9) SPONTANEOUS ABORTION INCOMPLETE COMPLICATED BY EMBOLISM
	634.62 - (ICD9) SPONTANEOUS ABORTION COMPLETE COMPLICATED BY EMBOLISM
	634.7 - (ICD9) SPONTANEOUS ABORTION WITH OTHER SPECIFIED COMPLICATIONS
	634.70 - (ICD9) SPONTANEOUS ABORTION UNSPECIFIED WITH OTHER SPECIFIED COMPLICATIONS
	634.71 - (ICD9) SPONTANEOUS ABORTION INCOMPLETE WITH OTHER SPECIFIED COMPLICATIONS
	634.72 - (ICD9) SPONTANEOUS ABORTION COMPLETE WITH OTHER SPECIFIED COMPLICATIONS
	634.8 - (ICD9) SPONTANEOUS ABORTION WITH UNSPECIFIED COMPLICATION
	634.80 - (ICD9) SPONTANEOUS ABORTION UNSPECIFIED WITH UNSPECIFIED COMPLICATION
	634.81 - (ICD9) SPONTANEOUS ABORTION INCOMPLETE WITH UNSPECIFIED COMPLICATION
	634.82 - (ICD9) SPONTANEOUS ABORTION COMPLETE WITH UNSPECIFIED COMPLICATION
	634.9 - (ICD9) SPONTANEOUS ABORTION WITHOUT MENTION OF COMPLICATION
	634.90 - (ICD9) SPONTANEOUS ABORTION UNSPECIFIED WITHOUT COMPLICATION
	634.91 - (ICD9) SPONTANEOUS ABORTION INCOMPLETE WITHOUT COMPLICATION
	634.92 - (ICD9) SPONTANEOUS ABORTION COMPLETE WITHOUT COMPLICATION
	635 - (ICD9) LEGALLY INDUCED ABORTION
	635.0 - (ICD9) LEGALLY INDUCED ABORTION COMPLICATED BY GENITAL TRACT AND PELVIC INFECTION
	635.00 - (ICD9) LEGALLY INDUCED ABORTION UNSPECIFIED COMPLICATED BY GENITAL TRACT AND PELVIC INFECTION
	635.01 - (ICD9) LEGALLY INDUCED ABORTION INCOMPLETE COMPLICATED BY GENITAL TRACT AND PELVIC INFECTION
	635.02 - (ICD9) LEGALLY INDUCED ABORTION COMPLETE COMPLICATED BY GENITAL TRACT AND PELVIC INFECTION
	635.1 - (ICD9) LEGALLY INDUCED ABORTION COMPLICATED BY DELAYED OR EXCESSIVE HEMORRHAGE
	635.10 - (ICD9) LEGALLY INDUCED ABORTION UNSPECIFIED COMPLICATED BY DELAYED OR EXCESSIVE HEMORRHAGE
	635.11 - (ICD9) LEGALLY INDUCED ABORTION INCOMPLETE COMPLICATED BY DELAYED OR EXCESSIVE HEMORRHAGE
	635.12 - (ICD9) LEGALLY INDUCED ABORTION COMPLETE COMPLICATED BY DELAYED OR EXCESSIVE HEMORRHAGE
	635.2 - (ICD9) LEGALLY INDUCED ABORTION COMPLICATED BY DAMAGE TO PELVIC ORGANS OR TISSUES
	635.20 - (ICD9) LEGALLY INDUCED ABORTION UNSPECIFIED COMPLICATED BY DAMAGE TO PELVIC ORGANS OR TISSUES
	635.21 - (ICD9) LEGALLY INDUCED ABORTION INCOMPLETE COMPLICATED BY DAMAGE TO PELVIC ORGANS OR TISSUES
	635.22 - (ICD9) LEGALLY INDUCED ABORTION COMPLETE COMPLICATED BY DAMAGE TO PELVIC ORGANS OR TISSUES
	635.3 - (ICD9) LEGALLY INDUCED ABORTION COMPLICATED BY RENAL FAILURE
	635.30 - (ICD9) LEGALLY INDUCED ABORTION UNSPECIFIED COMPLICATED BY RENAL FAILURE
	635.31 - (ICD9) LEGALLY INDUCED ABORTION INCOMPLETE COMPLICATED BY RENAL FAILURE
	635.32 - (ICD9) LEGALLY INDUCED ABORTION COMPLETE COMPLICATED BY RENAL FAILURE
	635.4 - (ICD9) LEGALLY INDUCED ABORTION COMPLICATED BY METABOLIC DISORDER
	635.40 - (ICD9) LEGALLY INDUCED ABORTION UNSPECIFIED COMPLICATED BY METABOLIC DISORDER
	635.41 - (ICD9) LEGALLY INDUCED ABORTION INCOMPLETE COMPLICATED BY METABOLIC DISORDER
	635.42 - (ICD9) LEGALLY INDUCED ABORTION COMPLETE COMPLICATED BY METABOLIC DISORDER
	635.5 - (ICD9) LEGALLY INDUCED ABORTION COMPLICATED BY SHOCK
	635.50 - (ICD9) LEGALLY INDUCED ABORTION UNSPECIFIED COMPLICATED BY SHOCK
	635.51 - (ICD9) LEGALLY INDUCED ABORTION INCOMPLETE COMPLICATED BY SHOCK
	635.52 - (ICD9) LEGALLY INDUCED ABORTION COMPLETE COMPLICATED BY SHOCK
	635.6 - (ICD9) LEGALLY INDUCED ABORTION COMPLICATED BY EMBOLISM
	635.60 - (ICD9) LEGALLY INDUCED ABORTION UNSPECIFIED COMPLICATED BY EMBOLISM
	635.61 - (ICD9) LEGALLY INDUCED ABORTION INCOMPLETE COMPLICATED BY EMBOLISM
	635.62 - (ICD9) LEGALLY INDUCED ABORTION COMPLETE COMPLICATED BY EMBOLISM
	635.7 - (ICD9) LEGALLY INDUCED ABORTION WITH OTHER SPECIFIED COMPLICATIONS
	635.70 - (ICD9) LEGALLY INDUCED ABORTION UNSPECIFIED WITH OTHER SPECIFIED COMPLICATIONS
	635.71 - (ICD9) LEGALLY INDUCED ABORTION INCOMPLETE WITH OTHER SPECIFIED COMPLICATIONS
	635.72 - (ICD9) LEGALLY INDUCED ABORTION COMPLETE WITH OTHER SPECIFIED COMPLICATIONS
	635.8 - (ICD9) LEGALLY INDUCED ABORTION WITH UNSPECIFIED COMPLICATION
	635.80 - (ICD9) LEGALLY INDUCED ABORTION UNSPECIFIED WITH UNSPECIFIED COMPLICATION
	635.81 - (ICD9) LEGALLY INDUCED ABORTION INCOMPLETE WITH UNSPECIFIED COMPLICATION
	635.82 - (ICD9) LEGALLY INDUCED ABORTION COMPLETE WITH UNSPECIFIED COMPLICATION
	635.9 - (ICD9) LEGALLY INDUCED ABORTION WITHOUT MENTION OF COMPLICATION
	635.90 - (ICD9) LEGALLY INDUCED ABORTION UNSPECIFIED WITHOUT COMPLICATION
	635.91 - (ICD9) LEGALLY INDUCED ABORTION INCOMPLETE WITHOUT COMPLICATION
	635.92 - (ICD9) LEGALLY INDUCED ABORTION COMPLETE WITHOUT COMPLICATION
	636 - (ICD9) ILLEGAL ABORTION
	636.0 - (ICD9) ILLEGAL ABORTION COMPLICATED BY GENITAL TRACT AND PELVIC INFECTION
	636.00 - (ICD9) ILLEGAL ABORTION UNSPECIFIED COMPLICATED BY GENITAL TRACT AND PELVIC INFECTION
	636.01 - (ICD9) ILLEGAL ABORTION INCOMPLETE COMPLICATED BY GENITAL TRACT AND PELVIC INFECTION
	636.02 - (ICD9) ILLEGAL ABORTION COMPLETE COMPLICATED BY GENITAL TRACT AND PELVIC INFECTION
	636.1 - (ICD9) ILLEGAL ABORTION COMPLICATED BY DELAYED OR EXCESSIVE HEMORRHAGE
	636.10 - (ICD9) ILLEGAL ABORTION UNSPECIFIED COMPLICATED BY DELAYED OR EXCESSIVE HEMORRHAGE
	636.11 - (ICD9) ILLEGAL ABORTION INCOMPLETE COMPLICATED BY DELAYED OR EXCESSIVE HEMORRHAGE
	636.12 - (ICD9) ILLEGAL ABORTION COMPLETE COMPLICATED BY DELAYED OR EXCESSIVE HEMORRHAGE
	636.2 - (ICD9) ILLEGAL ABORTION COMPLICATED BY DAMAGE TO PELVIC ORGANS OR TISSUES
	636.20 - (ICD9) ILLEGAL ABORTION UNSPECIFIED COMPLICATED BY DAMAGE TO PELVIC ORGANS OR TISSUES
	636.21 - (ICD9) ILLEGAL ABORTION INCOMPLETE COMPLICATED BY DAMAGE TO PELVIC ORGANS OR TISSUES
	636.22 - (ICD9) ILLEGAL ABORTION COMPLETE COMPLICATED BY DAMAGE TO PELVIC ORGANS OR TISSUES
	636.3 - (ICD9) ILLEGAL ABORTION COMPLICATED BY RENAL FAILURE
	636.30 - (ICD9) ILLEGAL ABORTION UNSPECIFIED COMPLICATED BY RENAL FAILURE
	636.31 - (ICD9) ILLEGAL ABORTION INCOMPLETE COMPLICATED BY RENAL FAILURE
	636.32 - (ICD9) ILLEGAL ABORTION COMPLETE COMPLICATED BY RENAL FAILURE
	636.4 - (ICD9) ILLEGAL ABORTION COMPLICATED BY METABOLIC DISORDER
	636.40 - (ICD9) ILLEGAL ABORTION UNSPECIFIED COMPLICATED BY METABOLIC DISORDER
	636.41 - (ICD9) ILLEGAL ABORTION INCOMPLETE COMPLICATED BY METABOLIC DISORDER
	636.42 - (ICD9) ILLEGAL ABORTION COMPLETE COMPLICATED BY METABOLIC DISORDER
	636.5 - (ICD9) ILLEGAL ABORTION COMPLICATED BY SHOCK
	636.50 - (ICD9) ILLEGAL ABORTION UNSPECIFIED COMPLICATED BY SHOCK
	636.51 - (ICD9) ILLEGAL ABORTION INCOMPLETE COMPLICATED BY SHOCK
	636.52 - (ICD9) ILLEGAL ABORTION COMPLETE COMPLICATED BY SHOCK
	636.6 - (ICD9) ILLEGAL ABORTION COMPLICATED BY EMBOLISM
	636.60 - (ICD9) ILLEGAL ABORTION UNSPECIFIED COMPLICATED BY EMBOLISM
	636.61 - (ICD9) ILLEGAL ABORTION INCOMPLETE COMPLICATED BY EMBOLISM
	636.62 - (ICD9) ILLEGAL ABORTION COMPLETE COMPLICATED BY EMBOLISM
	636.7 - (ICD9) ILLEGAL ABORTION WITH OTHER SPECIFIED COMPLICATIONS
	636.70 - (ICD9) ILLEGAL ABORTION UNSPECIFIED WITH OTHER SPECIFIED COMPLICATIONS
	636.71 - (ICD9) ILLEGAL ABORTION INCOMPLETE WITH OTHER SPECIFIED COMPLICATIONS
	636.72 - (ICD9) ILLEGAL ABORTION COMPLETE WITH OTHER SPECIFIED COMPLICATIONS
	636.8 - (ICD9) ILLEGAL ABORTION WITH UNSPECIFIED COMPLICATION
	636.80 - (ICD9) ILLEGAL ABORTION UNSPECIFIED WITH UNSPECIFIED COMPLICATION
	636.81 - (ICD9) ILLEGAL ABORTION INCOMPLETE WITH UNSPECIFIED COMPLICATION
	636.82 - (ICD9) ILLEGAL ABORTION COMPLETE WITH UNSPECIFIED COMPLICATION
	636.9 - (ICD9) ILLEGAL ABORTION WITHOUT MENTION OF COMPLICATION
	636.90 - (ICD9) ILLEGAL ABORTION UNSPECIFIED WITHOUT COMPLICATION
	636.91 - (ICD9) ILLEGAL ABORTION INCOMPLETE WITHOUT COMPLICATION
	636.92 - (ICD9) ILLEGAL ABORTION COMPLETE WITHOUT COMPLICATION
	637 - (ICD9) UNSPECIFIED ABORTION
	637.0 - (ICD9) UNSPECIFIED ABORTION COMPLICATED BY GENITAL TRACT AND PELVIC INFECTION
	637.00 - (ICD9) UNSPECIFIED TYPE OF ABORTION UNSPECIFIED COMPLICATED BY GENITAL TRACT AND PELVIC INFECTION
	637.01 - (ICD9) UNSPECIFIED ABORTION INCOMPLETE COMPLICATED BY GENITAL TRACT AND PELVIC INFECTION
	637.02 - (ICD9) UNSPECIFIED ABORTION COMPLETE COMPLICATED BY GENITAL TRACT AND PELVIC INFECTION
	637.1 - (ICD9) UNSPECIFIED ABORTION COMPLICATED BY DELAYED OR EXCESSIVE HEMORRHAGE
	637.10 - (ICD9) UNSPECIFIED TYPE OF ABORTION UNSPECIFIED COMPLICATED BY DELAYED OR EXCESSIVE HEMORRHAGE
	637.11 - (ICD9) LEGALLY UNSPECIFIED ABORTION INCOMPLETE COMPLICATED BY DELAYED OR EXCESSIVE HEMORRHAGE
	637.12 - (ICD9) LEGALLY UNSPECIFIED ABORTION COMPLETE COMPLICATED BY DELAYED OR EXCESSIVE HEMORRHAGE
	637.2 - (ICD9) LEGALLY UNSPECIFIED ABORTION COMPLICATED BY DAMAGE TO PELVIC ORGANS OR TISSUES
	637.20 - (ICD9) LEGALLY UNSPECIFIED TYPE OF ABORTION UNSPECIFIED COMPLICATED BY DAMAGE TO PELVIC ORGANS OR TISSUES
	637.21 - (ICD9) LEGALLY UNSPECIFIED ABORTION INCOMPLETE COMPLICATED BY DAMAGE TO PELVIC ORGANS OR TISSUES
	637.22 - (ICD9) LEGALLY UNSPECIFIED ABORTION COMPLETE COMPLICATED BY DAMAGE TO PELVIC ORGANS OR TISSUES
	637.3 - (ICD9) LEGALLY UNSPECIFIED ABORTION COMPLICATED BY RENAL FAILURE
	637.30 - (ICD9) LEGALLY UNSPECIFIED TYPE OF ABORTION UNSPECIFIED COMPLICATED BY RENAL FAILURE
	637.31 - (ICD9) LEGALLY UNSPECIFIED ABORTION INCOMPLETE COMPLICATED BY RENAL FAILURE
	637.32 - (ICD9) LEGALLY UNSPECIFIED ABORTION COMPLETE COMPLICATED BY RENAL FAILURE
	637.4 - (ICD9) LEGALLY UNSPECIFIED ABORTION COMPLICATED BY METABOLIC DISORDER
	637.40 - (ICD9) LEGALLY UNSPECIFIED TYPE OF ABORTION UNSPECIFIED COMPLICATED BY METABOLIC DISORDER
	637.41 - (ICD9) LEGALLY UNSPECIFIED ABORTION INCOMPLETE COMPLICATED BY METABOLIC DISORDER
	637.42 - (ICD9) LEGALLY UNSPECIFIED ABORTION COMPLETE COMPLICATED BY METABOLIC DISORDER
	637.5 - (ICD9) LEGALLY UNSPECIFIED ABORTION COMPLICATED BY SHOCK
	637.50 - (ICD9) LEGALLY UNSPECIFIED TYPE OF ABORTION UNSPECIFIED COMPLICATED BY SHOCK
	637.51 - (ICD9) LEGALLY UNSPECIFIED ABORTION INCOMPLETE COMPLICATED BY SHOCK
	637.52 - (ICD9) LEGALLY UNSPECIFIED ABORTION COMPLETE COMPLICATED BY SHOCK
	637.6 - (ICD9) LEGALLY UNSPECIFIED ABORTION COMPLICATED BY EMBOLISM
	637.60 - (ICD9) LEGALLY UNSPECIFIED TYPE OF ABORTION UNSPECIFIED COMPLICATED BY EMBOLISM
	637.61 - (ICD9) LEGALLY UNSPECIFIED ABORTION INCOMPLETE COMPLICATED BY EMBOLISM
	637.62 - (ICD9) LEGALLY UNSPECIFIED ABORTION COMPLETE COMPLICATED BY EMBOLISM
	637.7 - (ICD9) LEGALLY UNSPECIFIED ABORTION WITH OTHER SPECIFIED COMPLICATIONS
	637.70 - (ICD9) LEGALLY UNSPECIFIED TYPE OF ABORTION UNSPECIFIED WITH OTHER SPECIFIED COMPLICATIONS
	637.71 - (ICD9) LEGALLY UNSPECIFIED ABORTION INCOMPLETE WITH OTHER SPECIFIED COMPLICATIONS
	637.72 - (ICD9) LEGALLY UNSPECIFIED ABORTION COMPLETE WITH OTHER SPECIFIED COMPLICATIONS
	637.8 - (ICD9) LEGALLY UNSPECIFIED ABORTION WITH UNSPECIFIED COMPLICATION
	637.80 - (ICD9) LEGALLY UNSPECIFIED TYPE OF ABORTION UNSPECIFIED WITH UNSPECIFIED COMPLICATION
	637.81 - (ICD9) LEGALLY UNSPECIFIED ABORTION INCOMPLETE WITH UNSPECIFIED COMPLICATION
	637.82 - (ICD9) LEGALLY UNSPECIFIED ABORTION COMPLETE WITH UNSPECIFIED COMPLICATION
	637.9 - (ICD9) LEGALLY UNSPECIFIED ABORTION WITHOUT MENTION OF COMPLICATION
	637.90 - (ICD9) LEGALLY UNSPECIFIED TYPE OF ABORTION UNSPECIFIED WITHOUT COMPLICATION
	637.91 - (ICD9) LEGALLY UNSPECIFIED ABORTION INCOMPLETE WITHOUT COMPLICATION
	637.92 - (ICD9) LEGALLY UNSPECIFIED ABORTION COMPLETE WITHOUT COMPLICATION
	638 - (ICD9) FAILED ATTEMPTED ABORTION
	638.0 - (ICD9) FAILED ATTEMPTED ABORTION COMPLICATED BY GENITAL TRACT AND PELVIC INFECTION
	638.1 - (ICD9) FAILED ATTEMPTED ABORTION COMPLICATED BY DELAYED OR EXCESSIVE HEMORRHAGE
	638.2 - (ICD9) FAILED ATTEMPTED ABORTION COMPLICATED BY DAMAGE TO PELVIC ORGANS OR TISSUES
	638.3 - (ICD9) FAILED ATTEMPTED ABORTION COMPLICATED BY RENAL FAILURE
	638.4 - (ICD9) FAILED ATTEMPTED ABORTION COMPLICATED BY METABOLIC DISORDER
	638.5 - (ICD9) FAILED ATTEMPTED ABORTION COMPLICATED BY SHOCK
	638.6 - (ICD9) FAILED ATTEMPTED ABORTION COMPLICATED BY EMBOLISM
	638.7 - (ICD9) FAILED ATTEMPTED ABORTION WITH OTHER SPECIFIED COMPLICATIONS
	638.8 - (ICD9) FAILED ATTEMPTED ABORTION WITH UNSPECIFIED COMPLICATION
	638.9 - (ICD9) FAILED ATTEMPTED ABORTION WITHOUT COMPLICATION
	639 - (ICD9) COMPLICATIONS FOLLOWING ABORTION AND ECTOPIC AND MOLAR PREGNANCIES
	639.0 - (ICD9) GENITAL TRACT AND PELVIC INFECTION FOLLOWING ABORTION OR ECTOPIC AND MOLAR PREGNANCIES
	639.1 - (ICD9) DELAYED OR EXCESSIVE HEMORRHAGE FOLLOWING ABORTION OR ECTOPIC AND MOLAR PREGNANCIES
	639.2 - (ICD9) DAMAGE TO PELVIC ORGANS AND TISSUES FOLLOWING ABORTION OR ECTOPIC AND MOLAR PREGNANCIES
	639.3 - (ICD9) KIDNEY FAILURE FOLLOWING ABORTION OR ECTOPIC AND MOLAR PREGNANCIES
	639.4 - (ICD9) METABOLIC DISORDERS FOLLOWING ABORTION OR ECTOPIC AND MOLAR PREGNANCIES
	639.5 - (ICD9) SHOCK FOLLOWING ABORTION OR ECTOPIC AND MOLAR PREGNANCIES
	639.6 - (ICD9) EMBOLISM FOLLOWING ABORTION OR ECTOPIC AND MOLAR PREGNANCIES
	639.8 - (ICD9) OTHER SPECIFIED COMPLICATIONS FOLLOWING ABORTION OR ECTOPIC AND MOLAR PREGNANCIES
	639.9 - (ICD9) UNSPECIFIED COMPLICATION FOLLOWING ABORTION OR ECTOPIC AND MOLAR PREGNANCIES
	640 - (ICD9) HEMORRHAGE IN EARLY PREGNANCY
	640.0 - (ICD9) THREATENED ABORTION
	640.00 - (ICD9) THREATENED ABORTION UNSPECIFIED AS TO EPISODE OF CARE
	640.01 - (ICD9) THREATENED ABORTION DELIVERED
	640.03 - (ICD9) THREATENED ABORTION ANTEPARTUM
	640.8 - (ICD9) OTHER SPECIFIED HEMORRHAGE IN EARLY PREGNANCY
	640.80 - (ICD9) OTHER SPECIFIED HEMORRHAGE IN EARLY PREGNANCY UNSPECIFIED AS TO EPISODE OF CARE
	640.81 - (ICD9) OTHER SPECIFIED HEMORRHAGE IN EARLY PREGNANCY DELIVERED
	640.83 - (ICD9) OTHER SPECIFIED HEMORRHAGE IN EARLY PREGNANCY ANTEPARTUM
	640.9 - (ICD9) UNSPECIFIED HEMORRHAGE IN EARLY PREGNANCY
	640.90 - (ICD9) UNSPECIFIED HEMORRHAGE IN EARLY PREGNANCY UNSPECIFIED AS TO EPISODE OF CARE
	640.91 - (ICD9) UNSPECIFIED HEMORRHAGE IN EARLY PREGNANCY DELIVERED
	640.93 - (ICD9) UNSPECIFIED HEMORRHAGE IN EARLY PREGNANCY ANTEPARTUM
	641 - (ICD9) ANTEPARTUM HEMORRHAGE ABRUPTIO PLACENTAE AND PLACENTA PREVIA
	641.0 - (ICD9) PLACENTA PREVIA WITHOUT HEMORRHAGE
	641.00 - (ICD9) PLACENTA PREVIA WITHOUT HEMORRHAGE UNSPECIFIED AS TO EPISODE OF CARE
	641.01 - (ICD9) PLACENTA PREVIA WITHOUT HEMORRHAGE WITH DELIVERY
	641.03 - (ICD9) PLACENTA PREVIA WITHOUT HEMORRHAGE ANTEPARTUM
	641.1 - (ICD9) HEMORRHAGE FROM PLACENTA PREVIA
	641.10 - (ICD9) HEMORRHAGE FROM PLACENTA PREVIA UNSPECIFIED AS TO EPISODE OF CARE
	641.11 - (ICD9) HEMORRHAGE FROM PLACENTA PREVIA WITH DELIVERY
	641.13 - (ICD9) HEMORRHAGE FROM PLACENTA PREVIA ANTEPARTUM
	641.2 - (ICD9) PREMATURE SEPARATION OF PLACENTA
	641.20 - (ICD9) PREMATURE SEPARATION OF PLACENTA UNSPECIFIED AS TO EPISODE OF CARE
	641.21 - (ICD9) PREMATURE SEPARATION OF PLACENTA WITH DELIVERY
	641.23 - (ICD9) PREMATURE SEPARATION OF PLACENTA ANTEPARTUM
	641.3 - (ICD9) ANTEPARTUM HEMORRHAGE ASSOCIATED WITH COAGULATION DEFECTS
	641.30 - (ICD9) ANTEPARTUM HEMORRHAGE ASSOCIATED WITH COAGULATION DEFECTS UNSPECIFIED AS TO EPISODE OF CARE
	641.31 - (ICD9) ANTEPARTUM HEMORRHAGE ASSOCIATED WITH COAGULATION DEFECTS WITH DELIVERY
	641.33 - (ICD9) ANTEPARTUM HEMORRHAGE ASSOCIATED WITH COAGULATION DEFECTS
	641.8 - (ICD9) OTHER ANTEPARTUM HEMORRHAGE
	641.80 - (ICD9) OTHER ANTEPARTUM HEMORRHAGE UNSPECIFIED AS TO EPISODE OF CARE
	641.81 - (ICD9) OTHER ANTEPARTUM HEMORRHAGE WITH DELIVERY
	641.83 - (ICD9) OTHER ANTEPARTUM HEMORRHAGE
	641.9 - (ICD9) UNSPECIFIED ANTEPARTUM HEMORRHAGE
	641.90 - (ICD9) UNSPECIFIED ANTEPARTUM HEMORRHAGE UNSPECIFIED AS TO EPISODE OF CARE
	641.91 - (ICD9) UNSPECIFIED ANTEPARTUM HEMORRHAGE WITH DELIVERY
	641.93 - (ICD9) UNSPECIFIED ANTEPARTUM HEMORRHAGE
	642 - (ICD9) HYPERTENSION COMPLICATING PREGNANCY CHILDBIRTH AND THE PUERPERIUM
	642.0 - (ICD9) BENIGN ESSENTIAL HYPERTENSION COMPLICATING PREGNANCY CHILDBIRTH AND THE PUERPERIUM
	642.00 - (ICD9) BENIGN ESSENTIAL HYPERTENSION COMPLICATING PREGNANCY CHILDBIRTH AND THE PUERPERIUM UNSPECIFIED AS TO EPISODE OF CARE
	642.01 - (ICD9) BENIGN ESSENTIAL HYPERTENSION WITH DELIVERY
	642.02 - (ICD9) BENIGN ESSENTIAL HYPERTENSION WITH DELIVERY WITH POSTPARTUM COMPLICATION
	642.03 - (ICD9) ANTEPARTUM BENIGN ESSENTIAL HYPERTENSION
	642.04 - (ICD9) POSTPARTUM BENIGN ESSENTIAL HYPERTENSION
	642.1 - (ICD9) HYPERTENSION SECONDARY TO RENAL DISEASE COMPLICATING PREGNANCY CHILDBIRTH AND THE PUERPERIUM
	642.10 - (ICD9) HYPERTENSION SECONDARY TO RENAL DISEASE COMPLICATING PREGNANCY CHILDBIRTH AND THE PUERPERIUM UNSPECIFIED AS TO EPISODE OF CARE
	642.11 - (ICD9) HYPERTENSION SECONDARY TO RENAL DISEASE WITH DELIVERY
	642.12 - (ICD9) HYPERTENSION SECONDARY TO RENAL DISEASE WITH DELIVERY WITH POSTPARTUM COMPLICATION
	642.13 - (ICD9) HYPERTENSION SECONDARY TO RENAL DISEASE ANTEPARTUM
	642.14 - (ICD9) HYPERTENSION SECONDARY TO RENAL DISEASE POSTPARTUM
	642.2 - (ICD9) OTHER PRE-EXISTING HYPERTENSION COMPLICATING PREGNANCY CHILDBIRTH AND THE PUERPERIUM
	642.20 - (ICD9) OTHER PRE-EXISTING HYPERTENSION COMPLICATING PREGNANCY CHILDBIRTH AND THE PUERPERIUM UNSPECIFIED AS TO EPISODE OF CARE
	642.21 - (ICD9) OTHER PRE-EXISTING HYPERTENSION WITH DELIVERY
	642.22 - (ICD9) OTHER PRE-EXISTING HYPERTENSION WITH DELIVERY WITH POSTPARTUM COMPLICATION
	642.23 - (ICD9) OTHER PRE-EXISTING HYPERTENSION ANTEPARTUM
	642.24 - (ICD9) OTHER PRE-EXISTING HYPERTENSION POSTPARTUM
	642.3 - (ICD9) TRANSIENT HYPERTENSION OF PREGNANCY
	642.30 - (ICD9) TRANSIENT HYPERTENSION OF PREGNANCY UNSPECIFIED AS TO EPISODE OF CARE
	642.31 - (ICD9) TRANSIENT HYPERTENSION OF PREGNANCY WITH DELIVERY
	642.32 - (ICD9) TRANSIENT HYPERTENSION OF PREGNANCY WITH DELIVERY WITH POSTPARTUM COMPLICATION
	642.33 - (ICD9) ANTEPARTUM TRANSIENT HYPERTENSION
	642.34 - (ICD9) POSTPARTUM TRANSIENT HYPERTENSION
	642.4 - (ICD9) MILD OR UNSPECIFIED PRE-ECLAMPSIA
	642.40 - (ICD9) MILD OR UNSPECIFIED PRE-ECLAMPSIA UNSPECIFIED AS TO EPISODE OF CARE
	642.41 - (ICD9) MILD OR UNSPECIFIED PRE-ECLAMPSIA WITH DELIVERY
	642.42 - (ICD9) MILD OR UNSPECIFIED PRE-ECLAMPSIA WITH DELIVERY WITH POSTPARTUM COMPLICATION
	642.43 - (ICD9) MILD OR UNSPECIFIED PRE-ECLAMPSIA ANTEPARTUM
	642.44 - (ICD9) MILD OR UNSPECIFIED PRE-ECLAMPSIA POSTPARTUM
	642.5 - (ICD9) SEVERE PRE-ECLAMPSIA
	642.50 - (ICD9) SEVERE PRE-ECLAMPSIA UNSPECIFIED AS TO EPISODE OF CARE
	642.51 - (ICD9) SEVERE PRE-ECLAMPSIA WITH DELIVERY
	642.52 - (ICD9) SEVERE PRE-ECLAMPSIA WITH DELIVERY WITH POSTPARTUM COMPLICATION
	642.53 - (ICD9) SEVERE PRE-ECLAMPSIA ANTEPARTUM
	642.54 - (ICD9) SEVERE PRE-ECLAMPSIA POSTPARTUM
	642.6 - (ICD9) ECLAMPSIA COMPLICATING PREGNANCY CHILDBIRTH OR THE PUERPERIUM
	642.60 - (ICD9) ECLAMPSIA COMPLICATING PREGNANCY CHILDBIRTH OR THE PUERPERIUM UNSPECIFIED AS TO EPISODE OF CARE
	642.61 - (ICD9) ECLAMPSIA WITH DELIVERY
	642.62 - (ICD9) ECLAMPSIA WITH DELIVERY WITH POSTPARTUM COMPLICATION
	642.63 - (ICD9) ECLAMPSIA ANTEPARTUM
	642.64 - (ICD9) ECLAMPSIA POSTPARTUM
	642.7 - (ICD9) PRE-ECLAMPSIA OR ECLAMPSIA SUPERIMPOSED ON PRE-EXISTING HYPERTENSION
	642.70 - (ICD9) PRE-ECLAMPSIA OR ECLAMPSIA SUPERIMPOSED ON PRE-EXISTING HYPERTENSION COMPLICATING PREGNANCY CHILDBIRTH OR THE PUERPERIUM UNSPECIFIED AS TO EPISODE OF CARE
	642.71 - (ICD9) PRE-ECLAMPSIA OR ECLAMPSIA SUPERIMPOSED ON PRE-EXISTING HYPERTENSION WITH DELIVERY
	642.72 - (ICD9) PRE-ECLAMPSIA OR ECLAMPSIA SUPERIMPOSED ON PRE-EXISTING HYPERTENSION WITH DELIVERY WITH POSTPARTUM COMPLICATION
	642.73 - (ICD9) PRE-ECLAMPSIA OR ECLAMPSIA SUPERIMPOSED ON PRE-EXISTING HYPERTENSION ANTEPARTUM
	642.74 - (ICD9) PRE-ECLAMPSIA OR ECLAMPSIA SUPERIMPOSED ON PRE-EXISTING HYPERTENSION POSTPARTUM
	642.9 - (ICD9) UNSPECIFIED HYPERTENSION COMPLICATING PREGNANCY CHILDBIRTH OR THE PUERPERIUM
	642.90 - (ICD9) UNSPECIFIED HYPERTENSION COMPLICATING PREGNANCY CHILDBIRTH OR THE PUERPERIUM UNSPECIFIED AS TO EPISODE OF CARE
	642.91 - (ICD9) UNSPECIFIED HYPERTENSION WITH DELIVERY
	642.92 - (ICD9) UNSPECIFIED HYPERTENSION WITH DELIVERY WITH POSTPARTUM COMPLICATION
	642.93 - (ICD9) UNSPECIFIED ANTEPARTUM HYPERTENSION
	642.94 - (ICD9) UNSPECIFIED POSTPARTUM HYPERTENSION
	643 - (ICD9) EXCESSIVE VOMITING IN PREGNANCY
	643.0 - (ICD9) MILD HYPEREMESIS GRAVIDARUM
	643.00 - (ICD9) MILD HYPEREMESIS GRAVIDARUM UNSPECIFIED AS TO EPISODE OF CARE
	643.01 - (ICD9) MILD HYPEREMESIS GRAVIDARUM DELIVERED
	643.03 - (ICD9) MILD HYPEREMESIS GRAVIDARUM ANTEPARTUM
	643.1 - (ICD9) HYPEREMESIS GRAVIDARUM WITH METABOLIC DISTURBANCE
	643.10 - (ICD9) HYPEREMESIS GRAVIDARUM WITH METABOLIC DISTURBANCE UNSPECIFIED AS TO EPISODE OF CARE
	643.11 - (ICD9) HYPEREMESIS GRAVIDARUM WITH METABOLIC DISTURBANCE DELIVERED
	643.13 - (ICD9) HYPEREMESIS GRAVIDARUM WITH METABOLIC DISTURBANCE ANTEPARTUM
	643.2 - (ICD9) LATE VOMITING OF PREGNANCY
	643.20 - (ICD9) LATE VOMITING OF PREGNANCY UNSPECIFIED AS TO EPISODE OF CARE
	643.21 - (ICD9) LATE VOMITING OF PREGNANCY DELIVERED
	643.23 - (ICD9) LATE VOMITING OF PREGNANCY ANTEPARTUM
	643.8 - (ICD9) OTHER VOMITING COMPLICATING PREGNANCY
	643.80 - (ICD9) OTHER VOMITING COMPLICATING PREGNANCY UNSPECIFIED AS TO EPISODE OF CARE
	643.81 - (ICD9) OTHER VOMITING COMPLICATING PREGNANCY DELIVERED
	643.83 - (ICD9) OTHER VOMITING COMPLICATING PREGNANCY ANTEPARTUM
	643.9 - (ICD9) UNSPECIFIED VOMITING OF PREGNANCY
	643.90 - (ICD9) UNSPECIFIED VOMITING OF PREGNANCY UNSPECIFIED AS TO EPISODE OF CARE
	643.91 - (ICD9) UNSPECIFIED VOMITING OF PREGNANCY DELIVERED
	643.93 - (ICD9) UNSPECIFIED VOMITING OF PREGNANCY ANTEPARTUM
	644 - (ICD9) EARLY OR THREATENED LABOR
	644.0 - (ICD9) THREATENED PREMATURE LABOR
	644.00 - (ICD9) THREATENED PREMATURE LABOR UNSPECIFIED AS TO EPISODE OF CARE
	644.03 - (ICD9) THREATENED PREMATURE LABOR ANTEPARTUM
	644.1 - (ICD9) OTHER THREATENED LABOR
	644.10 - (ICD9) OTHER THREATENED LABOR UNSPECIFIED AS TO EPISODE OF CARE
	644.13 - (ICD9) OTHER THREATENED LABOR ANTEPARTUM
	644.2 - (ICD9) EARLY ONSET OF DELIVERY
	644.20 - (ICD9) EARLY ONSET OF DELIVERY UNSPECIFIED AS TO EPISODE OF CARE
	644.21 - (ICD9) EARLY ONSET OF DELIVERY DELIVERED WITH OR WITHOUT ANTEPARTUM CONDITION
	645 - (ICD9) LATE PREGNANCY
	645.1 - (ICD9) POST TERM PREGNANCY
	645.10 - (ICD9) POST TERM PREGNANCY UNSPECIFIED EPISODE OF CARE
	645.11 - (ICD9) POST TERM PREGNANCY DELIVERED WITH OR WITHOUT ANTEPARTUM CONDITION
	645.13 - (ICD9) POST TERM PREGNANCY ANTEPARTUM CONDITION OR COMPLICATION
	645.2 - (ICD9) PROLONGED PREGNANCY
	645.20 - (ICD9) PROLONGED PREGNANCY UNSPECIFIED EPISODE OF CARE
	645.21 - (ICD9) PROLONGED PREGNANCY DELIVERED WITH OR WITHOUT ANTEPARTUM CONDITION
	645.23 - (ICD9) PROLONGED PREGNANCY ANTEPARTUM CONDITION OR COMPLICATION
	646 - (ICD9) OTHER COMPLICATIONS OF PREGNANCY NOT ELSEWHERE CLASSIFIED
	646.0 - (ICD9) PAPYRACEOUS FETUS
	646.00 - (ICD9) PAPYRACEOUS FETUS UNSPECIFIED AS TO EPISODE OF CARE
	646.01 - (ICD9) PAPYRACEOUS FETUS DELIVERED WITH OR WITHOUT ANTEPARTUM CONDITION
	646.03 - (ICD9) PAPYRACEOUS FETUS ANTEPARTUM
	646.1 - (ICD9) EDEMA OR EXCESSIVE WEIGHT GAIN IN PREGNANCY WITHOUT MENTION OF HYPERTENSION
	646.10 - (ICD9) EDEMA OR EXCESSIVE WEIGHT GAIN IN PREGNANCY UNSPECIFIED AS TO EPISODE OF CARE
	646.11 - (ICD9) EDEMA OR EXCESSIVE WEIGHT GAIN IN PREGNANCY WITH DELIVERY WITH OR WITHOUT ANTEPARTUM COMPLICATION
	646.12 - (ICD9) EDEMA OR EXCESSIVE WEIGHT GAIN IN PREGNANCY WITH DELIVERY WITH POSTPARTUM COMPLICATION
	646.13 - (ICD9) ANTEPARTUM EDEMA OR EXCESSIVE WEIGHT GAIN
	646.14 - (ICD9) POSTPARTUM EDEMA OR EXCESSIVE WEIGHT GAIN
	646.2 - (ICD9) UNSPECIFIED RENAL DISEASE IN PREGNANCY WITHOUT MENTION OF HYPERTENSION
	646.20 - (ICD9) UNSPECIFIED RENAL DISEASE IN PREGNANCY UNSPECIFIED AS TO EPISODE OF CARE
	646.21 - (ICD9) UNSPECIFIED RENAL DISEASE IN PREGNANCY WITH DELIVERY
	646.22 - (ICD9) UNSPECIFIED RENAL DISEASE IN PREGNANCY WITH DELIVERY WITH POSTPARTUM COMPLICATION
	646.23 - (ICD9) UNSPECIFIED ANTEPARTUM RENAL DISEASE
	646.24 - (ICD9) UNSPECIFIED POSTPARTUM RENAL DISEASE
	646.3 - (ICD9) RECURRENT PREGNANCY LOSS CURRENTLY PREGNANT
	646.30 - (ICD9) RECURRENT PREGNANCY LOSS CURRENTLY PREGNANT UNSPECIFIED AS TO EPISODE OF CARE
	646.31 - (ICD9) RECURRENT PREGNANCY LOSS DELIVERED WITH OR WITHOUT ANTEPARTUM CONDITION
	646.33 - (ICD9) RECURRENT PREGNANCY LOSS ANTEPARTUM CONDITION OR COMPLICATION
	646.4 - (ICD9) PERIPHERAL NEURITIS IN PREGNANCY
	646.40 - (ICD9) PERIPHERAL NEURITIS IN PREGNANCY UNSPECIFIED AS TO EPISODE OF CARE
	646.41 - (ICD9) PERIPHERAL NEURITIS IN PREGNANCY WITH DELIVERY
	646.42 - (ICD9) PERIPHERAL NEURITIS IN PREGNANCY WITH DELIVERY WITH POSTPARTUM COMPLICATION
	646.43 - (ICD9) ANTEPARTUM PERIPHERAL NEURITIS
	646.44 - (ICD9) POSTPARTUM PERIPHERAL NEURITIS
	646.5 - (ICD9) ASYMPTOMATIC BACTERIURIA IN PREGNANCY
	646.50 - (ICD9) ASYMPTOMATIC BACTERIURIA IN PREGNANCY UNSPECIFIED AS TO EPISODE OF CARE
	646.51 - (ICD9) ASYMPTOMATIC BACTERIURIA IN PREGNANCY WITH DELIVERY
	646.52 - (ICD9) ASYMPTOMATIC BACTERIURIA IN PREGNANCY WITH DELIVERY WITH POSTPARTUM COMPLICATION
	646.53 - (ICD9) ANTEPARTUM ASYMPTOMATIC BACTERIURIA
	646.54 - (ICD9) POSTPARTUM ASYMPTOMATIC BACTERIURIA
	646.6 - (ICD9) INFECTIONS OF GENITOURINARY TRACT IN PREGNANCY
	646.60 - (ICD9) INFECTIONS OF GENITOURINARY TRACT IN PREGNANCY UNSPECIFIED AS TO EPISODE OF CARE
	646.61 - (ICD9) INFECTIONS OF GENITOURINARY TRACT IN PREGNANCY WITH DELIVERY
	646.62 - (ICD9) INFECTIONS OF GENITOURINARY TRACT IN PREGNANCY WITH DELIVERY WITH POSTPARTUM COMPLICATION
	646.63 - (ICD9) ANTEPARTUM INFECTIONS OF GENITOURINARY TRACT
	646.64 - (ICD9) POSTPARTUM INFECTIONS OF GENITOURINARY TRACT
	646.7 - (ICD9) LIVER AND BILIARY TRACT DISORDERS IN PREGNANCY
	646.70 - (ICD9) LIVER AND BILIARY TRACT DISORDERS IN PREGNANCY UNSPECIFIED AS TO EPISODE OF CARE
	646.71 - (ICD9) LIVER AND BILIARY TRACT DISORDERS IN PREGNANCY WITH DELIVERY
	646.73 - (ICD9) ANTEPARTUM LIVER AND BILIARY TRACT DISORDERS IN PREGNANCY
	646.8 - (ICD9) OTHER SPECIFIED COMPLICATIONS OF PREGNANCY
	646.80 - (ICD9) OTHER SPECIFIED COMPLICATIONS OF PREGNANCY UNSPECIFIED AS TO EPISODE OF CARE
	646.81 - (ICD9) OTHER SPECIFIED COMPLICATIONS OF PREGNANCY WITH DELIVERY
	646.82 - (ICD9) OTHER SPECIFIED COMPLICATIONS OF PREGNANCY WITH DELIVERY WITH POSTPARTUM COMPLICATION
	646.83 - (ICD9) OTHER SPECIFIED ANTEPARTUM COMPLICATIONS
	646.84 - (ICD9) OTHER SPECIFIED POSTPARTUM COMPLICATIONS
	646.9 - (ICD9) UNSPECIFIED COMPLICATION OF PREGNANCY
	646.90 - (ICD9) UNSPECIFIED COMPLICATION OF PREGNANCY UNSPECIFIED AS TO EPISODE OF CARE
	646.91 - (ICD9) UNSPECIFIED COMPLICATION OF PREGNANCY WITH DELIVERY
	646.93 - (ICD9) UNSPECIFIED ANTEPARTUM COMPLICATION
	647 - (ICD9) INFECTIOUS AND PARASITIC CONDITIONS IN THE MOTHER CLASSIFIABLE ELSEWHERE BUT COMPLICATING PREGNANCY CHILDBIRTH OR THE PUERPERIUM
	647.0 - (ICD9) SYPHILIS COMPLICATING PREGNANCY CHILDBIRTH OR THE PUERPERIUM
	647.00 - (ICD9) SYPHILIS OF MOTHER COMPLICATING PREGNANCY CHILDBIRTH OR THE PUERPERIUM UNSPECIFIED AS TO EPISODE OF CARE
	647.01 - (ICD9) SYPHILIS OF MOTHER COMPLICATING PREGNANCY WITH DELIVERY
	647.02 - (ICD9) SYPHILIS OF MOTHER COMPLICATING PREGNANCY WITH DELIVERY WITH POSTPARTUM COMPLICATION
	647.03 - (ICD9) ANTEPARTUM SYPHILIS
	647.04 - (ICD9) POSTPARTUM SYPHILIS
	647.1 - (ICD9) GONORRHEA COMPLICATING PREGNANCY CHILDBIRTH OR THE PUERPERIUM
	647.10 - (ICD9) GONORRHEA OF MOTHER COMPLICATING PREGNANCY CHILDBIRTH OR THE PUERPERIUM UNSPECIFIED AS TO EPISODE OF CARE
	647.11 - (ICD9) GONORRHEA OF MOTHER WITH DELIVERY
	647.12 - (ICD9) GONORRHEA OF MOTHER WITH DELIVERY WITH POSTPARTUM COMPLICATION
	647.13 - (ICD9) ANTEPARTUM GONORRHEA
	647.14 - (ICD9) POSTPARTUM GONORRHEA
	647.2 - (ICD9) OTHER VENEREAL DISEASES COMPLICATING PREGNANCY CHILDBIRTH OR THE PUERPERIUM
	647.20 - (ICD9) OTHER VENEREAL DISEASES OF MOTHER COMPLICATING PREGNANCY CHILDBIRTH OR THE PUERPERIUM UNSPECIFIED AS TO EPISODE OF CARE
	647.21 - (ICD9) OTHER VENEREAL DISEASES OF MOTHER WITH DELIVERY
	647.22 - (ICD9) OTHER VENEREAL DISEASES OF MOTHER WITH DELIVERY WITH POSTPARTUM COMPLICATION
	647.23 - (ICD9) OTHER ANTEPARTUM VENEREAL DISEASES
	647.24 - (ICD9) OTHER POSTPARTUM VENEREAL DISEASES
	647.3 - (ICD9) TUBERCULOSIS COMPLICATING PREGNANCY CHILDBIRTH OR THE PUERPERIUM
	647.30 - (ICD9) TUBERCULOSIS OF MOTHER COMPLICATING PREGNANCY CHILDBIRTH OR THE PUERPERIUM UNSPECIFIED AS TO EPISODE OF CARE
	647.31 - (ICD9) TUBERCULOSIS OF MOTHER WITH DELIVERY
	647.32 - (ICD9) TUBERCULOSIS OF MOTHER WITH DELIVERY WITH POSTPARTUM COMPLICATION
	647.33 - (ICD9) ANTEPARTUM TUBERCULOSIS
	647.34 - (ICD9) POSTPARTUM TUBERCULOSIS
	647.4 - (ICD9) MALARIA COMPLICATING PREGNANCY CHILDBIRTH OR THE PUERPERIUM
	647.40 - (ICD9) MALARIA OF MOTHER COMPLICATING PREGNANCY CHILDBIRTH OR THE PUERPERIUM UNSPECIFIED AS TO EPISODE OF CARE
	647.41 - (ICD9) MALARIA OF MOTHER WITH DELIVERY
	647.42 - (ICD9) MALARIA OF MOTHER WITH DELIVERY WITH POSTPARTUM COMPLICATION
	647.43 - (ICD9) ANTEPARTUM MALARIA
	647.44 - (ICD9) POSTPARTUM MALARIA
	647.5 - (ICD9) RUBELLA COMPLICATING PREGNANCY CHILDBIRTH OR THE PUERPERIUM
	647.50 - (ICD9) RUBELLA OF MOTHER COMPLICATING PREGNANCY CHILDBIRTH OR THE PUERPERIUM UNSPECIFIED AS TO EPISODE OF CARE
	647.51 - (ICD9) RUBELLA OF MOTHER WITH DELIVERY
	647.52 - (ICD9) RUBELLA OF MOTHER WITH DELIVERY WITH POSTPARTUM COMPLICATION
	647.53 - (ICD9) ANTEPARTUM RUBELLA
	647.54 - (ICD9) POSTPARTUM RUBELLA
	647.6 - (ICD9) OTHER VIRAL DISEASES COMPLICATING PREGNANCY CHILDBIRTH OR THE PUERPERIUM
	647.60 - (ICD9) OTHER VIRAL DISEASES OF MOTHER COMPLICATING PREGNANCY CHILDBIRTH OR THE PUERPERIUM UNSPECIFIED AS TO EPISODE OF CARE
	647.61 - (ICD9) OTHER VIRAL DISEASES OF MOTHER WITH DELIVERY
	647.62 - (ICD9) OTHER VIRAL DISEASES OF MOTHER WITH DELIVERY WITH POSTPARTUM COMPLICATION
	647.63 - (ICD9) OTHER ANTEPARTUM VIRAL DISEASES
	647.64 - (ICD9) OTHER POSTPARTUM VIRAL DISEASES
	647.8 - (ICD9) OTHER SPECIFIED INFECTIOUS AND PARASITIC DISEASES COMPLICATING PREGNANCY CHILDBIRTH OR THE PUERPERIUM
	647.80 - (ICD9) OTHER SPECIFIED INFECTIOUS AND PARASITIC DISEASES OF MOTHER COMPLICATING PREGNANCY CHILDBIRTH OR THE PUERPERIUM UNSPECIFIED AS TO EPISODE OF CARE
	647.81 - (ICD9) OTHER SPECIFIED INFECTIOUS AND PARASITIC DISEASES OF MOTHER WITH DELIVERY
	647.82 - (ICD9) OTHER SPECIFIED INFECTIOUS AND PARASITIC DISEASES OF MOTHER WITH DELIVERY WITH POSTPARTUM COMPLICATION
	647.83 - (ICD9) OTHER SPECIFIED INFECTIOUS AND PARASITIC DISEASES OF MOTHER ANTEPARTUM
	647.84 - (ICD9) OTHER SPECIFIED INFECTIOUS AND PARASITIC DISEASES OF MOTHER POSTPARTUM
	647.9 - (ICD9) UNSPECIFIED INFECTION OR INFESTATION COMPLICATING PREGNANCY CHILDBIRTH OR THE PUERPERIUM
	647.90 - (ICD9) UNSPECIFIED INFECTION OR INFESTATION OF MOTHER COMPLICATING PREGNANCY CHILDBIRTH OR THE PUERPERIUM UNSPECIFIED AS TO EPISODE OF CARE
	647.91 - (ICD9) UNSPECIFIED INFECTION OR INFESTATION OF MOTHER WITH DELIVERY
	647.92 - (ICD9) UNSPECIFIED INFECTION OR INFESTATION OF MOTHER WITH DELIVERY WITH POSTPARTUM COMPLICATION
	647.93 - (ICD9) UNSPECIFIED INFECTION OR INFESTATION OF MOTHER ANTEPARTUM
	647.94 - (ICD9) UNSPECIFIED INFECTION OR INFESTATION OF MOTHER POSTPARTUM
	648 - (ICD9) OTHER CURRENT CONDITIONS IN THE MOTHER CLASSIFIABLE ELSEWHERE BUT COMPLICATING PREGNANCY CHILDBIRTH OR THE PUERPERIUM
	648.0 - (ICD9) DIABETES MELLITUS COMPLICATING PREGNANCY CHILDBIRTH OR THE PUERPERIUM
	648.00 - (ICD9) DIABETES MELLITUS OF MOTHER COMPLICATING PREGNANCY CHILDBIRTH OR THE PUERPERIUM UNSPECIFIED AS TO EPISODE OF CARE
	648.01 - (ICD9) DIABETES MELLITUS OF MOTHER WITH DELIVERY
	648.02 - (ICD9) DIABETES MELLITUS OF MOTHER WITH DELIVERY WITH POSTPARTUM COMPLICATION
	648.03 - (ICD9) ANTEPARTUM DIABETES MELLITUS
	648.04 - (ICD9) POSTPARTUM DIABETES MELLITUS
	648.1 - (ICD9) THYROID DYSFUNCTION COMPLICATING PREGNANCY CHILDBIRTH OR THE PUERPERIUM
	648.10 - (ICD9) THYROID DYSFUNCTION OF MOTHER COMPLICATING PREGNANCY CHILDBIRTH OR THE PUERPERIUM UNSPECIFIED AS TO EPISODE OF CARE
	648.11 - (ICD9) THYROID DYSFUNCTION OF MOTHER WITH DELIVERY
	648.12 - (ICD9) THYROID DYSFUNCTION OF MOTHER WITH DELIVERY WITH POSTPARTUM COMPLICATION
	648.13 - (ICD9) ANTEPARTUM THYROID DYSFUNCTION
	648.14 - (ICD9) POSTPARTUM THYROID DYSFUNCTION
	648.2 - (ICD9) ANEMIA COMPLICATING PREGNANCY CHILDBIRTH OR THE PUERPERIUM
	648.20 - (ICD9) ANEMIA OF MOTHER COMPLICATING PREGNANCY CHILDBIRTH OR THE PUERPERIUM UNSPECIFIED AS TO EPISODE OF CARE
	648.21 - (ICD9) ANEMIA OF MOTHER WITH DELIVERY
	648.22 - (ICD9) ANEMIA OF MOTHER WITH DELIVERY WITH POSTPARTUM COMPLICATION
	648.23 - (ICD9) ANTEPARTUM ANEMIA
	648.24 - (ICD9) POSTPARTUM ANEMIA
	648.3 - (ICD9) DRUG DEPENDENCE COMPLICATING PREGNANCY CHILDBIRTH OR THE PUERPERIUM
	648.30 - (ICD9) DRUG DEPENDENCE OF MOTHER COMPLICATING PREGNANCY CHILDBIRTH OR THE PUERPERIUM UNSPECIFIED AS TO EPISODE OF CARE
	648.31 - (ICD9) DRUG DEPENDENCE OF MOTHER WITH DELIVERY
	648.32 - (ICD9) DRUG DEPENDENCE OF MOTHER WITH DELIVERY WITH POSTPARTUM COMPLICATION
	648.33 - (ICD9) ANTEPARTUM DRUG DEPENDENCE
	648.34 - (ICD9) POSTPARTUM DRUG DEPENDENCE
	648.4 - (ICD9) MENTAL DISORDERS COMPLICATING PREGNANCY CHILDBIRTH OR THE PUERPERIUM
	648.40 - (ICD9) MENTAL DISORDERS OF MOTHER COMPLICATING PREGNANCY CHILDBIRTH OR THE PUERPERIUM UNSPECIFIED AS TO EPISODE OF CARE
	648.41 - (ICD9) MENTAL DISORDERS OF MOTHER WITH DELIVERY
	648.42 - (ICD9) MENTAL DISORDERS OF MOTHER WITH DELIVERY WITH POSTPARTUM COMPLICATION
	648.43 - (ICD9) ANTEPARTUM MENTAL DISORDERS OF MOTHER
	648.44 - (ICD9) POSTPARTUM MENTAL DISORDERS OF MOTHER
	648.5 - (ICD9) CONGENITAL CARDIOVASCULAR DISORDERS COMPLICATING PREGNANCY CHILDBIRTH OR THE PUERPERIUM
	648.50 - (ICD9) CONGENITAL CARDIOVASCULAR DISORDERS OF MOTHER COMPLICATING PREGNANCY CHILDBIRTH OR THE PUERPERIUM UNSPECIFIED AS TO EPISODE OF CARE
	648.51 - (ICD9) CONGENITAL CARDIOVASCULAR DISORDERS OF MOTHER WITH DELIVERY
	648.52 - (ICD9) CONGENITAL CARDIOVASCULAR DISORDERS OF MOTHER WITH DELIVERY WITH POSTPARTUM COMPLICATION
	648.53 - (ICD9) CONGENITAL CARDIOVASCULAR DISORDERS OF MOTHER ANTEPARTUM
	648.54 - (ICD9) CONGENITAL CARDIOVASCULAR DISORDERS OF MOTHER POSTPARTUM
	648.6 - (ICD9) OTHER CARDIOVASCULAR DISEASES COMPLICATING PREGNANCY CHILDBIRTH OR THE PUERPERIUM
	648.60 - (ICD9) OTHER CARDIOVASCULAR DISEASES OF MOTHER COMPLICATING PREGNANCY CHILDBIRTH OR THE PUERPERIUM UNSPECIFIED AS TO EPISODE OF CARE
	648.61 - (ICD9) OTHER CARDIOVASCULAR DISEASES OF MOTHER WITH DELIVERY
	648.62 - (ICD9) OTHER CARDIOVASCULAR DISEASES OF MOTHER WITH DELIVERY WITH POSTPARTUM COMPLICATION
	648.63 - (ICD9) OTHER CARDIOVASCULAR DISEASES OF MOTHER ANTEPARTUM
	648.64 - (ICD9) OTHER CARDIOVASCULAR DISEASES OF MOTHER POSTPARTUM
	648.7 - (ICD9) BONE AND JOINT DISORDERS OF BACK PELVIS AND LOWER LIMBS OF MOTHER COMPLICATING PREGNANCY CHILDBIRTH OR THE PUERPERIUM
	648.70 - (ICD9) BONE AND JOINT DISORDERS OF BACK PELVIS AND LOWER LIMBS OF MOTHER COMPLICATING PREGNANCY CHILDBIRTH OR THE PUERPERIUM UNSPECIFIED AS TO EPISODE OF CARE
	648.71 - (ICD9) BONE AND JOINT DISORDERS OF BACK PELVIS AND LOWER LIMBS OF MOTHER WITH DELIVERY
	648.72 - (ICD9) BONE AND JOINT DISORDERS OF BACK PELVIS AND LOWER LIMBS OF MOTHER WITH DELIVERY WITH POSTPARTUM COMPLICATION
	648.73 - (ICD9) BONE AND JOINT DISORDERS OF BACK PELVIS AND LOWER LIMBS OF MOTHER ANTEPARTUM
	648.74 - (ICD9) BONE AND JOINT DISORDERS OF BACK PELVIS AND LOWER LIMBS OF MOTHER POSTPARTUM
	648.8 - (ICD9) ABNORMAL GLUCOSE TOLERANCE OF MOTHER COMPLICATING PREGNANCY CHILDBIRTH OR THE PUERPERIUM
	648.80 - (ICD9) ABNORMAL GLUCOSE TOLERANCE OF MOTHER COMPLICATING PREGNANCY CHILDBIRTH OR THE PUERPERIUM UNSPECIFIED AS TO EPISODE OF CARE
	648.81 - (ICD9) ABNORMAL GLUCOSE TOLERANCE OF MOTHER WITH DELIVERY
	648.82 - (ICD9) ABNORMAL GLUCOSE TOLERANCE OF MOTHER WITH DELIVERY WITH POSTPARTUM COMPLICATION
	648.83 - (ICD9) ABNORMAL GLUCOSE TOLERANCE OF MOTHER ANTEPARTUM
	648.84 - (ICD9) ABNORMAL GLUCOSE TOLERANCE OF MOTHER POSTPARTUM
	648.9 - (ICD9) OTHER CURRENT CONDITIONS COMPLICATING PREGNANCY CHILDBIRTH OR THE PUERPERIUM
	648.90 - (ICD9) OTHER CURRENT CONDITIONS CLASSIFIABLE ELSEWHERE OF MOTHER COMPLICATING PREGNANCY CHILDBIRTH OR THE PUERPERIUM UNSPECIFIED AS TO EPISODE OF CARE
	648.91 - (ICD9) OTHER CURRENT CONDITIONS CLASSIFIABLE ELSEWHERE OF MOTHER WITH DELIVERY
	648.92 - (ICD9) OTHER CURRENT CONDITIONS CLASSIFIABLE ELSEWHERE OF MOTHER WITH DELIVERY WITH POSTPARTUM COMPLICATION
	648.93 - (ICD9) OTHER CURRENT CONDITIONS CLASSIFIABLE ELSEWHERE OF MOTHER ANTEPARTUM
	648.94 - (ICD9) OTHER CURRENT CONDITIONS CLASSIFIABLE ELSEWHERE OF MOTHER POSTPARTUM
	649 - (ICD9) OTHER CONDITIONS OR STATUS OF THE MOTHER COMPLICATING PREGNANCY CHILDBIRTH OR THE PUERPERIUM
	649.0 - (ICD9) TOBACCO USE DISORDER COMPLICATING PREGNANCY CHILDBIRTH OR THE PUERPERIUM
	649.00 - (ICD9) TOBACCO USE DISORDER COMPLICATING PREGNANCY CHILDBIRTH OR THE PUERPERIUM UNSPECIFIED AS TO EPISODE OF CARE OR NOT APPLICABLE
	649.01 - (ICD9) TOBACCO USE DISORDER COMPLICATING PREGNANCY CHILDBIRTH OR THE PUERPERIUM DELIVERED WITH OR WITHOUT MENTION OF ANTEPARTUM CONDITION
	649.02 - (ICD9) TOBACCO USE DISORDER COMPLICATING PREGNANCY CHILDBIRTH OR THE PUERPERIUM DELIVERED WITH MENTION OF POSTPARTUM COMPLICATION
	649.03 - (ICD9) TOBACCO USE DISORDER COMPLICATING PREGNANCY CHILDBIRTH OR THE PUERPERIUM ANTEPARTUM CONDITION OR COMPLICATION
	649.04 - (ICD9) TOBACCO USE DISORDER COMPLICATING PREGNANCY CHILDBIRTH OR THE PUERPERIUM POSTPARTUM CONDITION OR COMPLICATION
	649.1 - (ICD9) OBESITY COMPLICATING PREGNANCY CHILDBIRTH OR THE PUERPERIUM
	649.10 - (ICD9) OBESITY COMPLICATING PREGNANCY CHILDBIRTH OR THE PUERPERIUM UNSPECIFIED AS TO EPISODE OF CARE OR NOT APPLICABLE
	649.11 - (ICD9) OBESITY COMPLICATING PREGNANCY CHILDBIRTH OR THE PUERPERIUM DELIVERED WITH OR WITHOUT MENTION OF ANTEPARTUM CONDITION
	649.12 - (ICD9) OBESITY COMPLICATING PREGNANCY CHILDBIRTH OR THE PUERPERIUM DELIVERED WITH MENTION OF POSTPARTUM COMPLICATION
	649.13 - (ICD9) OBESITY COMPLICATING PREGNANCY CHILDBIRTH OR THE PUERPERIUM ANTEPARTUM CONDITION OR COMPLICATION
	649.14 - (ICD9) OBESITY COMPLICATING PREGNANCY CHILDBIRTH OR THE PUERPERIUM POSTPARTUM CONDITION OR COMPLICATION
	649.2 - (ICD9) BARIATRIC SURGERY STATUS COMPLICATING PREGNANCY CHILDBIRTH OR THE PUERPERIUM
	649.20 - (ICD9) BARIATRIC SURGERY STATUS COMPLICATING PREGNANCY CHILDBIRTH OR THE PUERPERIUM UNSPECIFIED EPISODE OF CARE OR NOT APPLICABLE
	649.21 - (ICD9) BARIATRIC SURGERY STATUS COMPLICATING PREGNANCY CHILDBIRTH OR THE PUERPERIUM DELIVERED WITH OR WITHOUT MENTION OF ANTEPARTUM CONDITION
	649.22 - (ICD9) BARIATRIC SURGERY STATUS COMPLICATING PREGNANCY CHILDBIRTH OR THE PUERPERIUM DELIVERED WITH MENTION OF POSTPARTUM COMPLICATION
	649.23 - (ICD9) BARIATRIC SURGERY STATUS COMPLICATING PREGNANCY CHILDBIRTH OR THE PUERPERIUM ANTEPARTUM CONDITION OR COMPLICATION
	649.24 - (ICD9) BARIATRIC SURGERY STATUS COMPLICATING PREGNANCY CHILDBIRTH OR THE PUERPERIUM POSTPARTUM CONDITION OR COMPLICATION
	649.3 - (ICD9) COAGULATION DEFECTS COMPLICATING PREGNANCY CHILDBIRTH OR THE PUERPERIUM
	649.30 - (ICD9) COAGULATION DEFECTS COMPLICATING PREGNANCY CHILDBIRTH OR THE PUERPERIUM UNSPECIFIED AS TO EPISODE OF CARE OR NOT APPLICABLE
	649.31 - (ICD9) COAGULATION DEFECTS COMPLICATING PREGNANCY CHILDBIRTH OR THE PUERPERIUM DELIVERED WITH OR WITHOUT MENTION OF ANTEPARTUM CONDITION
	649.32 - (ICD9) COAGULATION DEFECTS COMPLICATING PREGNANCY CHILDBIRTH OR THE PUERPERIUM DELIVERED WITH MENTION OF POSTPARTUM COMPLICATION
	649.33 - (ICD9) COAGULATION DEFECTS COMPLICATING PREGNANCY CHILDBIRTH OR THE PUERPERIUM ANTEPARTUM CONDITION OR COMPLICATION
	649.34 - (ICD9) COAGULATION DEFECTS COMPLICATING PREGNANCY CHILDBIRTH OR THE PUERPERIUM POSTPARTUM CONDITION OR COMPLICATION
	649.4 - (ICD9) EPILEPSY COMPLICATING PREGNANCY CHILBIRTH OR THE PUERPERIUM
	649.40 - (ICD9) EPILEPSY COMPLICATING PREGNANCY CHILBIRTH OR THE PUERPERIUM UNSPECIFIED AS TO EPISODE OF CARE OR NOT APPLICABLE
	649.41 - (ICD9) EPILEPSY COMPLICATING PREGNANCY CHILDBIRTH OR THE PUERPERIUM DELIVERED WITH OR WITHOUT MENTION OF ANTEPARTUM CONDITION
	649.42 - (ICD9) EPILEPSY COMPLICATING PREGNANCY CHILDBIRTH OR THE PUERPERIUM DELIVERED WITH MENTION OF POSTPARTUM COMPLICATION
	649.43 - (ICD9) EPILEPSY COMPLICATING PREGNANCY CHILDBIRTH OR THE PUERPERIUM ANTEPARTUM CONDITION OR COMPLICATION
	649.44 - (ICD9) EPILEPSY COMPLICATING PREGNANCY CHILDBIRTH OR THE PUERPERIUM POSTPARTUM CONDITION OR COMPLICATION
	649.5 - (ICD9) SPOTTING COMPLICATING PREGNANCY
	649.50 - (ICD9) SPOTTING COMPLICATING PREGNANCY UNSPECIFIED AS TO EPISODE OF CARE OR NOT APPLICABLE
	649.51 - (ICD9) SPOTTING COMPLICATING PREGNANCY DELIVERED WITH OR WITHOUT MENTION OF ANTEPARTUM CONDITION
	649.53 - (ICD9) SPOTTING COMPLICATING PREGNANCY ANTEPARTUM CONDITION OR COMPLICATION
	649.6 - (ICD9) UTERINE SIZE DATE DISCREPANCY COMPLICATING PREGNANCY CHILDBIRTH OR THE PUERPERIUM
	649.60 - (ICD9) UTERINE SIZE DATE DISCREPANCY UNSPECIFIED AS TO EPISODE OF CARE OR NOT APPLICABLE
	649.61 - (ICD9) UTERINE SIZE DATE DISCREPANCY DELIVERED WITH OR WITHOUT MENTION OF ANTEPARTUM CONDITION
	649.62 - (ICD9) UTERINE SIZE DATE DISCREPANCY DELIVERED WITH MENTION OF POSTPARTUM COMPLICATION
	649.63 - (ICD9) UTERINE SIZE DATE DISCREPANCY ANTEPARTUM CONDITION OR COMPLICATION
	649.64 - (ICD9) UTERINE SIZE DATE DISCREPANCY POSTPARTUM CONDITION OR COMPLICATION
	649.7 - (ICD9) CERVICAL SHORTENING COMPLICATING PREGNANCY CHILDBIRTH OR THE PUERPERIUM
	649.70 - (ICD9) CERVICAL SHORTENING COMPLICATING PREGNANCY CHILDBIRTH OR THE PUERPERIUM UNSPECIFIED AS TO EPISODE OF CARE OR NOT APPLICABLE
	649.71 - (ICD9) CERVICAL SHORTENING COMPLICATING PREGNANCY CHILDBIRTH OR THE PUERPERIUM DELIVERED WITH OR WITHOUT MENTION OF ANTEPARTUM CONDITION
	649.73 - (ICD9) CERVICAL SHORTENING COMPLICATING PREGNANCY CHILDBIRTH OR THE PUERPERIUM ANTEPARTUM CONDITION OR COMPLICATION
	649.8 - (ICD9) ONSET (SPONTANEOUS) OF LABOR AFTER 37 COMPLETED WEEKS OF GESTATION BUT BEFORE 39 COMPLETED WEEKS GESTATION WITH DELIVERY BY PLANNED C-SECTION
	649.81 - (ICD9) ONSET (SPONTANEOUS) OF LABOR AFTER 37 COMPLETED WEEKS OF GESTATION BUT BEFORE 39 COMPLETED WEEKS GESTATION WITH DELIVERY BY PLANNED C-SECTION
	649.82 - (ICD9) ONSET (SPONTANEOUS) OF LABOR AFTER 37 COMPLETED WEEKS OF GESTATION BUT BEFORE 39 COMPLETED WEEKS GESTATION WITH DELIVERY BY PLANNED C-SECTION
	650 - (ICD9) NORMAL DELIVERY
	651 - (ICD9) MULTIPLE GESTATION
	651.0 - (ICD9) TWIN PREGNANCY
	651.00 - (ICD9) TWIN PREGNANCY UNSPECIFIED AS TO EPISODE OF CARE
	651.01 - (ICD9) TWIN PREGNANCY DELIVERED
	651.03 - (ICD9) TWIN PREGNANCY ANTEPARTUM CONDITION OR COMPLICATION
	651.1 - (ICD9) TRIPLET PREGNANCY
	651.10 - (ICD9) TRIPLET PREGNANCY UNSPECIFIED AS TO EPISODE OF CARE
	651.11 - (ICD9) TRIPLET PREGNANCY DELIVERED
	651.13 - (ICD9) TRIPLET PREGNANCY ANTEPARTUM CONDITION OR COMPLICATION
	651.2 - (ICD9) QUADRUPLET PREGNANCY
	651.20 - (ICD9) QUADRUPLET PREGNANCY UNSPECIFIED AS TO EPISODE OF CARE
	651.21 - (ICD9) QUADRUPLET PREGNANCY DELIVERED
	651.23 - (ICD9) QUADRUPLET PREGNANCY ANTEPARTUM CONDITION OR COMPLICATION
	651.3 - (ICD9) TWIN PREGNANCY WITH FETAL LOSS AND RETENTION OF ONE FETUS
	651.30 - (ICD9) TWIN PREGNANCY WITH FETAL LOSS AND RETENTION OF ONE FETUS UNSPECIFIED AS TO EPISODE OF CARE OR NOT APPLICABLE
	651.31 - (ICD9) TWIN PREGNANCY WITH FETAL LOSS AND RETENTION OF ONE FETUS DELIVERED WITH OR WITHOUT ANTEPARTUM CONDITION
	651.33 - (ICD9) TWIN PREGNANCY WITH FETAL LOSS AND RETENTION OF ONE FETUS ANTEPARTUM CONDITION OR COMPLICATION
	651.4 - (ICD9) TRIPLET PREGNANCY WITH FETAL LOSS AND RETENTION OF ONE OR MORE FETUS(ES))
	651.40 - (ICD9) TRIPLET PREGNANCY WITH FETAL LOSS AND RETENTION OF ONE OR MORE FETUS(ES) UNSPECIFIED AS TO EPISODE OF CARE OR NOT APPLICABLE
	651.41 - (ICD9) TRIPLET PREGNANCY WITH FETAL LOSS AND RETENTION OF ONE OR MORE FETUS(ES) DELIVERED WITH OR WITHOUT ANTEPARTUM CONDITION
	651.43 - (ICD9) TRIPLET PREGNANCY WITH FETAL LOSS AND RETENTION OF ONE OR MORE FETUS(ES) ANTEPARTUM CONDITION OR COMPLICATION
	651.5 - (ICD9) QUADRUPLET PREGNANCY WITH FETAL LOSS AND RETENTION OF ONE OR MORE FETUS(ES)
	651.50 - (ICD9) QUADRUPLET PREGNANCY WITH FETAL LOSS AND RETENTION OF ONE OR MORE FETUS(ES) UNSPECIFIED AS TO EPISODE OF CARE OR NOT APPLICABLE
	651.51 - (ICD9) QUADRUPLET PREGNANCY WITH FETAL LOSS AND RETENTION OF ONE OR MORE FETUS(ES) DELIVERED WITH OR WITHOUT ANTEPARTUM CONDITION
	651.53 - (ICD9) QUADRUPLET PREGNANCY WITH FETAL LOSS AND RETENTION OF ONE OR MORE FETUS(ES) ANTEPARTUM CONDITION OR COMPLICATION
	651.6 - (ICD9) OTHER MULTIPLE PREGNANCY WITH FETAL LOSS AND RETENTION OF ONE OR MORE FETUS(ES)
	651.60 - (ICD9) OTHER MULTIPLE PREGNANCY WITH FETAL LOSS AND RETENTION OF ONE OR MORE FETUS(ES) UNSPECIFIED AS TO EPISODE OF CARE
	651.61 - (ICD9) OTHER MULTIPLE PREGNANCY WITH FETAL LOSS AND RETENTION OF ONE OR MORE FETUS(ES) DELIVERED WITH OR WITHOUT ANTEPARTUM CONDITION
	651.63 - (ICD9) OTHER MULTIPLE PREGNANCY WITH FETAL LOSS AND RETENTION OF ONE OR MORE FETUS(ES) ANTEPARTUM CONDITION OR COMPLICATION
	651.7 - (ICD9) MULTIPLE GESTATION FOLLOWING (ELECTIVE) FETAL REDUCTION
	651.70 - (ICD9) MULTIPLE GESTATION FOLLOWING (ELECTIVE) FETAL REDUCTION UNSPECIFIED
	651.71 - (ICD9) MULTIPLE GESTATION FOLLOWING (ELECTIVE) FETAL REDUCTION DELIVERED WITH OR WITHOUT ANTEPARTUM CONDITION
	651.73 - (ICD9) MULTIPLE GESTATION FOLLOWING (ELECTIVE) FETAL REDUCTION ANTEPARTUM CONDITION OR COMPLICATION
	651.8 - (ICD9) OTHER SPECIFIED MULTIPLE GESTATION
	651.80 - (ICD9) OTHER SPECIFIED MULTIPLE GESTATION UNSPECIFIED AS TO EPISODE OF CARE
	651.81 - (ICD9) OTHER SPECIFIED MULTIPLE GESTATION DELIVERED
	651.83 - (ICD9) OTHER SPECIFIED MULTIPLE GESTATION ANTEPARTUM CONDITION OR COMPLICATION
	651.9 - (ICD9) UNSPECIFIED MULTIPLE GESTATION
	651.90 - (ICD9) UNSPECIFIED MULTIPLE GESTATION UNSPECIFIED AS TO EPISODE OF CARE
	651.91 - (ICD9) UNSPECIFIED MULTIPLE GESTATION DELIVERED
	651.93 - (ICD9) UNSPECIFIED MULTIPLE GESTATION ANTEPARTUM CONDITION OR COMPLICATION
	652 - (ICD9) MALPOSITION AND MALPRESENTATION OF FETUS
	652.0 - (ICD9) UNSTABLE LIE OF FETUS
	652.00 - (ICD9) UNSTABLE LIE UNSPECIFIED AS TO EPISODE OF CARE
	652.01 - (ICD9) UNSTABLE LIE DELIVERED
	652.03 - (ICD9) UNSTABLE LIE ANTEPARTUM CONDITION OR COMPLICATION
	652.1 - (ICD9) BREECH OR OTHER MALPRESENTATION SUCCESSFULLY CONVERTED TO CEPHALIC PRESENTATION
	652.10 - (ICD9) BREECH OR OTHER MALPRESENTATION SUCCESSFULLY CONVERTED TO CEPHALIC PRESENTATION UNSPECIFIED AS TO EPISODE OF CARE
	652.11 - (ICD9) BREECH OR OTHER MALPRESENTATION SUCCESSFULLY CONVERTED TO CEPHALIC PRESENTATION DELIVERED
	652.13 - (ICD9) BREECH OR OTHER MALPRESENTATION SUCCESSFULLY CONVERTED TO CEPHALIC PRESENTATION ANTEPARTUM
	652.2 - (ICD9) BREECH PRESENTATION WITHOUT MENTION OF VERSION
	652.20 - (ICD9) BREECH PRESENTATION WITHOUT VERSION UNSPECIFIED AS TO EPISODE OF CARE
	652.21 - (ICD9) BREECH PRESENTATION WITHOUT VERSION DELIVERED
	652.23 - (ICD9) BREECH PRESENTATION WITHOUT VERSION ANTEPARTUM
	652.3 - (ICD9) TRANSVERSE OR OBLIQUE PRESENTATION OF FETUS
	652.30 - (ICD9) TRANSVERSE OR OBLIQUE PRESENTATION UNSPECIFIED AS TO EPISODE OF CARE
	652.31 - (ICD9) TRANSVERSE OR OBLIQUE PRESENTATION DELIVERED
	652.33 - (ICD9) TRANSVERSE OR OBLIQUE PRESENTATION ANTEPARTUM
	652.4 - (ICD9) FACE OR BROW PRESENTATION OF FETUS
	652.40 - (ICD9) FACE OR BROW PRESENTATION UNSPECIFIED AS TO EPISODE OF CARE
	652.41 - (ICD9) FACE OR BROW PRESENTATION DELIVERED
	652.43 - (ICD9) FACE OR BROW PRESENTATION ANTEPARTUM
	652.5 - (ICD9) HIGH FETAL HEAD AT TERM
	652.50 - (ICD9) HIGH HEAD AT TERM UNSPECIFIED AS TO EPISODE OF CARE
	652.51 - (ICD9) HIGH HEAD AT TERM DELIVERED
	652.53 - (ICD9) HIGH HEAD AT TERM ANTEPARTUM
	652.6 - (ICD9) MULTIPLE GESTATION WITH MALPRESENTATION OF ONE FETUS OR MORE
	652.60 - (ICD9) MULTIPLE GESTATION WITH MALPRESENTATION OF ONE FETUS OR MORE UNSPECIFIED AS TO EPISODE OF CARE
	652.61 - (ICD9) MULTIPLE GESTATION WITH MALPRESENTATION OF ONE FETUS OR MORE DELIVERED
	652.63 - (ICD9) MULTIPLE GESTATION WITH MALPRESENTATION OF ONE FETUS OR MORE ANTEPARTUM
	652.7 - (ICD9) PROLAPSED ARM OF FETUS
	652.70 - (ICD9) PROLAPSED ARM OF FETUS UNSPECIFIED AS TO EPISODE OF CARE
	652.71 - (ICD9) PROLAPSED ARM OF FETUS DELIVERED
	652.73 - (ICD9) PROLAPSED ARM ANTEPARTUM CONDITION OR COMPLICATION
	652.8 - (ICD9) OTHER SPECIFIED MALPOSITION OR MALPRESENTATION OF FETUS
	652.80 - (ICD9) OTHER SPECIFIED MALPOSITION OR MALPRESENTATION UNSPECIFIED AS TO EPISODE OF CARE
	652.81 - (ICD9) OTHER SPECIFIED MALPOSITION OR MALPRESENTATION DELIVERED
	652.83 - (ICD9) OTHER SPECIFIED MALPOSITION OR MALPRESENTATION ANTEPARTUM
	652.9 - (ICD9) UNSPECIFIED MALPOSITION OR MALPRESENTATION OF FETUS
	652.90 - (ICD9) UNSPECIFIED MALPOSITION OR MALPRESENTATION UNSPECIFIED AS TO EPISODE OF CARE
	652.91 - (ICD9) UNSPECIFIED MALPOSITION OR MALPRESENTATION DELIVERED
	652.93 - (ICD9) UNSPECIFIED MALPOSITION OR MALPRESENTATION ANTEPARTUM
	653 - (ICD9) DISPROPORTION IN PREGNANCY LABOR AND DELIVERY
	653.0 - (ICD9) MAJOR ABNORMALITY OF BONY PELVIS NOT FURTHER SPECIFIED IN PREGNANCY LABOR AND DELIVERY
	653.00 - (ICD9) MAJOR ABNORMALITY OF BONY PELVIS NOT FURTHER SPECIFIED UNSPECIFIED AS TO EPISODE OF CARE
	653.01 - (ICD9) MAJOR ABNORMALITY OF BONY PELVIS NOT FURTHER SPECIFIED DELIVERED
	653.03 - (ICD9) MAJOR ABNORMALITY OF BONY PELVIS NOT FURTHER SPECIFIED ANTEPARTUM
	653.1 - (ICD9) GENERALLY CONTRACTED PELVIS IN PREGNANCY LABOR AND DELIVERY
	653.10 - (ICD9) GENERALLY CONTRACTED PELVIS UNSPECIFIED AS TO EPISODE OF CARE IN PREGNANCY
	653.11 - (ICD9) GENERALLY CONTRACTED PELVIS DELIVERED
	653.13 - (ICD9) GENERALLY CONTRACTED PELVIS ANTEPARTUM
	653.2 - (ICD9) INLET CONTRACTION OF PELVIS IN PREGNANCY LABOR AND DELIVERY
	653.20 - (ICD9) INLET CONTRACTION OF PELVIS UNSPECIFIED AS TO EPISODE OF CARE IN PREGNANCY
	653.21 - (ICD9) INLET CONTRACTION OF PELVIS DELIVERED
	653.23 - (ICD9) INLET CONTRACTION OF PELVIS ANTEPARTUM
	653.3 - (ICD9) OUTLET CONTRACTION OF PELVIS IN PREGNANCY LABOR AND DELIVERY
	653.30 - (ICD9) OUTLET CONTRACTION OF PELVIS UNSPECIFIED AS TO EPISODE OF CARE IN PREGNANCY
	653.31 - (ICD9) OUTLET CONTRACTION OF PELVIS DELIVERED
	653.33 - (ICD9) OUTLET CONTRACTION OF PELVIS ANTEPARTUM
	653.4 - (ICD9) FETOPELVIC DISPROPORTION
	653.40 - (ICD9) FETOPELVIC DISPROPORTION UNSPECIFIED AS TO EPISODE OF CARE
	653.41 - (ICD9) FETOPELVIC DISPROPORTION DELIVERED
	653.43 - (ICD9) FETOPELVIC DISPROPORTION ANTEPARTUM
	653.5 - (ICD9) UNUSUALLY LARGE FETUS CAUSING DISPROPORTION
	653.50 - (ICD9) UNUSUALLY LARGE FETUS CAUSING DISPROPORTION UNSPECIFIED AS TO EPISODE OF CARE
	653.51 - (ICD9) UNUSUALLY LARGE FETUS CAUSING DISPROPORTION DELIVERED
	653.53 - (ICD9) UNUSUALLY LARGE FETUS CAUSING DISPROPORTION ANTEPARTUM
	653.6 - (ICD9) HYDROCEPHALIC FETUS CAUSING DISPROPORTION
	653.60 - (ICD9) HYDROCEPHALIC FETUS CAUSING DISPROPORTION UNSPECIFIED AS TO EPISODE OF CARE
	653.61 - (ICD9) HYDROCEPHALIC FETUS CAUSING DISPROPORTION DELIVERED
	653.63 - (ICD9) HYDROCEPHALIC FETUS CAUSING DISPROPORTION ANTEPARTUM
	653.7 - (ICD9) OTHER FETAL ABNORMALITY CAUSING DISPROPORTION
	653.70 - (ICD9) OTHER FETAL ABNORMALITY CAUSING DISPROPORTION UNSPECIFIED AS TO EPISODE OF CARE
	653.71 - (ICD9) OTHER FETAL ABNORMALITY CAUSING DISPROPORTION DELIVERED
	653.73 - (ICD9) OTHER FETAL ABNORMALITY CAUSING DISPROPORTION ANTEPARTUM
	653.8 - (ICD9) DISPROPORTION OF OTHER ORIGIN IN PREGNANCY LABOR AND DELIVERY
	653.80 - (ICD9) DISPROPORTION OF OTHER ORIGIN UNSPECIFIED AS TO EPISODE OF CARE
	653.81 - (ICD9) DISPROPORTION OF OTHER ORIGIN DELIVERED
	653.83 - (ICD9) DISPROPORTION OF OTHER ORIGIN ANTEPARTUM
	653.9 - (ICD9) UNSPECIFIED DISPROPORTION IN PREGNANCY LABOR AND DELIVERY
	653.90 - (ICD9) UNSPECIFIED DISPROPORTION UNSPECIFIED AS TO EPISODE OF CARE
	653.91 - (ICD9) UNSPECIFIED DISPROPORTION DELIVERED
	653.93 - (ICD9) UNSPECIFIED DISPROPORTION ANTEPARTUM
	654 - (ICD9) ABNORMALITY OF ORGANS AND SOFT TISSUES OF PELVIS
	654.0 - (ICD9) CONGENITAL ABNORMALITIES OF UTERUS COMPLICATING PREGNANCY CHILDBIRTH OR THE PUERPERIUM
	654.00 - (ICD9) CONGENITAL ABNORMALITIES OF UTERUS UNSPECIFIED AS TO EPISODE OF CARE
	654.01 - (ICD9) CONGENITAL ABNORMALITIES OF UTERUS WITH DELIVERY
	654.02 - (ICD9) CONGENITAL ABNORMALITIES OF UTERUS DELIVERED WITH POSTPARTUM COMPLICATION
	654.03 - (ICD9) CONGENITAL ABNORMALITIES OF UTERUS ANTEPARTUM CONDITION OR COMPLICATION
	654.04 - (ICD9) CONGENITAL ABNORMALITIES OF UTERUS POSTPARTUM CONDITION OR COMPLICATION
	654.1 - (ICD9) TUMORS OF BODY OF UTERUS COMPLICATING PREGNANCY CHILDBIRTH OR THE PUERPERIUM
	654.10 - (ICD9) TUMORS OF BODY OF UTERUS UNSPECIFIED AS TO EPISODE OF CARE IN PREGNANCY
	654.11 - (ICD9) TUMORS OF BODY OF UTERUS WITH DELIVERY
	654.12 - (ICD9) TUMORS OF BODY OF UTERUS DELIVERED WITH POSTPARTUM COMPLICATION
	654.13 - (ICD9) TUMORS OF BODY OF UTERUS ANTEPARTUM CONDITION OR COMPLICATION
	654.14 - (ICD9) TUMORS OF BODY OF UTERUS POSTPARTUM CONDITION OR COMPLICATION
	654.2 - (ICD9) PREVIOUS CESAREAN DELIVERY COMPLICATING PREGNANCY CHILDBIRTH OR THE PUERPERIUM
	654.20 - (ICD9) PREVIOUS CESAREAN DELIVERY UNSPECIFIED AS TO EPISODE OF CARE IN PREGNANCY
	654.21 - (ICD9) PREVIOUS CESAREAN DELIVERY WITH DELIVERY WITH OR WITHOUT ANTEPARTUM CONDITION
	654.23 - (ICD9) PREVIOUS CESAREAN DELIVERY ANTEPARTUM CONDITION OR COMPLICATION
	654.3 - (ICD9) RETROVERTED AND INCARCERATED GRAVID UTERUS
	654.30 - (ICD9) RETROVERTED AND INCARCERATED GRAVID UTERUS UNSPECIFIED AS TO EPISODE OF CARE
	654.31 - (ICD9) RETROVERTED AND INCARCERATED GRAVID UTERUS DELIVERED
	654.32 - (ICD9) RETROVERTED AND INCARCERATED GRAVID UTERUS DELIVERED WITH POSTPARTUM COMPLICATION
	654.33 - (ICD9) RETROVERTED AND INCARCERATED GRAVID UTERUS ANTEPARTUM
	654.34 - (ICD9) RETROVERTED AND INCARCERATED GRAVID UTERUS POSTPARTUM
	654.4 - (ICD9) OTHER ABNORMALITIES IN SHAPE OR POSITION OF GRAVID UTERUS AND OF NEIGHBORING STRUCTURES
	654.40 - (ICD9) OTHER ABNORMALITIES IN SHAPE OR POSITION OF GRAVID UTERUS AND OF NEIGHBORING STRUCTURES UNSPECIFIED AS TO EPISODE OF CARE
	654.41 - (ICD9) OTHER ABNORMALITIES IN SHAPE OR POSITION OF GRAVID UTERUS AND OF NEIGHBORING STRUCTURES DELIVERED
	654.42 - (ICD9) OTHER ABNORMALITIES IN SHAPE OR POSITION OF GRAVID UTERUS AND OF NEIGHBORING STRUCTURES DELIVERED WITH POSTPARTUM COMPLICATION
	654.43 - (ICD9) OTHER ABNORMALITIES IN SHAPE OR POSITION OF GRAVID UTERUS AND OF NEIGHBORING STRUCTURES ANTEPARTUM
	654.44 - (ICD9) OTHER ABNORMALITIES IN SHAPE OR POSITION OF GRAVID UTERUS AND OF NEIGHBORING STRUCTURES POSTPARTUM
	654.5 - (ICD9) CERVICAL INCOMPETENCE COMPLICATING PREGNANCY CHILDBIRTH OR THE PUERPERIUM
	654.50 - (ICD9) CERVICAL INCOMPETENCE UNSPECIFIED AS TO EPISODE OF CARE IN PREGNANCY
	654.51 - (ICD9) CERVICAL INCOMPETENCE WITH DELIVERY
	654.52 - (ICD9) CERVICAL INCOMPETENCE DELIVERED WITH POSTPARTUM COMPLICATION
	654.53 - (ICD9) CERVICAL INCOMPETENCE ANTEPARTUM CONDITION OR COMPLICATION
	654.54 - (ICD9) CERVICAL INCOMPETENCE POSTPARTUM CONDITION OR COMPLICATION
	654.6 - (ICD9) OTHER CONGENITAL OR ACQUIRED ABNORMALITY OF CERVIX COMPLICATING PREGNANCY CHILDBIRTH OR THE PUERPERIUM
	654.60 - (ICD9) OTHER CONGENITAL OR ACQUIRED ABNORMALITY OF CERVIX UNSPECIFIED AS TO EPISODE OF CARE IN PREGNANCY
	654.61 - (ICD9) OTHER CONGENITAL OR ACQUIRED ABNORMALITY OF CERVIX WITH DELIVERY
	654.62 - (ICD9) OTHER CONGENITAL OR ACQUIRED ABNORMALITY OF CERVIX DELIVERED WITH POSTPARTUM COMPLICATION
	654.63 - (ICD9) OTHER CONGENITAL OR ACQUIRED ABNORMALITY OF CERVIX ANTEPARTUM CONDITION OR COMPLICATION
	654.64 - (ICD9) OTHER CONGENITAL OR ACQUIRED ABNORMALITY OF CERVIX POSTPARTUM CONDITION OR COMPLICATION
	654.7 - (ICD9) CONGENITAL OR ACQUIRED ABNORMALITY OF VAGINA COMPLICATING PREGNANCY CHILDBIRTH OR THE PUERPERIUM
	654.70 - (ICD9) CONGENITAL OR ACQUIRED ABNORMALITY OF VAGINA UNSPECIFIED AS TO EPISODE OF CARE IN PREGNANCY
	654.71 - (ICD9) CONGENITAL OR ACQUIRED ABNORMALITY OF VAGINA WITH DELIVERY
	654.72 - (ICD9) CONGENITAL OR ACQUIRED ABNORMALITY OF VAGINA DELIVERED WITH POSTPARTUM COMPLICATION
	654.73 - (ICD9) CONGENITAL OR ACQUIRED ABNORMALITY OF VAGINA ANTEPARTUM CONDITION OR COMPLICATION
	654.74 - (ICD9) CONGENITAL OR ACQUIRED ABNORMALITY OF VAGINA POSTPARTUM CONDITION OR COMPLICATION
	654.8 - (ICD9) CONGENITAL OR ACQUIRED ABNORMALITY OF VULVA COMPLICATING PREGNANCY CHILDBIRTH OR THE PUERPERIUM
	654.80 - (ICD9) CONGENITAL OR ACQUIRED ABNORMALITY OF VULVA UNSPECIFIED AS TO EPISODE OF CARE IN PREGNANCY
	654.81 - (ICD9) CONGENITAL OR ACQUIRED ABNORMALITY OF VULVA WITH DELIVERY
	654.82 - (ICD9) CONGENITAL OR ACQUIRED ABNORMALITY OF VULVA DELIVERED WITH POSTPARTUM COMPLICATION
	654.83 - (ICD9) CONGENITAL OR ACQUIRED ABNORMALITY OF VULVA ANTEPARTUM CONDITION OR COMPLICATION
	654.84 - (ICD9) CONGENITAL OR ACQUIRED ABNORMALITY OF VULVA POSTPARTUM CONDITION OR COMPLICATION
	654.9 - (ICD9) OTHER AND UNSPECIFIED ABNORMALITY OF ORGANS AND SOFT TISSUES OF PELVIS COMPLICATING PREGNANCY CHILDBIRTH AND THE PUERPERIUM
	654.90 - (ICD9) OTHER AND UNSPECIFIED ABNORMALITY OF ORGANS AND SOFT TISSUES OF PELVIS UNSPECIFIED AS TO EPISODE OF CARE IN PREGNANCY
	654.91 - (ICD9) OTHER AND UNSPECIFIED ABNORMALITY OF ORGANS AND SOFT TISSUES OF PELVIS WITH DELIVERY
	654.92 - (ICD9) OTHER AND UNSPECIFIED ABNORMALITY OF ORGANS AND SOFT TISSUES OF PELVIS DELIVERED WITH POSTPARTUM COMPLICATION
	654.93 - (ICD9) OTHER AND UNSPECIFIED ABNORMALITY OF ORGANS AND SOFT TISSUES OF PELVIS ANTEPARTUM CONDITION OR COMPLICATION
	654.94 - (ICD9) OTHER AND UNSPECIFIED ABNORMALITY OF ORGANS AND SOFT TISSUES OF PELVIS POSTPARTUM CONDITION OR COMPLICATION
	655 - (ICD9) KNOWN OR SUSPECTED FETAL ABNORMALITY AFFECTING MANAGEMENT OF MOTHER
	655.0 - (ICD9) CENTRAL NERVOUS SYSTEM MALFORMATION IN FETUS AFFECTING MANAGEMENT OF MOTHER
	655.00 - (ICD9) CENTRAL NERVOUS SYSTEM MALFORMATION IN FETUS UNSPECIFIED AS TO EPISODE OF CARE IN PREGNANCY
	655.01 - (ICD9) CENTRAL NERVOUS SYSTEM MALFORMATION IN FETUS WITH DELIVERY
	655.03 - (ICD9) CENTRAL NERVOUS SYSTEM MALFORMATION IN FETUS ANTEPARTUM
	655.1 - (ICD9) CHROMOSOMAL ABNORMALITY IN FETUS AFFECTING MANAGEMENT OF MOTHER
	655.10 - (ICD9) CHROMOSOMAL ABNORMALITY IN FETUS AFFECTING MANAGEMENT OF MOTHER UNSPECIFIED AS TO EPISODE OF CARE IN PREGNANCY
	655.11 - (ICD9) CHROMOSOMAL ABNORMALITY IN FETUS AFFECTING MANAGEMENT OF MOTHER WITH DELIVERY
	655.13 - (ICD9) CHROMOSOMAL ABNORMALITY IN FETUS AFFECTING MANAGEMENT OF MOTHER ANTEPARTUM
	655.2 - (ICD9) HEREDITARY DISEASE IN FAMILY POSSIBLY AFFECTING FETUS AFFECTING MANAGEMENT OF MOTHER
	655.20 - (ICD9) HEREDITARY DISEASE IN FAMILY POSSIBLY AFFECTING FETUS AFFECTING MANAGEMENT OF MOTHER UNSPECIFIED AS TO EPISODE OF CARE IN PREGNANCY
	655.21 - (ICD9) HEREDITARY DISEASE IN FAMILY POSSIBLY AFFECTING FETUS AFFECTING MANAGEMENT OF MOTHER WITH DELIVERY
	655.23 - (ICD9) HEREDITARY DISEASE IN FAMILY POSSIBLY AFFECTING FETUS AFFECTING MANAGEMENT OF MOTHER ANTEPARTUM CONDITION OR COMPLICATION
	655.3 - (ICD9) SUSPECTED DAMAGE TO FETUS FROM VIRAL DISEASE IN THE MOTHER AFFECTING MANAGEMENT OF MOTHER
	655.30 - (ICD9) SUSPECTED DAMAGE TO FETUS FROM VIRAL DISEASE IN THE MOTHER AFFECTING MANAGEMENT OF MOTHER UNSPECIFIED AS TO EPISODE OF CARE IN PREGNANCY
	655.31 - (ICD9) SUSPECTED DAMAGE TO FETUS FROM VIRAL DISEASE IN THE MOTHER AFFECTING MANAGEMENT OF MOTHER WITH DELIVERY
	655.33 - (ICD9) SUSPECTED DAMAGE TO FETUS FROM VIRAL DISEASE IN THE MOTHER AFFECTING MANAGEMENT OF MOTHER ANTEPARTUM CONDITION OR COMPLICATION
	655.4 - (ICD9) SUSPECTED DAMAGE TO FETUS FROM OTHER DISEASE IN THE MOTHER AFFECTING MANAGEMENT OF MOTHER
	655.40 - (ICD9) SUSPECTED DAMAGE TO FETUS FROM OTHER DISEASE IN THE MOTHER AFFECTING MANAGEMENT OF MOTHER UNSPECIFIED AS TO EPISODE OF CARE IN PREGNANCY
	655.41 - (ICD9) SUSPECTED DAMAGE TO FETUS FROM OTHER DISEASE IN THE MOTHER AFFECTING MANAGEMENT OF MOTHER WITH DELIVERY
	655.43 - (ICD9) SUSPECTED DAMAGE TO FETUS FROM OTHER DISEASE IN THE MOTHER AFFECTING MANAGEMENT OF MOTHER ANTEPARTUM CONDITION OR COMPLICATION
	655.5 - (ICD9) SUSPECTED DAMAGE TO FETUS FROM DRUGS AFFECTING MANAGEMENT OF MOTHER
	655.50 - (ICD9) SUSPECTED DAMAGE TO FETUS FROM DRUGS AFFECTING MANAGEMENT OF MOTHER UNSPECIFIED AS TO EPISODE OF CARE
	655.51 - (ICD9) SUSPECTED DAMAGE TO FETUS FROM DRUGS AFFECTING MANAGEMENT OF MOTHER DELIVERED
	655.53 - (ICD9) SUSPECTED DAMAGE TO FETUS FROM DRUGS AFFECTING MANAGEMENT OF MOTHER ANTEPARTUM
	655.6 - (ICD9) SUSPECTED DAMAGE TO FETUS FROM RADIATION AFFECTING MANAGEMENT OF MOTHER
	655.60 - (ICD9) SUSPECTED DAMAGE TO FETUS FROM RADIATION AFFECTING MANAGEMENT OF MOTHER UNSPECIFIED AS TO EPISODE OF CARE
	655.61 - (ICD9) SUSPECTED DAMAGE TO FETUS FROM RADIATION AFFECTING MANAGEMENT OF MOTHER DELIVERED
	655.63 - (ICD9) SUSPECTED DAMAGE TO FETUS FROM RADIATION AFFECTING MANAGEMENT OF MOTHER ANTEPARTUM CONDITION OR COMPLICATION
	655.7 - (ICD9) DECREASED FETAL MOVEMENTS AFFECTING MANAGEMENT OF MOTHER
	655.70 - (ICD9) DECREASED FETAL MOVEMENTS AFFECTING MANAGEMENT OF MOTHER UNSPECIFIED AS TO EPISODE OF CARE
	655.71 - (ICD9) DECREASED FETAL MOVEMENTS AFFECTING MANAGEMENT OF MOTHER DELIVERED
	655.73 - (ICD9) DECREASED FETAL MOVEMENTS AFFECTING MANAGEMENT OF MOTHER ANTEPARTUM CONDITION OR COMPLICATION
	655.8 - (ICD9) OTHER KNOWN OR SUSPECTED FETAL ABNORMALITY NOT ELSEWHERE CLASSIFIED AFFECTING MANAGEMENT OF MOTHER
	655.80 - (ICD9) OTHER KNOWN OR SUSPECTED FETAL ABNORMALITY NOT ELSEWHERE CLASSIFIED AFFECTING MANAGEMENT OF MOTHER UNSPECIFIED AS TO EPISODE OF CARE
	655.81 - (ICD9) OTHER KNOWN OR SUSPECTED FETAL ABNORMALITY NOT ELSEWHERE CLASSIFIED AFFECTING MANAGEMENT OF MOTHER WITH DELIVERED
	655.83 - (ICD9) OTHER KNOWN OR SUSPECTED FETAL ABNORMALITY NOT ELSEWHERE CLASSIFIED AFFECTING MANAGEMENT OF MOTHER ANTEPARTUM CONDITION OR COMPLICATION
	655.9 - (ICD9) KNOWN OR SUSPECTED FETAL ABNORMALITY AFFECTING MANAGEMENT OF MOTHER UNSPECIFIED
	655.90 - (ICD9) UNSPECIFIED SUSPECTED FETAL ABNORMALITY AFFECTING MANAGEMENT OF MOTHER UNSPECIFIED AS TO EPISODE OF CARE
	655.91 - (ICD9) UNSPECIFIED SUSPECTED FETAL ABNORMALITY AFFECTING MANAGEMENT OF MOTHER DELIVERED
	655.93 - (ICD9) UNSPECIFIED SUSPECTED FETAL ABNORMALITY AFFECTING MANAGEMENT OF MOTHER ANTEPARTUM CONDITION OR COMPLICATION
	656 - (ICD9) OTHER KNOWN OR SUSPECTED FETAL AND PLACENTAL PROBLEMS AFFECTING MANAGEMENT OF MOTHER
	656.0 - (ICD9) FETAL-MATERNAL HEMORRHAGE AFFECTING MANAGEMENT OF MOTHER
	656.00 - (ICD9) FETAL-MATERNAL HEMORRHAGE UNSPECIFIED AS TO EPISODE OF CARE IN PREGNANCY
	656.01 - (ICD9) FETAL-MATERNAL HEMORRHAGE WITH DELIVERY
	656.03 - (ICD9) FETAL-MATERNAL HEMORRHAGE ANTEPARTUM CONDITION OR COMPLICATION
	656.1 - (ICD9) RHESUS ISOIMMUNIZATION AFFECTING MANAGEMENT OF MOTHER
	656.10 - (ICD9) RHESUS ISOIMMUNIZATION UNSPECIFIED AS TO EPISODE OF CARE IN PREGNANCY
	656.11 - (ICD9) RHESUS ISOIMMUNIZATION AFFECTING MANAGEMENT OF MOTHER DELIVERED
	656.13 - (ICD9) RHESUS ISOIMMUNIZATION AFFECTING MANAGEMENT OF MOTHER ANTEPARTUM CONDITION
	656.2 - (ICD9) ISOIMMUNIZATION FROM OTHER AND UNSPECIFIED BLOOD-GROUP INCOMPATIBILITY AFFECTING MANAGEMENT OF MOTHER
	656.20 - (ICD9) ISOIMMUNIZATION FROM OTHER AND UNSPECIFIED BLOOD-GROUP INCOMPATIBILITY UNSPECIFIED AS TO EPISODE OF CARE IN PREGNANCY
	656.21 - (ICD9) ISOIMMUNIZATION FROM OTHER AND UNSPECIFIED BLOOD-GROUP INCOMPATIBILITY AFFECTING MANAGEMENT OF MOTHER DELIVERED
	656.23 - (ICD9) ISOIMMUNIZATION FROM OTHER AND UNSPECIFIED BLOOD-GROUP INCOMPATIBILITY AFFECTING MANAGEMENT OF MOTHER ANTEPARTUM
	656.3 - (ICD9) FETAL DISTRESS AFFECTING MANAGEMENT OF MOTHER
	656.30 - (ICD9) FETAL DISTRESS AFFECTING MANAGEMENT OF MOTHER UNSPECIFIED AS TO EPISODE OF CARE
	656.31 - (ICD9) FETAL DISTRESS AFFECTING MANAGEMENT OF MOTHER DELIVERED
	656.33 - (ICD9) FETAL DISTRESS AFFECTING MANAGEMENT OF MOTHER ANTEPARTUM
	656.4 - (ICD9) INTRAUTERINE DEATH AFFECTING MANAGEMENT OF MOTHER
	656.40 - (ICD9) INTRAUTERINE DEATH AFFECTING MANAGEMENT OF MOTHER UNSPECIFIED AS TO EPISODE OF CARE
	656.41 - (ICD9) INTRAUTERINE DEATH AFFECTING MANAGEMENT OF MOTHER DELIVERED
	656.43 - (ICD9) INTRAUTERINE DEATH AFFECTING MANAGEMENT OF MOTHER ANTEPARTUM
	656.5 - (ICD9) POOR FETAL GROWTH AFFECTING MANAGEMENT OF MOTHER
	656.50 - (ICD9) POOR FETAL GROWTH AFFECTING MANAGEMENT OF MOTHER UNSPECIFIED AS TO EPISODE OF CARE
	656.51 - (ICD9) POOR FETAL GROWTH AFFECTING MANAGEMENT OF MOTHER DELIVERED
	656.53 - (ICD9) POOR FETAL GROWTH AFFECTING MANAGEMENT OF MOTHER ANTEPARTUM CONDITION OR COMPLICATION
	656.6 - (ICD9) EXCESSIVE FETAL GROWTH AFFECTING MANAGEMENT OF MOTHER
	656.60 - (ICD9) EXCESSIVE FETAL GROWTH AFFECTING MANAGEMENT OF MOTHER UNSPECIFIED AS TO EPISODE OF CARE
	656.61 - (ICD9) EXCESSIVE FETAL GROWTH AFFECTING MANAGEMENT OF MOTHER DELIVERED
	656.63 - (ICD9) EXCESSIVE FETAL GROWTH AFFECTING MANAGEMENT OF MOTHER ANTEPARTUM
	656.7 - (ICD9) OTHER PLACENTAL CONDITIONS AFFECTING MANAGEMENT OF MOTHER
	656.70 - (ICD9) OTHER PLACENTAL CONDITIONS AFFECTING MANAGEMENT OF MOTHER UNSPECIFIED AS TO EPISODE OF CARE
	656.71 - (ICD9) OTHER PLACENTAL CONDITIONS AFFECTING MANAGEMENT OF MOTHER DELIVERED
	656.73 - (ICD9) OTHER PLACENTAL CONDITIONS AFFECTING MANAGEMENT OF MOTHER ANTEPARTUM
	656.8 - (ICD9) OTHER SPECIFIED FETAL AND PLACENTAL PROBLEMS AFFECTING MANAGEMENT OF MOTHER
	656.80 - (ICD9) OTHER SPECIFIED FETAL AND PLACENTAL PROBLEMS AFFECTING MANAGEMENT OF MOTHER UNSPECIFIED AS TO EPISODE OF CARE
	656.81 - (ICD9) OTHER SPECIFIED FETAL AND PLACENTAL PROBLEMS AFFECTING MANAGEMENT OF MOTHER DELIVERED
	656.83 - (ICD9) OTHER SPECIFIED FETAL AND PLACENTAL PROBLEMS AFFECTING MANAGEMENT OF MOTHER ANTEPARTUM
	656.9 - (ICD9) UNSPECIFIED FETAL AND PLACENTAL PROBLEM AFFECTING MANAGEMENT OF MOTHER
	656.90 - (ICD9) UNSPECIFIED FETAL AND PLACENTAL PROBLEM AFFECTING MANAGEMENT OF MOTHER UNSPECIFIED AS TO EPISODE OF CARE
	656.91 - (ICD9) UNSPECIFIED FETAL AND PLACENTAL PROBLEM AFFECTING MANAGEMENT OF MOTHER DELIVERED
	656.93 - (ICD9) UNSPECIFIED FETAL AND PLACENTAL PROBLEM AFFECTING MANAGEMENT OF MOTHER ANTEPARTUM
	657 - (ICD9) POLYHYDRAMNIOS
	657.00 - (ICD9) POLYHYDRAMNIOS UNSPECIFIED AS TO EPISODE OF CARE
	657.01 - (ICD9) POLYHYDRAMNIOS WITH DELIVERY
	657.03 - (ICD9) POLYHYDRAMNIOS ANTEPARTUM COMPLICATION
	658 - (ICD9) OTHER PROBLEMS ASSOCIATED WITH AMNIOTIC CAVITY AND MEMBRANES
	658.0 - (ICD9) OLIGOHYDRAMNIOS
	658.00 - (ICD9) OLIGOHYDRAMNIOS UNSPECIFIED AS TO EPISODE OF CARE
	658.01 - (ICD9) OLIGOHYDRAMNIOS DELIVERED
	658.03 - (ICD9) OLIGOHYDRAMNIOS ANTEPARTUM
	658.1 - (ICD9) PREMATURE RUPTURE OF MEMBRANES
	658.10 - (ICD9) PREMATURE RUPTURE OF MEMBRANES UNSPECIFIED AS TO EPISODE OF CARE
	658.11 - (ICD9) PREMATURE RUPTURE OF MEMBRANES DELIVERED
	658.13 - (ICD9) PREMATURE RUPTURE OF MEMBRANES ANTEPARTUM
	658.2 - (ICD9) DELAYED DELIVERY AFTER SPONTANEOUS OR UNSPECIFIED RUPTURE OF MEMBRANES
	658.20 - (ICD9) DELAYED DELIVERY AFTER SPONTANEOUS OR UNSPECIFIED RUPTURE OF MEMBRANES UNSPECIFIED AS TO EPISODE OF CARE
	658.21 - (ICD9) DELAYED DELIVERY AFTER SPONTANEOUS OR UNSPECIFIED RUPTURE OF MEMBRANES DELIVERED
	658.23 - (ICD9) DELAYED DELIVERY AFTER SPONTANEOUS OR UNSPECIFIED RUPTURE OF MEMBRANES ANTEPARTUM
	658.3 - (ICD9) DELAYED DELIVERY AFTER ARTIFICIAL RUPTURE OF MEMBRANES
	658.30 - (ICD9) DELAYED DELIVERY AFTER ARTIFICIAL RUPTURE OF MEMBRANES UNSPECIFIED AS TO EPISODE OF CARE
	658.31 - (ICD9) DELAYED DELIVERY AFTER ARTIFICIAL RUPTURE OF MEMBRANES DELIVERED
	658.33 - (ICD9) DELAYED DELIVERY AFTER ARTIFICIAL RUPTURE OF MEMBRANES ANTEPARTUM
	658.4 - (ICD9) INFECTION OF AMNIOTIC CAVITY
	658.40 - (ICD9) INFECTION OF AMNIOTIC CAVITY UNSPECIFIED AS TO EPISODE OF CARE
	658.41 - (ICD9) INFECTION OF AMNIOTIC CAVITY DELIVERED
	658.43 - (ICD9) INFECTION OF AMNIOTIC CAVITY ANTEPARTUM
	658.8 - (ICD9) OTHER PROBLEMS ASSOCIATED WITH AMNIOTIC CAVITY AND MEMBRANES
	658.80 - (ICD9) OTHER PROBLEMS ASSOCIATED WITH AMNIOTIC CAVITY AND MEMBRANES UNSPECIFIED AS TO EPISODE OF CARE
	658.81 - (ICD9) OTHER PROBLEMS ASSOCIATED WITH AMNIOTIC CAVITY AND MEMBRANES DELIVERED
	658.83 - (ICD9) OTHER PROBLEMS ASSOCIATED WITH AMNIOTIC CAVITY AND MEMBRANES ANTEPARTUM
	658.9 - (ICD9) UNSPECIFIED PROBLEM ASSOCIATED WITH AMNIOTIC CAVITY AND MEMBRANES
	658.90 - (ICD9) UNSPECIFIED PROBLEM ASSOCIATED WITH AMNIOTIC CAVITY AND MEMBRANES UNSPECIFIED AS TO EPISODE OF CARE
	658.91 - (ICD9) UNSPECIFIED PROBLEM ASSOCIATED WITH AMNIOTIC CAVITY AND MEMBRANES DELIVERED
	658.93 - (ICD9) UNSPECIFIED PROBLEM ASSOCIATED WITH AMNIOTIC CAVITY AND MEMBRANES ANTEPARTUM
	659 - (ICD9) OTHER INDICATIONS FOR CARE OR INTERVENTION RELATED TO LABOR AND DELIVERY NOT ELSEWHERE CLASSIFIED
	659.0 - (ICD9) FAILED MECHANICAL INDUCTION OF LABOR
	659.00 - (ICD9) FAILED MECHANICAL INDUCTION OF LABOR UNSPECIFIED AS TO EPISODE OF CARE
	659.01 - (ICD9) FAILED MECHANICAL INDUCTION OF LABOR DELIVERED
	659.03 - (ICD9) FAILED MECHANICAL INDUCTION OF LABOR ANTEPARTUM
	659.1 - (ICD9) FAILED MEDICAL OR UNSPECIFIED INDUCTION OF LABOR
	659.10 - (ICD9) FAILED MEDICAL OR UNSPECIFIED INDUCTION OF LABOR UNSPECIFIED AS TO EPISODE OF CARE
	659.11 - (ICD9) FAILED MEDICAL OR UNSPECIFIED INDUCTION OF LABOR DELIVERED
	659.13 - (ICD9) FAILED MEDICAL OR UNSPECIFIED INDUCTION OF LABOR ANTEPARTUM
	659.2 - (ICD9) MATERNAL PYREXIA DURING LABOR UNSPECIFIED
	659.20 - (ICD9) UNSPECIFIED TYPE MATERNAL PYREXIA DURING LABOR UNSPECIFIED AS TO EPISODE OF CARE
	659.21 - (ICD9) UNSPECIFIED TYPE MATERNAL PYREXIA DURING LABOR DELIVERED
	659.23 - (ICD9) UNSPECIFIED TYPE MATERNAL PYREXIA ANTEPARTUM
	659.3 - (ICD9) GENERALIZED INFECTION DURING LABOR
	659.30 - (ICD9) GENERALIZED INFECTION DURING LABOR UNSPECIFIED AS TO EPISODE OF CARE
	659.31 - (ICD9) GENERALIZED INFECTION DURING LABOR DELIVERED
	659.33 - (ICD9) GENERALIZED INFECTION DURING LABOR ANTEPARTUM
	659.4 - (ICD9) GRAND MULTIPARITY WITH CURRENT PREGNANCY
	659.40 - (ICD9) GRAND MULTIPARITY WITH CURRENT PREGNANCY UNSPECIFIED AS TO EPISODE OF CARE
	659.41 - (ICD9) GRAND MULTIPARITY WITH CURRENT PREGNANCY DELIVERED
	659.43 - (ICD9) GRAND MULTIPARITY WITH CURRENT PREGNANCY ANTEPARTUM
	659.5 - (ICD9) ELDERLY PRIMIGRAVIDA
	659.50 - (ICD9) ELDERLY PRIMIGRAVIDA UNSPECIFIED AS TO EPISODE OF CARE
	659.51 - (ICD9) ELDERLY PRIMIGRAVIDA DELIVERED
	659.53 - (ICD9) ELDERLY PRIMIGRAVIDA ANTEPARTUM
	659.6 - (ICD9) ELDERLY MUTIGRAVIDA
	659.60 - (ICD9) OTHER ADVANCED MATERNAL AGE UNSPECIFIED AS TO EPISODE OF CARE OR NOT APPLICABLE
	659.61 - (ICD9) OTHER ADVANCED MATERNAL AGE DELIVERED WITH OR WITHOUT ANTEPARTUM CONDITION
	659.63 - (ICD9) OTHER ADVANCED MATERNAL AGE ANTEPARTUM CONDITION OR COMPLICATION
	659.7 - (ICD9) ABNORMALITY IN FETAL HEART RATE OR RHYTHM
	659.70 - (ICD9) ABNORMALITY IN FETAL HEART RATE OR RHYTHM UNSPECIFIED AS TO EPISODE OF CARE OR NOT APPLICABLE
	659.71 - (ICD9) ABNORMALITY IN FETAL HEART RATE OR RHYTHM DELIVERED WITH OR WITHOUT ANTEPARTUM CONDITION
	659.73 - (ICD9) ABNORMALITY IN FETAL HEART RATE OR RHYTHM ANTEPARTUM CONDITION OR COMPLICATION
	659.8 - (ICD9) OTHER SPECIFIED INDICATIONS FOR CARE OR INTERVENTION RELATED TO LABOR AND DELIVERY
	659.80 - (ICD9) OTHER SPECIFIED INDICATIONS FOR CARE OR INTERVENTION RELATED TO LABOR AND DELIVERY UNSPECIFIED AS TO EPISODE OF CARE
	659.81 - (ICD9) OTHER SPECIFIED INDICATIONS FOR CARE OR INTERVENTION RELATED TO LABOR AND DELIVERY DELIVERED
	659.83 - (ICD9) OTHER SPECIFIED INDICATIONS FOR CARE OR INTERVENTION RELATED TO LABOR AND DELIVERY ANTEPARTUM
	659.9 - (ICD9) UNSPECIFIED INDICATION FOR CARE OR INTERVENTION RELATED TO LABOR AND DELIVERY
	659.90 - (ICD9) UNSPECIFIED INDICATION FOR CARE OR INTERVENTION RELATED TO LABOR AND DELIVERY UNSPECIFIED AS TO EPISODE OF CARE
	659.91 - (ICD9) UNSPECIFIED INDICATION FOR CARE OR INTERVENTION RELATED TO LABOR AND DELIVERY DELIVERED
	659.93 - (ICD9) UNSPECIFIED INDICATION FOR CARE OR INTERVENTION RELATED TO LABOR AND DELIVERY ANTEPARTUM
	660 - (ICD9) OBSTRUCTED LABOR
	660.0 - (ICD9) OBSTRUCTION CAUSED BY MALPOSITION OF FETUS AT ONSET OF LABOR
	660.00 - (ICD9) OBSTRUCTION CAUSED BY MALPOSITION OF FETUS AT ONSET OF LABOR UNSPECIFIED AS TO EPISODE OF CARE
	660.01 - (ICD9) OBSTRUCTION CAUSED BY MALPOSITION OF FETUS AT ONSET OF LABOR WITH DELIVERY
	660.03 - (ICD9) OBSTRUCTION CAUSED BY MALPOSITION OF FETUS AT ONSET OF LABOR ANTEPARTUM
	660.1 - (ICD9) OBSTRUCTION BY BONY PELVIS DURING LABOR
	660.10 - (ICD9) OBSTRUCTION BY BONY PELVIS DURING LABOR UNSPECIFIED AS TO EPISODE OF CARE
	660.11 - (ICD9) OBSTRUCTION BY BONY PELVIS DURING LABOR WITH DELIVERY
	660.13 - (ICD9) OBSTRUCTION BY BONY PELVIS DURING LABOR ANTEPARTUM
	660.2 - (ICD9) OBSTRUCTION BY ABNORMAL PELVIC SOFT TISSUES DURING LABOR
	660.20 - (ICD9) OBSTRUCTION BY ABNORMAL PELVIC SOFT TISSUES DURING LABOR UNSPECIFIED AS TO EPISODE OF CARE
	660.21 - (ICD9) OBSTRUCTION BY ABNORMAL PELVIC SOFT TISSUES DURING LABOR WITH DELIVERY
	660.23 - (ICD9) OBSTRUCTION BY ABNORMAL PELVIC SOFT TISSUES DURING LABOR ANTEPARTUM
	660.3 - (ICD9) DEEP TRANSVERSE ARREST AND PERSISTENT OCCIPITOPOSTERIOR POSITION DURING LABOR AND DELIVERY
	660.30 - (ICD9) DEEP TRANSVERSE ARREST AND PERSISTENT OCCIPITOPOSTERIOR POSITION UNSPECIFIED AS TO EPISODE OF CARE
	660.31 - (ICD9) DEEP TRANSVERSE ARREST AND PERSISTENT OCCIPITOPOSTERIOR POSITION WITH DELIVERY
	660.33 - (ICD9) DEEP TRANSVERSE ARREST AND PERSISTENT OCCIPITOPOSTERIOR POSITION ANTEPARTUM
	660.4 - (ICD9) SHOULDER (GIRDLE) DYSTOCIA DURING LABOR AND DELIVERY
	660.40 - (ICD9) SHOULDER (GIRDLE) DYSTOCIA UNSPECIFIED AS TO EPISODE OF CARE
	660.41 - (ICD9) SHOULDER (GIRDLE) DYSTOCIA WITH DELIVERY
	660.43 - (ICD9) SHOULDER (GIRDLE) DYSTOCIA ANTEPARTUM
	660.5 - (ICD9) LOCKED TWINS
	660.50 - (ICD9) LOCKED TWINS UNSPECIFIED AS TO EPISODE OF CARE IN PREGNANCY
	660.51 - (ICD9) LOCKED TWINS WITH DELIVERY
	660.53 - (ICD9) LOCKED TWINS ANTEPARTUM
	660.6 - (ICD9) FAILED TRIAL OF LABOR UNSPECIFIED
	660.60 - (ICD9) UNSPECIFIED FAILED TRIAL OF LABOR UNSPECIFIED AS TO EPISODE OF CARE
	660.61 - (ICD9) UNSPECIFIED FAILED TRIAL OF LABOR WITH DELIVERY
	660.63 - (ICD9) UNSPECIFIED FAILED TRIAL OF LABOR ANTEPARTUM
	660.7 - (ICD9) FAILED FORCEPS OR VACUUM EXTRACTOR UNSPECIFIED
	660.70 - (ICD9) UNSPECIFIED FAILED FORCEPS OR VACUUM EXTRACTOR UNSPECIFIED AS TO EPISODE OF CARE
	660.71 - (ICD9) UNSPECIFIED FAILED FORCEPS OR VACUUM EXTRACTOR WITH DELIVERY
	660.73 - (ICD9) UNSPECIFIED FAILED FORCEPS OR VACUUM EXTRACTOR ANTEPARTUM
	660.8 - (ICD9) OTHER CAUSES OF OBSTRUCTED LABOR
	660.80 - (ICD9) OTHER CAUSES OF OBSTRUCTED LABOR UNSPECIFIED AS TO EPISODE OF CARE
	660.81 - (ICD9) OTHER CAUSES OF OBSTRUCTED LABOR WITH DELIVERY
	660.83 - (ICD9) OTHER CAUSES OF OBSTRUCTED LABOR ANTEPARTUM
	660.9 - (ICD9) UNSPECIFIED OBSTRUCTED LABOR
	660.90 - (ICD9) UNSPECIFIED OBSTRUCTED LABOR UNSPECIFIED AS TO EPISODE OF CARE
	660.91 - (ICD9) UNSPECIFIED OBSTRUCTED LABOR WITH DELIVERY
	660.93 - (ICD9) UNSPECIFIED OBSTRUCTED LABOR ANTEPARTUM
	661 - (ICD9) ABNORMALITY OF FORCES OF LABOR
	661.0 - (ICD9) PRIMARY UTERINE INERTIA
	661.00 - (ICD9) PRIMARY UTERINE INERTIA UNSPECIFIED AS TO EPISODE OF CARE
	661.01 - (ICD9) PRIMARY UTERINE INERTIA WITH DELIVERY
	661.03 - (ICD9) PRIMARY UTERINE INERTIA ANTEPARTUM
	661.1 - (ICD9) SECONDARY UTERINE INERTIA
	661.10 - (ICD9) SECONDARY UTERINE INERTIA UNSPECIFIED AS TO EPISODE OF CARE
	661.11 - (ICD9) SECONDARY UTERINE INERTIA WITH DELIVERY
	661.13 - (ICD9) SECONDARY UTERINE INERTIA ANTEPARTUM
	661.2 - (ICD9) OTHER AND UNSPECIFIED UTERINE INERTIA
	661.20 - (ICD9) OTHER AND UNSPECIFIED UTERINE INERTIA UNSPECIFIED AS TO EPISODE OF CARE
	661.21 - (ICD9) OTHER AND UNSPECIFIED UTERINE INERTIA WITH DELIVERY
	661.23 - (ICD9) OTHER AND UNSPECIFIED UTERINE INERTIA ANTEPARTUM
	661.3 - (ICD9) PRECIPITATE LABOR
	661.30 - (ICD9) PRECIPITATE LABOR UNSPECIFIED AS TO EPISODE OF CARE
	661.31 - (ICD9) PRECIPITATE LABOR WITH DELIVERY
	661.33 - (ICD9) PRECIPITATE LABOR ANTEPARTUM
	661.4 - (ICD9) HYPERTONIC INCOORDINATE OR PROLONGED UTERINE CONTRACTIONS
	661.40 - (ICD9) HYPERTONIC INCOORDINATE OR PROLONGED UTERINE CONTRACTIONS UNSPECIFIED AS TO EPISODE OF CARE
	661.41 - (ICD9) HYPERTONIC INCOORDINATE OR PROLONGED UTERINE CONTRACTIONS WITH DELIVERY
	661.43 - (ICD9) HYPERTONIC INCOORDINATE OR PROLONGED UTERINE CONTRACTIONS ANTEPARTUM
	661.9 - (ICD9) UNSPECIFIED ABNORMALITY OF LABOR
	661.90 - (ICD9) UNSPECIFIED ABNORMALITY OF LABOR UNSPECIFIED AS TO EPISODE OF CARE
	661.91 - (ICD9) UNSPECIFIED ABNORMALITY OF LABOR WITH DELIVERY
	661.93 - (ICD9) UNSPECIFIED ABNORMALITY OF LABOR ANTEPARTUM
	662 - (ICD9) LONG LABOR
	662.0 - (ICD9) PROLONGED FIRST STAGE OF LABOR
	662.00 - (ICD9) PROLONGED FIRST STAGE OF LABOR UNSPECIFIED AS TO EPISODE OF CARE
	662.01 - (ICD9) PROLONGED FIRST STAGE OF LABOR DELIVERED
	662.03 - (ICD9) PROLONGED FIRST STAGE OF LABOR ANTEPARTUM
	662.1 - (ICD9) PROLONGED LABOR UNSPECIFIED
	662.10 - (ICD9) UNSPECIFIED TYPE PROLONGED LABOR UNSPECIFIED AS TO EPISODE OF CARE
	662.11 - (ICD9) UNSPECIFIED TYPE PROLONGED LABOR DELIVERED
	662.13 - (ICD9) UNSPECIFIED TYPE PROLONGED LABOR ANTEPARTUM
	662.2 - (ICD9) PROLONGED SECOND STAGE OF LABOR
	662.20 - (ICD9) PROLONGED SECOND STAGE OF LABOR UNSPECIFIED AS TO EPISODE OF CARE
	662.21 - (ICD9) PROLONGED SECOND STAGE OF LABOR DELIVERED
	662.23 - (ICD9) PROLONGED SECOND STAGE OF LABOR ANTEPARTUM
	662.3 - (ICD9) DELAYED DELIVERY OF SECOND TWIN TRIPLET ETC.
	662.30 - (ICD9) DELAYED DELIVERY OF SECOND TWIN TRIPLET ETC. UNSPECIFIED AS TO EPISODE OF CARE
	662.31 - (ICD9) DELAYED DELIVERY OF SECOND TWIN TRIPLET ETC. DELIVERED
	662.33 - (ICD9) DELAYED DELIVERY OF SECOND TWIN TRIPLET ETC. ANTEPARTUM
	663 - (ICD9) UMBILICAL CORD COMPLICATIONS DURING LABOR AND DELIVERY
	663.0 - (ICD9) PROLAPSE OF CORD COMPLICATING LABOR AND DELIVERY
	663.00 - (ICD9) PROLAPSE OF CORD COMPLICATING LABOR AND DELIVERY UNSPECIFIED AS TO EPISODE OF CARE
	663.01 - (ICD9) PROLAPSE OF CORD COMPLICATING LABOR AND DELIVERY DELIVERED
	663.03 - (ICD9) PROLAPSE OF CORD COMPLICATING LABOR AND DELIVERY ANTEPARTUM
	663.1 - (ICD9) CORD AROUND NECK WITH COMPRESSION COMPLICATING LABOR AND DELIVERY
	663.10 - (ICD9) CORD AROUND NECK WITH COMPRESSION COMPLICATING LABOR AND DELIVERY UNSPECIFIED AS TO EPISODE OF CARE
	663.11 - (ICD9) CORD AROUND NECK WITH COMPRESSION COMPLICATING LABOR AND DELIVERY DELIVERED
	663.13 - (ICD9) CORD AROUND NECK WITH COMPRESSION COMPLICATING LABOR AND DELIVERY ANTEPARTUM
	663.2 - (ICD9) OTHER AND UNSPECIFIED CORD ENTANGLEMENT WITH COMPRESSION COMPLICATING LABOR AND DELIVERY
	663.20 - (ICD9) OTHER AND UNSPECIFIED CORD ENTANGLEMENT WITH COMPRESSION COMPLICATING LABOR AND DELIVERY UNSPECIFIED AS TO EPISODE OF CARE
	663.21 - (ICD9) OTHER AND UNSPECIFIED CORD ENTANGLEMENT WITH COMPRESSION COMPLICATING LABOR AND DELIVERY DELIVERED
	663.23 - (ICD9) OTHER AND UNSPECIFIED CORD ENTANGLEMENT WITH COMPRESSION COMPLICATING LABOR AND DELIVERY ANTEPARTUM
	663.3 - (ICD9) OTHER AND UNSPECIFIED CORD ENTANGLEMENT WITHOUT MENTION OF COMPRESSION COMPLICATING LABOR AND DELIVERY
	663.30 - (ICD9) OTHER AND UNSPECIFIED CORD ENTANGLEMENT WITHOUT COMPRESSION COMPLICATING LABOR AND DELIVERY UNSPECIFIED AS TO EPISODE OF CARE
	663.31 - (ICD9) OTHER AND UNSPECIFIED CORD ENTANGLEMENT WITHOUT COMPRESSION COMPLICATING LABOR AND DELIVERY DELIVERED
	663.33 - (ICD9) OTHER AND UNSPECIFIED CORD ENTANGLEMENT WITHOUT COMPRESSION COMPLICATING LABOR AND DELIVERY ANTEPARTUM
	663.4 - (ICD9) SHORT CORD COMPLICATING LABOR AND DELIVERY
	663.40 - (ICD9) SHORT CORD COMPLICATING LABOR AND DELIVERY UNSPECIFIED AS TO EPISODE OF CARE
	663.41 - (ICD9) SHORT CORD COMPLICATING LABOR AND DELIVERY DELIVERED
	663.43 - (ICD9) SHORT CORD COMPLICATING LABOR AND DELIVERY ANTEPARTUM
	663.5 - (ICD9) VASA PREVIA COMPLICATING LABOR AND DELIVERY
	663.50 - (ICD9) VASA PREVIA COMPLICATING LABOR AND DELIVERY UNSPECIFIED AS TO EPISODE OF CARE
	663.51 - (ICD9) VASA PREVIA COMPLICATING LABOR AND DELIVERY DELIVERED
	663.53 - (ICD9) VASA PREVIA COMPLICATING LABOR AND DELIVERY ANTEPARTUM
	663.6 - (ICD9) VASCULAR LESIONS OF CORD COMPLICATING LABOR AND DELIVERY
	663.60 - (ICD9) VASCULAR LESIONS OF CORD COMPLICATING LABOR AND DELIVERY UNSPECIFIED AS TO EPISODE OF CARE
	663.61 - (ICD9) VASCULAR LESIONS OF CORD COMPLICATING LABOR AND DELIVERY DELIVERED
	663.63 - (ICD9) VASCULAR LESIONS OF CORD COMPLICATING LABOR AND DELIVERY ANTEPARTUM
	663.8 - (ICD9) OTHER UMBILICAL CORD COMPLICATIONS DURING LABOR AND DELIVERY
	663.80 - (ICD9) OTHER UMBILICAL CORD COMPLICATIONS DURING LABOR AND DELIVERY UNSPECIFIED AS TO EPISODE OF CARE
	663.81 - (ICD9) OTHER UMBILICAL CORD COMPLICATIONS DURING LABOR AND DELIVERY DELIVERED
	663.83 - (ICD9) OTHER UMBILICAL CORD COMPLICATIONS DURING LABOR AND DELIVERY ANTEPARTUM
	663.9 - (ICD9) UNSPECIFIED UMBILICAL CORD COMPLICATION DURING LABOR AND DELIVERY
	663.90 - (ICD9) UNSPECIFIED UMBILICAL CORD COMPLICATION DURING LABOR AND DELIVERY UNSPECIFIED AS TO EPISODE OF CARE
	663.91 - (ICD9) UNSPECIFIED UMBILICAL CORD COMPLICATION DURING LABOR AND DELIVERY DELIVERED
	663.93 - (ICD9) UNSPECIFIED UMBILICAL CORD COMPLICATION DURING LABOR AND DELIVERY ANTEPARTUM
	664 - (ICD9) TRAUMA TO PERINEUM AND VULVA DURING DELIVERY
	664.0 - (ICD9) FIRST-DEGREE PERINEAL LACERATION DURING DELIVERY
	664.00 - (ICD9) FIRST-DEGREE PERINEAL LACERATION UNSPECIFIED AS TO EPISODE OF CARE IN PREGNANCY
	664.01 - (ICD9) FIRST-DEGREE PERINEAL LACERATION WITH DELIVERY
	664.04 - (ICD9) FIRST-DEGREE PERINEAL LACERATION POSTPARTUM
	664.1 - (ICD9) SECOND-DEGREE PERINEAL LACERATION DURING DELIVERY
	664.10 - (ICD9) SECOND-DEGREE PERINEAL LACERATION UNSPECIFIED AS TO EPISODE OF CARE IN PREGNANCY
	664.11 - (ICD9) SECOND-DEGREE PERINEAL LACERATION WITH DELIVERY
	664.14 - (ICD9) SECOND-DEGREE PERINEAL LACERATION POSTPARTUM
	664.2 - (ICD9) THIRD-DEGREE PERINEAL LACERATION DURING DELIVERY
	664.20 - (ICD9) THIRD-DEGREE PERINEAL LACERATION UNSPECIFIED AS TO EPISODE OF CARE IN PREGNANCY
	664.21 - (ICD9) THIRD-DEGREE PERINEAL LACERATION WITH DELIVERY
	664.24 - (ICD9) THIRD-DEGREE PERINEAL LACERATION POSTPARTUM
	664.3 - (ICD9) FOURTH-DEGREE PERINEAL LACERATION DURING DELIVERY
	664.30 - (ICD9) FOURTH-DEGREE PERINEAL LACERATION UNSPECIFIED AS TO EPISODE OF CARE IN PREGNANCY
	664.31 - (ICD9) FOURTH-DEGREE PERINEAL LACERATION WITH DELIVERY
	664.34 - (ICD9) FOURTH-DEGREE PERINEAL LACERATION POSTPARTUM
	664.4 - (ICD9) UNSPECIFIED PERINEAL LACERATION DURING DELIVERY
	664.40 - (ICD9) UNSPECIFIED PERINEAL LACERATION UNSPECIFIED AS TO EPISODE OF CARE IN PREGNANCY
	664.41 - (ICD9) UNSPECIFIED PERINEAL LACERATION WITH DELIVERY
	664.44 - (ICD9) UNSPECIFIED PERINEAL LACERATION POSTPARTUM
	664.5 - (ICD9) VULVAR AND PERINEAL HEMATOMA DURING DELIVERY
	664.50 - (ICD9) VULVAR AND PERINEAL HEMATOMA UNSPECIFIED AS TO EPISODE OF CARE IN PREGNANCY
	664.51 - (ICD9) VULVAR AND PERINEAL HEMATOMA WITH DELIVERY
	664.54 - (ICD9) VULVAR AND PERINEAL HEMATOMA POSTPARTUM
	664.6 - (ICD9) ANAL SPHINCTER TEAR COMPLICATING DELIVERY NOT ASSOCIATED WITH THIRD-DEGREE PERINEAL LACERATION
	664.60 - (ICD9) ANAL SPHINCTER TEAR COMPLICATING DELIVERY NOT ASSOCIATED WITH THIRD-DEGREE PERINEAL LACERATION UNSPECIFIED AS TO EPISODE OF CARE IN PREGNANCY
	664.61 - (ICD9) ANAL SPHINCTER TEAR COMPLICATING DELIVERY NOT ASSOCIATED WITH THIRD-DEGREE PERINEAL LACERATION WITH DELIVERY
	664.64 - (ICD9) ANAL SPHINCTER TEAR COMPLICATING DELIVERY NOT ASSOCIATED WITH THIRD-DEGREE PERINEAL LACERATION POSTPARTUM
	664.8 - (ICD9) OTHER SPECIFIED TRAUMA TO PERINEUM AND VULVA DURING DELIVERY
	664.80 - (ICD9) OTHER SPECIFIED TRAUMA TO PERINEUM AND VULVA UNSPECIFIED AS TO EPISODE OF CARE IN PREGNANCY
	664.81 - (ICD9) OTHER SPECIFIED TRAUMA TO PERINEUM AND VULVA WITH DELIVERY
	664.84 - (ICD9) OTHER SPECIFIED TRAUMA TO PERINEUM AND VULVA POSTPARTUM
	664.9 - (ICD9) UNSPECIFIED TRAUMA TO PERINEUM AND VULVA DURING DELIVERY
	664.90 - (ICD9) UNSPECIFIED TRAUMA TO PERINEUM AND VULVA UNSPECIFIED AS TO EPISODE OF CARE IN PREGNANCY
	664.91 - (ICD9) UNSPECIFIED TRAUMA TO PERINEUM AND VULVA WITH DELIVERY
	664.94 - (ICD9) UNSPECIFIED TRAUMA TO PERINEUM AND VULVA POSTPARTUM
	665 - (ICD9) OTHER OBSTETRICAL TRAUMA
	665.0 - (ICD9) RUPTURE OF UTERUS BEFORE ONSET OF LABOR
	665.00 - (ICD9) RUPTURE OF UTERUS BEFORE ONSET OF LABOR UNSPECIFIED AS TO EPISODE OF CARE
	665.01 - (ICD9) RUPTURE OF UTERUS BEFORE ONSET OF LABOR WITH DELIVERY
	665.03 - (ICD9) RUPTURE OF UTERUS BEFORE ONSET OF LABOR ANTEPARTUM
	665.1 - (ICD9) RUPTURE OF UTERUS DURING LABOR
	665.10 - (ICD9) RUPTURE OF UTERUS UNSPECIFIED AS TO EPISODE OF CARE
	665.11 - (ICD9) RUPTURE OF UTERUS WITH DELIVERY
	665.2 - (ICD9) OBSTETRICAL INVERSION OF UTERUS
	665.20 - (ICD9) INVERSION OF UTERUS UNSPECIFIED AS TO EPISODE OF CARE IN PREGNANCY
	665.22 - (ICD9) INVERSION OF UTERUS DELIVERED WITH POSTPARTUM COMPLICATION
	665.24 - (ICD9) INVERSION OF UTERUS POSTPARTUM
	665.3 - (ICD9) OBSTETRICAL LACERATION OF CERVIX
	665.30 - (ICD9) LACERATION OF CERVIX UNSPECIFIED AS TO EPISODE OF CARE IN PREGNANCY
	665.31 - (ICD9) LACERATION OF CERVIX WITH DELIVERY
	665.34 - (ICD9) LACERATION OF CERVIX POSTPARTUM
	665.4 - (ICD9) HIGH VAGINAL LACERATION DURING AND AFTER LABOR
	665.40 - (ICD9) HIGH VAGINAL LACERATION UNSPECIFIED AS TO EPISODE OF CARE IN PREGNANCY
	665.41 - (ICD9) HIGH VAGINAL LACERATION WITH DELIVERY
	665.44 - (ICD9) HIGH VAGINAL LACERATION POSTPARTUM
	665.5 - (ICD9) OTHER OBSTETRICAL INJURY TO PELVIC ORGANS
	665.50 - (ICD9) OTHER INJURY TO PELVIC ORGANS UNSPECIFIED AS TO EPISODE OF CARE IN PREGNANCY
	665.51 - (ICD9) OTHER INJURY TO PELVIC ORGANS WITH DELIVERY
	665.54 - (ICD9) OTHER INJURY TO PELVIC ORGANS POSTPARTUM
	665.6 - (ICD9) OBSTETRICAL DAMAGE TO PELVIC JOINTS AND LIGAMENTS
	665.60 - (ICD9) DAMAGE TO PELVIC JOINTS AND LIGAMENTS UNSPECIFIED AS TO EPISODE OF CARE IN PREGNANCY
	665.61 - (ICD9) DAMAGE TO PELVIC JOINTS AND LIGAMENTS WITH DELIVERY
	665.64 - (ICD9) DAMAGE TO PELVIC JOINTS AND LIGAMENTS POSTPARTUM
	665.7 - (ICD9) OBSTETRICAL PELVIC HEMATOMA
	665.70 - (ICD9) PELVIC HEMATOMA UNSPECIFIED AS TO EPISODE OF CARE
	665.71 - (ICD9) PELVIC HEMATOMA WITH DELIVERY
	665.72 - (ICD9) PELVIC HEMATOMA DELIVERED WITH POSTPARTUM COMPLICATION
	665.74 - (ICD9) PELVIC HEMATOMA POSTPARTUM
	665.8 - (ICD9) OTHER SPECIFIED OBSTETRICAL TRAUMA
	665.80 - (ICD9) OTHER SPECIFIED OBSTETRICAL TRAUMA UNSPECIFIED AS TO EPISODE OF CARE
	665.81 - (ICD9) OTHER SPECIFIED OBSTETRICAL TRAUMA WITH DELIVERY
	665.82 - (ICD9) OTHER SPECIFIED OBSTETRICAL TRAUMA DELIVERED WITH POSTPARTUM CONDITION OR COMPLICATION
	665.83 - (ICD9) OTHER SPECIFIED OBSTETRICAL TRAUMA ANTEPARTUM
	665.84 - (ICD9) OTHER SPECIFIED OBSTETRICAL TRAUMA POSTPARTUM
	665.9 - (ICD9) UNSPECIFIED OBSTETRICAL TRAUMA
	665.90 - (ICD9) UNSPECIFIED OBSTETRICAL TRAUMA UNSPECIFIED AS TO EPISODE OF CARE
	665.91 - (ICD9) UNSPECIFIED OBSTETRICAL TRAUMA WITH DELIVERY
	665.92 - (ICD9) UNSPECIFIED OBSTETRICAL TRAUMA DELIVERED WITH POSTPARTUM COMPLICATION
	665.93 - (ICD9) UNSPECIFIED OBSTETRICAL TRAUMA ANTEPARTUM
	665.94 - (ICD9) UNSPECIFIED OBSTETRICAL TRAUMA POSTPARTUM
	666 - (ICD9) POSTPARTUM HEMORRHAGE
	666.0 - (ICD9) THIRD-STAGE POSTPARTUM HEMORRHAGE
	666.00 - (ICD9) THIRD-STAGE POSTPARTUM HEMORRHAGE UNSPECIFIED AS TO EPISODE OF CARE
	666.02 - (ICD9) THIRD-STAGE POSTPARTUM HEMORRHAGE WITH DELIVERY
	666.04 - (ICD9) THIRD-STAGE POSTPARTUM HEMORRHAGE
	666.1 - (ICD9) OTHER IMMEDIATE POSTPARTUM HEMORRHAGE
	666.10 - (ICD9) OTHER IMMEDIATE POSTPARTUM HEMORRHAGE UNSPECIFIED AS TO EPISODE OF CARE
	666.12 - (ICD9) OTHER IMMEDIATE POSTPARTUM HEMORRHAGE WITH DELIVERY
	666.14 - (ICD9) OTHER IMMEDIATE POSTPARTUM HEMORRHAGE
	666.2 - (ICD9) DELAYED AND SECONDARY POSTPARTUM HEMORRHAGE
	666.20 - (ICD9) DELAYED AND SECONDARY POSTPARTUM HEMORRHAGE UNSPECIFIED AS TO EPISODE OF CARE
	666.22 - (ICD9) DELAYED AND SECONDARY POSTPARTUM HEMORRHAGE WITH DELIVERY
	666.24 - (ICD9) DELAYED AND SECONDARY POSTPARTUM HEMORRHAGE
	666.3 - (ICD9) POSTPARTUM COAGULATION DEFECTS
	666.30 - (ICD9) POSTPARTUM COAGULATION DEFECTS UNSPECIFIED AS TO EPISODE OF CARE
	666.32 - (ICD9) POSTPARTUM COAGULATION DEFECTS WITH DELIVERY
	666.34 - (ICD9) POSTPARTUM COAGULATION DEFECTS
	667 - (ICD9) RETAINED PLACENTA OR MEMBRANES WITHOUT HEMORRHAGE
	667.0 - (ICD9) RETAINED PLACENTA WITHOUT HEMORRHAGE
	667.00 - (ICD9) RETAINED PLACENTA WITHOUT HEMORRHAGE UNSPECIFIED AS TO EPISODE OF CARE
	667.02 - (ICD9) RETAINED PLACENTA WITHOUT HEMORRHAGE WITH DELIVERY WITH POSTPARTUM COMPLICATION
	667.04 - (ICD9) RETAINED PLACENTA WITHOUT HEMORRHAGE POSTPARTUM CONDITION OR COMPLICATION
	667.1 - (ICD9) RETAINED PORTIONS OF PLACENTA OR MEMBRANES WITHOUT HEMORRHAGE
	667.10 - (ICD9) RETAINED PORTIONS OF PLACENTA OR MEMBRANES WITHOUT HEMORRHAGE UNSPECIFIED AS TO EPISODE OF CARE
	667.12 - (ICD9) RETAINED PORTIONS OF PLACENTA OR MEMBRANES WITHOUT HEMORRHAGE DELIVERED WITH POSTPARTUM COMPLICATION
	667.14 - (ICD9) RETAINED PORTIONS OF PLACENTA OR MEMBRANES WITHOUT HEMORRHAGE POSTPARTUM CONDITION OR COMPLICATION
	668 - (ICD9) COMPLICATIONS OF THE ADMINISTRATION OF ANESTHETIC OR OTHER SEDATION IN LABOR AND DELIVERY
	668.0 - (ICD9) PULMONARY COMPLICATIONS OF ANESTHESIA OR OTHER SEDATION IN LABOR AND DELIVERY
	668.00 - (ICD9) PULMONARY COMPLICATIONS OF ANESTHESIA OR OTHER SEDATION IN LABOR AND DELIVERY UNSPECIFIED AS TO EPISODE OF CARE
	668.01 - (ICD9) PULMONARY COMPLICATIONS OF ANESTHESIA OR OTHER SEDATION IN LABOR AND DELIVERY DELIVERED
	668.02 - (ICD9) PULMONARY COMPLICATIONS OF ANESTHESIA OR OTHER SEDATION IN LABOR AND DELIVERY DELIVERED WITH POSTPARTUM COMPLICATION
	668.03 - (ICD9) PULMONARY COMPLICATIONS OF ANESTHESIA OR OTHER SEDATION IN LABOR AND DELIVERY ANTEPARTUM
	668.04 - (ICD9) PULMONARY COMPLICATIONS OF ANESTHESIA OR OTHER SEDATION IN LABOR AND DELIVERY POSTPARTUM
	668.1 - (ICD9) CARDIAC COMPLICATIONS OF ANESTHESIA OR OTHER SEDATION IN LABOR AND DELIVERY
	668.10 - (ICD9) CARDIAC COMPLICATIONS OF ANESTHESIA OR OTHER SEDATION IN LABOR AND DELIVERY UNSPECIFIED AS TO EPISODE OF CARE
	668.11 - (ICD9) CARDIAC COMPLICATIONS OF ANESTHESIA OR OTHER SEDATION IN LABOR AND DELIVERY DELIVERED
	668.12 - (ICD9) CARDIAC COMPLICATIONS OF ANESTHESIA OR OTHER SEDATION IN LABOR AND DELIVERY DELIVERED WITH POSTPARTUM COMPLICATION
	668.13 - (ICD9) CARDIAC COMPLICATIONS OF ANESTHESIA OR OTHER SEDATION IN LABOR AND DELIVERY ANTEPARTUM
	668.14 - (ICD9) CARDIAC COMPLICATIONS OF ANESTHESIA OR OTHER SEDATION IN LABOR AND DELIVERY POSTPARTUM
	668.2 - (ICD9) CENTRAL NERVOUS SYSTEM COMPLICATIONS OF ANESTHESIA OR OTHER SEDATION IN LABOR AND DELIVERY
	668.20 - (ICD9) CENTRAL NERVOUS SYSTEM COMPLICATIONS OF ANESTHESIA OR OTHER SEDATION IN LABOR AND DELIVERY UNSPECIFIED AS TO EPISODE OF CARE
	668.21 - (ICD9) CENTRAL NERVOUS SYSTEM COMPLICATIONS OF ANESTHESIA OR OTHER SEDATION IN LABOR AND DELIVERY DELIVERED
	668.22 - (ICD9) CENTRAL NERVOUS SYSTEM COMPLICATIONS OF ANESTHESIA OR OTHER SEDATION IN LABOR AND DELIVERY DELIVERED WITH POSTPARTUM COMPLICATION
	668.23 - (ICD9) CENTRAL NERVOUS SYSTEM COMPLICATIONS OF ANESTHESIA OR OTHER SEDATION IN LABOR AND DELIVERY ANTEPARTUM
	668.24 - (ICD9) CENTRAL NERVOUS SYSTEM COMPLICATIONS OF ANESTHESIA OR OTHER SEDATION IN LABOR AND DELIVERY POSTPARTUM
	668.8 - (ICD9) OTHER COMPLICATIONS OF ANESTHESIA OR OTHER SEDATION IN LABOR AND DELIVERY
	668.80 - (ICD9) OTHER COMPLICATIONS OF ANESTHESIA OR OTHER SEDATION IN LABOR AND DELIVERY UNSPECIFIED AS TO EPISODE OF CARE
	668.81 - (ICD9) OTHER COMPLICATIONS OF ANESTHESIA OR OTHER SEDATION IN LABOR AND DELIVERY DELIVERED
	668.82 - (ICD9) OTHER COMPLICATIONS OF ANESTHESIA OR OTHER SEDATION IN LABOR AND DELIVERY DELIVERED WITH POSTPARTUM COMPLICATION
	668.83 - (ICD9) OTHER COMPLICATIONS OF ANESTHESIA OR OTHER SEDATION IN LABOR AND DELIVERY ANTEPARTUM
	668.84 - (ICD9) OTHER COMPLICATIONS OF ANESTHESIA OR OTHER SEDATION IN LABOR AND DELIVERY POSTPARTUM
	668.9 - (ICD9) UNSPECIFIED COMPLICATION OF ANESTHESIA OR OTHER SEDATION IN LABOR AND DELIVERY
	668.90 - (ICD9) UNSPECIFIED COMPLICATION OF ANESTHESIA OR OTHER SEDATION IN LABOR AND DELIVERY UNSPECIFIED AS TO EPISODE OF CARE
	668.91 - (ICD9) UNSPECIFIED COMPLICATION OF ANESTHESIA OR OTHER SEDATION IN LABOR AND DELIVERY DELIVERED
	668.92 - (ICD9) UNSPECIFIED COMPLICATION OF ANESTHESIA OR OTHER SEDATION IN LABOR AND DELIVERY DELIVERED WITH POSTPARTUM COMPLICATION
	668.93 - (ICD9) UNSPECIFIED COMPLICATION OF ANESTHESIA OR OTHER SEDATION IN LABOR AND DELIVERY ANTEPARTUM
	668.94 - (ICD9) UNSPECIFIED COMPLICATION OF ANESTHESIA OR OTHER SEDATION IN LABOR AND DELIVERY POSTPARTUM
	669 - (ICD9) OTHER COMPLICATIONS OF LABOR AND DELIVERY NOT ELSEWHERE CLASSIFIED
	669.0 - (ICD9) MATERNAL DISTRESS
	669.00 - (ICD9) MATERNAL DISTRESS COMPLICATING LABOR AND DELIVERY UNSPECIFIED AS TO EPISODE OF CARE
	669.01 - (ICD9) MATERNAL DISTRESS WITH DELIVERY WITH OR WITHOUT ANTEPARTUM CONDITION
	669.02 - (ICD9) MATERNAL DISTRESS WITH DELIVERY WITH POSTPARTUM COMPLICATION
	669.03 - (ICD9) MATERNAL DISTRESS COMPLICATING LABOR AND DELIVERY ANTEPARTUM CONDITION OR COMPLICATION
	669.04 - (ICD9) MATERNAL DISTRESS COMPLICATING LABOR AND DELIVERY POSTPARTUM CONDITION OR COMPLICATION
	669.1 - (ICD9) OBSTETRIC SHOCK
	669.10 - (ICD9) OBSTETRIC SHOCK UNSPECIFIED AS TO EPISODE OF CARE
	669.11 - (ICD9) OBSTETRIC SHOCK WITH DELIVERY WITH OR WITHOUT ANTEPARTUM CONDITION
	669.12 - (ICD9) OBSTETRIC SHOCK WITH DELIVERY WITH POSTPARTUM COMPLICATION
	669.13 - (ICD9) ANTEPARTUM OBSTETRIC SHOCK
	669.14 - (ICD9) POSTPARTUM OBSTETRIC SHOCK
	669.2 - (ICD9) MATERNAL HYPOTENSION SYNDROME
	669.20 - (ICD9) MATERNAL HYPOTENSION SYNDROME COMPLICATING LABOR AND DELIVERY UNSPECIFIED AS TO EPISODE OF CARE
	669.21 - (ICD9) MATERNAL HYPOTENSION SYNDROME WITH DELIVERY WITH OR WITHOUT ANTEPARTUM CONDITION
	669.22 - (ICD9) MATERNAL HYPOTENSION SYNDROME WITH DELIVERY WITH POSTPARTUM COMPLICATION
	669.23 - (ICD9) MATERNAL HYPOTENSION SYNDROME ANTEPARTUM
	669.24 - (ICD9) MATERNAL HYPOTENSION SYNDROME POSTPARTUM
	669.3 - (ICD9) ACUTE KIDNEY FAILURE FOLLOWING LABOR AND DELIVERY
	669.30 - (ICD9) ACUTE KIDNEY FAILURE FOLLOWING LABOR AND DELIVERY UNSPECIFIED AS TO EPISODE OF CARE
	669.32 - (ICD9) ACUTE KIDNEY FAILURE WITH DELIVERY WITH POSTPARTUM COMPLICATION
	669.34 - (ICD9) ACUTE KIDNEY FAILURE FOLLOWING LABOR AND DELIVERY POSTPARTUM CONDITION OR COMPLICATION
	669.4 - (ICD9) OTHER COMPLICATIONS OF OBSTETRICAL SURGERY AND PROCEDURES
	669.40 - (ICD9) OTHER COMPLICATIONS OF OBSTETRICAL SURGERY AND PROCEDURES UNSPECIFIED AS TO EPISODE OF CARE
	669.41 - (ICD9) OTHER COMPLICATIONS OF OBSTETRICAL SURGERY AND PROCEDURES WITH DELIVERY WITH OR WITHOUT ANTEPARTUM CONDITION
	669.42 - (ICD9) OTHER COMPLICATIONS OF OBSTETRICAL SURGERY AND PROCEDURES WITH DELIVERY WITH POSTPARTUM COMPLICATION
	669.43 - (ICD9) OTHER COMPLICATIONS OF OBSTETRICAL SURGERY AND PROCEDURES ANTEPARTUM CONDITION OR COMPLICATION
	669.44 - (ICD9) OTHER COMPLICATIONS OF OBSTETRICAL SURGERY AND PROCEDURES POSTPARTUM CONDITION OR COMPLICATION
	669.5 - (ICD9) FORCEPS OR VACUUM EXTRACTOR DELIVERY WITHOUT MENTION OF INDICATION
	669.50 - (ICD9) FORCEPS OR VACUUM EXTRACTOR DELIVERY WITHOUT INDICATION UNSPECIFIED AS TO EPISODE OF CARE
	669.51 - (ICD9) FORCEPS OR VACUUM EXTRACTOR DELIVERY WITHOUT INDICATION DELIVERED WITH OR WITHOUT ANTEPARTUM CONDITION
	669.6 - (ICD9) BREECH EXTRACTION WITHOUT MENTION OF INDICATION
	669.60 - (ICD9) BREECH EXTRACTION WITHOUT INDICATION UNSPECIFIED AS TO EPISODE OF CARE
	669.61 - (ICD9) BREECH EXTRACTION WITHOUT INDICATION DELIVERED WITH OR WITHOUT ANTEPARTUM CONDITION
	669.7 - (ICD9) CESAREAN DELIVERY WITHOUT MENTION OF INDICATION
	669.70 - (ICD9) CESAREAN DELIVERY WITHOUT INDICATION UNSPECIFIED AS TO EPISODE OF CARE
	669.71 - (ICD9) CESAREAN DELIVERY WITHOUT INDICATION DELIVERED WITH OR WITHOUT ANTEPARTUM CONDITION
	669.8 - (ICD9) OTHER COMPLICATIONS OF LABOR AND DELIVERY
	669.80 - (ICD9) OTHER COMPLICATIONS OF LABOR AND DELIVERY UNSPECIFIED AS TO EPISODE OF CARE
	669.81 - (ICD9) OTHER COMPLICATIONS OF LABOR AND DELIVERY DELIVERED WITH OR WITHOUT ANTEPARTUM CONDITION
	669.82 - (ICD9) OTHER COMPLICATIONS OF LABOR AND DELIVERY DELIVERED WITH POSTPARTUM COMPLICATION
	669.83 - (ICD9) OTHER COMPLICATIONS OF LABOR AND DELIVERY ANTEPARTUM CONDITION OR COMPLICATION
	669.84 - (ICD9) OTHER COMPLICATIONS OF LABOR AND DELIVERY POSTPARTUM CONDITION OR COMPLICATION
	669.9 - (ICD9) UNSPECIFIED COMPLICATION OF LABOR AND DELIVERY
	669.90 - (ICD9) UNSPECIFIED COMPLICATION OF LABOR AND DELIVERY UNSPECIFIED AS TO EPISODE OF CARE
	669.91 - (ICD9) UNSPECIFIED COMPLICATION OF LABOR AND DELIVERY WITH DELIVERY WITH OR WITHOUT ANTEPARTUM CONDITION
	669.92 - (ICD9) UNSPECIFIED COMPLICATION OF LABOR AND DELIVERY WITH DELIVERY WITH POSTPARTUM COMPLICATION
	669.93 - (ICD9) UNSPECIFIED COMPLICATION OF LABOR AND DELIVERY ANTEPARTUM CONDITION OR COMPLICATION
	669.94 - (ICD9) UNSPECIFIED COMPLICATION OF LABOR AND DELIVERY POSTPARTUM CONDITION OR COMPLICATION
	670 - (ICD9) MAJOR PUERPERAL INFECTION
	670.0 - (ICD9) MAJOR PUERPERAL INFECTION UNSPECIFIED
	670.00 - (ICD9) MAJOR PUERPERAL INFECTION UNSPECIFIED AS TO EPISODE OF CARE
	670.02 - (ICD9) MAJOR PUERPERAL INFECTION UNSPECIFIED DELIVERED WITH POSTPARTUM COMPLICATION
	670.04 - (ICD9) MAJOR PUERPERAL INFECTION UNSPECIFIED POSTPARTUM CONDITION OR COMPLICATION
	670.1 - (ICD9) PUERPURAL ENDOMETRITIS
	670.10 - (ICD9) PUERPURAL ENDOMETRITIS UNSPECIFIED AS TO EPISODE OF CARE
	670.12 - (ICD9) PUERPURAL ENDOMETRITIS DELIVERED WITH POSTPARTUM COMPLICATION
	670.14 - (ICD9) PUERPURAL ENDOMETRITIS POSTPARTUM CONDITION OR COMPLICATION
	670.2 - (ICD9) PUERPURAL SEPSIS
	670.20 - (ICD9) PUERPURAL SEPSIS UNSPECIFIED AS TO EPISODE OF CARE
	670.22 - (ICD9) PUERPURAL SEPSIS DELIVERED WITH POSTPARTUM COMPLICATION
	670.24 - (ICD9) PUERPURAL SEPSIS POSTPARTUM CONDITION OR COMPLICATION
	670.3 - (ICD9) PUERPURAL SEPTIC THROMBOPHLEBITIS
	670.30 - (ICD9) PUERPURAL SEPTIC THROMBOPHLEBITIS UNSPECIFIED AS TO EPISODE OF CARE
	670.32 - (ICD9) PUERPURAL SEPTIC THROMBOPHLEBITIS DELIVERED WITH POSTPARTUM COMPLICATION
	670.34 - (ICD9) PUERPURAL SEPTIC THROMBOPHLEBITIS POSTPARTUM CONDITION OR COMPLICATION
	670.8 - (ICD9) OTHER MAJOR PUERPERAL INFECTION
	670.80 - (ICD9) OTHER MAJOR PUERPERAL INFECTION UNSPECIFIED AS TO EPISODE OF CARE
	670.82 - (ICD9) OTHER MAJOR PUERPERAL INFECTION DELIVERED WITH POSTPARTUM COMPLICATION
	670.84 - (ICD9) OTHER MAJOR PUERPERAL INFECTION POSTPARTUM CONDITION OR COMPLICATION
	671 - (ICD9) VENOUS COMPLICATIONS IN PREGNANCY AND THE PUERPERIUM
	671.0 - (ICD9) VARICOSE VEINS OF LEGS IN PREGNANCY AND THE PUERPERIUM
	671.00 - (ICD9) VARICOSE VEINS OF LEGS COMPLICATING PREGNANCY AND THE PUERPERIUM UNSPECIFIED AS TO EPISODE OF CARE
	671.01 - (ICD9) VARICOSE VEINS OF LEGS WITH DELIVERY WITH OR WITHOUT ANTEPARTUM CONDITION
	671.02 - (ICD9) VARICOSE VEINS OF LEGS WITH DELIVERY WITH POSTPARTUM COMPLICATION
	671.03 - (ICD9) ANTEPARTUM VARICOSE VEINS OF LEGS
	671.04 - (ICD9) POSTPARTUM VARICOSE VEINS OF LEGS
	671.1 - (ICD9) VARICOSE VEINS OF VULVA AND PERINEUM IN PREGNANCY AND THE PUERPERIUM
	671.10 - (ICD9) VARICOSE VEINS OF VULVA AND PERINEUM COMPLICATING PREGNANCY AND THE PUERPERIUM UNSPECIFIED AS TO EPISODE OF CARE
	671.11 - (ICD9) VARICOSE VEINS OF VULVA AND PERINEUM WITH DELIVERY WITH OR WITHOUT ANTEPARTUM CONDITION
	671.12 - (ICD9) VARICOSE VEINS OF VULVA AND PERINEUM WITH DELIVERY WITH POSTPARTUM COMPLICATION
	671.13 - (ICD9) ANTEPARTUM VARICOSE VEINS OF VULVA AND PERINEUM
	671.14 - (ICD9) POSTPARTUM VARICOSE VEINS OF VULVA AND PERINEUM
	671.2 - (ICD9) SUPERFICIAL THROMBOPHLEBITIS IN PREGNANCY AND THE PUERPERIUM
	671.20 - (ICD9) SUPERFICIAL THROMBOPHLEBITIS COMPLICATING PREGNANCY AND THE PUERPERIUM UNSPECIFIED AS TO EPISODE OF CARE
	671.21 - (ICD9) SUPERFICIAL THROMBOPHLEBITIS WITH DELIVERY WITH OR WITHOUT ANTEPARTUM CONDITION
	671.22 - (ICD9) SUPERFICIAL THROMBOPHLEBITIS WITH DELIVERY WITH POSTPARTUM COMPLICATION
	671.23 - (ICD9) ANTEPARTUM SUPERFICIAL THROMBOPHLEBITIS
	671.24 - (ICD9) POSTPARTUM SUPERFICIAL THROMBOPHLEBITIS
	671.3 - (ICD9) DEEP PHLEBOTHROMBOSIS ANTEPARTUM
	671.30 - (ICD9) DEEP PHLEBOTHROMBOSIS ANTEPARTUM UNSPECIFIED AS TO EPISODE OF CARE
	671.31 - (ICD9) DEEP PHLEBOTHROMBOSIS ANTEPARTUM WITH DELIVERY
	671.33 - (ICD9) DEEP PHLEBOTHROMBOSIS ANTEPARTUM
	671.4 - (ICD9) DEEP PHLEBOTHROMBOSIS POSTPARTUM
	671.40 - (ICD9) DEEP PHLEBOTHROMBOSIS POSTPARTUM UNSPECIFIED AS TO EPISODE OF CARE
	671.42 - (ICD9) DEEP PHLEBOTHROMBOSIS POSTPARTUM WITH DELIVERY
	671.44 - (ICD9) DEEP PHLEBOTHROMBOSIS POSTPARTUM
	671.5 - (ICD9) OTHER PHLEBITIS AND THROMBOSIS IN PREGNANCY AND THE PUERPERIUM
	671.50 - (ICD9) OTHER PHLEBITIS AND THROMBOSIS COMPLICATING PREGNANCY AND THE PUERPERIUM UNSPECIFIED AS TO EPISODE OF CARE
	671.51 - (ICD9) OTHER PHLEBITIS AND THROMBOSIS WITH DELIVERY WITH OR WITHOUT ANTEPARTUM CONDITION
	671.52 - (ICD9) OTHER PHLEBITIS AND THROMBOSIS WITH DELIVERY WITH POSTPARTUM COMPLICATION
	671.53 - (ICD9) OTHER ANTEPARTUM PHLEBITIS AND THROMBOSIS
	671.54 - (ICD9) OTHER POSTPARTUM PHLEBITIS AND THROMBOSIS
	671.8 - (ICD9) OTHER VENOUS COMPLICATIONS IN PREGNANCY AND THE PUERPERIUM
	671.80 - (ICD9) OTHER VENOUS COMPLICATIONS OF PREGNANCY AND THE PUERPERIUM UNSPECIFIED AS TO EPISODE OF CARE
	671.81 - (ICD9) OTHER VENOUS COMPLICATIONS WITH DELIVERY WITH OR WITHOUT ANTEPARTUM CONDITION
	671.82 - (ICD9) OTHER VENOUS COMPLICATIONS WITH DELIVERY WITH POSTPARTUM COMPLICATION
	671.83 - (ICD9) OTHER ANTEPARTUM VENOUS COMPLICATIONS
	671.84 - (ICD9) OTHER POSTPARTUM VENOUS COMPLICATIONS
	671.9 - (ICD9) UNSPECIFIED VENOUS COMPLICATION IN PREGNANCY AND THE PUEPERIUM
	671.90 - (ICD9) UNSPECIFIED VENOUS COMPLICATION OF PREGNANCY AND THE PUERPERIUM UNSPECIFIED AS TO EPISODE OF CARE
	671.91 - (ICD9) UNSPECIFIED VENOUS COMPLICATION WITH DELIVERY WITH OR WITHOUT ANTEPARTUM CONDITION
	671.92 - (ICD9) UNSPECIFIED VENOUS COMPLICATION WITH DELIVERY WITH POSTPARTUM COMPLICATION
	671.93 - (ICD9) UNSPECIFIED ANTEPARTUM VENOUS COMPLICATION
	671.94 - (ICD9) UNSPECIFIED POSTPARTUM VENOUS COMPLICATION
	672 - (ICD9) PYREXIA OF UNKNOWN ORIGIN DURING THE PUERPERIUM
	672.00 - (ICD9) PUERPERAL PYREXIA OF UNKNOWN ORIGIN UNSPECIFIED AS TO EPISODE OF CARE
	672.02 - (ICD9) PUERPERAL PYREXIA OF UNKNOWN ORIGIN DELIVERED WITH POSTPARTUM COMPLICATION
	672.04 - (ICD9) PUERPERAL PYREXIA OF UNKNOWN ORIGIN POSTPARTUM
	673 - (ICD9) OBSTETRICAL PULMONARY EMBOLISM
	673.0 - (ICD9) OBSTETRICAL AIR EMBOLISM
	673.00 - (ICD9) OBSTETRICAL AIR EMBOLISM UNSPECIFIED AS TO EPISODE OF CARE
	673.01 - (ICD9) OBSTETRICAL AIR EMBOLISM WITH DELIVERY WITH OR WITHOUT ANTEPARTUM CONDITION
	673.02 - (ICD9) OBSTETRICAL AIR EMBOLISM WITH DELIVERY WITH POSTPARTUM COMPLICATION
	673.03 - (ICD9) OBSTETRICAL AIR EMBOLISM ANTEPARTUM CONDITION OR COMPLICATION
	673.04 - (ICD9) OBSTETRICAL AIR EMBOLISM POSTPARTUM CONDITION OR COMPLICATION
	673.1 - (ICD9) AMNIOTIC FLUID EMBOLISM
	673.10 - (ICD9) AMNIOTIC FLUID EMBOLISM UNSPECIFIED AS TO EPISODE OF CARE
	673.11 - (ICD9) AMNIOTIC FLUID EMBOLISM WITH DELIVERY WITH OR WITHOUT ANTEPARTUM CONDITION
	673.12 - (ICD9) AMNIOTIC FLUID EMBOLISM WITH DELIVERY WITH POSTPARTUM COMPLICATION
	673.13 - (ICD9) AMNIOTIC FLUID EMBOLISM ANTEPARTUM CONDITION OR COMPLICATION
	673.14 - (ICD9) AMNIOTIC FLUID EMBOLISM POSTPARTUM CONDITION OR COMPLICATION
	673.2 - (ICD9) OBSTETRICAL BLOOD-CLOT EMBOLISM
	673.20 - (ICD9) OBSTETRICAL BLOOD-CLOT EMBOLISM UNSPECIFIED AS TO EPISODE OF CARE
	673.21 - (ICD9) OBSTETRICAL BLOOD-CLOT EMBOLISM WITH DELIVERY WITH OR WITHOUT ANTEPARTUM CONDITION
	673.22 - (ICD9) OBSTETRICAL BLOOD-CLOT EMBOLISM WITH POSTPARTUM COMPLICATION
	673.23 - (ICD9) OBSTETRICAL BLOOD-CLOT EMBOLISM ANTEPARTUM
	673.24 - (ICD9) OBSTETRICAL BLOOD-CLOT EMBOLISM POSTPARTUM
	673.3 - (ICD9) OBSTETRICAL PYEMIC AND SEPTIC EMBOLISM
	673.30 - (ICD9) OBSTETRICAL PYEMIC AND SEPTIC EMBOLISM UNSPECIFIED AS TO EPISODE OF CARE
	673.31 - (ICD9) OBSTETRICAL PYEMIC AND SEPTIC EMBOLISM WITH DELIVERY WITH OR WITHOUT ANTEPARTUM CONDITION
	673.32 - (ICD9) OBSTETRICAL PYEMIC AND SEPTIC EMBOLISM WITH DELIVERY WITH POSTPARTUM COMPLICATON
	673.33 - (ICD9) OBSTETRICAL PYEMIC AND SEPTIC EMBOLISM ANTEPARTUM
	673.34 - (ICD9) OBSTETRICAL PYEMIC AND SEPTIC EMBOLISM POSTPARTUM
	673.8 - (ICD9) OTHER OBSTETRICAL PULMONARY EMBOLISM
	673.80 - (ICD9) OTHER OBSTETRICAL PULMONARY EMBOLISM UNSPECIFIED AS TO EPISODE OF CARE
	673.81 - (ICD9) OTHER OBSTETRICAL PULMONARY EMBOLISM WITH DELIVERY WITH OR WITHOUT ANTEPARTUM CONDITION
	673.82 - (ICD9) OTHER OBSTETRICAL PULMONARY EMBOLISM WITH DELIVERY WITH POSTPARTUM COMPLICATION
	673.83 - (ICD9) OTHER OBSTETRICAL PULMONARY EMBOLISM ANTEPARTUM
	673.84 - (ICD9) OTHER OBSTETRICAL PULMONARY EMBOLISM POSTPARTUM
	674 - (ICD9) OTHER AND UNSPECIFIED COMPLICATIONS OF THE PUERPERIUM NOT ELSEWHERE CLASSIFIED
	674.0 - (ICD9) CEREBROVASCULAR DISORDERS IN THE PUERPERIUM
	674.00 - (ICD9) CEREBROVASCULAR DISORDERS OCCURRING IN PREGNANCY CHILDBIRTH OR THE PUERPERIUM UNSPECIFIED AS TO EPISODE OF CARE
	674.01 - (ICD9) CEREBROVASCULAR DISORDERS WITH DELIVERY WITH OR WITHOUT ANTEPARTUM CONDITION
	674.02 - (ICD9) CEREBROVASCULAR DISORDERS WITH DELIVERY WITH POSTPARTUM COMPLICATION
	674.03 - (ICD9) ANTEPARTUM CEREBROVASCULAR DISORDERS
	674.04 - (ICD9) POSTPARTUM CEREBROVASCULAR DISORDERS
	674.1 - (ICD9) DISRUPTION OF CESAREAN WOUND
	674.10 - (ICD9) DISRUPTION OF CESAREAN WOUND UNSPECIFIED AS TO EPISODE OF CARE
	674.12 - (ICD9) DISRUPTION OF CESAREAN WOUND WITH DELIVERY WITH POSTPARTUM COMPLICATION
	674.14 - (ICD9) DISRUPTION OF CESAREAN WOUND POSTPARTUM
	674.2 - (ICD9) DISRUPTION OF OBSTETRICAL PERINEAL WOUND
	674.20 - (ICD9) DISRUPTION OF PERINEAL WOUND UNSPECIFIED AS TO EPISODE OF CARE IN PREGNANCY
	674.22 - (ICD9) DISRUPTION OF PERINEAL WOUND WITH DELIVERY WITH POSTPARTUM COMPLICATON
	674.24 - (ICD9) DISRUPTION OF OBSTETRICAL PERINEAL WOUND POSTPARTUM
	674.3 - (ICD9) OTHER COMPLICATIONS OF OBSTETRICAL SURGICAL WOUNDS
	674.30 - (ICD9) OTHER COMPLICATIONS OF OBSTETRICAL SURGICAL WOUNDS UNSPECIFIED AS TO EPISODE OF CARE
	674.32 - (ICD9) OTHER COMPLICATIONS OF OBSTETRICAL SURGICAL WOUNDS WITH DELIVERY WITH POSTPARTUM COMPLICATION
	674.34 - (ICD9) OTHER COMPLICATIONS OF OBSTETRICAL SURGICAL WOUNDS POSTPARTUM CONDITION OR COMPLICATION
	674.4 - (ICD9) PLACENTAL POLYP
	674.40 - (ICD9) PLACENTAL POLYP UNSPECIFIED AS TO EPISODE OF CARE
	674.42 - (ICD9) PLACENTAL POLYP WITH DELIVERY WITH POSTPARTUM COMPLICATION
	674.44 - (ICD9) PLACENTAL POLYP POSTPARTUM CONDITION OR COMPLICATION
	674.5 - (ICD9) PERIPARTUM CARDIOMYOPATHY
	674.50 - (ICD9) PERIPART CARDIOMYOPATHY UNSPECIFIED
	674.51 - (ICD9) PERIPARTUM CARDIOMYOPATHY WITH DELIVERY WITH OR WITHOUT ANTEPARTUM CONDITION
	674.52 - (ICD9) PERIPARTUM CARDIOMYOPATHY WITH DELIVERY WITH POSTPARTUM COMPLICATION
	674.53 - (ICD9) PERIPARTUM CARDIOMYOPATHY WITH ANTEPARTUM CONDITION OR COMPLICATION
	674.54 - (ICD9) PERIPARTUM CARDIOMYOPATHY WITH POSTPARTUM CONDITION OR COMPLICATION
	674.8 - (ICD9) OTHER COMPLICATIONS OF THE PUERPERIUM
	674.80 - (ICD9) OTHER COMPLICATIONS OF PUERPERIUM UNSPECIFIED AS TO EPISODE OF CARE
	674.82 - (ICD9) OTHER COMPLICATIONS OF PUERPERIUM WITH DELIVERY WITH POSTPARTUM COMPLICATION
	674.84 - (ICD9) OTHER COMPLICATIONS OF PUERPERIUM
	674.9 - (ICD9) UNSPECIFIED COMPLICATIONS OF THE PUERPERIUM
	674.90 - (ICD9) UNSPECIFIED COMPLICATIONS OF PUERPERIUM UNSPECIFIED AS TO EPISODE OF CARE
	674.92 - (ICD9) UNSPECIFIED COMPLICATIONS OF PUERPERIUM WITH DELIVERY WITH POSTPARTUM COMPLICATION
	674.94 - (ICD9) UNSPECIFIED COMPLICATIONS OF PUERPERIUM
	675 - (ICD9) INFECTIONS OF THE BREAST AND NIPPLE ASSOCIATED WITH CHILDBIRTH
	675.0 - (ICD9) INFECTIONS OF NIPPLE ASSOCIATED WITH CHILDBIRTH
	675.00 - (ICD9) INFECTIONS OF NIPPLE ASSOCIATED WITH CHILDBIRTH UNSPECIFIED AS TO EPISODE OF CARE
	675.01 - (ICD9) INFECTIONS OF NIPPLE ASSOCIATED WITH CHILDBIRTH DELIVERED WITH OR WITHOUT ANTEPARTUM CONDITION
	675.02 - (ICD9) INFECTIONS OF NIPPLE ASSOCIATED WITH CHILDBIRTH DELIVERED WITH POSTPARTUM COMPLICATION
	675.03 - (ICD9) ANTEPARTUM INFECTIONS OF NIPPLE
	675.04 - (ICD9) POSTPARTUM INFECTIONS OF NIPPLE
	675.1 - (ICD9) ABSCESS OF BREAST ASSOCIATED WITH CHILDBIRTH
	675.10 - (ICD9) ABSCESS OF BREAST ASSOCIATED WITH CHILDBIRTH UNSPECIFIED AS TO EPISODE OF CARE
	675.11 - (ICD9) ABSCESS OF BREAST ASSOCIATED WITH CHILDBIRTH DELIVERED WITH OR WITHOUT ANTEPARTUM CONDITION
	675.12 - (ICD9) ABSCESS OF BREAST ASSOCIATED WITH CHILDBIRTH DELIVERED WITH POSTPARTUM COMPLICATION
	675.13 - (ICD9) ANTEPARTUM ABSCESS OF BREAST
	675.14 - (ICD9) POSTPARTUM ABSCESS OF BREAST
	675.2 - (ICD9) NONPURULENT MASTITIS ASSOCIATED WITH CHILDBIRTH
	675.20 - (ICD9) NONPURULENT MASTITIS ASSOCIATED WITH CHILDBIRTH UNSPECIFIED AS TO EPISODE OF CARE
	675.21 - (ICD9) NONPURULENT MASTITIS ASSOCIATED WITH CHILDBIRTH DELIVERED WITH OR WITHOUT ANTEPARTUM CONDITION
	675.22 - (ICD9) NONPURULENT MASTITIS ASSOCIATED WITH CHILDBIRTH DELIVERED WITH POSTPARTUM COMPLICATION
	675.23 - (ICD9) ANTEPARTUM NONPURULENT MASTITIS
	675.24 - (ICD9) POSTPARTUM NONPURULENT MASTITIS
	675.8 - (ICD9) OTHER SPECIFIED INFECTIONS OF THE BREAST AND NIPPLE ASSOCIATED WITH CHILDBIRTH
	675.80 - (ICD9) OTHER SPECIFIED INFECTIONS OF THE BREAST AND NIPPLE ASSOCIATED WITH CHILDBIRTH UNSPECIFIED AS TO EPISODE OF CARE
	675.81 - (ICD9) OTHER SPECIFIED INFECTIONS OF THE BREAST AND NIPPLE ASSOCIATED WITH CHILDBIRTH DELIVERED WITH OR WITHOUT ANTEPARTUM CONDITION
	675.82 - (ICD9) OTHER SPECIFIED INFECTIONS OF THE BREAST AND NIPPLE ASSOCIATED WITH CHILDBIRTH DELIVERED WITH POSTPARTUM COMPLICATION
	675.83 - (ICD9) OTHER SPECIFIED ANTEPARTUM INFECTIONS OF THE BREAST AND NIPPLE
	675.84 - (ICD9) OTHER SPECIFIED POSTPARTUM INFECTIONS OF THE BREAST AND NIPPLE
	675.9 - (ICD9) UNSPECIFIED INFECTION OF THE BREAST AND NIPPLE ASSOCIATED WITH CHILDBIRTH
	675.90 - (ICD9) UNSPECIFIED INFECTION OF THE BREAST AND NIPPLE ASSOCIATED WITH CHILDBIRTH UNSPECIFIED AS TO EPISODE OF CARE
	675.91 - (ICD9) UNSPECIFIED INFECTION OF THE BREAST AND NIPPLE ASSOCIATED WITH CHILDBIRTH DELIVERED WITH OR WITHOUT ANTEPARTUM CONDITION
	675.92 - (ICD9) UNSPECIFIED INFECTION OF THE BREAST AND NIPPLE ASSOCIATED WITH CHILDBIRTH DELIVERED WITH POSTPARTUM COMPLICATION
	675.93 - (ICD9) UNSPECIFIED ANTEPARTUM INFECTION OF THE BREAST AND NIPPLE
	675.94 - (ICD9) UNSPECIFIED POSTPARTUM INFECTION OF THE BREAST AND NIPPLE
	676 - (ICD9) OTHER DISORDERS OF THE BREAST ASSOCIATED WITH CHILDBIRTH AND DISORDERS OF LACTATION
	676.0 - (ICD9) RETRACTED NIPPLE ASSOCIATED WITH CHILDBIRTH
	676.00 - (ICD9) RETRACTED NIPPLE ASSOCIATED WITH CHILDBIRTH UNSPECIFIED AS TO EPISODE OF CARE
	676.01 - (ICD9) RETRACTED NIPPLE ASSOCIATED WITH CHILDBIRTH DELIVERED WITH OR WITHOUT ANTEPARTUM CONDITION
	676.02 - (ICD9) RETRACTED NIPPLE ASSOCIATED WITH CHILDBIRTH DELIVERED WITH POSTPARTUM COMPLICATION
	676.03 - (ICD9) RETRACTED NIPPLE ASSOCIATED WITH CHILDBIRTH ANTEPARTUM CONDITION OR COMPLICATION
	676.04 - (ICD9) RETRACTED NIPPLE ASSOCIATED WITH CHILDBIRTH POSTPARTUM CONDITION OR COMPLICATION
	676.1 - (ICD9) CRACKED NIPPLE ASSOCIATED WITH CHILDBIRTH
	676.10 - (ICD9) CRACKED NIPPLE ASSOCIATED WITH CHILDBIRTH UNSPECIFIED AS TO EPISODE OF CARE
	676.11 - (ICD9) CRACKED NIPPLE ASSOCIATED WITH CHILDBIRTH DELIVERED WITH OR WITHOUT ANTEPARTUM CONDITION
	676.12 - (ICD9) CRACKED NIPPLE ASSOCIATED WITH CHILDBIRTH DELIVERED WITH POSTPARTUM COMPLICATION
	676.13 - (ICD9) CRACKED NIPPLE ASSOCIATED WITH CHILDBIRTH ANTEPARTUM CONDITION OR COMPLICATION
	676.14 - (ICD9) CRACKED NIPPLE ASSOCIATED WITH CHILDBIRTH POSTPARTUM CONDITION OR COMPLICATION
	676.2 - (ICD9) ENGORGEMENT OF BREASTS ASSOCIATED WITH CHILDBIRTH
	676.20 - (ICD9) ENGORGEMENT OF BREASTS ASSOCIATED WITH CHILDBIRTH UNSPECIFIED AS TO EPISODE OF CARE
	676.21 - (ICD9) ENGORGEMENT OF BREASTS ASSOCIATED WITH CHILDBIRTH DELIVERED WITH OR WITHOUT ANTEPARTUM CONDITION
	676.22 - (ICD9) ENGORGEMENT OF BREASTS ASSOCIATED WITH CHILDBIRTH DELIVERED WITH POSTPARTUM COMPLICATION
	676.23 - (ICD9) ANTEPARTUM ENGORGEMENT OF BREASTS ASSOCIATED WITH CHILDBIRTH
	676.24 - (ICD9) POSTPARTUM ENGORGEMENT OF BREASTS ASSOCIATED WITH CHILDBIRTH
	676.3 - (ICD9) OTHER AND UNSPECIFIED DISORDER OF BREAST ASSOCIATED WITH CHILDBIRTH
	676.30 - (ICD9) OTHER AND UNSPECIFIED DISORDER OF BREAST ASSOCIATED WITH CHILDBIRTH UNSPECIFIED AS TO EPISODE OF CARE
	676.31 - (ICD9) OTHER AND UNSPECIFIED DISORDER OF BREAST ASSOCIATED WITH CHILDBIRTH DELIVERED WITH OR WITHOUT ANTEPARTUM CONDITION
	676.32 - (ICD9) OTHER AND UNSPECIFIED DISORDER OF BREAST ASSOCIATED WITH CHILDBIRTH DELIVERED WITH POSTPARTUM COMPLICATION
	676.33 - (ICD9) OTHER AND UNSPECIFIED DISORDER OF BREAST ASSOCIATED WITH CHILDBIRTH ANTEPARTUM CONDITION OR COMPLICATION
	676.34 - (ICD9) OTHER AND UNSPECIFIED DISORDER OF BREAST ASSOCIATED WITH CHILDBIRTH POSTPARTUM CONDITION OR COMPLICATION
	676.4 - (ICD9) FAILURE OF LACTATION
	676.40 - (ICD9) FAILURE OF LACTATION UNSPECIFIED AS TO EPISODE OF CARE
	676.41 - (ICD9) FAILURE OF LACTATION WITH DELIVERY WITH OR WITHOUT ANTEPARTUM CONDITION
	676.42 - (ICD9) FAILURE OF LACTATION WITH DELIVERY WITH POSTPARTUM COMPLICATION
	676.43 - (ICD9) FAILURE OF LACTATION ANTEPARTUM CONDITION OR COMPLICATION
	676.44 - (ICD9) FAILURE OF LACTATION POSTPARTUM CONDITION OR COMPLICATION
	676.5 - (ICD9) SUPPRESSED LACTATION
	676.50 - (ICD9) SUPPRESSED LACTATION UNSPECIFIED AS TO EPISODE OF CARE
	676.51 - (ICD9) SUPPRESSED LACTATION WITH DELIVERY WITH OR WITHOUT ANTEPARTUM CONDITION
	676.52 - (ICD9) SUPPRESSED LACTATION WITH DELIVERY WITH POSTPARTUM COMPLICATION
	676.53 - (ICD9) SUPPRESSED LACTATION ANTEPARTUM CONDITION OR COMPLICATION
	676.54 - (ICD9) SUPPRESSED LACTATION POSTPARTUM CONDITION OR COMPLICATION
	676.6 - (ICD9) GALACTORRHEA
	676.60 - (ICD9) GALACTORRHEA ASSOCIATED WITH CHILDBIRTH UNSPECIFIED AS TO EPISODE OF CARE
	676.61 - (ICD9) GALACTORRHEA WITH DELIVERY WITH OR WITHOUT ANTEPARTUM CONDITION
	676.62 - (ICD9) GALACTORRHEA WITH DELIVERY WITH POSTPARTUM COMPLICATION
	676.63 - (ICD9) GALACTORRHEA ANTEPARTUM CONDITION OR COMPLICATION
	676.64 - (ICD9) GALACTORRHEA POSTPARTUM CONDITION OR COMPLICATION
	676.8 - (ICD9) OTHER DISORDERS OF LACTATION
	676.80 - (ICD9) OTHER DISORDERS OF LACTATION UNSPECIFIED AS TO EPISODE OF CARE
	676.81 - (ICD9) OTHER DISORDERS OF LACTATION WITH DELIVERY WITH OR WITHOUT ANTEPARTUM CONDITION
	676.82 - (ICD9) OTHER DISORDERS OF LACTATION WITH DELIVERY WITH POSTPARTUM COMPLICATION
	676.83 - (ICD9) OTHER DISORDERS OF LACTATION ANTEPARTUM CONDITION OR COMPLICATION
	676.84 - (ICD9) OTHER DISORDERS OF LACTATION POSTPARTUM CONDITION OR COMPLICATION
	676.9 - (ICD9) UNSPECIFIED DISORDER OF LACTATION
	676.90 - (ICD9) UNSPECIFIED DISORDER OF LACTATION UNSPECIFIED AS TO EPISODE OF CARE
	676.91 - (ICD9) UNSPECIFIED DISORDER OF LACTATION WITH DELIVERY WITH OR WITHOUT ANTEPARTUM CONDITION
	676.92 - (ICD9) UNSPECIFIED DISORDER OF LACTATION WITH DELIVERY WITH POSTPARTUM COMPLICATION
	676.93 - (ICD9) UNSPECIFIED DISORDER OF LACTATION ANTEPARTUM CONDITION OR COMPLICATION
	676.94 - (ICD9) UNSPECIFIED DISORDER OF LACTATION POSTPARTUM CONDITION OR COMPLICATION
	677 - (ICD9) LATE EFFECT OF COMPLICATION OF PREGNANCY CHILDBIRTH THE PUERPERIUM
	678 - (ICD9) OTHER FETAL CONDITIONS
	678.0 - (ICD9) FETAL HEMATOLOGIC CONDITIONS
	678.00 - (ICD9) FETAL HEMATOLOGIC CONDITIONS UNSPECIFIED AS TO EPISODE OF CARE
	678.01 - (ICD9) FETAL HEMATOLOGIC CONDITIONS WITH DELIVERY WITH OR WITHOUT ANTEPARTUM CONDITION
	678.03 - (ICD9) FETAL HEMATOLOGIC CONDITIONS ANTEPARTUM CONDITION OR COMPLICATION
	678.1 - (ICD9) FETAL CONJOINED TWINS
	678.10 - (ICD9) FETAL CONJOINED TWINS UNSPECIFIED AS TO EPISODE OF CARE
	678.11 - (ICD9) FETAL CONJOINED TWINS WITH DELIVERY WITH OR WITHOUT ANTEPARTUM CONDITION
	678.13 - (ICD9) FETAL CONJOINED TWINS ANTEPARTUM CONDITION OR COMPLICATION
	679 - (ICD9) COMPLICATIONS OF IN UTERO PROCEDURES
	679.0 - (ICD9) MATERNAL COMPLICATIONS OF IN UTERO PROCEDURES
	679.00 - (ICD9) MATERNAL COMPLICATIONS FROM IN UTERO PROCEDURES UNSPECIFIED AS TO EPISODE OF CARE
	679.01 - (ICD9) MATERNAL COMPLICATIONS FROM IN UTERO PROCEDURES WITH DELIVERY WITH OR WITHOUT ANTEPARTUM CONDITION
	679.02 - (ICD9) MATERNAL COMPLICATIONS FROM IN UTERO PROCEDURES WITH DELIVERY WITH POSTPARTUM COMPLICATION
	679.03 - (ICD9) MATERNAL COMPLICATIONS FROM IN UTERO PROCEDURES ANTEPARTUM CONDITION OR COMPLICATION
	679.04 - (ICD9) MATERNAL COMPLICATIONS FROM IN UTERO PROCEDURES POSTPARTUM CONDITION OR COMPLICATION
	679.1 - (ICD9) FETAL COMPLICATIONS OF IN UTERO PROCEDURES
	679.10 - (ICD9) FETAL COMPLICATIONS FROM IN UTERO PROCEDURES UNSPECIFIED AS TO EPISODE OF CARE
	679.11 - (ICD9) FETAL COMPLICATIONS FROM IN UTERO PROCEDURES WITH DELIVERY WITH OR WITHOUT ANTEPARTUM CONDITION
	679.12 - (ICD9) FETAL COMPLICATIONS FROM IN UTERO PROCEDURES WITH DELIVERY WITH POSTPARTUM COMPLICATION
	679.13 - (ICD9) FETAL COMPLICATIONS FROM IN UTERO PROCEDURES ANTEPARTUM CONDITION OR COMPLICATION
	679.14 - (ICD9) FETAL COMPLICATIONS FROM IN UTERO PROCEDURES POSTPARTUM CONDITION OR COMPLICATION
	V22 - Code overlap - (ICD9) NORMAL PREGNANCY; (ICD10) Motorcycle rider injured in collision with two- or three-wheeled motor vehicle
	V22.0 - Code overlap - (ICD9) SUPERVISION OF NORMAL FIRST PREGNANCY; (ICD10) Motorcycle driver injured in collision with two- or three-wheeled motor vehicle in nontraffic accident
	V22.1 - Code overlap - (ICD9) SUPERVISION OF OTHER NORMAL PREGNANCY; (ICD10) Motorcycle passenger injured in collision with two- or three-wheeled motor vehicle in nontraffic accident
	V22.2 - Code overlap - (ICD9) PREGNANT STATE INCIDENTAL; (ICD10) Unspecified motorcycle rider injured in collision with two- or three-wheeled motor vehicle in nontraffic accident
	V23 - Code overlap - (ICD9) SUPERVISION OF HIGH-RISK PREGNANCY; (ICD10) Motorcycle rider injured in collision with car, pick-up truck or van
	V23.0 - Code overlap - (ICD9) SUPERVISION OF HIGH-RISK PREGNANCY WITH HISTORY OF INFERTILITY; (ICD10) Motorcycle driver injured in collision with car, pick-up truck or van in nontraffic accident
	V23.1 - Code overlap - (ICD9) SUPERVISION OF HIGH-RISK PREGNANCY WITH HISTORY OF TROPHOBLASTIC DISEASE; (ICD10) Motorcycle passenger injured in collision with car, pick-up truck or van in nontraffic accident
	V23.2 - Code overlap - (ICD9) SUPERVISION OF HIGH-RISK PREGNANCY WITH HISTORY OF ABORTION; (ICD10) Unspecified motorcycle rider injured in collision with car, pick-up truck or van in nontraffic accident
	V23.3 - Code overlap - (ICD9) SUPERVISION OF HIGH-RISK PREGNANCY WITH GRAND MULTIPARITY; (ICD10) Person boarding or alighting a motorcycle injured in collision with car, pick-up truck or van
	V23.4 - Code overlap - (ICD9) SUPERVISION OF HIGH-RISK PREGNANCY WITH OTHER POOR OBSTETRIC HISTORY; (ICD10) Motorcycle driver injured in collision with car, pick-up truck or van in traffic accident
	V23.41 - (ICD9) SUPERVISION OF HIGH-RISK PREGNANCY WITH HISTORY OF PRE-TERM LABOR
	V23.42 - (ICD9) SUPERVISION OF HIGH-RISK PREGNANCY WITH HISTORY OF ECTOPIC PREGNANCY
	V23.49 - (ICD9) SUPERVISION OF HIGH-RISK PREGNANCY WITH OTHER POOR OBSTETRIC HISTORY
	V23.5 - Code overlap - (ICD9) SUPERVISION OF HIGH-RISK PREGNANCY WITH OTHER POOR REPRODUCTIVE HISTORY; (ICD10) Motorcycle passenger injured in collision with car, pick-up truck or van in traffic accident
	V23.7 - (ICD9) SUPERVISION OF HIGH-RISK PREGNANCY WITH INSUFFICIENT PRENATAL CARE
	V23.8 - (ICD9) SUPERVISION OF OTHER HIGH-RISK PREGNANCY
	V23.81 - (ICD9) SUPERVISION OF HIGH-RISK PREGNANCY WITH ELDERLY PRIMIGRAVIDA
	V23.82 - (ICD9) SUPERVISION OF HIGH-RISK PREGNANCY WITH ELDERLY MULTIGRAVIDA
	V23.83 - (ICD9) SUPERVISION OF HIGH-RISK PREGNANCY WITH YOUNG PRIMIGRAVIDA
	V23.84 - (ICD9) SUPERVISION OF HIGH-RISK PREGNANCY WITH YOUNG MULTIGRAVIDA
	V23.85 - (ICD9) SUPERVISION OF HIGH-RISK PREGNANCY RESULTING FROM ASSISTED REPRODUCTIVE TECHNOLOGY
	V23.86 - (ICD9) SUPERVISION OF HIGH-RISK PREGNANCY WITH HISTORY OF IN UTERO PROCEDURE DURING PREVIOUS PREGNANCY
	V23.87 - (ICD9) SUPERVISION OF HIGH-RISK PREGNANCY WITH INCONCLUSIVE FETAL VIABILITY
	V23.89 - (ICD9) SUPERVISION OF OTHER HIGH-RISK PREGNANCY
	V23.9 - Code overlap - (ICD9) SUPERVISION OF UNSPECIFIED HIGH-RISK PREGNANCY; (ICD10) Unspecified motorcycle rider injured in collision with car, pick-up truck or van in traffic accident
	V28 - Code overlap - (ICD9) ENCOUNTER FOR ANTENATAL SCREENING OF MOTHER; (ICD10) Motorcycle rider injured in noncollision transport accident
	V28.0 - Code overlap - (ICD9) SCREENING FOR CHROMOSOMAL ANOMALIES BY AMNIOCENTESIS; (ICD10) Motorcycle driver injured in noncollision transport accident in nontraffic accident
	V28.1 - Code overlap - (ICD9) SCREENING FOR RAISED ALPHA-FETOPROTEIN LEVELS IN AMNIOTIC FLUID; (ICD10) Motorcycle passenger injured in noncollision transport accident in nontraffic accident
	V28.2 - Code overlap - (ICD9) OTHER ANTENATAL SCREENING BASED ON AMNIOCENTESIS; (ICD10) Unspecified motorcycle rider injured in noncollision transport accident in nontraffic accident
	V28.3 - Code overlap - (ICD9) ENCOUNTER FOR ROUTINE SCREENING FOR MALFORMATION USING ULTRASONICS; (ICD10) Person boarding or alighting a motorcycle injured in noncollision transport accident
	V28.4 - Code overlap - (ICD9) ANTENATAL SCREENING FOR FETAL GROWTH RETARDATION USING ULTRASONICS; (ICD10) Motorcycle driver injured in noncollision transport accident in traffic accident
	V28.5 - Code overlap - (ICD9) ANTENATAL SCREENING FOR ISOIMMUNIZATION; (ICD10) Motorcycle passenger injured in noncollision transport accident in traffic accident
	V28.6 - (ICD9) ANTENATAL SCREENING FOR STREPTOCOCCUS B
	V28.8 - (ICD9) OTHER SPECIFIED ANTENATAL SCREENING
	V28.81 - (ICD9) ENCOUNTER FOR FETAL ANATOMIC SURVEY
	V28.82 - (ICD9) ENCOUNTER FOR SCREENING FOR RISK OF PRETERM LABOR
	V28.89 - (ICD9) OTHER SPECIFIED ANTENATAL SCREENING
	V28.9 - Code overlap - (ICD9) UNSPECIFIED ANTENATAL SCREENING; (ICD10) Unspecified motorcycle rider injured in noncollision transport accident in traffic accident
5-ASA
This event measure was defined as occurring when any of the following criteria were met:
	The occurrence of Prescription Claims with the following attributes:
	NDC Generic Name is any of: { "SULFASALAZINE", "MESALAMINE", "OLSALAZINE SODIUM", "BALSALAZIDE DISODIUM" }
	SULFASALAZINE
	MESALAMINE
	OLSALAZINE SODIUM
	BALSALAZIDE DISODIUM
Active fistulizing or internal penetrating disease
This event measure was defined as occurring when any of the following criteria were met:
	The occurrence of Inpatient Confinement with the following attributes:
	Diagnosis Code (Any Position) is any of: { "569.81", "569.83" }
	569.81 - (ICD9) FISTULA OF INTESTINE EXCLUDING RECTUM AND ANUS
	569.83 - (ICD9) PERFORATION OF INTESTINE
	The occurrence of Medical Services with the following attributes:
	Diagnosis Code (Any Position) is any of: { "569.81", "569.83" }
	569.81 - (ICD9) FISTULA OF INTESTINE EXCLUDING RECTUM AND ANUS
	569.83 - (ICD9) PERFORATION OF INTESTINE
Anemia
This event measure was defined as occurring when any of the following criteria were met:
	The occurrence of Inpatient Confinement with the following attributes:
	Diagnosis Code (Any Position) is any of: { "280.1", "280.8", "280.9", "281", "281.0", "281.1", "281.2", "281.3", "281.4", "281.8", "281.9", "285.9" }
	280.1 - (ICD9) IRON DEFICIENCY ANEMIA SECONDARY TO INADEQUATE DIETARY IRON INTAKE
	280.8 - (ICD9) OTHER SPECIFIED IRON DEFICIENCY ANEMIAS
	280.9 - (ICD9) IRON DEFICIENCY ANEMIA UNSPECIFIED
	281 - (ICD9) OTHER DEFICIENCY ANEMIAS
	281.0 - (ICD9) PERNICIOUS ANEMIA
	281.1 - (ICD9) OTHER VITAMIN B12 DEFICIENCY ANEMIA
	281.2 - (ICD9) FOLATE-DEFICIENCY ANEMIA
	281.3 - (ICD9) OTHER SPECIFIED MEGALOBLASTIC ANEMIAS NOT ELSEWHERE CLASSIFIED
	281.4 - (ICD9) PROTEIN-DEFICIENCY ANEMIA
	281.8 - (ICD9) ANEMIA ASSOCIATED WITH OTHER SPECIFIED NUTRITIONAL DEFICIENCY
	281.9 - (ICD9) UNSPECIFIED DEFICIENCY ANEMIA
	285.9 - (ICD9) ANEMIA UNSPECIFIED
	The occurrence of Medical Services with the following attributes:
	Diagnosis Code (Any Position) is any of: { "280.1", "280.8", "280.9", "281", "281.0", "281.1", "281.2", "281.3", "281.4", "281.8", "281.9", "285.9" }
	280.1 - (ICD9) IRON DEFICIENCY ANEMIA SECONDARY TO INADEQUATE DIETARY IRON INTAKE
	280.8 - (ICD9) OTHER SPECIFIED IRON DEFICIENCY ANEMIAS
	280.9 - (ICD9) IRON DEFICIENCY ANEMIA UNSPECIFIED
	281 - (ICD9) OTHER DEFICIENCY ANEMIAS
	281.0 - (ICD9) PERNICIOUS ANEMIA
	281.1 - (ICD9) OTHER VITAMIN B12 DEFICIENCY ANEMIA
	281.2 - (ICD9) FOLATE-DEFICIENCY ANEMIA
	281.3 - (ICD9) OTHER SPECIFIED MEGALOBLASTIC ANEMIAS NOT ELSEWHERE CLASSIFIED
	281.4 - (ICD9) PROTEIN-DEFICIENCY ANEMIA
	281.8 - (ICD9) ANEMIA ASSOCIATED WITH OTHER SPECIFIED NUTRITIONAL DEFICIENCY
	281.9 - (ICD9) UNSPECIFIED DEFICIENCY ANEMIA
	285.9 - (ICD9) ANEMIA UNSPECIFIED
C Difficile infection
This event measure was defined as occurring when any of the following criteria were met:
	The occurrence of Inpatient Confinement with the following attributes:
	Diagnosis Code (Any Position) is any of: { "008.45" }
	008.45 - (ICD9) INTESTINAL INFECTION DUE TO CLOSTRIDIUM DIFFICILE
	The occurrence of Medical Services with the following attributes:
	Diagnosis Code (Any Position) is any of: { "008.45" }
	008.45 - (ICD9) INTESTINAL INFECTION DUE TO CLOSTRIDIUM DIFFICILE
Cancer
This event measure was defined as occurring when any of the following criteria were met:
	The occurrence of Inpatient Confinement with the following attributes:
	Diagnosis Code (Any Position) is any of: { "140", "140.0", "140.1", "140.3", "140.4", "140.5", "140.6", "140.8", "140.9", "141", "141.0", "141.1", "141.2", "141.3", "141.4", "141.5", "141.6", "141.8", "141.9", "142", "142.0", "142.1", "142.2", "142.8", "142.9", "143", "143.0", "143.1", "143.8", "143.9", "144", "144.0", "144.1", "144.8", "144.9", "145", "145.0", "145.1", "145.2", "145.3", "145.4",…
	140 - (ICD9) MALIGNANT NEOPLASM OF LIP
	140.0 - (ICD9) MALIGNANT NEOPLASM OF UPPER LIP VERMILION BORDER
	140.1 - (ICD9) MALIGNANT NEOPLASM OF LOWER LIP VERMILION BORDER
	140.3 - (ICD9) MALIGNANT NEOPLASM OF UPPER LIP INNER ASPECT
	140.4 - (ICD9) MALIGNANT NEOPLASM OF LOWER LIP INNER ASPECT
	140.5 - (ICD9) MALIGNANT NEOPLASM OF LIP UNSPECIFIED INNER ASPECT
	140.6 - (ICD9) MALIGNANT NEOPLASM OF COMMISSURE OF LIP
	140.8 - (ICD9) MALIGNANT NEOPLASM OF OTHER SITES OF LIP
	140.9 - (ICD9) MALIGNANT NEOPLASM OF LIP UNSPECIFIED VERMILION BORDER
	141 - (ICD9) MALIGNANT NEOPLASM OF TONGUE
	141.0 - (ICD9) MALIGNANT NEOPLASM OF BASE OF TONGUE
	141.1 - (ICD9) MALIGNANT NEOPLASM OF DORSAL SURFACE OF TONGUE
	141.2 - (ICD9) MALIGNANT NEOPLASM OF TIP AND LATERAL BORDER OF TONGUE
	141.3 - (ICD9) MALIGNANT NEOPLASM OF VENTRAL SURFACE OF TONGUE
	141.4 - (ICD9) MALIGNANT NEOPLASM OF ANTERIOR TWO-THIRDS OF TONGUE PART UNSPECIFIED
	141.5 - (ICD9) MALIGNANT NEOPLASM OF JUNCTIONAL ZONE OF TONGUE
	141.6 - (ICD9) MALIGNANT NEOPLASM OF LINGUAL TONSIL
	141.8 - (ICD9) MALIGNANT NEOPLASM OF OTHER SITES OF TONGUE
	141.9 - (ICD9) MALIGNANT NEOPLASM OF TONGUE UNSPECIFIED
	142 - (ICD9) MALIGNANT NEOPLASM OF MAJOR SALIVARY GLANDS
	142.0 - (ICD9) MALIGNANT NEOPLASM OF PAROTID GLAND
	142.1 - (ICD9) MALIGNANT NEOPLASM OF SUBMANDIBULAR GLAND
	142.2 - (ICD9) MALIGNANT NEOPLASM OF SUBLINGUAL GLAND
	142.8 - (ICD9) MALIGNANT NEOPLASM OF OTHER MAJOR SALIVARY GLANDS
	142.9 - (ICD9) MALIGNANT NEOPLASM OF SALIVARY GLAND UNSPECIFIED
	143 - (ICD9) MALIGNANT NEOPLASM OF GUM
	143.0 - (ICD9) MALIGNANT NEOPLASM OF UPPER GUM
	143.1 - (ICD9) MALIGNANT NEOPLASM OF LOWER GUM
	143.8 - (ICD9) MALIGNANT NEOPLASM OF OTHER SITES OF GUM
	143.9 - (ICD9) MALIGNANT NEOPLASM OF GUM UNSPECIFIED
	144 - (ICD9) MALIGNANT NEOPLASM OF FLOOR OF MOUTH
	144.0 - (ICD9) MALIGNANT NEOPLASM OF ANTERIOR PORTION OF FLOOR OF MOUTH
	144.1 - (ICD9) MALIGNANT NEOPLASM OF LATERAL PORTION OF FLOOR OF MOUTH
	144.8 - (ICD9) MALIGNANT NEOPLASM OF OTHER SITES OF FLOOR OF MOUTH
	144.9 - (ICD9) MALIGNANT NEOPLASM OF FLOOR OF MOUTH PART UNSPECIFIED
	145 - (ICD9) MALIGNANT NEOPLASM OF OTHER AND UNSPECIFIED PARTS OF MOUTH
	145.0 - (ICD9) MALIGNANT NEOPLASM OF CHEEK MUCOSA
	145.1 - (ICD9) MALIGNANT NEOPLASM OF VESTIBULE OF MOUTH
	145.2 - (ICD9) MALIGNANT NEOPLASM OF HARD PALATE
	145.3 - (ICD9) MALIGNANT NEOPLASM OF SOFT PALATE
	145.4 - (ICD9) MALIGNANT NEOPLASM OF UVULA
	145.5 - (ICD9) MALIGNANT NEOPLASM OF PALATE UNSPECIFIED
	145.6 - (ICD9) MALIGNANT NEOPLASM OF RETROMOLAR AREA
	145.8 - (ICD9) MALIGNANT NEOPLASM OF OTHER SPECIFIED PARTS OF MOUTH
	145.9 - (ICD9) MALIGNANT NEOPLASM OF MOUTH UNSPECIFIED
	146 - (ICD9) MALIGNANT NEOPLASM OF OROPHARYNX
	146.0 - (ICD9) MALIGNANT NEOPLASM OF TONSIL
	146.1 - (ICD9) MALIGNANT NEOPLASM OF TONSILLAR FOSSA
	146.2 - (ICD9) MALIGNANT NEOPLASM OF TONSILLAR PILLARS (ANTERIOR) (POSTERIOR)
	146.3 - (ICD9) MALIGNANT NEOPLASM OF VALLECULA EPIGLOTTICA
	146.4 - (ICD9) MALIGNANT NEOPLASM OF ANTERIOR ASPECT OF EPIGLOTTIS
	146.5 - (ICD9) MALIGNANT NEOPLASM OF JUNCTIONAL REGION OF OROPHARYNX
	146.6 - (ICD9) MALIGNANT NEOPLASM OF LATERAL WALL OF OROPHARYNX
	146.7 - (ICD9) MALIGNANT NEOPLASM OF POSTERIOR WALL OF OROPHARYNX
	146.8 - (ICD9) MALIGNANT NEOPLASM OF OTHER SPECIFIED SITES OF OROPHARYNX
	146.9 - (ICD9) MALIGNANT NEOPLASM OF OROPHARYNX UNSPECIFIED SITE
	147 - (ICD9) MALIGNANT NEOPLASM OF NASOPHARYNX
	147.0 - (ICD9) MALIGNANT NEOPLASM OF SUPERIOR WALL OF NASOPHARYNX
	147.1 - (ICD9) MALIGNANT NEOPLASM OF POSTERIOR WALL OF NASOPHARYNX
	147.2 - (ICD9) MALIGNANT NEOPLASM OF LATERAL WALL OF NASOPHARYNX
	147.3 - (ICD9) MALIGNANT NEOPLASM OF ANTERIOR WALL OF NASOPHARYNX
	147.8 - (ICD9) MALIGNANT NEOPLASM OF OTHER SPECIFIED SITES OF NASOPHARYNX
	147.9 - (ICD9) MALIGNANT NEOPLASM OF NASOPHARYNX UNSPECIFIED SITE
	148 - (ICD9) MALIGNANT NEOPLASM OF HYPOPHARYNX
	148.0 - (ICD9) MALIGNANT NEOPLASM OF POSTCRICOID REGION OF HYPOPHARYNX
	148.1 - (ICD9) MALIGNANT NEOPLASM OF PYRIFORM SINUS
	148.2 - (ICD9) MALIGNANT NEOPLASM OF ARYEPIGLOTTIC FOLD HYPOPHARYNGEAL ASPECT
	148.3 - (ICD9) MALIGNANT NEOPLASM OF POSTERIOR HYPOPHARYNGEAL WALL
	148.8 - (ICD9) MALIGNANT NEOPLASM OF OTHER SPECIFIED SITES OF HYPOPHARYNX
	148.9 - (ICD9) MALIGNANT NEOPLASM OF HYPOPHARYNX UNSPECIFIED SITE
	149 - (ICD9) MALIGNANT NEOPLASM OF OTHER AND ILL-DEFINED SITES WITHIN THE LIP ORAL CAVITY AND PHARYNX
	149.0 - (ICD9) MALIGNANT NEOPLASM OF PHARYNX UNSPECIFIED
	149.1 - (ICD9) MALIGNANT NEOPLASM OF WALDEYER'S RING
	149.8 - (ICD9) MALIGNANT NEOPLASM OF OTHER SITES WITHIN THE LIP AND ORAL CAVITY
	149.9 - (ICD9) MALIGNANT NEOPLASM OF ILL-DEFINED SITES WITHIN THE LIP AND ORAL CAVITY
	150 - (ICD9) MALIGNANT NEOPLASM OF ESOPHAGUS
	150.0 - (ICD9) MALIGNANT NEOPLASM OF CERVICAL ESOPHAGUS
	150.1 - (ICD9) MALIGNANT NEOPLASM OF THORACIC ESOPHAGUS
	150.2 - (ICD9) MALIGNANT NEOPLASM OF ABDOMINAL ESOPHAGUS
	150.3 - (ICD9) MALIGNANT NEOPLASM OF UPPER THIRD OF ESOPHAGUS
	150.4 - (ICD9) MALIGNANT NEOPLASM OF MIDDLE THIRD OF ESOPHAGUS
	150.5 - (ICD9) MALIGNANT NEOPLASM OF LOWER THIRD OF ESOPHAGUS
	150.8 - (ICD9) MALIGNANT NEOPLASM OF OTHER SPECIFIED PART OF ESOPHAGUS
	150.9 - (ICD9) MALIGNANT NEOPLASM OF ESOPHAGUS UNSPECIFIED SITE
	151 - (ICD9) MALIGNANT NEOPLASM OF STOMACH
	151.0 - (ICD9) MALIGNANT NEOPLASM OF CARDIA
	151.1 - (ICD9) MALIGNANT NEOPLASM OF PYLORUS
	151.2 - (ICD9) MALIGNANT NEOPLASM OF PYLORIC ANTRUM
	151.3 - (ICD9) MALIGNANT NEOPLASM OF FUNDUS OF STOMACH
	151.4 - (ICD9) MALIGNANT NEOPLASM OF BODY OF STOMACH
	151.5 - (ICD9) MALIGNANT NEOPLASM OF LESSER CURVATURE OF STOMACH UNSPECIFIED
	151.6 - (ICD9) MALIGNANT NEOPLASM OF GREATER CURVATURE OF STOMACH UNSPECIFIED
	151.8 - (ICD9) MALIGNANT NEOPLASM OF OTHER SPECIFIED SITES OF STOMACH
	151.9 - (ICD9) MALIGNANT NEOPLASM OF STOMACH UNSPECIFIED SITE
	152 - (ICD9) MALIGNANT NEOPLASM OF SMALL INTESTINE INCLUDING DUODENUM
	152.0 - (ICD9) MALIGNANT NEOPLASM OF DUODENUM
	152.1 - (ICD9) MALIGNANT NEOPLASM OF JEJUNUM
	152.2 - (ICD9) MALIGNANT NEOPLASM OF ILEUM
	152.3 - (ICD9) MALIGNANT NEOPLASM OF MECKEL'S DIVERTICULUM
	152.8 - (ICD9) MALIGNANT NEOPLASM OF OTHER SPECIFIED SITES OF SMALL INTESTINE
	152.9 - (ICD9) MALIGNANT NEOPLASM OF SMALL INTESTINE UNSPECIFIED SITE
	153 - (ICD9) MALIGNANT NEOPLASM OF COLON
	153.0 - (ICD9) MALIGNANT NEOPLASM OF HEPATIC FLEXURE
	153.1 - (ICD9) MALIGNANT NEOPLASM OF TRANSVERSE COLON
	153.2 - (ICD9) MALIGNANT NEOPLASM OF DESCENDING COLON
	153.3 - (ICD9) MALIGNANT NEOPLASM OF SIGMOID COLON
	153.4 - (ICD9) MALIGNANT NEOPLASM OF CECUM
	153.5 - (ICD9) MALIGNANT NEOPLASM OF APPENDIX VERMIFORMIS
	153.6 - (ICD9) MALIGNANT NEOPLASM OF ASCENDING COLON
	153.7 - (ICD9) MALIGNANT NEOPLASM OF SPLENIC FLEXURE
	153.8 - (ICD9) MALIGNANT NEOPLASM OF OTHER SPECIFIED SITES OF LARGE INTESTINE
	153.9 - (ICD9) MALIGNANT NEOPLASM OF COLON UNSPECIFIED SITE
	154 - (ICD9) MALIGNANT NEOPLASM OF RECTUM RECTOSIGMOID JUNCTION AND ANUS
	154.0 - (ICD9) MALIGNANT NEOPLASM OF RECTOSIGMOID JUNCTION
	154.1 - (ICD9) MALIGNANT NEOPLASM OF RECTUM
	154.2 - (ICD9) MALIGNANT NEOPLASM OF ANAL CANAL
	154.3 - (ICD9) MALIGNANT NEOPLASM OF ANUS UNSPECIFIED SITE
	154.8 - (ICD9) MALIGNANT NEOPLASM OF OTHER SITES OF RECTUM RECTOSIGMOID JUNCTION AND ANUS
	155 - (ICD9) MALIGNANT NEOPLASM OF LIVER AND INTRAHEPATIC BILE DUCTS
	155.0 - (ICD9) MALIGNANT NEOPLASM OF LIVER PRIMARY
	155.1 - (ICD9) MALIGNANT NEOPLASM OF INTRAHEPATIC BILE DUCTS
	155.2 - (ICD9) MALIGNANT NEOPLASM OF LIVER NOT SPECIFIED AS PRIMARY OR SECONDARY
	156 - (ICD9) MALIGNANT NEOPLASM OF GALLBLADDER AND EXTRAHEPATIC BILE DUCTS
	156.0 - (ICD9) MALIGNANT NEOPLASM OF GALLBLADDER
	156.1 - (ICD9) MALIGNANT NEOPLASM OF EXTRAHEPATIC BILE DUCTS
	156.2 - (ICD9) MALIGNANT NEOPLASM OF AMPULLA OF VATER
	156.8 - (ICD9) MALIGNANT NEOPLASM OF OTHER SPECIFIED SITES OF GALLBLADDER AND EXTRAHEPATIC BILE DUCTS
	156.9 - (ICD9) MALIGNANT NEOPLASM OF BILIARY TRACT PART UNSPECIFIED SITE
	157 - (ICD9) MALIGNANT NEOPLASM OF PANCREAS
	157.0 - (ICD9) MALIGNANT NEOPLASM OF HEAD OF PANCREAS
	157.1 - (ICD9) MALIGNANT NEOPLASM OF BODY OF PANCREAS
	157.2 - (ICD9) MALIGNANT NEOPLASM OF TAIL OF PANCREAS
	157.3 - (ICD9) MALIGNANT NEOPLASM OF PANCREATIC DUCT
	157.4 - (ICD9) MALIGNANT NEOPLASM OF ISLETS OF LANGERHANS
	157.8 - (ICD9) MALIGNANT NEOPLASM OF OTHER SPECIFIED SITES OF PANCREAS
	157.9 - (ICD9) MALIGNANT NEOPLASM OF PANCREAS PART UNSPECIFIED
	158 - (ICD9) MALIGNANT NEOPLASM OF RETROPERITONEUM AND PERITONEUM
	158.0 - (ICD9) MALIGNANT NEOPLASM OF RETROPERITONEUM
	158.8 - (ICD9) MALIGNANT NEOPLASM OF SPECIFIED PARTS OF PERITONEUM
	158.9 - (ICD9) MALIGNANT NEOPLASM OF PERITONEUM UNSPECIFIED
	159 - (ICD9) MALIGNANT NEOPLASM OF OTHER AND ILL-DEFINED SITES WITHIN THE DIGESTIVE ORGANS AND PERITONEUM
	159.0 - (ICD9) MALIGNANT NEOPLASM OF INTESTINAL TRACT PART UNSPECIFIED
	159.1 - (ICD9) MALIGNANT NEOPLASM OF SPLEEN NOT ELSEWHERE CLASSIFIED
	159.8 - (ICD9) MALIGNANT NEOPLASM OF OTHER SITES OF DIGESTIVE SYSTEM AND INTRA-ABDOMINAL ORGANS
	159.9 - (ICD9) MALIGNANT NEOPLASM OF ILL-DEFINED SITES WITHIN THE DIGESTIVE ORGANS AND PERITONEUM
	160 - (ICD9) MALIGNANT NEOPLASM OF NASAL CAVITIES MIDDLE EAR AND ACCESSORY SINUSES
	160.0 - (ICD9) MALIGNANT NEOPLASM OF NASAL CAVITIES
	160.1 - (ICD9) MALIGNANT NEOPLASM OF AUDITORY TUBE MIDDLE EAR AND MASTOID AIR CELLS
	160.2 - (ICD9) MALIGNANT NEOPLASM OF MAXILLARY SINUS
	160.3 - (ICD9) MALIGNANT NEOPLASM OF ETHMOIDAL SINUS
	160.4 - (ICD9) MALIGNANT NEOPLASM OF FRONTAL SINUS
	160.5 - (ICD9) MALIGNANT NEOPLASM OF SPHENOIDAL SINUS
	160.8 - (ICD9) MALIGNANT NEOPLASM OF OTHER ACCESSORY SINUSES
	160.9 - (ICD9) MALIGNANT NEOPLASM OF ACCESSORY SINUS UNSPECIFIED
	161 - (ICD9) MALIGNANT NEOPLASM OF LARYNX
	161.0 - (ICD9) MALIGNANT NEOPLASM OF GLOTTIS
	161.1 - (ICD9) MALIGNANT NEOPLASM OF SUPRAGLOTTIS
	161.2 - (ICD9) MALIGNANT NEOPLASM OF SUBGLOTTIS
	161.3 - (ICD9) MALIGNANT NEOPLASM OF LARYNGEAL CARTILAGES
	161.8 - (ICD9) MALIGNANT NEOPLASM OF OTHER SPECIFIED SITES OF LARYNX
	161.9 - (ICD9) MALIGNANT NEOPLASM OF LARYNX UNSPECIFIED
	162 - (ICD9) MALIGNANT NEOPLASM OF TRACHEA BRONCHUS AND LUNG
	162.0 - (ICD9) MALIGNANT NEOPLASM OF TRACHEA
	162.2 - (ICD9) MALIGNANT NEOPLASM OF MAIN BRONCHUS
	162.3 - (ICD9) MALIGNANT NEOPLASM OF UPPER LOBE BRONCHUS OR LUNG
	162.4 - (ICD9) MALIGNANT NEOPLASM OF MIDDLE LOBE BRONCHUS OR LUNG
	162.5 - (ICD9) MALIGNANT NEOPLASM OF LOWER LOBE BRONCHUS OR LUNG
	162.8 - (ICD9) MALIGNANT NEOPLASM OF OTHER PARTS OF BRONCHUS OR LUNG
	162.9 - (ICD9) MALIGNANT NEOPLASM OF BRONCHUS AND LUNG UNSPECIFIED
	163 - (ICD9) MALIGNANT NEOPLASM OF PLEURA
	163.0 - (ICD9) MALIGNANT NEOPLASM OF PARIETAL PLEURA
	163.1 - (ICD9) MALIGNANT NEOPLASM OF VISCERAL PLEURA
	163.8 - (ICD9) MALIGNANT NEOPLASM OF OTHER SPECIFIED SITES OF PLEURA
	163.9 - (ICD9) MALIGNANT NEOPLASM OF PLEURA UNSPECIFIED
	164 - (ICD9) MALIGNANT NEOPLASM OF THYMUS HEART AND MEDIASTINUM
	164.0 - (ICD9) MALIGNANT NEOPLASM OF THYMUS
	164.1 - (ICD9) MALIGNANT NEOPLASM OF HEART
	164.2 - (ICD9) MALIGNANT NEOPLASM OF ANTERIOR MEDIASTINUM
	164.3 - (ICD9) MALIGNANT NEOPLASM OF POSTERIOR MEDIASTINUM
	164.8 - (ICD9) MALIGNANT NEOPLASM OF OTHER PARTS OF MEDIASTINUM
	164.9 - (ICD9) MALIGNANT NEOPLASM OF MEDIASTINUM PART UNSPECIFIED
	165 - (ICD9) MALIGNANT NEOPLASM OF OTHER AND ILL-DEFINED SITES WITHIN THE RESPIRATORY SYSTEM AND INTRATHORACIC ORGANS
	165.0 - (ICD9) MALIGNANT NEOPLASM OF UPPER RESPIRATORY TRACT PART UNSPECIFIED
	165.8 - (ICD9) MALIGNANT NEOPLASM OF OTHER SITES WITHIN THE RESPIRATORY SYSTEM AND INTRATHORACIC ORGANS
	165.9 - (ICD9) MALIGNANT NEOPLASM OF ILL-DEFINED SITES WITHIN THE RESPIRATORY SYSTEM
	170 - (ICD9) MALIGNANT NEOPLASM OF BONE AND ARTICULAR CARTILAGE
	170.0 - (ICD9) MALIGNANT NEOPLASM OF BONES OF SKULL AND FACE EXCEPT MANDIBLE
	170.1 - (ICD9) MALIGNANT NEOPLASM OF MANDIBLE
	170.2 - (ICD9) MALIGNANT NEOPLASM OF VERTEBRAL COLUMN EXCLUDING SACRUM AND COCCYX
	170.3 - (ICD9) MALIGNANT NEOPLASM OF RIBS STERNUM AND CLAVICLE
	170.4 - (ICD9) MALIGNANT NEOPLASM OF SCAPULA AND LONG BONES OF UPPER LIMB
	170.5 - (ICD9) MALIGNANT NEOPLASM OF SHORT BONES OF UPPER LIMB
	170.6 - (ICD9) MALIGNANT NEOPLASM OF PELVIC BONES SACRUM AND COCCYX
	170.7 - (ICD9) MALIGNANT NEOPLASM OF LONG BONES OF LOWER LIMB
	170.8 - (ICD9) MALIGNANT NEOPLASM OF SHORT BONES OF LOWER LIMB
	170.9 - (ICD9) MALIGNANT NEOPLASM OF BONE AND ARTICULAR CARTILAGE SITE UNSPECIFIED
	171 - (ICD9) MALIGNANT NEOPLASM OF CONNECTIVE AND OTHER SOFT TISSUE
	171.0 - (ICD9) MALIGNANT NEOPLASM OF CONNECTIVE AND OTHER SOFT TISSUE OF HEAD FACE AND NECK
	171.2 - (ICD9) MALIGNANT NEOPLASM OF CONNECTIVE AND OTHER SOFT TISSUE OF UPPER LIMB INCLUDING SHOULDER
	171.3 - (ICD9) MALIGNANT NEOPLASM OF CONNECTIVE AND OTHER SOFT TISSUE OF LOWER LIMB INCLUDING HIP
	171.4 - (ICD9) MALIGNANT NEOPLASM OF CONNECTIVE AND OTHER SOFT TISSUE OF THORAX
	171.5 - (ICD9) MALIGNANT NEOPLASM OF CONNECTIVE AND OTHER SOFT TISSUE OF ABDOMEN
	171.6 - (ICD9) MALIGNANT NEOPLASM OF CONNECTIVE AND OTHER SOFT TISSUE OF PELVIS
	171.7 - (ICD9) MALIGNANT NEOPLASM OF CONNECTIVE AND OTHER SOFT TISSUE OF TRUNK UNSPECIFIED
	171.8 - (ICD9) MALIGNANT NEOPLASM OF OTHER SPECIFIED SITES OF CONNECTIVE AND OTHER SOFT TISSUE
	171.9 - (ICD9) MALIGNANT NEOPLASM OF CONNECTIVE AND OTHER SOFT TISSUE SITE UNSPECIFIED
	172 - (ICD9) MALIGNANT MELANOMA OF SKIN
	172.0 - (ICD9) MALIGNANT MELANOMA OF SKIN OF LIP
	172.1 - (ICD9) MALIGNANT MELANOMA OF SKIN OF EYELID INCLUDING CANTHUS
	172.2 - (ICD9) MALIGNANT MELANOMA OF SKIN OF EAR AND EXTERNAL AUDITORY CANAL
	172.3 - (ICD9) MALIGNANT MELANOMA OF SKIN OF OTHER AND UNSPECIFIED PARTS OF FACE
	172.4 - (ICD9) MALIGNANT MELANOMA OF SKIN OF SCALP AND NECK
	172.5 - (ICD9) MALIGNANT MELANOMA OF SKIN OF TRUNK EXCEPT SCROTUM
	172.6 - (ICD9) MALIGNANT MELANOMA OF SKIN OF UPPER LIMB INCLUDING SHOULDER
	172.7 - (ICD9) MALIGNANT MELANOMA OF SKIN OF LOWER LIMB INCLUDING HIP
	172.8 - (ICD9) MALIGNANT MELANOMA OF OTHER SPECIFIED SITES OF SKIN
	172.9 - (ICD9) MELANOMA OF SKIN SITE UNSPECIFIED
	174 - (ICD9) MALIGNANT NEOPLASM OF FEMALE BREAST
	174.0 - (ICD9) MALIGNANT NEOPLASM OF NIPPLE AND AREOLA OF FEMALE BREAST
	174.1 - (ICD9) MALIGNANT NEOPLASM OF CENTRAL PORTION OF FEMALE BREAST
	174.2 - (ICD9) MALIGNANT NEOPLASM OF UPPER-INNER QUADRANT OF FEMALE BREAST
	174.3 - (ICD9) MALIGNANT NEOPLASM OF LOWER-INNER QUADRANT OF FEMALE BREAST
	174.4 - (ICD9) MALIGNANT NEOPLASM OF UPPER-OUTER QUADRANT OF FEMALE BREAST
	174.5 - (ICD9) MALIGNANT NEOPLASM OF LOWER-OUTER QUADRANT OF FEMALE BREAST
	174.6 - (ICD9) MALIGNANT NEOPLASM OF AXILLARY TAIL OF FEMALE BREAST
	174.8 - (ICD9) MALIGNANT NEOPLASM OF OTHER SPECIFIED SITES OF FEMALE BREAST
	174.9 - (ICD9) MALIGNANT NEOPLASM OF BREAST (FEMALE) UNSPECIFIED SITE
	175 - (ICD9) MALIGNANT NEOPLASM OF MALE BREAST
	175.0 - (ICD9) MALIGNANT NEOPLASM OF NIPPLE AND AREOLA OF MALE BREAST
	175.9 - (ICD9) MALIGNANT NEOPLASM OF OTHER AND UNSPECIFIED SITES OF MALE BREAST
	176 - (ICD9) KAPOSI'S SARCOMA
	176.0 - (ICD9) KAPOSI'S SARCOMA SKIN
	176.1 - (ICD9) KAPOSI'S SARCOMA SOFT TISSUE
	176.2 - (ICD9) KAPOSI'S SARCOMA PALATE
	176.3 - (ICD9) KAPOSI'S SARCOMA GASTROINTESTINAL SITES
	176.4 - (ICD9) KAPOSI'S SARCOMA LUNG
	176.5 - (ICD9) KAPOSI'S SARCOMA LYMPH NODES
	176.8 - (ICD9) KAPOSI'S SARCOMA OTHER SPECIFIED SITES
	176.9 - (ICD9) KAPOSI'S SARCOMA UNSPECIFIED SITE
	179 - (ICD9) MALIGNANT NEOPLASM OF UTERUS-PART UNS
	180 - (ICD9) MALIGNANT NEOPLASM OF CERVIX UTERI
	180.0 - (ICD9) MALIGNANT NEOPLASM OF ENDOCERVIX
	180.1 - (ICD9) MALIGNANT NEOPLASM OF EXOCERVIX
	180.8 - (ICD9) MALIGNANT NEOPLASM OF OTHER SPECIFIED SITES OF CERVIX
	180.9 - (ICD9) MALIGNANT NEOPLASM OF CERVIX UTERI UNSPECIFIED SITE
	181 - (ICD9) MALIGNANT NEOPLASM OF PLACENTA
	182 - (ICD9) MALIGNANT NEOPLASM OF BODY OF UTERUS
	182.0 - (ICD9) MALIGNANT NEOPLASM OF CORPUS UTERI EXCEPT ISTHMUS
	182.1 - (ICD9) MALIGNANT NEOPLASM OF ISTHMUS
	182.8 - (ICD9) MALIGNANT NEOPLASM OF OTHER SPECIFIED SITES OF BODY OF UTERUS
	183 - (ICD9) MALIGNANT NEOPLASM OF OVARY AND OTHER UTERINE ADNEXA
	183.0 - (ICD9) MALIGNANT NEOPLASM OF OVARY
	183.2 - (ICD9) MALIGNANT NEOPLASM OF FALLOPIAN TUBE
	183.3 - (ICD9) MALIGNANT NEOPLASM OF BROAD LIGAMENT OF UTERUS
	183.4 - (ICD9) MALIGNANT NEOPLASM OF PARAMETRIUM
	183.5 - (ICD9) MALIGNANT NEOPLASM OF ROUND LIGAMENT OF UTERUS
	183.8 - (ICD9) MALIGNANT NEOPLASM OF OTHER SPECIFIED SITES OF UTERINE ADNEXA
	183.9 - (ICD9) MALIGNANT NEOPLASM OF UTERINE ADNEXA UNSPECIFIED SITE
	184 - (ICD9) MALIGNANT NEOPLASM OF OTHER AND UNSPECIFIED FEMALE GENITAL ORGANS
	184.0 - (ICD9) MALIGNANT NEOPLASM OF VAGINA
	184.1 - (ICD9) MALIGNANT NEOPLASM OF LABIA MAJORA
	184.2 - (ICD9) MALIGNANT NEOPLASM OF LABIA MINORA
	184.3 - (ICD9) MALIGNANT NEOPLASM OF CLITORIS
	184.4 - (ICD9) MALIGNANT NEOPLASM OF VULVA UNSPECIFIED SITE
	184.8 - (ICD9) MALIGNANT NEOPLASM OF OTHER SPECIFIED SITES OF FEMALE GENITAL ORGANS
	184.9 - (ICD9) MALIGNANT NEOPLASM OF FEMALE GENITAL ORGAN SITE UNSPECIFIED
	185 - (ICD9) MALIGNANT NEOPLASM OF PROSTATE
	186 - (ICD9) MALIGNANT NEOPLASM OF TESTIS
	186.0 - (ICD9) MALIGNANT NEOPLASM OF UNDESCENDED TESTIS
	186.9 - (ICD9) MALIGNANT NEOPLASM OF OTHER AND UNSPECIFIED TESTIS
	187 - (ICD9) MALIGNANT NEOPLASM OF PENIS AND OTHER MALE GENITAL ORGANS
	187.1 - (ICD9) MALIGNANT NEOPLASM OF PREPUCE
	187.2 - (ICD9) MALIGNANT NEOPLASM OF GLANS PENIS
	187.3 - (ICD9) MALIGNANT NEOPLASM OF BODY OF PENIS
	187.4 - (ICD9) MALIGNANT NEOPLASM OF PENIS PART UNSPECIFIED
	187.5 - (ICD9) MALIGNANT NEOPLASM OF EPIDIDYMIS
	187.6 - (ICD9) MALIGNANT NEOPLASM OF SPERMATIC CORD
	187.7 - (ICD9) MALIGNANT NEOPLASM OF SCROTUM
	187.8 - (ICD9) MALIGNANT NEOPLASM OF OTHER SPECIFIED SITES OF MALE GENITAL ORGANS
	187.9 - (ICD9) MALIGNANT NEOPLASM OF MALE GENITAL ORGAN SITE UNSPECIFIED
	188 - (ICD9) MALIGNANT NEOPLASM OF BLADDER
	188.0 - (ICD9) MALIGNANT NEOPLASM OF TRIGONE OF URINARY BLADDER
	188.1 - (ICD9) MALIGNANT NEOPLASM OF DOME OF URINARY BLADDER
	188.2 - (ICD9) MALIGNANT NEOPLASM OF LATERAL WALL OF URINARY BLADDER
	188.3 - (ICD9) MALIGNANT NEOPLASM OF ANTERIOR WALL OF URINARY BLADDER
	188.4 - (ICD9) MALIGNANT NEOPLASM OF POSTERIOR WALL OF URINARY BLADDER
	188.5 - (ICD9) MALIGNANT NEOPLASM OF BLADDER NECK
	188.6 - (ICD9) MALIGNANT NEOPLASM OF URETERIC ORIFICE
	188.7 - (ICD9) MALIGNANT NEOPLASM OF URACHUS
	188.8 - (ICD9) MALIGNANT NEOPLASM OF OTHER SPECIFIED SITES OF BLADDER
	188.9 - (ICD9) MALIGNANT NEOPLASM OF BLADDER PART UNSPECIFIED
	189 - (ICD9) MALIGNANT NEOPLASM OF KIDNEY AND OTHER AND UNSPECIFIED URINARY ORGANS
	189.0 - (ICD9) MALIGNANT NEOPLASM OF KIDNEY EXCEPT PELVIS
	189.1 - (ICD9) MALIGNANT NEOPLASM OF RENAL PELVIS
	189.2 - (ICD9) MALIGNANT NEOPLASM OF URETER
	189.3 - (ICD9) MALIGNANT NEOPLASM OF URETHRA
	189.4 - (ICD9) MALIGNANT NEOPLASM OF PARAURETHRAL GLANDS
	189.8 - (ICD9) MALIGNANT NEOPLASM OF OTHER SPECIFIED SITES OF URINARY ORGANS
	189.9 - (ICD9) MALIGNANT NEOPLASM OF URINARY ORGAN SITE UNSPECIFIED
	190 - (ICD9) MALIGNANT NEOPLASM OF EYE
	190.0 - (ICD9) MALIGNANT NEOPLASM OF EYEBALL EXCEPT CONJUNCTIVA CORNEA RETINA AND CHOROID
	190.1 - (ICD9) MALIGNANT NEOPLASM OF ORBIT
	190.2 - (ICD9) MALIGNANT NEOPLASM OF LACRIMAL GLAND
[truncated: 7,106 more rows]
