# Supplementary material for: Reproducibility of real-world evidence studies using clinical practice data to inform regulatory and coverage decisions
Source: Nat Commun. 2022 Aug 31;13:5126. doi: 10.1038/s41467-022-32310-3 (PMC9430007; doi:10.1038/s41467-022-32310-3)
Supplement: Supplementary file 7 — Supplementary Dataset 4 [file 41467_2022_32310_MOESM7_ESM.zip › Data S4 Study specific author contact files with details of implementation/REPEAT_083_final.xlsx]

## Sheet: Assumptions
Category	Assumptions
MEASURES	The algorithms used to define variables for replication of the study are provided in the worksheet named 'codes'
	For this study replication: we assumed both inpatient confinement file and medical services file were used to define ICD9 diagnosis and ICD9 procedure codes. We used the medical services filter to define HCPCS/CPT4 codes
Inclusion/Exclusion	We assumed the exclusion criteria 'US territories' meant anything which is not a US state
Covariates	We assumed 'provider category codes' from the Optum data dictionary were used to define providers and the codes used to define provider (obgyn, pcp, pediatric provider and other) are provided in the worksheet 'codes'
	We assumed that provider category codes had to be present on the same claims as the HPV vaccination code rather than simply on the same day of HPV vaccine
COHORT CREATION
ANALYSIS
	We assumed age category 19-21 and number of doses of vaccine =1 are the reference category in the analysis

## Sheet: Attrition table
Females between age of 19-26 who received at least one HPV vaccination between Jan 2006 - Nov 2009 from Optum database
	Less Excluded Patients	Remaining Patients
All patients in our database		68328408
Patients with HPV vaccine between Jan 1st 2006 - Nov 30th 2009 Date of vaccination is cohort entry date (CED)	-67867133	461275
Excluded due to insufficient enrollment on CED	-28	461247
Excluded based on occurrence of HPV vaccine [measured from Jan 1st 2004 up to 1 day prior to CED]	-4	461243
Excluded based on Age less than 19 years on CED	-307677	153566
Excluded based on Age more than 26 years on CED	-9142	144424
Excluded based on enrollment [meaured from 180 days prior to CED up to 1110 days after CED]	-120443	23981
Excluded based on State on CED, if belonged to anything other than 50 US states and DC	-100	23881
Final cohort		23881

## Sheet: Cohort as text
COHORT CREATION Cohort Entry Entry date: Between Jan 01, 2006 and Nov 30, 2009. If a patient has multiple possible qualifying cohort entry events, the patient enters the cohort on the first-occurring qualifying event before exclusions are applied. Enrollment Measure: Enrollment Cohort Inclusion Measure: All patients with HPV vaccine. For the purposes of identifying potential qualifying cohort ent…

## Sheet: Analysis as text
Statistical Analysis Baseline covariate assessment Date of 1st HPV vaccine is cohort entry date (CED) This study evaluated the following patient characteristics: Assessed on CED- Age Region Assessed on same claim as vaccination- Provider (ObGyn, PCPs, Adolescent/Pediatrics, Other providers) Assessed 180 days prior up to 30 days after CED- Cervical dysplasia Assessed 180days prior up to 1110 days …

## Sheet: Table 1
	ORIGINAL STUDY			REPLICATED STUDY
	N	%		N	%
Overall	24964	100		23881	100
Age at 1st dose
19-21	14111	56.5		12522	52.435
22-26	10853	43.5		11357	47.5566
Region
Midwest	7113	28.5		6281	26.3012
Northeast	3361	13.5		3023	12.6586
South	10841	43.4		10242	42.8877
West	3649	14.6		4335	18.1525
Provider giving 1st dose
Obsetrics/Gynecology	12180	48.8		11787	49.3572
Primary care provider	8725	35		8543	35.7732
Adolescent/Pediatric provider	3295	13.2		2248	9.41334
Other	764	3.1		1301	5.44785
Year of 1st dose
2006	1369	5.5		1501	6.28533
2007	10398	41.7		9842	41.2127
2008	7929	31.8		7523	31.502
2009	5268	21.1		5015	21
Number of doses received
1	5369	21.5		4274	17.8971
2	5951	23.8		4916	20.5854
3	13477	54		14386	60.2404
4+	167	0.7		305	1.27717
Appropriate interval between doses 1 and 3
Appropriate	8719	34.9		8872	37.1509
Inappropriate	4925	19.7		5819	24.3667
Less than 3 doses	11320	45.3		9190	38.4825
History of cervical dysplasia
No	20847	83.5		19673	82.3793
Yes	4117	16.5		4208	17.6207
Number of women who received tests btwn months 1 and 37 after the 1st dose
Pap test	19797	79.3		19367	81.0979
	Median (Q1–Q3)			Median (Q1, Q3)
Days between doses 1 and 2	66 (61–94)			67 (62, 109)
Days between doses 1 and 3, n (%)	194 (183, 231)			195 (183, 245)

## Sheet: Outcome
Outcome	Risk
Percent of patients who received Pap 3 test 3 years following vaccine initiation
ORIGINAL STUDY	0.793
REPLICATED STUDY	0.811

## Sheet: Codes
Adolescent/Pediatrics
This event measure was defined as occurring when any of the following criteria were met:
	The occurrence of Medical Services with the following attributes:
	Provider Category is any of: { "0343", "0344", "0345", "0347", "0348", "0354", "0355", "0357", "0358", "0359", "0360", "0361", "0363", "1175", "1421", "1703", "1783", "1794", "1826", "1845", "1886", "2093", "2110", "2197", "2260", "2285", "2292", "2295", "2376", "2453", "2513", "2606", "2634", "2716", "2721", "2753", "2761", "2844", "3058", "3234", "3244", "3270", "3436", "3454", "3478", "3682", …
	0343
	0344
	0345
	0347
	0348
	0354
	0355
	0357
	0358
	0359
	0360
	0361
	0363
	1175
	1421
	1703
	1783
	1794
	1826
	1845
	1886
	2093
	2110
	2197
	2260
	2285
	2292
	2295
	2376
	2453
	2513
	2606
	2634
	2716
	2721
	2753
	2761
	2844
	3058
	3234
	3244
	3270
	3436
	3454
	3478
	3682
	3778
	3793
	3833
	4070
	4278
	5068
	5656
	5722
	5727
	5762
	5770
	5793
	5908
	HCPCS/PROC_CD Procedure Code is any of: { "90649", "90650" }
	90649 - Human Papilloma virus (HPV) vaccine, types 6, 11, 16, 18 (quadrivalent), 3 dose schedule, for intramuscular use
	90650 - Human Papilloma virus (HPV) vaccine, types 16, 18, bivalent, 3 dose schedule, for intramuscular use
Cervical dysplasia
This event measure was defined as occurring when any of the following criteria were met:
	The occurrence of Inpatient Confinement with the following attributes:
	Diagnosis Code (Any Position), ICD-9 is any of: { "622.10", "622.11", "622.12", "795.00", "795.01", "795.02", "795.03", "795.04", "180.1", "180.8", "233.1" }
	622.10 - DYSPLASIA OF CERVIX UNSPECIFIED
	622.11 - MILD DYSPLASIA OF CERVIX
	622.12 - MODERATE DYSPLASIA OF CERVIX
	795.00 - ABNORMAL GLANDULAR PAPANICOLAOU SMEAR OF CERVIX
	795.01 - PAPANICOLAOU SMEAR OF CERVIX WITH ATYPICAL SQUAMOUS CELLS OF UNDETERMINED SIGNIFICANCE (ASC-US)
	795.02 - PAPANICOLAOU SMEAR OF CERVIX WITH ATYPICAL SQUAMOUS CELL CANNOT EXCLUDE HIGH GRADE SQUAMOUS INTRAEPITHELIAL LESION (ASC-H)
	795.03 - PAPANICOLAOU SMEAR OF CERVIX WITH LOW GRADE SQUAMOUS INTRAEPITHELIAL LESION (LGSIL)
	795.04 - PAPANICOLAOU SMEAR OF CERVIX WITH HIGH GRADE SQUAMOUS INTRAEPITHELIAL LESION (HGSIL)
	180.1 - MALIGNANT NEOPLASM OF EXOCERVIX
	180.8 - MALIGNANT NEOPLASM OF OTHER SPECIFIED SITES OF CERVIX
	233.1 - CARCINOMA IN SITU OF CERVIX UTERI
	The occurrence of Medical Services with the following attributes:
	Diagnosis Code (Any Position), ICD-9 is any of: { "180.1", "180.8", "233.1", "622.10", "622.11", "622.12", "795.00", "795.01", "795.02", "795.03", "795.04" }
	180.1 - MALIGNANT NEOPLASM OF EXOCERVIX
	180.8 - MALIGNANT NEOPLASM OF OTHER SPECIFIED SITES OF CERVIX
	233.1 - CARCINOMA IN SITU OF CERVIX UTERI
	622.10 - DYSPLASIA OF CERVIX UNSPECIFIED
	622.11 - MILD DYSPLASIA OF CERVIX
	622.12 - MODERATE DYSPLASIA OF CERVIX
	795.00 - ABNORMAL GLANDULAR PAPANICOLAOU SMEAR OF CERVIX
	795.01 - PAPANICOLAOU SMEAR OF CERVIX WITH ATYPICAL SQUAMOUS CELLS OF UNDETERMINED SIGNIFICANCE (ASC-US)
	795.02 - PAPANICOLAOU SMEAR OF CERVIX WITH ATYPICAL SQUAMOUS CELL CANNOT EXCLUDE HIGH GRADE SQUAMOUS INTRAEPITHELIAL LESION (ASC-H)
	795.03 - PAPANICOLAOU SMEAR OF CERVIX WITH LOW GRADE SQUAMOUS INTRAEPITHELIAL LESION (LGSIL)
	795.04 - PAPANICOLAOU SMEAR OF CERVIX WITH HIGH GRADE SQUAMOUS INTRAEPITHELIAL LESION (HGSIL)
	The occurrence of Medical Services with the following attributes:
	HCPCS/PROC_CD Procedure Code is any of: { "47454", "56820", "56821", "57420", "57421", "57452", "57455", "57456", "57460", "57461", "57522" }
	47454 - 47454
	56820 - Colposcopy of the vulva / Colposcopy of the vulva;
	56821 - Colposcopy of the vulva; with biopsy(s)
	57420 - Colposcopy of the entire vagina, with cervix if present / Colposcopy of the entire vagina, with cervix if present;
	57421 - Colposcopy of the entire vagina, with cervix if present; with biopsy(s) / Colposcopy of the entire vagina, with cervix if present; with biopsy(s) of vagina/cervix
	57452 - Colposcopy (vaginoscopy); (separate procedure) / Colposcopy of the cervix including upper/adjacent vagina / Colposcopy of the cervix including upper/adjacent vagina;
	57455 - Colposcopy of the cervix including upper/adjacent vagina; with biopsy(s) of the cervix
	57456 - Colposcopy of the cervix including upper/adjacent vagina; with endocervical curettage
	57460 - Colposcopy (vaginoscopy); with loop electrode excision procedure of the cervix / Colposcopy of the cervix including upper/adjacent vagina; with loop electrode biopsy(s) of the cervix
	57461 - Colposcopy of the cervix including upper/adjacent vagina; with loop electrode conization of the cervix
	57522 - Conization of cervix, with or without fulguration, with or without dilation and curettage, with or without repair; loop electrode excision
HPV tests
This event measure was defined as occurring when any of the following criteria were met:
	The occurrence of Inpatient Confinement with the following attributes:
	Diagnosis Code (Any Position), ICD-9 is any of: { "V73.81" }
	V73.81 - SPECIAL SCREENING EXAMINATION FOR HUMAN PAPILLOMAVIRUS (HPV)
	The occurrence of Medical Services with the following attributes:
	Diagnosis Code (Any Position), ICD-9 is any of: { "V73.81" }
	V73.81 - SPECIAL SCREENING EXAMINATION FOR HUMAN PAPILLOMAVIRUS (HPV)
	The occurrence of Medical Services with the following attributes:
	HCPCS/PROC_CD Procedure Code is any of: { "87620", "87621", "87622" }
	87620 - Infectious agent detection by nucleic acid (DNA or RNA); papillomavirus, human, direct probe technique
	87621 - Infectious agent detection by nucleic acid (DNA or RNA); papillomavirus, human, amplified probe technique
	87622 - Infectious agent detection by nucleic acid (DNA or RNA); papillomavirus, human, quantification
HPV vaccine
This event measure was defined as occurring when any of the following criteria were met:
	The occurrence of Medical Services with the following attributes:
	HCPCS/PROC_CD Procedure Code is any of: { "90649", "90650" }
	90649 - Human Papilloma virus (HPV) vaccine, types 6, 11, 16, 18 (quadrivalent), 3 dose schedule, for intramuscular use
	90650 - Human Papilloma virus (HPV) vaccine, types 16, 18, bivalent, 3 dose schedule, for intramuscular use
ObGyn
This event measure was defined as occurring when any of the following criteria were met:
	The occurrence of Medical Services with the following attributes:
	Provider Category is any of: { "0286", "0287", "0289", "0293", "0294", "0300", "0302", "0303", "0304", "0305", "0306", "0307", "1333", "1373", "1375", "1773", "1800", "1852", "1950", "1980", "2011", "2218", "2236", "2267", "2281", "2363", "2369", "2448", "2645", "2651", "2846", "2949", "3290", "3553", "3802", "4077", "4263", "4639", "5362", "5702", "5723", "5748", "6062", "7038", "7045" }
	0286
	0287
	0289
	0293
	0294
	0300
	0302
	0303
	0304
	0305
	0306
	0307
	1333
	1373
	1375
	1773
	1800
	1852
	1950
	1980
	2011
	2218
	2236
	2267
	2281
	2363
	2369
	2448
	2645
	2651
	2846
	2949
	3290
	3553
	3802
	4077
	4263
	4639
	5362
	5702
	5723
	5748
	6062
	7038
	7045
	HCPCS/PROC_CD Procedure Code is any of: { "90649", "90650" }
	90649 - Human Papilloma virus (HPV) vaccine, types 6, 11, 16, 18 (quadrivalent), 3 dose schedule, for intramuscular use
	90650 - Human Papilloma virus (HPV) vaccine, types 16, 18, bivalent, 3 dose schedule, for intramuscular use
Other providers
This event measure was defined as occurring when any of the following criteria were met:
	The occurrence of Medical Services with the following attributes:
	Provider Category is not any of: { "0343", "0344", "0345", "0347", "0348", "0354", "0355", "0357", "0358", "0359", "0360", "0361", "0363", "1175", "1421", "1703", "1783", "1794", "1826", "1845", "1886", "2093", "2110", "2197", "2260", "2285", "2292", "2295", "2376", "2453", "2513", "2606", "2634", "2716", "2721", "2753", "2761", "2844", "3058", "3234", "3244", "3270", "3436", "3454", "3478", "368…
	0343
	0344
	0345
	0347
	0348
	0354
	0355
	0357
	0358
	0359
	0360
	0361
	0363
	1175
	1421
	1703
	1783
	1794
	1826
	1845
	1886
	2093
	2110
	2197
	2260
	2285
	2292
	2295
	2376
	2453
	2513
	2606
	2634
	2716
	2721
	2753
	2761
	2844
	3058
	3234
	3244
	3270
	3436
	3454
	3478
	3682
	3778
	3793
	3833
	4070
	4278
	5068
	5656
	5722
	5727
	5762
	5770
	5793
	5908
	0308
	0311
	0312
	0313
	0314
	0316
	0317
	0318
	0319
	0326
	0327
	0329
	0330
	0331
	0332
	0333
	0334
	0335
	0336
	0338
	0339
	0340
	0341
	0342
	1046
	1113
	1127
	1133
	1419
	1423
	1643
	1646
	1661
	1673
	1694
	1697
	1719
	1721
	1743
	1755
	1764
	1785
	1790
	1832
	1854
	1864
	1865
	1927
	2050
	2189
	2219
	2228
	2233
	2249
	2280
	2286
	2313
	2314
	2324
	2340
	2354
	2359
	2373
	2375
	2378
	2384
	2392
	2403
	2446
	2574
	2607
	2610
	2613
	2614
	2615
	2628
	2630
	2677
	2736
	2790
	2835
	2842
	2978
	2996
	3150
	3241
	3268
	3350
	3531
	3702
	3787
	3812
	4135
	4206
	4362
	4404
	4641
	4645
	4648
	4835
	4876
	5063
	5086
	5683
	5696
	5706
	5724
	5732
	5736
	5774
	5781
	5829
	5982
	5991
	5994
	5998
	6000
	6080
	6685
	0286
	0287
	0289
	0293
	0294
	0300
	0302
	0303
	0304
	0305
	0306
	0307
	1333
	1373
	1375
	1773
	1800
	1852
	1950
	1980
	2011
	2218
	2236
	2267
	2281
	2363
	2369
	2448
	2645
	2651
	2846
	2949
	3290
	3553
	3802
	4077
	4263
	4639
	5362
	5702
	5723
	5748
	6062
	7038
	7045
	HCPCS/PROC_CD Procedure Code is any of: { "90649", "90650" }
	90649 - Human Papilloma virus (HPV) vaccine, types 6, 11, 16, 18 (quadrivalent), 3 dose schedule, for intramuscular use
	90650 - Human Papilloma virus (HPV) vaccine, types 16, 18, bivalent, 3 dose schedule, for intramuscular use
PCPs
This event measure was defined as occurring when any of the following criteria were met:
	The occurrence of Medical Services with the following attributes:
	Provider Category is any of: { "0308", "0311", "0312", "0313", "0314", "0316", "0317", "0318", "0319", "0326", "0327", "0329", "0330", "0331", "0332", "0333", "0334", "0335", "0336", "0338", "0339", "0340", "0341", "0342", "1046", "1113", "1127", "1133", "1419", "1423", "1643", "1646", "1661", "1673", "1694", "1697", "1719", "1721", "1743", "1755", "1764", "1785", "1790", "1832", "1854", "1864", …
	0308
	0311
	0312
	0313
	0314
	0316
	0317
	0318
	0319
	0326
	0327
	0329
	0330
	0331
	0332
	0333
	0334
	0335
	0336
	0338
	0339
	0340
	0341
	0342
	1046
	1113
	1127
	1133
	1419
	1423
	1643
	1646
	1661
	1673
	1694
	1697
	1719
	1721
	1743
	1755
	1764
	1785
	1790
	1832
	1854
	1864
	1865
	1927
	2050
	2189
	2219
	2228
	2233
	2249
	2280
	2286
	2313
	2314
	2324
	2340
	2354
	2359
	2373
	2375
	2378
	2384
	2392
	2403
	2446
	2574
	2607
	2610
	2613
	2614
	2615
	2628
	2630
	2677
	2736
	2790
	2835
	2842
	2978
	2996
	3150
	3241
	3268
	3350
	3531
	3702
	3787
	3812
	4135
	4206
	4362
	4404
	4641
	4645
	4648
	4835
	4876
	5063
	5086
	5683
	5696
	5706
	5724
	5732
	5736
	5774
	5781
	5829
	5982
	5991
	5994
	5998
	6000
	6080
	6685
	HCPCS/PROC_CD Procedure Code is any of: { "90649", "90650" }
	90649 - Human Papilloma virus (HPV) vaccine, types 6, 11, 16, 18 (quadrivalent), 3 dose schedule, for intramuscular use
	90650 - Human Papilloma virus (HPV) vaccine, types 16, 18, bivalent, 3 dose schedule, for intramuscular use
Pap tests
This event measure was defined as occurring when any of the following criteria were met:
	The occurrence of Medical Services with the following attributes:
	HCPCS/PROC_CD Procedure Code is any of: { "88141", "88142", "88143", "88147", "88148", "88150", "88152", "88153", "88154", "88155", "88164", "88165", "88166", "88167", "88174", "88175", "G0123", "G0124", "G0141", "G0143", "G0145", "G0147", "G0148", "P3000", "P3001", "Q0091", "91.46" }
	88141 - Cytopathology, cervical or vaginal (any reporting system), requiring interpretation by physician / Cytopathology, cervical or vaginal (any reporting system), requiring interpretation by physician (List separately in addition to code for technical service) / Cytopathology, cervical or vaginal (any reporting system); requiring interpretation by physician (List separately in addition to code…
	88142 - Cytopathology, cervical or vaginal (any reporting system), collected in preservative fluid, automated thin layer preparation; manual screening under physician supervision
	88143 - Cytopathology, cervical or vaginal (any reporting system), collected in preservative fluid, automated thin layer preparation; with manual screening and rescreening under physician supervision
	88147 - Cytopathology smears, cervical or vaginal; screening by automated system under physician supervision
	88148 - Cytopathology smears, cervical or vaginal; screening by automated system with manual rescreening under physician supervision
	88150 - Cytopathology, slides, cervical or vaginal; manual screening under physician supervision
	88152 - Cytopathology, slides, cervical or vaginal; with manual screening and computer-assisted rescreening under physician supervision
	88153 - Cytopathology, slides, cervical or vaginal; with manual screening and rescreening under physician supervision
	88154 - Cytopathology, slides, cervical or vaginal; with manual screening and computer-assisted rescreening using cell selection and review under physician supervision
	88155 - Cytopathology, slides, cervical or vaginal, definitive hormonal evaluation (eg, maturation index, karyopyknotic index, estrogenic index) (List separately in addition to code(s) for other technical and interpretation services) / Cytopathology, slides, cervical or vaginal, definitive hormonal evaluation (eg, maturation index, karyopyknotic index, estrogenic index) (List separately in additi…
	88164 - Cytopathology, slides, cervical or vaginal (the Bethesda System); manual screening under physician supervision
	88165 - Cytopathology, slides, cervical or vaginal (the Bethesda System); with manual screening and rescreening under physician supervision
	88166 - Cytopathology, slides, cervical or vaginal (the Bethesda System); with manual screening and computer-assisted rescreening under physician supervision
	88167 - Cytopathology, slides, cervical or vaginal (the Bethesda System); with manual screening and computer-assisted rescreening using cell selection and review under physician supervision
	88174 - Cytopathology, cervical or vaginal (any reporting system), collected in preservative fluid, automated thin layer preparation; screening by automated system, under physician supervision
	88175 - Cytopathology, cervical or vaginal (any reporting system), collected in preservative fluid, automated thin layer preparation; with screening by automated system and manual rescreening or review, under physician supervision / Cytopathology, cervical or vaginal (any reporting system), collected in preservative fluid, automated thin layer preparation; with screening by automated system and m…
	G0123 - SCREENING CYTOPATHOLOGY, CERVICAL OR VAGINAL (ANY REPORTING SYSTEM), COLLECTED IN PRESERVATIVE FLUID, AUTOMATED THIN LAYER PREPARATION, SCREENING BY CYTOTECHNOLOGIST UNDER PHYSICIAN SUPERVISION / SCREENING CYTOPATHOLOGY, CERVICAL OR VAGINAL (ANY REPORTING SYSTEM), COLLECTED IN PRESERVATIVE FLUID, AUTOMATED THIN LAYER PREPARATION, SCREENING BY CYTOTECHNOLOGIST UNDER PHYSICIAN SUPERVISION
	G0124 - SCREENING CYTOPATHOLOGY, CERVICAL OR VAGINAL (ANY REPORTING SYSTEM), COLLECTED IN PRESERVATIVE FLUID, AUTOMATED THIN LAYER PREPARATION, REQUIRING INTERPRETATION BY PHYSICIAN / SCREENING CYTOPATHOLOGY, CERVICAL OR VAGINAL (ANY REPORTING SYSTEM), COLLECTED IN PRESERVATIVE FLUID, AUTOMATED THIN LAYER PREPARATION, REQUIRING INTERPRETATION BY PHYSICIAN
	G0141 - SCREENING CYTOPATHOLOGY SMEARS, CERVICAL OR VAGINAL, PERFORMED BY AUTOMATED SYSTEM, WITH MANUAL RESCREENING, REQUIRING INTERPRETATION BY PHYSICIAN
	G0143 - SCREENING CYTOPATHOLOGY, CERVICAL OR VAGINAL (ANY REPORTING SYSTEM), COLLECTED IN PRESERVATIVE FLUID, AUTOMATED THIN LAYER PREPARATION, WITH MANUAL SCREENING AND RESCREENING BY CYTOTECHNOLOGIST UNDER PHYSICIAN SUPERVISION / SCREENING CYTOPATHOLOGY, CERVICAL OR VAGINAL (ANY REPORTING SYSTEM), COLLECTED IN PRESERVATIVE FLUID, AUTOMATED THIN LAYER PREPARATION, WITH MANUAL SCREENING AND RESCR…
	G0145 - SCREENING CYTOPATHOLOGY, CERVICAL OR VAGINAL (ANY REPORTING SYSTEM), COLLECTED IN PRESERVATIVE FLUID, AUTOMATED THIN LAYER PREPARATION, WITH SCREENING BY AUTOMATED SYSTEM AND MANUAL RESCREENING UNDER PHYSICIAN SUPERVISION / SCREENING CYTOPATHOLOGY, CERVICAL OR VAGINAL (ANY REPORTING SYSTEM), COLLECTED IN PRESERVATIVE FLUID, AUTOMATED THIN LAYER PREPARATION, WITH SCREENING BY AUTOMATED SYS…
	G0147 - SCREENING CYTOPATHOLOGY SMEARS, CERVICAL OR VAGINAL, PERFORMED BY AUTOMATED SYSTEM UNDER PHYSICIAN SUPERVISION
	G0148 - SCREENING CYTOPATHOLOGY SMEARS, CERVICAL OR VAGINAL, PERFORMED BY AUTOMATED SYSTEM WITH MANUAL RESCREENING
	P3000 - SCREENING PAPANICOLAOU SMEAR, CERVICAL OR VAGINAL, UP TO THREE SMEARS, BY TECHNICIAN UNDER PHYSICIAN SUPERVISION
	P3001 - SCREENING PAPANICOLAOU SMEAR, CERVICAL OR VAGINAL, UP TO THREE SMEARS, REQUIRING INTERPRETATION BY PHYSICIAN
	Q0091 - SCREENING PAPANICOLAOU SMEAR; OBTAINING, PREPARING AND CONVEYANCE OF CERVICAL OR VAGINAL SMEAR TO LABORATORY
	91.46 - MICROSCOPIC EXAMINATION OF SPECIMEN FROM FEMALE GENITAL TRACT, CELL BLOCK AND PAPANICOLAOU SMEAR
	The occurrence of Inpatient Confinement with the following attributes:
	Procedure Code (Any Position), ICD-9 is any of: { "91.46" }
	91.46 - MICROSCOPIC EXAMINATION OF SPECIMEN FROM FEMALE GENITAL TRACT, CELL BLOCK AND PAPANICOLAOU SMEAR
	The occurrence of Medical Services with the following attributes:
	Procedure Code (Any Position), ICD-9 is any of: { "91.46" }
	91.46 - MICROSCOPIC EXAMINATION OF SPECIMEN FROM FEMALE GENITAL TRACT, CELL BLOCK AND PAPANICOLAOU SMEAR
Region
This measure re-categorizes State as follows:
	Northeast: { CT = CONNECTICUT, ME = MAINE, MA = MASSACHUSETTS, NH = NEW HAMPSHIRE, RI = RHODE ISLAND, VT = VERMONT, NJ = NEW JERSEY, NY = NEW YORK, PA = PENNSYLVANIA }
	Northcentral: { IL = ILLINOIS, IN = INDIANA, MI = MICHIGAN, OH = OHIO, WI = WISCONSIN, IA = IOWA, KS = KANSAS, MN = MINNESOTA, MO = MISSOURI, ND = NORTH DAKOTA, NE = NEBRASKA, SD = SOUTH DAKOTA }
	South: { AL = Alabama, DC = DISTRICT OF COLUMBIA, DE = DELAWARE, FL = FLORIDA, GA = Georgia, KY = KENTUCKY, MD = MARYLAND, MS = MISSISSIPPI, NC = NORTH CAROLINA, SC = SOUTH CAROLINA, TN = TENNESSEE, VA = VIRGINIA, WV = WEST VIRGINIA, AR = Arkansas, LA = LOUISIANA, OK = OKLAHOMA, TX = TEXAS }
	West: { AZ = Arizona, CO = COLORADO, ID = IDAHO, MT = MONTANA, NM = NEW MEXICO, NV = NEVADA, UT = UTAH, WY = WYOMING, AK = Alaska, CA = CALIFORNIA, HI = HAWAII, OR = OREGON, WA = WASHINGTON }
Well women exams
This event measure was defined as occurring when any of the following criteria were met:
	The occurrence of Inpatient Confinement with the following attributes:
	Diagnosis Code (Any Position), ICD-9 is any of: { "V72.31" }
	V72.31 - ROUTINE GYNECOLOGICAL EXAMINATION
	The occurrence of Medical Services with the following attributes:
	Diagnosis Code (Any Position), ICD-9 is any of: { "V72.31" }
	V72.31 - ROUTINE GYNECOLOGICAL EXAMINATION
