# Supplementary material for: Reproducibility of real-world evidence studies using clinical practice data to inform regulatory and coverage decisions
Source: Nat Commun. 2022 Aug 31;13:5126. doi: 10.1038/s41467-022-32310-3 (PMC9430007; doi:10.1038/s41467-022-32310-3)
Supplement: Supplementary file 7 — Supplementary Dataset 4 [file 41467_2022_32310_MOESM7_ESM.zip › Data S4 Study specific author contact files with details of implementation/REPEAT_084_final.xlsx]

## Sheet: Assumptions
Category	Assumptions
MEASURES	The algorithms used to define the variables in the replication of the study are provided in the worksheet named 'codes'
Our replication was only among patients who visited dermatologists
Outcomes	The manuscript reported outcomes separately for those who visited a dermatologist and who didn't. We replicated the outcome only for the group of patients who visited dermatologist
	We assumed the drugs were defined based on the generic name of drugs. The generic names we assumed were used are provided in the worksheet 'codes'
Inclusion/Exclusion	The manuscript mentions occurrence of at least 2 Acne diagnoses as an inclusion criterion. We assumed the 2nd diagnosis date was the cohort entry date (CED)
	We assumed ICD9 diagnosis codes to define Rosacea and the assumed codes are provided in the worksheet names 'codes'
	We assumed the exclusion criteria 'Rosacea' was assessed 365 days prior to and including CED (Rationale: 2 Acne diagnosis had to occur within 365 days hence maintained the same assessment period)
	The manuscript states 'Patients who were continuously enrolled in the OptumInsight Clinformatics DataMart' but no other details are given about the temporality of this requirement. We assumed that patients had to be enrolled on the CED and were censored at disenrollment
	We assumed that the Dermatologist visit was defined using the following 'Provider Category Code': “0438”, “0739”, “1814”, “2781”, “6029”, “0439”, “1125”, “1309”, “1765”, “1818”, “1958”, “2381”, “3246”, “5741”, “5993”, “0440”, “0740”, “3419”, “4033”, “5585”, “0441”, “0442”, “0718”, “2079”, “3060”, “4318”, “0741”, “3641”, “2852”, “3100”, “4363”, “2777”, “2991” and these codes had to occur on the sa…
COHORT CREATION
ANALYSIS PLAN

## Sheet: Attrition table
Patients with Acne diagnosis between Jan 01, 2004 and Dec 31, 2013 from Optum database
	Less Excluded Patients	Remaining Patients
All patients in our database		75524500
Patients with 2 Acne diagnosis between Jan 1st 2004 - Dec 31st 2013 Date of Acne diagnosis is cohort entry date (CED)	-74631544	892956
Excluded due to insufficient enrollment on CED	-299	892657
Included if at least 1 Acne diagnosis is based on Dermatologist [measured from Jan 1st 2004 up to and included CED]	-163753	728904
Excluded based on Age<12years on CED	-11778	717126
Excluded based on Age>40years on CED	-82210	634916
Excluded based on occurrence of Rosacea [measured 365 days prior up to and including CED]	-15235	619681
Final cohort		619681

## Sheet: Cohort as text
COHORT CREATION Cohort Entry Entry date: Between Jan 01, 2004 and Dec 31, 2013. If a patient has multiple possible qualifying cohort entry events, the patient enters the cohort on the first-occurring qualifying event before exclusions are applied. Enrollment Measure: Enrollment Cohort Inclusion Measure: All patients with 2 Acne diagnosis. For the purposes of identifying potential qualifying cohor…

## Sheet: Analysis as text
Statistical Analysis Patient Characteristics This study evaluated the following patient characteristics: Age Gender The default assessment period for the above was the period beginning 180 days prior to the start of the follow-up period, and ending one day prior to the start of the follow-up period. Study Outcomes The following study outcomes were defined: Use of oral antibiotics measured over th…

## Sheet: Results
Outcome: Number of courses of treatment prescribed per 100 patients
ORIGINAL STUDY
Systemic agent	2004	2010	2013
Isotretinoin	5.43	4.12	5.35
Spironolactone	2.08	4.1	8.13
Combined oral contraceptive	34.31	29.65	30.74
All antibiotics	26.24	22.9	27.08
REPLICATED STUDY
Systemic agent	2004	2010	2013
Isotretinoin	12.7446	5.06079	4.62675
Spironolactone	2.6644	5.34525	7.20704
Combined oral contraceptive	12.8521	20.7317	19.6658
All antibiotics	30.0452	28.14	26.6084

## Sheet: Codes
Courses of therapy
This measure creates a logical OR of events, and identifies all occurrences of one or more specified events:
	Oral antibiotics
	Contraceptives
	Spironolactone
	Isotretinoin
Isotretinoin
This event measure was defined as occurring when any of the following criteria were met:
	The occurrence of Prescription Claims with the following attributes:
	NDC Generic Name is any of: { "ISOTRETINOIN" }
	ISOTRETINOIN
Oral antibiotics
This event measure was defined as occurring when any of the following criteria were met:
	The occurrence of Prescription Claims with the following attributes:
	NDC Generic Name is any of: { “SULFAMETHOXAZOLE/TRIMETHOPRIM”, “DOXYCYCLINE CALCIUM”, “DOXYCYCLINE HYCLATE”, “DOXYCYCLINE HYCLATE/EYELID CLEANSER 3/EYELID EMOLLIENT NO.1”, “DOXYCYCLINE HYCLATE/EYELID CLEANSER NO2/EYELID CLEANSER NO3”, “DOXYCYCLINE HYCLATE/SKIN CLEANSER COMBINATION NO.19”, “DOXYCYCLINE MONOHYDRATE”, “DOXYCYCLINE MONOHYDRATE/BENZOYL PEROXIDE”, “DOXYCYCLINE MONOHYDRATE/OMEGA-3 COMBI…
	SULFAMETHOXAZOLE/TRIMETHOPRIM
	DOXYCYCLINE CALCIUM
	DOXYCYCLINE HYCLATE
	DOXYCYCLINE HYCLATE/EYELID CLEANSER 3/EYELID EMOLLIENT NO.1
	DOXYCYCLINE HYCLATE/EYELID CLEANSER NO2/EYELID CLEANSER NO3
	DOXYCYCLINE HYCLATE/SKIN CLEANSER COMBINATION NO.19
	DOXYCYCLINE MONOHYDRATE
	DOXYCYCLINE MONOHYDRATE/BENZOYL PEROXIDE
	DOXYCYCLINE MONOHYDRATE/OMEGA-3 COMBINATION NO.1/EYE MASK
	DOXYCYCLINE MONOHYDRATE/SALICYLIC ACID/OCTINOXATE/ZINC OXIDE
	DOXYCYCLINE MONOHYDRATE/SKIN CLEANSER COMBINATION NO.9
	MINOCYCLINE HCL
	MINOCYCLINE HCL MICROSPHERES
	MINOCYCLINE HCL/EMOL COMB NO.16/SKIN CLNSR L4/TOP AGENT NO.3
	MINOCYCLINE HCL/EYELID CLEANSER COMBINATION NO. 1
	MINOCYCLINE HCL/WIPES WITH SKIN CLEANSER NO.4
	AMOXICILLIN
	AMOXICILLIN/POTASSIUM CLAVULANATE
	LANSOPRAZOLE/AMOXICILLIN TRIHYDRATE/CLARITHROMYCIN
	OMEPRAZOLE/CLARITHROMYCIN/AMOXICILLIN TRIHYDRATE
	CEPHALEXIN
	CEPHALEXIN HCL
	AZITHROMYCIN
	AZITHROMYCIN HYDROGEN CITRATE
	NDC Route of Administration Description is any of: { "ORAL" }
	ORAL
	Days Supplied is at least 30.0
Contraceptives
This event measure was defined as occurring when any of the following criteria were met:
	The occurrence of Prescription Claims with the following attributes:
	NDC Generic Name is any of: { "DESOGESTREL-ETHINYL ESTRADIOL", "DESOGESTREL-ETHINYL ESTRADIOL/ETHINYL ESTRADIOL", "DROSPIRENONE/ESTRADIOL", "DROSPIRENONE/ETHINYL ESTRADIOL/LEVOMEFOLATE CALCIUM", "ESTRADIOL", "ESTRADIOL ACETATE", "ESTRADIOL BENZOATE", "ESTRADIOL CYPIONATE", "ESTRADIOL CYPIONATE/MEDROXYPROGESTERONE ACETATE", "ESTRADIOL MICRONIZED", "ESTRADIOL VALERATE", "ESTRADIOL VALERATE/DIENOGES…
	DESOGESTREL-ETHINYL ESTRADIOL
	DESOGESTREL-ETHINYL ESTRADIOL/ETHINYL ESTRADIOL
	DROSPIRENONE/ESTRADIOL
	DROSPIRENONE/ETHINYL ESTRADIOL/LEVOMEFOLATE CALCIUM
	ESTRADIOL
	ESTRADIOL ACETATE
	ESTRADIOL BENZOATE
	ESTRADIOL CYPIONATE
	ESTRADIOL CYPIONATE/MEDROXYPROGESTERONE ACETATE
	ESTRADIOL MICRONIZED
	ESTRADIOL VALERATE
	ESTRADIOL VALERATE/DIENOGEST
	ESTRADIOL/LEVONORGESTREL
	ESTRADIOL/NORETHINDRONE ACETATE
	ESTRADIOL/NORGESTIMATE
	ETHINYL ESTRADIOL
	ETHINYL ESTRADIOL/DROSPIRENONE
	ETHYNODIOL DIACETATE-ETHINYL ESTRADIOL
	ETONOGESTREL/ETHINYL ESTRADIOL
	LEVONORGESTREL
	LEVONORGESTREL-ETH ESTRA/ETHINYL ESTRADIOL
	LEVONORGESTREL-ETHINYL ESTRADIOL
	LEVONORGESTREL-ETHINYL ESTRADIOL/PREGNANCY TEST KIT
	NORELGESTROMIN/ETHINYL ESTRADIOL
	NORETHINDRONE
	NORETHINDRONE ACETATE
	NORETHINDRONE ACETATE-ETHINYL ESTRADIOL
	NORETHINDRONE ACETATE-ETHINYL ESTRADIOL/FERROUS FUMARATE
	NORETHINDRONE-ETHINYL ESTRADIOL
	NORETHINDRONE-MESTRANOL
	NORGESTIMATE-ETHINYL ESTRADIOL
	NORGESTREL
	NORGESTREL-ETHINYL ESTRADIOL
	ULIPRISTAL ACETATE
	NDC Route of Administration Description is any of: { "ORAL" }
	ORAL
Rosacea
This event measure was defined as occurring when any of the following criteria were met:
	The occurrence of Inpatient Confinement with the following attributes:
	Diagnosis Code (Any Position), ICD-9 is any of: { "695.3" }
	695.3 - ROSACEA
	The occurrence of Medical Services with the following attributes:
	Diagnosis Code (Any Position), ICD-9 is any of: { "695.3" }
	695.3 - ROSACEA
Spironolactone
This event measure was defined as occurring when any of the following criteria were met:
	The occurrence of Prescription Claims with the following attributes:
	NDC Generic Name is any of: { "SPIRONOLACTONE", "SPIRONOLACTONE, MICRONIZED", "SPIRONOLACTONE/HYDROCHLOROTHIAZIDE" }
	SPIRONOLACTONE
	SPIRONOLACTONE, MICRONIZED
	SPIRONOLACTONE/HYDROCHLOROTHIAZIDE
Acne
This event measure was defined as occurring when any of the following criteria were met:
	The occurrence of Inpatient Confinement with the following attributes:
	Diagnosis Code (Any Confinement Position), ICD-9 is any of: { "706.1" }
	706.1 - OTHER ACNE
	The occurrence of Medical Services with the following attributes:
	Diagnosis Code (Any Position), ICD-9 is any of: { "706.1" }
	706.1 - OTHER ACNE
Acne dermatologist
This event measure was defined as occurring when any of the following criteria were met:
	The occurrence of Medical Services with the following attributes:
	Provider Category is any of: { "0438", "0739", "1814", "2781", "6029", "0439", "1125", "1309", "1765", "1818", "1958", "2381", "3246", "5741", "5993", "0440", "0740", "3419", "4033", "5585", "0441", "0442", "0718", "2079", "3060", "4318" }
	0438
	0739
	1814
	2781
	6029
	0439
	1125
	1309
	1765
	1818
	1958
	2381
	3246
	5741
	5993
	0440
	0740
	3419
	4033
	5585
	0441
	0442
	0718
	2079
	3060
	4318
	Diagnosis Code (Any Position) is any of: { "706.1" }
	706.1 - (ICD9) OTHER ACNE
	The occurrence of Inpatient Confinement with the following attributes:
	Provider - Category Code is any of: { "0439", "3419", "5741", "2079", "2781", "3060", "0740", "0440", "1125", "0718", "0442", "6029", "1309", "0438", "5993", "0441", "0741", "3641", "2852", "3100", "4363", "2777", "2991" }
	0439
	3419
	5741
	2079
	2781
	3060
	0740
	0440
	1125
	0718
	0442
	6029
	1309
	0438
	5993
	0441
	0741
	3641
	2852
	3100
	4363
	2777
	2991
	Diagnosis Code (Any Confinement Position) is any of: { "706.1" }
	706.1 - (ICD9) OTHER ACNE
Acne (cohort entry)
This measure was defined as:
1. New Sequence
	1.1. The occurrence of Redacted84_acne; and
	1.2. The occurrence of Redacted84_acne, starting at least one day after the start of 1.1, and starting at most 365 days after the start of 1.1.
The event of interest in this group is 1.2.
Contraceptives_outcome
This measure identifies continuous days that the following measure has:
	Contraceptives, with an allowed gap of 30 days and an episode extension of 0 days.
Isotretinoin_outcome
This measure identifies continuous days that the following measure has:
	Isotretinoin, with an allowed gap of 30 days and an episode extension of 0 days.
Spironolactone_outcome
This measure identifies continuous days that the following measure has:
	Spironolactone, with an allowed gap of 30 days and an episode extension of 0 days.
Antibiotics_outcome
This measure identifies continuous days that the following measure has:
	Oral Antibiotics, with an allowed gap of 30 days and an episode extension of 0 days.
