# Supplementary material for: Reproducibility of real-world evidence studies using clinical practice data to inform regulatory and coverage decisions
Source: Nat Commun. 2022 Aug 31;13:5126. doi: 10.1038/s41467-022-32310-3 (PMC9430007; doi:10.1038/s41467-022-32310-3)
Supplement: Supplementary file 7 — Supplementary Dataset 4 [file 41467_2022_32310_MOESM7_ESM.zip › Data S4 Study specific author contact files with details of implementation/REPEAT_090_final.xlsx]

## Sheet: Assumptions
Category	Assumptions
MEASURES	The algorithm used to define all the variables in the replication of the study are provided in the sheet named 'codes'
Exposure	The manuscript describes exposure as intravitreal injections (CPT code 67028) involving either bevacizumab (drug codes: J3590, J9035, J3490, C9257, C9399, Q2024) or ranibizumab (drug codes: J2778, C9233). However, it was not clear whether injection CPT code and the drug code should be on the same date or same claim. Hence, we assumed these code should be on the same date.
Inclusion/Exclusion	We assumed patients with 'unknown' gender were excluded
Outcomes	According to the manuscript, to define outcome of Endophthalmitis: endophthalmitis diagnosis code was required in conjunction with a code for a “tap and inject” procedure, a vitrectomy or intravitreal injection of antibiotics. We assumed 'in conjunction' meant that the diagnosis code and procedure code had to occur on the same date
	A part of the outcome definition includes "intravitreal injection on antibiotics". We made assumptions about the list of antibiotics and the HCPCS codes used to define those antibiotics (provided in the work sheet 'codes')
Covariates	We assumed the covariate 'other' which is mentioned in the Table 1 meant occurrence of cystoid macular edema or other neovascularization
	We assumed the covariate 'Diabetes' mentioned in the Table 1 refers to Diabetic macular edema
	We assumed the covariate 'multiple' which is mentioned in the Table 1 meant occurrence of more than one of the following condition (AMD, Diabetes, Retinal vein Occlusion, Other)
	There is no race/ethnicity information in our database, so we could not assess this variable.
COHORT CREATION
ANALYSIS

## Sheet: Attrition table
All intravitreal injections (episode level) using bevacizumab and ranibizumab between 01/01/2005 to 12/31/2012 from Optum database.
	Injections in cohort
All injections in dataset. Each injection date is called cohort entry date (CED)	702545
After excluding due to insufficient time in plan [continuous enrollment for at least 6 months prior to and up to 1 month after CED]	632144
After excluding due to injections not bevacizumab or ranibizumab	490082
After excluding due to prior endophthalmitis, intraocular surgery, or >1 medication on CED	479943
After excluding if gender is unknown	479858
Final cohort	479858
Exposure: bevacizumab	387746
Reference: ranibizumab	92112

## Sheet: Programming_Protocol
AIM:
To determine if the distribution of bevacizumab through compounding pharmacies increases the risk of endophthalmitis compared to the distribution of single-use vials of ranibizumab from the manufacturer.
Data source:
	Optum (from 01/01/2005 to 12/31/2012.)
Cohort Identification:
1	Cohort Summary
All intravitreal injections (CPT code 67028) using bevacizumab and ranibizumab (episode level).
2	Important steps for cohort formation
2.1	Inclusion criteria
	Identify all intravitreal injections (CPT code 67028) between 01/01/2005 and 12/31/2012.
	(Episode level Cohort) Each injection date is called cohort entry date (CED)
	Continuous enrollment is required 6 months prior to the CED and 1 month after the CED.
	Exposure group is the injections involving bevacizumab (drug codes: J3590, J9035, J3490, C9257, C9399, Q2024) and reference is the injections involving ranibizumab (drug codes: J2778, C9233). The injections have to be on the same date with the intravitreal injection code (CPT code 67028).
2.2	Exclude index injections if:
	Prior endophthalmitis occurred any time prior to the CED.
	Intraocular surgery occurred within 15 days prior to the CED or occurred between the CED and a diagnosis of endophthalmitis.
	Gender is unknown
Please provide a flowchart of the study cohort assembly
	Initial cohort (N= )
	Total injections in dataset
			Number of injections excluded for insufficient time in plan
	Injections after exclusions (N= )
			Number of injections not bevacizumab or ranibizumab
	Injections after exclusions (N= )
			Number of injections excluded for previous endophthalmitis, intraocular surgery, or >1 medication given at injection
	Number of final injections (N= )
	(Bevacizumab N=
	Ranibizumab N= )
Covariates
	Demographics (measured on CED)
	Age
	Gender
	Injection-associated diagnosis (measured during 6 months prior to the CED)
	Age-related macular degeneration (AMD)
	Diabetic macular edema (DME)
	Retinal vein occlusions (RVO)
	Other (cystoid macular edema, other neovascularization)
	Multiple ("yes" if more than one of the above symptoms exist)
	Calendar year of the index injection
Outcome
	Endophthalmitis, defined by having 1 endophthalmitis diagnosis code with a code for a “tap and inject” procedure, OR a vitrectomy OR intravitreal injection of antibiotics
	Endophthalmitis diagnosis codes has to occur on the same day as one of the 3 procedure codes (tap and inject/vitrectomy/intravitreal antibiotics)
	HCPCS codes which is used to define antibiotics has to occur on the same as the CPT code 67028 to be considered as intravitreal antibiotic injection
	Outcomes must occur from 1-14 days after CED (excluding the CED).
Statistical analysis
1	Table 1
Variable		Bevacizumab		Ranibizumab		p-value
Total injections
Age (mean, ±SD)
Female, %
Diagnosis (%)
AMD
DME
RVO
Other
Multiple
2	Number of outcomes by exposure group
3	Univariate and multivariate logistic regression analyses:
	Univariate logistic regression: predict odds ratio (OR) and 95% CI of having endophthalmitis for exposure, each of the covariate in Table 1, and calendar year of injection.
	Multivariate logistic regression: add covariates in table 1 and calendar year of injection to the previous univariate logistic regression model.
	Provide "Table 2A" and "Table 2B" as following:
	Table 2A: Unadjusted odds ratios for developing endophthalmitis
Variables		Unadjusted OR		95% CI		p-value
Bevacizumab
Age
Gender
Male
Female
Year of Injection
Diagnosis
AMD
DME
RVO
Other
Multiple
	Table 2B: Adjusted odds ratios for developing endophthalmitis
Variables		Adjusted OR		95% CI		p-value
Bevacizumab
Age
Gender
Male
Female
Year of Injection
Diagnosis
AMD
DME
RVO
Other
Multiple

## Sheet: Table 1
	ORIGINAL STUDY				REPLICATED STUDY
Variable	Bevacizumab	Ranibizumab	p-value		Bevacizumab	Ranibizumab	p-value
Total injections	296565	87245			387746	92112
Age in years (mean, ±SD)	74.7 (10.0)	76.6 (7.9)	<0.001		75.59 (9.95)	77.13 (8.20)	<0.001
Female, %	0.589	0.606	<0.001		230,187 (59.37%)	56,131 (60.94%)	<0.001
Race (%)
White	0.083	0.808
Black	0.067	0.053
Hispanic	0.046	0.037
Asian	0.015	0.011
Other/Unknown	0.078	0.099
Diagnosis (%)			<0.001				<0.001
AMD	227,286 (76.6%)	79,010 (90.6%)			295,959 (76.33%)	83,440 (90.59%)
DME	34,222 (11.5%)	2,204 (2.5%)			123,668 (31.89%)	22,950 (24.92%)
RVO	25,493 (8.6%)	5,244 (6.0%)			42,229 (10.89%)	7,352 (7.98%)
Other	7,848 (2.7%)	331 (0.4%)			72,977 (18.82%)	15,717 (17.06%)
Multiple	1,716 (0.6%)	456 (0.5%)			136,829 (35.29%)	33,291 (36.14%)

## Sheet: Outcomes
Outcome: OR for developing endophthalmitis
Adjusted model	OR (95% CI)	p-value
ORIGINAL RESULTS	0.66 (0.39-1.09)
REPLICATED RESULTS	0.89 (0.61-1.32)	0.57
	Bevacizumab	Ranibizumab
Number of events	127	33
Risk per injection	0.000327534	0.00035826

## Sheet: Codes
All codes are provided in the manuscriot except for antibiotics:
Diagnosis	ICD 9 codes (any setting/position)
Endophthalmitis	360.0x, 360.1x
Diabetes	250.xx, 362.0x, 362.82
Age-related Macular Degeneration	362.50, 362.51, 361.52
Retinal Vein Occlusion	362.3x
Cystoid Macular Edema	362.53, 362.83
Other Neovascularization	362.16, 365.83, 365.8
Procedures	CPT codes
Intravitreal injection	67028
Vitreous tap	67015
Vitreous tap and injection	67025
Pars Plana Vitrectomy	67036
Intraocular Surgery	650xx-653xx, 657xx-660xx, 671xx, 67250, 67255, 67299
Drugs	Drug codes
Bevacizumab	J3590, J9035, J3490, C9257, C9399, Q2024
Ranibizumab	J2778, C9233
Antibiotics (intravitreal injection only)	vancomycin: J3370
	amikacin: J0278, S0016, S0072
	ceftazidime: J0713
