# Supplementary material for: Reproducibility of real-world evidence studies using clinical practice data to inform regulatory and coverage decisions
Source: Nat Commun. 2022 Aug 31;13:5126. doi: 10.1038/s41467-022-32310-3 (PMC9430007; doi:10.1038/s41467-022-32310-3)
Supplement: Supplementary file 7 — Supplementary Dataset 4 [file 41467_2022_32310_MOESM7_ESM.zip › Data S4 Study specific author contact files with details of implementation/REPEAT_092_final.xlsx]

## Sheet: Assumptions
Category	Assumptions
MEASURES	The algorithms used to define variables used for replication of the study are provided in the sheet named 'codes'
Inclusion/Exclusion	We assumed any diagnosis/procedure position and inpatient/outpatient/carrier claims files to define inclusion/exclusion criteria
	We assumed Renal transplant was defined using diagnosis and procedure codes. We assumed diagnosis codes based on the paper "Epidemiology of post-transplant malignancy in Asian renal transplant recipients: a population-based study." We assumed the following HCPCS codes “50360”, “50365”, “50370”, “50380” and ICD9 procedure code 55.6
	We assumed having any claim from the Skilled Nursing Facility or Hospice files overlapping the cohort entry date will represent the exclusion criteria of "resided in a skilled nursing facility or nursing home, or were receiving hospice care on cohort entry date"
	We assumed Atrial fibrillation, Dialysis and Anticoagulants were defined based on REPEAT standard measures
	We assumed Atrial Fibrillation was assessed in the time period: 183 day prior to and including cohort entry date (CED).
	We assumed DVT, PE, Mitral valve disease, Heart valve repair and replacement were defined based on codes from the paper "Safety and effectiveness of dabigatran and warfarin in routine care of patients with atrial fibrillation: John D. Seeger et al"
	We assumed Joint replacement is defined by hip and knee replacement using procedure codes based on papers "Patterns of Therapy Switching, Augmentation, and Discontinuation After Initiation of Treatment With Select Medications in Patients With Osteoarthritis: Mugdha Gore et al" and "Joint Replacement Surgeries Among Medicare Beneficiaries in Rural Compared With Urban Areas: Mark L. Francis. et al"
	We assumed Dialysis and Renal transplant was assessed in the time period: 183 day prior to and up to 1 day prior to CED.
Covariates	We assumed any diagnosis/procedure position and inpatient/outpatient/carrier claims files to define covariates
	We assumed Diabetes, Hypercholesterolemia, Hypertension, Acute kidney failure, Chronic kidney disease, Obesity, acute MI, Coronary re-vascularization, Heart failure, Smoking, Stroke, Other cerebrovascular disease, TIA, Falls, Fractures, Home health care, NSAIDS, ACEs, ARBs, Antiplatelets, Antiarrhythmics, Beta blockers, Calcium channel blockers, Digoxin, Loop diuretics, Thiazides, Potassium spari…
	We assumed Peptic ulcer disease was defined based on codes from paper "Rate of bleeding-related episodes in adult patients with primary immune thrombocytopenia: a retrospective cohort study using a large administrative medical claims database in the US: Ivy Altomare et al"
	We assumed Other ischemic heart disease was defined based on codes from paper "Association Between Hospitalization for Heart Failure and Dipeptidyl Peptidase 4 Inhibitors in Patients With Type 2 Diabetes: An Observational Study: Alex Z. Fu et al"
	We assumed the covariate 'prior hospitalized bleed event' is defined based codes given in supplement for 'Major bleeding events'
	We assumed Cardioversion and Cardio ablation was defined using procedure codes based on papers "Administrative billing codes accurately identified occurrence of electrical cardioversion and ablation/maze procedures in a prospective cohort study of atrial fibrillation patients: Alexa N. Ehlert et al" and "Risk of stroke after catheter ablation versus cardioversion for atrial fibrillation: A propen…
	We assumed Syncope was defined using diagnosis codes based on paper "Initiation of Nonselective Alpha,-Antagonist Therapy and Occurrence of Hypotension-Related Adverse Events Among Men with Benign Prostatic Hyperplasia: A Retrospective Cohort Study: Elizabeth Chrischilles et al"
	We assumed Walker use, Wheelchair use and home oxygen was defined using HCPCS codes based on paper "Measuring Frailty in Medicare Data: Development and Validation of a Claims-Based Frailty Index: Dae Hyun Kim et al"
	We assumed the codes to define CHADS2 score based on paper "Anticoagulant use for the prevention of stroke in patients with atrial fibrillation: findings from a multi-payer analysis: Kathleen Lang et al"
	We assumed that the "drug" component of HAS-BLED score was defined using generic name of drugs based on paper "Safety and effectiveness of dabigatran and warfarin in routine care of patients with atrial fibrillation: John D. Seeger et al"
	We assumed Estrogen therapy as hormone replacement therapy and defined using brand names of drugs from website "https://www.fda.gov/ForConsumers/ByAudience/ForWomen/ucm118627.htm#estonly"
	We assumed Histamine h2 antagonist was defined based on generic name of drugs from website "https://www.drugs.com/drug-class/h2-antagonists.html?condition_id=&generic=1&sort=rating&order=desc"
	We assumed Proton pump inhibitors were defined based on generic name of drugs from website "https://www.drugs.com/drug-class/proton-pump-inhibitors.html?condition_id=&generic=1&sort=rating&order=desc"
	We assumed Selective serotonin reuptake inhibitor antidepressants were defined based on generic name of drugs from website "https://www.drugs.com/drug-class/ssri-antidepressants.html?condition_id=&generic=1&sort=rating&order=desc"
	We assumed Injectable anticoagulant was defined based on generic name of drugs from website "https://masshealthdruglist.ehs.state.ma.us/MHDL/pubtheradetail.do?id=110"
	We assumed Fibrates was defined based on generic name of drugs from website "https://www.drugs.com/drug-class/fibric-acid-derivatives.html?condition_id=&generic=1&sort=rating&order=desc"
	We assumed Insulin, Metformin, Sulphonylureas was defined based on generic name of drugs based on paper "Association Between Hospitalization for Heart Failure and Dipeptidyl Peptidase 4 Inhibitors in Patients With Type 2 Diabetes: An Observational Study: Alex Z. Fu et al"
	We also assumed 'other diabetes related drugs' meant drugs belonging to following drug class (alpha-glucosidase inhibitor, amylin analogs, dpp4is, glucagon like peptide1 receptor agonist, meglitinides, sodium glucose cotransporter2 inhibitor and thiazolidinediones). We assumed these were defined based on generic names from paper "Association Between Hospitalization for Heart Failure and Dipeptidy…
	We assumed Azole antifungals were defined using generic name of drugs based on websites "https://www.ncbi.nlm.nih.gov/pmc/articles/PMC88906/pdf/cm000040.pdf" and "https://www.drugs.com/drug-class/azole-antifungals.html?condition_id=&generic=1&sort=rating&order=desc"
	We assumed 'low income' was described using the variable "dual status code 01 to 06" based on website "https://www.benefits.gov/benefit/4396"
	We assumed Region was defined based on website "https://www2.census.gov/geo/docs/maps-data/maps/reg_div.txt"
	We assumed Anemia and malignancy were defined using diagnosis codes provided in the work sheet 'codes'
	We assumed Thyroid replacement was defined based on generic names from website "https://www.drugs.com/drug-class/thyroid-drugs.html?condition_id=&generic=1&sort=rating&order=desc"
	We assumed Gout was defined using diagnosis codes based on papers "Effect of Urate-Lowering Therapy on All-Cause and Cardiovascular Mortality in Hyperuricemic Patients without Gout: A Case-Matched Cohort Study: Jiunn-Horng Chen et al" and "Evaluation of Health Care Costs and Utilization Patterns for Patients With Gout: Haesuk Park et al"
	We assumed that the count of ED visits reflected the number of different days with occurrence of that type
	We assumed Rural msa was defined based on website "https://www.cms.gov/Medicare/Medicare-Fee-for-Service-Payment/ProspMedicareFeeSvcPmtGen/index.html" using file 2014 End of Year Zip Code File. The zip codes 90227, 62328 and 30100 did not have any value associated with it to classify them as either rural or urban hence we made assumption that patients with these zip codes are classified as rural
	We assumed Prescriber characteristics was defined based on "Line HCFA provider Specialty code" from the carrier claims files (https://www.resdac.org/sites/resdac.umn.edu/files/CMS_PRVDR_SPCLTY_TB_rev01242018_0.txt). Patients with the following codes between 7 days prior to and up to 7 days after CED were classified as having cardiologist (06), Internal medicine (11) and Family medicine (07) as th…
COHORT CREATION
ANALYSIS
	There was discrepancy in age category (main paper: table 1/figure 2 and supplement: etable2). We assumed age was categorized as given in the table1/figure2

## Sheet: Attrition table
Patients 65 years or above with nonvalvular AF who initiated dabigatran or rivaroxaban between Nov 4 2011 - June 30 2014 from Medicare database
	Less Excluded Patients	Remaining Patients
All patients in our database		6886908
Patients with Rivaroxaban or Dabigatran between Nov 4 2011 - June 30 2014 Date of prescription is cohort entry date (CED)	-5920509	966399
Patients with enrollment Medicare A, B and D [measured 183 prior and up to and including CED]	-213446	752953
Excluded because patient qualified in >1 exposure category	-86	752867
Excluded based on No HMO Coverage [measured 183 prior and up to and including CED]	-209443	543424
Excluded based on Age less than 65 years on CED	-54951	488473
Excluded based on non-occurrence of Atrial fibrillation [measured 183 prior and up to and including CED]	-160750	327723
Excluded based on Anticoagulants [measured from jan 1st 2010 up to 1 day prior to CED]	-164282	163441
Excluded based on Hospice/SNF [measured 183 prior and up to and including CED]	-16702	146739
Excluded based on Hospitalization extending beyond index date	-3018	143721
Excluded based on occurrence of Mitral valve disease [measured 183 prior and up to 1 day prior to CED]	-6400	137321
Excluded based on occurrence of Heart valve replacement [measured 183 prior and up to and including CED]	-1937	135384
Excluded based on occurcen of Heart valve repair [measured 183 prior and up to and including CED]	-13	135371
Excluded based on occurrence of DVT/PE [measured 183 prior and up to and including CED]	-4779	130592
Excluded based on occurrence of Joint replacement [measured 183 prior and up to and including CED]	-2570	128022
Excluded based on occurrence of Renal transplant [measured 183 prior and up to and including CED]	-176	127846
Excluded based on occurrence of Dialysis [measured 183 prior and up to and including CED]	-132	127714
Final cohort		127714

## Sheet: Cohort as text
COHORT CREATION Cohort Entry Entry date: Between Nov 04, 2011 and Jun 30, 2014. If a patient has multiple possible qualifying cohort entry events, the patient enters the cohort on the first-occurring qualifying event before exclusions are applied. Enrollment Measure: Enrollment (Part A B D) Prior Enrollment: 183 days Referent Group: All users of Dabigatran. For the purposes of identifying potenti…

## Sheet: Analysis as text
Statistical Analysis Baseline covariate assessment In the primary analysis, the baseline covariates were assessed by default in the period beginning 183 days prior to the cohort entry date, and ending one day prior to the cohort entry date (except prescriber specialty and metabolic inhibitors). Follow-up for Outcomes The primary analysis used a variable-length follow-up design. Follow-up began on…

## Sheet: Table 1
	UNWEIGHTED COHORT						WEIGHTED COHORT
	ORIGINAL COHORT			REPLICATED COHORT			ORIGINAL COHORT			REPLICATED COHORT
	Dabigatran (N = 52,240)	Rivaroxaban (N = 66,651)		Dabigatran (N = 34,924)	Rivaroxaban (N = 38,850)		Dabigatran (N = 52264)	Rivaroxaban (N = 66630)		Dabigatran (N = 34,927)	Rivaroxaban (N = 38,846)
Variables	%	%		%	%		%	%		%	%
Age categories (%)
65-74	0.5	0.51		0.45	0.423		0.5	0.5		0.433	0.433
75-84	0.4	0.4		0.409	0.419		0.4	0.4		0.416	0.415
>=85	0.1	0.09		0.141	0.159		0.09	0.09		0.152	0.152
Female (%)	0.47	0.47		0.508	0.518		0.47	0.47		0.514	0.514
Race (%)
White	0.91	0.92		0.91	0.917		0.92	0.92		0.915	0.915
Black	0.04	0.03		0.038	0.037		0.04	0.04		0.038	0.037
Other	0.05	0.04		0.051	0.046		0.05	0.05		0.048	0.048
Medical History
General (%)
Diabetes	0.34	0.32		0.313	0.31		0.33	0.33		0.311	0.311
Hyperlipidemia	0.39	0.4		0.606	0.617		0.39	0.39		0.613	0.613
Hypertension	0.86	0.86		0.764	0.769		0.86	0.86		0.768	0.767
Kidney failure
Acute	0.03	0.03		0.049	0.059		0.03	0.03		0.056	0.055
Chronic	0.1	0.08		0.102	0.112		0.09	0.09		0.109	0.108
Obesity	0.14	0.15		0.098	0.102		0.15	0.15		0.101	0.101
Peptic ulcer disease	<1%	<1%		0.01	0.01		<1%	<1%		0.01	0.01
Prior hospitalized bleeding event	<1%	<1%		0.023	0.027		<1%	<1%		0.026	0.026
Smoking	0.18	0.2		0.191	0.204		0.19	0.19		0.2	0.2
Cardiovascular disease (%)
Acute Myocardial Infarction
Past 1 - 30 days	0.01	0.01		0.023	0.028		0.01	0.01		0.026	0.026
Past 31 - 183 days	0.01	0.01		0.013	0.013		0.01	0.01		0.013	0.013
Coronary revascularization	0.14	0.15		0.134	0.139		0.15	0.15		0.138	0.137
Heart Failure
Hospitalized	0.03	0.03		0.126	0.133		0.03	0.03		0.131	0.131
Oupatient	0.13	0.11		0.18	0.181		0.12	0.12		0.181	0.181
Other ischemic heart disease	0.06	0.06		0.372	0.384		0.06	0.06		0.381	0.38
Stroke
Past 1 - 30 days	0.02	0.02		0.078	0.08		0.02	0.02		0.079	0.079
Past 31 - 183 days	0.01	0.01		0.078	0.074		0.01	0.01		0.075	0.075
Other cerebrovascular disease	0.11	0.11		0.035	0.033		0.11	0.11		0.034	0.034
Transient Ischemic attack	0.06	0.06		0.054	0.052		0.06	0.06		0.052	0.052
Cardioablation	0.02	0.02		0.018	0.012		0.02	0.02		0.014	0.014
Cardioversion	0.09	0.09		0.098	0.088		0.09	0.09		0.091	0.091
Other medical conditions (%)
Falls	0.05	0.05		0.013	0.014		0.05	0.05		0.014	0.014
Fractures	0.01	0.01		0.034	0.041		0.01	0.01		0.039	0.039
Syncope	0.08	0.09		0.074	0.076		0.09	0.09		0.076	0.075
Walker use	0.02	0.02		0	0		0.02	0.02		0	0
CHADS2 score (%)
0-1	0.33	0.34		0.081	0.076		0.34	0.34		0.078	0.078
2	0.4	0.4		0.573	0.572		0.4	0.4		0.572	0.572
3	0.19	0.18		0.198	0.199		0.19	0.19		0.199	0.199
>=4	0.08	0.08		0.148	0.153		0.08	0.08		0.152	0.151
HAS-BLED score (%)
1	0.1	0.1		0.175	0.168		0.1	0.1		0.17	0.17
2	0.54	0.54		0.466	0.459		0.54	0.54		0.462	0.462
3	0.29	0.29		0.278	0.288		0.29	0.29		0.284	0.284
>=4	0.07	0.07		0.081	0.085		0.07	0.07		0.084	0.084
Medication use
General (%)
Estrogen Therapy	0.02	0.02		0.026	0.027		0.02	0.02		0.026	0.026
Histamine H2 antagonists	0.05	0.05		0.05	0.05		0.05	0.05		0.05	0.05
NSAIDs	0.14	0.14		0.143	0.142		0.14	0.14		0.142	0.142
Proton pump inhibitors	0.26	0.27		0.256	0.268		0.27	0.27		0.264	0.264
SSRIs	0.13	0.12		0.124	0.125		0.13	0.13		0.125	0.125
Cardiovascular (%)
ACEIs/ARBs	0.59	0.58		0.549	0.547		0.59	0.58		0.548	0.548
Antiarrhythmics	0.25	0.25		0.153	0.15		0.25	0.25		0.151	0.151
Anticoagulants (injectable)	0.07	0.09		0.004	0.005		0.08	0.08		0.005	0.005
Antiplatelet agents	0.13	0.15		0.166	0.177		0.14	0.14		0.173	0.173
Beta blockers	0.7	0.71		0.628	0.624		0.71	0.71		0.626	0.626
Calcium channel blockers	0.42	0.42		0.396	0.389		0.42	0.42		0.391	0.391
Digoxin	0.14	0.12		0.103	0.089		0.13	0.13		0.094	0.094
Diuretics
Loop	0.25	0.22		0.23	0.226		0.23	0.23		0.228	0.227
Potassium sparing	0.08	0.08		0.044	0.044		0.08	0.08		0.044	0.044
Thiazides	0.3	0.3		0.135	0.132		0.3	0.3		0.133	0.133
Nitrates	0.09	0.09		0.096	0.096		0.09	0.09		0.096	0.096
Statins	0.58	0.57		0.549	0.552		0.57	0.57		0.551	0.551
Fibrates	0.05	0.04		0.045	0.044		0.04	0.04		0.044	0.044
Diabetes related
Insulin	0.06	0.06		0.06	0.061		0.06	0.06		0.061	0.06
Metformin	0.15	0.15		0.145	0.136		0.15	0.15		0.14	0.139
Sulphonylureas	0.09	0.08		0.097	0.089		0.09	0.09		0.092	0.092
Other	0.04	0.04		0.06	0.057		0.04	0.04		0.058	0.058
Metabolic inhibitors
Amiodarone	<1%	<1%		0.103	0.106		<1%	<1%		0.105	0.105
Dronedarone	0.04	0.04		0.038	0.037		0.04	0.04		0.037	0.037
Azole antifungals	<1%	<1%		0.01	0.011		<1%	<1%		0.011	0.011
Provider Specialty
Cardiology	0.54	0.6		0.471	0.525		0.57	0.57		0.506	0.505
Family medicine	0.12	0.08		0.074	0.06		0.1	0.1		0.065	0.065
Internal medicine	0.21	0.19		0.157	0.152		0.2	0.2		0.154	0.154
Other	0.13	0.13		0.299	0.263		0.13	0.13		0.275	0.276

## Sheet: Sheet1
45	42.3	45%	42.3%		45%	42.3%
40.9	41.9	40.9%	41.9%		40.9%	41.9%
14.1	15.9	14.1%	15.9%		14.1%	15.9%
50.8	51.8	50.8%	51.8%		50.8%	51.8%
		%	%		%	%
91	91.7	91%	91.7%		91%	91.7%
3.8	3.7	3.8%	3.7%		3.8%	3.7%
5.1	4.6	5.1%	4.6%		5.1%	4.6%
		%	%		%	%
		%	%		%	%
31.3	31	31.3%	31%		31.3%	31%
60.6	61.7	60.6%	61.7%		60.6%	61.7%
76.4	76.9	76.4%	76.9%		76.4%	76.9%
		%	%		%	%
4.9	5.9	4.9%	5.9%		4.9%	5.9%
10.2	11.2	10.2%	11.2%		10.2%	11.2%
9.8	10.2	9.8%	10.2%		9.8%	10.2%
1	1	1%	1%		1%	1%
2.3	2.7	2.3%	2.7%		2.3%	2.7%
19.1	20.4	19.1%	20.4%		19.1%	20.4%
		%	%		%	%
		%	%		%	%
2.3	2.8	2.3%	2.8%		2.3%	2.8%
1.3	1.3	1.3%	1.3%		1.3%	1.3%
13.4	13.9	13.4%	13.9%		13.4%	13.9%
		%	%		%	%
12.6	13.3	12.6%	13.3%		12.6%	13.3%
18	18.1	18%	18.1%		18%	18.1%
37.2	38.4	37.2%	38.4%		37.2%	38.4%
		%	%		%	%
7.8	8	7.8%	8%		7.8%	8%
7.8	7.4	7.8%	7.4%		7.8%	7.4%
3.5	3.3	3.5%	3.3%		3.5%	3.3%
5.4	5.2	5.4%	5.2%		5.4%	5.2%
1.8	1.2	1.8%	1.2%		1.8%	1.2%
9.8	8.8	9.8%	8.8%		9.8%	8.8%
		%	%		%	%
1.3	1.4	1.3%	1.4%		1.3%	1.4%
3.4	4.1	3.4%	4.1%		3.4%	4.1%
7.4	7.6	7.4%	7.6%		7.4%	7.6%
0	0	0%	0%		0%	0%
		%	%		%	%
8.1	7.6	8.1%	7.6%		8.1%	7.6%
57.3	57.2	57.3%	57.2%		57.3%	57.2%
19.8	19.9	19.8%	19.9%		19.8%	19.9%
14.8	15.3	14.8%	15.3%		14.8%	15.3%
		%	%		%	%
17.5	16.8	17.5%	16.8%		17.5%	16.8%
46.6	45.9	46.6%	45.9%		46.6%	45.9%
27.8	28.8	27.8%	28.8%		27.8%	28.8%
8.1	8.5	8.1%	8.5%		8.1%	8.5%
		%	%		%	%
		%	%		%	%
2.6	2.7	2.6%	2.7%		2.6%	2.7%
5	5	5%	5%		5%	5%
14.3	14.2	14.3%	14.2%		14.3%	14.2%
25.6	26.8	25.6%	26.8%		25.6%	26.8%
12.4	12.5	12.4%	12.5%		12.4%	12.5%
		%	%		%	%
54.9	54.7	54.9%	54.7%		54.9%	54.7%
15.3	15	15.3%	15%		15.3%	15%
0.4	0.5	0.4%	0.5%		0.4%	0.5%
16.6	17.7	16.6%	17.7%		16.6%	17.7%
62.8	62.4	62.8%	62.4%		62.8%	62.4%
39.6	38.9	39.6%	38.9%		39.6%	38.9%
10.3	8.9	10.3%	8.9%		10.3%	8.9%
		%	%		%	%
23	22.6	23%	22.6%		23%	22.6%
4.4	4.4	4.4%	4.4%		4.4%	4.4%
13.5	13.2	13.5%	13.2%		13.5%	13.2%
9.6	9.6	9.6%	9.6%		9.6%	9.6%
54.9	55.2	54.9%	55.2%		54.9%	55.2%
4.5	4.4	4.5%	4.4%		4.5%	4.4%
		%	%		%	%
6	6.1	6%	6.1%		6%	6.1%
14.5	13.6	14.5%	13.6%		14.5%	13.6%
9.7	8.9	9.7%	8.9%		9.7%	8.9%
6	5.7	6%	5.7%		6%	5.7%
		%	%		%	%
10.3	10.6	10.3%	10.6%		10.3%	10.6%
3.8	3.7	3.8%	3.7%		3.8%	3.7%
1	1.1	1%	1.1%		1%	1.1%
		%	%		%	%
47.1	52.5	47.1%	52.5%		47.1%	52.5%
7.4	6	7.4%	6%		7.4%	6%
15.7	15.2	15.7%	15.2%		15.7%	15.2%
29.9	26.3	29.9%	26.3%		29.9%	26.3%

## Sheet: Outcomes
ORIGINAL STUDY
Outcome	HR (95% CI)	p-value
Thromboembolic Stroke	0.81 (0.65 - 1.01)	0.07
REPLICATED STUDY
Outcome	HR (95% CI)	p-value
Thromboembolic Stroke	0.71 (0.57 - 89)	0.0026
	Dabigatran	Rivaroxaban
Number of events/outcomes	139	179
Person-time in days	4135588	7234950
Rate per 100-person years	1.22679	0.903047

## Sheet: Codes
COMPONENT, CHADS2, Occurrence of congestive heart failure
This event measure was defined as occurring when any of the following criteria were met:
	The occurrence of Inpatient with the following attributes:
	ICD-9 Diagnosis Code (any position) is any of: { "428", "428.0", "428.1", "428.2", "428.20", "428.21", "428.22", "428.23", "428.3", "428.30", "428.31", "428.32", "428.33", "428.4", "428.40", "428.41", "428.42", "428.43", "428.9", "429.9" }
	428 - (ICD9) HEART FAILURE
	428.0 - (ICD9) CONGESTIVE HEART FAILURE UNSPECIFIED
	428.1 - (ICD9) LEFT HEART FAILURE
	428.2 - (ICD9) SYSTOLIC HEART FAILURE
	428.20 - (ICD9) UNSPECIFIED SYSTOLIC HEART FAILURE
	428.21 - (ICD9) ACUTE SYSTOLIC HEART FAILURE
	428.22 - (ICD9) CHRONIC SYSTOLIC HEART FAILURE
	428.23 - (ICD9) ACUTE ON CHRONIC SYSTOLIC HEART FAILURE
	428.3 - (ICD9) DIASTOLIC HEART FAILURE
	428.30 - (ICD9) UNSPECIFIED DIASTOLIC HEART FAILURE
	428.31 - (ICD9) ACUTE DIASTOLIC HEART FAILURE
	428.32 - (ICD9) CHRONIC DIASTOLIC HEART FAILURE
	428.33 - (ICD9) ACUTE ON CHRONIC DIASTOLIC HEART FAILURE
	428.4 - (ICD9) COMBINED SYSTOLIC AND DIASTOLIC HEART FAILURE
	428.40 - (ICD9) UNSPECIFIED COMBINED SYSTOLIC AND DIASTOLIC HEART FAILURE
	428.41 - (ICD9) ACUTE COMBINED SYSTOLIC AND DIASTOLIC HEART FAILURE
	428.42 - (ICD9) CHRONIC COMBINED SYSTOLIC AND DIASTOLIC HEART FAILURE
	428.43 - (ICD9) ACUTE ON CHRONIC COMBINED SYSTOLIC AND DIASTOLIC HEART FAILURE
	428.9 - (ICD9) HEART FAILURE UNSPECIFIED
	429.9 - (ICD9) HEART DISEASE UNSPECIFIED
	The occurrence of Outpatient with the following attributes:
	ICD-9 Diagnosis Code (any position) is any of: { "428", "428.0", "428.1", "428.2", "428.20", "428.21", "428.22", "428.23", "428.3", "428.30", "428.31", "428.32", "428.33", "428.4", "428.40", "428.41", "428.42", "428.43", "428.9", "429.9" }
	428 - (ICD9) HEART FAILURE
	428.0 - (ICD9) CONGESTIVE HEART FAILURE UNSPECIFIED
	428.1 - (ICD9) LEFT HEART FAILURE
	428.2 - (ICD9) SYSTOLIC HEART FAILURE
	428.20 - (ICD9) UNSPECIFIED SYSTOLIC HEART FAILURE
	428.21 - (ICD9) ACUTE SYSTOLIC HEART FAILURE
	428.22 - (ICD9) CHRONIC SYSTOLIC HEART FAILURE
	428.23 - (ICD9) ACUTE ON CHRONIC SYSTOLIC HEART FAILURE
	428.3 - (ICD9) DIASTOLIC HEART FAILURE
	428.30 - (ICD9) UNSPECIFIED DIASTOLIC HEART FAILURE
	428.31 - (ICD9) ACUTE DIASTOLIC HEART FAILURE
	428.32 - (ICD9) CHRONIC DIASTOLIC HEART FAILURE
	428.33 - (ICD9) ACUTE ON CHRONIC DIASTOLIC HEART FAILURE
	428.4 - (ICD9) COMBINED SYSTOLIC AND DIASTOLIC HEART FAILURE
	428.40 - (ICD9) UNSPECIFIED COMBINED SYSTOLIC AND DIASTOLIC HEART FAILURE
	428.41 - (ICD9) ACUTE COMBINED SYSTOLIC AND DIASTOLIC HEART FAILURE
	428.42 - (ICD9) CHRONIC COMBINED SYSTOLIC AND DIASTOLIC HEART FAILURE
	428.43 - (ICD9) ACUTE ON CHRONIC COMBINED SYSTOLIC AND DIASTOLIC HEART FAILURE
	428.9 - (ICD9) HEART FAILURE UNSPECIFIED
	429.9 - (ICD9) HEART DISEASE UNSPECIFIED
	The occurrence of Carrier Claims Line with the following attributes:
	ICD-9 Diagnosis Code is any of: { "428", "428.0", "428.1", "428.2", "428.20", "428.21", "428.22", "428.23", "428.3", "428.30", "428.31", "428.32", "428.33", "428.4", "428.40", "428.41", "428.42", "428.43", "428.9", "429.9" }
	428 - HEART FAILURE
	428.0 - CONGESTIVE HEART FAILURE UNSPECIFIED
	428.1 - LEFT HEART FAILURE
	428.2 - SYSTOLIC HEART FAILURE
	428.20 - UNSPECIFIED SYSTOLIC HEART FAILURE
	428.21 - ACUTE SYSTOLIC HEART FAILURE
	428.22 - CHRONIC SYSTOLIC HEART FAILURE
	428.23 - ACUTE ON CHRONIC SYSTOLIC HEART FAILURE
	428.3 - DIASTOLIC HEART FAILURE
	428.30 - UNSPECIFIED DIASTOLIC HEART FAILURE
	428.31 - ACUTE DIASTOLIC HEART FAILURE
	428.32 - CHRONIC DIASTOLIC HEART FAILURE
	428.33 - ACUTE ON CHRONIC DIASTOLIC HEART FAILURE
	428.4 - COMBINED SYSTOLIC AND DIASTOLIC HEART FAILURE
	428.40 - UNSPECIFIED COMBINED SYSTOLIC AND DIASTOLIC HEART FAILURE
	428.41 - ACUTE COMBINED SYSTOLIC AND DIASTOLIC HEART FAILURE
	428.42 - CHRONIC COMBINED SYSTOLIC AND DIASTOLIC HEART FAILURE
	428.43 - ACUTE ON CHRONIC COMBINED SYSTOLIC AND DIASTOLIC HEART FAILURE
	428.9 - HEART FAILURE UNSPECIFIED
	429.9 - HEART DISEASE UNSPECIFIED
COMPONENT, CHADS2, Occurrence of diabetes
This event measure was defined as occurring when any of the following criteria were met:
	The occurrence of Inpatient with the following attributes:
	ICD-9 Diagnosis Code (any position) is any of: { "249", "249.0", "249.00", "249.01", "249.1", "249.10", "249.11", "249.2", "249.20", "249.21", "249.3", "249.30", "249.31", "249.4", "249.40", "249.41", "249.5", "249.50", "249.51", "249.6", "249.60", "249.61", "249.7", "249.70", "249.71", "249.8", "249.80", "249.81", "249.9", "249.90", "249.91", "250", "250.0", "250.00", "250.01", "250.02", "250.03…
	249 - (ICD9) SECONDARY DIABETES MELLITUS
	249.0 - (ICD9) SECONDARY DIABETES MELLITUS WITHOUT MENTION OF COMPLICATION
	249.00 - (ICD9) SECONDARY DIABETES MELLITUS WITHOUT MENTION OF COMPLICATION NOT STATED AS UNCONTROLLED OR UNSPECIFIED
	249.01 - (ICD9) SECONDARY DIABETES MELLITUS WITHOUT MENTION OF COMPLICATION UNCONTROLLED
	249.1 - (ICD9) SECONDARY DIABETES MELLITUS WITH KETOACIDOSIS
	249.10 - (ICD9) SECONDARY DIABETES MELLITUS WITH KETOACIDOSIS NOT STATED AS UNCONTROLLED OR UNSPECIFIED
	249.11 - (ICD9) SECONDARY DIABETES MELLITUS WITH KETOACIDOSIS UNCONTROLLED
	249.2 - (ICD9) SECONDARY DIABETES MELLITUS WITH HYPEROSMOLARITY
	249.20 - (ICD9) SECONDARY DIABETES MELLITUS WITH HYPEROSMOLARITY NOT STATED AS UNCONTROLLED OR UNSPECIFIED
	249.21 - (ICD9) SECONDARY DIABETES MELLITUS WITH HYPEROSMOLARITY UNCONTROLLED
	249.3 - (ICD9) SECONDARY DIABETES MELLITUS WITH OTHER COMA
	249.30 - (ICD9) SECONDARY DIABETES MELLITUS WITH OTHER COMA NOT STATED AS UNCONTROLLED OR UNSPECIFIED
	249.31 - (ICD9) SECONDARY DIABETES MELLITUS WITH OTHER COMA UNCONTROLLED
	249.4 - (ICD9) SECONDARY DIABETES MELLITUS WITH OPHTHALMIC MANIFESTATION
	249.40 - (ICD9) SECONDARY DIABETES MELLITUS WITH RENAL MANIFESTATION NOT STATED AS UNCONTROLLED OR UNSPECIFIED
	249.41 - (ICD9) SECONDARY DIABETES MELLITUS WITH RENAL MANIFESTATION UNCONTROLLED
	249.5 - (ICD9) SECONDARY DIABETES MELLITUS WITH OPHTHALMIC MANIFESTATION
	249.50 - (ICD9) SECONDARY DIABETES MELLITUS WITH OPHTHALMIC MANIFESTATION NOT STATED AS UNCONTROLLED OR UNSPECIFIED
	249.51 - (ICD9) SECONDARY DIABETES MELLITUS WITH OPHTHALMIC MANIFESTATION UNCONTROLLED
	249.6 - (ICD9) SECONDARY DIABETES MELLITUS WITH NEUROLOGICAL MANIFESTATION
	249.60 - (ICD9) SECONDARY DIABETES MELLITUS WITH NEUROLOGICAL MANIFESTATION NOT STATED AS UNCONTROLLED OR UNSPECIFIED
	249.61 - (ICD9) SECONDARY DIABETES MELLITUS WITH NEUROLOGICAL MANIFESTATION UNCONTROLLED
	249.7 - (ICD9) SECONDARY DIABETES MELLITUS WITH PERIPHERAL CIRCULATORY MANIFESTATION
	249.70 - (ICD9) SECONDARY DIABETES MELLITUS WITH PERIPHERAL CIRCULATORY MANIFESTATION NOT STATED AS UNCONTROLLED OR UNSPECIFIED
	249.71 - (ICD9) SECONDARY DIABETES MELLITUS WITH PERIPHERAL CIRCULATORY MANIFESTATION UNCONTROLLED
	249.8 - (ICD9) SECONDARY DIABETES MELLITUS WITH OTHER SPECIFIED MANIFESTATION
	249.80 - (ICD9) SECONDARY DIABETES MELLITUS WITH OTHER SPECIFIED MANIFESTATION NOT STATED AS UNCONTROLLED OR UNSPECIFIED
	249.81 - (ICD9) SECONDARY DIABETES MELLITUS WITH OTHER SPECIFIED MANIFESTATION UNCONTROLLED
	249.9 - (ICD9) SECONDARY DIABETES MELLITUS WITH UNSPECIFIED COMPLICATION
	249.90 - (ICD9) SECONDARY DIABETES MELLITUS WITH UNSPECIFIED COMPLICATION NOT STATED AS UNCONTROLLED OR UNSPECIFIED
	249.91 - (ICD9) SECONDARY DIABETES MELLITUS WITH UNSPECIFIED COMPLICATION UNCONTROLLED
	250 - (ICD9) DIABETES MELLITUS
	250.0 - (ICD9) DIABETES MELLITUS WITHOUT MENTION OF COMPLICATION
	250.00 - (ICD9) DIABETES MELLITUS WITHOUT MENTION OF COMPLICATION TYPE II OR UNSPECIFIED TYPE NOT STATED AS UNCONTROLLED
	250.01 - (ICD9) DIABETES MELLITUS WITHOUT MENTION OF COMPLICATION TYPE I [JUVENILE TYPE] NOT STATED AS UNCONTROLLED
	250.02 - (ICD9) DIABETES MELLITUS WITHOUT MENTION OF COMPLICATION TYPE II OR UNSPECIFIED TYPE UNCONTROLLED
	250.03 - (ICD9) DIABETES MELLITUS WITHOUT MENTION OF COMPLICATION TYPE I [JUVENILE TYPE] UNCONTROLLED
	250.1 - (ICD9) DIABETES WITH KETOACIDOSIS
	250.10 - (ICD9) DIABETES WITH KETOACIDOSIS TYPE II OR UNSPECIFIED TYPE NOT STATED AS UNCONTROLLED
	250.11 - (ICD9) DIABETES WITH KETOACIDOSIS TYPE I [JUVENILE TYPE] NOT STATED AS UNCONTROLLED
	250.12 - (ICD9) DIABETES WITH KETOACIDOSIS TYPE II OR UNSPECIFIED TYPE UNCONTROLLED
	250.13 - (ICD9) DIABETES WITH KETOACIDOSIS TYPE I [JUVENILE TYPE] UNCONTROLLED
	250.2 - (ICD9) DIABETES WITH HYPEROSMOLARITY
	250.20 - (ICD9) DIABETES WITH HYPEROSMOLARITY TYPE II OR UNSPECIFIED TYPE NOT STATED AS UNCONTROLLED
	250.21 - (ICD9) DIABETES WITH HYPEROSMOLARITY TYPE I [JUVENILE TYPE] NOT STATED AS UNCONTROLLED
	250.22 - (ICD9) DIABETES WITH HYPEROSMOLARITY TYPE II OR UNSPECIFIED TYPE UNCONTROLLED
	250.23 - (ICD9) DIABETES WITH HYPEROSMOLARITY TYPE I [JUVENILE TYPE] UNCONTROLLED
	250.3 - (ICD9) DIABETES WITH OTHER COMA
	250.30 - (ICD9) DIABETES WITH OTHER COMA TYPE II OR UNSPECIFIED TYPE NOT STATED AS UNCONTROLLED
	250.31 - (ICD9) DIABETES WITH OTHER COMA TYPE I [JUVENILE TYPE] NOT STATED AS UNCONTROLLED
	250.32 - (ICD9) DIABETES WITH OTHER COMA TYPE II OR UNSPECIFIED TYPE UNCONTROLLED
	250.33 - (ICD9) DIABETES WITH OTHER COMA TYPE I [JUVENILE TYPE] UNCONTROLLED
	250.4 - (ICD9) DIABETES WITH RENAL MANIFESTATIONS
	250.40 - (ICD9) DIABETES WITH RENAL MANIFESTATIONS TYPE II OR UNSPECIFIED TYPE NOT STATED AS UNCONTROLLED
	250.41 - (ICD9) DIABETES WITH RENAL MANIFESTATIONS TYPE I [JUVENILE TYPE] NOT STATED AS UNCONTROLLED
	250.42 - (ICD9) DIABETES WITH RENAL MANIFESTATIONS TYPE II OR UNSPECIFIED TYPE UNCONTROLLED
	250.43 - (ICD9) DIABETES WITH RENAL MANIFESTATIONS TYPE I [JUVENILE TYPE] UNCONTROLLED
	250.5 - (ICD9) DIABETES WITH OPHTHALMIC MANIFESTATIONS
	250.50 - (ICD9) DIABETES WITH OPHTHALMIC MANIFESTATIONS TYPE II OR UNSPECIFIED TYPE NOT STATED AS UNCONTROLLED
	250.51 - (ICD9) DIABETES WITH OPHTHALMIC MANIFESTATIONS TYPE I [JUVENILE TYPE] NOT STATED AS UNCONTROLLED
	250.52 - (ICD9) DIABETES WITH OPHTHALMIC MANIFESTATIONS TYPE II OR UNSPECIFIED TYPE UNCONTROLLED
	250.53 - (ICD9) DIABETES WITH OPHTHALMIC MANIFESTATIONS TYPE I [JUVENILE TYPE] UNCONTROLLED
	250.6 - (ICD9) DIABETES WITH NEUROLOGICAL MANIFESTATIONS
	250.60 - (ICD9) DIABETES WITH NEUROLOGICAL MANIFESTATIONS TYPE II OR UNSPECIFIED TYPE NOT STATED AS UNCONTROLLED
	250.61 - (ICD9) DIABETES WITH NEUROLOGICAL MANIFESTATIONS TYPE I [JUVENILE TYPE] NOT STATED AS UNCONTROLLED
	250.62 - (ICD9) DIABETES WITH NEUROLOGICAL MANIFESTATIONS TYPE II OR UNSPECIFIED TYPE UNCONTROLLED
	250.63 - (ICD9) DIABETES WITH NEUROLOGICAL MANIFESTATIONS TYPE I [JUVENILE TYPE] UNCONTROLLED
	250.7 - (ICD9) DIABETES WITH PERIPHERAL CIRCULATORY DISORDERS
	250.70 - (ICD9) DIABETES WITH PERIPHERAL CIRCULATORY DISORDERS TYPE II OR UNSPECIFIED TYPE NOT STATED AS UNCONTROLLED
	250.71 - (ICD9) DIABETES WITH PERIPHERAL CIRCULATORY DISORDERS TYPE I [JUVENILE TYPE] NOT STATED AS UNCONTROLLED
	250.72 - (ICD9) DIABETES WITH PERIPHERAL CIRCULATORY DISORDERS TYPE II OR UNSPECIFIED TYPE UNCONTROLLED
	250.73 - (ICD9) DIABETES WITH PERIPHERAL CIRCULATORY DISORDERS TYPE I [JUVENILE TYPE] UNCONTROLLED
	250.8 - (ICD9) DIABETES WITH OTHER SPECIFIED MANIFESTATIONS
	250.80 - (ICD9) DIABETES WITH OTHER SPECIFIED MANIFESTATIONS TYPE II OR UNSPECIFIED TYPE NOT STATED AS UNCONTROLLED
	250.81 - (ICD9) DIABETES WITH OTHER SPECIFIED MANIFESTATIONS TYPE I [JUVENILE TYPE] NOT STATED AS UNCONTROLLED
	250.82 - (ICD9) DIABETES WITH OTHER SPECIFIED MANIFESTATIONS TYPE II OR UNSPECIFIED TYPE UNCONTROLLED
	250.83 - (ICD9) DIABETES WITH OTHER SPECIFIED MANIFESTATIONS TYPE I [JUVENILE TYPE] UNCONTROLLED
	250.9 - (ICD9) DIABETES WITH UNSPECIFIED COMPLICATION
	250.90 - (ICD9) DIABETES WITH UNSPECIFIED COMPLICATION TYPE II OR UNSPECIFIED TYPE NOT STATED AS UNCONTROLLED
	250.91 - (ICD9) DIABETES WITH UNSPECIFIED COMPLICATION TYPE I [JUVENILE TYPE] NOT STATED AS UNCONTROLLED
	250.92 - (ICD9) DIABETES WITH UNSPECIFIED COMPLICATION TYPE II OR UNSPECIFIED TYPE UNCONTROLLED
	250.93 - (ICD9) DIABETES WITH UNSPECIFIED COMPLICATION TYPE I [JUVENILE TYPE] UNCONTROLLED
	The occurrence of Outpatient with the following attributes:
	ICD-9 Diagnosis Code (any position) is any of: { "249", "249.0", "249.00", "249.01", "249.1", "249.10", "249.11", "249.2", "249.20", "249.21", "249.3", "249.30", "249.31", "249.4", "249.40", "249.41", "249.5", "249.50", "249.51", "249.6", "249.60", "249.61", "249.7", "249.70", "249.71", "249.8", "249.80", "249.81", "249.9", "249.90", "249.91", "250", "250.0", "250.00", "250.01", "250.02", "250.03…
	249 - (ICD9) SECONDARY DIABETES MELLITUS
	249.0 - (ICD9) SECONDARY DIABETES MELLITUS WITHOUT MENTION OF COMPLICATION
	249.00 - (ICD9) SECONDARY DIABETES MELLITUS WITHOUT MENTION OF COMPLICATION NOT STATED AS UNCONTROLLED OR UNSPECIFIED
	249.01 - (ICD9) SECONDARY DIABETES MELLITUS WITHOUT MENTION OF COMPLICATION UNCONTROLLED
	249.1 - (ICD9) SECONDARY DIABETES MELLITUS WITH KETOACIDOSIS
	249.10 - (ICD9) SECONDARY DIABETES MELLITUS WITH KETOACIDOSIS NOT STATED AS UNCONTROLLED OR UNSPECIFIED
	249.11 - (ICD9) SECONDARY DIABETES MELLITUS WITH KETOACIDOSIS UNCONTROLLED
	249.2 - (ICD9) SECONDARY DIABETES MELLITUS WITH HYPEROSMOLARITY
	249.20 - (ICD9) SECONDARY DIABETES MELLITUS WITH HYPEROSMOLARITY NOT STATED AS UNCONTROLLED OR UNSPECIFIED
	249.21 - (ICD9) SECONDARY DIABETES MELLITUS WITH HYPEROSMOLARITY UNCONTROLLED
	249.3 - (ICD9) SECONDARY DIABETES MELLITUS WITH OTHER COMA
	249.30 - (ICD9) SECONDARY DIABETES MELLITUS WITH OTHER COMA NOT STATED AS UNCONTROLLED OR UNSPECIFIED
	249.31 - (ICD9) SECONDARY DIABETES MELLITUS WITH OTHER COMA UNCONTROLLED
	249.4 - (ICD9) SECONDARY DIABETES MELLITUS WITH OPHTHALMIC MANIFESTATION
	249.40 - (ICD9) SECONDARY DIABETES MELLITUS WITH RENAL MANIFESTATION NOT STATED AS UNCONTROLLED OR UNSPECIFIED
	249.41 - (ICD9) SECONDARY DIABETES MELLITUS WITH RENAL MANIFESTATION UNCONTROLLED
	249.5 - (ICD9) SECONDARY DIABETES MELLITUS WITH OPHTHALMIC MANIFESTATION
	249.50 - (ICD9) SECONDARY DIABETES MELLITUS WITH OPHTHALMIC MANIFESTATION NOT STATED AS UNCONTROLLED OR UNSPECIFIED
	249.51 - (ICD9) SECONDARY DIABETES MELLITUS WITH OPHTHALMIC MANIFESTATION UNCONTROLLED
	249.6 - (ICD9) SECONDARY DIABETES MELLITUS WITH NEUROLOGICAL MANIFESTATION
	249.60 - (ICD9) SECONDARY DIABETES MELLITUS WITH NEUROLOGICAL MANIFESTATION NOT STATED AS UNCONTROLLED OR UNSPECIFIED
	249.61 - (ICD9) SECONDARY DIABETES MELLITUS WITH NEUROLOGICAL MANIFESTATION UNCONTROLLED
	249.7 - (ICD9) SECONDARY DIABETES MELLITUS WITH PERIPHERAL CIRCULATORY MANIFESTATION
	249.70 - (ICD9) SECONDARY DIABETES MELLITUS WITH PERIPHERAL CIRCULATORY MANIFESTATION NOT STATED AS UNCONTROLLED OR UNSPECIFIED
	249.71 - (ICD9) SECONDARY DIABETES MELLITUS WITH PERIPHERAL CIRCULATORY MANIFESTATION UNCONTROLLED
	249.8 - (ICD9) SECONDARY DIABETES MELLITUS WITH OTHER SPECIFIED MANIFESTATION
	249.80 - (ICD9) SECONDARY DIABETES MELLITUS WITH OTHER SPECIFIED MANIFESTATION NOT STATED AS UNCONTROLLED OR UNSPECIFIED
	249.81 - (ICD9) SECONDARY DIABETES MELLITUS WITH OTHER SPECIFIED MANIFESTATION UNCONTROLLED
	249.9 - (ICD9) SECONDARY DIABETES MELLITUS WITH UNSPECIFIED COMPLICATION
	249.90 - (ICD9) SECONDARY DIABETES MELLITUS WITH UNSPECIFIED COMPLICATION NOT STATED AS UNCONTROLLED OR UNSPECIFIED
	249.91 - (ICD9) SECONDARY DIABETES MELLITUS WITH UNSPECIFIED COMPLICATION UNCONTROLLED
	250 - (ICD9) DIABETES MELLITUS
	250.0 - (ICD9) DIABETES MELLITUS WITHOUT MENTION OF COMPLICATION
	250.00 - (ICD9) DIABETES MELLITUS WITHOUT MENTION OF COMPLICATION TYPE II OR UNSPECIFIED TYPE NOT STATED AS UNCONTROLLED
	250.01 - (ICD9) DIABETES MELLITUS WITHOUT MENTION OF COMPLICATION TYPE I [JUVENILE TYPE] NOT STATED AS UNCONTROLLED
	250.02 - (ICD9) DIABETES MELLITUS WITHOUT MENTION OF COMPLICATION TYPE II OR UNSPECIFIED TYPE UNCONTROLLED
	250.03 - (ICD9) DIABETES MELLITUS WITHOUT MENTION OF COMPLICATION TYPE I [JUVENILE TYPE] UNCONTROLLED
	250.1 - (ICD9) DIABETES WITH KETOACIDOSIS
	250.10 - (ICD9) DIABETES WITH KETOACIDOSIS TYPE II OR UNSPECIFIED TYPE NOT STATED AS UNCONTROLLED
	250.11 - (ICD9) DIABETES WITH KETOACIDOSIS TYPE I [JUVENILE TYPE] NOT STATED AS UNCONTROLLED
	250.12 - (ICD9) DIABETES WITH KETOACIDOSIS TYPE II OR UNSPECIFIED TYPE UNCONTROLLED
	250.13 - (ICD9) DIABETES WITH KETOACIDOSIS TYPE I [JUVENILE TYPE] UNCONTROLLED
	250.2 - (ICD9) DIABETES WITH HYPEROSMOLARITY
	250.20 - (ICD9) DIABETES WITH HYPEROSMOLARITY TYPE II OR UNSPECIFIED TYPE NOT STATED AS UNCONTROLLED
	250.21 - (ICD9) DIABETES WITH HYPEROSMOLARITY TYPE I [JUVENILE TYPE] NOT STATED AS UNCONTROLLED
	250.22 - (ICD9) DIABETES WITH HYPEROSMOLARITY TYPE II OR UNSPECIFIED TYPE UNCONTROLLED
	250.23 - (ICD9) DIABETES WITH HYPEROSMOLARITY TYPE I [JUVENILE TYPE] UNCONTROLLED
	250.3 - (ICD9) DIABETES WITH OTHER COMA
	250.30 - (ICD9) DIABETES WITH OTHER COMA TYPE II OR UNSPECIFIED TYPE NOT STATED AS UNCONTROLLED
	250.31 - (ICD9) DIABETES WITH OTHER COMA TYPE I [JUVENILE TYPE] NOT STATED AS UNCONTROLLED
	250.32 - (ICD9) DIABETES WITH OTHER COMA TYPE II OR UNSPECIFIED TYPE UNCONTROLLED
	250.33 - (ICD9) DIABETES WITH OTHER COMA TYPE I [JUVENILE TYPE] UNCONTROLLED
	250.4 - (ICD9) DIABETES WITH RENAL MANIFESTATIONS
	250.40 - (ICD9) DIABETES WITH RENAL MANIFESTATIONS TYPE II OR UNSPECIFIED TYPE NOT STATED AS UNCONTROLLED
	250.41 - (ICD9) DIABETES WITH RENAL MANIFESTATIONS TYPE I [JUVENILE TYPE] NOT STATED AS UNCONTROLLED
	250.42 - (ICD9) DIABETES WITH RENAL MANIFESTATIONS TYPE II OR UNSPECIFIED TYPE UNCONTROLLED
	250.43 - (ICD9) DIABETES WITH RENAL MANIFESTATIONS TYPE I [JUVENILE TYPE] UNCONTROLLED
	250.5 - (ICD9) DIABETES WITH OPHTHALMIC MANIFESTATIONS
	250.50 - (ICD9) DIABETES WITH OPHTHALMIC MANIFESTATIONS TYPE II OR UNSPECIFIED TYPE NOT STATED AS UNCONTROLLED
	250.51 - (ICD9) DIABETES WITH OPHTHALMIC MANIFESTATIONS TYPE I [JUVENILE TYPE] NOT STATED AS UNCONTROLLED
	250.52 - (ICD9) DIABETES WITH OPHTHALMIC MANIFESTATIONS TYPE II OR UNSPECIFIED TYPE UNCONTROLLED
	250.53 - (ICD9) DIABETES WITH OPHTHALMIC MANIFESTATIONS TYPE I [JUVENILE TYPE] UNCONTROLLED
	250.6 - (ICD9) DIABETES WITH NEUROLOGICAL MANIFESTATIONS
	250.60 - (ICD9) DIABETES WITH NEUROLOGICAL MANIFESTATIONS TYPE II OR UNSPECIFIED TYPE NOT STATED AS UNCONTROLLED
	250.61 - (ICD9) DIABETES WITH NEUROLOGICAL MANIFESTATIONS TYPE I [JUVENILE TYPE] NOT STATED AS UNCONTROLLED
	250.62 - (ICD9) DIABETES WITH NEUROLOGICAL MANIFESTATIONS TYPE II OR UNSPECIFIED TYPE UNCONTROLLED
	250.63 - (ICD9) DIABETES WITH NEUROLOGICAL MANIFESTATIONS TYPE I [JUVENILE TYPE] UNCONTROLLED
	250.7 - (ICD9) DIABETES WITH PERIPHERAL CIRCULATORY DISORDERS
	250.70 - (ICD9) DIABETES WITH PERIPHERAL CIRCULATORY DISORDERS TYPE II OR UNSPECIFIED TYPE NOT STATED AS UNCONTROLLED
	250.71 - (ICD9) DIABETES WITH PERIPHERAL CIRCULATORY DISORDERS TYPE I [JUVENILE TYPE] NOT STATED AS UNCONTROLLED
	250.72 - (ICD9) DIABETES WITH PERIPHERAL CIRCULATORY DISORDERS TYPE II OR UNSPECIFIED TYPE UNCONTROLLED
	250.73 - (ICD9) DIABETES WITH PERIPHERAL CIRCULATORY DISORDERS TYPE I [JUVENILE TYPE] UNCONTROLLED
	250.8 - (ICD9) DIABETES WITH OTHER SPECIFIED MANIFESTATIONS
	250.80 - (ICD9) DIABETES WITH OTHER SPECIFIED MANIFESTATIONS TYPE II OR UNSPECIFIED TYPE NOT STATED AS UNCONTROLLED
	250.81 - (ICD9) DIABETES WITH OTHER SPECIFIED MANIFESTATIONS TYPE I [JUVENILE TYPE] NOT STATED AS UNCONTROLLED
	250.82 - (ICD9) DIABETES WITH OTHER SPECIFIED MANIFESTATIONS TYPE II OR UNSPECIFIED TYPE UNCONTROLLED
	250.83 - (ICD9) DIABETES WITH OTHER SPECIFIED MANIFESTATIONS TYPE I [JUVENILE TYPE] UNCONTROLLED
	250.9 - (ICD9) DIABETES WITH UNSPECIFIED COMPLICATION
	250.90 - (ICD9) DIABETES WITH UNSPECIFIED COMPLICATION TYPE II OR UNSPECIFIED TYPE NOT STATED AS UNCONTROLLED
	250.91 - (ICD9) DIABETES WITH UNSPECIFIED COMPLICATION TYPE I [JUVENILE TYPE] NOT STATED AS UNCONTROLLED
	250.92 - (ICD9) DIABETES WITH UNSPECIFIED COMPLICATION TYPE II OR UNSPECIFIED TYPE UNCONTROLLED
	250.93 - (ICD9) DIABETES WITH UNSPECIFIED COMPLICATION TYPE I [JUVENILE TYPE] UNCONTROLLED
	The occurrence of Carrier Claims Line with the following attributes:
	ICD-9 Diagnosis Code is any of: { "249", "249.0", "249.00", "249.01", "249.1", "249.10", "249.11", "249.2", "249.20", "249.21", "249.3", "249.30", "249.31", "249.4", "249.40", "249.41", "249.5", "249.50", "249.51", "249.6", "249.60", "249.61", "249.7", "249.70", "249.71", "249.8", "249.80", "249.81", "249.9", "249.90", "249.91", "250", "250.0", "250.00", "250.01", "250.02", "250.03", "250.1", "25…
	249 - SECONDARY DIABETES MELLITUS
	249.0 - SECONDARY DIABETES MELLITUS WITHOUT MENTION OF COMPLICATION
	249.00 - SECONDARY DIABETES MELLITUS WITHOUT MENTION OF COMPLICATION NOT STATED AS UNCONTROLLED OR UNSPECIFIED
	249.01 - SECONDARY DIABETES MELLITUS WITHOUT MENTION OF COMPLICATION UNCONTROLLED
	249.1 - SECONDARY DIABETES MELLITUS WITH KETOACIDOSIS
	249.10 - SECONDARY DIABETES MELLITUS WITH KETOACIDOSIS NOT STATED AS UNCONTROLLED OR UNSPECIFIED
	249.11 - SECONDARY DIABETES MELLITUS WITH KETOACIDOSIS UNCONTROLLED
	249.2 - SECONDARY DIABETES MELLITUS WITH HYPEROSMOLARITY
	249.20 - SECONDARY DIABETES MELLITUS WITH HYPEROSMOLARITY NOT STATED AS UNCONTROLLED OR UNSPECIFIED
	249.21 - SECONDARY DIABETES MELLITUS WITH HYPEROSMOLARITY UNCONTROLLED
	249.3 - SECONDARY DIABETES MELLITUS WITH OTHER COMA
	249.30 - SECONDARY DIABETES MELLITUS WITH OTHER COMA NOT STATED AS UNCONTROLLED OR UNSPECIFIED
	249.31 - SECONDARY DIABETES MELLITUS WITH OTHER COMA UNCONTROLLED
	249.4 - SECONDARY DIABETES MELLITUS WITH OPHTHALMIC MANIFESTATION
	249.40 - SECONDARY DIABETES MELLITUS WITH RENAL MANIFESTATION NOT STATED AS UNCONTROLLED OR UNSPECIFIED
	249.41 - SECONDARY DIABETES MELLITUS WITH RENAL MANIFESTATION UNCONTROLLED
	249.5 - SECONDARY DIABETES MELLITUS WITH OPHTHALMIC MANIFESTATION
	249.50 - SECONDARY DIABETES MELLITUS WITH OPHTHALMIC MANIFESTATION NOT STATED AS UNCONTROLLED OR UNSPECIFIED
	249.51 - SECONDARY DIABETES MELLITUS WITH OPHTHALMIC MANIFESTATION UNCONTROLLED
	249.6 - SECONDARY DIABETES MELLITUS WITH NEUROLOGICAL MANIFESTATION
	249.60 - SECONDARY DIABETES MELLITUS WITH NEUROLOGICAL MANIFESTATION NOT STATED AS UNCONTROLLED OR UNSPECIFIED
	249.61 - SECONDARY DIABETES MELLITUS WITH NEUROLOGICAL MANIFESTATION UNCONTROLLED
	249.7 - SECONDARY DIABETES MELLITUS WITH PERIPHERAL CIRCULATORY MANIFESTATION
	249.70 - SECONDARY DIABETES MELLITUS WITH PERIPHERAL CIRCULATORY MANIFESTATION NOT STATED AS UNCONTROLLED OR UNSPECIFIED
	249.71 - SECONDARY DIABETES MELLITUS WITH PERIPHERAL CIRCULATORY MANIFESTATION UNCONTROLLED
	249.8 - SECONDARY DIABETES MELLITUS WITH OTHER SPECIFIED MANIFESTATION
	249.80 - SECONDARY DIABETES MELLITUS WITH OTHER SPECIFIED MANIFESTATION NOT STATED AS UNCONTROLLED OR UNSPECIFIED
	249.81 - SECONDARY DIABETES MELLITUS WITH OTHER SPECIFIED MANIFESTATION UNCONTROLLED
	249.9 - SECONDARY DIABETES MELLITUS WITH UNSPECIFIED COMPLICATION
	249.90 - SECONDARY DIABETES MELLITUS WITH UNSPECIFIED COMPLICATION NOT STATED AS UNCONTROLLED OR UNSPECIFIED
	249.91 - SECONDARY DIABETES MELLITUS WITH UNSPECIFIED COMPLICATION UNCONTROLLED
	250 - DIABETES MELLITUS
	250.0 - DIABETES MELLITUS WITHOUT MENTION OF COMPLICATION
	250.00 - DIABETES MELLITUS WITHOUT MENTION OF COMPLICATION TYPE II OR UNSPECIFIED TYPE NOT STATED AS UNCONTROLLED
	250.01 - DIABETES MELLITUS WITHOUT MENTION OF COMPLICATION TYPE I [JUVENILE TYPE] NOT STATED AS UNCONTROLLED
	250.02 - DIABETES MELLITUS WITHOUT MENTION OF COMPLICATION TYPE II OR UNSPECIFIED TYPE UNCONTROLLED
	250.03 - DIABETES MELLITUS WITHOUT MENTION OF COMPLICATION TYPE I [JUVENILE TYPE] UNCONTROLLED
	250.1 - DIABETES WITH KETOACIDOSIS
	250.10 - DIABETES WITH KETOACIDOSIS TYPE II OR UNSPECIFIED TYPE NOT STATED AS UNCONTROLLED
	250.11 - DIABETES WITH KETOACIDOSIS TYPE I [JUVENILE TYPE] NOT STATED AS UNCONTROLLED
	250.12 - DIABETES WITH KETOACIDOSIS TYPE II OR UNSPECIFIED TYPE UNCONTROLLED
	250.13 - DIABETES WITH KETOACIDOSIS TYPE I [JUVENILE TYPE] UNCONTROLLED
	250.2 - DIABETES WITH HYPEROSMOLARITY
	250.20 - DIABETES WITH HYPEROSMOLARITY TYPE II OR UNSPECIFIED TYPE NOT STATED AS UNCONTROLLED
	250.21 - DIABETES WITH HYPEROSMOLARITY TYPE I [JUVENILE TYPE] NOT STATED AS UNCONTROLLED
	250.22 - DIABETES WITH HYPEROSMOLARITY TYPE II OR UNSPECIFIED TYPE UNCONTROLLED
	250.23 - DIABETES WITH HYPEROSMOLARITY TYPE I [JUVENILE TYPE] UNCONTROLLED
	250.3 - DIABETES WITH OTHER COMA
	250.30 - DIABETES WITH OTHER COMA TYPE II OR UNSPECIFIED TYPE NOT STATED AS UNCONTROLLED
	250.31 - DIABETES WITH OTHER COMA TYPE I [JUVENILE TYPE] NOT STATED AS UNCONTROLLED
	250.32 - DIABETES WITH OTHER COMA TYPE II OR UNSPECIFIED TYPE UNCONTROLLED
	250.33 - DIABETES WITH OTHER COMA TYPE I [JUVENILE TYPE] UNCONTROLLED
	250.4 - DIABETES WITH RENAL MANIFESTATIONS
	250.40 - DIABETES WITH RENAL MANIFESTATIONS TYPE II OR UNSPECIFIED TYPE NOT STATED AS UNCONTROLLED
	250.41 - DIABETES WITH RENAL MANIFESTATIONS TYPE I [JUVENILE TYPE] NOT STATED AS UNCONTROLLED
	250.42 - DIABETES WITH RENAL MANIFESTATIONS TYPE II OR UNSPECIFIED TYPE UNCONTROLLED
	250.43 - DIABETES WITH RENAL MANIFESTATIONS TYPE I [JUVENILE TYPE] UNCONTROLLED
	250.5 - DIABETES WITH OPHTHALMIC MANIFESTATIONS
	250.50 - DIABETES WITH OPHTHALMIC MANIFESTATIONS TYPE II OR UNSPECIFIED TYPE NOT STATED AS UNCONTROLLED
	250.51 - DIABETES WITH OPHTHALMIC MANIFESTATIONS TYPE I [JUVENILE TYPE] NOT STATED AS UNCONTROLLED
	250.52 - DIABETES WITH OPHTHALMIC MANIFESTATIONS TYPE II OR UNSPECIFIED TYPE UNCONTROLLED
	250.53 - DIABETES WITH OPHTHALMIC MANIFESTATIONS TYPE I [JUVENILE TYPE] UNCONTROLLED
	250.6 - DIABETES WITH NEUROLOGICAL MANIFESTATIONS
	250.60 - DIABETES WITH NEUROLOGICAL MANIFESTATIONS TYPE II OR UNSPECIFIED TYPE NOT STATED AS UNCONTROLLED
	250.61 - DIABETES WITH NEUROLOGICAL MANIFESTATIONS TYPE I [JUVENILE TYPE] NOT STATED AS UNCONTROLLED
	250.62 - DIABETES WITH NEUROLOGICAL MANIFESTATIONS TYPE II OR UNSPECIFIED TYPE UNCONTROLLED
	250.63 - DIABETES WITH NEUROLOGICAL MANIFESTATIONS TYPE I [JUVENILE TYPE] UNCONTROLLED
	250.7 - DIABETES WITH PERIPHERAL CIRCULATORY DISORDERS
	250.70 - DIABETES WITH PERIPHERAL CIRCULATORY DISORDERS TYPE II OR UNSPECIFIED TYPE NOT STATED AS UNCONTROLLED
	250.71 - DIABETES WITH PERIPHERAL CIRCULATORY DISORDERS TYPE I [JUVENILE TYPE] NOT STATED AS UNCONTROLLED
	250.72 - DIABETES WITH PERIPHERAL CIRCULATORY DISORDERS TYPE II OR UNSPECIFIED TYPE UNCONTROLLED
	250.73 - DIABETES WITH PERIPHERAL CIRCULATORY DISORDERS TYPE I [JUVENILE TYPE] UNCONTROLLED
	250.8 - DIABETES WITH OTHER SPECIFIED MANIFESTATIONS
	250.80 - DIABETES WITH OTHER SPECIFIED MANIFESTATIONS TYPE II OR UNSPECIFIED TYPE NOT STATED AS UNCONTROLLED
	250.81 - DIABETES WITH OTHER SPECIFIED MANIFESTATIONS TYPE I [JUVENILE TYPE] NOT STATED AS UNCONTROLLED
	250.82 - DIABETES WITH OTHER SPECIFIED MANIFESTATIONS TYPE II OR UNSPECIFIED TYPE UNCONTROLLED
	250.83 - DIABETES WITH OTHER SPECIFIED MANIFESTATIONS TYPE I [JUVENILE TYPE] UNCONTROLLED
	250.9 - DIABETES WITH UNSPECIFIED COMPLICATION
	250.90 - DIABETES WITH UNSPECIFIED COMPLICATION TYPE II OR UNSPECIFIED TYPE NOT STATED AS UNCONTROLLED
	250.91 - DIABETES WITH UNSPECIFIED COMPLICATION TYPE I [JUVENILE TYPE] NOT STATED AS UNCONTROLLED
	250.92 - DIABETES WITH UNSPECIFIED COMPLICATION TYPE II OR UNSPECIFIED TYPE UNCONTROLLED
	250.93 - DIABETES WITH UNSPECIFIED COMPLICATION TYPE I [JUVENILE TYPE] UNCONTROLLED
COMPONENT, CHADS2, Occurrence of hypertension
This event measure was defined as occurring when any of the following criteria were met:
	The occurrence of Inpatient with the following attributes:
	ICD-9 Diagnosis Code (any position) is any of: { "401", "401.0", "401.1", "401.9", "405", "405.0", "405.01", "405.09", "405.1", "405.11", "405.19", "405.9", "405.91", "405.99" }
	401 - (ICD9) ESSENTIAL HYPERTENSION
	401.0 - (ICD9) MALIGNANT ESSENTIAL HYPERTENSION
	401.1 - (ICD9) BENIGN ESSENTIAL HYPERTENSION
	401.9 - (ICD9) UNSPECIFIED ESSENTIAL HYPERTENSION
	405 - (ICD9) SECONDARY HYPERTENSION
	405.0 - (ICD9) MALIGNANT SECONDARY HYPERTENSION
	405.01 - (ICD9) MALIGNANT RENOVASCULAR HYPERTENSION
	405.09 - (ICD9) OTHER MALIGNANT SECONDARY HYPERTENSION
	405.1 - (ICD9) BENIGN SECONDARY HYPERTENSION
	405.11 - (ICD9) BENIGN RENOVASCULAR HYPERTENSION
	405.19 - (ICD9) OTHER BENIGN SECONDARY HYPERTENSION
	405.9 - (ICD9) UNSPECIFIED SECONDARY HYPERTENSION
	405.91 - (ICD9) UNSPECIFIED RENOVASCULAR HYPERTENSION
	405.99 - (ICD9) OTHER UNSPECIFIED SECONDARY HYPERTENSION
	The occurrence of Outpatient with the following attributes:
	ICD-9 Diagnosis Code (any position) is any of: { "401", "401.0", "401.1", "401.9", "405", "405.0", "405.01", "405.09", "405.1", "405.11", "405.19", "405.9", "405.91", "405.99" }
	401 - (ICD9) ESSENTIAL HYPERTENSION
	401.0 - (ICD9) MALIGNANT ESSENTIAL HYPERTENSION
	401.1 - (ICD9) BENIGN ESSENTIAL HYPERTENSION
	401.9 - (ICD9) UNSPECIFIED ESSENTIAL HYPERTENSION
	405 - (ICD9) SECONDARY HYPERTENSION
	405.0 - (ICD9) MALIGNANT SECONDARY HYPERTENSION
	405.01 - (ICD9) MALIGNANT RENOVASCULAR HYPERTENSION
	405.09 - (ICD9) OTHER MALIGNANT SECONDARY HYPERTENSION
	405.1 - (ICD9) BENIGN SECONDARY HYPERTENSION
	405.11 - (ICD9) BENIGN RENOVASCULAR HYPERTENSION
	405.19 - (ICD9) OTHER BENIGN SECONDARY HYPERTENSION
	405.9 - (ICD9) UNSPECIFIED SECONDARY HYPERTENSION
	405.91 - (ICD9) UNSPECIFIED RENOVASCULAR HYPERTENSION
	405.99 - (ICD9) OTHER UNSPECIFIED SECONDARY HYPERTENSION
	The occurrence of Carrier Claims Line with the following attributes:
	ICD-9 Diagnosis Code is any of: { "401", "401.0", "401.1", "401.9", "405", "405.0", "405.01", "405.09", "405.1", "405.11", "405.19", "405.9", "405.91", "405.99" }
	401 - ESSENTIAL HYPERTENSION
	401.0 - MALIGNANT ESSENTIAL HYPERTENSION
	401.1 - BENIGN ESSENTIAL HYPERTENSION
	401.9 - UNSPECIFIED ESSENTIAL HYPERTENSION
	405 - SECONDARY HYPERTENSION
	405.0 - MALIGNANT SECONDARY HYPERTENSION
	405.01 - MALIGNANT RENOVASCULAR HYPERTENSION
	405.09 - OTHER MALIGNANT SECONDARY HYPERTENSION
	405.1 - BENIGN SECONDARY HYPERTENSION
	405.11 - BENIGN RENOVASCULAR HYPERTENSION
	405.19 - OTHER BENIGN SECONDARY HYPERTENSION
	405.9 - UNSPECIFIED SECONDARY HYPERTENSION
	405.91 - UNSPECIFIED RENOVASCULAR HYPERTENSION
	405.99 - OTHER UNSPECIFIED SECONDARY HYPERTENSION
COMPONENT, CHADS2, Occurrence of stroke or TIA
This event measure was defined as occurring when any of the following criteria were met:
	The occurrence of Inpatient with the following attributes:
	ICD-9 Diagnosis Code (any position) is any of: { "430", "431", "432", "432.0", "432.1", "432.9", "433", "433.0", "433.00", "433.01", "433.1", "433.10", "433.11", "433.2", "433.20", "433.21", "433.3", "433.30", "433.31", "433.8", "433.80", "433.81", "433.9", "433.90", "433.91", "434.01", "434.11", "434.91", "435", "435.0", "435.1", "435.2", "435.3", "435.8", "435.9", "437.1", "437.3", "997.02" }
	430 - (ICD9) SUBARACHNOID HEMORRHAGE
	431 - (ICD9) INTRACEREBRAL HEMORRHAGE
	432 - (ICD9) OTHER AND UNSPECIFIED INTRACRANIAL HEMORRHAGE
	432.0 - (ICD9) NONTRAUMATIC EXTRADURAL HEMORRHAGE
	432.1 - (ICD9) SUBDURAL HEMORRHAGE
	432.9 - (ICD9) UNSPECIFIED INTRACRANIAL HEMORRHAGE
	433 - (ICD9) OCCLUSION AND STENOSIS OF PRECEREBRAL ARTERIES
	433.0 - (ICD9) OCCLUSION AND STENOSIS OF BASILAR ARTERY
	433.00 - (ICD9) OCCLUSION AND STENOSIS OF BASILAR ARTERY WITHOUT CEREBRAL INFARCTION
	433.01 - (ICD9) OCCLUSION AND STENOSIS OF BASILAR ARTERY WITH CEREBRAL INFARCTION
	433.1 - (ICD9) OCCLUSION AND STENOSIS OF CAROTID ARTERY
	433.10 - (ICD9) OCCLUSION AND STENOSIS OF CAROTID ARTERY WITHOUT CEREBRAL INFARCTION
	433.11 - (ICD9) OCCLUSION AND STENOSIS OF CAROTID ARTERY WITH CEREBRAL INFARCTION
	433.2 - (ICD9) OCCLUSION AND STENOSIS OF VERTEBRAL ARTERY
	433.20 - (ICD9) OCCLUSION AND STENOSIS OF VERTEBRAL ARTERY WITHOUT CEREBRAL INFARCTION
	433.21 - (ICD9) OCCLUSION AND STENOSIS OF VERTEBRAL ARTERY WITH CEREBRAL INFARCTION
	433.3 - (ICD9) OCCLUSION AND STENOSIS OF MULTIPLE AND BILATERAL PRECEREBRAL ARTERIES
	433.30 - (ICD9) OCCLUSION AND STENOSIS OF MULTIPLE AND BILATERAL PRECEREBRAL ARTERIES WITHOUT CEREBRAL INFARCTION
	433.31 - (ICD9) OCCLUSION AND STENOSIS OF MULTIPLE AND BILATERAL PRECEREBRAL ARTERIES WITH CEREBRAL INFARCTION
	433.8 - (ICD9) OCCLUSION AND STENOSIS OF OTHER SPECIFIED PRECEREBRAL ARTERY
	433.80 - (ICD9) OCCLUSION AND STENOSIS OF OTHER SPECIFIED PRECEREBRAL ARTERY WITHOUT CEREBRAL INFARCTION
	433.81 - (ICD9) OCCLUSION AND STENOSIS OF OTHER SPECIFIED PRECEREBRAL ARTERY WITH CEREBRAL INFARCTION
	433.9 - (ICD9) OCCLUSION AND STENOSIS OF UNSPECIFIED PRECEREBRAL ARTERY
	433.90 - (ICD9) OCCLUSION AND STENOSIS OF UNSPECIFIED PRECEREBRAL ARTERY WITHOUT CEREBRAL INFARCTION
	433.91 - (ICD9) OCCLUSION AND STENOSIS OF UNSPECIFIED PRECEREBRAL ARTERY WITH CEREBRAL INFARCTION
	434.01 - (ICD9) CEREBRAL THROMBOSIS WITH CEREBRAL INFARCTION
	434.11 - (ICD9) CEREBRAL EMBOLISM WITH CEREBRAL INFARCTION
	434.91 - (ICD9) CEREBRAL ARTERY OCCLUSION UNSPECIFIED WITH CEREBRAL INFARCTION
	435 - (ICD9) TRANSIENT CEREBRAL ISCHEMIA
	435.0 - (ICD9) BASILAR ARTERY SYNDROME
	435.1 - (ICD9) VERTEBRAL ARTERY SYNDROME
	435.2 - (ICD9) SUBCLAVIAN STEAL SYNDROME
	435.3 - (ICD9) VERTEBROBASILAR ARTERY SYNDROME
	435.8 - (ICD9) OTHER SPECIFIED TRANSIENT CEREBRAL ISCHEMIAS
	435.9 - (ICD9) UNSPECIFIED TRANSIENT CEREBRAL ISCHEMIA
	437.1 - (ICD9) OTHER GENERALIZED ISCHEMIC CEREBROVASCULAR DISEASE
	437.3 - (ICD9) CEREBRAL ANEURYSM NONRUPTURED
	997.02 - (ICD9) IATROGENIC CEREBROVASCULAR INFARCTION OR HEMORRHAGE
	The occurrence of Outpatient with the following attributes:
	ICD-9 Diagnosis Code (any position) is any of: { "430", "431", "432", "432.0", "432.1", "432.9", "433", "433.0", "433.00", "433.01", "433.1", "433.10", "433.11", "433.2", "433.20", "433.21", "433.3", "433.30", "433.31", "433.8", "433.80", "433.81", "433.9", "433.90", "433.91", "434.01", "434.11", "434.91", "435", "435.0", "435.1", "435.2", "435.3", "435.8", "435.9", "437.1", "437.3", "997.02" }
	430 - SUBARACHNOID HEMORRHAGE
	431 - INTRACEREBRAL HEMORRHAGE
	432 - OTHER AND UNSPECIFIED INTRACRANIAL HEMORRHAGE
	432.0 - NONTRAUMATIC EXTRADURAL HEMORRHAGE
	432.1 - SUBDURAL HEMORRHAGE
	432.9 - UNSPECIFIED INTRACRANIAL HEMORRHAGE
	433 - OCCLUSION AND STENOSIS OF PRECEREBRAL ARTERIES
	433.0 - OCCLUSION AND STENOSIS OF BASILAR ARTERY
	433.00 - OCCLUSION AND STENOSIS OF BASILAR ARTERY WITHOUT CEREBRAL INFARCTION
	433.01 - OCCLUSION AND STENOSIS OF BASILAR ARTERY WITH CEREBRAL INFARCTION
	433.1 - OCCLUSION AND STENOSIS OF CAROTID ARTERY
	433.10 - OCCLUSION AND STENOSIS OF CAROTID ARTERY WITHOUT CEREBRAL INFARCTION
	433.11 - OCCLUSION AND STENOSIS OF CAROTID ARTERY WITH CEREBRAL INFARCTION
	433.2 - OCCLUSION AND STENOSIS OF VERTEBRAL ARTERY
	433.20 - OCCLUSION AND STENOSIS OF VERTEBRAL ARTERY WITHOUT CEREBRAL INFARCTION
	433.21 - OCCLUSION AND STENOSIS OF VERTEBRAL ARTERY WITH CEREBRAL INFARCTION
	433.3 - OCCLUSION AND STENOSIS OF MULTIPLE AND BILATERAL PRECEREBRAL ARTERIES
	433.30 - OCCLUSION AND STENOSIS OF MULTIPLE AND BILATERAL PRECEREBRAL ARTERIES WITHOUT CEREBRAL INFARCTION
	433.31 - OCCLUSION AND STENOSIS OF MULTIPLE AND BILATERAL PRECEREBRAL ARTERIES WITH CEREBRAL INFARCTION
	433.8 - OCCLUSION AND STENOSIS OF OTHER SPECIFIED PRECEREBRAL ARTERY
	433.80 - OCCLUSION AND STENOSIS OF OTHER SPECIFIED PRECEREBRAL ARTERY WITHOUT CEREBRAL INFARCTION
	433.81 - OCCLUSION AND STENOSIS OF OTHER SPECIFIED PRECEREBRAL ARTERY WITH CEREBRAL INFARCTION
	433.9 - OCCLUSION AND STENOSIS OF UNSPECIFIED PRECEREBRAL ARTERY
	433.90 - OCCLUSION AND STENOSIS OF UNSPECIFIED PRECEREBRAL ARTERY WITHOUT CEREBRAL INFARCTION
	433.91 - OCCLUSION AND STENOSIS OF UNSPECIFIED PRECEREBRAL ARTERY WITH CEREBRAL INFARCTION
	434.01 - CEREBRAL THROMBOSIS WITH CEREBRAL INFARCTION
	434.11 - CEREBRAL EMBOLISM WITH CEREBRAL INFARCTION
	434.91 - CEREBRAL ARTERY OCCLUSION UNSPECIFIED WITH CEREBRAL INFARCTION
	435 - TRANSIENT CEREBRAL ISCHEMIA
	435.0 - BASILAR ARTERY SYNDROME
	435.1 - VERTEBRAL ARTERY SYNDROME
	435.2 - SUBCLAVIAN STEAL SYNDROME
	435.3 - VERTEBROBASILAR ARTERY SYNDROME
	435.8 - OTHER SPECIFIED TRANSIENT CEREBRAL ISCHEMIAS
	435.9 - UNSPECIFIED TRANSIENT CEREBRAL ISCHEMIA
	437.1 - OTHER GENERALIZED ISCHEMIC CEREBROVASCULAR DISEASE
	437.3 - CEREBRAL ANEURYSM NONRUPTURED
	997.02 - IATROGENIC CEREBROVASCULAR INFARCTION OR HEMORRHAGE
	The occurrence of Carrier Claims Line with the following attributes:
	ICD-9 Diagnosis Code is any of: { "430", "431", "432", "432.0", "432.1", "432.9", "433", "433.0", "433.00", "433.01", "433.1", "433.10", "433.11", "433.2", "433.20", "433.21", "433.3", "433.30", "433.31", "433.8", "433.80", "433.81", "433.9", "433.90", "433.91", "434.01", "434.11", "434.91", "435", "435.0", "435.1", "435.2", "435.3", "435.8", "435.9", "437.1", "437.3", "997.02" }
	430 - SUBARACHNOID HEMORRHAGE
	431 - INTRACEREBRAL HEMORRHAGE
	432 - OTHER AND UNSPECIFIED INTRACRANIAL HEMORRHAGE
	432.0 - NONTRAUMATIC EXTRADURAL HEMORRHAGE
	432.1 - SUBDURAL HEMORRHAGE
	432.9 - UNSPECIFIED INTRACRANIAL HEMORRHAGE
	433 - OCCLUSION AND STENOSIS OF PRECEREBRAL ARTERIES
	433.0 - OCCLUSION AND STENOSIS OF BASILAR ARTERY
	433.00 - OCCLUSION AND STENOSIS OF BASILAR ARTERY WITHOUT CEREBRAL INFARCTION
	433.01 - OCCLUSION AND STENOSIS OF BASILAR ARTERY WITH CEREBRAL INFARCTION
	433.1 - OCCLUSION AND STENOSIS OF CAROTID ARTERY
	433.10 - OCCLUSION AND STENOSIS OF CAROTID ARTERY WITHOUT CEREBRAL INFARCTION
	433.11 - OCCLUSION AND STENOSIS OF CAROTID ARTERY WITH CEREBRAL INFARCTION
	433.2 - OCCLUSION AND STENOSIS OF VERTEBRAL ARTERY
	433.20 - OCCLUSION AND STENOSIS OF VERTEBRAL ARTERY WITHOUT CEREBRAL INFARCTION
	433.21 - OCCLUSION AND STENOSIS OF VERTEBRAL ARTERY WITH CEREBRAL INFARCTION
	433.3 - OCCLUSION AND STENOSIS OF MULTIPLE AND BILATERAL PRECEREBRAL ARTERIES
	433.30 - OCCLUSION AND STENOSIS OF MULTIPLE AND BILATERAL PRECEREBRAL ARTERIES WITHOUT CEREBRAL INFARCTION
	433.31 - OCCLUSION AND STENOSIS OF MULTIPLE AND BILATERAL PRECEREBRAL ARTERIES WITH CEREBRAL INFARCTION
	433.8 - OCCLUSION AND STENOSIS OF OTHER SPECIFIED PRECEREBRAL ARTERY
	433.80 - OCCLUSION AND STENOSIS OF OTHER SPECIFIED PRECEREBRAL ARTERY WITHOUT CEREBRAL INFARCTION
	433.81 - OCCLUSION AND STENOSIS OF OTHER SPECIFIED PRECEREBRAL ARTERY WITH CEREBRAL INFARCTION
	433.9 - OCCLUSION AND STENOSIS OF UNSPECIFIED PRECEREBRAL ARTERY
	433.90 - OCCLUSION AND STENOSIS OF UNSPECIFIED PRECEREBRAL ARTERY WITHOUT CEREBRAL INFARCTION
	433.91 - OCCLUSION AND STENOSIS OF UNSPECIFIED PRECEREBRAL ARTERY WITH CEREBRAL INFARCTION
	434.01 - CEREBRAL THROMBOSIS WITH CEREBRAL INFARCTION
	434.11 - CEREBRAL EMBOLISM WITH CEREBRAL INFARCTION
	434.91 - CEREBRAL ARTERY OCCLUSION UNSPECIFIED WITH CEREBRAL INFARCTION
	435 - TRANSIENT CEREBRAL ISCHEMIA
	435.0 - BASILAR ARTERY SYNDROME
	435.1 - VERTEBRAL ARTERY SYNDROME
	435.2 - SUBCLAVIAN STEAL SYNDROME
	435.3 - VERTEBROBASILAR ARTERY SYNDROME
	435.8 - OTHER SPECIFIED TRANSIENT CEREBRAL ISCHEMIAS
	435.9 - UNSPECIFIED TRANSIENT CEREBRAL ISCHEMIA
	437.1 - OTHER GENERALIZED ISCHEMIC CEREBROVASCULAR DISEASE
	437.3 - CEREBRAL ANEURYSM NONRUPTURED
	997.02 - IATROGENIC CEREBROVASCULAR INFARCTION OR HEMORRHAGE
COMPONENT, Occurrence of Abnormal liver function
This event measure was defined as occurring when any of the following criteria were met:
	The occurrence of Inpatient with the following attributes:
	ICD-9 Diagnosis Code (any position) is any of: { "794.8" }
	794.8 - (ICD9) NONSPECIFIC ABNORMAL RESULTS OF FUNCTION STUDY OF LIVER
	The occurrence of Outpatient with the following attributes:
	ICD-9 Diagnosis Code (any position) is any of: { "794.8" }
	794.8 - (ICD9) NONSPECIFIC ABNORMAL RESULTS OF FUNCTION STUDY OF LIVER
	The occurrence of Carrier Claims Line with the following attributes:
	ICD-9 Diagnosis Code is any of: { "794.8" }
	794.8 - NONSPECIFIC ABNORMAL RESULTS OF FUNCTION STUDY OF LIVER
COMPONENT, Occurrence of Abnormal renal function
This event measure was defined as occurring when any of the following criteria were met:
	The occurrence of Inpatient with the following attributes:
	ICD-9 Diagnosis Code (any position) is any of: { "794.4" }
	794.4 - (ICD9) NONSPECIFIC ABNORMAL RESULTS OF FUNCTION STUDY OF KIDNEY
	The occurrence of Outpatient with the following attributes:
	ICD-9 Diagnosis Code (any position) is any of: { "794.4" }
	794.4 - (ICD9) NONSPECIFIC ABNORMAL RESULTS OF FUNCTION STUDY OF KIDNEY
	The occurrence of Carrier Claims Line with the following attributes:
	ICD-9 Diagnosis Code is any of: { "794.4" }
	794.4 - NONSPECIFIC ABNORMAL RESULTS OF FUNCTION STUDY OF KIDNEY
COMPONENT, Occurrence of Alcohol abuse
This event measure was defined as occurring when any of the following criteria were met:
	The occurrence of Inpatient with the following attributes:
	ICD-9 Diagnosis Code (any position) is any of: { "303.00", "303.01", "303.02", "303.03", "303.90", "303.91", "303.92", "303.93", "305.00", "305.01", "305.02", "305.03", "V11.3" }
	303.00 - (ICD9) ACUTE ALCOHOLIC INTOXICATION IN ALCOHOLISM UNSPECIFIED DRINKING BEHAVIOR
	303.01 - (ICD9) ACUTE ALCOHOLIC INTOXICATION IN ALCOHOLISM CONTINUOUS DRINKING BEHAVIOR
	303.02 - (ICD9) ACUTE ALCOHOLIC INTOXICATION IN ALCOHOLISM EPISODIC DRINKING BEHAVIOR
	303.03 - (ICD9) ACUTE ALCOHOLIC INTOXICATION IN ALCOHOLISM IN REMISSION
	303.90 - (ICD9) OTHER AND UNSPECIFIED ALCOHOL DEPENDENCE UNSPECIFIED DRINKING BEHAVIOR
	303.91 - (ICD9) OTHER AND UNSPECIFIED ALCOHOL DEPENDENCE CONTINUOUS DRINKING BEHAVIOR
	303.92 - (ICD9) OTHER AND UNSPECIFIED ALCOHOL DEPENDENCE EPISODIC DRINKING BEHAVIOR
	303.93 - (ICD9) OTHER AND UNSPECIFIED ALCOHOL DEPENDENCE IN REMISSION
	305.00 - (ICD9) NONDEPENDENT ALCOHOL ABUSE UNSPECIFIED DRINKING BEHAVIOR
	305.01 - (ICD9) NONDEPENDENT ALCOHOL ABUSE CONTINUOUS DRINKING BEHAVIOR
	305.02 - (ICD9) NONDEPENDENT ALCOHOL ABUSE EPISODIC DRINKING BEHAVIOR
	305.03 - (ICD9) NONDEPENDENT ALCOHOL ABUSE IN REMISSION
	V11.3 - Code overlap - (ICD9) PERSONAL HISTORY OF ALCOHOLISM; (ICD10) Person boarding or alighting a pedal cycle injured in collision with other pedal cycle
	The occurrence of Outpatient with the following attributes:
	ICD-9 Diagnosis Code (any position) is any of: { "303.00", "303.01", "303.02", "303.03", "303.90", "303.91", "303.92", "303.93", "305.00", "305.01", "305.02", "305.03", "V11.3" }
	303.00 - (ICD9) ACUTE ALCOHOLIC INTOXICATION IN ALCOHOLISM UNSPECIFIED DRINKING BEHAVIOR
	303.01 - (ICD9) ACUTE ALCOHOLIC INTOXICATION IN ALCOHOLISM CONTINUOUS DRINKING BEHAVIOR
	303.02 - (ICD9) ACUTE ALCOHOLIC INTOXICATION IN ALCOHOLISM EPISODIC DRINKING BEHAVIOR
	303.03 - (ICD9) ACUTE ALCOHOLIC INTOXICATION IN ALCOHOLISM IN REMISSION
	303.90 - (ICD9) OTHER AND UNSPECIFIED ALCOHOL DEPENDENCE UNSPECIFIED DRINKING BEHAVIOR
	303.91 - (ICD9) OTHER AND UNSPECIFIED ALCOHOL DEPENDENCE CONTINUOUS DRINKING BEHAVIOR
	303.92 - (ICD9) OTHER AND UNSPECIFIED ALCOHOL DEPENDENCE EPISODIC DRINKING BEHAVIOR
	303.93 - (ICD9) OTHER AND UNSPECIFIED ALCOHOL DEPENDENCE IN REMISSION
	305.00 - (ICD9) NONDEPENDENT ALCOHOL ABUSE UNSPECIFIED DRINKING BEHAVIOR
	305.01 - (ICD9) NONDEPENDENT ALCOHOL ABUSE CONTINUOUS DRINKING BEHAVIOR
	305.02 - (ICD9) NONDEPENDENT ALCOHOL ABUSE EPISODIC DRINKING BEHAVIOR
	305.03 - (ICD9) NONDEPENDENT ALCOHOL ABUSE IN REMISSION
	V11.3 - Code overlap - (ICD9) PERSONAL HISTORY OF ALCOHOLISM; (ICD10) Person boarding or alighting a pedal cycle injured in collision with other pedal cycle
	The occurrence of Carrier Claims Line with the following attributes:
	ICD-9 Diagnosis Code is any of: { "303.00", "303.01", "303.02", "303.03", "303.90", "303.91", "303.92", "303.93", "305.00", "305.01", "305.02", "305.03", "V11.3" }
	303.00 - ACUTE ALCOHOLIC INTOXICATION IN ALCOHOLISM UNSPECIFIED DRINKING BEHAVIOR
	303.01 - ACUTE ALCOHOLIC INTOXICATION IN ALCOHOLISM CONTINUOUS DRINKING BEHAVIOR
	303.02 - ACUTE ALCOHOLIC INTOXICATION IN ALCOHOLISM EPISODIC DRINKING BEHAVIOR
	303.03 - ACUTE ALCOHOLIC INTOXICATION IN ALCOHOLISM IN REMISSION
	303.90 - OTHER AND UNSPECIFIED ALCOHOL DEPENDENCE UNSPECIFIED DRINKING BEHAVIOR
	303.91 - OTHER AND UNSPECIFIED ALCOHOL DEPENDENCE CONTINUOUS DRINKING BEHAVIOR
	303.92 - OTHER AND UNSPECIFIED ALCOHOL DEPENDENCE EPISODIC DRINKING BEHAVIOR
	303.93 - OTHER AND UNSPECIFIED ALCOHOL DEPENDENCE IN REMISSION
	305.00 - NONDEPENDENT ALCOHOL ABUSE UNSPECIFIED DRINKING BEHAVIOR
	305.01 - NONDEPENDENT ALCOHOL ABUSE CONTINUOUS DRINKING BEHAVIOR
	305.02 - NONDEPENDENT ALCOHOL ABUSE EPISODIC DRINKING BEHAVIOR
	305.03 - NONDEPENDENT ALCOHOL ABUSE IN REMISSION
	V11.3 - PERSONAL HISTORY OF ALCOHOLISM
COMPONENT, Occurrence of Bleeding
This event measure was defined as occurring when any of the following criteria were met:
	The occurrence of Inpatient with the following attributes:
	ICD-9 Diagnosis Code (any position) is any of: { "280.0", "280.1", "280.8", "280.9", "281.0", "281.1", "281.2", "281.3", "281.4", "281.8", "281.9", "282.0", "282.1", "282.2", "282.3", "282.4", "282.40", "282.41", "282.42", "282.43", "282.44", "282.45", "282.46", "282.47", "282.49", "282.5", "282.6", "282.60", "282.61", "282.62", "282.63", "282.64", "282.68", "282.69", "282.7", "282.8", "282.9", "…
	280.0 - (ICD9) IRON DEFICIENCY ANEMIA SECONDARY TO BLOOD LOSS (CHRONIC)
	280.1 - (ICD9) IRON DEFICIENCY ANEMIA SECONDARY TO INADEQUATE DIETARY IRON INTAKE
	280.8 - (ICD9) OTHER SPECIFIED IRON DEFICIENCY ANEMIAS
	280.9 - (ICD9) IRON DEFICIENCY ANEMIA UNSPECIFIED
	281.0 - (ICD9) PERNICIOUS ANEMIA
	281.1 - (ICD9) OTHER VITAMIN B12 DEFICIENCY ANEMIA
	281.2 - (ICD9) FOLATE-DEFICIENCY ANEMIA
	281.3 - (ICD9) OTHER SPECIFIED MEGALOBLASTIC ANEMIAS NOT ELSEWHERE CLASSIFIED
	281.4 - (ICD9) PROTEIN-DEFICIENCY ANEMIA
	281.8 - (ICD9) ANEMIA ASSOCIATED WITH OTHER SPECIFIED NUTRITIONAL DEFICIENCY
	281.9 - (ICD9) UNSPECIFIED DEFICIENCY ANEMIA
	282.0 - (ICD9) HEREDITARY SPHEROCYTOSIS
	282.1 - (ICD9) HEREDITARY ELLIPTOCYTOSIS
	282.2 - (ICD9) ANEMIAS DUE TO DISORDERS OF GLUTATHIONE METABOLISM
	282.3 - (ICD9) OTHER HEMOLYTIC ANEMIAS DUE TO ENZYME DEFICIENCY
	282.4 - (ICD9) THALASSEMIAS
	282.40 - (ICD9) THALASSEMIA UNSPECIFIED
	282.41 - (ICD9) SICKLE-CELL THALASSEMIA WITHOUT CRISIS
	282.42 - (ICD9) SICKLE-CELL THALASSEMIA WITH CRISIS
	282.43 - (ICD9) ALPHA THALASSEMIA
	282.44 - (ICD9) BETA THALASSEMIA
	282.45 - (ICD9) DELTA-BETA THALASSEMIA
	282.46 - (ICD9) THALASSEMIA MINOR
	282.47 - (ICD9) HEMOGLOBIN E-BETA THALASSEMIA
	282.49 - (ICD9) OTHER THALASSEMIA
	282.5 - (ICD9) SICKLE-CELL TRAIT
	282.6 - (ICD9) SICKLE-CELL DISEASE
	282.60 - (ICD9) SICKLE-CELL DISEASE UNSPECIFIED
	282.61 - (ICD9) HB-SS DISEASE WITHOUT CRISIS
	282.62 - (ICD9) HB-SS DISEASE WITH CRISIS
	282.63 - (ICD9) SICKLE-CELL/HB-C DISEASE WITHOUT CRISIS
	282.64 - (ICD9) SICKLE-CELL/HB C DISEASE WITH CRISIS
	282.68 - (ICD9) OTHER SICKLE-CELL DISEASE WITHOUT CRISIS
	282.69 - (ICD9) OTHER SICKLE-CELL DISEASE WITH CRISIS
	282.7 - (ICD9) OTHER HEMOGLOBINOPATHIES
	282.8 - (ICD9) OTHER SPECIFIED HEREDITARY HEMOLYTIC ANEMIAS
	282.9 - (ICD9) HEREDITARY HEMOLYTIC ANEMIA UNSPECIFIED
	283.0 - (ICD9) AUTOIMMUNE HEMOLYTIC ANEMIAS
	283.1 - (ICD9) NON-AUTOIMMUNE HEMOLYTIC ANEMIAS
	283.10 - (ICD9) NON-AUTOIMMUNE HEMOLYTIC ANEMIA UNSPECIFIED
	283.11 - (ICD9) HEMOLYTIC-UREMIC SYNDROME
	283.19 - (ICD9) OTHER NON-AUTOIMMUNE HEMOLYTIC ANEMIAS
	283.2 - (ICD9) HEMOGLOBINURIA DUE TO HEMOLYSIS FROM EXTERNAL CAUSES
	283.9 - (ICD9) ACQUIRED HEMOLYTIC ANEMIA UNSPECIFIED
	284.0 - (ICD9) CONSTITUTIONAL APLASTIC ANEMIA
	284.01 - (ICD9) CONSTITUTIONAL RED BLOOD CELL APLASIA
	284.09 - (ICD9) OTHER CONSTITUTIONAL APLASTIC ANEMIA
	284.1 - (ICD9) PANCYTOPENIA
	284.11 - (ICD9) ANTINEOPLASTIC CHEMOTHERAPY INDUCED PANCYTOPENIA
	284.12 - (ICD9) OTHER DRUG INDUCED PANCYTOPENIA
	284.19 - (ICD9) OTHER PANCYTOPENIA
	284.2 - (ICD9) MYELOPHTHISIS
	284.8 - (ICD9) OTHER SPECIFIED APLASTIC ANEMIAS
	284.81 - (ICD9) RED CELL APLASIA (ACQUIRED) (ADULT) (WITH THYOMA)
	284.89 - (ICD9) OTHER SPECIFIED APLASTIC ANEMIAS
	284.9 - (ICD9) APLASTIC ANEMIA UNSPECIFIED
	285.0 - (ICD9) SIDEROBLASTIC ANEMIA
	285.1 - (ICD9) ACUTE POSTHEMORRHAGIC ANEMIA
	285.2 - (ICD9) ANEMIA OF CHRONIC DISEASE
	285.21 - (ICD9) ANEMIA IN CHRONIC KIDNEY DISEASE
	285.22 - (ICD9) ANEMIA IN NEOPLASTIC DISEASE
	285.29 - (ICD9) ANEMIA OF OTHER CHRONIC DISEASE
	285.3 - (ICD9) ANTINEOPLASTIC CHEMOTHERAPY INDUCED ANEMIA
	285.8 - (ICD9) OTHER SPECIFIED ANEMIAS
	285.9 - (ICD9) ANEMIA UNSPECIFIED
	The occurrence of Outpatient with the following attributes:
	ICD-9 Diagnosis Code (any position) is any of: { "280.0", "280.1", "280.8", "280.9", "281.0", "281.1", "281.2", "281.3", "281.4", "281.8", "281.9", "282.0", "282.1", "282.2", "282.3", "282.4", "282.40", "282.41", "282.42", "282.43", "282.44", "282.45", "282.46", "282.47", "282.49", "282.5", "282.6", "282.60", "282.61", "282.62", "282.63", "282.64", "282.68", "282.69", "282.7", "282.8", "282.9", "…
	280.0 - (ICD9) IRON DEFICIENCY ANEMIA SECONDARY TO BLOOD LOSS (CHRONIC)
	280.1 - (ICD9) IRON DEFICIENCY ANEMIA SECONDARY TO INADEQUATE DIETARY IRON INTAKE
	280.8 - (ICD9) OTHER SPECIFIED IRON DEFICIENCY ANEMIAS
	280.9 - (ICD9) IRON DEFICIENCY ANEMIA UNSPECIFIED
	281.0 - (ICD9) PERNICIOUS ANEMIA
	281.1 - (ICD9) OTHER VITAMIN B12 DEFICIENCY ANEMIA
	281.2 - (ICD9) FOLATE-DEFICIENCY ANEMIA
	281.3 - (ICD9) OTHER SPECIFIED MEGALOBLASTIC ANEMIAS NOT ELSEWHERE CLASSIFIED
	281.4 - (ICD9) PROTEIN-DEFICIENCY ANEMIA
	281.8 - (ICD9) ANEMIA ASSOCIATED WITH OTHER SPECIFIED NUTRITIONAL DEFICIENCY
	281.9 - (ICD9) UNSPECIFIED DEFICIENCY ANEMIA
	282.0 - (ICD9) HEREDITARY SPHEROCYTOSIS
	282.1 - (ICD9) HEREDITARY ELLIPTOCYTOSIS
	282.2 - (ICD9) ANEMIAS DUE TO DISORDERS OF GLUTATHIONE METABOLISM
	282.3 - (ICD9) OTHER HEMOLYTIC ANEMIAS DUE TO ENZYME DEFICIENCY
	282.4 - (ICD9) THALASSEMIAS
	282.40 - (ICD9) THALASSEMIA UNSPECIFIED
	282.41 - (ICD9) SICKLE-CELL THALASSEMIA WITHOUT CRISIS
	282.42 - (ICD9) SICKLE-CELL THALASSEMIA WITH CRISIS
	282.43 - (ICD9) ALPHA THALASSEMIA
	282.44 - (ICD9) BETA THALASSEMIA
	282.45 - (ICD9) DELTA-BETA THALASSEMIA
	282.46 - (ICD9) THALASSEMIA MINOR
	282.47 - (ICD9) HEMOGLOBIN E-BETA THALASSEMIA
	282.49 - (ICD9) OTHER THALASSEMIA
	282.5 - (ICD9) SICKLE-CELL TRAIT
	282.6 - (ICD9) SICKLE-CELL DISEASE
	282.60 - (ICD9) SICKLE-CELL DISEASE UNSPECIFIED
	282.61 - (ICD9) HB-SS DISEASE WITHOUT CRISIS
	282.62 - (ICD9) HB-SS DISEASE WITH CRISIS
	282.63 - (ICD9) SICKLE-CELL/HB-C DISEASE WITHOUT CRISIS
	282.64 - (ICD9) SICKLE-CELL/HB C DISEASE WITH CRISIS
	282.68 - (ICD9) OTHER SICKLE-CELL DISEASE WITHOUT CRISIS
	282.69 - (ICD9) OTHER SICKLE-CELL DISEASE WITH CRISIS
	282.7 - (ICD9) OTHER HEMOGLOBINOPATHIES
	282.8 - (ICD9) OTHER SPECIFIED HEREDITARY HEMOLYTIC ANEMIAS
	282.9 - (ICD9) HEREDITARY HEMOLYTIC ANEMIA UNSPECIFIED
	283.0 - (ICD9) AUTOIMMUNE HEMOLYTIC ANEMIAS
	283.1 - (ICD9) NON-AUTOIMMUNE HEMOLYTIC ANEMIAS
	283.10 - (ICD9) NON-AUTOIMMUNE HEMOLYTIC ANEMIA UNSPECIFIED
	283.11 - (ICD9) HEMOLYTIC-UREMIC SYNDROME
	283.19 - (ICD9) OTHER NON-AUTOIMMUNE HEMOLYTIC ANEMIAS
	283.2 - (ICD9) HEMOGLOBINURIA DUE TO HEMOLYSIS FROM EXTERNAL CAUSES
	283.9 - (ICD9) ACQUIRED HEMOLYTIC ANEMIA UNSPECIFIED
	284.0 - (ICD9) CONSTITUTIONAL APLASTIC ANEMIA
	284.01 - (ICD9) CONSTITUTIONAL RED BLOOD CELL APLASIA
	284.09 - (ICD9) OTHER CONSTITUTIONAL APLASTIC ANEMIA
	284.1 - (ICD9) PANCYTOPENIA
	284.11 - (ICD9) ANTINEOPLASTIC CHEMOTHERAPY INDUCED PANCYTOPENIA
	284.12 - (ICD9) OTHER DRUG INDUCED PANCYTOPENIA
	284.19 - (ICD9) OTHER PANCYTOPENIA
	284.2 - (ICD9) MYELOPHTHISIS
	284.8 - (ICD9) OTHER SPECIFIED APLASTIC ANEMIAS
	284.81 - (ICD9) RED CELL APLASIA (ACQUIRED) (ADULT) (WITH THYOMA)
	284.89 - (ICD9) OTHER SPECIFIED APLASTIC ANEMIAS
	284.9 - (ICD9) APLASTIC ANEMIA UNSPECIFIED
	285.0 - (ICD9) SIDEROBLASTIC ANEMIA
	285.1 - (ICD9) ACUTE POSTHEMORRHAGIC ANEMIA
	285.2 - (ICD9) ANEMIA OF CHRONIC DISEASE
	285.21 - (ICD9) ANEMIA IN CHRONIC KIDNEY DISEASE
	285.22 - (ICD9) ANEMIA IN NEOPLASTIC DISEASE
	285.29 - (ICD9) ANEMIA OF OTHER CHRONIC DISEASE
	285.3 - (ICD9) ANTINEOPLASTIC CHEMOTHERAPY INDUCED ANEMIA
	285.8 - (ICD9) OTHER SPECIFIED ANEMIAS
	285.9 - (ICD9) ANEMIA UNSPECIFIED
	The occurrence of Carrier Claims Line with the following attributes:
	ICD-9 Diagnosis Code is any of: { "280.0", "280.1", "280.8", "280.9", "281.0", "281.1", "281.2", "281.3", "281.4", "281.8", "281.9", "282.0", "282.1", "282.2", "282.3", "282.4", "282.40", "282.41", "282.42", "282.43", "282.44", "282.45", "282.46", "282.47", "282.49", "282.5", "282.6", "282.60", "282.61", "282.62", "282.63", "282.64", "282.68", "282.69", "282.7", "282.8", "282.9", "283.0", "283.1"…
	280.0 - IRON DEFICIENCY ANEMIA SECONDARY TO BLOOD LOSS (CHRONIC)
	280.1 - IRON DEFICIENCY ANEMIA SECONDARY TO INADEQUATE DIETARY IRON INTAKE
	280.8 - OTHER SPECIFIED IRON DEFICIENCY ANEMIAS
	280.9 - IRON DEFICIENCY ANEMIA UNSPECIFIED
	281.0 - PERNICIOUS ANEMIA
	281.1 - OTHER VITAMIN B12 DEFICIENCY ANEMIA
	281.2 - FOLATE-DEFICIENCY ANEMIA
	281.3 - OTHER SPECIFIED MEGALOBLASTIC ANEMIAS NOT ELSEWHERE CLASSIFIED
	281.4 - PROTEIN-DEFICIENCY ANEMIA
	281.8 - ANEMIA ASSOCIATED WITH OTHER SPECIFIED NUTRITIONAL DEFICIENCY
	281.9 - UNSPECIFIED DEFICIENCY ANEMIA
	282.0 - HEREDITARY SPHEROCYTOSIS
	282.1 - HEREDITARY ELLIPTOCYTOSIS
	282.2 - ANEMIAS DUE TO DISORDERS OF GLUTATHIONE METABOLISM
	282.3 - OTHER HEMOLYTIC ANEMIAS DUE TO ENZYME DEFICIENCY
	282.4 - THALASSEMIAS
	282.40 - THALASSEMIA UNSPECIFIED
	282.41 - SICKLE-CELL THALASSEMIA WITHOUT CRISIS
	282.42 - SICKLE-CELL THALASSEMIA WITH CRISIS
	282.43 - ALPHA THALASSEMIA
	282.44 - BETA THALASSEMIA
	282.45 - DELTA-BETA THALASSEMIA
	282.46 - THALASSEMIA MINOR
	282.47 - HEMOGLOBIN E-BETA THALASSEMIA
	282.49 - OTHER THALASSEMIA
	282.5 - SICKLE-CELL TRAIT
	282.6 - SICKLE-CELL DISEASE
	282.60 - SICKLE-CELL DISEASE UNSPECIFIED
	282.61 - HB-SS DISEASE WITHOUT CRISIS
	282.62 - HB-SS DISEASE WITH CRISIS
	282.63 - SICKLE-CELL/HB-C DISEASE WITHOUT CRISIS
	282.64 - SICKLE-CELL/HB C DISEASE WITH CRISIS
	282.68 - OTHER SICKLE-CELL DISEASE WITHOUT CRISIS
	282.69 - OTHER SICKLE-CELL DISEASE WITH CRISIS
	282.7 - OTHER HEMOGLOBINOPATHIES
	282.8 - OTHER SPECIFIED HEREDITARY HEMOLYTIC ANEMIAS
	282.9 - HEREDITARY HEMOLYTIC ANEMIA UNSPECIFIED
	283.0 - AUTOIMMUNE HEMOLYTIC ANEMIAS
	283.1 - NON-AUTOIMMUNE HEMOLYTIC ANEMIAS
	283.10 - NON-AUTOIMMUNE HEMOLYTIC ANEMIA UNSPECIFIED
	283.11 - HEMOLYTIC-UREMIC SYNDROME
	283.19 - OTHER NON-AUTOIMMUNE HEMOLYTIC ANEMIAS
	283.2 - HEMOGLOBINURIA DUE TO HEMOLYSIS FROM EXTERNAL CAUSES
	283.9 - ACQUIRED HEMOLYTIC ANEMIA UNSPECIFIED
	284.0 - CONSTITUTIONAL APLASTIC ANEMIA
	284.01 - CONSTITUTIONAL RED BLOOD CELL APLASIA
	284.09 - OTHER CONSTITUTIONAL APLASTIC ANEMIA
	284.1 - PANCYTOPENIA
	284.11 - ANTINEOPLASTIC CHEMOTHERAPY INDUCED PANCYTOPENIA
	284.12 - OTHER DRUG INDUCED PANCYTOPENIA
	284.19 - OTHER PANCYTOPENIA
	284.2 - MYELOPHTHISIS
	284.8 - OTHER SPECIFIED APLASTIC ANEMIAS
	284.81 - RED CELL APLASIA (ACQUIRED) (ADULT) (WITH THYOMA)
	284.89 - OTHER SPECIFIED APLASTIC ANEMIAS
	284.9 - APLASTIC ANEMIA UNSPECIFIED
	285.0 - SIDEROBLASTIC ANEMIA
	285.1 - ACUTE POSTHEMORRHAGIC ANEMIA
	285.2 - ANEMIA OF CHRONIC DISEASE
	285.21 - ANEMIA IN CHRONIC KIDNEY DISEASE
	285.22 - ANEMIA IN NEOPLASTIC DISEASE
	285.29 - ANEMIA OF OTHER CHRONIC DISEASE
	285.3 - ANTINEOPLASTIC CHEMOTHERAPY INDUCED ANEMIA
	285.8 - OTHER SPECIFIED ANEMIAS
	285.9 - ANEMIA UNSPECIFIED
COMPONENT, Occurrence of Drug abuse
This event measure was defined as occurring when any of the following criteria were met:
	The occurrence of Drug with the following attributes:
	NDC Generic Name is any of: { "CHLORPHENIRAMINE MALEATE/PHENYLEPHRINE HCL/IBUPROFEN", "CHLORPHENIRAMINE MALEATE/PSEUDOEPHEDRINE HCL/IBUPROFEN", "DICLOFENAC EPOLAMINE", "DICLOFENAC POTASSIUM", "DICLOFENAC SODIUM", "DICLOFENAC SODIUM/MISOPROSTOL", "DICLOFENAC SUBMICRONIZED", "ETODOLAC", "FLURBIPROFEN", "FLURBIPROFEN SODIUM", "HYDROCODONE/IBUPROFEN", "IBUPROFEN", "IBUPROFEN LYSINE/PF", "IBUPROFEN/DI…
	CHLORPHENIRAMINE MALEATE/PHENYLEPHRINE HCL/IBUPROFEN
	CHLORPHENIRAMINE MALEATE/PSEUDOEPHEDRINE HCL/IBUPROFEN
	DICLOFENAC EPOLAMINE
	DICLOFENAC POTASSIUM
	DICLOFENAC SODIUM
	DICLOFENAC SODIUM/MISOPROSTOL
	DICLOFENAC SUBMICRONIZED
	ETODOLAC
	FLURBIPROFEN
	FLURBIPROFEN SODIUM
	HYDROCODONE/IBUPROFEN
	IBUPROFEN
	IBUPROFEN LYSINE/PF
	IBUPROFEN/DIPHENHYDRAMINE CITRATE
	IBUPROFEN/DIPHENHYDRAMINE HCL
	IBUPROFEN/FAMOTIDINE
	IBUPROFEN/OXYCODONE HCL
	IBUPROFEN/PHENYLEPHRINE HCL
	IBUPROFEN/PSEUDOEPHEDRINE HCL
	INDOMETHACIN
	INDOMETHACIN SODIUM
	KETOROLAC TROMETHAMINE
	KETOROLAC TROMETHAMINE/PF
	LANSOPRAZOLE/NAPROXEN
	MELOXICAM
	MELOXICAM/IRRITANTS COUNTER-IRRITANTS COMBINATION NO.2
	NAPROXEN
	NAPROXEN SODIUM
	NAPROXEN SODIUM/PSEUDOEPHEDRINE HCL
	NAPROXEN/ESOMEPRAZOLE MAGNESIUM
	PIROXICAM
	SULINDAC
	SUMATRIPTAN SUCCINATE/NAPROXEN SODIUM
	ASPIRIN
	ASPIRIN (CALCIUM CARB & MAGNESIUM BUFFERS)/PRAVASTATIN
	ASPIRIN/ACETAMINOPHEN
	ASPIRIN/ACETAMINOPHEN/CAFFEINE
	ASPIRIN/ACETAMINOPHEN/CAFFEINE/CALCIUM
	ASPIRIN/ACETAMINOPHEN/CAFFEINE/POTASSIUM
	ASPIRIN/ACETAMINOPHEN/CALCIUM CARBONATE
	ASPIRIN/ACETAMINOPHEN/MAGNESIUM/ALUMINUM HYDROXIDE/CAFFEINE
	ASPIRIN/CAFFEINE
	ASPIRIN/CAFFEINE/DIHYDROCODEINE
	ASPIRIN/CAFFEINE/DIHYDROCODEINE BITARTRATE
	ASPIRIN/CALCIUM CARBONATE
	ASPIRIN/CALCIUM CARBONATE/MAGNESIUM
	ASPIRIN/CALCIUM CARBONATE/MAGNESIUM/ALUMINUM HYDROXIDE
	ASPIRIN/CODEINE PHOSPHATE
	ASPIRIN/DIPHENHYDRAMINE CITRATE
	ASPIRIN/DIPHENHYDRAMINE HCL
	ASPIRIN/DIPHENHYDRAMINE/SODIUM BICARBONATE/CITRIC ACID
	ASPIRIN/DIPYRIDAMOLE
	ASPIRIN/MAGNESIUM CARBONATE/DIHYDROXYALUMINUM AMINOACETATE
	ASPIRIN/MAGNESIUM HYDROXIDE/ALUMINUM HYDROXIDE
	ASPIRIN/MAGNESIUM HYDROXIDE/ALUMINUM HYDROXIDE/CAFFEINE
	ASPIRIN/MEPROBAMATE
	ASPIRIN/OMEPRAZOLE
	ASPIRIN/SALICYLAMIDE/ACETAMINOPHEN/CAFFEINE
	ASPIRIN/SALICYLAMIDE/CAFFEINE
	ASPIRIN/SODIUM BICARBONATE/CITRIC ACID
	BUTALBITAL/ASPIRIN/CAFFEINE
	CARISOPRODOL/ASPIRIN
	CARISOPRODOL/ASPIRIN/CODEINE PHOSPHATE
	CHLORPHENIRAMINE MAL/PHENYLEPHRINE/D-METHORPHAN HB/ASPIRIN
	CHLORPHENIRAMINE MALEATE/PHENYLEPHRINE BITARTRATE/ASPIRIN
	CINNAMEDRINE HCL/ASPIRIN/CAFFEINE
	CLOPIDOGREL BISULFATE
	CODEINE PHOSPHATE/BUTALBITAL/ASPIRIN/CAFFEINE
	CODEINE/ASPIRIN/SALICYLAMIDE/ACETAMINOPHEN/CAFFEINE
	EPHEDRINE/ASPIRIN/ACETANILIDE/CAFFEINE
	HYDROCODONE BITARTRATE/ASPIRIN
	IBUPROFEN/CAFFEINE/VITAMINS B1, B2, B6, & B12
	IBUPROFEN/DIETARY SUPPLEMENT,MISC. CB.11
	IBUPROFEN/IRRITANTS COUNTER-IRRITANTS COMBINATION NO.2
	METHOCARBAMOL/ASPIRIN
	NAPROXEN SODIUM/DIPHENHYDRAMINE HCL
	NAPROXEN SODIUM/MENTHOL
	NAPROXEN/CAPSAICIN/MENTHOL
	NAPROXEN/CAPSAICIN/MENTHOL/METHYL SALICYLATE
	NAPROXEN/DIETARY SUPPLEMENT,MISC. CB.11
	NAPROXEN/IRRITANT COUNTER-IRRITANT COMBINATION NO.2
	ORPHENADRINE CITRATE/ASPIRIN/CAFFEINE
	OXYCODONE HCL/ASPIRIN
	OXYCODONE HCL/OXYCODONE TEREPHTHALATE/ASPIRIN
	OXYCODONE/ASPIRIN
	PENTAZOCINE HCL/ASPIRIN
	PHENYLEPHRINE HCL/ASPIRIN
	PHENYLPROPANOLAMINE BITARTRATE/ASPIRIN
	PHENYLPROPANOLAMINE BITARTRATE/ASPIRIN/CHLORPHENIRAMINE
	PHENYLPROPANOLAMINE HCL/ASPIRIN
	PHENYLPROPANOLAMINE HCL/ASPIRIN/CHLORPHENIRAMINE
	PHENYLPROPANOLAMINE HCL/ASPIRIN/CHLORPHENIRAMINE/CAFFEINE
	PHENYLPROPANOLAMINE HCL/ASPIRIN/DIPHENHYDRAMINE
	PRASUGREL HCL
	PROPOXYPHENE HCL/ASPIRIN/CAFFEINE
	PSEUDOEPHEDRINE HCL/ASPIRIN/CHLORPHENIRAMINE
	SALIVA COLLECTION DEVICE/IBUPROFEN
	TICAGRELOR
COMPONENT, Occurrence of Hypertension
This event measure was defined as occurring when any of the following criteria were met:
	The occurrence of Inpatient with the following attributes:
	ICD-9 Diagnosis Code (any position) is any of: { "401.0", "401.1", "401.9", "402.0", "402.00", "402.01", "402.1", "402.10", "402.11", "402.9", "402.90", "402.91", "403.0", "403.00", "403.01", "403.1", "403.10", "403.11", "403.9", "403.90", "403.91", "404.0", "404.00", "404.01", "404.02", "404.03", "404.1", "404.10", "404.11", "404.12", "404.13", "404.9", "404.90", "404.91", "404.92", "404.93", "4…
	401.0 - (ICD9) MALIGNANT ESSENTIAL HYPERTENSION
	401.1 - (ICD9) BENIGN ESSENTIAL HYPERTENSION
	401.9 - (ICD9) UNSPECIFIED ESSENTIAL HYPERTENSION
	402.0 - (ICD9) MALIGNANT HYPERTENSIVE HEART DISEASE
	402.00 - (ICD9) MALIGNANT HYPERTENSIVE HEART DISEASE WITHOUT HEART FAILURE
	402.01 - (ICD9) MALIGNANT HYPERTENSIVE HEART DISEASE WITH HEART FAILURE
	402.1 - (ICD9) BENIGN HYPERTENSIVE HEART DISEASE
	402.10 - (ICD9) BENIGN HYPERTENSIVE HEART DISEASE WITHOUT HEART FAILURE
	402.11 - (ICD9) BENIGN HYPERTENSIVE HEART DISEASE WITH HEART FAILURE
	402.9 - (ICD9) UNSPECIFIED HYPERTENSIVE HEART DISEASE
	402.90 - (ICD9) UNSPECIFIED HYPERTENSIVE HEART DISEASE WITHOUT HEART FAILURE
	402.91 - (ICD9) UNSPECIFIED HYPERTENSIVE HEART DISEASE WITH HEART FAILURE
	403.0 - (ICD9) MALIGNANT HYPERTENSIVE KIDNEY DISEASE
	403.00 - (ICD9) HYPERTENSIVE CHRONIC KIDNEY DISEASE MALIGNANT WITH CHRONIC KIDNEY DISEASE STAGE I THROUGH STAGE IV OR UNSPECIFIED
	403.01 - (ICD9) HYPERTENSIVE CHRONIC KIDNEY DISEASE MALIGNANT WITH CHRONIC KIDNEY DISEASE STAGE V OR END STAGE RENAL DISEASE
	403.1 - (ICD9) BENIGN HYPERTENSIVE KIDNEY DISEASE
	403.10 - (ICD9) HYPERTENSIVE KIDNEY DISEASE BENIGN WITH CHRONIC KIDNEY DISEASE STAGE I THROUGH STAGE IV OR UNSPECIFIED
	403.11 - (ICD9) HYPERTENSIVE KIDNEY DISEASE BENIGN WITH CHRONIC KIDNEY DISEASE STAGE V OR END STAGE RENAL DISEASE
	403.9 - (ICD9) UNSPECIFIED HYPERTENSIVE KIDNEY DISEASE
	403.90 - (ICD9) HYPERTENSIVE CHRONIC KIDNEY DISEASE UNSPECIFIED WITH CHRONIC KIDNEY DISEASE STAGE I THROUGH STAGE IV OR UNSPECIFIED
	403.91 - (ICD9) HYPERTENSIVE CHRONIC KIDNEY DISEASE UNSPECIFIED WITH CHRONIC KIDNEY DISEASE STAGE V OR END STAGE RENAL DISEASE
	404.0 - (ICD9) MALIGNANT HYPERTENSIVE HEART AND KIDNEY DISEASE
	404.00 - (ICD9) HYPERTENSIVE HEART AND CHRONIC KIDNEY DISEASE MALIGNANT WITHOUT HEART FAILURE WITH CHRONIC KIDNEY DISEASE STAGE I THROUGH STAGE IV OR UNSPECIFIED
	404.01 - (ICD9) HYPERTENSIVE HEART AND CHRONIC KIDNEY DISEASE MALIGNANT WITH HEART FAILURE WITH CHRONIC KIDNEY DISEASE STAGE I THROUGH STAGE IV OR UNSPECIFIED
	404.02 - (ICD9) HYPERTENSIVE HEART AND CHRONIC KIDNEY DISEASE MALIGNANT WITHOUT HEART FAILURE WITH CHRONIC KIDNEY DISEASE STAGE V OR END STAGE RENAL DISEASE
	404.03 - (ICD9) HYPERTENSIVE HEART AND CHRONIC KIDNEY DISEASE MALIGNANT WITH HEART FAILURE WITH CHRONIC KIDNEY DISEASE STAGE V OR END STAGE RENAL DISEASE
	404.1 - (ICD9) BENIGN HYPERTENSIVE HEART AND KIDNEY DISEASE
	404.10 - (ICD9) HYPERTENSIVE HEART AND CHRONIC KIDNEY DISEASE BENIGN WITHOUT HEART FAILURE WITH CHRONIC KIDNEY DISEASE STAGE I THROUGH STAGE IV OR UNSPECIFIED
	404.11 - (ICD9) HYPERTENSIVE HEART AND CHRONIC KIDNEY DISEASE BENIGN WITH HEART FAILURE WITH CHRONIC KIDNEY DISEASE STAGE I THROUGH STAGE IV OR UNSPECIFIED
	404.12 - (ICD9) HYPERTENSIVE HEART AND CHRONIC KIDNEY DISEASE BENIGN WITHOUT HEART FAILURE WITH CHRONIC KIDNEY DISEASE STAGE V OR END STAGE RENAL DISEASE
	404.13 - (ICD9) HYPERTENSIVE HEART AND CHRONIC KIDNEY DISEASE BENIGN WITH HEART FAILURE WITH CHRONIC KIDNEY DISEASE STAGE V OR END STAGE RENAL DISEASE
	404.9 - (ICD9) UNSPECIFIED HYPERTENSIVE HEART AND KIDNEY DISEASE
	404.90 - (ICD9) HYPERTENSIVE HEART AND CHRONIC KIDNEY DISEASE UNSPECIFIED WITHOUT HEART FAILURE WITH CHRONIC KIDNEY DISEASE STAGE I THROUGH STAGE IV OR UNSPECIFIED
	404.91 - (ICD9) HYPERTENSIVE HEART AND CHRONIC KIDNEY DISEASE UNSPECIFIED WITH HEART FAILURE WITH CHRONIC KIDNEY DISEASE STAGE I THROUGH STAGE IV OR UNSPECIFIED
	404.92 - (ICD9) HYPERTENSIVE HEART AND CHRONIC KIDNEY DISEASE UNSPECIFIED WITHOUT HEART FAILURE WITH CHRONIC KIDNEY DISEASE STAGE V OR END STAGE RENAL DISEASE
	404.93 - (ICD9) HYPERTENSIVE HEART AND CHRONIC KIDNEY DISEASE UNSPECIFIED WITH HEART FAILURE WITH CHRONIC KIDNEY DISEASE STAGE V OR END STAGE RENAL DISEASE
	405.0 - (ICD9) MALIGNANT SECONDARY HYPERTENSION
	405.01 - (ICD9) MALIGNANT RENOVASCULAR HYPERTENSION
	405.09 - (ICD9) OTHER MALIGNANT SECONDARY HYPERTENSION
	405.1 - (ICD9) BENIGN SECONDARY HYPERTENSION
	405.11 - (ICD9) BENIGN RENOVASCULAR HYPERTENSION
	405.19 - (ICD9) OTHER BENIGN SECONDARY HYPERTENSION
	405.9 - (ICD9) UNSPECIFIED SECONDARY HYPERTENSION
	405.91 - (ICD9) UNSPECIFIED RENOVASCULAR HYPERTENSION
	405.99 - (ICD9) OTHER UNSPECIFIED SECONDARY HYPERTENSION
	The occurrence of Outpatient with the following attributes:
	ICD-9 Diagnosis Code (any position) is any of: { "401.0", "401.1", "401.9", "402.0", "402.00", "402.01", "402.1", "402.10", "402.11", "402.9", "402.90", "402.91", "403.0", "403.00", "403.01", "403.1", "403.10", "403.11", "403.9", "403.90", "403.91", "404.0", "404.00", "404.01", "404.02", "404.03", "404.1", "404.10", "404.11", "404.12", "404.13", "404.9", "404.90", "404.91", "404.92", "404.93", "4…
	401.0 - (ICD9) MALIGNANT ESSENTIAL HYPERTENSION
	401.1 - (ICD9) BENIGN ESSENTIAL HYPERTENSION
	401.9 - (ICD9) UNSPECIFIED ESSENTIAL HYPERTENSION
	402.0 - (ICD9) MALIGNANT HYPERTENSIVE HEART DISEASE
	402.00 - (ICD9) MALIGNANT HYPERTENSIVE HEART DISEASE WITHOUT HEART FAILURE
	402.01 - (ICD9) MALIGNANT HYPERTENSIVE HEART DISEASE WITH HEART FAILURE
	402.1 - (ICD9) BENIGN HYPERTENSIVE HEART DISEASE
	402.10 - (ICD9) BENIGN HYPERTENSIVE HEART DISEASE WITHOUT HEART FAILURE
	402.11 - (ICD9) BENIGN HYPERTENSIVE HEART DISEASE WITH HEART FAILURE
	402.9 - (ICD9) UNSPECIFIED HYPERTENSIVE HEART DISEASE
	402.90 - (ICD9) UNSPECIFIED HYPERTENSIVE HEART DISEASE WITHOUT HEART FAILURE
	402.91 - (ICD9) UNSPECIFIED HYPERTENSIVE HEART DISEASE WITH HEART FAILURE
	403.0 - (ICD9) MALIGNANT HYPERTENSIVE KIDNEY DISEASE
	403.00 - (ICD9) HYPERTENSIVE CHRONIC KIDNEY DISEASE MALIGNANT WITH CHRONIC KIDNEY DISEASE STAGE I THROUGH STAGE IV OR UNSPECIFIED
	403.01 - (ICD9) HYPERTENSIVE CHRONIC KIDNEY DISEASE MALIGNANT WITH CHRONIC KIDNEY DISEASE STAGE V OR END STAGE RENAL DISEASE
	403.1 - (ICD9) BENIGN HYPERTENSIVE KIDNEY DISEASE
	403.10 - (ICD9) HYPERTENSIVE KIDNEY DISEASE BENIGN WITH CHRONIC KIDNEY DISEASE STAGE I THROUGH STAGE IV OR UNSPECIFIED
	403.11 - (ICD9) HYPERTENSIVE KIDNEY DISEASE BENIGN WITH CHRONIC KIDNEY DISEASE STAGE V OR END STAGE RENAL DISEASE
	403.9 - (ICD9) UNSPECIFIED HYPERTENSIVE KIDNEY DISEASE
	403.90 - (ICD9) HYPERTENSIVE CHRONIC KIDNEY DISEASE UNSPECIFIED WITH CHRONIC KIDNEY DISEASE STAGE I THROUGH STAGE IV OR UNSPECIFIED
	403.91 - (ICD9) HYPERTENSIVE CHRONIC KIDNEY DISEASE UNSPECIFIED WITH CHRONIC KIDNEY DISEASE STAGE V OR END STAGE RENAL DISEASE
	404.0 - (ICD9) MALIGNANT HYPERTENSIVE HEART AND KIDNEY DISEASE
	404.00 - (ICD9) HYPERTENSIVE HEART AND CHRONIC KIDNEY DISEASE MALIGNANT WITHOUT HEART FAILURE WITH CHRONIC KIDNEY DISEASE STAGE I THROUGH STAGE IV OR UNSPECIFIED
	404.01 - (ICD9) HYPERTENSIVE HEART AND CHRONIC KIDNEY DISEASE MALIGNANT WITH HEART FAILURE WITH CHRONIC KIDNEY DISEASE STAGE I THROUGH STAGE IV OR UNSPECIFIED
	404.02 - (ICD9) HYPERTENSIVE HEART AND CHRONIC KIDNEY DISEASE MALIGNANT WITHOUT HEART FAILURE WITH CHRONIC KIDNEY DISEASE STAGE V OR END STAGE RENAL DISEASE
	404.03 - (ICD9) HYPERTENSIVE HEART AND CHRONIC KIDNEY DISEASE MALIGNANT WITH HEART FAILURE WITH CHRONIC KIDNEY DISEASE STAGE V OR END STAGE RENAL DISEASE
	404.1 - (ICD9) BENIGN HYPERTENSIVE HEART AND KIDNEY DISEASE
	404.10 - (ICD9) HYPERTENSIVE HEART AND CHRONIC KIDNEY DISEASE BENIGN WITHOUT HEART FAILURE WITH CHRONIC KIDNEY DISEASE STAGE I THROUGH STAGE IV OR UNSPECIFIED
	404.11 - (ICD9) HYPERTENSIVE HEART AND CHRONIC KIDNEY DISEASE BENIGN WITH HEART FAILURE WITH CHRONIC KIDNEY DISEASE STAGE I THROUGH STAGE IV OR UNSPECIFIED
	404.12 - (ICD9) HYPERTENSIVE HEART AND CHRONIC KIDNEY DISEASE BENIGN WITHOUT HEART FAILURE WITH CHRONIC KIDNEY DISEASE STAGE V OR END STAGE RENAL DISEASE
	404.13 - (ICD9) HYPERTENSIVE HEART AND CHRONIC KIDNEY DISEASE BENIGN WITH HEART FAILURE WITH CHRONIC KIDNEY DISEASE STAGE V OR END STAGE RENAL DISEASE
	404.9 - (ICD9) UNSPECIFIED HYPERTENSIVE HEART AND KIDNEY DISEASE
	404.90 - (ICD9) HYPERTENSIVE HEART AND CHRONIC KIDNEY DISEASE UNSPECIFIED WITHOUT HEART FAILURE WITH CHRONIC KIDNEY DISEASE STAGE I THROUGH STAGE IV OR UNSPECIFIED
	404.91 - (ICD9) HYPERTENSIVE HEART AND CHRONIC KIDNEY DISEASE UNSPECIFIED WITH HEART FAILURE WITH CHRONIC KIDNEY DISEASE STAGE I THROUGH STAGE IV OR UNSPECIFIED
	404.92 - (ICD9) HYPERTENSIVE HEART AND CHRONIC KIDNEY DISEASE UNSPECIFIED WITHOUT HEART FAILURE WITH CHRONIC KIDNEY DISEASE STAGE V OR END STAGE RENAL DISEASE
	404.93 - (ICD9) HYPERTENSIVE HEART AND CHRONIC KIDNEY DISEASE UNSPECIFIED WITH HEART FAILURE WITH CHRONIC KIDNEY DISEASE STAGE V OR END STAGE RENAL DISEASE
	405.0 - (ICD9) MALIGNANT SECONDARY HYPERTENSION
	405.01 - (ICD9) MALIGNANT RENOVASCULAR HYPERTENSION
	405.09 - (ICD9) OTHER MALIGNANT SECONDARY HYPERTENSION
	405.1 - (ICD9) BENIGN SECONDARY HYPERTENSION
	405.11 - (ICD9) BENIGN RENOVASCULAR HYPERTENSION
	405.19 - (ICD9) OTHER BENIGN SECONDARY HYPERTENSION
	405.9 - (ICD9) UNSPECIFIED SECONDARY HYPERTENSION
	405.91 - (ICD9) UNSPECIFIED RENOVASCULAR HYPERTENSION
	405.99 - (ICD9) OTHER UNSPECIFIED SECONDARY HYPERTENSION
	The occurrence of Carrier Claims Line with the following attributes:
	ICD-9 Diagnosis Code is any of: { "401.0", "401.1", "401.9", "402.0", "402.00", "402.01", "402.1", "402.10", "402.11", "402.9", "402.90", "402.91", "403.0", "403.00", "403.01", "403.1", "403.10", "403.11", "403.9", "403.90", "403.91", "404.0", "404.00", "404.01", "404.02", "404.03", "404.1", "404.10", "404.11", "404.12", "404.13", "404.9", "404.90", "404.91", "404.92", "404.93", "405.0", "405.01"…
	401.0 - MALIGNANT ESSENTIAL HYPERTENSION
	401.1 - BENIGN ESSENTIAL HYPERTENSION
	401.9 - UNSPECIFIED ESSENTIAL HYPERTENSION
	402.0 - MALIGNANT HYPERTENSIVE HEART DISEASE
	402.00 - MALIGNANT HYPERTENSIVE HEART DISEASE WITHOUT HEART FAILURE
	402.01 - MALIGNANT HYPERTENSIVE HEART DISEASE WITH HEART FAILURE
	402.1 - BENIGN HYPERTENSIVE HEART DISEASE
	402.10 - BENIGN HYPERTENSIVE HEART DISEASE WITHOUT HEART FAILURE
	402.11 - BENIGN HYPERTENSIVE HEART DISEASE WITH HEART FAILURE
	402.9 - UNSPECIFIED HYPERTENSIVE HEART DISEASE
	402.90 - UNSPECIFIED HYPERTENSIVE HEART DISEASE WITHOUT HEART FAILURE
	402.91 - UNSPECIFIED HYPERTENSIVE HEART DISEASE WITH HEART FAILURE
	403.0 - MALIGNANT HYPERTENSIVE KIDNEY DISEASE
	403.00 - HYPERTENSIVE CHRONIC KIDNEY DISEASE MALIGNANT WITH CHRONIC KIDNEY DISEASE STAGE I THROUGH STAGE IV OR UNSPECIFIED
	403.01 - HYPERTENSIVE CHRONIC KIDNEY DISEASE MALIGNANT WITH CHRONIC KIDNEY DISEASE STAGE V OR END STAGE RENAL DISEASE
	403.1 - BENIGN HYPERTENSIVE KIDNEY DISEASE
	403.10 - HYPERTENSIVE KIDNEY DISEASE BENIGN WITH CHRONIC KIDNEY DISEASE STAGE I THROUGH STAGE IV OR UNSPECIFIED
	403.11 - HYPERTENSIVE KIDNEY DISEASE BENIGN WITH CHRONIC KIDNEY DISEASE STAGE V OR END STAGE RENAL DISEASE
	403.9 - UNSPECIFIED HYPERTENSIVE KIDNEY DISEASE
	403.90 - HYPERTENSIVE CHRONIC KIDNEY DISEASE UNSPECIFIED WITH CHRONIC KIDNEY DISEASE STAGE I THROUGH STAGE IV OR UNSPECIFIED
	403.91 - HYPERTENSIVE CHRONIC KIDNEY DISEASE UNSPECIFIED WITH CHRONIC KIDNEY DISEASE STAGE V OR END STAGE RENAL DISEASE
	404.0 - MALIGNANT HYPERTENSIVE HEART AND KIDNEY DISEASE
	404.00 - HYPERTENSIVE HEART AND CHRONIC KIDNEY DISEASE MALIGNANT WITHOUT HEART FAILURE WITH CHRONIC KIDNEY DISEASE STAGE I THROUGH STAGE IV OR UNSPECIFIED
	404.01 - HYPERTENSIVE HEART AND CHRONIC KIDNEY DISEASE MALIGNANT WITH HEART FAILURE WITH CHRONIC KIDNEY DISEASE STAGE I THROUGH STAGE IV OR UNSPECIFIED
	404.02 - HYPERTENSIVE HEART AND CHRONIC KIDNEY DISEASE MALIGNANT WITHOUT HEART FAILURE WITH CHRONIC KIDNEY DISEASE STAGE V OR END STAGE RENAL DISEASE
	404.03 - HYPERTENSIVE HEART AND CHRONIC KIDNEY DISEASE MALIGNANT WITH HEART FAILURE WITH CHRONIC KIDNEY DISEASE STAGE V OR END STAGE RENAL DISEASE
	404.1 - BENIGN HYPERTENSIVE HEART AND KIDNEY DISEASE
	404.10 - HYPERTENSIVE HEART AND CHRONIC KIDNEY DISEASE BENIGN WITHOUT HEART FAILURE WITH CHRONIC KIDNEY DISEASE STAGE I THROUGH STAGE IV OR UNSPECIFIED
	404.11 - HYPERTENSIVE HEART AND CHRONIC KIDNEY DISEASE BENIGN WITH HEART FAILURE WITH CHRONIC KIDNEY DISEASE STAGE I THROUGH STAGE IV OR UNSPECIFIED
	404.12 - HYPERTENSIVE HEART AND CHRONIC KIDNEY DISEASE BENIGN WITHOUT HEART FAILURE WITH CHRONIC KIDNEY DISEASE STAGE V OR END STAGE RENAL DISEASE
	404.13 - HYPERTENSIVE HEART AND CHRONIC KIDNEY DISEASE BENIGN WITH HEART FAILURE WITH CHRONIC KIDNEY DISEASE STAGE V OR END STAGE RENAL DISEASE
	404.9 - UNSPECIFIED HYPERTENSIVE HEART AND KIDNEY DISEASE
	404.90 - HYPERTENSIVE HEART AND CHRONIC KIDNEY DISEASE UNSPECIFIED WITHOUT HEART FAILURE WITH CHRONIC KIDNEY DISEASE STAGE I THROUGH STAGE IV OR UNSPECIFIED
	404.91 - HYPERTENSIVE HEART AND CHRONIC KIDNEY DISEASE UNSPECIFIED WITH HEART FAILURE WITH CHRONIC KIDNEY DISEASE STAGE I THROUGH STAGE IV OR UNSPECIFIED
	404.92 - HYPERTENSIVE HEART AND CHRONIC KIDNEY DISEASE UNSPECIFIED WITHOUT HEART FAILURE WITH CHRONIC KIDNEY DISEASE STAGE V OR END STAGE RENAL DISEASE
	404.93 - HYPERTENSIVE HEART AND CHRONIC KIDNEY DISEASE UNSPECIFIED WITH HEART FAILURE WITH CHRONIC KIDNEY DISEASE STAGE V OR END STAGE RENAL DISEASE
	405.0 - MALIGNANT SECONDARY HYPERTENSION
	405.01 - MALIGNANT RENOVASCULAR HYPERTENSION
	405.09 - OTHER MALIGNANT SECONDARY HYPERTENSION
	405.1 - BENIGN SECONDARY HYPERTENSION
	405.11 - BENIGN RENOVASCULAR HYPERTENSION
	405.19 - OTHER BENIGN SECONDARY HYPERTENSION
	405.9 - UNSPECIFIED SECONDARY HYPERTENSION
	405.91 - UNSPECIFIED RENOVASCULAR HYPERTENSION
	405.99 - OTHER UNSPECIFIED SECONDARY HYPERTENSION
COMPONENT, Occurrence of Stroke
This event measure was defined as occurring when any of the following criteria were met:
	The occurrence of Inpatient with the following attributes:
	ICD-9 Diagnosis Code (any position) is any of: { "433.01", "433.11", "433.21", "433.31", "433.81", "433.91", "434.01", "434.11", "434.91" }
	433.01 - (ICD9) OCCLUSION AND STENOSIS OF BASILAR ARTERY WITH CEREBRAL INFARCTION
	433.11 - (ICD9) OCCLUSION AND STENOSIS OF CAROTID ARTERY WITH CEREBRAL INFARCTION
	433.21 - (ICD9) OCCLUSION AND STENOSIS OF VERTEBRAL ARTERY WITH CEREBRAL INFARCTION
	433.31 - (ICD9) OCCLUSION AND STENOSIS OF MULTIPLE AND BILATERAL PRECEREBRAL ARTERIES WITH CEREBRAL INFARCTION
	433.81 - (ICD9) OCCLUSION AND STENOSIS OF OTHER SPECIFIED PRECEREBRAL ARTERY WITH CEREBRAL INFARCTION
	433.91 - (ICD9) OCCLUSION AND STENOSIS OF UNSPECIFIED PRECEREBRAL ARTERY WITH CEREBRAL INFARCTION
	434.01 - (ICD9) CEREBRAL THROMBOSIS WITH CEREBRAL INFARCTION
	434.11 - (ICD9) CEREBRAL EMBOLISM WITH CEREBRAL INFARCTION
	434.91 - (ICD9) CEREBRAL ARTERY OCCLUSION UNSPECIFIED WITH CEREBRAL INFARCTION
	The occurrence of Outpatient with the following attributes:
	ICD-9 Diagnosis Code (any position) is any of: { "433.01", "433.11", "433.21", "433.31", "433.81", "433.91", "434.01", "434.11", "434.91" }
	433.01 - (ICD9) OCCLUSION AND STENOSIS OF BASILAR ARTERY WITH CEREBRAL INFARCTION
	433.11 - (ICD9) OCCLUSION AND STENOSIS OF CAROTID ARTERY WITH CEREBRAL INFARCTION
	433.21 - (ICD9) OCCLUSION AND STENOSIS OF VERTEBRAL ARTERY WITH CEREBRAL INFARCTION
	433.31 - (ICD9) OCCLUSION AND STENOSIS OF MULTIPLE AND BILATERAL PRECEREBRAL ARTERIES WITH CEREBRAL INFARCTION
	433.81 - (ICD9) OCCLUSION AND STENOSIS OF OTHER SPECIFIED PRECEREBRAL ARTERY WITH CEREBRAL INFARCTION
	433.91 - (ICD9) OCCLUSION AND STENOSIS OF UNSPECIFIED PRECEREBRAL ARTERY WITH CEREBRAL INFARCTION
	434.01 - (ICD9) CEREBRAL THROMBOSIS WITH CEREBRAL INFARCTION
	434.11 - (ICD9) CEREBRAL EMBOLISM WITH CEREBRAL INFARCTION
	434.91 - (ICD9) CEREBRAL ARTERY OCCLUSION UNSPECIFIED WITH CEREBRAL INFARCTION
	The occurrence of Carrier Claims Line with the following attributes:
	ICD-9 Diagnosis Code is any of: { "433.01", "433.11", "433.21", "433.31", "433.81", "433.91", "434.01", "434.11", "434.91" }
	433.01 - OCCLUSION AND STENOSIS OF BASILAR ARTERY WITH CEREBRAL INFARCTION
	433.11 - OCCLUSION AND STENOSIS OF CAROTID ARTERY WITH CEREBRAL INFARCTION
	433.21 - OCCLUSION AND STENOSIS OF VERTEBRAL ARTERY WITH CEREBRAL INFARCTION
	433.31 - OCCLUSION AND STENOSIS OF MULTIPLE AND BILATERAL PRECEREBRAL ARTERIES WITH CEREBRAL INFARCTION
	433.81 - OCCLUSION AND STENOSIS OF OTHER SPECIFIED PRECEREBRAL ARTERY WITH CEREBRAL INFARCTION
	433.91 - OCCLUSION AND STENOSIS OF UNSPECIFIED PRECEREBRAL ARTERY WITH CEREBRAL INFARCTION
	434.01 - CEREBRAL THROMBOSIS WITH CEREBRAL INFARCTION
	434.11 - CEREBRAL EMBOLISM WITH CEREBRAL INFARCTION
	434.91 - CEREBRAL ARTERY OCCLUSION UNSPECIFIED WITH CEREBRAL INFARCTION
Censoring measure
This measure creates a logical OR of events, and identifies all occurrences of one or more specified events:
	Anticoagulants
	Dialysis
	Renal transplant
	Hospice/SNF
HAS-BLED categorized 183 days
This measure categorizes HAS-Bled score, 183 days into the following categories:
	1: Up to 2.0 (exclusive). This is the referent category.
	2: From 2.0 (inclusive) to 3.0 (exclusive).
	3: From 3.0 (inclusive) to 4.0 (exclusive).
	>= 4: From 4.0 (inclusive) to (any).
HAS-Bled score, 183 days
This measure computes a score by summing over the following components:
	If the event COMPONENT, Occurrence of Abnormal liver function
	Occurs within 183 days, set the score to 1.0
	Otherwise, set the score to 0.0
	If the event COMPONENT, Occurrence of Hypertension
	Occurs within 183 days, set the score to 1.0
	Otherwise, set the score to 0.0
	If the event COMPONENT, Occurrence of Alcohol abuse
	Occurs within 183 days, set the score to 1.0
	Otherwise, set the score to 0.0
	If the event COMPONENT, Occurrence of Drug abuse
	Occurs within 183 days, set the score to 1.0
	Otherwise, set the score to 0.0
	If the value of COMPONENT, Age greater than 65 is
	True, set the score to 1.0
	False, set the score to 0.0
	Missing, set the score to 0.0
	If the event COMPONENT, Occurrence of Stroke
	Occurs within 183 days, set the score to 1.0
	Otherwise, set the score to 0.0
	If the event COMPONENT, Occurrence of Bleeding
	Occurs within 183 days, set the score to 1.0
	Otherwise, set the score to 0.0
	If the event COMPONENT, Occurrence of Abnormal renal function
	Occurs within 183 days, set the score to 1.0
	Otherwise, set the score to 0.0
Low income
This measure dichotomizes Dual Status Code to be true for the following values:
	01 = Qualified Medicare Beneficiary (QMB)-only
	02 = QMB and full Medicaid coverage, including prescription drugs
	03 = Specified Low-Income Medicare Beneficiary (SLMB)-only
	04 = SLMB and full Medicaid coverage, including prescription drugs
	05 = Qualified Disabled Working Individual (QDWI)
	06 = Qualifying individuals (QI)
Azole antifungals
This event measure was defined as occurring when any of the following criteria were met:
	The occurrence of Drug with the following attributes:
	NDC Generic Name is any of: { "ITRACONAZOLE", "ITRACONAZOLE, MICRONIZED", "FLUCONAZOLE", "FLUCONAZOLE IN DEXTROSE, ISO-OSMOTIC", "FLUCONAZOLE IN SODIUM CHLORIDE, ISO-OSMOTIC", "KETOCONAZOLE", "KETOCONAZOLE, MICRONIZED", "KETOCONAZOLE/HYDROCORTISONE", "KETOCONAZOLE/PYRITHIONE ZINC", "KETOCONAZOLE/SKIN CLEANSER COMBINATION NO.28", "CLOTRIMAZOLE", "CLOTRIMAZOLE/BETAMETHASONE DIPROPIONATE", "CLOTRIMA…
	ITRACONAZOLE
	ITRACONAZOLE, MICRONIZED
	FLUCONAZOLE
	FLUCONAZOLE IN DEXTROSE, ISO-OSMOTIC
	FLUCONAZOLE IN SODIUM CHLORIDE, ISO-OSMOTIC
	KETOCONAZOLE
	KETOCONAZOLE, MICRONIZED
	KETOCONAZOLE/HYDROCORTISONE
	KETOCONAZOLE/PYRITHIONE ZINC
	KETOCONAZOLE/SKIN CLEANSER COMBINATION NO.28
	CLOTRIMAZOLE
	CLOTRIMAZOLE/BETAMETHASONE DIPROPIONATE
	CLOTRIMAZOLE/BETAMETHASONE DIPROPIONATE/ZINC OXIDE
	UNDECYLENIC ACID/CLOTRIMAZOLE/TEA TREE/LAVENDER
	ECONAZOLE NITRATE
	MICONAZOLE
	MICONAZOLE NITRATE
	MICONAZOLE NITRATE/DIMETHICONE/ZINC OXIDE
	MICONAZOLE NITRATE/LANOLIN/SKIN CLEANSER
	MICONAZOLE NITRATE/SKIN CLEANSER NO.17 ON WIPE
	MICONAZOLE NITRATE/ZINC OXIDE/PETROLATUM,WHITE
	OXICONAZOLE NITRATE
	TERCONAZOLE
	TIOCONAZOLE
	VORICONAZOLE
	POSACONAZOLE
	ISAVUCONAZONIUM SULFATE
Insulin
This event measure was defined as occurring when any of the following criteria were met:
	The occurrence of Drug with the following attributes:
	NDC Generic Name is any of: { "DILUENT,INSULIN ASPART COMBINATION NO.1", "INSULIN ASPART", "INSULIN ASPART (NIACINAMIDE)", "INSULIN ASPART PROTAMINE HUMAN/INSULIN ASPART", "INSULIN DEGLUDEC", "INSULIN DEGLUDEC/LIRAGLUTIDE", "INSULIN DETEMIR", "INSULIN GLARGINE,HUMAN RECOMBINANT ANALOG", "INSULIN GLARGINE,HUMAN RECOMBINANT ANALOG/LIXISENATIDE", "INSULIN GLULISINE", "INSULIN ISOPHANE NPH,BF-PK", "I…
	DILUENT,INSULIN ASPART COMBINATION NO.1
	INSULIN ASPART
	INSULIN ASPART (NIACINAMIDE)
	INSULIN ASPART PROTAMINE HUMAN/INSULIN ASPART
	INSULIN DEGLUDEC
	INSULIN DEGLUDEC/LIRAGLUTIDE
	INSULIN DETEMIR
	INSULIN GLARGINE,HUMAN RECOMBINANT ANALOG
	INSULIN GLARGINE,HUMAN RECOMBINANT ANALOG/LIXISENATIDE
	INSULIN GLULISINE
	INSULIN ISOPHANE NPH,BF-PK
	INSULIN ISOPHANE,BEEF
	INSULIN ISOPHANE,BEEF PURE
	INSULIN ISOPHANE,PORK PURE
	INSULIN LISPRO
	INSULIN LISPRO PROTAMINE AND INSULIN LISPRO
	INSULIN NPH HUMAN ISOPHANE
	INSULIN NPH HUMAN ISOPHANE/INSULIN REGULAR, HUMAN
	INSULIN NPH HUMAN SEMI-SYN
	INSULIN NPH HUMAN SEMI-SYN/INSULIN REG HUMAN SEMI-SYN
	INSULIN POWDER INHALER/INSULIN INHALATION CHAMBER
	INSULIN PROTAMINE ZINC,BEEF
	INSULIN PROTAMINE ZN,BEEF (P)
	INSULIN PROTAMINE ZN,BF-PK
	INSULIN PROTAMINE ZN,PORK (P)
	INSULIN REG HUMAN SEMI-SYN
	INSULIN REG, HUM S-S BUFF
	INSULIN REGULAR, HUMAN
	INSULIN REGULAR, HUMAN/INSULIN RELEASE UNIT
	INSULIN REGULAR, HUMAN/INSULIN RELEASE UNIT/CHAMBER/INHALER
	INSULIN REGULAR,BEEF-PORK
	INSULIN REGULAR,HUMAN BUFFERED
	INSULIN ZINC BEEF
	INSULIN ZINC EXT,BEEF (P)
	INSULIN ZINC EXTENDED HUMAN RECOMBINANT
	INSULIN ZINC EXTENDED,BEEF
	INSULIN ZINC EXTENDED,BF-PK
	INSULIN ZINC HUMAN RECOMBINANT
	INSULIN ZINC HUMAN SEMI-SYN
	INSULIN ZINC PROMPT,BEEF
	INSULIN ZINC PROMPT,BF-PK
	INSULIN ZINC PROMPT,PORK PURE
	INSULIN ZINC,BEEF PURIFIED
	INSULIN ZINC,BEEF PURIFIED/INSULIN ZINC,PORK PURIFIED
	INSULIN ZINC,BEEF-PORK
	INSULIN ZINC,PORK PURIFIED
	INSULIN,BEEF
	INSULIN,PORK
	INSULIN,PORK PURIFIED
	INSULIN,PORK PURIFIED/INSULIN ISOPHANE,PORK PURE
	INSULIN,PORK REG. CONCENTRATE
Metformin
This event measure was defined as occurring when any of the following criteria were met:
	The occurrence of Drug with the following attributes:
	NDC Generic Name is any of: { "ALOGLIPTIN BENZOATE/METFORMIN HCL", "CANAGLIFLOZIN/METFORMIN HCL", "DAPAGLIFLOZIN PROPANEDIOL/METFORMIN HCL", "EMPAGLIFLOZIN/METFORMIN HCL", "GLIPIZIDE/METFORMIN HCL", "GLYBURIDE/METFORMIN HCL", "LINAGLIPTIN/METFORMIN HCL", "METFORMIN HCL", "METFORMIN HCL/BLOOD SUGAR DIAGNOSTIC", "METFORMIN/AMINO ACIDS NO.7/HERBAL CMB.125/CHOLINE BITARTRATE", "METFORMIN/CAFFEINE/AMI…
	ALOGLIPTIN BENZOATE/METFORMIN HCL
	CANAGLIFLOZIN/METFORMIN HCL
	DAPAGLIFLOZIN PROPANEDIOL/METFORMIN HCL
	EMPAGLIFLOZIN/METFORMIN HCL
	GLIPIZIDE/METFORMIN HCL
	GLYBURIDE/METFORMIN HCL
	LINAGLIPTIN/METFORMIN HCL
	METFORMIN HCL
	METFORMIN HCL/BLOOD SUGAR DIAGNOSTIC
	METFORMIN/AMINO ACIDS NO.7/HERBAL CMB.125/CHOLINE BITARTRATE
	METFORMIN/CAFFEINE/AMINO ACIDS 7/HERBAL COMB 125/CHOLINE BIT
	PIOGLITAZONE HCL/METFORMIN HCL
	REPAGLINIDE/METFORMIN HCL
	ROSIGLITAZONE MALEATE/METFORMIN HCL
	SAXAGLIPTIN HCL/METFORMIN HCL
	SITAGLIPTIN PHOSPHATE/METFORMIN HCL
Other diabetes relates medication
This event measure was defined as occurring when any of the following criteria were met:
	The occurrence of Drug with the following attributes:
	NDC Generic Name is any of: { "ACARBOSE", "ALOGLIPTIN BENZOATE", "ALOGLIPTIN BENZOATE/METFORMIN HCL", "ALOGLIPTIN BENZOATE/PIOGLITAZONE HCL", "CANAGLIFLOZIN", "CANAGLIFLOZIN/METFORMIN HCL", "DAPAGLIFLOZIN PROPANEDIOL/SAXAGLIPTIN HCL", "EMPAGLIFLOZIN", "EMPAGLIFLOZIN/LINAGLIPTIN", "EMPAGLIFLOZIN/METFORMIN HCL", "EXENATIDE", "EXENATIDE MICROSPHERES", "INSULIN DEGLUDEC/LIRAGLUTIDE", "LINAGLIPTIN", "…
	ACARBOSE
	ALOGLIPTIN BENZOATE
	ALOGLIPTIN BENZOATE/METFORMIN HCL
	ALOGLIPTIN BENZOATE/PIOGLITAZONE HCL
	CANAGLIFLOZIN
	CANAGLIFLOZIN/METFORMIN HCL
	DAPAGLIFLOZIN PROPANEDIOL/SAXAGLIPTIN HCL
	EMPAGLIFLOZIN
	EMPAGLIFLOZIN/LINAGLIPTIN
	EMPAGLIFLOZIN/METFORMIN HCL
	EXENATIDE
	EXENATIDE MICROSPHERES
	INSULIN DEGLUDEC/LIRAGLUTIDE
	LINAGLIPTIN
	LINAGLIPTIN/METFORMIN HCL
	LIRAGLUTIDE
	MIGLITOL
	NATEGLINIDE
	PIOGLITAZONE HCL
	PIOGLITAZONE HCL/GLIMEPIRIDE
	PIOGLITAZONE HCL/METFORMIN HCL
	PRAMLINTIDE ACETATE
	REPAGLINIDE
	REPAGLINIDE/METFORMIN HCL
	ROSIGLITAZONE MALEATE
	ROSIGLITAZONE MALEATE/GLIMEPIRIDE
	ROSIGLITAZONE MALEATE/METFORMIN HCL
	SAXAGLIPTIN HCL
	SAXAGLIPTIN HCL/METFORMIN HCL
	SITAGLIPTIN PHOSPHATE
	SITAGLIPTIN PHOSPHATE/METFORMIN HCL
	SITAGLIPTIN PHOSPHATE/SIMVASTATIN
	TROGLITAZONE
	1,3-PROPANEDIOL
	DAPAGLIFLOZIN PROPANEDIOL
	DAPAGLIFLOZIN PROPANEDIOL/METFORMIN HCL
Sulphonylureas
This event measure was defined as occurring when any of the following criteria were met:
	The occurrence of Drug with the following attributes:
	NDC Generic Name is any of: { "ACETOHEXAMIDE", "CHLORPROPAMIDE", "GLIMEPIRIDE", "GLIPIZIDE", "GLIPIZIDE/METFORMIN HCL", "GLYBURIDE", "GLYBURIDE,MICRONIZED", "GLYBURIDE/METFORMIN HCL", "NATEGLINIDE", "PIOGLITAZONE HCL/GLIMEPIRIDE", "REPAGLINIDE", "REPAGLINIDE/METFORMIN HCL", "ROSIGLITAZONE MALEATE/GLIMEPIRIDE", "TOLAZAMIDE", "TOLBUTAMIDE" }
	ACETOHEXAMIDE
	CHLORPROPAMIDE
	GLIMEPIRIDE
	GLIPIZIDE
	GLIPIZIDE/METFORMIN HCL
	GLYBURIDE
	GLYBURIDE,MICRONIZED
	GLYBURIDE/METFORMIN HCL
	NATEGLINIDE
	PIOGLITAZONE HCL/GLIMEPIRIDE
	REPAGLINIDE
	REPAGLINIDE/METFORMIN HCL
	ROSIGLITAZONE MALEATE/GLIMEPIRIDE
	TOLAZAMIDE
	TOLBUTAMIDE
Amiodarone
This event measure was defined as occurring when any of the following criteria were met:
	The occurrence of Drug with the following attributes:
	NDC Generic Name is any of: { "AMIODARONE HCL", "AMIODARONE HCL/DEXTROSE 5 % IN WATER", "AMIODARONE IN DEXTROSE, ISO-OSMOTIC" }
	AMIODARONE HCL
	AMIODARONE HCL/DEXTROSE 5 % IN WATER
	AMIODARONE IN DEXTROSE, ISO-OSMOTIC
Anemia
This event measure was defined as occurring when any of the following criteria were met:
	The occurrence of Inpatient with the following attributes:
	ICD-9 Diagnosis Code (any position) is any of: { "280", "280.0", "280.1", "280.8", "280.9", "281", "281.0", "281.1", "281.2", "281.3", "281.4", "281.8", "281.9", "282", "282.0", "282.1", "282.2", "282.3", "282.4", "282.40", "282.41", "282.42", "282.43", "282.44", "282.45", "282.46", "282.47", "282.49", "282.5", "282.6", "282.60", "282.61", "282.62", "282.63", "282.64", "282.68", "282.69", "282.7"…
	280 - IRON DEFICIENCY ANEMIAS
	280.0 - IRON DEFICIENCY ANEMIA SECONDARY TO BLOOD LOSS (CHRONIC)
	280.1 - IRON DEFICIENCY ANEMIA SECONDARY TO INADEQUATE DIETARY IRON INTAKE
	280.8 - OTHER SPECIFIED IRON DEFICIENCY ANEMIAS
	280.9 - IRON DEFICIENCY ANEMIA UNSPECIFIED
	281 - OTHER DEFICIENCY ANEMIAS
	281.0 - PERNICIOUS ANEMIA
	281.1 - OTHER VITAMIN B12 DEFICIENCY ANEMIA
	281.2 - FOLATE-DEFICIENCY ANEMIA
	281.3 - OTHER SPECIFIED MEGALOBLASTIC ANEMIAS NOT ELSEWHERE CLASSIFIED
	281.4 - PROTEIN-DEFICIENCY ANEMIA
	281.8 - ANEMIA ASSOCIATED WITH OTHER SPECIFIED NUTRITIONAL DEFICIENCY
	281.9 - UNSPECIFIED DEFICIENCY ANEMIA
	282 - HEREDITARY HEMOLYTIC ANEMIAS
	282.0 - HEREDITARY SPHEROCYTOSIS
	282.1 - HEREDITARY ELLIPTOCYTOSIS
	282.2 - ANEMIAS DUE TO DISORDERS OF GLUTATHIONE METABOLISM
	282.3 - OTHER HEMOLYTIC ANEMIAS DUE TO ENZYME DEFICIENCY
	282.4 - THALASSEMIAS
	282.40 - THALASSEMIA UNSPECIFIED
	282.41 - SICKLE-CELL THALASSEMIA WITHOUT CRISIS
	282.42 - SICKLE-CELL THALASSEMIA WITH CRISIS
	282.43 - ALPHA THALASSEMIA
	282.44 - BETA THALASSEMIA
	282.45 - DELTA-BETA THALASSEMIA
	282.46 - THALASSEMIA MINOR
	282.47 - HEMOGLOBIN E-BETA THALASSEMIA
	282.49 - OTHER THALASSEMIA
	282.5 - SICKLE-CELL TRAIT
	282.6 - SICKLE-CELL DISEASE
	282.60 - SICKLE-CELL DISEASE UNSPECIFIED
	282.61 - HB-SS DISEASE WITHOUT CRISIS
	282.62 - HB-SS DISEASE WITH CRISIS
	282.63 - SICKLE-CELL/HB-C DISEASE WITHOUT CRISIS
	282.64 - SICKLE-CELL/HB C DISEASE WITH CRISIS
	282.68 - OTHER SICKLE-CELL DISEASE WITHOUT CRISIS
	282.69 - OTHER SICKLE-CELL DISEASE WITH CRISIS
	282.7 - OTHER HEMOGLOBINOPATHIES
	282.8 - OTHER SPECIFIED HEREDITARY HEMOLYTIC ANEMIAS
	282.9 - HEREDITARY HEMOLYTIC ANEMIA UNSPECIFIED
	283 - ACQUIRED HEMOLYTIC ANEMIAS
	283.0 - AUTOIMMUNE HEMOLYTIC ANEMIAS
	283.1 - NON-AUTOIMMUNE HEMOLYTIC ANEMIAS
	283.10 - NON-AUTOIMMUNE HEMOLYTIC ANEMIA UNSPECIFIED
	283.11 - HEMOLYTIC-UREMIC SYNDROME
	283.19 - OTHER NON-AUTOIMMUNE HEMOLYTIC ANEMIAS
	283.2 - HEMOGLOBINURIA DUE TO HEMOLYSIS FROM EXTERNAL CAUSES
	283.9 - ACQUIRED HEMOLYTIC ANEMIA UNSPECIFIED
	284 - APLASTIC ANEMIA AND OTHER BONE MARROW FAILURE SYNDROMES
	284.0 - CONSTITUTIONAL APLASTIC ANEMIA
	284.01 - CONSTITUTIONAL RED BLOOD CELL APLASIA
	284.09 - OTHER CONSTITUTIONAL APLASTIC ANEMIA
	284.1 - PANCYTOPENIA
	284.11 - ANTINEOPLASTIC CHEMOTHERAPY INDUCED PANCYTOPENIA
	284.12 - OTHER DRUG INDUCED PANCYTOPENIA
	284.19 - OTHER PANCYTOPENIA
	284.2 - MYELOPHTHISIS
	284.8 - OTHER SPECIFIED APLASTIC ANEMIAS
	284.81 - RED CELL APLASIA (ACQUIRED) (ADULT) (WITH THYOMA)
	284.89 - OTHER SPECIFIED APLASTIC ANEMIAS
	284.9 - APLASTIC ANEMIA UNSPECIFIED
	285 - OTHER AND UNSPECIFIED ANEMIAS
	285.0 - SIDEROBLASTIC ANEMIA
	285.1 - ACUTE POSTHEMORRHAGIC ANEMIA
	285.2 - ANEMIA OF CHRONIC DISEASE
	285.21 - ANEMIA IN CHRONIC KIDNEY DISEASE
	285.22 - ANEMIA IN NEOPLASTIC DISEASE
	285.29 - ANEMIA OF OTHER CHRONIC DISEASE
	285.3 - ANTINEOPLASTIC CHEMOTHERAPY INDUCED ANEMIA
	285.8 - OTHER SPECIFIED ANEMIAS
	285.9 - ANEMIA UNSPECIFIED
	The occurrence of Outpatient with the following attributes:
	ICD-9 Diagnosis Code (any position) is any of: { "280", "280.0", "280.1", "280.8", "280.9", "281", "281.0", "281.1", "281.2", "281.3", "281.4", "281.8", "281.9", "282", "282.0", "282.1", "282.2", "282.3", "282.4", "282.40", "282.41", "282.42", "282.43", "282.44", "282.45", "282.46", "282.47", "282.49", "282.5", "282.6", "282.60", "282.61", "282.62", "282.63", "282.64", "282.68", "282.69", "282.7"…
	280 - IRON DEFICIENCY ANEMIAS
	280.0 - IRON DEFICIENCY ANEMIA SECONDARY TO BLOOD LOSS (CHRONIC)
	280.1 - IRON DEFICIENCY ANEMIA SECONDARY TO INADEQUATE DIETARY IRON INTAKE
	280.8 - OTHER SPECIFIED IRON DEFICIENCY ANEMIAS
	280.9 - IRON DEFICIENCY ANEMIA UNSPECIFIED
	281 - OTHER DEFICIENCY ANEMIAS
	281.0 - PERNICIOUS ANEMIA
	281.1 - OTHER VITAMIN B12 DEFICIENCY ANEMIA
	281.2 - FOLATE-DEFICIENCY ANEMIA
	281.3 - OTHER SPECIFIED MEGALOBLASTIC ANEMIAS NOT ELSEWHERE CLASSIFIED
	281.4 - PROTEIN-DEFICIENCY ANEMIA
	281.8 - ANEMIA ASSOCIATED WITH OTHER SPECIFIED NUTRITIONAL DEFICIENCY
	281.9 - UNSPECIFIED DEFICIENCY ANEMIA
	282 - HEREDITARY HEMOLYTIC ANEMIAS
	282.0 - HEREDITARY SPHEROCYTOSIS
	282.1 - HEREDITARY ELLIPTOCYTOSIS
	282.2 - ANEMIAS DUE TO DISORDERS OF GLUTATHIONE METABOLISM
	282.3 - OTHER HEMOLYTIC ANEMIAS DUE TO ENZYME DEFICIENCY
	282.4 - THALASSEMIAS
	282.40 - THALASSEMIA UNSPECIFIED
	282.41 - SICKLE-CELL THALASSEMIA WITHOUT CRISIS
	282.42 - SICKLE-CELL THALASSEMIA WITH CRISIS
	282.43 - ALPHA THALASSEMIA
	282.44 - BETA THALASSEMIA
	282.45 - DELTA-BETA THALASSEMIA
	282.46 - THALASSEMIA MINOR
	282.47 - HEMOGLOBIN E-BETA THALASSEMIA
	282.49 - OTHER THALASSEMIA
	282.5 - SICKLE-CELL TRAIT
	282.6 - SICKLE-CELL DISEASE
	282.60 - SICKLE-CELL DISEASE UNSPECIFIED
	282.61 - HB-SS DISEASE WITHOUT CRISIS
	282.62 - HB-SS DISEASE WITH CRISIS
	282.63 - SICKLE-CELL/HB-C DISEASE WITHOUT CRISIS
	282.64 - SICKLE-CELL/HB C DISEASE WITH CRISIS
	282.68 - OTHER SICKLE-CELL DISEASE WITHOUT CRISIS
	282.69 - OTHER SICKLE-CELL DISEASE WITH CRISIS
	282.7 - OTHER HEMOGLOBINOPATHIES
	282.8 - OTHER SPECIFIED HEREDITARY HEMOLYTIC ANEMIAS
	282.9 - HEREDITARY HEMOLYTIC ANEMIA UNSPECIFIED
	283 - ACQUIRED HEMOLYTIC ANEMIAS
	283.0 - AUTOIMMUNE HEMOLYTIC ANEMIAS
	283.1 - NON-AUTOIMMUNE HEMOLYTIC ANEMIAS
	283.10 - NON-AUTOIMMUNE HEMOLYTIC ANEMIA UNSPECIFIED
	283.11 - HEMOLYTIC-UREMIC SYNDROME
	283.19 - OTHER NON-AUTOIMMUNE HEMOLYTIC ANEMIAS
	283.2 - HEMOGLOBINURIA DUE TO HEMOLYSIS FROM EXTERNAL CAUSES
	283.9 - ACQUIRED HEMOLYTIC ANEMIA UNSPECIFIED
	284 - APLASTIC ANEMIA AND OTHER BONE MARROW FAILURE SYNDROMES
	284.0 - CONSTITUTIONAL APLASTIC ANEMIA
	284.01 - CONSTITUTIONAL RED BLOOD CELL APLASIA
	284.09 - OTHER CONSTITUTIONAL APLASTIC ANEMIA
	284.1 - PANCYTOPENIA
	284.11 - ANTINEOPLASTIC CHEMOTHERAPY INDUCED PANCYTOPENIA
	284.12 - OTHER DRUG INDUCED PANCYTOPENIA
	284.19 - OTHER PANCYTOPENIA
	284.2 - MYELOPHTHISIS
	284.8 - OTHER SPECIFIED APLASTIC ANEMIAS
	284.81 - RED CELL APLASIA (ACQUIRED) (ADULT) (WITH THYOMA)
	284.89 - OTHER SPECIFIED APLASTIC ANEMIAS
	284.9 - APLASTIC ANEMIA UNSPECIFIED
	285 - OTHER AND UNSPECIFIED ANEMIAS
	285.0 - SIDEROBLASTIC ANEMIA
	285.1 - ACUTE POSTHEMORRHAGIC ANEMIA
	285.2 - ANEMIA OF CHRONIC DISEASE
	285.21 - ANEMIA IN CHRONIC KIDNEY DISEASE
	285.22 - ANEMIA IN NEOPLASTIC DISEASE
	285.29 - ANEMIA OF OTHER CHRONIC DISEASE
	285.3 - ANTINEOPLASTIC CHEMOTHERAPY INDUCED ANEMIA
	285.8 - OTHER SPECIFIED ANEMIAS
	285.9 - ANEMIA UNSPECIFIED
	The occurrence of Carrier Claims Line with the following attributes:
	ICD-9 Diagnosis Code is any of: { "280", "280.0", "280.1", "280.8", "280.9", "281", "281.0", "281.1", "281.2", "281.3", "281.4", "281.8", "281.9", "282", "282.0", "282.1", "282.2", "282.3", "282.4", "282.40", "282.41", "282.42", "282.43", "282.44", "282.45", "282.46", "282.47", "282.49", "282.5", "282.6", "282.60", "282.61", "282.62", "282.63", "282.64", "282.68", "282.69", "282.7", "282.8", "282…
	280 - IRON DEFICIENCY ANEMIAS
	280.0 - IRON DEFICIENCY ANEMIA SECONDARY TO BLOOD LOSS (CHRONIC)
	280.1 - IRON DEFICIENCY ANEMIA SECONDARY TO INADEQUATE DIETARY IRON INTAKE
	280.8 - OTHER SPECIFIED IRON DEFICIENCY ANEMIAS
	280.9 - IRON DEFICIENCY ANEMIA UNSPECIFIED
	281 - OTHER DEFICIENCY ANEMIAS
	281.0 - PERNICIOUS ANEMIA
	281.1 - OTHER VITAMIN B12 DEFICIENCY ANEMIA
	281.2 - FOLATE-DEFICIENCY ANEMIA
	281.3 - OTHER SPECIFIED MEGALOBLASTIC ANEMIAS NOT ELSEWHERE CLASSIFIED
	281.4 - PROTEIN-DEFICIENCY ANEMIA
	281.8 - ANEMIA ASSOCIATED WITH OTHER SPECIFIED NUTRITIONAL DEFICIENCY
	281.9 - UNSPECIFIED DEFICIENCY ANEMIA
	282 - HEREDITARY HEMOLYTIC ANEMIAS
	282.0 - HEREDITARY SPHEROCYTOSIS
	282.1 - HEREDITARY ELLIPTOCYTOSIS
	282.2 - ANEMIAS DUE TO DISORDERS OF GLUTATHIONE METABOLISM
	282.3 - OTHER HEMOLYTIC ANEMIAS DUE TO ENZYME DEFICIENCY
	282.4 - THALASSEMIAS
	282.40 - THALASSEMIA UNSPECIFIED
	282.41 - SICKLE-CELL THALASSEMIA WITHOUT CRISIS
	282.42 - SICKLE-CELL THALASSEMIA WITH CRISIS
	282.43 - ALPHA THALASSEMIA
	282.44 - BETA THALASSEMIA
	282.45 - DELTA-BETA THALASSEMIA
	282.46 - THALASSEMIA MINOR
	282.47 - HEMOGLOBIN E-BETA THALASSEMIA
	282.49 - OTHER THALASSEMIA
	282.5 - SICKLE-CELL TRAIT
	282.6 - SICKLE-CELL DISEASE
	282.60 - SICKLE-CELL DISEASE UNSPECIFIED
	282.61 - HB-SS DISEASE WITHOUT CRISIS
	282.62 - HB-SS DISEASE WITH CRISIS
	282.63 - SICKLE-CELL/HB-C DISEASE WITHOUT CRISIS
	282.64 - SICKLE-CELL/HB C DISEASE WITH CRISIS
	282.68 - OTHER SICKLE-CELL DISEASE WITHOUT CRISIS
	282.69 - OTHER SICKLE-CELL DISEASE WITH CRISIS
	282.7 - OTHER HEMOGLOBINOPATHIES
	282.8 - OTHER SPECIFIED HEREDITARY HEMOLYTIC ANEMIAS
	282.9 - HEREDITARY HEMOLYTIC ANEMIA UNSPECIFIED
	283 - ACQUIRED HEMOLYTIC ANEMIAS
	283.0 - AUTOIMMUNE HEMOLYTIC ANEMIAS
	283.1 - NON-AUTOIMMUNE HEMOLYTIC ANEMIAS
	283.10 - NON-AUTOIMMUNE HEMOLYTIC ANEMIA UNSPECIFIED
	283.11 - HEMOLYTIC-UREMIC SYNDROME
	283.19 - OTHER NON-AUTOIMMUNE HEMOLYTIC ANEMIAS
	283.2 - HEMOGLOBINURIA DUE TO HEMOLYSIS FROM EXTERNAL CAUSES
	283.9 - ACQUIRED HEMOLYTIC ANEMIA UNSPECIFIED
	284 - APLASTIC ANEMIA AND OTHER BONE MARROW FAILURE SYNDROMES
	284.0 - CONSTITUTIONAL APLASTIC ANEMIA
	284.01 - CONSTITUTIONAL RED BLOOD CELL APLASIA
	284.09 - OTHER CONSTITUTIONAL APLASTIC ANEMIA
	284.1 - PANCYTOPENIA
	284.11 - ANTINEOPLASTIC CHEMOTHERAPY INDUCED PANCYTOPENIA
	284.12 - OTHER DRUG INDUCED PANCYTOPENIA
	284.19 - OTHER PANCYTOPENIA
	284.2 - MYELOPHTHISIS
	284.8 - OTHER SPECIFIED APLASTIC ANEMIAS
	284.81 - RED CELL APLASIA (ACQUIRED) (ADULT) (WITH THYOMA)
	284.89 - OTHER SPECIFIED APLASTIC ANEMIAS
	284.9 - APLASTIC ANEMIA UNSPECIFIED
	285 - OTHER AND UNSPECIFIED ANEMIAS
	285.0 - SIDEROBLASTIC ANEMIA
	285.1 - ACUTE POSTHEMORRHAGIC ANEMIA
	285.2 - ANEMIA OF CHRONIC DISEASE
	285.21 - ANEMIA IN CHRONIC KIDNEY DISEASE
	285.22 - ANEMIA IN NEOPLASTIC DISEASE
	285.29 - ANEMIA OF OTHER CHRONIC DISEASE
	285.3 - ANTINEOPLASTIC CHEMOTHERAPY INDUCED ANEMIA
	285.8 - OTHER SPECIFIED ANEMIAS
	285.9 - ANEMIA UNSPECIFIED
Anticoagulants (injectable)
This event measure was defined as occurring when any of the following criteria were met:
	The occurrence of Drug with the following attributes:
	NDC Generic Name is any of: { "AMINO ACID 2 % NO.1 PED/DEXTROSE 10 %/CALCIUM GLUC/HEPARIN", "AMINO ACID 2.5 % NO.2 PED/DEXTROSE 10 %/CALCIUM GLUC/HEPARIN", "AMINO ACID 3 % COMB NO.2(PEDI)/D5W/CALCIUM GLUCONATE/HEPARIN", "AMINO ACID 3 % NO.2 PEDI/DEXTROSE 10 %/CALCIUM GLUC/HEPARIN", "AMINO ACID 3.5 % NO.2 PED/DEXTROSE 10 %/CALCIUM GLUC/HEPARIN", "AMINO ACID 3.5 % NO.2 PEDIATRIC/DEXTROSE 10 %/HEPAR…
	AMINO ACID 2 % NO.1 PED/DEXTROSE 10 %/CALCIUM GLUC/HEPARIN
	AMINO ACID 2.5 % NO.2 PED/DEXTROSE 10 %/CALCIUM GLUC/HEPARIN
	AMINO ACID 3 % COMB NO.2(PEDI)/D5W/CALCIUM GLUCONATE/HEPARIN
	AMINO ACID 3 % NO.2 PEDI/DEXTROSE 10 %/CALCIUM GLUC/HEPARIN
	AMINO ACID 3.5 % NO.2 PED/DEXTROSE 10 %/CALCIUM GLUC/HEPARIN
	AMINO ACID 3.5 % NO.2 PEDIATRIC/DEXTROSE 10 %/HEPARIN
	AMINO ACID 4 % NO.2 PEDI/DEXTROSE 10 %/CALCIUM GLUC/HEPARIN
	AMINO ACID 6 % NO.1 PEDI/DEXTROSE 10 %/CALCIUM GLUC/HEPARIN
	DALTEPARIN SODIUM,PORCINE
	DESIRUDIN
	ENOXAPARIN SODIUM
	FONDAPARINUX SODIUM
	HEPARIN SODIUM,BEEF
	HEPARIN SODIUM,PORCINE
	HEPARIN SODIUM,PORCINE IN 0.45 % SODIUM CHLORIDE
	HEPARIN SODIUM,PORCINE IN 0.45 % SODIUM CHLORIDE/PF
	HEPARIN SODIUM,PORCINE IN 0.9 % SODIUM CHLORIDE
	HEPARIN SODIUM,PORCINE IN 0.9 % SODIUM CHLORIDE/PF
	HEPARIN SODIUM,PORCINE/DEXTROSE 5 % IN WATER
	HEPARIN SODIUM,PORCINE/DEXTROSE 5 % IN WATER/PF
	HEPARIN SODIUM,PORCINE/PF
Cardioablation
This event measure was defined as occurring when any of the following criteria were met:
	The occurrence of Inpatient with the following attributes:
	HCPCS Procedure Code (any position) is any of: { "93651" }
	93651 - Intracardiac catheter ablation of arrhythmogenic focus; for treatment of supraventricular tachycardia by ablation of fast or slow atrioventricular pathways, accessory atrioventricular connections or other atrial foci, singly or in combination
	The occurrence of Outpatient with the following attributes:
	HCPCS Procedure Code (any position) is any of: { "93651" }
	93651 - Intracardiac catheter ablation of arrhythmogenic focus; for treatment of supraventricular tachycardia by ablation of fast or slow atrioventricular pathways, accessory atrioventricular connections or other atrial foci, singly or in combination
	The occurrence of Carrier Claims Line with the following attributes:
	Line Place Of Service Code is not any of:
	31 = Skilled Nursing Facility
	32 = Nursing Facility
	23 = Emergency Room - Hospital
	42 = Ambulance - Air or Water
	HCPCS Procedure Code is any of: { "93651" }
	93651 - Intracardiac catheter ablation of arrhythmogenic focus; for treatment of supraventricular tachycardia by ablation of fast or slow atrioventricular pathways, accessory atrioventricular connections or other atrial foci, singly or in combination
	The occurrence of Inpatient with the following attributes:
	ICD-9 Procedure Code (any position) is any of: { "37.33", "37.34" }
	37.33 - EXCISION OR DESTRUCTION OF OTHER LESION OR TISSUE OF HEART, OPEN APPROACH
	37.34 - EXCISION OR DESTRUCTION OF OTHER LESION OR TISSUE OF HEART, ENDOVASCULAR APPROACH
	The occurrence of Outpatient with the following attributes:
	ICD-9 Procedure Code (any position) is any of: { "37.33", "37.34" }
	37.33 - EXCISION OR DESTRUCTION OF OTHER LESION OR TISSUE OF HEART, OPEN APPROACH
	37.34 - EXCISION OR DESTRUCTION OF OTHER LESION OR TISSUE OF HEART, ENDOVASCULAR APPROACH
Cardioversion
This event measure was defined as occurring when any of the following criteria were met:
	The occurrence of Inpatient with the following attributes:
	HCPCS Procedure Code (any position) is any of: { "92960", "92961" }
	92960 - Cardioversion, elective, electrical conversion of arrhythmia; external
	92961 - Cardioversion, elective, electrical conversion of arrhythmia; internal (separate procedure)
	The occurrence of Outpatient with the following attributes:
	HCPCS Procedure Code (any position) is any of: { "92960", "92961" }
	92960 - Cardioversion, elective, electrical conversion of arrhythmia; external
	92961 - Cardioversion, elective, electrical conversion of arrhythmia; internal (separate procedure)
	The occurrence of Carrier Claims Line with the following attributes:
	Line Place Of Service Code is not any of:
	31 = Skilled Nursing Facility
	32 = Nursing Facility
	23 = Emergency Room - Hospital
	42 = Ambulance - Air or Water
	HCPCS Procedure Code is any of: { "92960", "92961" }
	92960 - Cardioversion, elective, electrical conversion of arrhythmia; external
	92961 - Cardioversion, elective, electrical conversion of arrhythmia; internal (separate procedure)
	The occurrence of Inpatient with the following attributes:
	ICD-9 Procedure Code (any position) is any of: { "99.61", "99.62", "99.69" }
	99.61 - ATRIAL CARDIOVERSION
	99.62 - OTHER ELECTRIC COUNTERSHOCK OF HEART
	99.69 - OTHER CONVERSION OF CARDIAC RHYTHM
	The occurrence of Outpatient with the following attributes:
	ICD-9 Procedure Code (any position) is any of: { "99.61", "99.62", "99.69" }
	99.61 - ATRIAL CARDIOVERSION
	99.62 - OTHER ELECTRIC COUNTERSHOCK OF HEART
	99.69 - OTHER CONVERSION OF CARDIAC RHYTHM
DVT/PE
This event measure was defined as occurring when any of the following criteria were met:
	The occurrence of Inpatient with the following attributes:
	ICD-9 Diagnosis Code (any position) is any of: { "415.11", "415.19", "451.11", "451.19", "451.2", "451.81", "451.9", "453.8", "453.9", "453.40", "453.41", "453.42", "415.1", "415.12", "415.13", "451.1", "453.0", "453.1", "453.2", "453.81", "453.82", "453.83", "453.84", "453.85", "453.86", "453.87", "453.89" }
	415.11 - IATROGENIC PULMONARY EMBOLISM AND INFARCTION
	415.19 - OTHER PULMONARY EMBOLISM AND INFARCTION
	451.11 - PHLEBITIS AND THROMBOPHLEBITIS OF FEMORAL VEIN (DEEP) (SUPERFICIAL)
	451.19 - PHLEBITIS AND THROMBOPHLEBITIS OF OTHER
	451.2 - PHLEBITIS AND THROMBOPHLEBITIS OF LOWER EXTREMITIES UNSPECIFIED
	451.81 - PHLEBITIS AND THROMBOPHLEBITIS OF ILIAC VEIN
	451.9 - PHLEBITIS AND THROMBOPHLEBITIS OF UNSPECIFIED SITE
	453.8 - ACUTE VENOUS EMBOLISM AND THROMBOSIS OF OTHER SPECIFIED VEINS
	453.9 - EMBOLISM AND THROMBOSIS OF UNSPECIFIED SITE
	453.40 - ACUTE VENOUS EMBOLISM AND THROMBOSIS OF UNSPECIFIED DEEP VESSELS OF LOWER EXTREMITY
	453.41 - ACUTE VENOUS EMBOLISM AND THROMBOSIS OF DEEP VESSELS OF PROXIMAL LOWER EXTREMITY
	453.42 - ACUTE VENOUS EMBOLISM AND THROMBOSIS OF DEEP VESSELS OF DISTAL LOWER EXTREMITY
	415.1 - PULMONARY EMBOLISM AND INFARCTION
	415.12 - SEPTIC PULMONARY EMBOLISM
	415.13 - SADDLE EMBOLUS OF PULMONARY ARTERY
	451.1 - PHLEBITIS AND THROMBOPHLEBITIS OF DEEP VEINS OF LOWER EXTREMITIES
	453.0 - BUDD-CHIARI SYNDROME
	453.1 - THROMBOPHLEBITIS MIGRANS
	453.2 - EMBOLISM AND THROMBOSIS OF INFERIOR VENA CAVA
	453.81 - ACUTE VENOUS EMBOLISM AND THROMBOSIS OF SUPERFICIAL VEINS OF UPPER EXTREMITY
	453.82 - ACUTE VENOUS EMBOLISM AND THROMBOSIS OF DEEP VEINS OF UPPER EXTREMITY
	453.83 - ACUTE VENOUS EMBOLISM AND THROMBOSIS OF UPPER EXTREMITY UNSPECIFIED
	453.84 - ACUTE VENOUS EMBOLISM AND THROMBOSIS OF AXILLARY VEINS
	453.85 - ACUTE VENOUS EMBOLISM AND THROMBOSIS OF SUBCLAVIAN VEINS
	453.86 - ACUTE VENOUS EMBOLISM AND THROMBOSIS OF INTERNAL JUGULAR VEINS
	453.87 - ACUTE VENOUS EMBOLISM AND THROMBOSIS OF OTHER THORACIC VEINS
	453.89 - ACUTE VENOUS EMBOLISM AND THROMBOSIS OF OTHER SPECIFIED VEINS
	The occurrence of Outpatient with the following attributes:
	ICD-9 Diagnosis Code (any position) is any of: { "415.11", "415.19", "451.11", "451.19", "451.2", "451.81", "451.9", "453.8", "453.9", "415.1", "415.12", "415.13", "451.1", "453.0", "453.1", "453.2", "453.40", "453.41", "453.42", "453.81", "453.82", "453.83", "453.84", "453.85", "453.86", "453.87", "453.89" }
	415.11 - IATROGENIC PULMONARY EMBOLISM AND INFARCTION
	415.19 - OTHER PULMONARY EMBOLISM AND INFARCTION
	451.11 - PHLEBITIS AND THROMBOPHLEBITIS OF FEMORAL VEIN (DEEP) (SUPERFICIAL)
	451.19 - PHLEBITIS AND THROMBOPHLEBITIS OF OTHER
	451.2 - PHLEBITIS AND THROMBOPHLEBITIS OF LOWER EXTREMITIES UNSPECIFIED
	451.81 - PHLEBITIS AND THROMBOPHLEBITIS OF ILIAC VEIN
	451.9 - PHLEBITIS AND THROMBOPHLEBITIS OF UNSPECIFIED SITE
	453.8 - ACUTE VENOUS EMBOLISM AND THROMBOSIS OF OTHER SPECIFIED VEINS
	453.9 - EMBOLISM AND THROMBOSIS OF UNSPECIFIED SITE
	415.1 - PULMONARY EMBOLISM AND INFARCTION
	415.12 - SEPTIC PULMONARY EMBOLISM
	415.13 - SADDLE EMBOLUS OF PULMONARY ARTERY
	451.1 - PHLEBITIS AND THROMBOPHLEBITIS OF DEEP VEINS OF LOWER EXTREMITIES
	453.0 - BUDD-CHIARI SYNDROME
	453.1 - THROMBOPHLEBITIS MIGRANS
	453.2 - EMBOLISM AND THROMBOSIS OF INFERIOR VENA CAVA
	453.40 - ACUTE VENOUS EMBOLISM AND THROMBOSIS OF UNSPECIFIED DEEP VESSELS OF LOWER EXTREMITY
	453.41 - ACUTE VENOUS EMBOLISM AND THROMBOSIS OF DEEP VESSELS OF PROXIMAL LOWER EXTREMITY
	453.42 - ACUTE VENOUS EMBOLISM AND THROMBOSIS OF DEEP VESSELS OF DISTAL LOWER EXTREMITY
	453.81 - ACUTE VENOUS EMBOLISM AND THROMBOSIS OF SUPERFICIAL VEINS OF UPPER EXTREMITY
	453.82 - ACUTE VENOUS EMBOLISM AND THROMBOSIS OF DEEP VEINS OF UPPER EXTREMITY
	453.83 - ACUTE VENOUS EMBOLISM AND THROMBOSIS OF UPPER EXTREMITY UNSPECIFIED
	453.84 - ACUTE VENOUS EMBOLISM AND THROMBOSIS OF AXILLARY VEINS
	453.85 - ACUTE VENOUS EMBOLISM AND THROMBOSIS OF SUBCLAVIAN VEINS
	453.86 - ACUTE VENOUS EMBOLISM AND THROMBOSIS OF INTERNAL JUGULAR VEINS
	453.87 - ACUTE VENOUS EMBOLISM AND THROMBOSIS OF OTHER THORACIC VEINS
	453.89 - ACUTE VENOUS EMBOLISM AND THROMBOSIS OF OTHER SPECIFIED VEINS
	The occurrence of Carrier Claims Line with the following attributes:
	ICD-9 Diagnosis Code is any of: { "415.1", "415.11", "415.12", "415.13", "415.19", "451.1", "451.11", "451.19", "451.2", "451.81", "451.9", "453.0", "453.1", "453.2", "453.40", "453.41", "453.42", "453.8", "453.81", "453.82", "453.83", "453.84", "453.85", "453.86", "453.87", "453.89", "453.9" }
	415.1 - PULMONARY EMBOLISM AND INFARCTION
	415.11 - IATROGENIC PULMONARY EMBOLISM AND INFARCTION
	415.12 - SEPTIC PULMONARY EMBOLISM
	415.13 - SADDLE EMBOLUS OF PULMONARY ARTERY
	415.19 - OTHER PULMONARY EMBOLISM AND INFARCTION
	451.1 - PHLEBITIS AND THROMBOPHLEBITIS OF DEEP VEINS OF LOWER EXTREMITIES
	451.11 - PHLEBITIS AND THROMBOPHLEBITIS OF FEMORAL VEIN (DEEP) (SUPERFICIAL)
	451.19 - PHLEBITIS AND THROMBOPHLEBITIS OF OTHER
	451.2 - PHLEBITIS AND THROMBOPHLEBITIS OF LOWER EXTREMITIES UNSPECIFIED
	451.81 - PHLEBITIS AND THROMBOPHLEBITIS OF ILIAC VEIN
	451.9 - PHLEBITIS AND THROMBOPHLEBITIS OF UNSPECIFIED SITE
	453.0 - BUDD-CHIARI SYNDROME
	453.1 - THROMBOPHLEBITIS MIGRANS
	453.2 - EMBOLISM AND THROMBOSIS OF INFERIOR VENA CAVA
	453.40 - ACUTE VENOUS EMBOLISM AND THROMBOSIS OF UNSPECIFIED DEEP VESSELS OF LOWER EXTREMITY
	453.41 - ACUTE VENOUS EMBOLISM AND THROMBOSIS OF DEEP VESSELS OF PROXIMAL LOWER EXTREMITY
	453.42 - ACUTE VENOUS EMBOLISM AND THROMBOSIS OF DEEP VESSELS OF DISTAL LOWER EXTREMITY
	453.8 - ACUTE VENOUS EMBOLISM AND THROMBOSIS OF OTHER SPECIFIED VEINS
	453.81 - ACUTE VENOUS EMBOLISM AND THROMBOSIS OF SUPERFICIAL VEINS OF UPPER EXTREMITY
	453.82 - ACUTE VENOUS EMBOLISM AND THROMBOSIS OF DEEP VEINS OF UPPER EXTREMITY
	453.83 - ACUTE VENOUS EMBOLISM AND THROMBOSIS OF UPPER EXTREMITY UNSPECIFIED
	453.84 - ACUTE VENOUS EMBOLISM AND THROMBOSIS OF AXILLARY VEINS
	453.85 - ACUTE VENOUS EMBOLISM AND THROMBOSIS OF SUBCLAVIAN VEINS
	453.86 - ACUTE VENOUS EMBOLISM AND THROMBOSIS OF INTERNAL JUGULAR VEINS
	453.87 - ACUTE VENOUS EMBOLISM AND THROMBOSIS OF OTHER THORACIC VEINS
	453.89 - ACUTE VENOUS EMBOLISM AND THROMBOSIS OF OTHER SPECIFIED VEINS
	453.9 - EMBOLISM AND THROMBOSIS OF UNSPECIFIED SITE
Dabigatran
This event measure was defined as occurring when any of the following criteria were met:
	The occurrence of Drug with the following attributes:
	NDC Generic Name is any of: { "DABIGATRAN ETEXILATE MESYLATE" }
	DABIGATRAN ETEXILATE MESYLATE
Dronedarone
This event measure was defined as occurring when any of the following criteria were met:
	The occurrence of Drug with the following attributes:
	NDC Generic Name is any of: { "DRONEDARONE HCL" }
	DRONEDARONE HCL
ED visits
This event measure was defined as occurring when any of the following criteria were met:
	The occurrence of Inpatient Revenue Center with the following attributes:
	Revenue Center Code is any of: { "0450", "0451", "0452", "0456", "0459" }
	0450 - Emergency room-general classification
	0451 - Emergency room-emtala emergency medical screening services (eff 10/96)
	0452 - Emergency room-ER beyond emtala screening (eff 10/96)
	0456 - Emergency room-urgent care (eff 10/96)
	0459 - Emergency room-other
	The occurrence of Outpatient Revenue Center with the following attributes:
	Revenue Center Code is any of: { "0450", "0451", "0452", "0456", "0459" }
	0450 - Emergency room-general classification
	0451 - Emergency room-emtala emergency medical screening services (eff 10/96)
	0452 - Emergency room-ER beyond emtala screening (eff 10/96)
	0456 - Emergency room-urgent care (eff 10/96)
	0459 - Emergency room-other
	The occurrence of Carrier Claims Line with the following attributes:
	Line Place Of Service Code is any of:
	23 = Emergency Room - Hospital
	42 = Ambulance - Air or Water
Estrogen therapy
This event measure was defined as occurring when any of the following criteria were met:
	The occurrence of Drug with the following attributes:
	NDC Brand Name is any of: { "ACTIVELLA", "ALORA", "ANGELIQ", "AYGESTIN", "CENESTIN", "CLIMARA", "CLIMARA PRO", "COMBIPATCH", "DELESTROGEN", "DIVIGEL", "DUAVEE", "ELESTRIN", "ENJUVIA", "ESCLIM", "ESTRACE", "ESTRADERM", "ESTRASORB", "ESTRING", "ESTROGEL", "EVAMIST", "FEMHRT", "FEMRING", "FEMTRACE", "JINTELI", "MENEST", "MENOSTAR", "MIMVEY", "MINIVELLE", "OGEN", "ORTHO-EST", "PREFEST", "PREMARIN", "…
	ACTIVELLA
	ALORA
	ANGELIQ
	AYGESTIN
	CENESTIN
	CLIMARA
	CLIMARA PRO
	COMBIPATCH
	DELESTROGEN
	DIVIGEL
	DUAVEE
	ELESTRIN
	ENJUVIA
	ESCLIM
	ESTRACE
	ESTRADERM
	ESTRASORB
	ESTRING
	ESTROGEL
	EVAMIST
	FEMHRT
	FEMRING
	FEMTRACE
	JINTELI
	MENEST
	MENOSTAR
	MIMVEY
	MINIVELLE
	OGEN
	ORTHO-EST
	PREFEST
	PREMARIN
	PREMPHASE
	PREMPRO
	PROMETRIUM
	PROVERA
	VAGIFEM
	VIVELLE
	VIVELLE-DOT
Fibrates
This event measure was defined as occurring when any of the following criteria were met:
	The occurrence of Drug with the following attributes:
	NDC Generic Name is any of: { "CLOFIBRATE", "FENOFIBRATE", "FENOFIBRATE NANOCRYSTALLIZED", "FENOFIBRATE,MICRONIZED", "FENOFIBRIC ACID", "FENOFIBRIC ACID (CHOLINE)", "GEMFIBROZIL" }
	CLOFIBRATE
	FENOFIBRATE
	FENOFIBRATE NANOCRYSTALLIZED
	FENOFIBRATE,MICRONIZED
	FENOFIBRIC ACID
	FENOFIBRIC ACID (CHOLINE)
	GEMFIBROZIL
Gout
This event measure was defined as occurring when any of the following criteria were met:
	The occurrence of Inpatient with the following attributes:
	ICD-9 Diagnosis Code (any position) is any of: { "274", "274.0", "274.00", "274.01", "274.02", "274.03", "274.1", "274.10", "274.11", "274.19", "274.8", "274.81", "274.82", "274.89", "274.9" }
	274 - GOUT
	274.0 - GOUTY ARTHROPATHY
	274.00 - GOUTY ARTHROPATHY UNSPECIFIED
	274.01 - ACUTE GOUTY ARTHROPATHY
	274.02 - CHRONIC GOUTY ARTHROPATHY WITHOUT MENTION OF TOPHUS (TOPHI)
	274.03 - CHRONIC GOUTY ARTHROPATHY WITH TOPHUS (TOPHI)
	274.1 - GOUTY NEPHROPATHY
	274.10 - GOUTY NEPHROPATHY UNSPECIFIED
	274.11 - URIC ACID NEPHROLITHIASIS
	274.19 - OTHER GOUTY NEPHROPATHY
	274.8 - GOUT WITH OTHER SPECIFIED MANIFESTATIONS
	274.81 - GOUTY TOPHI OF EAR
	274.82 - GOUTY TOPHI OF OTHER SITES EXCEPT EAR
	274.89 - GOUT WITH OTHER SPECIFIED MANIFESTATIONS
	274.9 - GOUT UNSPECIFIED
	The occurrence of Outpatient with the following attributes:
	ICD-9 Diagnosis Code (any position) is any of: { "274", "274.0", "274.00", "274.01", "274.02", "274.03", "274.1", "274.10", "274.11", "274.19", "274.8", "274.81", "274.82", "274.89", "274.9" }
	274 - GOUT
	274.0 - GOUTY ARTHROPATHY
	274.00 - GOUTY ARTHROPATHY UNSPECIFIED
	274.01 - ACUTE GOUTY ARTHROPATHY
	274.02 - CHRONIC GOUTY ARTHROPATHY WITHOUT MENTION OF TOPHUS (TOPHI)
	274.03 - CHRONIC GOUTY ARTHROPATHY WITH TOPHUS (TOPHI)
	274.1 - GOUTY NEPHROPATHY
	274.10 - GOUTY NEPHROPATHY UNSPECIFIED
	274.11 - URIC ACID NEPHROLITHIASIS
	274.19 - OTHER GOUTY NEPHROPATHY
	274.8 - GOUT WITH OTHER SPECIFIED MANIFESTATIONS
	274.81 - GOUTY TOPHI OF EAR
	274.82 - GOUTY TOPHI OF OTHER SITES EXCEPT EAR
	274.89 - GOUT WITH OTHER SPECIFIED MANIFESTATIONS
	274.9 - GOUT UNSPECIFIED
	The occurrence of Carrier Claims Line with the following attributes:
	ICD-9 Diagnosis Code is any of: { "274", "274.0", "274.00", "274.01", "274.02", "274.03", "274.1", "274.10", "274.11", "274.19", "274.8", "274.81", "274.82", "274.89", "274.9" }
	274 - GOUT
	274.0 - GOUTY ARTHROPATHY
	274.00 - GOUTY ARTHROPATHY UNSPECIFIED
	274.01 - ACUTE GOUTY ARTHROPATHY
	274.02 - CHRONIC GOUTY ARTHROPATHY WITHOUT MENTION OF TOPHUS (TOPHI)
	274.03 - CHRONIC GOUTY ARTHROPATHY WITH TOPHUS (TOPHI)
	274.1 - GOUTY NEPHROPATHY
	274.10 - GOUTY NEPHROPATHY UNSPECIFIED
	274.11 - URIC ACID NEPHROLITHIASIS
	274.19 - OTHER GOUTY NEPHROPATHY
	274.8 - GOUT WITH OTHER SPECIFIED MANIFESTATIONS
	274.81 - GOUTY TOPHI OF EAR
	274.82 - GOUTY TOPHI OF OTHER SITES EXCEPT EAR
	274.89 - GOUT WITH OTHER SPECIFIED MANIFESTATIONS
	274.9 - GOUT UNSPECIFIED
Heart valve repair
This event measure was defined as occurring when any of the following criteria were met:
	The occurrence of Inpatient with the following attributes:
	ICD-9 Procedure Code (any position) is any of: { "35.1", "35.10", "35.11", "35.12", "35.13", "35.14" }
	35.1 - OPEN HEART VALVULOPLASTY WITHOUT REPLACEMENT
	35.10 - OPEN HEART VALVULOPLASTY WITHOUT REPLACEMENT, UNSPECIFIED VALVE
	35.11 - OPEN HEART VALVULOPLASTY OF AORTIC VALVE WITHOUT REPLACEMENT
	35.12 - OPEN HEART VALVULOPLASTY OF MITRAL VALVE WITHOUT REPLACEMENT
	35.13 - OPEN HEART VALVULOPLASTY OF PULMONARY VALVE WITHOUT REPLACEMENT
	35.14 - OPEN HEART VALVULOPLASTY OF TRICUSPID VALVE WITHOUT REPLACEMENT
	The occurrence of Outpatient with the following attributes:
	ICD-9 Procedure Code (any position) is any of: { "35.1", "35.10", "35.11", "35.12", "35.13", "35.14" }
	35.1 - OPEN HEART VALVULOPLASTY WITHOUT REPLACEMENT
	35.10 - OPEN HEART VALVULOPLASTY WITHOUT REPLACEMENT, UNSPECIFIED VALVE
	35.11 - OPEN HEART VALVULOPLASTY OF AORTIC VALVE WITHOUT REPLACEMENT
	35.12 - OPEN HEART VALVULOPLASTY OF MITRAL VALVE WITHOUT REPLACEMENT
	35.13 - OPEN HEART VALVULOPLASTY OF PULMONARY VALVE WITHOUT REPLACEMENT
	35.14 - OPEN HEART VALVULOPLASTY OF TRICUSPID VALVE WITHOUT REPLACEMENT
	The occurrence of Inpatient with the following attributes:
	HCPCS Procedure Code (any position) is any of: { "0257T", "0262T", "33400", "33401", "33403", "33420", "33422", "33425", "33426", "33427", "33460", "33463", "33464", "33468", "33496", "33660", "33665" }
	0257T - Implantation of catheter-delivered prosthetic aortic heart valve; open thoracic approach (eg, transapical, transventricular)
	0262T - Implantation of catheter-delivered prosthetic pulmonary valve, endovascular approach
	33400 - Valvuloplasty, aortic valve; open, with cardiopulmonary bypass
	33401 - Valvuloplasty, aortic valve; open, with inflow occlusion
	33403 - Valvuloplasty, aortic valve; using transventricular dilation, with cardiopulmonary bypass
	33420 - Valvotomy, mitral valve; closed heart
	33422 - Valvotomy, mitral valve; open heart, with cardiopulmonary bypass
	33425 - Valvuloplasty, mitral valve, with cardiopulmonary bypass / Valvuloplasty, mitral valve, with cardiopulmonary bypass;
	33426 - Valvuloplasty, mitral valve, with cardiopulmonary bypass; with prosthetic ring
	33427 - Valvuloplasty, mitral valve, with cardiopulmonary bypass; radical reconstruction, with or without ring
	33460 - Valvectomy, tricuspid valve, with cardiopulmonary bypass
	33463 - Valvuloplasty, tricuspid valve; without ring insertion
	33464 - Valvuloplasty, tricuspid valve; with ring insertion
	33468 - Tricuspid valve repositioning and plication for Ebstein anomaly
	33496 - Repair of non-structural prosthetic valve dysfunction with cardiopulmonary bypass (separate procedure)
	33660 - Repair of incomplete or partial atrioventricular canal (ostium primum atrial septal defect), with or without atrioventricular valve repair
	33665 - Repair of intermediate or transitional atrioventricular canal, with or without atrioventricular valve repair
	The occurrence of Outpatient with the following attributes:
	HCPCS Procedure Code (any position) is any of: { "0257T", "0262T", "33400", "33401", "33403", "33420", "33422", "33425", "33426", "33427", "33460", "33463", "33464", "33468", "33496", "33660", "33665" }
	0257T - Implantation of catheter-delivered prosthetic aortic heart valve; open thoracic approach (eg, transapical, transventricular)
	0262T - Implantation of catheter-delivered prosthetic pulmonary valve, endovascular approach
	33400 - Valvuloplasty, aortic valve; open, with cardiopulmonary bypass
	33401 - Valvuloplasty, aortic valve; open, with inflow occlusion
	33403 - Valvuloplasty, aortic valve; using transventricular dilation, with cardiopulmonary bypass
	33420 - Valvotomy, mitral valve; closed heart
	33422 - Valvotomy, mitral valve; open heart, with cardiopulmonary bypass
	33425 - Valvuloplasty, mitral valve, with cardiopulmonary bypass / Valvuloplasty, mitral valve, with cardiopulmonary bypass;
	33426 - Valvuloplasty, mitral valve, with cardiopulmonary bypass; with prosthetic ring
	33427 - Valvuloplasty, mitral valve, with cardiopulmonary bypass; radical reconstruction, with or without ring
	33460 - Valvectomy, tricuspid valve, with cardiopulmonary bypass
	33463 - Valvuloplasty, tricuspid valve; without ring insertion
	33464 - Valvuloplasty, tricuspid valve; with ring insertion
	33468 - Tricuspid valve repositioning and plication for Ebstein anomaly
	33496 - Repair of non-structural prosthetic valve dysfunction with cardiopulmonary bypass (separate procedure)
	33660 - Repair of incomplete or partial atrioventricular canal (ostium primum atrial septal defect), with or without atrioventricular valve repair
	33665 - Repair of intermediate or transitional atrioventricular canal, with or without atrioventricular valve repair
	The occurrence of Carrier Claims Line with the following attributes:
	Line Place Of Service Code is not any of:
	23 = Emergency Room - Hospital
	31 = Skilled Nursing Facility
	32 = Nursing Facility
	42 = Ambulance - Air or Water
	HCPCS Procedure Code is any of: { "0257T", "0262T", "33400", "33401", "33403", "33420", "33422", "33425", "33426", "33427", "33460", "33463", "33464", "33468", "33496", "33660", "33665" }
	0257T - Implantation of catheter-delivered prosthetic aortic heart valve; open thoracic approach (eg, transapical, transventricular)
	0262T - Implantation of catheter-delivered prosthetic pulmonary valve, endovascular approach
	33400 - Valvuloplasty, aortic valve; open, with cardiopulmonary bypass
	33401 - Valvuloplasty, aortic valve; open, with inflow occlusion
	33403 - Valvuloplasty, aortic valve; using transventricular dilation, with cardiopulmonary bypass
	33420 - Valvotomy, mitral valve; closed heart
	33422 - Valvotomy, mitral valve; open heart, with cardiopulmonary bypass
	33425 - Valvuloplasty, mitral valve, with cardiopulmonary bypass / Valvuloplasty, mitral valve, with cardiopulmonary bypass;
	33426 - Valvuloplasty, mitral valve, with cardiopulmonary bypass; with prosthetic ring
	33427 - Valvuloplasty, mitral valve, with cardiopulmonary bypass; radical reconstruction, with or without ring
	33460 - Valvectomy, tricuspid valve, with cardiopulmonary bypass
	33463 - Valvuloplasty, tricuspid valve; without ring insertion
	33464 - Valvuloplasty, tricuspid valve; with ring insertion
	33468 - Tricuspid valve repositioning and plication for Ebstein anomaly
	33496 - Repair of non-structural prosthetic valve dysfunction with cardiopulmonary bypass (separate procedure)
	33660 - Repair of incomplete or partial atrioventricular canal (ostium primum atrial septal defect), with or without atrioventricular valve repair
	33665 - Repair of intermediate or transitional atrioventricular canal, with or without atrioventricular valve repair
Heart valve replacement
This event measure was defined as occurring when any of the following criteria were met:
	The occurrence of Inpatient with the following attributes:
	ICD-9 Diagnosis Code (any position) is any of: { "V42.2", "V43.3" }
	V42.2 - HEART VALVE REPLACED BY TRANSPLANT
	V43.3 - HEART VALVE REPLACED BY OTHER MEANS
	The occurrence of Outpatient with the following attributes:
	ICD-9 Diagnosis Code (any position) is any of: { "V42.2", "V43.3" }
	V42.2 - HEART VALVE REPLACED BY TRANSPLANT
	V43.3 - HEART VALVE REPLACED BY OTHER MEANS
	The occurrence of Inpatient with the following attributes:
	HCPCS Procedure Code (any position) is any of: { "0258T", "0259T", "33405", "33430", "33465", "33475" }
	0258T - Transthoracic cardiac exposure (eg, sternotomy, thoracotomy, subxiphoid) for catheter-delivered aortic valve replacement; without cardiopulmonary bypass
	0259T - Transthoracic cardiac exposure (eg, sternotomy, thoracotomy, subxiphoid) for catheter-delivered aortic valve replacement; with cardiopulmonary bypass
	33405 - Replacement, aortic valve, with cardiopulmonary bypass; with prosthetic valve other than homograft or stentless valve
	33430 - Replacement, mitral valve, with cardiopulmonary bypass
	33465 - Replacement, tricuspid valve, with cardiopulmonary bypass
	33475 - Replacement, pulmonary valve
	The occurrence of Outpatient with the following attributes:
	HCPCS Procedure Code (any position) is any of: { "0258T", "0259T", "33405", "33430", "33465", "33475" }
	0258T - Transthoracic cardiac exposure (eg, sternotomy, thoracotomy, subxiphoid) for catheter-delivered aortic valve replacement; without cardiopulmonary bypass
	0259T - Transthoracic cardiac exposure (eg, sternotomy, thoracotomy, subxiphoid) for catheter-delivered aortic valve replacement; with cardiopulmonary bypass
	33405 - Replacement, aortic valve, with cardiopulmonary bypass; with prosthetic valve other than homograft or stentless valve
	33430 - Replacement, mitral valve, with cardiopulmonary bypass
	33465 - Replacement, tricuspid valve, with cardiopulmonary bypass
	33475 - Replacement, pulmonary valve
	The occurrence of Carrier Claims Line with the following attributes:
	HCPCS Procedure Code is any of: { "0258T", "0259T", "33405", "33430", "33465", "33475" }
	0258T - Transthoracic cardiac exposure (eg, sternotomy, thoracotomy, subxiphoid) for catheter-delivered aortic valve replacement; without cardiopulmonary bypass
	0259T - Transthoracic cardiac exposure (eg, sternotomy, thoracotomy, subxiphoid) for catheter-delivered aortic valve replacement; with cardiopulmonary bypass
	33405 - Replacement, aortic valve, with cardiopulmonary bypass; with prosthetic valve other than homograft or stentless valve
	33430 - Replacement, mitral valve, with cardiopulmonary bypass
	33465 - Replacement, tricuspid valve, with cardiopulmonary bypass
	33475 - Replacement, pulmonary valve
	Line Place Of Service Code is not any of:
	23 = Emergency Room - Hospital
	31 = Skilled Nursing Facility
	32 = Nursing Facility
	42 = Ambulance - Air or Water
	The occurrence of Carrier Claims Line with the following attributes:
	ICD-9 Diagnosis Code is any of: { "V42.2", "V43.3" }
	V42.2 - HEART VALVE REPLACED BY TRANSPLANT
	V43.3 - HEART VALVE REPLACED BY OTHER MEANS
Histamine H2 antagonists
This event measure was defined as occurring when any of the following criteria were met:
	The occurrence of Drug with the following attributes:
	NDC Generic Name is any of: { "FAMOTIDINE", "FAMOTIDINE IN 0.9 % SODIUM CHLORIDE", "FAMOTIDINE IN SODIUM CHLORIDE, ISO-OSMOTIC/PF", "FAMOTIDINE/CALCIUM CARBONATE/MAGNESIUM HYDROXIDE", "FAMOTIDINE/PF", "IBUPROFEN/FAMOTIDINE", "NIZATIDINE", "CIMETIDINE", "CIMETIDINE HCL", "CIMETIDINE HCL IN 0.9 % SODIUM CHLORIDE", "RANITIDINE BISMUTH CITRATE", "RANITIDINE HCL", "RANITIDINE HCL IN 0.45 % SODIUM CHLO…
	FAMOTIDINE
	FAMOTIDINE IN 0.9 % SODIUM CHLORIDE
	FAMOTIDINE IN SODIUM CHLORIDE, ISO-OSMOTIC/PF
	FAMOTIDINE/CALCIUM CARBONATE/MAGNESIUM HYDROXIDE
	FAMOTIDINE/PF
	IBUPROFEN/FAMOTIDINE
	NIZATIDINE
	CIMETIDINE
	CIMETIDINE HCL
	CIMETIDINE HCL IN 0.9 % SODIUM CHLORIDE
	RANITIDINE BISMUTH CITRATE
	RANITIDINE HCL
	RANITIDINE HCL IN 0.45 % SODIUM CHLORIDE
	RANITIDINE HCL/DIETARY SUPPLEMENT NO.17
	RANITIDINE HCL/DIETARY SUPPLEMENT NO.8
Home Oxygen
This event measure was defined as occurring when any of the following criteria were met:
	The occurrence of Inpatient with the following attributes:
	HCPCS Procedure Code (any position) is any of: { "E1354", "E1356", "E1357", "E1358", "E1400", "E1401", "E1402", "E1403", "E1404", "E1405", "E1406", "E1377", "E1378", "E1379", "E1380", "E1381", "E1382", "E1383", "E1384", "E1385", "E1390", "E1391", "E1392", "E1353", "E1355", "E1372", "E1375", "E1399" }
	E1354 - OXYGEN ACCESSORY, WHEELED CART FOR PORTABLE CYLINDER OR PORTABLE CONCENTRATOR, ANY TYPE, REPLACEMENT ONLY, EACH
	E1356 - OXYGEN ACCESSORY, BATTERY PACK/CARTRIDGE FOR PORTABLE CONCENTRATOR, ANY TYPE, REPLACEMENT ONLY, EACH
	E1357 - OXYGEN ACCESSORY, BATTERY CHARGER FOR PORTABLE CONCENTRATOR, ANY TYPE, REPLACEMENT ONLY, EACH
	E1358 - OXYGEN ACCESSORY, DC POWER ADAPTER FOR PORTABLE CONCENTRATOR, ANY TYPE, REPLACEMENT ONLY, EACH
	E1400 - OXYGEN CONCENTRATOR, MANUFACTURER SPECIFIED MAXIMUM FLOW RATE DOES NOT EXCEED 2 LITERS PER MINUTE, AT 85 PERCENT OR GREATER CONCENTRATION.
	E1401 - OXYGEN CONCENTRATOR, MANUFACTURER SPECIFIED MAXIMUM FLOW RATE GREATER THAN 2 LITERS PER MINUTE, DOES NOT EXCEED 3 LITERS PER MINUTE, AT 85 PERCENT OR GREATER CONCENTRATION
	E1402 - OXYGEN CONCENTRATOR, MANUFACTURER SPECIFIED MAXIMUM FLOW RATE GREATER THAN 3 LITERS PER MINUTE, DOES NOT EXCEED 4 LITERS PER MINUTE, AT 85 PERCENT OR GREATER CONCENTRATION
	E1403 - OXYGEN CONCENTRATOR, MANUFACTURER SPECIFIED MAXIMUM FLOW RATE GREATER THAN 4 LITERS PER MINUTE, DOES NOT EXCEED 5 LITERS PER MINUTE, AT 85 PERCENT OR GREATER CONCENTRATION
	E1404 - OXYGEN CONCENTRATOR, MANUFACTURER SPECIFIED MAXIMUM FLOW RATE GREATER THAN 5 LITERS PER MINUTE, AT 85 PERCENT OR GREATER CONCENTRATION
	E1405 - OXYGEN AND WATER VAPOR ENRICHING SYSTEM WITH HEATED DELIVERY
	E1406 - OXYGEN AND WATER VAPOR ENRICHING SYSTEM WITHOUT HEATED DELIVERY
	E1377 - OXYGEN CONCENTRATOR, HIGH HUMIDITY SYSTEM EQUIV. TO 244 CU. FT.
	E1378 - OXYGEN CONCENTRATOR, HIGH HUMIDITY SYSTEM EQUIV. TO 488 CU. FT.
	E1379 - OXYGEN CONCENTRATOR, HIGH HUMIDITY SYSTEM EQUIV. TO 732 CU. FT.
	E1380 - OXYGEN CONCENTRATOR, HIGH HUMIDITY SYSTEM EQUIV. TO 976 CU. FT.
	E1381 - OXYGEN CONCENTRATOR, HIGH HUMIDITY SYSTEM EQUIV. TO 1220 CU. FT.
	E1382 - OXYGEN CONCENTRATOR, HIGH HUMIDITY SYSTEM EQUIV. TO 1464 CU. FT.
	E1383 - OXYGEN CONCENTRATOR, HIGH HUMIDITY SYSTEM EQUIV. TO 1708 CU. FT.
	E1384 - OXYGEN CONCENTRATOR, HIGH HUMIDITY SYSTEM EQUIV. TO 1952 CU. FT.
	E1385 - OXYGEN CONCENTRATOR, HIGH HUMIDITY SYSTEM EQUIV. TO OVER 1952 CU. FT.
	E1390 - OXYGEN CONCENTRATOR, CAPABLE OF DELIVERING 85 PERCENT OR GREATER OXYGEN CONCENTRATION AT THE PRESCRIBED FLOW RATE / OXYGEN CONCENTRATOR, SINGLE DELIVERY PORT, CAPABLE OF DELIVERING 85 PERCENT OR GREATER OXYGEN CONCENTRATION AT THE PRESCRIBED FLOW RATE
	E1391 - OXYGEN CONCENTRATOR, DUAL DELIVERY PORT, CAPABLE OF DELIVERING 85 PERCENT OR GREATER OXYGEN CONCENTRATION AT THE PRESCRIBED FLOW RATE, EACH
	E1392 - PORTABLE OXYGEN CONCENTRATOR, RENTAL
	E1353 - REGULATOR
	E1355 - STAND/RACK
	E1372 - IMMERSION EXTERNAL HEATER FOR NEBULIZER
	E1375 - NEBULIZER PORTABLE WITH SMALL COMPRESSOR, WITH LIMITED FLOW
	E1399 - DURABLE MEDICAL EQUIPMENT, MISCELLANEOUS
	The occurrence of Outpatient with the following attributes:
	HCPCS Procedure Code (any position) is any of: { "E1353", "E1354", "E1355", "E1356", "E1357", "E1358", "E1372", "E1375", "E1377", "E1378", "E1379", "E1380", "E1381", "E1382", "E1383", "E1384", "E1385", "E1390", "E1391", "E1392", "E1399", "E1400", "E1401", "E1402", "E1403", "E1404", "E1405", "E1406" }
	E1353 - REGULATOR
	E1354 - OXYGEN ACCESSORY, WHEELED CART FOR PORTABLE CYLINDER OR PORTABLE CONCENTRATOR, ANY TYPE, REPLACEMENT ONLY, EACH
	E1355 - STAND/RACK
	E1356 - OXYGEN ACCESSORY, BATTERY PACK/CARTRIDGE FOR PORTABLE CONCENTRATOR, ANY TYPE, REPLACEMENT ONLY, EACH
	E1357 - OXYGEN ACCESSORY, BATTERY CHARGER FOR PORTABLE CONCENTRATOR, ANY TYPE, REPLACEMENT ONLY, EACH
	E1358 - OXYGEN ACCESSORY, DC POWER ADAPTER FOR PORTABLE CONCENTRATOR, ANY TYPE, REPLACEMENT ONLY, EACH
	E1372 - IMMERSION EXTERNAL HEATER FOR NEBULIZER
	E1375 - NEBULIZER PORTABLE WITH SMALL COMPRESSOR, WITH LIMITED FLOW
	E1377 - OXYGEN CONCENTRATOR, HIGH HUMIDITY SYSTEM EQUIV. TO 244 CU. FT.
	E1378 - OXYGEN CONCENTRATOR, HIGH HUMIDITY SYSTEM EQUIV. TO 488 CU. FT.
	E1379 - OXYGEN CONCENTRATOR, HIGH HUMIDITY SYSTEM EQUIV. TO 732 CU. FT.
	E1380 - OXYGEN CONCENTRATOR, HIGH HUMIDITY SYSTEM EQUIV. TO 976 CU. FT.
	E1381 - OXYGEN CONCENTRATOR, HIGH HUMIDITY SYSTEM EQUIV. TO 1220 CU. FT.
	E1382 - OXYGEN CONCENTRATOR, HIGH HUMIDITY SYSTEM EQUIV. TO 1464 CU. FT.
	E1383 - OXYGEN CONCENTRATOR, HIGH HUMIDITY SYSTEM EQUIV. TO 1708 CU. FT.
	E1384 - OXYGEN CONCENTRATOR, HIGH HUMIDITY SYSTEM EQUIV. TO 1952 CU. FT.
	E1385 - OXYGEN CONCENTRATOR, HIGH HUMIDITY SYSTEM EQUIV. TO OVER 1952 CU. FT.
	E1390 - OXYGEN CONCENTRATOR, CAPABLE OF DELIVERING 85 PERCENT OR GREATER OXYGEN CONCENTRATION AT THE PRESCRIBED FLOW RATE / OXYGEN CONCENTRATOR, SINGLE DELIVERY PORT, CAPABLE OF DELIVERING 85 PERCENT OR GREATER OXYGEN CONCENTRATION AT THE PRESCRIBED FLOW RATE
	E1391 - OXYGEN CONCENTRATOR, DUAL DELIVERY PORT, CAPABLE OF DELIVERING 85 PERCENT OR GREATER OXYGEN CONCENTRATION AT THE PRESCRIBED FLOW RATE, EACH
	E1392 - PORTABLE OXYGEN CONCENTRATOR, RENTAL
	E1399 - DURABLE MEDICAL EQUIPMENT, MISCELLANEOUS
	E1400 - OXYGEN CONCENTRATOR, MANUFACTURER SPECIFIED MAXIMUM FLOW RATE DOES NOT EXCEED 2 LITERS PER MINUTE, AT 85 PERCENT OR GREATER CONCENTRATION.
	E1401 - OXYGEN CONCENTRATOR, MANUFACTURER SPECIFIED MAXIMUM FLOW RATE GREATER THAN 2 LITERS PER MINUTE, DOES NOT EXCEED 3 LITERS PER MINUTE, AT 85 PERCENT OR GREATER CONCENTRATION
	E1402 - OXYGEN CONCENTRATOR, MANUFACTURER SPECIFIED MAXIMUM FLOW RATE GREATER THAN 3 LITERS PER MINUTE, DOES NOT EXCEED 4 LITERS PER MINUTE, AT 85 PERCENT OR GREATER CONCENTRATION
	E1403 - OXYGEN CONCENTRATOR, MANUFACTURER SPECIFIED MAXIMUM FLOW RATE GREATER THAN 4 LITERS PER MINUTE, DOES NOT EXCEED 5 LITERS PER MINUTE, AT 85 PERCENT OR GREATER CONCENTRATION
	E1404 - OXYGEN CONCENTRATOR, MANUFACTURER SPECIFIED MAXIMUM FLOW RATE GREATER THAN 5 LITERS PER MINUTE, AT 85 PERCENT OR GREATER CONCENTRATION
	E1405 - OXYGEN AND WATER VAPOR ENRICHING SYSTEM WITH HEATED DELIVERY
	E1406 - OXYGEN AND WATER VAPOR ENRICHING SYSTEM WITHOUT HEATED DELIVERY
	The occurrence of Carrier Claims Line with the following attributes:
	HCPCS Procedure Code is any of: { "E1353", "E1354", "E1355", "E1356", "E1357", "E1358", "E1372", "E1375", "E1377", "E1378", "E1379", "E1380", "E1381", "E1382", "E1383", "E1384", "E1385", "E1390", "E1391", "E1392", "E1399", "E1400", "E1401", "E1402", "E1403", "E1404", "E1405", "E1406" }
	E1353 - REGULATOR
	E1354 - OXYGEN ACCESSORY, WHEELED CART FOR PORTABLE CYLINDER OR PORTABLE CONCENTRATOR, ANY TYPE, REPLACEMENT ONLY, EACH
	E1355 - STAND/RACK
	E1356 - OXYGEN ACCESSORY, BATTERY PACK/CARTRIDGE FOR PORTABLE CONCENTRATOR, ANY TYPE, REPLACEMENT ONLY, EACH
[truncated: 9,647 more rows]
