# Supplementary material for: Reproducibility of real-world evidence studies using clinical practice data to inform regulatory and coverage decisions
Source: Nat Commun. 2022 Aug 31;13:5126. doi: 10.1038/s41467-022-32310-3 (PMC9430007; doi:10.1038/s41467-022-32310-3)
Supplement: Supplementary file 7 — Supplementary Dataset 4 [file 41467_2022_32310_MOESM7_ESM.zip › Data S4 Study specific author contact files with details of implementation/REPEAT_093_final.xlsx]

## Sheet: Assumptions
Category	Assumptions
MEASURES	The algorithm used to define all the variables used for replication of the study are provided in the sheet named 'codes'
Exposure	We assumed any care setting and any diagnosis/procedure position to define LNG-IUS and ENG
	Tha manuscript mentions using the code V25.1 to define LNG-IUS insertion. But the codes V25.12 and V25.13 are codes used to define encounter for removal of intrauterine contraceptive device. So, we assumed V25.12 and V25.13 were not included to define to LNG-IUS and only V25.11 was used to define LNG-IUS
	We assumed in the algorightm to define LNG-US implant: the combination of HCPCS, CPT and ICD9 diagnosis code to occur on the same day rather than on the same claim
Outcomes	We assumed any care setting and any diagnosis position to define outcome (dyspareunia)
Inclusion/Exclusion	We assumed any care setting and any diagnosis position to measure exclusion criteria
Covariates	We assumed 'Provider category codes' from were used to define the variable provider type and the codes used to define each provider type is given in the worksheet 'codes'
COHORT CREATION
ANALYSIS
	We assumed follow-up began one day after cohort entry date

## Sheet: Attrition table
Women between 15-44 years who had LNG-IUS or ENG implant between 2007-2011 from Optum database
	Less Excluded Patients	Remaining Patients
All patients in our database		68328408
Patients with ENG implant or LNG-IUS between Jan1st 2007 - Dec 31st 2011 Date of implant is cohort entry date (CED)	-68163218	165190
Excluded due to insufficient enrollment on CED	-10	165180
Excluded because patient qualified in >1 exposure category	-17	165163
Excluded based on Age less than 15 years on CED	-282	164881
Excluded based on Age greater than 44 on CED	-8371	156510
Excluded based on Gender being codes as male, unknown or missing on CED	-200	156310
Excluded based on occurrence of Immunocompromise [measured on CED]	-9	156301
Excluded based on Autistic or mentally impaired [measured on CED]	-6	156295
Excluded based on Enrollment [measured on CED up to 365 days after CED]	-58016	98279
Final cohort		98279

## Sheet: Cohort as text
COHORT CREATION Cohort Entry Entry date: Between Jan 01, 2007 and Dec 31, 2011. If a patient has multiple possible qualifying cohort entry events, the patient enters the cohort on the first-occurring qualifying event after exclusions are applied. Enrollment Measure: Enrollment Referent Group: All users of LNG IUS implant. For the purposes of identifying potential qualifying cohort entry dates, ex…

## Sheet: Analysis as text
Statistical Analysis Baseline covariate assessment In the primary analysis, the baseline covariates were assessed by default in the period beginning on the cohort entry date, and ending on the cohort entry date. Follow-up for Outcomes The primary analysis did not account for follow-up time, in the manner of an intention-to-treat style analysis. Follow-up for outcome was carried out starting one d…

## Sheet: Table 1
	ORIGINAL STUDY					REPLICATED STUDY
	subdermal etonogestrel (ENG)		levonorgestrel intrauterine system (LNG-IUS)			subdermal etonogestrel (ENG)		levonorgestrel intrauterine system (LNG-IUS)
Variables	N	%	N	%		N	%	N	%
Number of patients	7375	1	79920	1		6680	1	91599	1
Year of Cohort Entry Date
2007; n (%)	504	0.068	12559	0.157		3	0	14861	0.162
2008; n (%)	1150	0.156	18140	0.227		1119	0.168	20696	0.226
2009; n (%)	1330	0.18	18007	0.225		1283	0.192	20319	0.222
2010; n (%)	1847	0.25	15245	0.191		1818	0.272	17374	0.19
2011; n (%)	2543	0.345	15969	0.2		2457	0.368	18349	0.2
Age (years)
Age (15-19); n (%)	2388	0.324	2204	0.028		1919	0.287	1898	0.021
Age (20-24); n (%)	2014	0.273	8988	0.112		1495	0.224	7910	0.086
Age (25-44); n (%)	2972	0.403	68728	0.86		2437	0.365	75896	0.829
Provider type
Provider type (OB/GYN); n (%)	6386	0.866	67502	0.845		5678	0.85	76158	0.831
Provider type (FP/GP/IM/Pediatrics); n (%)	459	0.063	3853	0.048		587	0.088	6447	0.07
Provider type (Clinics); n (%)	55	0.007	6083	0.076		1	0	18	0
Provider type (Specialist); n (%)	366	0.05	1893	0.024		47	0.007	799	0.009
Provider type (Non-physician); n (%)	64	0.009	406	0.005		859	0.129	17065	0.186
Provider type (Unknown); n (%)	44	0.006	183	0.002		322	0.048	6306	0.069

## Sheet: Outcomes
Outcome: Occurrence of dyspareunia among 15-19 year olds
ORIGINAL STUDY
Unadjusted risk per 100
ENG implant	0.84
LNG-IUS	1.63
Adjusted Odds Ratio and 95% CI	0.51 (0.29, 0.88)
REPLICATED STUDY
Unadjusted risk per 100
ENG implant	0.84
LNG-IUS	1.37
Adjusted Odds Ratio and 95% CI	0.49 (0.26, 0.94)

## Sheet: Codes
Autistic or mentally impaired
This event measure was defined as occurring when any of the following criteria were met:
	The occurrence of Inpatient Confinement with the following attributes:
	Diagnosis Code (Any Position), ICD-9 is any of: { "299", "299.0", "299.00", "299.01", "299.1", "299.10", "299.11", "299.8", "299.80", "299.81", "299.9", "299.90", "299.91", "317", "318", "318.0", "318.1", "318.2" }
	299 - PERVASIVE DEVELOPMENTAL DISORDERS
	299.0 - AUTISTIC DISORDER
	299.00 - AUTISTIC DISORDER CURRENT OR ACTIVE STATE
	299.01 - AUTISTIC DISORDER RESIDUAL STATE
	299.1 - CHILDHOOD DISINTEGRATIVE DISORDER
	299.10 - CHILDHOOD DISINTEGRATIVE DISORDER CURRENT OR ACTIVE STATE
	299.11 - CHILDHOOD DISINTEGRATIVE DISORDER RESIDUAL STATE
	299.8 - OTHER SPECIFIED PERVASIVE DEVELOPMENTAL DISORDERS
	299.80 - OTHER SPECIFIED PERVASIVE DEVELOPMENTAL DISORDERS CURRENT OR ACTIVE STATE
	299.81 - OTHER SPECIFIED PERVASIVE DEVELOPMENTAL DISORDERS RESIDUAL STATE
	299.9 - UNSPECIFIED PERVASIVE DEVELOPMENTAL DISORDERS
	299.90 - UNSPECIFIED PERVASIVE DEVELOPMENTAL DISORDERS CURRENT OR ACTIVE STATE
	299.91 - UNSPECIFIED PERVASIVE DEVELOPMENTAL DISORDERS RESIDUAL STATE
	317 - MILD INTELLECTUAL DISABILITIES
	318 - OTHER SPECIFIED INTELLECTUAL DISABILITIES
	318.0 - MODERATE INTELLECTUAL DISABILITIES
	318.1 - SEVERE INTELLECTUAL DISABILITIES
	318.2 - PROFOUND INTELLECTUAL DISABILITIES
	The occurrence of Medical Services with the following attributes:
	Diagnosis Code (Any Position), ICD-9 is any of: { "299.00", "299", "299.0", "299.01", "299.1", "299.10", "299.11", "299.8", "299.80", "299.81", "318.1", "318.2", "318", "318.0", "317", "299.9", "299.90", "299.91" }
	299.00 - AUTISTIC DISORDER CURRENT OR ACTIVE STATE
	299 - PERVASIVE DEVELOPMENTAL DISORDERS
	299.0 - AUTISTIC DISORDER
	299.01 - AUTISTIC DISORDER RESIDUAL STATE
	299.1 - CHILDHOOD DISINTEGRATIVE DISORDER
	299.10 - CHILDHOOD DISINTEGRATIVE DISORDER CURRENT OR ACTIVE STATE
	299.11 - CHILDHOOD DISINTEGRATIVE DISORDER RESIDUAL STATE
	299.8 - OTHER SPECIFIED PERVASIVE DEVELOPMENTAL DISORDERS
	299.80 - OTHER SPECIFIED PERVASIVE DEVELOPMENTAL DISORDERS CURRENT OR ACTIVE STATE
	299.81 - OTHER SPECIFIED PERVASIVE DEVELOPMENTAL DISORDERS RESIDUAL STATE
	318.1 - SEVERE INTELLECTUAL DISABILITIES
	318.2 - PROFOUND INTELLECTUAL DISABILITIES
	318 - OTHER SPECIFIED INTELLECTUAL DISABILITIES
	318.0 - MODERATE INTELLECTUAL DISABILITIES
	317 - MILD INTELLECTUAL DISABILITIES
	299.9 - UNSPECIFIED PERVASIVE DEVELOPMENTAL DISORDERS
	299.90 - UNSPECIFIED PERVASIVE DEVELOPMENTAL DISORDERS CURRENT OR ACTIVE STATE
	299.91 - UNSPECIFIED PERVASIVE DEVELOPMENTAL DISORDERS RESIDUAL STATE
Dyspareunia
This event measure was defined as occurring when any of the following criteria were met:
	The occurrence of Inpatient Confinement with the following attributes:
	Diagnosis Code (Primary Position), ICD-9 is any of: { "625.0" }
	625.0 - DYSPAREUNIA
	The occurrence of Medical Services with the following attributes:
	Diagnosis Code (Primary Position), ICD-9 is any of: { "625.0" }
	625.0 - DYSPAREUNIA
ENG
This event measure was defined as occurring when any of the following criteria were met:
	The occurrence of Medical Services with the following attributes:
	HCPCS/PROC_CD Procedure Code is any of: { "J7307" }
	J7307 - ETONOGESTREL (CONTRACEPTIVE) IMPLANT SYSTEM, INCLUDING IMPLANT AND SUPPLIES
Immunocompromised
This event measure was defined as occurring when any of the following criteria were met:
	The occurrence of Inpatient Confinement with the following attributes:
	Diagnosis Code (Any Position), ICD-9 is any of: { "795.71", "042", "279.0", "279.00", "279.01", "279.02", "279.03", "279.04", "279.05", "279.06", "279.09", "279.1", "279.10", "279.11", "279.12", "279.13", "279.19", "279.2", "279.3", "V08" }
	795.71 - NONSPECIFIC SEROLOGIC EVIDENCE OF HUMAN IMMUNODEFICIENCY VIRUS (HIV)
	042 - HUMAN IMMUNODEFICIENCY VIRUS (HIV) DISEASE
	279.0 - DEFICIENCY OF HUMORAL IMMUNITY
	279.00 - HYPOGAMMAGLOBULINEMIA UNSPECIFIED
	279.01 - SELECTIVE IGA IMMUNODEFICIENCY
	279.02 - SELECTIVE IGM IMMUNODEFICIENCY
	279.03 - OTHER SELECTIVE IMMUNOGLOBULIN DEFICIENCIES
	279.04 - CONGENITAL HYPOGAMMAGLOBULINEMIA
	279.05 - IMMUNODEFICIENCY WITH INCREASED IGM
	279.06 - COMMON VARIABLE IMMUNODEFICIENCY
	279.09 - OTHER DEFICIENCY OF HUMORAL IMMUNITY
	279.1 - DEFICIENCY OF CELL-MEDIATED IMMUNITY
	279.10 - IMMUNODEFICIENCY WITH PREDOMINANT T-CELL DEFECT UNSPECIFIED
	279.11 - DIGEORGE'S SYNDROME
	279.12 - WISKOTT-ALDRICH SYNDROME
	279.13 - NEZELOF'S SYNDROME
	279.19 - OTHER DEFICIENCY OF CELL-MEDIATED IMMUNITY
	279.2 - COMBINED IMMUNITY DEFICIENCY
	279.3 - UNSPECIFIED IMMUNITY DEFICIENCY
	V08 - ASYMPTOMATIC HUMAN IMMUNODEFICIENCY VIRUS (HIV) INFECTION STATUS
	The occurrence of Medical Services with the following attributes:
	Diagnosis Code (Any Position), ICD-9 is any of: { "042", "279.0", "279.00", "279.01", "279.02", "279.03", "279.04", "279.05", "279.06", "279.09", "279.1", "279.10", "279.11", "279.12", "279.13", "279.19", "279.2", "279.3", "795.71", "V08" }
	042 - HUMAN IMMUNODEFICIENCY VIRUS (HIV) DISEASE
	279.0 - DEFICIENCY OF HUMORAL IMMUNITY
	279.00 - HYPOGAMMAGLOBULINEMIA UNSPECIFIED
	279.01 - SELECTIVE IGA IMMUNODEFICIENCY
	279.02 - SELECTIVE IGM IMMUNODEFICIENCY
	279.03 - OTHER SELECTIVE IMMUNOGLOBULIN DEFICIENCIES
	279.04 - CONGENITAL HYPOGAMMAGLOBULINEMIA
	279.05 - IMMUNODEFICIENCY WITH INCREASED IGM
	279.06 - COMMON VARIABLE IMMUNODEFICIENCY
	279.09 - OTHER DEFICIENCY OF HUMORAL IMMUNITY
	279.1 - DEFICIENCY OF CELL-MEDIATED IMMUNITY
	279.10 - IMMUNODEFICIENCY WITH PREDOMINANT T-CELL DEFECT UNSPECIFIED
	279.11 - DIGEORGE'S SYNDROME
	279.12 - WISKOTT-ALDRICH SYNDROME
	279.13 - NEZELOF'S SYNDROME
	279.19 - OTHER DEFICIENCY OF CELL-MEDIATED IMMUNITY
	279.2 - COMBINED IMMUNITY DEFICIENCY
	279.3 - UNSPECIFIED IMMUNITY DEFICIENCY
	795.71 - NONSPECIFIC SEROLOGIC EVIDENCE OF HUMAN IMMUNODEFICIENCY VIRUS (HIV)
	V08 - ASYMPTOMATIC HUMAN IMMUNODEFICIENCY VIRUS (HIV) INFECTION STATUS
LARC removal
This event measure was defined as occurring when any of the following criteria were met:
	The occurrence of Inpatient Confinement with the following attributes:
	Diagnosis Code (Any Position), ICD-9 is any of: { "V25.12", "V25.13" }
	V25.12 - ENCOUNTER FOR REMOVAL OF INTRAUTERINE CONTRACEPTIVE DEVICE
	V25.13 - ENCOUNTER FOR REMOVAL AND REINSERTION OF INTRAUTERINE CONTRACEPTIVE DEVICE
	The occurrence of Medical Services with the following attributes:
	HCPCS/PROC_CD Procedure Code is any of: { "58301", "58562", "11976", "11982" }
	58301 - Removal of intrauterine device (IUD)
	58562 - Hysteroscopy, surgical; with removal of impacted foreign body
	11976 - Removal, implantable contraceptive capsules
	11982 - Removal, non-biodegradable drug delivery implant
	The occurrence of Inpatient Confinement with the following attributes:
	Procedure Code (Any Position), ICD-9 is any of: { "97.71" }
	97.71 - REMOVAL OF INTRAUTERINE CONTRACEPTIVE DEVICE
LNG IUS (Same day)
This measure creates a flag that is true on the days that are identified:
	REPEAT_Readct_93_LNG IUS (hcpcs + hcpcs)
	REPEAT_Readct_93_LNG IUS (hcpcs + diagnosis)
	REPEAT_Readct_93_LNG IUS (hcpcs + procedure)
LNG IUS (HCPCS)
This event measure was defined as occurring when any of the following criteria were met:
	The occurrence of Medical Services with the following attributes:
	HCPCS/PROC_CD Procedure Code is any of: { "58300" }
	58300 - Insertion of intrauterine device (IUD)
LNG IUS (diagnosis codes)
This event measure was defined as occurring when any of the following criteria were met:
	The occurrence of Medical Services with the following attributes:
	Diagnosis Code (Any Position), ICD-9 is any of: { "V25.1", "V25.11", "V25.42" }
	V25.1 - ENCOUNTER FOR INSERTION OR REMOVAL OF INTRAUTERINE CONTRACEPTIVE DEVICE
	V25.11 - ENCOUNTER FOR INSERTION OF INTRAUTERINE CONTRACEPTIVE DEVICE
	V25.42 - SURVEILLANCE OF INTRAUTERINE CONTRACEPTIVE DEVICE
	The occurrence of Inpatient Confinement with the following attributes:
	Diagnosis Code (Any Position), ICD-9 is any of: { "V25.1", "V25.11", "V25.42" }
	V25.1 - ENCOUNTER FOR INSERTION OR REMOVAL OF INTRAUTERINE CONTRACEPTIVE DEVICE
	V25.11 - ENCOUNTER FOR INSERTION OF INTRAUTERINE CONTRACEPTIVE DEVICE
	V25.42 - SURVEILLANCE OF INTRAUTERINE CONTRACEPTIVE DEVICE
LNG IUS (procedure codes)
This event measure was defined as occurring when any of the following criteria were met:
	The occurrence of Medical Services with the following attributes:
	Procedure Code (Any Position), ICD-9 is any of: { "69.7" }
	69.7 - INSERTION OF INTRAUTERINE CONTRACEPTIVE DEVICE
	The occurrence of Inpatient Confinement with the following attributes:
	Procedure Code (Any Position), ICD-9 is any of: { "69.7" }
	69.7 - INSERTION OF INTRAUTERINE CONTRACEPTIVE DEVICE
LNG IUS (only HCPCS base)
This event measure was defined as occurring when any of the following criteria were met:
	The occurrence of Medical Services with the following attributes:
	HCPCS/PROC_CD Procedure Code is any of: { "J7302", "S4989", "S4981" }
	J7302 - LEVONORGESTREL-RELEASING INTRAUTERINE CONTRACEPTIVE SYSTEM, 52 MG
	S4989 - Contraceptive intrauterine device (e. G. Progestacert iud), including implants and supplies / CONTRACEPTIVE INTRAUTERINE DEVICE (E.G. PROGESTACERT IUD), INCLUDING IMPLANTS AND SUPPLIES
	S4981 - INSERTION OF LEVONORGESTREL-RELEASING INTRAUTERINE SYSTEM
Provider type (Clinics)
This event measure was defined as occurring when any of the following criteria were met:
	The occurrence of Medical Services with the following attributes:
	Provider Category is any of: { "0042", "0043", "1592", "2984" }
	0042
	0043
	1592
	2984
	The occurrence of Inpatient Confinement with the following attributes:
	Provider - Category Code is any of: { "0042", "0043", "1215", "1592", "2984" }
	0042
	0043
	1215
	1592
	2984
Provider type (FP/GP/IM/Pediatrics)
This event measure was defined as occurring when any of the following criteria were met:
	The occurrence of Medical Services with the following attributes:
	Provider Category is any of: { "0009", "0308", "0311", "0312", "0313", "0314", "0316", "0317", "0318", "0319", "0326", "0327", "0329", "0330", "0331", "0332", "0333", "0334", "0335", "0336", "0338", "0339", "0340", "0341", "0342", "0353", "0354", "0355", "0357", "0358", "0359", "0361", "0363", "0382", "0383", "0386", "0418", "0419", "0421", "0433", "0434", "0436", "0450", "0451", "0453", "0466", …
	0009
	0308
	0311
	0312
	0313
	0314
	0316
	0317
	0318
	0319
	0326
	0327
	0329
	0330
	0331
	0332
	0333
	0334
	0335
	0336
	0338
	0339
	0340
	0341
	0342
	0353
	0354
	0355
	0357
	0358
	0359
	0361
	0363
	0382
	0383
	0386
	0418
	0419
	0421
	0433
	0434
	0436
	0450
	0451
	0453
	0466
	0467
	0469
	0486
	0487
	0492
	0516
	0517
	0519
	0545
	0546
	0548
	0576
	0577
	0583
	0589
	0590
	0592
	0601
	0602
	0604
	0609
	0627
	0629
	0630
	0632
	0637
	0638
	0640
	0649
	0652
	0705
	0706
	0711
	0763
	0764
	0769
	0777
	0778
	0792
	0798
	0804
	0817
	0823
	0824
	0889
	0891
	0900
	0921
	0922
	0934
	0936
	0937
	0957
	0964
	0965
	0987
	0988
	0989
	1046
	1054
	1110
	1113
	1127
	1133
	1163
	1175
	1218
	1247
	1253
	1271
	1285
	1299
	1341
	1391
	1393
	1395
	1397
	1399
	1401
	1419
	1421
	1423
	1435
	1449
	1570
	1599
	1643
	1646
	1655
	1661
	1673
	1694
	1697
	1703
	1719
	1721
	1743
	1744
	1755
	1764
	1779
	1783
	1785
	1790
	1794
	1831
	1832
	1845
	1854
	1864
	1865
	1886
	1927
	1974
	1993
	2015
	2031
	2046
	2050
	2110
	2189
	2197
	2219
	2228
	2233
	2240
	2242
	2249
	2260
	2280
	2285
	2286
	2292
	2295
	2309
	2310
	2313
	2314
	2316
	2324
	2340
	2344
	2354
	2359
	2373
	2375
	2376
	2378
	2384
	2387
	2392
	2403
	2425
	2446
	2453
	2469
	2513
	2554
	2574
	2606
	2607
	2610
	2613
	2614
	2615
	2628
	2630
	2677
	2716
	2721
	2736
	2742
	2753
	2755
	2760
	2761
	2762
	2763
	2776
	2790
	2794
	2835
	2842
	2844
	2922
	2925
	2978
	2996
	3042
	3058
	3070
	3080
	3126
	3139
	3144
	3150
	3154
	3159
	3176
	3177
	3179
	3185
	3194
	3205
	3214
	3219
	3222
	3224
	3226
	3227
	3232
	3234
	3241
	3244
	3250
	3251
	3257
	3261
	3265
	3268
	3270
	3282
	3296
	3305
	3313
	3320
	3321
	3342
	3350
	3354
	3366
	3379
	3407
	3420
	3436
	3437
	3448
	3450
	3454
	3473
	3529
	3531
	3533
	3582
	3590
	3611
	3613
	3629
	3675
	3682
	3702
	3751
	3779
	3782
	3783
	3787
	3792
	3812
	3814
	3855
	3867
	3875
	3913
	3956
	4003
	4005
	4010
	4013
	4070
	4093
	4117
	4123
	4135
	4180
	4206
	4238
	4244
	4281
	4292
	4293
	4295
	4301
	4304
	4322
	4325
	4330
	4362
	4404
	4638
	4641
	4645
	4648
	4664
	4821
	4835
	4876
	5063
	5068
	5086
	5089
	5321
	5524
	5656
	5683
	5696
	5706
	5722
	5724
	5727
	5732
	5735
	5736
	5744
	5755
	5762
	5770
	5774
	5777
	5781
	5787
	5788
	5792
	5797
	5805
	5806
	5813
	5827
	5829
	5831
	5836
	5842
	5854
	5864
	5876
	5888
	5889
	5894
	5904
	5917
	5918
	5931
	5942
	5952
	5960
	5982
	5991
	5994
	5998
	6000
	6013
	6014
	6020
	6036
	6066
	6080
	6142
	6190
	6414
	6416
	6432
	6595
	6629
	6666
	6685
	6709
	6718
	6747
	6774
	6838
	6868
	6878
	6883
	6898
	6913
	6924
	6933
	6939
	6948
	6949
	6968
	7094
	The occurrence of Inpatient Confinement with the following attributes:
	Provider - Category Code is any of: { "0308", "0311", "0312", "0314", "0316", "0317", "0319", "0326", "0329", "0330", "0331", "0332", "0334", "0335", "0336", "0338", "0339", "0340", "0341", "0342", "0353", "0355", "0357", "0358", "0359", "0361", "0363", "0386", "0419", "0421", "0433", "0434", "0436", "0453", "0467", "0469", "0492", "0519", "0548", "0583", "0592", "0604", "0609", "0627", "0630", "…
	0308
	0311
	0312
	0314
	0316
	0317
	0319
	0326
	0329
	0330
	0331
	0332
	0334
	0335
	0336
	0338
	0339
	0340
	0341
	0342
	0353
	0355
	0357
	0358
	0359
	0361
	0363
	0386
	0419
	0421
	0433
	0434
	0436
	0453
	0467
	0469
	0492
	0519
	0548
	0583
	0592
	0604
	0609
	0627
	0630
	0632
	0640
	0652
	0706
	0711
	0769
	0817
	0891
	0934
	0937
	0987
	1046
	1113
	1127
	1133
	1175
	1435
	1570
	1599
	1646
	1673
	1744
	1779
	3144
	3224
	3454
	3473
	3751
	4162
	4664
	4876
	5063
	5656
	5683
	5727
	5770
	5774
	5788
	5813
	5827
	5854
	5876
	5888
	5904
	5917
	5918
	5919
	5920
	5931
	5942
	5943
	5948
	5951
	5952
	5959
	5963
	5965
	5981
	5982
	5991
	5994
	5998
	6000
	6014
	6036
	6039
	6094
Provider type (Non-physician)
This event measure was defined as occurring when any of the following criteria were met:
	The occurrence of Medical Services with the following attributes:
	Provider Category is any of: { "0", "0000", "0012", "0013", "0014", "0015", "0016", "0017", "0018", "0019", "0020", "0021", "0023", "0024", "0025", "0026", "0027", "0028", "0032", "0033", "0034", "0036", "0040", "0045", "0046", "0047", "0049", "0050", "0051", "0052", "0053", "0054", "0055", "0056", "0057", "0059", "0061", "0062", "0065", "0068", "0069", "0070", "0071", "0072", "0073", "0074", "00…
	0
	0000
	0012
	0013
	0014
	0015
	0016
	0017
	0018
	0019
	0020
	0021
	0023
	0024
	0025
	0026
	0027
	0028
	0032
	0033
	0034
	0036
	0040
	0045
	0046
	0047
	0049
	0050
	0051
	0052
	0053
	0054
	0055
	0056
	0057
	0059
	0061
	0062
	0065
	0068
	0069
	0070
	0071
	0072
	0073
	0074
	0075
	0076
	0077
	0079
	0080
	0081
	0083
	0085
	0086
	0087
	0088
	0089
	0091
	0093
	0094
	0095
	0096
	0097
	0098
	0099
	0100
	0102
	0103
	0104
	0108
	0109
	0110
	0112
	0114
	0115
	0116
	0117
	0118
	0119
	0120
	0121
	0123
	0124
	0126
	0127
	0128
	0129
	0130
	0131
	0132
	0133
	0134
	0135
	0139
	0141
	0144
	0146
	0147
	0149
	0153
	0154
	0156
	0157
	0158
	0159
	0160
	0161
	0162
	0163
	0164
	0165
	0167
	0168
	0169
	0170
	0171
	0173
	0175
	0176
	0177
	0178
	0179
	0180
	0181
	0183
	0184
	0185
	0193
	0200
	0207
	0209
	0210
	0214
	0216
	0218
	0220
	0226
	0228
	0232
	0233
	0237
	0238
	0239
	0240
	0241
	0243
	0245
	0246
	0249
	0250
	0251
	0254
	0255
	0256
	0258
	0259
	0260
	0262
	0263
	0266
	0267
	0269
	0271
	0273
	0276
	0279
	0280
	0283
	0284
	0525
	0963
	1016
	1017
	1021
	1022
	1035
	1038
	1042
	1044
	1047
	1048
	1049
	1050
	1051
	1052
	1072
	1073
	1086
	1088
	1090
	1097
	1099
	1105
	1112
	1114
	1116
	1118
	1120
	1122
	1124
	1126
	1128
	1129
	1132
	1134
	1136
	1138
	1140
	1142
	1144
	1146
	1150
	1152
	1154
	1160
	1166
	1168
	1171
	1172
	1174
	1176
	1178
	1180
	1186
	1189
	1190
	1192
	1194
	1195
	1196
	1197
	1198
	1199
	1200
	1201
	1202
	1203
	1205
	1207
	1209
	1210
	1216
	1217
	1219
	1221
	1222
	1223
	1224
	1226
	1227
	1229
	1230
	1231
	1232
	1234
	1236
	1237
	1238
	1239
	1241
	1242
	1243
	1245
	1248
	1250
	1254
	1256
	1260
	1261
	1266
	1268
	1270
	1272
	1274
	1276
	1277
	1278
	1280
	1282
	1283
	1284
	1287
	1288
	1290
	1292
	1293
	1294
	1298
	1300
	1302
	1304
	1306
	1309
	1310
	1312
	1314
	1316
	1318
	1320
	1324
	1326
	1328
	1330
	1334
	1336
	1342
	1343
	1348
	1352
	1354
	1356
	1358
	1359
	1360
	1361
	1362
	1365
	1366
	1368
	1369
	1370
	1371
	1372
	1376
	1378
	1380
	1382
	1384
	1386
	1388
	1392
	1394
	1396
	1398
	1402
	1404
	1408
	1410
	1420
	1424
	1432
	1450
	1451
	1452
	1454
	1456
	1458
	1460
	1462
	1464
	1472
	1490
	1496
	1500
	1501
	1514
	1518
	1519
	1520
	1540
	1556
	1558
	1559
	1560
	1563
	1566
	1569
	1571
	1572
	1573
	1574
	1575
	1576
	1581
	1584
	1585
	1586
	1588
	1590
	1591
	1593
	1594
	1595
	1596
	1597
	1601
	1602
	1603
	1604
	1605
	1606
	1607
	1610
	1611
	1612
	1613
	1614
	1622
	1626
	1631
	1632
	1633
	1634
	1635
	1636
	1639
	1640
	1644
	1648
	1649
	1651
	1653
	1657
	1658
	1660
	1662
	1665
	1666
	1667
	1670
	1672
	1674
	1675
	1677
	1678
	1679
	1680
	1681
	1684
	1686
	1689
	1692
	1693
	1699
	1702
	1704
	1705
	1706
	1707
	1709
	1716
	1722
	1723
	1724
	1725
	1729
	1731
	1732
	1733
	1734
	1735
	1738
	1740
	1748
	1751
	1754
	1756
	1758
	1759
	1760
	1766
	1767
	1770
	1771
	1772
	1774
	1775
	1776
	1778
	1781
	1782
	1786
	1787
	1793
	1796
	1798
	1805
	1806
	1808
	1810
	1811
	1813
	1815
	1817
	1825
	1827
	1830
	1833
	1839
	1841
	1842
	1843
	1847
	1848
	1850
	1857
	1872
	1878
	1887
	1897
	1899
	1900
	1906
	1915
	1919
	1921
	1922
	1924
	1925
	1931
	1932
	1933
	1934
	1935
	1936
	1941
	1944
	1953
	1962
	1965
	1966
	1969
	1971
	1973
	1975
	1976
	1977
	1978
	1979
	1981
	1982
	1983
	1985
	1986
	1988
	1989
	1992
	1994
	1995
	1996
	2004
	2005
	2007
	2008
	2010
	2016
	2024
	2027
	2028
	2029
	2030
	2034
	2035
	2036
	2037
	2038
	2043
	2058
	2059
	2060
	2064
	2069
	2070
	2071
	2075
	2078
	2083
	2087
	2089
	2092
	2094
	2097
	2098
	2103
	2106
	2108
	2109
	2113
	2114
	2117
	2121
	2123
	2124
	2125
	2126
	2127
	2128
	2129
	2131
	2132
	2135
	2137
	2138
	2139
	2140
	2142
	2143
	2144
	2145
	2146
	2147
	2148
	2152
	2154
	2156
	2157
	2159
	2162
	2164
	2166
	2169
	2170
	2172
	2173
	2174
	2175
	2176
	2177
	2179
	2180
	2181
	2182
	2187
	2193
	2201
	2203
	2204
	2205
	2206
	2209
	2211
	2215
	2220
	2221
	2222
	2223
	2224
	2225
	2226
	2227
	2230
	2231
	2237
	2239
	2241
	2246
	2248
	2250
	2252
	2253
	2257
	2258
	2259
	2262
	2264
	2265
	2274
	2276
	2279
	2284
	2291
	2298
	2299
	2300
	2301
	2303
	2305
	2306
	2308
	2311
	2312
	2317
	2319
	2320
	2326
	2328
	2333
	2334
	2335
	2338
	2342
	2346
	2347
	2350
	2352
	2353
	2355
	2358
	2361
	2367
	2370
	2372
	2374
	2377
	2380
	2383
	2385
	2393
	2394
	2395
	2397
	2398
	2399
	2400
	2406
	2409
	2410
	2411
	2415
	2418
	2419
	2426
	2427
	2431
	2432
	2435
	2436
	2437
	2438
	2440
	2442
	2443
	2449
	2451
	2456
	2460
	2461
	2463
	2464
	2465
	2467
	2470
	2475
	2476
	2481
	2482
	2483
	2486
	2487
	2488
	2489
	2491
	2492
	2497
	2500
	2503
	2504
	2505
	2506
	2509
	2511
	2512
	2517
	2519
	2524
	2526
	2529
	2533
	2534
	2536
	2539
	2540
	2544
	2547
	2549
	2550
	2553
	2555
	2556
	2557
	2560
	2562
	2566
	2569
	2572
	2576
	2581
	2582
	2584
	2585
	2591
	2592
	2593
	2608
	2612
	2616
	2618
	2619
	2621
	2622
	2626
	2633
	2635
	2647
	2649
	2652
	2655
	2657
	2659
	2660
	2663
	2666
	2670
	2673
	2675
	2680
	2682
	2683
	2685
	2692
	2693
	2694
	2697
	2699
	2701
	2708
	2712
	2719
	2723
	2727
	2728
	2730
	2731
	2743
	2744
	2748
	2749
	2752
	2756
	2759
	2764
	2768
	2772
	2778
	2779
	2780
	2786
	2788
	2792
	2793
	2801
	2807
	2812
	2816
	2817
	2823
	2829
	2831
	2838
	2848
	2857
	2866
	2869
	2871
	2879
	2887
	2888
	2895
	2896
	2903
	2907
	2912
	2913
	2914
	2918
	2919
	2924
	2926
	2928
	2931
	2932
	2934
	2939
	2944
	2956
	2965
	2974
	2977
	2988
	2990
	2992
	2994
	2998
	3006
	3009
	3018
	3019
	3024
	3025
	3028
	3035
	3037
	3038
	3043
	3044
	3045
	3046
	3048
	3049
	3050
	3052
	3057
	3062
	3064
	3065
	3067
	3068
	3074
	3076
	3078
	3079
	3083
	3086
	3089
	3090
	3091
	3095
	3096
	3101
	3103
	3105
	3106
	3107
	3109
	3110
	3111
	3112
	3114
	3115
	3117
	3120
	3121
	3123
	3124
	3125
	3128
	3134
	3135
	3136
	3138
	3140
	3141
	3145
	3149
	3152
	3153
	3155
	3158
	3160
	3168
	3169
	3170
	3171
	3183
	3184
	3195
	3196
	3201
	3202
	3211
	3213
	3216
	3229
	3231
	3233
	3247
	3252
	3254
	3260
	3262
	3263
	3266
	3274
	3275
	3280
	3281
	3283
	3287
	3289
	3301
	3306
	3311
	3312
	3316
	3337
	3341
	3349
	3353
	3358
	3359
	3360
	3361
	3364
	3371
	3373
	3374
	3380
	3382
	3383
	3384
	3386
	3388
	3393
	3395
	3408
	3410
	3411
	3412
	3416
	3421
	3423
	3425
	3426
	3427
	3433
	3434
	3435
	3441
	3443
	3446
	3447
	3453
	3456
	3463
	3472
	3477
	3480
	3482
	3485
	3486
	3495
	3512
	3517
	3520
	3522
	3524
	3540
	3542
	3544
	3547
	3548
	3559
	3563
	3569
	3571
	3573
	3575
	3576
	3578
	3579
	3591
	3592
	3600
	3601
	3602
	3606
	3615
	3621
	3624
	3625
	3632
	3652
	3657
	3669
	3670
	3677
	3679
	3680
	3685
	3687
	3693
	3717
	3719
	3722
	3728
	3729
	3731
	3732
	3737
	3740
	3750
	3757
	3758
	3760
	3790
	3798
	3799
	3808
	3813
	3821
	3824
	3825
	3831
	3843
	3849
	3850
	3851
	3859
	3861
	3864
	3865
	3866
	3870
	3871
	3873
	3874
	3882
	3893
	3895
	3896
	3902
	3907
	3908
	3911
	3912
	3914
	3917
	3922
	3923
	3927
	3929
	3930
	3932
	3933
	3939
	3940
	3953
	3954
	3955
	3963
	3966
	3969
	3970
	3971
	3975
	3980
	3983
	3984
	3997
	3999
	4002
	4017
	4022
	4027
	4028
	4034
	4038
	4045
	4047
	4052
	4053
	4054
	4069
	4072
	4075
	4076
	4082
	4084
	4087
	4092
	4095
	4098
	4104
	4106
	4107
	4108
	4115
	4128
	4133
	4134
	4139
	4141
	4142
	4146
	4147
	4164
	4170
	4171
	4175
	4177
	4178
	4179
	4184
	4186
	4189
	4190
	4193
	4202
	4204
	4210
	4211
	4213
	4214
	4215
	4216
	4217
	4222
	4226
	4234
	4248
	4249
	4253
	4262
	4265
	4267
	4271
	4272
	4277
	4279
	4290
	4299
	4302
	4306
	4309
	4310
	4311
	4313
	4334
	4336
	4341
	4343
	4347
	4348
	4352
	4354
	4355
	4358
	4359
	4367
	4372
	4376
	4378
	4381
	4385
	4386
	4387
	4392
	4394
	4396
	4399
	4408
	4410
	4413
	4624
	4629
	4634
	4635
	4636
	4647
	4653
	4655
	4658
	4663
	4664
	4666
	4828
	4829
	4831
	4832
	4834
	4858
	4914
	4937
	4993
	4994
	5017
	5029
	5040
	5057
	5059
	5065
	5085
	5090
	5092
	5202
	5251
	5283
	5292
	5298
	5299
	5302
	5304
[truncated: 4,549 more rows]
