# Supplementary material for: Reproducibility of real-world evidence studies using clinical practice data to inform regulatory and coverage decisions
Source: Nat Commun. 2022 Aug 31;13:5126. doi: 10.1038/s41467-022-32310-3 (PMC9430007; doi:10.1038/s41467-022-32310-3)
Supplement: Supplementary file 7 — Supplementary Dataset 4 [file 41467_2022_32310_MOESM7_ESM.zip › Data S4 Study specific author contact files with details of implementation/REPEAT_094_final.xlsx]

## Sheet: Assumptions
Category	Assumptions
MEASURES	The algorithm used to define all the variables for replication of the study are provided in the worksheet named 'codes'
Exposure	We assumed any care setting and any procedure position to define exposure/reference groups
	We assumed IMRT (intensity modulated radiation therapy) was part of the reference group, EBRT (external beam radiation therapy)
Outcomes	We assumed any diagnosis position and any care setting to define the outcome
Inclusion/Exclusion	We assumed radiation delivery was defined using HCPCS codes based on website (https://www.astro.org/uploadedFiles_MAIN_SITE/Daily_Practice/Reimbursement/Practice_Management_Resources/Content_Pieces/CPTCodeChart.pdf). The codes used are provided in the worksheet 'codes'
	We assumed any diagnosis/procedure position and any care setting to define inclusion/exclusion criteria
Covariates	We assumed any diagnosis/procedure position and any care setting to define covariates
	We assumed IMRT was defined using HCPCS codes based on this website: https://www.astro.org/uploadedFiles_MAIN_SITE/Daily_Practice/Reimbursement/Practice_Management_Resources/Content_Pieces/CPTCodeChart.pdf. The codes used are provided in the worksheet 'codes'
	We assumed the weights and score to defne Chalson index were based on the paper "Adapting a clinical comorbidity index for use with ICD-9-CM administrative databases: Deyo RA, Cherkin DC, Ciol MA"
	We assumed the assessment period for Metastatic cancer was from 90 days before up through 365 days after lumpectomy (inclusive)
COHORT CREATION
	The authors stated that cohort entry was between the calendar year 2003 - 2012. Because of the 1 year post cohort entry date enrollment requirement, we assumed that 2013 calendar year data was also used in the analysis
ANALYSIS

## Sheet: Attrition table
Women aged 18 to 64 with breast cancer treated between 2003 and 2012 with lumpectomy followed by radiation therapy who had continuous coverage from 3 months before to 12 months after the lumpectomy date
	Less Excluded Patients	Remaining Patients
All patients in our database		185306593
Patients undergone Lumpectomy between Jan 1st 2003 - Dec 31st 2012	-184692421	614172
Excluded due to insufficient medical enrollment [measured 90 days prior up to Lumpectomy date]	-63523	550649
Excluded based on non-occurrence of Breast cancer [measured 90 days prior up tand including Lumpectomy date]	-344126	206523
Excluded based on medical enrollment [measured from Lumpectomy date up to 365 days after Lumpectomy]	-48622	157901
Excluded based on pharmacy enrollment [measured from 90 days prior up to 365 days after Lumpectomy]	-31011	126890
Excluded based on Age being less than 18 years	-51	126839
Excluded based on Age greater than or equal to 65 years	-36999	89840
Excluded based on Data Type being 'Medicare'	-621	89219
Patients with Brachytherapy or EBRT [measured on and up to 365 days after Lumpectomy, within calendar time-frame of Jan 1st 2003-Dec 31st 2012] Date of Brachytherapy or EBRT is called cohort entry date (CED)	-44602	44617
Excluded because patient qualified in >1 exposure category	-5	44612
Excluded based on occurrence of Metatasis [measured from 90 days prior up to 365 days after Lumpectomy]	-3834	40778
Excluded based on occurrence of Mastectomy [measured from the date of Mastecotmy up to and including CED]	-2332	38446
Excluded based on non-occurrence of RT Stimulation codes [measured from on and upto 365 days after Lumpectomy]	-266	38180
Excluded based on non-occurrence of RT delivery codes [measured from on and upto 365 days after Lumpectomy]	-2409	35771
Excluded based on Both Brachytherapy or EBRT [measured from on and upto 365 days after Lumpectomy]	-299	35472
Final cohort		35472

## Sheet: Cohort as text
LUMPECTOMY COHORT Cohort Entry Entry date: Between Jan 01, 2003 and Dec 31, 2012. If a patient has multiple possible qualifying cohort entry events, the patient enters the cohort on the first-occurring qualifying event before exclusions are applied. Enrollment Measure: Enrollment Prior Enrollment: 90 days Cohort Inclusion Measure: All patients with Lumpectomy. For the purposes of identifying pote…

## Sheet: Analysis as text
Statistical Analysis Baseline covariate assessment Assessed on Lumpectomy date: Age, Region Assessed on Lumpectomy admission period: Axillary lymph node involvement, Axillary lymph node surgery Assessed on CED: IMRT, Single channel brachytherapy, Multi channel brachytherapy Assessed 90 days prior up to 365 days after Lumpectomy date: Endocrine therapy, Chemotherapy, Transtuzumab Assessed 90 days …

## Sheet: Table 1
	ORIGINAL STUDY						REPLICATED STUDY
	EBRT		Brachytherapy				EBRT		Brachytherapy
Variable	N	%	N	%	p		N	%	N	%	p
Number of patients	59590	1	4522	1			32811	1	2661	1	-
Age category
18 - 44; n (%)	8040	0.14	156	0.04	<0.0001		4439	0.135	93	0.035	0
45 - 49; n (%)	10354	0.17	553	0.12			5678	0.173	316	0.119	<0.01
50 - 54; n (%)	13246	0.22	1052	0.23			7138	0.218	584	0.219	0.84
55 - 59; n (%)	15222	0.26	1377	0.31			8064	0.246	789	0.297	<0.01
60 - 64; n (%)	12728	0.21	1384	0.31			7492	0.228	879	0.33	0
Endocrine therapy; n (%)
Endocrine -	25952	0.44	1798	0.4	<0.0001		10127	0.31	734	0.276	<0.01
Endocrine +	33638	0.57	2724	0.6			22684	0.691	1927	0.724
IMRT; n (%)	7044	0.12					----
Brachytherapy
Single channel; n (%)	---	---	2203	0.49	---		----		1096	0.41	0
Multi channel; n (%)	---	---	2269	0.5			----		1535	0.58
Chemotherapy; n (%)
No	35650	0.6	3609	0.8	<0.0001		18673	0.569	2104	0.791	0
Yes	23940	0.4	913	0.2			14138	0.431	557	0.209
Trastuzumab; n (%)
No	55451	0.93	4344	0.96	<0.0001		30193	0.92	2551	0.959	<0.01
Yes	4139	0.07	178	0.04			2618	0.08	110	0.041
Axillary lymph node involvement; n (%)
No	51069	0.86	4424	0.98	<0.0001		29270	0.892	2608	0.98	0
Yes	8521	0.14	98	0.02			3541	0.108	53	0.02
Axillary lymph node surgery; n (%)
No	12245	0.21	909	0.2	0.47						<0.01
Yes	47345	0.8	3613	0.8			23060	0.703	1963	0.738
Charlson deyo 1+; n (%)
0	57848	0.97	4345	0.96	0.0001		9751	0.127	184	0.069	0
1+	1742	0.03	177	0.04			28649	0.873	2477	0.931
CVD; n (%)
No	56593	0.95	4249	0.94	<0.01		30621	0.933	2422	0.91	<0.01
Yes	2997	0.05	273	0.06			2190	0.067	239	0.09
Diabetes; n (%)
No	54800	0.92	4057	0.9	<0.0001		30474	0.929	2434	0.915	<0.01
Yes	4790	0.08	465	0.1			2337	0.071	227	0.085
Region
Northeast; n (%)	10063	0.17	523	0.12	<0.0001		5870	0.179	355	0.133	<0.01
Northcentral; n (%)	15222	0.26	984	0.22			7863	0.24	598	0.225	0.09
South; n (%)	22895	0.38	2241	0.5			12842	0.391	1184	0.445	<0.01
West; n (%)	10398	0.18	682	0.15			5929	0.181	500	0.188	0.37
Unknown/Missing; n (%)	1012	0.02	92	0.02			307	0.009	24	0.009	0.94

## Sheet: Outcomes
ORIGINAL OUTCOME
Outcome	Adjusted OR (95% CI)	p-value
Occurrence of infectious adverse events - brachytherapy vs. EBRT	1.21 (1.09, 1.34)	<0.001
REPLICATED OUTCOME
Outcome	Adjusted OR (95% CI)	p-value
Occurrence of infectious adverse events - brachytherapy vs. EBRT	1.24 (1.09, 1.41)	0.001

## Sheet: Codes
COMPONENT, Charlson Deyo, Occurrence of AIDS
This event measure was defined as occurring when any of the following criteria were met:
	The occurrence of Inpatient with the following attributes:
	Diagnosis Code (Any Position) is any of: { "042" }
	042 - HUMAN IMMUNODEFICIENCY VIRUS (HIV) DISEASE
	The occurrence of Outpatient with the following attributes:
	Diagnosis Code (Any Position) is any of: { "042" }
	042 - HUMAN IMMUNODEFICIENCY VIRUS (HIV) DISEASE
COMPONENT, Charlson Deyo, Occurrence of cancer, interim
This measure computes a score by summing over the following components:
	If the event COMPONENT, Charlson Deyo, Occurrence of malignancy
	Occurs within set the score to 2.0
	Otherwise, set the score to 0.0
	If the event COMPONENT, Charlson Deyo, Occurrence of metastatic solid tumor
	Occurs within set the score to 6.0
	Otherwise, set the score to 0.0
COMPONENT, Charlson Deyo, Occurrence of cancer, truncated to avoid double count
This measure takes the value of COMPONENT, Charlson Deyo, Occurrence of cancer, interim, and applies the following recoding rules:
	If the value is greater than 6.0, recode the value to 6.0
COMPONENT, Charlson Deyo, Occurrence of chronic obstructive pulmonary disease, COPD
This event measure was defined as occurring when any of the following criteria were met:
	The occurrence of Inpatient with the following attributes:
	Diagnosis Code (Any Position) is any of: { "490", "491", "491.0", "491.1", "491.2", "491.20", "491.21", "491.22", "491.8", "491.9", "492", "492.0", "492.8", "493", "493.0", "493.00", "493.01", "493.02", "493.1", "493.10", "493.11", "493.12", "493.2", "493.20", "493.21", "493.22", "493.8", "493.81", "493.82", "493.9", "493.90", "493.91", "493.92", "494", "494.0", "494.1", "495", "495.0", "495.1", …
	490 - BRONCHITIS NOT SPECIFIED AS ACUTE OR CHRONIC
	491 - CHRONIC BRONCHITIS
	491.0 - SIMPLE CHRONIC BRONCHITIS
	491.1 - MUCOPURULENT CHRONIC BRONCHITIS
	491.2 - OBSTRUCTIVE CHRONIC BRONCHITIS
	491.20 - OBSTRUCTIVE CHRONIC BRONCHITIS WITHOUT EXACERBATION
	491.21 - OBSTRUCTIVE CHRONIC BRONCHITIS WITH (ACUTE) EXACERBATION
	491.22 - OBSTRUCTIVE CHRONIC BRONCHITIS WITH ACUTE BRONCHITIS
	491.8 - OTHER CHRONIC BRONCHITIS
	491.9 - UNSPECIFIED CHRONIC BRONCHITIS
	492 - EMPHYSEMA
	492.0 - EMPHYSEMATOUS BLEB
	492.8 - OTHER EMPHYSEMA
	493 - ASTHMA
	493.0 - EXTRINSIC ASTHMA
	493.00 - EXTRINSIC ASTHMA UNSPECIFIED
	493.01 - EXTRINSIC ASTHMA WITH STATUS ASTHMATICUS
	493.02 - EXTRINSIC ASTHMA WITH (ACUTE) EXACERBATION
	493.1 - INTRINSIC ASTHMA
	493.10 - INTRINSIC ASTHMA UNSPECIFIED
	493.11 - INTRINSIC ASTHMA WITH STATUS ASTHMATICUS
	493.12 - INTRINSIC ASTHMA WITH (ACUTE) EXACERBATION
	493.2 - CHRONIC OBSTRUCTIVE ASTHMA
	493.20 - CHRONIC OBSTRUCTIVE ASTHMA UNSPECIFIED
	493.21 - CHRONIC OBSTRUCTIVE ASTHMA WITH STATUS ASTHMATICUS
	493.22 - CHRONIC OBSTRUCTIVE ASTHMA WITH (ACUTE) EXACERBATION
	493.8 - OTHER SPECIFIED ASTHMA
	493.81 - EXERCISE-INDUCED BRONCHOSPASM
	493.82 - COUGH VARIANT ASTHMA
	493.9 - ASTHMA UNSPECIFIED
	493.90 - ASTHMA UNSPECIFIED
	493.91 - ASTHMA UNSPECIFIED TYPE WITH STATUS ASTHMATICUS
	493.92 - ASTHMA UNSPECIFIED WITH (ACUTE) EXACERBATION
	494 - BRONCHIECTASIS
	494.0 - BRONCHIECTASIS WITHOUT ACUTE EXACERBATION
	494.1 - BRONCHIECTASIS WITH ACUTE EXACERBATION
	495 - EXTRINSIC ALLERGIC ALVEOLITIS
	495.0 - FARMERS' LUNG
	495.1 - BAGASSOSIS
	495.2 - BIRD-FANCIERS' LUNG
	495.3 - SUBEROSIS
	495.4 - MALT WORKERS' LUNG
	495.5 - MUSHROOM WORKERS' LUNG
	495.6 - MAPLE BARK-STRIPPERS' LUNG
	495.7 - VENTILATION PNEUMONITIS
	495.8 - OTHER SPECIFIED ALLERGIC ALVEOLITIS AND PNEUMONITIS
	495.9 - UNSPECIFIED ALLERGIC ALVEOLITIS AND PNEUMONITIS
	496 - CHRONIC AIRWAY OBSTRUCTION NOT ELSEWHERE CLASSIFIED
	500 - COAL WORKERS' PNEUMOCONIOSIS
	501 - ASBESTOSIS
	502 - PNEUMOCONIOSIS DUE TO OTHER SILICA OR SILICATES
	503 - PNEUMOCONIOSIS DUE TO OTHER INORGANIC DUST
	504 - PNEUMONOPATHY DUE TO INHALATION OF OTHER DUST
	505 - PNEUMOCONIOSIS UNSPECIFIED
	506.4 - CHRONIC RESPIRATORY CONDITIONS DUE TO FUMES AND VAPORS
	The occurrence of Outpatient with the following attributes:
	Diagnosis Code (Any Position) is any of: { "490", "491", "491.0", "491.1", "491.2", "491.20", "491.21", "491.22", "491.8", "491.9", "492", "492.0", "492.8", "493", "493.0", "493.00", "493.01", "493.02", "493.1", "493.10", "493.11", "493.12", "493.2", "493.20", "493.21", "493.22", "493.8", "493.81", "493.82", "493.9", "493.90", "493.91", "493.92", "494", "494.0", "494.1", "495", "495.0", "495.1", …
	490 - BRONCHITIS NOT SPECIFIED AS ACUTE OR CHRONIC
	491 - CHRONIC BRONCHITIS
	491.0 - SIMPLE CHRONIC BRONCHITIS
	491.1 - MUCOPURULENT CHRONIC BRONCHITIS
	491.2 - OBSTRUCTIVE CHRONIC BRONCHITIS
	491.20 - OBSTRUCTIVE CHRONIC BRONCHITIS WITHOUT EXACERBATION
	491.21 - OBSTRUCTIVE CHRONIC BRONCHITIS WITH (ACUTE) EXACERBATION
	491.22 - OBSTRUCTIVE CHRONIC BRONCHITIS WITH ACUTE BRONCHITIS
	491.8 - OTHER CHRONIC BRONCHITIS
	491.9 - UNSPECIFIED CHRONIC BRONCHITIS
	492 - EMPHYSEMA
	492.0 - EMPHYSEMATOUS BLEB
	492.8 - OTHER EMPHYSEMA
	493 - ASTHMA
	493.0 - EXTRINSIC ASTHMA
	493.00 - EXTRINSIC ASTHMA UNSPECIFIED
	493.01 - EXTRINSIC ASTHMA WITH STATUS ASTHMATICUS
	493.02 - EXTRINSIC ASTHMA WITH (ACUTE) EXACERBATION
	493.1 - INTRINSIC ASTHMA
	493.10 - INTRINSIC ASTHMA UNSPECIFIED
	493.11 - INTRINSIC ASTHMA WITH STATUS ASTHMATICUS
	493.12 - INTRINSIC ASTHMA WITH (ACUTE) EXACERBATION
	493.2 - CHRONIC OBSTRUCTIVE ASTHMA
	493.20 - CHRONIC OBSTRUCTIVE ASTHMA UNSPECIFIED
	493.21 - CHRONIC OBSTRUCTIVE ASTHMA WITH STATUS ASTHMATICUS
	493.22 - CHRONIC OBSTRUCTIVE ASTHMA WITH (ACUTE) EXACERBATION
	493.8 - OTHER SPECIFIED ASTHMA
	493.81 - EXERCISE-INDUCED BRONCHOSPASM
	493.82 - COUGH VARIANT ASTHMA
	493.9 - ASTHMA UNSPECIFIED
	493.90 - ASTHMA UNSPECIFIED
	493.91 - ASTHMA UNSPECIFIED TYPE WITH STATUS ASTHMATICUS
	493.92 - ASTHMA UNSPECIFIED WITH (ACUTE) EXACERBATION
	494 - BRONCHIECTASIS
	494.0 - BRONCHIECTASIS WITHOUT ACUTE EXACERBATION
	494.1 - BRONCHIECTASIS WITH ACUTE EXACERBATION
	495 - EXTRINSIC ALLERGIC ALVEOLITIS
	495.0 - FARMERS' LUNG
	495.1 - BAGASSOSIS
	495.2 - BIRD-FANCIERS' LUNG
	495.3 - SUBEROSIS
	495.4 - MALT WORKERS' LUNG
	495.5 - MUSHROOM WORKERS' LUNG
	495.6 - MAPLE BARK-STRIPPERS' LUNG
	495.7 - VENTILATION PNEUMONITIS
	495.8 - OTHER SPECIFIED ALLERGIC ALVEOLITIS AND PNEUMONITIS
	495.9 - UNSPECIFIED ALLERGIC ALVEOLITIS AND PNEUMONITIS
	496 - CHRONIC AIRWAY OBSTRUCTION NOT ELSEWHERE CLASSIFIED
	500 - COAL WORKERS' PNEUMOCONIOSIS
	501 - ASBESTOSIS
	502 - PNEUMOCONIOSIS DUE TO OTHER SILICA OR SILICATES
	503 - PNEUMOCONIOSIS DUE TO OTHER INORGANIC DUST
	504 - PNEUMONOPATHY DUE TO INHALATION OF OTHER DUST
	505 - PNEUMOCONIOSIS UNSPECIFIED
	506.4 - CHRONIC RESPIRATORY CONDITIONS DUE TO FUMES AND VAPORS
COMPONENT, Charlson Deyo, Occurrence of congestive heart failure, CHF
This event measure was defined as occurring when any of the following criteria were met:
	The occurrence of Inpatient with the following attributes:
	Diagnosis Code (Any Position) is any of: { "428", "428.0", "428.1", "428.2", "428.20", "428.21", "428.22", "428.23", "428.3", "428.30", "428.31", "428.32", "428.33", "428.4", "428.40", "428.41", "428.42", "428.43", "428.9" }
	428 - HEART FAILURE
	428.0 - CONGESTIVE HEART FAILURE UNSPECIFIED
	428.1 - LEFT HEART FAILURE
	428.2 - SYSTOLIC HEART FAILURE
	428.20 - UNSPECIFIED SYSTOLIC HEART FAILURE
	428.21 - ACUTE SYSTOLIC HEART FAILURE
	428.22 - CHRONIC SYSTOLIC HEART FAILURE
	428.23 - ACUTE ON CHRONIC SYSTOLIC HEART FAILURE
	428.3 - DIASTOLIC HEART FAILURE
	428.30 - UNSPECIFIED DIASTOLIC HEART FAILURE
	428.31 - ACUTE DIASTOLIC HEART FAILURE
	428.32 - CHRONIC DIASTOLIC HEART FAILURE
	428.33 - ACUTE ON CHRONIC DIASTOLIC HEART FAILURE
	428.4 - COMBINED SYSTOLIC AND DIASTOLIC HEART FAILURE
	428.40 - UNSPECIFIED COMBINED SYSTOLIC AND DIASTOLIC HEART FAILURE
	428.41 - ACUTE COMBINED SYSTOLIC AND DIASTOLIC HEART FAILURE
	428.42 - CHRONIC COMBINED SYSTOLIC AND DIASTOLIC HEART FAILURE
	428.43 - ACUTE ON CHRONIC COMBINED SYSTOLIC AND DIASTOLIC HEART FAILURE
	428.9 - HEART FAILURE UNSPECIFIED
	The occurrence of Outpatient with the following attributes:
	Diagnosis Code (Any Position) is any of: { "428", "428.0", "428.1", "428.2", "428.20", "428.21", "428.22", "428.23", "428.3", "428.30", "428.31", "428.32", "428.33", "428.4", "428.40", "428.41", "428.42", "428.43", "428.9" }
	428 - HEART FAILURE
	428.0 - CONGESTIVE HEART FAILURE UNSPECIFIED
	428.1 - LEFT HEART FAILURE
	428.2 - SYSTOLIC HEART FAILURE
	428.20 - UNSPECIFIED SYSTOLIC HEART FAILURE
	428.21 - ACUTE SYSTOLIC HEART FAILURE
	428.22 - CHRONIC SYSTOLIC HEART FAILURE
	428.23 - ACUTE ON CHRONIC SYSTOLIC HEART FAILURE
	428.3 - DIASTOLIC HEART FAILURE
	428.30 - UNSPECIFIED DIASTOLIC HEART FAILURE
	428.31 - ACUTE DIASTOLIC HEART FAILURE
	428.32 - CHRONIC DIASTOLIC HEART FAILURE
	428.33 - ACUTE ON CHRONIC DIASTOLIC HEART FAILURE
	428.4 - COMBINED SYSTOLIC AND DIASTOLIC HEART FAILURE
	428.40 - UNSPECIFIED COMBINED SYSTOLIC AND DIASTOLIC HEART FAILURE
	428.41 - ACUTE COMBINED SYSTOLIC AND DIASTOLIC HEART FAILURE
	428.42 - CHRONIC COMBINED SYSTOLIC AND DIASTOLIC HEART FAILURE
	428.43 - ACUTE ON CHRONIC COMBINED SYSTOLIC AND DIASTOLIC HEART FAILURE
	428.9 - HEART FAILURE UNSPECIFIED
COMPONENT, Charlson Deyo, Occurrence of dementia
This event measure was defined as occurring when any of the following criteria were met:
	The occurrence of Inpatient with the following attributes:
	Diagnosis Code (Any Position) is any of: { "290", "290.0", "290.1", "290.10", "290.11", "290.12", "290.13", "290.2", "290.20", "290.21", "290.3", "290.4", "290.40", "290.41", "290.42", "290.43", "290.8", "290.9" }
	290 - DEMENTIAS
	290.0 - SENILE DEMENTIA UNCOMPLICATED
	290.1 - PRESENILE DEMENTIA
	290.10 - PRESENILE DEMENTIA UNCOMPLICATED
	290.11 - PRESENILE DEMENTIA WITH DELIRIUM
	290.12 - PRESENILE DEMENTIA WITH DELUSIONAL FEATURES
	290.13 - PRESENILE DEMENTIA WITH DEPRESSIVE FEATURES
	290.2 - SENILE DEMENTIA WITH DELUSIONAL OR DEPRESSIVE FEATURES
	290.20 - SENILE DEMENTIA WITH DELUSIONAL FEATURES
	290.21 - SENILE DEMENTIA WITH DEPRESSIVE FEATURES
	290.3 - SENILE DEMENTIA WITH DELIRIUM
	290.4 - VASCULAR DEMENTIA
	290.40 - VASCULAR DEMENTIA UNCOMPLICATED
	290.41 - VASCULAR DEMENTIA WITH DELIRIUM
	290.42 - VASCULAR DEMENTIA WITH DELUSIONS
	290.43 - VASCULAR DEMENTIA WITH DEPRESSED MOOD
	290.8 - OTHER SPECIFIED SENILE PSYCHOTIC CONDITIONS
	290.9 - UNSPECIFIED SENILE PSYCHOTIC CONDITION
	The occurrence of Outpatient with the following attributes:
	Diagnosis Code (Any Position) is any of: { "290", "290.0", "290.1", "290.10", "290.11", "290.12", "290.13", "290.2", "290.20", "290.21", "290.3", "290.4", "290.40", "290.41", "290.42", "290.43", "290.8", "290.9" }
	290 - DEMENTIAS
	290.0 - SENILE DEMENTIA UNCOMPLICATED
	290.1 - PRESENILE DEMENTIA
	290.10 - PRESENILE DEMENTIA UNCOMPLICATED
	290.11 - PRESENILE DEMENTIA WITH DELIRIUM
	290.12 - PRESENILE DEMENTIA WITH DELUSIONAL FEATURES
	290.13 - PRESENILE DEMENTIA WITH DEPRESSIVE FEATURES
	290.2 - SENILE DEMENTIA WITH DELUSIONAL OR DEPRESSIVE FEATURES
	290.20 - SENILE DEMENTIA WITH DELUSIONAL FEATURES
	290.21 - SENILE DEMENTIA WITH DEPRESSIVE FEATURES
	290.3 - SENILE DEMENTIA WITH DELIRIUM
	290.4 - VASCULAR DEMENTIA
	290.40 - VASCULAR DEMENTIA UNCOMPLICATED
	290.41 - VASCULAR DEMENTIA WITH DELIRIUM
	290.42 - VASCULAR DEMENTIA WITH DELUSIONS
	290.43 - VASCULAR DEMENTIA WITH DEPRESSED MOOD
	290.8 - OTHER SPECIFIED SENILE PSYCHOTIC CONDITIONS
	290.9 - UNSPECIFIED SENILE PSYCHOTIC CONDITION
COMPONENT, Charlson Deyo, Occurrence of diabetes, interim
This measure computes a score by summing over the following components:
	If the event COMPONENT, Charlson Deyo, Occurrence of diabetes, severe
	Occurs within set the score to 2.0
	Otherwise, set the score to 0.0
	If the event COMPONENT, Charlson Deyo, Occurrence of diabetes, mild
	Occurs within set the score to 1.0
	Otherwise, set the score to 0.0
COMPONENT, Charlson Deyo, Occurrence of diabetes, truncated to avoid double count
This measure takes the value of COMPONENT, Charlson Deyo, Occurrence of diabetes, interim, and applies the following recoding rules:
	If the value is greater than 2.0, recode the value to 2.0
COMPONENT, Charlson Deyo, Occurrence of diabetes, mild
This event measure was defined as occurring when any of the following criteria were met:
	The occurrence of Inpatient with the following attributes:
	Diagnosis Code (Any Position) is any of: { "250.0", "250.00", "250.01", "250.02", "250.03", "250.1", "250.10", "250.11", "250.12", "250.13", "250.2", "250.20", "250.21", "250.22", "250.23", "250.3", "250.30", "250.31", "250.32", "250.33", "250.7", "250.70", "250.71", "250.72", "250.73" }
	250.0 - DIABETES MELLITUS WITHOUT MENTION OF COMPLICATION
	250.00 - DIABETES MELLITUS WITHOUT MENTION OF COMPLICATION TYPE II OR UNSPECIFIED TYPE NOT STATED AS UNCONTROLLED
	250.01 - DIABETES MELLITUS WITHOUT MENTION OF COMPLICATION TYPE I [JUVENILE TYPE] NOT STATED AS UNCONTROLLED
	250.02 - DIABETES MELLITUS WITHOUT MENTION OF COMPLICATION TYPE II OR UNSPECIFIED TYPE UNCONTROLLED
	250.03 - DIABETES MELLITUS WITHOUT MENTION OF COMPLICATION TYPE I [JUVENILE TYPE] UNCONTROLLED
	250.1 - DIABETES WITH KETOACIDOSIS
	250.10 - DIABETES WITH KETOACIDOSIS TYPE II OR UNSPECIFIED TYPE NOT STATED AS UNCONTROLLED
	250.11 - DIABETES WITH KETOACIDOSIS TYPE I [JUVENILE TYPE] NOT STATED AS UNCONTROLLED
	250.12 - DIABETES WITH KETOACIDOSIS TYPE II OR UNSPECIFIED TYPE UNCONTROLLED
	250.13 - DIABETES WITH KETOACIDOSIS TYPE I [JUVENILE TYPE] UNCONTROLLED
	250.2 - DIABETES WITH HYPEROSMOLARITY
	250.20 - DIABETES WITH HYPEROSMOLARITY TYPE II OR UNSPECIFIED TYPE NOT STATED AS UNCONTROLLED
	250.21 - DIABETES WITH HYPEROSMOLARITY TYPE I [JUVENILE TYPE] NOT STATED AS UNCONTROLLED
	250.22 - DIABETES WITH HYPEROSMOLARITY TYPE II OR UNSPECIFIED TYPE UNCONTROLLED
	250.23 - DIABETES WITH HYPEROSMOLARITY TYPE I [JUVENILE TYPE] UNCONTROLLED
	250.3 - DIABETES WITH OTHER COMA
	250.30 - DIABETES WITH OTHER COMA TYPE II OR UNSPECIFIED TYPE NOT STATED AS UNCONTROLLED
	250.31 - DIABETES WITH OTHER COMA TYPE I [JUVENILE TYPE] NOT STATED AS UNCONTROLLED
	250.32 - DIABETES WITH OTHER COMA TYPE II OR UNSPECIFIED TYPE UNCONTROLLED
	250.33 - DIABETES WITH OTHER COMA TYPE I [JUVENILE TYPE] UNCONTROLLED
	250.7 - DIABETES WITH PERIPHERAL CIRCULATORY DISORDERS
	250.70 - DIABETES WITH PERIPHERAL CIRCULATORY DISORDERS TYPE II OR UNSPECIFIED TYPE NOT STATED AS UNCONTROLLED
	250.71 - DIABETES WITH PERIPHERAL CIRCULATORY DISORDERS TYPE I [JUVENILE TYPE] NOT STATED AS UNCONTROLLED
	250.72 - DIABETES WITH PERIPHERAL CIRCULATORY DISORDERS TYPE II OR UNSPECIFIED TYPE UNCONTROLLED
	250.73 - DIABETES WITH PERIPHERAL CIRCULATORY DISORDERS TYPE I [JUVENILE TYPE] UNCONTROLLED
	The occurrence of Outpatient with the following attributes:
	Diagnosis Code (Any Position) is any of: { "250.0", "250.00", "250.01", "250.02", "250.03", "250.1", "250.10", "250.11", "250.12", "250.13", "250.2", "250.20", "250.21", "250.22", "250.23", "250.3", "250.30", "250.31", "250.32", "250.33", "250.7", "250.70", "250.71", "250.72", "250.73" }
	250.0 - DIABETES MELLITUS WITHOUT MENTION OF COMPLICATION
	250.00 - DIABETES MELLITUS WITHOUT MENTION OF COMPLICATION TYPE II OR UNSPECIFIED TYPE NOT STATED AS UNCONTROLLED
	250.01 - DIABETES MELLITUS WITHOUT MENTION OF COMPLICATION TYPE I [JUVENILE TYPE] NOT STATED AS UNCONTROLLED
	250.02 - DIABETES MELLITUS WITHOUT MENTION OF COMPLICATION TYPE II OR UNSPECIFIED TYPE UNCONTROLLED
	250.03 - DIABETES MELLITUS WITHOUT MENTION OF COMPLICATION TYPE I [JUVENILE TYPE] UNCONTROLLED
	250.1 - DIABETES WITH KETOACIDOSIS
	250.10 - DIABETES WITH KETOACIDOSIS TYPE II OR UNSPECIFIED TYPE NOT STATED AS UNCONTROLLED
	250.11 - DIABETES WITH KETOACIDOSIS TYPE I [JUVENILE TYPE] NOT STATED AS UNCONTROLLED
	250.12 - DIABETES WITH KETOACIDOSIS TYPE II OR UNSPECIFIED TYPE UNCONTROLLED
	250.13 - DIABETES WITH KETOACIDOSIS TYPE I [JUVENILE TYPE] UNCONTROLLED
	250.2 - DIABETES WITH HYPEROSMOLARITY
	250.20 - DIABETES WITH HYPEROSMOLARITY TYPE II OR UNSPECIFIED TYPE NOT STATED AS UNCONTROLLED
	250.21 - DIABETES WITH HYPEROSMOLARITY TYPE I [JUVENILE TYPE] NOT STATED AS UNCONTROLLED
	250.22 - DIABETES WITH HYPEROSMOLARITY TYPE II OR UNSPECIFIED TYPE UNCONTROLLED
	250.23 - DIABETES WITH HYPEROSMOLARITY TYPE I [JUVENILE TYPE] UNCONTROLLED
	250.3 - DIABETES WITH OTHER COMA
	250.30 - DIABETES WITH OTHER COMA TYPE II OR UNSPECIFIED TYPE NOT STATED AS UNCONTROLLED
	250.31 - DIABETES WITH OTHER COMA TYPE I [JUVENILE TYPE] NOT STATED AS UNCONTROLLED
	250.32 - DIABETES WITH OTHER COMA TYPE II OR UNSPECIFIED TYPE UNCONTROLLED
	250.33 - DIABETES WITH OTHER COMA TYPE I [JUVENILE TYPE] UNCONTROLLED
	250.7 - DIABETES WITH PERIPHERAL CIRCULATORY DISORDERS
	250.70 - DIABETES WITH PERIPHERAL CIRCULATORY DISORDERS TYPE II OR UNSPECIFIED TYPE NOT STATED AS UNCONTROLLED
	250.71 - DIABETES WITH PERIPHERAL CIRCULATORY DISORDERS TYPE I [JUVENILE TYPE] NOT STATED AS UNCONTROLLED
	250.72 - DIABETES WITH PERIPHERAL CIRCULATORY DISORDERS TYPE II OR UNSPECIFIED TYPE UNCONTROLLED
	250.73 - DIABETES WITH PERIPHERAL CIRCULATORY DISORDERS TYPE I [JUVENILE TYPE] UNCONTROLLED
COMPONENT, Charlson Deyo, Occurrence of diabetes, severe
This event measure was defined as occurring when any of the following criteria were met:
	The occurrence of Inpatient with the following attributes:
	Diagnosis Code (Any Position) is any of: { "250.4", "250.40", "250.41", "250.42", "250.43", "250.5", "250.50", "250.51", "250.52", "250.53", "250.6", "250.60", "250.61", "250.62", "250.63" }
	250.4 - DIABETES WITH RENAL MANIFESTATIONS
	250.40 - DIABETES WITH RENAL MANIFESTATIONS TYPE II OR UNSPECIFIED TYPE NOT STATED AS UNCONTROLLED
	250.41 - DIABETES WITH RENAL MANIFESTATIONS TYPE I [JUVENILE TYPE] NOT STATED AS UNCONTROLLED
	250.42 - DIABETES WITH RENAL MANIFESTATIONS TYPE II OR UNSPECIFIED TYPE UNCONTROLLED
	250.43 - DIABETES WITH RENAL MANIFESTATIONS TYPE I [JUVENILE TYPE] UNCONTROLLED
	250.5 - DIABETES WITH OPHTHALMIC MANIFESTATIONS
	250.50 - DIABETES WITH OPHTHALMIC MANIFESTATIONS TYPE II OR UNSPECIFIED TYPE NOT STATED AS UNCONTROLLED
	250.51 - DIABETES WITH OPHTHALMIC MANIFESTATIONS TYPE I [JUVENILE TYPE] NOT STATED AS UNCONTROLLED
	250.52 - DIABETES WITH OPHTHALMIC MANIFESTATIONS TYPE II OR UNSPECIFIED TYPE UNCONTROLLED
	250.53 - DIABETES WITH OPHTHALMIC MANIFESTATIONS TYPE I [JUVENILE TYPE] UNCONTROLLED
	250.6 - DIABETES WITH NEUROLOGICAL MANIFESTATIONS
	250.60 - DIABETES WITH NEUROLOGICAL MANIFESTATIONS TYPE II OR UNSPECIFIED TYPE NOT STATED AS UNCONTROLLED
	250.61 - DIABETES WITH NEUROLOGICAL MANIFESTATIONS TYPE I [JUVENILE TYPE] NOT STATED AS UNCONTROLLED
	250.62 - DIABETES WITH NEUROLOGICAL MANIFESTATIONS TYPE II OR UNSPECIFIED TYPE UNCONTROLLED
	250.63 - DIABETES WITH NEUROLOGICAL MANIFESTATIONS TYPE I [JUVENILE TYPE] UNCONTROLLED
	The occurrence of Outpatient with the following attributes:
	Diagnosis Code (Any Position) is any of: { "250.4", "250.40", "250.41", "250.42", "250.43", "250.5", "250.50", "250.51", "250.52", "250.53", "250.6", "250.60", "250.61", "250.62", "250.63" }
	250.4 - DIABETES WITH RENAL MANIFESTATIONS
	250.40 - DIABETES WITH RENAL MANIFESTATIONS TYPE II OR UNSPECIFIED TYPE NOT STATED AS UNCONTROLLED
	250.41 - DIABETES WITH RENAL MANIFESTATIONS TYPE I [JUVENILE TYPE] NOT STATED AS UNCONTROLLED
	250.42 - DIABETES WITH RENAL MANIFESTATIONS TYPE II OR UNSPECIFIED TYPE UNCONTROLLED
	250.43 - DIABETES WITH RENAL MANIFESTATIONS TYPE I [JUVENILE TYPE] UNCONTROLLED
	250.5 - DIABETES WITH OPHTHALMIC MANIFESTATIONS
	250.50 - DIABETES WITH OPHTHALMIC MANIFESTATIONS TYPE II OR UNSPECIFIED TYPE NOT STATED AS UNCONTROLLED
	250.51 - DIABETES WITH OPHTHALMIC MANIFESTATIONS TYPE I [JUVENILE TYPE] NOT STATED AS UNCONTROLLED
	250.52 - DIABETES WITH OPHTHALMIC MANIFESTATIONS TYPE II OR UNSPECIFIED TYPE UNCONTROLLED
	250.53 - DIABETES WITH OPHTHALMIC MANIFESTATIONS TYPE I [JUVENILE TYPE] UNCONTROLLED
	250.6 - DIABETES WITH NEUROLOGICAL MANIFESTATIONS
	250.60 - DIABETES WITH NEUROLOGICAL MANIFESTATIONS TYPE II OR UNSPECIFIED TYPE NOT STATED AS UNCONTROLLED
	250.61 - DIABETES WITH NEUROLOGICAL MANIFESTATIONS TYPE I [JUVENILE TYPE] NOT STATED AS UNCONTROLLED
	250.62 - DIABETES WITH NEUROLOGICAL MANIFESTATIONS TYPE II OR UNSPECIFIED TYPE UNCONTROLLED
	250.63 - DIABETES WITH NEUROLOGICAL MANIFESTATIONS TYPE I [JUVENILE TYPE] UNCONTROLLED
COMPONENT, Charlson Deyo, Occurrence of hemiplegia and paraplegia
This event measure was defined as occurring when any of the following criteria were met:
	The occurrence of Inpatient with the following attributes:
	Diagnosis Code (Any Position) is any of: { "342", "342.0", "342.00", "342.01", "342.02", "342.1", "342.10", "342.11", "342.12", "342.8", "342.80", "342.81", "342.82", "342.9", "342.90", "342.91", "342.92", "344.1" }
	342 - HEMIPLEGIA AND HEMIPARESIS
	342.0 - FLACCID HEMIPLEGIA
	342.00 - FLACCID HEMIPLEGIA AND HEMIPARESIS AFFECTING UNSPECIFIED SIDE
	342.01 - FLACCID HEMIPLEGIA AND HEMIPARESIS AFFECTING DOMINANT SIDE
	342.02 - FLACCID HEMIPLEGIA AND HEMIPARESIS AFFECTING NONDOMINANT SIDE
	342.1 - SPASTIC HEMIPLEGIA
	342.10 - SPASTIC HEMIPLEGIA AND HEMIPARESIS AFFECTING UNSPECIFIED SIDE
	342.11 - SPASTIC HEMIPLEGIA AND HEMIPARESIS AFFECTING DOMINANT SIDE
	342.12 - SPASTIC HEMIPLEGIA AND HEMIPARESIS AFFECTING NONDOMINANT SIDE
	342.8 - OTHER SPECIFIED HEMIPLEGIA
	342.80 - OTHER SPECIFIED HEMIPLEGIA AND HEMIPARESIS AFFECTING UNSPECIFIED SIDE
	342.81 - OTHER SPECIFIED HEMIPLEGIA AND HEMIPARESIS AFFECTING DOMINANT SIDE
	342.82 - OTHER SPECIFIED HEMIPLEGIA AND HEMIPARESIS AFFECTING NONDOMINANT SIDE
	342.9 - HEMIPLEGIA UNSPECIFIED
	342.90 - UNSPECIFIED HEMIPLEGIA AND HEMIPARESIS AFFECTING UNSPECIFIED SIDE
	342.91 - UNSPECIFIED HEMIPLEGIA AND HEMIPARESIS AFFECTING DOMINANT SIDE
	342.92 - UNSPECIFIED HEMIPLEGIA AND HEMIPARESIS AFFECTING NONDOMINANT SIDE
	344.1 - PARAPLEGIA
	The occurrence of Outpatient with the following attributes:
	Diagnosis Code (Any Position) is any of: { "342.0", "342.00", "342.01", "342.02", "342.1", "342.10", "342.11", "342.12", "342.8", "342.80", "342.81", "342.82", "342.9", "342.90", "342.91", "342.92", "344.1", "342" }
	342.0 - FLACCID HEMIPLEGIA
	342.00 - FLACCID HEMIPLEGIA AND HEMIPARESIS AFFECTING UNSPECIFIED SIDE
	342.01 - FLACCID HEMIPLEGIA AND HEMIPARESIS AFFECTING DOMINANT SIDE
	342.02 - FLACCID HEMIPLEGIA AND HEMIPARESIS AFFECTING NONDOMINANT SIDE
	342.1 - SPASTIC HEMIPLEGIA
	342.10 - SPASTIC HEMIPLEGIA AND HEMIPARESIS AFFECTING UNSPECIFIED SIDE
	342.11 - SPASTIC HEMIPLEGIA AND HEMIPARESIS AFFECTING DOMINANT SIDE
	342.12 - SPASTIC HEMIPLEGIA AND HEMIPARESIS AFFECTING NONDOMINANT SIDE
	342.8 - OTHER SPECIFIED HEMIPLEGIA
	342.80 - OTHER SPECIFIED HEMIPLEGIA AND HEMIPARESIS AFFECTING UNSPECIFIED SIDE
	342.81 - OTHER SPECIFIED HEMIPLEGIA AND HEMIPARESIS AFFECTING DOMINANT SIDE
	342.82 - OTHER SPECIFIED HEMIPLEGIA AND HEMIPARESIS AFFECTING NONDOMINANT SIDE
	342.9 - HEMIPLEGIA UNSPECIFIED
	342.90 - UNSPECIFIED HEMIPLEGIA AND HEMIPARESIS AFFECTING UNSPECIFIED SIDE
	342.91 - UNSPECIFIED HEMIPLEGIA AND HEMIPARESIS AFFECTING DOMINANT SIDE
	342.92 - UNSPECIFIED HEMIPLEGIA AND HEMIPARESIS AFFECTING NONDOMINANT SIDE
	344.1 - PARAPLEGIA
	342 - HEMIPLEGIA AND HEMIPARESIS
COMPONENT, Charlson Deyo, Occurrence of liver disease, interim
This measure computes a score by summing over the following components:
	If the event COMPONENT, Charlson Deyo, Occurrence of liver disease, moderate to severe
	Occurs within set the score to 3.0
	Otherwise, set the score to 0.0
	If the event COMPONENT, Charlson Deyo, Occurrence of liver disease, mild
	Occurs within set the score to 1.0
	Otherwise, set the score to 0.0
COMPONENT, Charlson Deyo, Occurrence of liver disease, truncated to avoid double count
This measure takes the value of COMPONENT, Charlson Deyo, Occurrence of liver disease, interim, and applies the following recoding rules:
	If the value is greater than 3.0, recode the value to 3.0
COMPONENT, Charlson Deyo, Occurrence of liver disease, mild
This event measure was defined as occurring when any of the following criteria were met:
	The occurrence of Inpatient with the following attributes:
	Diagnosis Code (Any Position) is any of: { "571.2", "571.4", "571.40", "571.41", "571.42", "571.49", "571.5", "571.6" }
	571.2 - ALCOHOLIC CIRRHOSIS OF LIVER
	571.4 - CHRONIC HEPATITIS
	571.40 - CHRONIC HEPATITIS UNSPECIFIED
	571.41 - CHRONIC PERSISTENT HEPATITIS
	571.42 - AUTOIMMUNE HEPATITIS
	571.49 - OTHER CHRONIC HEPATITIS
	571.5 - CIRRHOSIS OF LIVER WITHOUT ALCOHOL
	571.6 - BILIARY CIRRHOSIS
	The occurrence of Outpatient with the following attributes:
	Diagnosis Code (Any Position) is any of: { "571.2", "571.4", "571.40", "571.41", "571.42", "571.49", "571.5", "571.6" }
	571.2 - ALCOHOLIC CIRRHOSIS OF LIVER
	571.4 - CHRONIC HEPATITIS
	571.40 - CHRONIC HEPATITIS UNSPECIFIED
	571.41 - CHRONIC PERSISTENT HEPATITIS
	571.42 - AUTOIMMUNE HEPATITIS
	571.49 - OTHER CHRONIC HEPATITIS
	571.5 - CIRRHOSIS OF LIVER WITHOUT ALCOHOL
	571.6 - BILIARY CIRRHOSIS
COMPONENT, Charlson Deyo, Occurrence of liver disease, moderate to severe
This event measure was defined as occurring when any of the following criteria were met:
	The occurrence of Inpatient with the following attributes:
	Diagnosis Code (Any Position) is any of: { "456.0", "456.1", "456.2", "456.20", "456.21", "572.2", "572.3", "572.4", "572.8" }
	456.0 - ESOPHAGEAL VARICES WITH BLEEDING
	456.1 - ESOPHAGEAL VARICES WITHOUT BLEEDING
	456.2 - ESOPHAGEAL VARICES IN DISEASES CLASSIFIED ELSEWHERE
	456.20 - ESOPHAGEAL VARICES IN DISEASES CLASSIFIED ELSEWHERE WITH BLEEDING
	456.21 - ESOPHAGEAL VARICES IN DISEASES CLASSIFIED ELSEWHERE WITHOUT BLEEDING
	572.2 - HEPATIC ENCEPHALOPATHY
	572.3 - PORTAL HYPERTENSION
	572.4 - HEPATORENAL SYNDROME
	572.8 - OTHER SEQUELAE OF CHRONIC LIVER DISEASE
	The occurrence of Outpatient with the following attributes:
	Diagnosis Code (Any Position) is any of: { "456.0", "456.1", "456.2", "456.20", "456.21", "572.2", "572.3", "572.4", "572.8" }
	456.0 - ESOPHAGEAL VARICES WITH BLEEDING
	456.1 - ESOPHAGEAL VARICES WITHOUT BLEEDING
	456.2 - ESOPHAGEAL VARICES IN DISEASES CLASSIFIED ELSEWHERE
	456.20 - ESOPHAGEAL VARICES IN DISEASES CLASSIFIED ELSEWHERE WITH BLEEDING
	456.21 - ESOPHAGEAL VARICES IN DISEASES CLASSIFIED ELSEWHERE WITHOUT BLEEDING
	572.2 - HEPATIC ENCEPHALOPATHY
	572.3 - PORTAL HYPERTENSION
	572.4 - HEPATORENAL SYNDROME
	572.8 - OTHER SEQUELAE OF CHRONIC LIVER DISEASE
COMPONENT, Charlson Deyo, Occurrence of malignancy
This event measure was defined as occurring when any of the following criteria were met:
	The occurrence of Inpatient with the following attributes:
	Diagnosis Code (Any Position) is any of: { "140", "140.0", "140.1", "140.3", "140.4", "140.5", "140.6", "140.8", "140.9", "141", "141.0", "141.1", "141.2", "141.3", "141.4", "141.5", "141.6", "141.8", "141.9", "142", "142.0", "142.1", "142.2", "142.8", "142.9", "143", "143.0", "143.1", "143.8", "143.9", "144", "144.0", "144.1", "144.8", "144.9", "145", "145.0", "145.1", "145.2", "145.3", "145.4",…
	140 - MALIGNANT NEOPLASM OF LIP
	140.0 - MALIGNANT NEOPLASM OF UPPER LIP VERMILION BORDER
	140.1 - MALIGNANT NEOPLASM OF LOWER LIP VERMILION BORDER
	140.3 - MALIGNANT NEOPLASM OF UPPER LIP INNER ASPECT
	140.4 - MALIGNANT NEOPLASM OF LOWER LIP INNER ASPECT
	140.5 - MALIGNANT NEOPLASM OF LIP UNSPECIFIED INNER ASPECT
	140.6 - MALIGNANT NEOPLASM OF COMMISSURE OF LIP
	140.8 - MALIGNANT NEOPLASM OF OTHER SITES OF LIP
	140.9 - MALIGNANT NEOPLASM OF LIP UNSPECIFIED VERMILION BORDER
	141 - MALIGNANT NEOPLASM OF TONGUE
	141.0 - MALIGNANT NEOPLASM OF BASE OF TONGUE
	141.1 - MALIGNANT NEOPLASM OF DORSAL SURFACE OF TONGUE
	141.2 - MALIGNANT NEOPLASM OF TIP AND LATERAL BORDER OF TONGUE
	141.3 - MALIGNANT NEOPLASM OF VENTRAL SURFACE OF TONGUE
	141.4 - MALIGNANT NEOPLASM OF ANTERIOR TWO-THIRDS OF TONGUE PART UNSPECIFIED
	141.5 - MALIGNANT NEOPLASM OF JUNCTIONAL ZONE OF TONGUE
	141.6 - MALIGNANT NEOPLASM OF LINGUAL TONSIL
	141.8 - MALIGNANT NEOPLASM OF OTHER SITES OF TONGUE
	141.9 - MALIGNANT NEOPLASM OF TONGUE UNSPECIFIED
	142 - MALIGNANT NEOPLASM OF MAJOR SALIVARY GLANDS
	142.0 - MALIGNANT NEOPLASM OF PAROTID GLAND
	142.1 - MALIGNANT NEOPLASM OF SUBMANDIBULAR GLAND
	142.2 - MALIGNANT NEOPLASM OF SUBLINGUAL GLAND
	142.8 - MALIGNANT NEOPLASM OF OTHER MAJOR SALIVARY GLANDS
	142.9 - MALIGNANT NEOPLASM OF SALIVARY GLAND UNSPECIFIED
	143 - MALIGNANT NEOPLASM OF GUM
	143.0 - MALIGNANT NEOPLASM OF UPPER GUM
	143.1 - MALIGNANT NEOPLASM OF LOWER GUM
	143.8 - MALIGNANT NEOPLASM OF OTHER SITES OF GUM
	143.9 - MALIGNANT NEOPLASM OF GUM UNSPECIFIED
	144 - MALIGNANT NEOPLASM OF FLOOR OF MOUTH
	144.0 - MALIGNANT NEOPLASM OF ANTERIOR PORTION OF FLOOR OF MOUTH
	144.1 - MALIGNANT NEOPLASM OF LATERAL PORTION OF FLOOR OF MOUTH
	144.8 - MALIGNANT NEOPLASM OF OTHER SITES OF FLOOR OF MOUTH
	144.9 - MALIGNANT NEOPLASM OF FLOOR OF MOUTH PART UNSPECIFIED
	145 - MALIGNANT NEOPLASM OF OTHER AND UNSPECIFIED PARTS OF MOUTH
	145.0 - MALIGNANT NEOPLASM OF CHEEK MUCOSA
	145.1 - MALIGNANT NEOPLASM OF VESTIBULE OF MOUTH
	145.2 - MALIGNANT NEOPLASM OF HARD PALATE
	145.3 - MALIGNANT NEOPLASM OF SOFT PALATE
	145.4 - MALIGNANT NEOPLASM OF UVULA
	145.5 - MALIGNANT NEOPLASM OF PALATE UNSPECIFIED
	145.6 - MALIGNANT NEOPLASM OF RETROMOLAR AREA
	145.8 - MALIGNANT NEOPLASM OF OTHER SPECIFIED PARTS OF MOUTH
	145.9 - MALIGNANT NEOPLASM OF MOUTH UNSPECIFIED
	146 - MALIGNANT NEOPLASM OF OROPHARYNX
	146.0 - MALIGNANT NEOPLASM OF TONSIL
	146.1 - MALIGNANT NEOPLASM OF TONSILLAR FOSSA
	146.2 - MALIGNANT NEOPLASM OF TONSILLAR PILLARS (ANTERIOR) (POSTERIOR)
	146.3 - MALIGNANT NEOPLASM OF VALLECULA EPIGLOTTICA
	146.4 - MALIGNANT NEOPLASM OF ANTERIOR ASPECT OF EPIGLOTTIS
	146.5 - MALIGNANT NEOPLASM OF JUNCTIONAL REGION OF OROPHARYNX
	146.6 - MALIGNANT NEOPLASM OF LATERAL WALL OF OROPHARYNX
	146.7 - MALIGNANT NEOPLASM OF POSTERIOR WALL OF OROPHARYNX
	146.8 - MALIGNANT NEOPLASM OF OTHER SPECIFIED SITES OF OROPHARYNX
	146.9 - MALIGNANT NEOPLASM OF OROPHARYNX UNSPECIFIED SITE
	147 - MALIGNANT NEOPLASM OF NASOPHARYNX
	147.0 - MALIGNANT NEOPLASM OF SUPERIOR WALL OF NASOPHARYNX
	147.1 - MALIGNANT NEOPLASM OF POSTERIOR WALL OF NASOPHARYNX
	147.2 - MALIGNANT NEOPLASM OF LATERAL WALL OF NASOPHARYNX
	147.3 - MALIGNANT NEOPLASM OF ANTERIOR WALL OF NASOPHARYNX
	147.8 - MALIGNANT NEOPLASM OF OTHER SPECIFIED SITES OF NASOPHARYNX
	147.9 - MALIGNANT NEOPLASM OF NASOPHARYNX UNSPECIFIED SITE
	148 - MALIGNANT NEOPLASM OF HYPOPHARYNX
	148.0 - MALIGNANT NEOPLASM OF POSTCRICOID REGION OF HYPOPHARYNX
	148.1 - MALIGNANT NEOPLASM OF PYRIFORM SINUS
	148.2 - MALIGNANT NEOPLASM OF ARYEPIGLOTTIC FOLD HYPOPHARYNGEAL ASPECT
	148.3 - MALIGNANT NEOPLASM OF POSTERIOR HYPOPHARYNGEAL WALL
	148.8 - MALIGNANT NEOPLASM OF OTHER SPECIFIED SITES OF HYPOPHARYNX
	148.9 - MALIGNANT NEOPLASM OF HYPOPHARYNX UNSPECIFIED SITE
	149 - MALIGNANT NEOPLASM OF OTHER AND ILL-DEFINED SITES WITHIN THE LIP ORAL CAVITY AND PHARYNX
	149.0 - MALIGNANT NEOPLASM OF PHARYNX UNSPECIFIED
	149.1 - MALIGNANT NEOPLASM OF WALDEYER'S RING
	149.8 - MALIGNANT NEOPLASM OF OTHER SITES WITHIN THE LIP AND ORAL CAVITY
	149.9 - MALIGNANT NEOPLASM OF ILL-DEFINED SITES WITHIN THE LIP AND ORAL CAVITY
	150 - MALIGNANT NEOPLASM OF ESOPHAGUS
	150.0 - MALIGNANT NEOPLASM OF CERVICAL ESOPHAGUS
	150.1 - MALIGNANT NEOPLASM OF THORACIC ESOPHAGUS
	150.2 - MALIGNANT NEOPLASM OF ABDOMINAL ESOPHAGUS
	150.3 - MALIGNANT NEOPLASM OF UPPER THIRD OF ESOPHAGUS
	150.4 - MALIGNANT NEOPLASM OF MIDDLE THIRD OF ESOPHAGUS
	150.5 - MALIGNANT NEOPLASM OF LOWER THIRD OF ESOPHAGUS
	150.8 - MALIGNANT NEOPLASM OF OTHER SPECIFIED PART OF ESOPHAGUS
	150.9 - MALIGNANT NEOPLASM OF ESOPHAGUS UNSPECIFIED SITE
	151 - MALIGNANT NEOPLASM OF STOMACH
	151.0 - MALIGNANT NEOPLASM OF CARDIA
	151.1 - MALIGNANT NEOPLASM OF PYLORUS
	151.2 - MALIGNANT NEOPLASM OF PYLORIC ANTRUM
	151.3 - MALIGNANT NEOPLASM OF FUNDUS OF STOMACH
	151.4 - MALIGNANT NEOPLASM OF BODY OF STOMACH
	151.5 - MALIGNANT NEOPLASM OF LESSER CURVATURE OF STOMACH UNSPECIFIED
	151.6 - MALIGNANT NEOPLASM OF GREATER CURVATURE OF STOMACH UNSPECIFIED
	151.8 - MALIGNANT NEOPLASM OF OTHER SPECIFIED SITES OF STOMACH
	151.9 - MALIGNANT NEOPLASM OF STOMACH UNSPECIFIED SITE
	152 - MALIGNANT NEOPLASM OF SMALL INTESTINE INCLUDING DUODENUM
	152.0 - MALIGNANT NEOPLASM OF DUODENUM
	152.1 - MALIGNANT NEOPLASM OF JEJUNUM
	152.2 - MALIGNANT NEOPLASM OF ILEUM
	152.3 - MALIGNANT NEOPLASM OF MECKEL'S DIVERTICULUM
	152.8 - MALIGNANT NEOPLASM OF OTHER SPECIFIED SITES OF SMALL INTESTINE
	152.9 - MALIGNANT NEOPLASM OF SMALL INTESTINE UNSPECIFIED SITE
	153 - MALIGNANT NEOPLASM OF COLON
	153.0 - MALIGNANT NEOPLASM OF HEPATIC FLEXURE
	153.1 - MALIGNANT NEOPLASM OF TRANSVERSE COLON
	153.2 - MALIGNANT NEOPLASM OF DESCENDING COLON
	153.3 - MALIGNANT NEOPLASM OF SIGMOID COLON
	153.4 - MALIGNANT NEOPLASM OF CECUM
	153.5 - MALIGNANT NEOPLASM OF APPENDIX VERMIFORMIS
	153.6 - MALIGNANT NEOPLASM OF ASCENDING COLON
	153.7 - MALIGNANT NEOPLASM OF SPLENIC FLEXURE
	153.8 - MALIGNANT NEOPLASM OF OTHER SPECIFIED SITES OF LARGE INTESTINE
	153.9 - MALIGNANT NEOPLASM OF COLON UNSPECIFIED SITE
	154 - MALIGNANT NEOPLASM OF RECTUM RECTOSIGMOID JUNCTION AND ANUS
	154.0 - MALIGNANT NEOPLASM OF RECTOSIGMOID JUNCTION
	154.1 - MALIGNANT NEOPLASM OF RECTUM
	154.2 - MALIGNANT NEOPLASM OF ANAL CANAL
	154.3 - MALIGNANT NEOPLASM OF ANUS UNSPECIFIED SITE
	154.8 - MALIGNANT NEOPLASM OF OTHER SITES OF RECTUM RECTOSIGMOID JUNCTION AND ANUS
	155 - MALIGNANT NEOPLASM OF LIVER AND INTRAHEPATIC BILE DUCTS
	155.0 - MALIGNANT NEOPLASM OF LIVER PRIMARY
	155.1 - MALIGNANT NEOPLASM OF INTRAHEPATIC BILE DUCTS
	155.2 - MALIGNANT NEOPLASM OF LIVER NOT SPECIFIED AS PRIMARY OR SECONDARY
	156 - MALIGNANT NEOPLASM OF GALLBLADDER AND EXTRAHEPATIC BILE DUCTS
	156.0 - MALIGNANT NEOPLASM OF GALLBLADDER
	156.1 - MALIGNANT NEOPLASM OF EXTRAHEPATIC BILE DUCTS
	156.2 - MALIGNANT NEOPLASM OF AMPULLA OF VATER
	156.8 - MALIGNANT NEOPLASM OF OTHER SPECIFIED SITES OF GALLBLADDER AND EXTRAHEPATIC BILE DUCTS
	156.9 - MALIGNANT NEOPLASM OF BILIARY TRACT PART UNSPECIFIED SITE
	157 - MALIGNANT NEOPLASM OF PANCREAS
	157.0 - MALIGNANT NEOPLASM OF HEAD OF PANCREAS
	157.1 - MALIGNANT NEOPLASM OF BODY OF PANCREAS
	157.2 - MALIGNANT NEOPLASM OF TAIL OF PANCREAS
	157.3 - MALIGNANT NEOPLASM OF PANCREATIC DUCT
	157.4 - MALIGNANT NEOPLASM OF ISLETS OF LANGERHANS
	157.8 - MALIGNANT NEOPLASM OF OTHER SPECIFIED SITES OF PANCREAS
	157.9 - MALIGNANT NEOPLASM OF PANCREAS PART UNSPECIFIED
	158 - MALIGNANT NEOPLASM OF RETROPERITONEUM AND PERITONEUM
	158.0 - MALIGNANT NEOPLASM OF RETROPERITONEUM
	158.8 - MALIGNANT NEOPLASM OF SPECIFIED PARTS OF PERITONEUM
	158.9 - MALIGNANT NEOPLASM OF PERITONEUM UNSPECIFIED
	159 - MALIGNANT NEOPLASM OF OTHER AND ILL-DEFINED SITES WITHIN THE DIGESTIVE ORGANS AND PERITONEUM
	159.0 - MALIGNANT NEOPLASM OF INTESTINAL TRACT PART UNSPECIFIED
	159.1 - MALIGNANT NEOPLASM OF SPLEEN NOT ELSEWHERE CLASSIFIED
	159.8 - MALIGNANT NEOPLASM OF OTHER SITES OF DIGESTIVE SYSTEM AND INTRA-ABDOMINAL ORGANS
	159.9 - MALIGNANT NEOPLASM OF ILL-DEFINED SITES WITHIN THE DIGESTIVE ORGANS AND PERITONEUM
	160 - MALIGNANT NEOPLASM OF NASAL CAVITIES MIDDLE EAR AND ACCESSORY SINUSES
	160.0 - MALIGNANT NEOPLASM OF NASAL CAVITIES
	160.1 - MALIGNANT NEOPLASM OF AUDITORY TUBE MIDDLE EAR AND MASTOID AIR CELLS
	160.2 - MALIGNANT NEOPLASM OF MAXILLARY SINUS
	160.3 - MALIGNANT NEOPLASM OF ETHMOIDAL SINUS
	160.4 - MALIGNANT NEOPLASM OF FRONTAL SINUS
	160.5 - MALIGNANT NEOPLASM OF SPHENOIDAL SINUS
	160.8 - MALIGNANT NEOPLASM OF OTHER ACCESSORY SINUSES
	160.9 - MALIGNANT NEOPLASM OF ACCESSORY SINUS UNSPECIFIED
	161 - MALIGNANT NEOPLASM OF LARYNX
	161.0 - MALIGNANT NEOPLASM OF GLOTTIS
	161.1 - MALIGNANT NEOPLASM OF SUPRAGLOTTIS
	161.2 - MALIGNANT NEOPLASM OF SUBGLOTTIS
	161.3 - MALIGNANT NEOPLASM OF LARYNGEAL CARTILAGES
	161.8 - MALIGNANT NEOPLASM OF OTHER SPECIFIED SITES OF LARYNX
	161.9 - MALIGNANT NEOPLASM OF LARYNX UNSPECIFIED
	162 - MALIGNANT NEOPLASM OF TRACHEA BRONCHUS AND LUNG
	162.0 - MALIGNANT NEOPLASM OF TRACHEA
	162.2 - MALIGNANT NEOPLASM OF MAIN BRONCHUS
	162.3 - MALIGNANT NEOPLASM OF UPPER LOBE BRONCHUS OR LUNG
	162.4 - MALIGNANT NEOPLASM OF MIDDLE LOBE BRONCHUS OR LUNG
	162.5 - MALIGNANT NEOPLASM OF LOWER LOBE BRONCHUS OR LUNG
	162.8 - MALIGNANT NEOPLASM OF OTHER PARTS OF BRONCHUS OR LUNG
	162.9 - MALIGNANT NEOPLASM OF BRONCHUS AND LUNG UNSPECIFIED
	163 - MALIGNANT NEOPLASM OF PLEURA
	163.0 - MALIGNANT NEOPLASM OF PARIETAL PLEURA
	163.1 - MALIGNANT NEOPLASM OF VISCERAL PLEURA
	163.8 - MALIGNANT NEOPLASM OF OTHER SPECIFIED SITES OF PLEURA
	163.9 - MALIGNANT NEOPLASM OF PLEURA UNSPECIFIED
	164 - MALIGNANT NEOPLASM OF THYMUS HEART AND MEDIASTINUM
	164.0 - MALIGNANT NEOPLASM OF THYMUS
	164.1 - MALIGNANT NEOPLASM OF HEART
	164.2 - MALIGNANT NEOPLASM OF ANTERIOR MEDIASTINUM
	164.3 - MALIGNANT NEOPLASM OF POSTERIOR MEDIASTINUM
	164.8 - MALIGNANT NEOPLASM OF OTHER PARTS OF MEDIASTINUM
	164.9 - MALIGNANT NEOPLASM OF MEDIASTINUM PART UNSPECIFIED
	165 - MALIGNANT NEOPLASM OF OTHER AND ILL-DEFINED SITES WITHIN THE RESPIRATORY SYSTEM AND INTRATHORACIC ORGANS
	165.0 - MALIGNANT NEOPLASM OF UPPER RESPIRATORY TRACT PART UNSPECIFIED
	165.8 - MALIGNANT NEOPLASM OF OTHER SITES WITHIN THE RESPIRATORY SYSTEM AND INTRATHORACIC ORGANS
	165.9 - MALIGNANT NEOPLASM OF ILL-DEFINED SITES WITHIN THE RESPIRATORY SYSTEM
	170 - MALIGNANT NEOPLASM OF BONE AND ARTICULAR CARTILAGE
	170.0 - MALIGNANT NEOPLASM OF BONES OF SKULL AND FACE EXCEPT MANDIBLE
	170.1 - MALIGNANT NEOPLASM OF MANDIBLE
	170.2 - MALIGNANT NEOPLASM OF VERTEBRAL COLUMN EXCLUDING SACRUM AND COCCYX
	170.3 - MALIGNANT NEOPLASM OF RIBS STERNUM AND CLAVICLE
	170.4 - MALIGNANT NEOPLASM OF SCAPULA AND LONG BONES OF UPPER LIMB
	170.5 - MALIGNANT NEOPLASM OF SHORT BONES OF UPPER LIMB
	170.6 - MALIGNANT NEOPLASM OF PELVIC BONES SACRUM AND COCCYX
	170.7 - MALIGNANT NEOPLASM OF LONG BONES OF LOWER LIMB
	170.8 - MALIGNANT NEOPLASM OF SHORT BONES OF LOWER LIMB
	170.9 - MALIGNANT NEOPLASM OF BONE AND ARTICULAR CARTILAGE SITE UNSPECIFIED
	171 - MALIGNANT NEOPLASM OF CONNECTIVE AND OTHER SOFT TISSUE
	171.0 - MALIGNANT NEOPLASM OF CONNECTIVE AND OTHER SOFT TISSUE OF HEAD FACE AND NECK
	171.2 - MALIGNANT NEOPLASM OF CONNECTIVE AND OTHER SOFT TISSUE OF UPPER LIMB INCLUDING SHOULDER
	171.3 - MALIGNANT NEOPLASM OF CONNECTIVE AND OTHER SOFT TISSUE OF LOWER LIMB INCLUDING HIP
	171.4 - MALIGNANT NEOPLASM OF CONNECTIVE AND OTHER SOFT TISSUE OF THORAX
	171.5 - MALIGNANT NEOPLASM OF CONNECTIVE AND OTHER SOFT TISSUE OF ABDOMEN
	171.6 - MALIGNANT NEOPLASM OF CONNECTIVE AND OTHER SOFT TISSUE OF PELVIS
	171.7 - MALIGNANT NEOPLASM OF CONNECTIVE AND OTHER SOFT TISSUE OF TRUNK UNSPECIFIED
	171.8 - MALIGNANT NEOPLASM OF OTHER SPECIFIED SITES OF CONNECTIVE AND OTHER SOFT TISSUE
	171.9 - MALIGNANT NEOPLASM OF CONNECTIVE AND OTHER SOFT TISSUE SITE UNSPECIFIED
	172 - MALIGNANT MELANOMA OF SKIN
	172.0 - MALIGNANT MELANOMA OF SKIN OF LIP
	172.1 - MALIGNANT MELANOMA OF SKIN OF EYELID INCLUDING CANTHUS
	172.2 - MALIGNANT MELANOMA OF SKIN OF EAR AND EXTERNAL AUDITORY CANAL
	172.3 - MALIGNANT MELANOMA OF SKIN OF OTHER AND UNSPECIFIED PARTS OF FACE
	172.4 - MALIGNANT MELANOMA OF SKIN OF SCALP AND NECK
	172.5 - MALIGNANT MELANOMA OF SKIN OF TRUNK EXCEPT SCROTUM
	172.6 - MALIGNANT MELANOMA OF SKIN OF UPPER LIMB INCLUDING SHOULDER
	172.7 - MALIGNANT MELANOMA OF SKIN OF LOWER LIMB INCLUDING HIP
	172.8 - MALIGNANT MELANOMA OF OTHER SPECIFIED SITES OF SKIN
	172.9 - MELANOMA OF SKIN SITE UNSPECIFIED
	174 - MALIGNANT NEOPLASM OF FEMALE BREAST
	174.0 - MALIGNANT NEOPLASM OF NIPPLE AND AREOLA OF FEMALE BREAST
	174.1 - MALIGNANT NEOPLASM OF CENTRAL PORTION OF FEMALE BREAST
	174.2 - MALIGNANT NEOPLASM OF UPPER-INNER QUADRANT OF FEMALE BREAST
	174.3 - MALIGNANT NEOPLASM OF LOWER-INNER QUADRANT OF FEMALE BREAST
	174.4 - MALIGNANT NEOPLASM OF UPPER-OUTER QUADRANT OF FEMALE BREAST
	174.5 - MALIGNANT NEOPLASM OF LOWER-OUTER QUADRANT OF FEMALE BREAST
	174.6 - MALIGNANT NEOPLASM OF AXILLARY TAIL OF FEMALE BREAST
	174.8 - MALIGNANT NEOPLASM OF OTHER SPECIFIED SITES OF FEMALE BREAST
	174.9 - MALIGNANT NEOPLASM OF BREAST (FEMALE) UNSPECIFIED SITE
	175 - MALIGNANT NEOPLASM OF MALE BREAST
	175.0 - MALIGNANT NEOPLASM OF NIPPLE AND AREOLA OF MALE BREAST
	175.9 - MALIGNANT NEOPLASM OF OTHER AND UNSPECIFIED SITES OF MALE BREAST
	176 - KAPOSI'S SARCOMA
	176.0 - KAPOSI'S SARCOMA SKIN
	176.1 - KAPOSI'S SARCOMA SOFT TISSUE
	176.2 - KAPOSI'S SARCOMA PALATE
	176.3 - KAPOSI'S SARCOMA GASTROINTESTINAL SITES
	176.4 - KAPOSI'S SARCOMA LUNG
	176.5 - KAPOSI'S SARCOMA LYMPH NODES
	176.8 - KAPOSI'S SARCOMA OTHER SPECIFIED SITES
	176.9 - KAPOSI'S SARCOMA UNSPECIFIED SITE
	179 - MALIGNANT NEOPLASM OF UTERUS-PART UNS
	180 - MALIGNANT NEOPLASM OF CERVIX UTERI
	180.0 - MALIGNANT NEOPLASM OF ENDOCERVIX
	180.1 - MALIGNANT NEOPLASM OF EXOCERVIX
	180.8 - MALIGNANT NEOPLASM OF OTHER SPECIFIED SITES OF CERVIX
	180.9 - MALIGNANT NEOPLASM OF CERVIX UTERI UNSPECIFIED SITE
	181 - MALIGNANT NEOPLASM OF PLACENTA
	182 - MALIGNANT NEOPLASM OF BODY OF UTERUS
	182.0 - MALIGNANT NEOPLASM OF CORPUS UTERI EXCEPT ISTHMUS
	182.1 - MALIGNANT NEOPLASM OF ISTHMUS
	182.8 - MALIGNANT NEOPLASM OF OTHER SPECIFIED SITES OF BODY OF UTERUS
	183 - MALIGNANT NEOPLASM OF OVARY AND OTHER UTERINE ADNEXA
	183.0 - MALIGNANT NEOPLASM OF OVARY
	183.2 - MALIGNANT NEOPLASM OF FALLOPIAN TUBE
	183.3 - MALIGNANT NEOPLASM OF BROAD LIGAMENT OF UTERUS
	183.4 - MALIGNANT NEOPLASM OF PARAMETRIUM
	183.5 - MALIGNANT NEOPLASM OF ROUND LIGAMENT OF UTERUS
	183.8 - MALIGNANT NEOPLASM OF OTHER SPECIFIED SITES OF UTERINE ADNEXA
	183.9 - MALIGNANT NEOPLASM OF UTERINE ADNEXA UNSPECIFIED SITE
	184 - MALIGNANT NEOPLASM OF OTHER AND UNSPECIFIED FEMALE GENITAL ORGANS
	184.0 - MALIGNANT NEOPLASM OF VAGINA
	184.1 - MALIGNANT NEOPLASM OF LABIA MAJORA
	184.2 - MALIGNANT NEOPLASM OF LABIA MINORA
	184.3 - MALIGNANT NEOPLASM OF CLITORIS
	184.4 - MALIGNANT NEOPLASM OF VULVA UNSPECIFIED SITE
	184.8 - MALIGNANT NEOPLASM OF OTHER SPECIFIED SITES OF FEMALE GENITAL ORGANS
	184.9 - MALIGNANT NEOPLASM OF FEMALE GENITAL ORGAN SITE UNSPECIFIED
	185 - MALIGNANT NEOPLASM OF PROSTATE
	186 - MALIGNANT NEOPLASM OF TESTIS
	186.0 - MALIGNANT NEOPLASM OF UNDESCENDED TESTIS
	186.9 - MALIGNANT NEOPLASM OF OTHER AND UNSPECIFIED TESTIS
	187 - MALIGNANT NEOPLASM OF PENIS AND OTHER MALE GENITAL ORGANS
	187.1 - MALIGNANT NEOPLASM OF PREPUCE
	187.2 - MALIGNANT NEOPLASM OF GLANS PENIS
	187.3 - MALIGNANT NEOPLASM OF BODY OF PENIS
	187.4 - MALIGNANT NEOPLASM OF PENIS PART UNSPECIFIED
	187.5 - MALIGNANT NEOPLASM OF EPIDIDYMIS
	187.6 - MALIGNANT NEOPLASM OF SPERMATIC CORD
	187.7 - MALIGNANT NEOPLASM OF SCROTUM
	187.8 - MALIGNANT NEOPLASM OF OTHER SPECIFIED SITES OF MALE GENITAL ORGANS
	187.9 - MALIGNANT NEOPLASM OF MALE GENITAL ORGAN SITE UNSPECIFIED
	188 - MALIGNANT NEOPLASM OF BLADDER
	188.0 - MALIGNANT NEOPLASM OF TRIGONE OF URINARY BLADDER
	188.1 - MALIGNANT NEOPLASM OF DOME OF URINARY BLADDER
	188.2 - MALIGNANT NEOPLASM OF LATERAL WALL OF URINARY BLADDER
	188.3 - MALIGNANT NEOPLASM OF ANTERIOR WALL OF URINARY BLADDER
	188.4 - MALIGNANT NEOPLASM OF POSTERIOR WALL OF URINARY BLADDER
	188.5 - MALIGNANT NEOPLASM OF BLADDER NECK
	188.6 - MALIGNANT NEOPLASM OF URETERIC ORIFICE
	188.7 - MALIGNANT NEOPLASM OF URACHUS
	188.8 - MALIGNANT NEOPLASM OF OTHER SPECIFIED SITES OF BLADDER
	188.9 - MALIGNANT NEOPLASM OF BLADDER PART UNSPECIFIED
	189 - MALIGNANT NEOPLASM OF KIDNEY AND OTHER AND UNSPECIFIED URINARY ORGANS
	189.0 - MALIGNANT NEOPLASM OF KIDNEY EXCEPT PELVIS
	189.1 - MALIGNANT NEOPLASM OF RENAL PELVIS
	189.2 - MALIGNANT NEOPLASM OF URETER
	189.3 - MALIGNANT NEOPLASM OF URETHRA
	189.4 - MALIGNANT NEOPLASM OF PARAURETHRAL GLANDS
	189.8 - MALIGNANT NEOPLASM OF OTHER SPECIFIED SITES OF URINARY ORGANS
	189.9 - MALIGNANT NEOPLASM OF URINARY ORGAN SITE UNSPECIFIED
	190 - MALIGNANT NEOPLASM OF EYE
	190.0 - MALIGNANT NEOPLASM OF EYEBALL EXCEPT CONJUNCTIVA CORNEA RETINA AND CHOROID
	190.1 - MALIGNANT NEOPLASM OF ORBIT
	190.2 - MALIGNANT NEOPLASM OF LACRIMAL GLAND
	190.3 - MALIGNANT NEOPLASM OF CONJUNCTIVA
	190.4 - MALIGNANT NEOPLASM OF CORNEA
	190.5 - MALIGNANT NEOPLASM OF RETINA
	190.6 - MALIGNANT NEOPLASM OF CHOROID
	190.7 - MALIGNANT NEOPLASM OF LACRIMAL DUCT
	190.8 - MALIGNANT NEOPLASM OF OTHER SPECIFIED SITES OF EYE
	190.9 - MALIGNANT NEOPLASM OF EYE PART UNSPECIFIED
	191 - MALIGNANT NEOPLASM OF BRAIN
	191.0 - MALIGNANT NEOPLASM OF CEREBRUM EXCEPT LOBES AND VENTRICLES
	191.1 - MALIGNANT NEOPLASM OF FRONTAL LOBE
	191.2 - MALIGNANT NEOPLASM OF TEMPORAL LOBE
	191.3 - MALIGNANT NEOPLASM OF PARIETAL LOBE
	191.4 - MALIGNANT NEOPLASM OF OCCIPITAL LOBE
	191.5 - MALIGNANT NEOPLASM OF VENTRICLES
	191.6 - MALIGNANT NEOPLASM OF CEREBELLUM NOT OTHERWISE SPECIFIED
	191.7 - MALIGNANT NEOPLASM OF BRAIN STEM
	191.8 - MALIGNANT NEOPLASM OF OTHER PARTS OF BRAIN
	191.9 - MALIGNANT NEOPLASM OF BRAIN UNSPECIFIED SITE
	192 - MALIGNANT NEOPLASM OF OTHER AND UNSPECIFIED PARTS OF NERVOUS SYSTEM
	192.0 - MALIGNANT NEOPLASM OF CRANIAL NERVES
	192.1 - MALIGNANT NEOPLASM OF CEREBRAL MENINGES
	192.2 - MALIGNANT NEOPLASM OF SPINAL CORD
	192.3 - MALIGNANT NEOPLASM OF SPINAL MENINGES
	192.8 - MALIGNANT NEOPLASM OF OTHER SPECIFIED SITES OF NERVOUS SYSTEM
	192.9 - MALIGNANT NEOPLASM OF NERVOUS SYSTEM PART UNSPECIFIED
	193 - MALIGNANT NEOPLASM OF THYROID GLAND
	194 - MALIGNANT NEOPLASM OF OTHER ENDOCRINE GLANDS AND RELATED STRUCTURES
	194.0 - MALIGNANT NEOPLASM OF ADRENAL GLAND
	194.1 - MALIGNANT NEOPLASM OF PARATHYROID GLAND
	194.3 - MALIGNANT NEOPLASM OF PITUITARY GLAND AND CRANIOPHARYNGEAL DUCT
	194.4 - MALIGNANT NEOPLASM OF PINEAL GLAND
	194.5 - MALIGNANT NEOPLASM OF CAROTID BODY
	194.6 - MALIGNANT NEOPLASM OF AORTIC BODY AND OTHER PARAGANGLIA
	194.8 - MALIGNANT NEOPLASM OF OTHER ENDOCRINE GLANDS AND RELATED STRUCTURES
	194.9 - MALIGNANT NEOPLASM OF ENDOCRINE GLAND SITE UNSPECIFIED
	195 - MALIGNANT NEOPLASM OF OTHER AND ILL-DEFINED SITES
	195.0 - MALIGNANT NEOPLASM OF HEAD FACE AND NECK
	195.1 - MALIGNANT NEOPLASM OF THORAX
	195.2 - MALIGNANT NEOPLASM OF ABDOMEN
	195.3 - MALIGNANT NEOPLASM OF PELVIS
	195.4 - MALIGNANT NEOPLASM OF UPPER LIMB
	195.5 - MALIGNANT NEOPLASM OF LOWER LIMB
	195.8 - MALIGNANT NEOPLASM OF OTHER SPECIFIED SITES
	200 - LYMPHOSARCOMA AND RETICULOSARCOMA AND OTHER SPECIFIED MALIGNANT TUMORS OF LYMPHATIC TISSUE
	200.0 - RETICULOSARCOMA
	200.00 - RETICULOSARCOMA UNSPECIFIED SITE
	200.01 - RETICULOSARCOMA INVOLVING LYMPH NODES OF HEAD FACE AND NECK
	200.02 - RETICULOSARCOMA INVOLVING INTRATHORACIC LYMPH NODES
	200.03 - RETICULOSARCOMA INVOLVING INTRA-ABDOMINAL LYMPH NODES
	200.04 - RETICULOSARCOMA INVOLVING LYMPH NODES OF AXILLA AND UPPER LIMB
	200.05 - RETICULOSARCOMA INVOLVING LYMPH NODES OF INGUINAL REGION AND LOWER LIMB
	200.06 - RETICULOSARCOMA INVOLVING INTRAPELVIC LYMPH NODES
	200.07 - RETICULOSARCOMA INVOLVING SPLEEN
	200.08 - RETICULOSARCOMA INVOLVING LYMPH NODES OF MULTIPLE SITES
	200.1 - LYMPHOSARCOMA
	200.10 - LYMPHOSARCOMA UNSPECIFIED SITE
	200.11 - LYMPHOSARCOMA INVOLVING LYMPH NODES OF HEAD FACE AND NECK
	200.12 - LYMPHOSARCOMA INVOLVING INTRATHORACIC LYMPH NODES
	200.13 - LYMPHOSARCOMA INVOLVING INTRA-ABDOMINAL LYMPH NODES
	200.14 - LYMPHOSARCOMA INVOLVING LYMPH NODES OF AXILLA AND UPPER LIMB
	200.15 - LYMPHOSARCOMA INVOLVING LYMPH NODES OF INGUINAL REGION AND LOWER LIMB
	200.16 - LYMPHOSARCOMA INVOLVING INTRAPELVIC LYMPH NODES
	200.17 - LYMPHOSARCOMA INVOLVING SPLEEN
	200.18 - LYMPHOSARCOMA INVOLVING LYMPH NODES OF MULTIPLE SITES
	200.2 - BURKITT'S TUMOR OR LYMPHOMA
	200.20 - BURKITT'S TUMOR OR LYMPHOMA UNSPECIFIED SITE
	200.21 - BURKITT'S TUMOR OR LYMPHOMA INVOLVING LYMPH NODES OF HEAD FACE AND NECK
	200.22 - BURKITT'S TUMOR OR LYMPHOMA INVOLVING INTRATHORACIC LYMPH NODES
	200.23 - BURKITT'S TUMOR OR LYMPHOMA INVOLVING INTRA-ABDOMINAL LYMPH NODES
	200.24 - BURKITT'S TUMOR OR LYMPHOMA INVOLVING LYMPH NODES OF AXILLA AND UPPER LIMB
	200.25 - BURKITT'S TUMOR OR LYMPHOMA INVOLVING LYMPH NODES OF INGUINAL REGION AND LOWER LIMB
	200.26 - BURKITT'S TUMOR OR LYMPHOMA INVOLVING INTRAPELVIC LYMPH NODES
	200.27 - BURKITT'S TUMOR OR LYMPHOMA INVOLVING SPLEEN
	200.28 - BURKITT'S TUMOR OR LYMPHOMA INVOLVING LYMPH NODES OF MULTIPLE SITES
	200.3 - MARGINAL ZONE LYMPHOMA
	200.30 - MARGINAL ZONE LYMPHOMA UNSPECIFIED SITE
	200.31 - MARGINAL ZONE LYMPHOMA INVOLVING LYMPH NODES OF HEAD FACE AND NECK
	200.32 - MARGINAL ZONE LYMPHOMA INVOLVING INTRATHORACIC LYMPH NODES
	200.33 - MARGINAL ZONE LYMPHOMA INVOLVING INTRA-ABDOMINAL LYMPH NODES
	200.34 - MARGINAL ZONE LYMPHOMA INVOLVING LYMPH NODES OF AXILLA AND UPPER LIMB
	200.35 - MARGINAL ZONE LYMPHOMA INVOLVING LYMPH NODES OF INGUINAL REGION AND LOWER LIMB
	200.36 - MARGINAL ZONE LYMPHOMA INVOLVING INTRAPELVIC LYMPH NODES
	200.37 - MARGINAL ZONE LYMPHOMA INVOLVING SPLEEN
	200.38 - MARGINAL ZONE LYMPHOMA INVOLVING LYMPH NODES OF MULTIPLE SITES
	200.4 - MANTLE CELL LYMPHOMA
	200.40 - MANTLE CELL LYMPHOMA UNSPECIFIED SITE
	200.41 - MANTLE CELL LYMPHOMA INVOLVING LYMPH NODES OF HEAD FACE AND NECK
	200.42 - MANTLE CELL LYMPHOMA INVOLVING INTRATHORACIC LYMPH NODES
	200.43 - MANTLE CELL LYMPHOMA INVOLVING INTRA-ABDOMINAL LYMPH NODES
	200.44 - MANTLE CELL LYMPHOMA INVOLVING LYMPH NODES OF AXILLA AND UPPER LIMB
	200.45 - MANTLE CELL LYMPHOMA INVOLVING LYMPH NODES OF INGUINAL REGION AND LOWER LIMB
	200.46 - MANTLE CELL LYMPHOMA INVOLVING INTRAPELVIC LYMPH NODES
	200.47 - MANTLE CELL LYMPHOMA INVOLVING SPLEEN
	200.48 - MANTLE CELL LYMPHOMA INVOLVING LYMPH NODES OF MULTIPLE SITES
	200.5 - PRIMARY CENTRAL NERVOUS SYSTEM LYMPHOMA
	200.50 - PRIMARY CENTRAL NERVOUS SYSTEM LYMPHOMA UNSPECIFIED SITE
	200.51 - PRIMARY CENTRAL NERVOUS SYSTEM LYMPHOMA INVOLVING LYMPH NODES OF HEAD FACE AND NECK
	200.52 - PRIMARY CENTRAL NERVOUS SYSTEM LYMPHOMA INVOLVING INTRATHORACIC LYMPH NODES
	200.53 - PRIMARY CENTRAL NERVOUS SYSTEM LYMPHOMA INVOLVING INTRA-ABDOMINAL LYMPH NODES
	200.54 - PRIMARY CENTRAL NERVOUS SYSTEM LYMPHOMA INVOLVING LYMPH NODES OF AXILLA AND UPPER LIMB
	200.55 - PRIMARY CENTRAL NERVOUS SYSTEM LYMPHOMA INVOLVING LYMPH NODES OF INGUINAL REGION AND LOWER LIMB
	200.56 - PRIMARY CENTRAL NERVOUS SYSTEM LYMPHOMA INVOLVING INTRAPELVIC LYMPH NODES
	200.57 - PRIMARY CENTRAL NERVOUS SYSTEM LYMPHOMA INVOLVING SPLEEN
	200.58 - PRIMARY CENTRAL NERVOUS SYSTEM LYMPHOMA INVOLVING LYMPH NODES OF MULTIPLE SITES
	200.6 - ANAPLASTIC LARGE CELL LYMPHOMA
	200.60 - ANAPLASTIC LARGE CELL LYMPHOMA UNSPECIFIED SITE
	200.61 - ANAPLASTIC LARGE CELL LYMPHOMA INVOLVING LYMPH NODES OF HEAD FACE AND NECK
	200.62 - ANAPLASTIC LARGE CELL LYMPHOMA INVOLVING INTRATHORACIC LYMPH NODES
	200.63 - ANAPLASTIC LARGE CELL LYMPHOMA INVOLVING INTRA-ABDOMINAL LYMPH NODES
	200.64 - ANAPLASTIC LARGE CELL LYMPHOMA INVOLVING LYMPH NODES OF AXILLA AND UPPER LIMB
	200.65 - ANAPLASTIC LARGE CELL LYMPHOMA INVOLVING LYMPH NODES OF INGUINAL REGION AND LOWER LIMB
	200.66 - ANAPLASTIC LARGE CELL LYMPHOMA INVOLVING INTRAPELVIC LYMPH NODES
	200.67 - ANAPLASTIC LARGE CELL LYMPHOMA INVOLVING SPLEEN
	200.68 - ANAPLASTIC LARGE CELL LYMPHOMA INVOLVING LYMPH NODES OF MULTIPLE SITES
	200.7 - LARGE CELL LYMPHOMA
	200.70 - LARGE CELL LYMPHOMA UNSPECIFIED SITE
	200.71 - LARGE CELL LYMPHOMA INVOLVING LYMPH NODES OF HEAD FACE AND NECK
	200.72 - LARGE CELL LYMPHOMA INVOLVING INTRATHORACIC LYMPH NODES
	200.73 - LARGE CELL LYMPHOMA INVOLVING INTRA-ABDOMINAL LYMPH NODES
	200.74 - LARGE CELL LYMPHOMA INVOLVING LYMPH NODES OF AXILLA AND UPPER LIMB
	200.75 - LARGE CELL LYMPHOMA INVOLVING LYMPH NODES OF INGUINAL REGION AND LOWER LIMB
	200.76 - LARGE CELL LYMPHOMA INVOLVING INTRAPELVIC LYMPH NODES
	200.77 - LARGE CELL LYMPHOMA INVOLVING SPLEEN
	200.78 - LARGE CELL LYMPHOMA INVOLVING LYMPH NODES OF MULTIPLE SITES
	200.8 - OTHER NAMED VARIANTS OF LYMPHOSARCOMA AND RETICULOSARCOMA
	200.80 - OTHER NAMED VARIANTS OF LYMPHOSARCOMA AND RETICULOSARCOMA UNSPECIFIED SITE
	200.81 - OTHER NAMED VARIANTS OF LYMPHOSARCOMA AND RETICULOSARCOMA INVOLVING LYMPH NODES OF HEAD FACE AND NECK
	200.82 - OTHER NAMED VARIANTS OF LYMPHOSARCOMA AND RETICULOSARCOMA INVOLVING INTRATHORACIC LYMPH NODES
	200.83 - OTHER NAMED VARIANTS OF LYMPHOSARCOMA AND RETICULOSARCOMA INVOLVING INTRA-ABDOMINAL LYMPH NODES
	200.84 - OTHER NAMED VARIANTS OF LYMPHOSARCOMA AND RETICULOSARCOMA INVOLVING LYMPH NODES OF AXILLA AND UPPER LIMB
	200.85 - OTHER NAMED VARIANTS OF LYMPHOSARCOMA AND RETICULOSARCOMA INVOLVING LYMPH NODES OF INGUINAL REGION AND LOWER LIMB
	200.86 - OTHER NAMED VARIANTS OF LYMPHOSARCOMA AND RETICULOSARCOMA INVOLVING INTRAPELVIC LYMPH NODES
	200.87 - OTHER NAMED VARIANTS OF LYMPHOSARCOMA AND RETICULOSARCOMA INVOLVING SPLEEN
	200.88 - OTHER NAMED VARIANTS OF LYMPHOSARCOMA AND RETICULOSARCOMA INVOLVING LYMPH NODES OF MULTIPLE SITES
	201 - HODGKIN'S DISEASE
	201.0 - HODGKIN'S PARAGRANULOMA
	201.00 - HODGKIN'S PARAGRANULOMA UNSPECIFIED SITE
	201.01 - HODGKIN'S PARAGRANULOMA INVOLVING LYMPH NODES OF HEAD FACE AND NECK
	201.02 - HODGKIN'S PARAGRANULOMA INVOLVING INTRATHORACIC LYMPH NODES
	201.03 - HODGKIN'S PARAGRANULOMA INVOLVING INTRA-ABDOMINAL LYMPH NODES
	201.04 - HODGKIN'S PARAGRANULOMA INVOLVING LYMPH NODES OF AXILLA AND UPPER LIMB
	201.05 - HODGKIN'S PARAGRANULOMA INVOLVING LYMPH NODES OF INGUINAL REGION AND LOWER LIMB
	201.06 - HODGKIN'S PARAGRANULOMA INVOLVING INTRAPELVIC LYMPH NODES
	201.07 - HODGKIN'S PARAGRANULOMA INVOLVING SPLEEN
	201.08 - HODGKIN'S PARAGRANULOMA INVOLVING LYMPH NODES OF MULTIPLE SITES
	201.1 - HODGKIN'S GRANULOMA
	201.10 - HODGKIN'S GRANULOMA UNSPECIFIED SITE
	201.11 - HODGKIN'S GRANULOMA INVOLVING LYMPH NODES OF HEAD FACE AND NECK
	201.12 - HODGKIN'S GRANULOMA INVOLVING INTRATHORACIC LYMPH NODES
	201.13 - HODGKIN'S GRANULOMA INVOLVING INTRA-ABDOMINAL LYMPH NODES
	201.14 - HODGKIN'S GRANULOMA INVOLVING LYMPH NODES OF AXILLA AND UPPER LIMB
	201.15 - HODGKIN'S GRANULOMA INVOLVING LYMPH NODES OF INGUINAL REGION AND LOWER LIMB
	201.16 - HODGKIN'S GRANULOMA INVOLVING INTRAPELVIC LYMPH NODES
	201.17 - HODGKIN'S GRANULOMA INVOLVING SPLEEN
	201.18 - HODGKIN'S GRANULOMA INVOLVING LYMPH NODES OF MULTIPLE SITES
	201.2 - HODGKIN'S SARCOMA
	201.20 - HODGKIN'S SARCOMA UNSPECIFIED SITE
	201.21 - HODGKIN'S SARCOMA INVOLVING LYMPH NODES OF HEAD FACE AND NECK
	201.22 - HODGKIN'S SARCOMA INVOLVING INTRATHORACIC LYMPH NODES
	201.23 - HODGKIN'S SARCOMA INVOLVING INTRA-ABDOMINAL LYMPH NODES
	201.24 - HODGKIN'S SARCOMA INVOLVING LYMPH NODES OF AXILLA AND UPPER LIMB
	201.25 - HODGKIN'S SARCOMA INVOLVING LYMPH NODES OF INGUINAL REGION AND LOWER LIMB
	201.26 - HODGKIN'S SARCOMA INVOLVING INTRAPELVIC LYMPH NODES
	201.27 - HODGKIN'S SARCOMA INVOLVING SPLEEN
	201.28 - HODGKIN'S SARCOMA INVOLVING LYMPH NODES OF MULTIPLE SITES
	201.4 - HODGKIN'S DISEASE LYMPHOCYTIC-HISTIOCYTIC PREDOMINANCE
	201.40 - HODGKIN'S DISEASE LYMPHOCYTIC-HISTIOCYTIC PREDOMINANCE UNSPECIFIED SITE
	201.41 - HODGKIN'S DISEASE LYMPHOCYTIC-HISTIOCYTIC PREDOMINANCE INVOLVING LYMPH NODES OF HEAD FACE AND NECK
	201.42 - HODGKIN'S DISEASE LYMPHOCYTIC-HISTIOCYTIC PREDOMINANCE INVOLVING INTRATHORACIC LYMPH NODES
	201.43 - HODGKIN'S DISEASE LYMPHOCYTIC-HISTIOCYTIC PREDOMINANCE INVOLVING INTRA-ABDOMINAL LYMPH NODES
	201.44 - HODGKIN'S DISEASE LYMPHOCYTIC-HISTIOCYTIC PREDOMINANCE INVOLVING LYMPH NODES OF AXILLA AND UPPER LIMB
	201.45 - HODGKIN'S DISEASE LYMPHOCYTIC-HISTIOCYTIC PREDOMINANCE INVOLVING LYMPH NODES OF INGUINAL REGION AND LOWER LIMB
	201.46 - HODGKIN'S DISEASE LYMPHOCYTIC-HISTIOCYTIC PREDOMINANCE INVOLVING INTRAPELVIC LYMPH NODES
	201.47 - HODGKIN'S DISEASE LYMPHOCYTIC-HISTIOCYTIC PREDOMINANCE INVOLVING SPLEEN
	201.48 - HODGKIN'S DISEASE LYMPHOCYTIC-HISTIOCYTIC PREDOMINANCE INVOLVING LYMPH NODES OF MULTIPLE SITES
	201.5 - HODGKIN'S DISEASE NODULAR SCLEROSIS
	201.50 - HODGKIN'S DISEASE NODULAR SCLEROSIS UNSPECIFIED SITE
	201.51 - HODGKIN'S DISEASE NODULAR SCLEROSIS INVOLVING LYMPH NODES OF HEAD FACE AND NECK
	201.52 - HODGKIN'S DISEASE NODULAR SCLEROSIS INVOLVING INTRATHORACIC LYMPH NODES
	201.53 - HODGKIN'S DISEASE NODULAR SCLEROSIS INVOLVING INTRA-ABDOMINAL LYMPH NODES
	201.54 - HODGKIN'S DISEASE NODULAR SCLEROSIS INVOLVING LYMPH NODES OF AXILLA AND UPPER LIMB
	201.55 - HODGKIN'S DISEASE NODULAR SCLEROSIS INVOLVING LYMPH NODES OF INGUINAL REGION AND LOWER LIMB
	201.56 - HODGKIN'S DISEASE NODULAR SCLEROSIS INVOLVING INTRAPELVIC LYMPH NODES
	201.57 - HODGKIN'S DISEASE NODULAR SCLEROSIS INVOLVING SPLEEN
	201.58 - HODGKIN'S DISEASE NODULAR SCLEROSIS INVOLVING LYMPH NODES OF MULTIPLE SITES
	201.6 - HODGKIN'S DISEASE MIXED CELLULARITY
	201.60 - HODGKIN'S DISEASE MIXED CELLULARITY UNSPECIFIED SITE
	201.61 - HODGKIN'S DISEASE MIXED CELLULARITY INVOLVING LYMPH NODES OF HEAD FACE AND NECK
	201.62 - HODGKIN'S DISEASE MIXED CELLULARITY INVOLVING INTRATHORACIC LYMPH NODES
	201.63 - HODGKIN'S DISEASE MIXED CELLULARITY INVOLVING INTRA-ABDOMINAL LYMPH NODES
	201.64 - HODGKIN'S DISEASE MIXED CELLULARITY INVOLVING LYMPH NODES OF AXILLA AND UPPER LIMB
	201.65 - HODGKIN'S DISEASE MIXED CELLULARITY INVOLVING LYMPH NODES OF INGUINAL REGION AND LOWER LIMB
	201.66 - HODGKIN'S DISEASE MIXED CELLULARITY INVOLVING INTRAPELVIC LYMPH NODES
	201.67 - HODGKIN'S DISEASE MIXED CELLULARITY INVOLVING SPLEEN
	201.68 - HODGKIN'S DISEASE MIXED CELLULARITY INVOLVING LYMPH NODES OF MULTIPLE SITES
	201.7 - HODGKIN'S DISEASE LYMPHOCYTIC DEPLETION
	201.70 - HODGKIN'S DISEASE LYMPHOCYTIC DEPLETION UNSPECIFIED SITE
	201.71 - HODGKIN'S DISEASE LYMPHOCYTIC DEPLETION INVOLVING LYMPH NODES OF HEAD FACE AND NECK
	201.72 - HODGKIN'S DISEASE LYMPHOCYTIC DEPLETION INVOLVING INTRATHORACIC LYMPH NODES
	201.73 - HODGKIN'S DISEASE LYMPHOCYTIC DEPLETION INVOLVING INTRA-ABDOMINAL LYMPH NODES
	201.74 - HODGKIN'S DISEASE LYMPHOCYTIC DEPLETION INVOLVING LYMPH NODES OF AXILLA AND UPPER LIMB
	201.75 - HODGKIN'S DISEASE LYMPHOCYTIC DEPLETION INVOLVING LYMPH NODES OF INGUINAL REGION AND LOWER LIMB
	201.76 - HODGKIN'S DISEASE LYMPHOCYTIC DEPLETION INVOLVING INTRAPELVIC LYMPH NODES
	201.77 - HODGKIN'S DISEASE LYMPHOCYTIC DEPLETION INVOLVING SPLEEN
	201.78 - HODGKIN'S DISEASE LYMPHOCYTIC DEPLETION INVOLVING LYMPH NODES OF MULTIPLE SITES
	201.9 - HODGKIN'S DISEASE UNSPECIFIED TYPE
	201.90 - HODGKIN'S DISEASE UNSPECIFIED TYPE UNSPECIFIED SITE
	201.91 - HODGKIN'S DISEASE UNSPECIFIED TYPE INVOLVING LYMPH NODES OF HEAD FACE AND NECK
	201.92 - HODGKIN'S DISEASE UNSPECIFIED TYPE INVOLVING INTRATHORACIC LYMPH NODES
	201.93 - HODGKIN'S DISEASE UNSPECIFIED TYPE INVOLVING INTRA-ABDOMINAL LYMPH NODES
	201.94 - HODGKIN'S DISEASE UNSPECIFIED TYPE INVOLVING LYMPH NODES OF AXILLA AND UPPER LIMB
	201.95 - HODGKIN'S DISEASE UNSPECIFIED TYPE INVOLVING LYMPH NODES OF INGUINAL REGION AND LOWER LIMB
	201.96 - HODGKIN'S DISEASE UNSPECIFIED TYPE INVOLVING INTRAPELVIC LYMPH NODES
	201.97 - HODGKIN'S DISEASE UNSPECIFIED TYPE INVOLVING SPLEEN
	201.98 - HODGKIN'S DISEASE UNSPECIFIED TYPE INVOLVING LYMPH NODES OF MULTIPLE SITES
	202 - OTHER MALIGNANT NEOPLASMS OF LYMPHOID AND HISTIOCYTIC TISSUE
	202.0 - NODULAR LYMPHOMA
	202.00 - NODULAR LYMPHOMA UNSPECIFIED SITE
	202.01 - NODULAR LYMPHOMA INVOLVING LYMPH NODES OF HEAD FACE AND NECK
	202.02 - NODULAR LYMPHOMA INVOLVING INTRATHORACIC LYMPH NODES
	202.03 - NODULAR LYMPHOMA INVOLVING INTRA-ABDOMINAL LYMPH NODES
	202.04 - NODULAR LYMPHOMA INVOLVING LYMPH NODES OF AXILLA AND UPPER LIMB
	202.05 - NODULAR LYMPHOMA INVOLVING LYMPH NODES OF INGUINAL REGION AND LOWER LIMB
	202.06 - NODULAR LYMPHOMA INVOLVING INTRAPELVIC LYMPH NODES
	202.07 - NODULAR LYMPHOMA INVOLVING SPLEEN
	202.08 - NODULAR LYMPHOMA INVOLVING LYMPH NODES OF MULTIPLE SITES
	202.1 - MYCOSIS FUNGOIDES
	202.10 - MYCOSIS FUNGOIDES UNSPECIFIED SITE
	202.11 - MYCOSIS FUNGOIDES INVOLVING LYMPH NODES OF HEAD FACE AND NECK
	202.12 - MYCOSIS FUNGOIDES INVOLVING INTRATHORACIC LYMPH NODES
	202.13 - MYCOSIS FUNGOIDES INVOLVING INTRA-ABDOMINAL LYMPH NODES
	202.14 - MYCOSIS FUNGOIDES INVOLVING LYMPH NODES OF AXILLA AND UPPER LIMB
	202.15 - MYCOSIS FUNGOIDES INVOLVING LYMPH NODES OF INGUINAL REGION AND LOWER LIMB
	202.16 - MYCOSIS FUNGOIDES INVOLVING INTRAPELVIC LYMPH NODES
	202.17 - MYCOSIS FUNGOIDES INVOLVING SPLEEN
	202.18 - MYCOSIS FUNGOIDES INVOLVING LYMPH NODES OF MULTIPLE SITES
	202.2 - SEZARY'S DISEASE
	202.20 - SEZARY'S DISEASE UNSPECIFIED SITE
	202.21 - SEZARY'S DISEASE INVOLVING LYMPH NODES OF HEAD FACE AND NECK
	202.22 - SEZARY'S DISEASE INVOLVING INTRATHORACIC LYMPH NODES
	202.23 - SEZARY'S DISEASE INVOLVING INTRA-ABDOMINAL LYMPH NODES
	202.24 - SEZARY'S DISEASE INVOLVING LYMPH NODES OF AXILLA AND UPPER LIMB
	202.25 - SEZARY'S DISEASE INVOLVING LYMPH NODES OF INGUINAL REGION AND LOWER LIMB
	202.26 - SEZARY'S DISEASE INVOLVING INTRAPELVIC LYMPH NODES
	202.27 - SEZARY'S DISEASE INVOLVING SPLEEN
	202.28 - SEZARY'S DISEASE INVOLVING LYMPH NODES OF MULTIPLE SITES
	202.3 - MALIGNANT HISTIOCYTOSIS
	202.30 - MALIGNANT HISTIOCYTOSIS UNSPECIFIED SITE
	202.31 - MALIGNANT HISTIOCYTOSIS INVOLVING LYMPH NODES OF HEAD FACE AND NECK
	202.32 - MALIGNANT HISTIOCYTOSIS INVOLVING INTRATHORACIC LYMPH NODES
	202.33 - MALIGNANT HISTIOCYTOSIS INVOLVING INTRA-ABDOMINAL LYMPH NODES
	202.34 - MALIGNANT HISTIOCYTOSIS INVOLVING LYMPH NODES OF AXILLA AND UPPER LIMB
	202.35 - MALIGNANT HISTIOCYTOSIS INVOLVING LYMPH NODES OF INGUINAL REGION AND LOWER LIMB
	202.36 - MALIGNANT HISTIOCYTOSIS INVOLVING INTRAPELVIC LYMPH NODES
	202.37 - MALIGNANT HISTIOCYTOSIS INVOLVING SPLEEN
	202.38 - MALIGNANT HISTIOCYTOSIS INVOLVING LYMPH NODES OF MULTIPLE SITES
	202.4 - LEUKEMIC RETICULOENDOTHELIOSIS
	202.40 - LEUKEMIC RETICULOENDOTHELIOSIS UNSPECIFIED SITE
	202.41 - LEUKEMIC RETICULOENDOTHELIOSIS INVOLVING LYMPH NODES OF HEAD FACE AND NECK
	202.42 - LEUKEMIC RETICULOENDOTHELIOSIS INVOLVING INTRATHORACIC LYMPH NODES
	202.43 - LEUKEMIC RETICULOENDOTHELIOSIS INVOLVING INTRA-ABDOMINAL LYMPH NODES
	202.44 - LEUKEMIC RETICULOENDOTHELIOSIS INVOLVING LYMPH NODES OF AXILLA AND UPPER ARM
	202.45 - LEUKEMIC RETICULOENDOTHELIOSIS INVOLVING LYMPH NODES OF INGUINAL REGION AND LOWER LIMB
	202.46 - LEUKEMIC RETICULOENDOTHELIOSIS INVOLVING INTRAPELVIC LYMPH NODES
	202.47 - LEUKEMIC RETICULOENDOTHELIOSIS INVOLVING SPLEEN
	202.48 - LEUKEMIC RETICULOENDOTHELIOSIS INVOLVING LYMPH NODES OF MULTIPLE SITES
	202.5 - LETTERER-SIWE DISEASE
	202.50 - LETTERER-SIWE DISEASE UNSPECIFIED SITE
	202.51 - LETTERER-SIWE DISEASE INVOLVING LYMPH NODES OF HEAD FACE AND NECK
	202.52 - LETTERER-SIWE DISEASE INVOLVING INTRATHORACIC LYMPH NODES
	202.53 - LETTERER-SIWE DISEASE INVOLVING INTRA-ABDOMINAL LYMPH NODES
	202.54 - LETTERER-SIWE DISEASE INVOLVING LYMPH NODES OF AXILLA AND UPPER LIMB
	202.55 - LETTERER-SIWE DISEASE INVOLVING LYMPH NODES OF INGUINAL REGION AND LOWER LIMB
	202.56 - LETTERER-SIWE DISEASE INVOLVING INTRAPELVIC LYMPH NODES
	202.57 - LETTERER-SIWE DISEASE INVOLVING SPLEEN
	202.58 - LETTERER-SIWE DISEASE INVOLVING LYMPH NODES OF MULTIPLE SITES
	202.6 - MALIGNANT MAST CELL TUMORS
	202.60 - MALIGNANT MAST CELL TUMORS UNSPECIFIED SITE
	202.61 - MALIGNANT MAST CELL TUMORS INVOLVING LYMPH NODES OF HEAD FACE AND NECK
	202.62 - MALIGNANT MAST CELL TUMORS INVOLVING INTRATHORACIC LYMPH NODES
	202.63 - MALIGNANT MAST CELL TUMORS INVOLVING INTRA-ABDOMINAL LYMPH NODES
	202.64 - MALIGNANT MAST CELL TUMORS INVOLVING LYMPH NODES OF AXILLA AND UPPER LIMB
	202.65 - MALIGNANT MAST CELL TUMORS INVOLVING LYMPH NODES OF INGUINAL REGION AND LOWER LIMB
	202.66 - MALIGNANT MAST CELL TUMORS INVOLVING INTRAPELVIC LYMPH NODES
	202.67 - MALIGNANT MAST CELL TUMORS INVOLVING SPLEEN
	202.68 - MALIGNANT MAST CELL TUMORS INVOLVING LYMPH NODES OF MULTIPLE SITES
	202.7 - PERIPHERAL T-CELL LYMPHOMA
	202.70 - PERIPHERAL T-CELL LYMPHOMA UNSPECIFIED SITE
	202.71 - PERIPHERAL T-CELL LYMPHOMA INVOLVING LYMPH NODES OF HEAD FACE AND NECK
	202.72 - PERIPHERAL T-CELL LYMPHOMA INVOLVING INTRATHORACIC LYMPH NODES
	202.73 - PERIPHERAL T-CELL LYMPHOMA INVOLVING INTRA-ABDOMINAL LYMPH NODES
	202.74 - PERIPHERAL T-CELL LYMPHOMA INVOLVING LYMPH NODES OF AXILLA AND UPPER LIMB
	202.75 - PERIPHERAL T-CELL LYMPHOMA INVOLVING LYMPH NODES OF INGUINAL REGION AND LOWER LIMB
	202.76 - PERIPHERAL T-CELL LYMPHOMA INVOLVING INTRAPELVIC LYMPH NODES
	202.77 - PERIPHERAL T-CELL LYMPHOMA INVOLVING SPLEEN
	202.78 - PERIPHERAL T-CELL LYMPHOMA INVOLVING LYMPH NODES OF MULTIPLE SITES
	202.8 - OTHER MALIGNANT LYMPHOMAS
	202.80 - OTHER MALIGNANT LYMPHOMAS UNSPECIFIED SITE
	202.81 - OTHER MALIGNANT LYMPHOMAS INVOLVING LYMPH NODES OF HEAD FACE AND NECK
	202.82 - OTHER MALIGNANT LYMPHOMAS INVOLVING INTRATHORACIC LYMPH NODES
	202.83 - OTHER MALIGNANT LYMPHOMAS INVOLVING INTRA-ABDOMINAL LYMPH NODES
	202.84 - OTHER MALIGNANT LYMPHOMAS INVOLVING LYMPH NODES OF AXILLA AND UPPER LIMB
	202.85 - OTHER MALIGNANT LYMPHOMAS INVOLVING LYMPH NODES OF INGUINAL REGION AND LOWER LIMB
	202.86 - OTHER MALIGNANT LYMPHOMAS INVOLVING INTRAPELVIC LYMPH NODES
	202.87 - OTHER MALIGNANT LYMPHOMAS INVOLVING SPLEEN
	202.88 - OTHER MALIGNANT LYMPHOMAS INVOLVING LYMPH NODES OF MULTIPLE SITES
	202.9 - OTHER AND UNSPECIFIED MALIGNANT NEOPLASMS OF LYMPHOID AND HISTIOCYTIC TISSUE
	202.90 - OTHER AND UNSPECIFIED MALIGNANT NEOPLASMS OF LYMPHOID AND HISTIOCYTIC TISSUE UNSPECIFIED SITE
	202.91 - OTHER AND UNSPECIFIED MALIGNANT NEOPLASMS OF LYMPHOID AND HISTIOCYTIC TISSUE INVOLVING LYMPH NODES OF HEAD FACE AND NECK
	202.92 - OTHER AND UNSPECIFIED MALIGNANT NEOPLASMS OF LYMPHOID AND HISTIOCYTIC TISSUE INVOLVING INTRATHORACIC LYMPH NODES
	202.93 - OTHER AND UNSPECIFIED MALIGNANT NEOPLASMS OF LYMPHOID AND HISTIOCYTIC TISSUE INVOLVING INTRA-ABDOMINAL LYMPH NODES
	202.94 - OTHER AND UNSPECIFIED MALIGNANT NEOPLASMS OF LYMPHOID AND HISTIOCYTIC TISSUE INVOLVING LYMPH NODES OF AXILLA AND UPPER LIMB
	202.95 - OTHER AND UNSPECIFIED MALIGNANT NEOPLASMS OF LYMPHOID AND HISTIOCYTIC TISSUE INVOLVING LYMPH NODES OF INGUINAL REGION AND LOWER LIMB
	202.96 - OTHER AND UNSPECIFIED MALIGNANT NEOPLASMS OF LYMPHOID AND HISTIOCYTIC TISSUE INVOLVING INTRAPELVIC LYMPH NODES
	202.97 - OTHER AND UNSPECIFIED MALIGNANT NEOPLASMS OF LYMPHOID AND HISTIOCYTIC TISSUE INVOLVING SPLEEN
	202.98 - OTHER AND UNSPECIFIED MALIGNANT NEOPLASMS OF LYMPHOID AND HISTIOCYTIC TISSUE INVOLVING LYMPH NODES OF MULTIPLE SITES
	203 - MULTIPLE MYELOMA AND IMMUNOPROLIFERATIVE NEOPLASMS
	203.0 - MULTIPLE MYELOMA
	203.00 - MULTIPLE MYELOMA WITHOUT MENTION OF HAVING ACHIEVED REMISSION
	203.01 - MULTIPLE MYELOMA IN REMISSION
	203.02 - MULTIPLE MYELOMA IN RELAPSE
	203.1 - PLASMA CELL LEUKEMIA
	203.10 - PLASMA CELL LEUKEMIA WITHOUT MENTION OF HAVING ACHIEVED REMISSION
	203.11 - PLASMA CELL LEUKEMIA IN REMISSION
	203.12 - PLASMA CELL LEUKEMIA IN RELAPSE
	203.8 - OTHER IMMUNOPROLIFERATIVE NEOPLASMS
	203.80 - OTHER IMMUNOPROLIFERATIVE NEOPLASMS WITHOUT MENTION OF HAVING ACHIEVED REMISSION
	203.81 - OTHER IMMUNOPROLIFERATIVE NEOPLASMS IN REMISSION
	203.82 - OTHER IMMUNOPROLIFERATIVE NEOPLASMS IN RELAPSE
	204 - LYMPHOID LEUKEMIA
	204.0 - ACUTE LYMPHOID LEUKEMIA
	204.00 - ACUTE LYMPHOID LEUKEMIA WITHOUT MENTION OF HAVING ACHIEVED REMISSION
	204.01 - ACUTE LYMPHOID LEUKEMIA IN REMISSION
	204.02 - ACUTE LYMPHOID LEUKEMIA IN RELAPSE
	204.1 - CHRONIC LYMPHOID LEUKEMIA
	204.10 - CHRONIC LYMPHOID LEUKEMIA WITHOUT MENTION OF HAVING ACHIEVED REMISSION
	204.11 - CHRONIC LYMPHOID LEUKEMIA IN REMISSION
	204.12 - CHRONIC LYMPHOID LEUKEMIA IN RELAPSE
	204.2 - SUBACUTE LYMPHOID LEUKEMIA
	204.20 - SUBACUTE LYMPHOID LEUKEMIA WITHOUT MENTION OF HAVING ACHIEVED REMISSION
	204.21 - SUBACUTE LYMPHOID LEUKEMIA IN REMISSION
	204.22 - SUBACUTE LYMPHOID LEUKEMIA IN RELAPSE
	204.8 - OTHER LYMPHOID LEUKEMIA
	204.80 - OTHER LYMPHOID LEUKEMIA WITHOUT MENTION OF HAVING ACHIEVED REMISSION
	204.81 - OTHER LYMPHOID LEUKEMIA IN REMISSION
	204.82 - OTHER LYMPHOID LEUKEMIA IN RELAPSE
	204.9 - UNSPECIFIED LYMPHOID LEUKEMIA
	204.90 - UNSPECIFIED LYMPHOID LEUKEMIA WITHOUT MENTION OF HAVING ACHIEVED REMISSION
	204.91 - UNSPECIFIED LYMPHOID LEUKEMIA IN REMISSION
	204.92 - UNSPECIFIED LYMPHOID LEUKEMIA IN RELAPSE
	205 - MYELOID LEUKEMIA
	205.0 - ACUTE MYELOID LEUKEMIA
	205.00 - ACUTE MYELOID LEUKEMIA WITHOUT MENTION OF HAVING ACHIEVED REMISSION
	205.01 - ACUTE MYELOID LEUKEMIA IN REMISSION
	205.02 - ACUTE MYELOID LEUKEMIA IN RELAPSE
	205.1 - CHRONIC MYELOID LEUKEMIA
	205.10 - CHRONIC MYELOID LEUKEMIA WITHOUT MENTION OF HAVING ACHIEVED REMISSION
	205.11 - CHRONIC MYELOID LEUKEMIA IN REMISSION
	205.12 - CHRONIC MYELOID LEUKEMIA IN RELAPSE
	205.2 - SUBACUTE MYELOID LEUKEMIA
	205.20 - SUBACUTE MYELOID LEUKEMIA WITHOUT MENTION OF HAVING ACHIEVED REMISSION
	205.21 - SUBACUTE MYELOID LEUKEMIA IN REMISSION
	205.22 - SUBACUTE MYELOID LEUKEMIA IN RELAPSE
	205.3 - MYELOID SARCOMA
	205.30 - MYELOID SARCOMA WITHOUT MENTION OF HAVING ACHIEVED REMISSION
	205.31 - MYELOID SARCOMA IN REMISSION
	205.32 - MYELOID SARCOMA IN RELAPSE
	205.8 - OTHER MYELOID LEUKEMIA
	205.80 - OTHER MYELOID LEUKEMIA WITHOUT MENTION OF HAVING ACHIEVED REMISSION
	205.81 - OTHER MYELOID LEUKEMIA IN REMISSION
	205.82 - OTHER MYELOID LEUKEMIA IN RELAPSE
	205.9 - UNSPECIFIED MYELOID LEUKEMIA
	205.90 - UNSPECIFIED MYELOID LEUKEMIA WITHOUT MENTION OF HAVING ACHIEVED REMISSION
	205.91 - UNSPECIFIED MYELOID LEUKEMIA IN REMISSION
	205.92 - UNSPECIFIED MYELOID LEUKEMIA IN RELAPSE
	206 - MONOCYTIC LEUKEMIA
	206.0 - ACUTE MONOCYTIC LEUKEMIA
	206.00 - ACUTE MONOCYTIC LEUKEMIA WITHOUT MENTION OF HAVING ACHIEVED REMISSION
	206.01 - ACUTE MONOCYTIC LEUKEMIA IN REMISSION
	206.02 - ACUTE MONOCYTIC LEUKEMIA IN RELAPSE
	206.1 - CHRONIC MONOCYTIC LEUKEMIA
	206.10 - CHRONIC MONOCYTIC LEUKEMIA WITHOUT MENTION OF HAVING ACHIEVED REMISSION
	206.11 - CHRONIC MONOCYTIC LEUKEMIA IN REMISSION
	206.12 - CHRONIC MONOCYTIC LEUKEMIA IN RELAPSE
	206.2 - SUBACUTE MONOCYTIC LEUKEMIA
	206.20 - SUBACUTE MONOCYTIC LEUKEMIA WITHOUT MENTION OF HAVING ACHIEVED REMISSION
	206.21 - SUBACUTE MONOCYTIC LEUKEMIA IN REMISSION
	206.22 - SUBACUTE MONOCYTIC LEUKEMIA IN RELAPSE
	206.8 - OTHER MONOCYTIC LEUKEMIA
	206.80 - OTHER MONOCYTIC LEUKEMIA WITHOUT MENTION OF HAVING ACHIEVED REMISSION
	206.81 - OTHER MONOCYTIC LEUKEMIA IN REMISSION
	206.82 - OTHER MONOCYTIC LEUKEMIA IN RELAPSE
	206.9 - UNSPECIFIED MONOCYTIC LEUKEMIA
	206.90 - UNSPECIFIED MONOCYTIC LEUKEMIA WITHOUT MENTION OF HAVING ACHIEVED REMISSION
	206.91 - UNSPECIFIED MONOCYTIC LEUKEMIA IN REMISSION
	206.92 - UNSPECIFIED MONOCYTIC LEUKEMIA IN RELAPSE
	207 - OTHER SPECIFIED LEUKEMIA
	207.0 - ACUTE ERYTHREMIA AND ERYTHROLEUKEMIA
	207.00 - ACUTE ERYTHREMIA AND ERYTHROLEUKEMIA WITHOUT MENTION OF HAVING ACHIEVED REMISSION
	207.01 - ACUTE ERYTHREMIA AND ERYTHROLEUKEMIA IN REMISSION
	207.02 - ACUTE ERYTHREMIA AND ERYTHROLEUKEMIA IN RELAPSE
	207.1 - CHRONIC ERYTHREMIA
	207.10 - CHRONIC ERYTHREMIA WITHOUT MENTION OF HAVING ACHIEVED REMISSION
	207.11 - CHRONIC ERYTHREMIA IN REMISSION
	207.12 - CHRONIC ERYTHREMIA IN RELAPSE
	207.2 - MEGAKARYOCYTIC LEUKEMIA
	207.20 - MEGAKARYOCYTIC LEUKEMIA WITHOUT MENTION OF HAVING ACHIEVED REMISSION
	207.21 - MEGAKARYOCYTIC LEUKEMIA IN REMISSION
	207.22 - MEGAKARYOCYTIC LEUKEMIA IN RELAPSE
	207.8 - OTHER SPECIFIED LEUKEMIA
	207.80 - OTHER SPECIFIED LEUKEMIA WITHOUT MENTION OF HAVING ACHIEVED REMISSION
	207.81 - OTHER SPECIFIED LEUKEMIA IN REMISSION
	207.82 - OTHER SPECIFIED LEUKEMIA IN RELAPSE
	208 - LEUKEMIA OF UNSPECIFIED CELL TYPE
	208.0 - ACUTE LEUKEMIA OF UNSPECIFIED CELL TYPE
	208.00 - ACUTE LEUKEMIA OF UNSPECIFIED CELL TYPE WITHOUT MENTION OF HAVING ACHIEVED REMISSION
	208.01 - ACUTE LEUKEMIA OF UNSPECIFIED CELL TYPE IN REMISSION
	208.02 - ACUTE LEUKEMIA OF UNSPECIFIED CELL TYPE IN RELAPSE
	208.1 - CHRONIC LEUKEMIA OF UNSPECIFIED CELL TYPE
	208.10 - CHRONIC LEUKEMIA OF UNSPECIFIED CELL TYPE WITHOUT MENTION OF HAVING ACHIEVED REMISSION
	208.11 - CHRONIC LEUKEMIA OF UNSPECIFIED CELL TYPE IN REMISSION
	208.12 - CHRONIC LEUKEMIA OF UNSPECIFIED CELL TYPE IN RELAPSE
	208.2 - SUBACUTE LEUKEMIA OF UNSPECIFIED CELL TYPE
	208.20 - SUBACUTE LEUKEMIA OF UNSPECIFIED CELL TYPE WITHOUT MENTION OF HAVING ACHIEVED REMISSION
	208.21 - SUBACUTE LEUKEMIA OF UNSPECIFIED CELL TYPE IN REMISSION
	208.22 - SUBACUTE LEUKEMIA OF UNSPECIFIED CELL TYPE IN RELAPSE
	208.8 - OTHER LEUKEMIA OF UNSPECIFIED CELL TYPE
	208.80 - OTHER LEUKEMIA OF UNSPECIFIED CELL TYPE WITHOUT MENTION OF HAVING ACHIEVED REMISSION
	208.81 - OTHER LEUKEMIA OF UNSPECIFIED CELL TYPE IN REMISSION
	208.82 - OTHER LEUKEMIA OF UNSPECIFIED CELL TYPE IN RELAPSE
	208.9 - UNSPECIFIED LEUKEMIA
	208.90 - UNSPECIFIED LEUKEMIA WITHOUT MENTION OF HAVING ACHIEVED REMISSION
	208.91 - UNSPECIFIED LEUKEMIA IN REMISSION
	208.92 - UNSPECIFIED LEUKEMIA IN RELAPSE
	The occurrence of Outpatient with the following attributes:
	Diagnosis Code (Any Position) is any of: { "140", "140.0", "140.1", "140.3", "140.4", "140.5", "140.6", "140.8", "140.9", "141", "141.0", "141.1", "141.2", "141.3", "141.4", "141.5", "141.6", "141.8", "141.9", "142", "142.0", "142.1", "142.2", "142.8", "142.9", "143", "143.0", "143.1", "143.8", "143.9", "144", "144.0", "144.1", "144.8", "144.9", "145", "145.0", "145.1", "145.2", "145.3", "145.4",…
	140 - MALIGNANT NEOPLASM OF LIP
	140.0 - MALIGNANT NEOPLASM OF UPPER LIP VERMILION BORDER
	140.1 - MALIGNANT NEOPLASM OF LOWER LIP VERMILION BORDER
	140.3 - MALIGNANT NEOPLASM OF UPPER LIP INNER ASPECT
	140.4 - MALIGNANT NEOPLASM OF LOWER LIP INNER ASPECT
	140.5 - MALIGNANT NEOPLASM OF LIP UNSPECIFIED INNER ASPECT
	140.6 - MALIGNANT NEOPLASM OF COMMISSURE OF LIP
	140.8 - MALIGNANT NEOPLASM OF OTHER SITES OF LIP
	140.9 - MALIGNANT NEOPLASM OF LIP UNSPECIFIED VERMILION BORDER
	141 - MALIGNANT NEOPLASM OF TONGUE
	141.0 - MALIGNANT NEOPLASM OF BASE OF TONGUE
	141.1 - MALIGNANT NEOPLASM OF DORSAL SURFACE OF TONGUE
	141.2 - MALIGNANT NEOPLASM OF TIP AND LATERAL BORDER OF TONGUE
	141.3 - MALIGNANT NEOPLASM OF VENTRAL SURFACE OF TONGUE
	141.4 - MALIGNANT NEOPLASM OF ANTERIOR TWO-THIRDS OF TONGUE PART UNSPECIFIED
	141.5 - MALIGNANT NEOPLASM OF JUNCTIONAL ZONE OF TONGUE
	141.6 - MALIGNANT NEOPLASM OF LINGUAL TONSIL
	141.8 - MALIGNANT NEOPLASM OF OTHER SITES OF TONGUE
	141.9 - MALIGNANT NEOPLASM OF TONGUE UNSPECIFIED
	142 - MALIGNANT NEOPLASM OF MAJOR SALIVARY GLANDS
	142.0 - MALIGNANT NEOPLASM OF PAROTID GLAND
	142.1 - MALIGNANT NEOPLASM OF SUBMANDIBULAR GLAND
	142.2 - MALIGNANT NEOPLASM OF SUBLINGUAL GLAND
	142.8 - MALIGNANT NEOPLASM OF OTHER MAJOR SALIVARY GLANDS
	142.9 - MALIGNANT NEOPLASM OF SALIVARY GLAND UNSPECIFIED
	143 - MALIGNANT NEOPLASM OF GUM
	143.0 - MALIGNANT NEOPLASM OF UPPER GUM
	143.1 - MALIGNANT NEOPLASM OF LOWER GUM
	143.8 - MALIGNANT NEOPLASM OF OTHER SITES OF GUM
	143.9 - MALIGNANT NEOPLASM OF GUM UNSPECIFIED
	144 - MALIGNANT NEOPLASM OF FLOOR OF MOUTH
	144.0 - MALIGNANT NEOPLASM OF ANTERIOR PORTION OF FLOOR OF MOUTH
	144.1 - MALIGNANT NEOPLASM OF LATERAL PORTION OF FLOOR OF MOUTH
	144.8 - MALIGNANT NEOPLASM OF OTHER SITES OF FLOOR OF MOUTH
	144.9 - MALIGNANT NEOPLASM OF FLOOR OF MOUTH PART UNSPECIFIED
	145 - MALIGNANT NEOPLASM OF OTHER AND UNSPECIFIED PARTS OF MOUTH
	145.0 - MALIGNANT NEOPLASM OF CHEEK MUCOSA
	145.1 - MALIGNANT NEOPLASM OF VESTIBULE OF MOUTH
	145.2 - MALIGNANT NEOPLASM OF HARD PALATE
	145.3 - MALIGNANT NEOPLASM OF SOFT PALATE
	145.4 - MALIGNANT NEOPLASM OF UVULA
	145.5 - MALIGNANT NEOPLASM OF PALATE UNSPECIFIED
	145.6 - MALIGNANT NEOPLASM OF RETROMOLAR AREA
	145.8 - MALIGNANT NEOPLASM OF OTHER SPECIFIED PARTS OF MOUTH
	145.9 - MALIGNANT NEOPLASM OF MOUTH UNSPECIFIED
	146 - MALIGNANT NEOPLASM OF OROPHARYNX
	146.0 - MALIGNANT NEOPLASM OF TONSIL
	146.1 - MALIGNANT NEOPLASM OF TONSILLAR FOSSA
	146.2 - MALIGNANT NEOPLASM OF TONSILLAR PILLARS (ANTERIOR) (POSTERIOR)
	146.3 - MALIGNANT NEOPLASM OF VALLECULA EPIGLOTTICA
	146.4 - MALIGNANT NEOPLASM OF ANTERIOR ASPECT OF EPIGLOTTIS
	146.5 - MALIGNANT NEOPLASM OF JUNCTIONAL REGION OF OROPHARYNX
	146.6 - MALIGNANT NEOPLASM OF LATERAL WALL OF OROPHARYNX
	146.7 - MALIGNANT NEOPLASM OF POSTERIOR WALL OF OROPHARYNX
	146.8 - MALIGNANT NEOPLASM OF OTHER SPECIFIED SITES OF OROPHARYNX
	146.9 - MALIGNANT NEOPLASM OF OROPHARYNX UNSPECIFIED SITE
	147 - MALIGNANT NEOPLASM OF NASOPHARYNX
	147.0 - MALIGNANT NEOPLASM OF SUPERIOR WALL OF NASOPHARYNX
	147.1 - MALIGNANT NEOPLASM OF POSTERIOR WALL OF NASOPHARYNX
	147.2 - MALIGNANT NEOPLASM OF LATERAL WALL OF NASOPHARYNX
	147.3 - MALIGNANT NEOPLASM OF ANTERIOR WALL OF NASOPHARYNX
	147.8 - MALIGNANT NEOPLASM OF OTHER SPECIFIED SITES OF NASOPHARYNX
	147.9 - MALIGNANT NEOPLASM OF NASOPHARYNX UNSPECIFIED SITE
	148 - MALIGNANT NEOPLASM OF HYPOPHARYNX
	148.0 - MALIGNANT NEOPLASM OF POSTCRICOID REGION OF HYPOPHARYNX
	148.1 - MALIGNANT NEOPLASM OF PYRIFORM SINUS
	148.2 - MALIGNANT NEOPLASM OF ARYEPIGLOTTIC FOLD HYPOPHARYNGEAL ASPECT
	148.3 - MALIGNANT NEOPLASM OF POSTERIOR HYPOPHARYNGEAL WALL
	148.8 - MALIGNANT NEOPLASM OF OTHER SPECIFIED SITES OF HYPOPHARYNX
	148.9 - MALIGNANT NEOPLASM OF HYPOPHARYNX UNSPECIFIED SITE
	149 - MALIGNANT NEOPLASM OF OTHER AND ILL-DEFINED SITES WITHIN THE LIP ORAL CAVITY AND PHARYNX
	149.0 - MALIGNANT NEOPLASM OF PHARYNX UNSPECIFIED
	149.1 - MALIGNANT NEOPLASM OF WALDEYER'S RING
	149.8 - MALIGNANT NEOPLASM OF OTHER SITES WITHIN THE LIP AND ORAL CAVITY
	149.9 - MALIGNANT NEOPLASM OF ILL-DEFINED SITES WITHIN THE LIP AND ORAL CAVITY
	150 - MALIGNANT NEOPLASM OF ESOPHAGUS
	150.0 - MALIGNANT NEOPLASM OF CERVICAL ESOPHAGUS
	150.1 - MALIGNANT NEOPLASM OF THORACIC ESOPHAGUS
	150.2 - MALIGNANT NEOPLASM OF ABDOMINAL ESOPHAGUS
	150.3 - MALIGNANT NEOPLASM OF UPPER THIRD OF ESOPHAGUS
	150.4 - MALIGNANT NEOPLASM OF MIDDLE THIRD OF ESOPHAGUS
	150.5 - MALIGNANT NEOPLASM OF LOWER THIRD OF ESOPHAGUS
	150.8 - MALIGNANT NEOPLASM OF OTHER SPECIFIED PART OF ESOPHAGUS
	150.9 - MALIGNANT NEOPLASM OF ESOPHAGUS UNSPECIFIED SITE
	151 - MALIGNANT NEOPLASM OF STOMACH
	151.0 - MALIGNANT NEOPLASM OF CARDIA
	151.1 - MALIGNANT NEOPLASM OF PYLORUS
	151.2 - MALIGNANT NEOPLASM OF PYLORIC ANTRUM
	151.3 - MALIGNANT NEOPLASM OF FUNDUS OF STOMACH
	151.4 - MALIGNANT NEOPLASM OF BODY OF STOMACH
	151.5 - MALIGNANT NEOPLASM OF LESSER CURVATURE OF STOMACH UNSPECIFIED
	151.6 - MALIGNANT NEOPLASM OF GREATER CURVATURE OF STOMACH UNSPECIFIED
	151.8 - MALIGNANT NEOPLASM OF OTHER SPECIFIED SITES OF STOMACH
	151.9 - MALIGNANT NEOPLASM OF STOMACH UNSPECIFIED SITE
	152 - MALIGNANT NEOPLASM OF SMALL INTESTINE INCLUDING DUODENUM
	152.0 - MALIGNANT NEOPLASM OF DUODENUM
	152.1 - MALIGNANT NEOPLASM OF JEJUNUM
	152.2 - MALIGNANT NEOPLASM OF ILEUM
	152.3 - MALIGNANT NEOPLASM OF MECKEL'S DIVERTICULUM
	152.8 - MALIGNANT NEOPLASM OF OTHER SPECIFIED SITES OF SMALL INTESTINE
	152.9 - MALIGNANT NEOPLASM OF SMALL INTESTINE UNSPECIFIED SITE
	153 - MALIGNANT NEOPLASM OF COLON
	153.0 - MALIGNANT NEOPLASM OF HEPATIC FLEXURE
	153.1 - MALIGNANT NEOPLASM OF TRANSVERSE COLON
	153.2 - MALIGNANT NEOPLASM OF DESCENDING COLON
	153.3 - MALIGNANT NEOPLASM OF SIGMOID COLON
	153.4 - MALIGNANT NEOPLASM OF CECUM
	153.5 - MALIGNANT NEOPLASM OF APPENDIX VERMIFORMIS
	153.6 - MALIGNANT NEOPLASM OF ASCENDING COLON
	153.7 - MALIGNANT NEOPLASM OF SPLENIC FLEXURE
	153.8 - MALIGNANT NEOPLASM OF OTHER SPECIFIED SITES OF LARGE INTESTINE
	153.9 - MALIGNANT NEOPLASM OF COLON UNSPECIFIED SITE
	154 - MALIGNANT NEOPLASM OF RECTUM RECTOSIGMOID JUNCTION AND ANUS
	154.0 - MALIGNANT NEOPLASM OF RECTOSIGMOID JUNCTION
	154.1 - MALIGNANT NEOPLASM OF RECTUM
	154.2 - MALIGNANT NEOPLASM OF ANAL CANAL
	154.3 - MALIGNANT NEOPLASM OF ANUS UNSPECIFIED SITE
	154.8 - MALIGNANT NEOPLASM OF OTHER SITES OF RECTUM RECTOSIGMOID JUNCTION AND ANUS
	155 - MALIGNANT NEOPLASM OF LIVER AND INTRAHEPATIC BILE DUCTS
	155.0 - MALIGNANT NEOPLASM OF LIVER PRIMARY
	155.1 - MALIGNANT NEOPLASM OF INTRAHEPATIC BILE DUCTS
	155.2 - MALIGNANT NEOPLASM OF LIVER NOT SPECIFIED AS PRIMARY OR SECONDARY
	156 - MALIGNANT NEOPLASM OF GALLBLADDER AND EXTRAHEPATIC BILE DUCTS
	156.0 - MALIGNANT NEOPLASM OF GALLBLADDER
	156.1 - MALIGNANT NEOPLASM OF EXTRAHEPATIC BILE DUCTS
	156.2 - MALIGNANT NEOPLASM OF AMPULLA OF VATER
	156.8 - MALIGNANT NEOPLASM OF OTHER SPECIFIED SITES OF GALLBLADDER AND EXTRAHEPATIC BILE DUCTS
	156.9 - MALIGNANT NEOPLASM OF BILIARY TRACT PART UNSPECIFIED SITE
	157 - MALIGNANT NEOPLASM OF PANCREAS
	157.0 - MALIGNANT NEOPLASM OF HEAD OF PANCREAS
	157.1 - MALIGNANT NEOPLASM OF BODY OF PANCREAS
	157.2 - MALIGNANT NEOPLASM OF TAIL OF PANCREAS
	157.3 - MALIGNANT NEOPLASM OF PANCREATIC DUCT
	157.4 - MALIGNANT NEOPLASM OF ISLETS OF LANGERHANS
	157.8 - MALIGNANT NEOPLASM OF OTHER SPECIFIED SITES OF PANCREAS
	157.9 - MALIGNANT NEOPLASM OF PANCREAS PART UNSPECIFIED
	158 - MALIGNANT NEOPLASM OF RETROPERITONEUM AND PERITONEUM
	158.0 - MALIGNANT NEOPLASM OF RETROPERITONEUM
	158.8 - MALIGNANT NEOPLASM OF SPECIFIED PARTS OF PERITONEUM
	158.9 - MALIGNANT NEOPLASM OF PERITONEUM UNSPECIFIED
	159 - MALIGNANT NEOPLASM OF OTHER AND ILL-DEFINED SITES WITHIN THE DIGESTIVE ORGANS AND PERITONEUM
	159.0 - MALIGNANT NEOPLASM OF INTESTINAL TRACT PART UNSPECIFIED
	159.1 - MALIGNANT NEOPLASM OF SPLEEN NOT ELSEWHERE CLASSIFIED
	159.8 - MALIGNANT NEOPLASM OF OTHER SITES OF DIGESTIVE SYSTEM AND INTRA-ABDOMINAL ORGANS
	159.9 - MALIGNANT NEOPLASM OF ILL-DEFINED SITES WITHIN THE DIGESTIVE ORGANS AND PERITONEUM
	160 - MALIGNANT NEOPLASM OF NASAL CAVITIES MIDDLE EAR AND ACCESSORY SINUSES
	160.0 - MALIGNANT NEOPLASM OF NASAL CAVITIES
	160.1 - MALIGNANT NEOPLASM OF AUDITORY TUBE MIDDLE EAR AND MASTOID AIR CELLS
	160.2 - MALIGNANT NEOPLASM OF MAXILLARY SINUS
	160.3 - MALIGNANT NEOPLASM OF ETHMOIDAL SINUS
	160.4 - MALIGNANT NEOPLASM OF FRONTAL SINUS
	160.5 - MALIGNANT NEOPLASM OF SPHENOIDAL SINUS
	160.8 - MALIGNANT NEOPLASM OF OTHER ACCESSORY SINUSES
	160.9 - MALIGNANT NEOPLASM OF ACCESSORY SINUS UNSPECIFIED
	161 - MALIGNANT NEOPLASM OF LARYNX
	161.0 - MALIGNANT NEOPLASM OF GLOTTIS
	161.1 - MALIGNANT NEOPLASM OF SUPRAGLOTTIS
	161.2 - MALIGNANT NEOPLASM OF SUBGLOTTIS
	161.3 - MALIGNANT NEOPLASM OF LARYNGEAL CARTILAGES
	161.8 - MALIGNANT NEOPLASM OF OTHER SPECIFIED SITES OF LARYNX
	161.9 - MALIGNANT NEOPLASM OF LARYNX UNSPECIFIED
	162 - MALIGNANT NEOPLASM OF TRACHEA BRONCHUS AND LUNG
	162.0 - MALIGNANT NEOPLASM OF TRACHEA
	162.2 - MALIGNANT NEOPLASM OF MAIN BRONCHUS
	162.3 - MALIGNANT NEOPLASM OF UPPER LOBE BRONCHUS OR LUNG
	162.4 - MALIGNANT NEOPLASM OF MIDDLE LOBE BRONCHUS OR LUNG
	162.5 - MALIGNANT NEOPLASM OF LOWER LOBE BRONCHUS OR LUNG
	162.8 - MALIGNANT NEOPLASM OF OTHER PARTS OF BRONCHUS OR LUNG
	162.9 - MALIGNANT NEOPLASM OF BRONCHUS AND LUNG UNSPECIFIED
	163 - MALIGNANT NEOPLASM OF PLEURA
	163.0 - MALIGNANT NEOPLASM OF PARIETAL PLEURA
	163.1 - MALIGNANT NEOPLASM OF VISCERAL PLEURA
	163.8 - MALIGNANT NEOPLASM OF OTHER SPECIFIED SITES OF PLEURA
	163.9 - MALIGNANT NEOPLASM OF PLEURA UNSPECIFIED
	164 - MALIGNANT NEOPLASM OF THYMUS HEART AND MEDIASTINUM
	164.0 - MALIGNANT NEOPLASM OF THYMUS
	164.1 - MALIGNANT NEOPLASM OF HEART
	164.2 - MALIGNANT NEOPLASM OF ANTERIOR MEDIASTINUM
	164.3 - MALIGNANT NEOPLASM OF POSTERIOR MEDIASTINUM
	164.8 - MALIGNANT NEOPLASM OF OTHER PARTS OF MEDIASTINUM
	164.9 - MALIGNANT NEOPLASM OF MEDIASTINUM PART UNSPECIFIED
	165 - MALIGNANT NEOPLASM OF OTHER AND ILL-DEFINED SITES WITHIN THE RESPIRATORY SYSTEM AND INTRATHORACIC ORGANS
	165.0 - MALIGNANT NEOPLASM OF UPPER RESPIRATORY TRACT PART UNSPECIFIED
	165.8 - MALIGNANT NEOPLASM OF OTHER SITES WITHIN THE RESPIRATORY SYSTEM AND INTRATHORACIC ORGANS
	165.9 - MALIGNANT NEOPLASM OF ILL-DEFINED SITES WITHIN THE RESPIRATORY SYSTEM
	170 - MALIGNANT NEOPLASM OF BONE AND ARTICULAR CARTILAGE
	170.0 - MALIGNANT NEOPLASM OF BONES OF SKULL AND FACE EXCEPT MANDIBLE
	170.1 - MALIGNANT NEOPLASM OF MANDIBLE
	170.2 - MALIGNANT NEOPLASM OF VERTEBRAL COLUMN EXCLUDING SACRUM AND COCCYX
	170.3 - MALIGNANT NEOPLASM OF RIBS STERNUM AND CLAVICLE
	170.4 - MALIGNANT NEOPLASM OF SCAPULA AND LONG BONES OF UPPER LIMB
	170.5 - MALIGNANT NEOPLASM OF SHORT BONES OF UPPER LIMB
	170.6 - MALIGNANT NEOPLASM OF PELVIC BONES SACRUM AND COCCYX
	170.7 - MALIGNANT NEOPLASM OF LONG BONES OF LOWER LIMB
	170.8 - MALIGNANT NEOPLASM OF SHORT BONES OF LOWER LIMB
	170.9 - MALIGNANT NEOPLASM OF BONE AND ARTICULAR CARTILAGE SITE UNSPECIFIED
	171 - MALIGNANT NEOPLASM OF CONNECTIVE AND OTHER SOFT TISSUE
	171.0 - MALIGNANT NEOPLASM OF CONNECTIVE AND OTHER SOFT TISSUE OF HEAD FACE AND NECK
	171.2 - MALIGNANT NEOPLASM OF CONNECTIVE AND OTHER SOFT TISSUE OF UPPER LIMB INCLUDING SHOULDER
	171.3 - MALIGNANT NEOPLASM OF CONNECTIVE AND OTHER SOFT TISSUE OF LOWER LIMB INCLUDING HIP
	171.4 - MALIGNANT NEOPLASM OF CONNECTIVE AND OTHER SOFT TISSUE OF THORAX
	171.5 - MALIGNANT NEOPLASM OF CONNECTIVE AND OTHER SOFT TISSUE OF ABDOMEN
	171.6 - MALIGNANT NEOPLASM OF CONNECTIVE AND OTHER SOFT TISSUE OF PELVIS
	171.7 - MALIGNANT NEOPLASM OF CONNECTIVE AND OTHER SOFT TISSUE OF TRUNK UNSPECIFIED
	171.8 - MALIGNANT NEOPLASM OF OTHER SPECIFIED SITES OF CONNECTIVE AND OTHER SOFT TISSUE
	171.9 - MALIGNANT NEOPLASM OF CONNECTIVE AND OTHER SOFT TISSUE SITE UNSPECIFIED
	172 - MALIGNANT MELANOMA OF SKIN
	172.0 - MALIGNANT MELANOMA OF SKIN OF LIP
	172.1 - MALIGNANT MELANOMA OF SKIN OF EYELID INCLUDING CANTHUS
	172.2 - MALIGNANT MELANOMA OF SKIN OF EAR AND EXTERNAL AUDITORY CANAL
	172.3 - MALIGNANT MELANOMA OF SKIN OF OTHER AND UNSPECIFIED PARTS OF FACE
	172.4 - MALIGNANT MELANOMA OF SKIN OF SCALP AND NECK
	172.5 - MALIGNANT MELANOMA OF SKIN OF TRUNK EXCEPT SCROTUM
	172.6 - MALIGNANT MELANOMA OF SKIN OF UPPER LIMB INCLUDING SHOULDER
	172.7 - MALIGNANT MELANOMA OF SKIN OF LOWER LIMB INCLUDING HIP
	172.8 - MALIGNANT MELANOMA OF OTHER SPECIFIED SITES OF SKIN
	172.9 - MELANOMA OF SKIN SITE UNSPECIFIED
	174 - MALIGNANT NEOPLASM OF FEMALE BREAST
	174.0 - MALIGNANT NEOPLASM OF NIPPLE AND AREOLA OF FEMALE BREAST
	174.1 - MALIGNANT NEOPLASM OF CENTRAL PORTION OF FEMALE BREAST
	174.2 - MALIGNANT NEOPLASM OF UPPER-INNER QUADRANT OF FEMALE BREAST
	174.3 - MALIGNANT NEOPLASM OF LOWER-INNER QUADRANT OF FEMALE BREAST
	174.4 - MALIGNANT NEOPLASM OF UPPER-OUTER QUADRANT OF FEMALE BREAST
	174.5 - MALIGNANT NEOPLASM OF LOWER-OUTER QUADRANT OF FEMALE BREAST
	174.6 - MALIGNANT NEOPLASM OF AXILLARY TAIL OF FEMALE BREAST
	174.8 - MALIGNANT NEOPLASM OF OTHER SPECIFIED SITES OF FEMALE BREAST
	174.9 - MALIGNANT NEOPLASM OF BREAST (FEMALE) UNSPECIFIED SITE
	175 - MALIGNANT NEOPLASM OF MALE BREAST
	175.0 - MALIGNANT NEOPLASM OF NIPPLE AND AREOLA OF MALE BREAST
	175.9 - MALIGNANT NEOPLASM OF OTHER AND UNSPECIFIED SITES OF MALE BREAST
	176 - KAPOSI'S SARCOMA
	176.0 - KAPOSI'S SARCOMA SKIN
	176.1 - KAPOSI'S SARCOMA SOFT TISSUE
	176.2 - KAPOSI'S SARCOMA PALATE
	176.3 - KAPOSI'S SARCOMA GASTROINTESTINAL SITES
	176.4 - KAPOSI'S SARCOMA LUNG
	176.5 - KAPOSI'S SARCOMA LYMPH NODES
	176.8 - KAPOSI'S SARCOMA OTHER SPECIFIED SITES
	176.9 - KAPOSI'S SARCOMA UNSPECIFIED SITE
	179 - MALIGNANT NEOPLASM OF UTERUS-PART UNS
	180 - MALIGNANT NEOPLASM OF CERVIX UTERI
	180.0 - MALIGNANT NEOPLASM OF ENDOCERVIX
	180.1 - MALIGNANT NEOPLASM OF EXOCERVIX
	180.8 - MALIGNANT NEOPLASM OF OTHER SPECIFIED SITES OF CERVIX
	180.9 - MALIGNANT NEOPLASM OF CERVIX UTERI UNSPECIFIED SITE
	181 - MALIGNANT NEOPLASM OF PLACENTA
	182 - MALIGNANT NEOPLASM OF BODY OF UTERUS
	182.0 - MALIGNANT NEOPLASM OF CORPUS UTERI EXCEPT ISTHMUS
	182.1 - MALIGNANT NEOPLASM OF ISTHMUS
	182.8 - MALIGNANT NEOPLASM OF OTHER SPECIFIED SITES OF BODY OF UTERUS
	183 - MALIGNANT NEOPLASM OF OVARY AND OTHER UTERINE ADNEXA
	183.0 - MALIGNANT NEOPLASM OF OVARY
	183.2 - MALIGNANT NEOPLASM OF FALLOPIAN TUBE
	183.3 - MALIGNANT NEOPLASM OF BROAD LIGAMENT OF UTERUS
	183.4 - MALIGNANT NEOPLASM OF PARAMETRIUM
	183.5 - MALIGNANT NEOPLASM OF ROUND LIGAMENT OF UTERUS
	183.8 - MALIGNANT NEOPLASM OF OTHER SPECIFIED SITES OF UTERINE ADNEXA
	183.9 - MALIGNANT NEOPLASM OF UTERINE ADNEXA UNSPECIFIED SITE
	184 - MALIGNANT NEOPLASM OF OTHER AND UNSPECIFIED FEMALE GENITAL ORGANS
	184.0 - MALIGNANT NEOPLASM OF VAGINA
	184.1 - MALIGNANT NEOPLASM OF LABIA MAJORA
	184.2 - MALIGNANT NEOPLASM OF LABIA MINORA
	184.3 - MALIGNANT NEOPLASM OF CLITORIS
	184.4 - MALIGNANT NEOPLASM OF VULVA UNSPECIFIED SITE
	184.8 - MALIGNANT NEOPLASM OF OTHER SPECIFIED SITES OF FEMALE GENITAL ORGANS
	184.9 - MALIGNANT NEOPLASM OF FEMALE GENITAL ORGAN SITE UNSPECIFIED
	185 - MALIGNANT NEOPLASM OF PROSTATE
	186 - MALIGNANT NEOPLASM OF TESTIS
	186.0 - MALIGNANT NEOPLASM OF UNDESCENDED TESTIS
	186.9 - MALIGNANT NEOPLASM OF OTHER AND UNSPECIFIED TESTIS
	187 - MALIGNANT NEOPLASM OF PENIS AND OTHER MALE GENITAL ORGANS
	187.1 - MALIGNANT NEOPLASM OF PREPUCE
	187.2 - MALIGNANT NEOPLASM OF GLANS PENIS
	187.3 - MALIGNANT NEOPLASM OF BODY OF PENIS
	187.4 - MALIGNANT NEOPLASM OF PENIS PART UNSPECIFIED
	187.5 - MALIGNANT NEOPLASM OF EPIDIDYMIS
	187.6 - MALIGNANT NEOPLASM OF SPERMATIC CORD
	187.7 - MALIGNANT NEOPLASM OF SCROTUM
	187.8 - MALIGNANT NEOPLASM OF OTHER SPECIFIED SITES OF MALE GENITAL ORGANS
	187.9 - MALIGNANT NEOPLASM OF MALE GENITAL ORGAN SITE UNSPECIFIED
	188 - MALIGNANT NEOPLASM OF BLADDER
	188.0 - MALIGNANT NEOPLASM OF TRIGONE OF URINARY BLADDER
	188.1 - MALIGNANT NEOPLASM OF DOME OF URINARY BLADDER
	188.2 - MALIGNANT NEOPLASM OF LATERAL WALL OF URINARY BLADDER
	188.3 - MALIGNANT NEOPLASM OF ANTERIOR WALL OF URINARY BLADDER
	188.4 - MALIGNANT NEOPLASM OF POSTERIOR WALL OF URINARY BLADDER
	188.5 - MALIGNANT NEOPLASM OF BLADDER NECK
	188.6 - MALIGNANT NEOPLASM OF URETERIC ORIFICE
	188.7 - MALIGNANT NEOPLASM OF URACHUS
	188.8 - MALIGNANT NEOPLASM OF OTHER SPECIFIED SITES OF BLADDER
	188.9 - MALIGNANT NEOPLASM OF BLADDER PART UNSPECIFIED
	189 - MALIGNANT NEOPLASM OF KIDNEY AND OTHER AND UNSPECIFIED URINARY ORGANS
	189.0 - MALIGNANT NEOPLASM OF KIDNEY EXCEPT PELVIS
	189.1 - MALIGNANT NEOPLASM OF RENAL PELVIS
	189.2 - MALIGNANT NEOPLASM OF URETER
	189.3 - MALIGNANT NEOPLASM OF URETHRA
	189.4 - MALIGNANT NEOPLASM OF PARAURETHRAL GLANDS
	189.8 - MALIGNANT NEOPLASM OF OTHER SPECIFIED SITES OF URINARY ORGANS
	189.9 - MALIGNANT NEOPLASM OF URINARY ORGAN SITE UNSPECIFIED
	190 - MALIGNANT NEOPLASM OF EYE
	190.0 - MALIGNANT NEOPLASM OF EYEBALL EXCEPT CONJUNCTIVA CORNEA RETINA AND CHOROID
	190.1 - MALIGNANT NEOPLASM OF ORBIT
	190.2 - MALIGNANT NEOPLASM OF LACRIMAL GLAND
	190.3 - MALIGNANT NEOPLASM OF CONJUNCTIVA
	190.4 - MALIGNANT NEOPLASM OF CORNEA
	190.5 - MALIGNANT NEOPLASM OF RETINA
	190.6 - MALIGNANT NEOPLASM OF CHOROID
	190.7 - MALIGNANT NEOPLASM OF LACRIMAL DUCT
	190.8 - MALIGNANT NEOPLASM OF OTHER SPECIFIED SITES OF EYE
	190.9 - MALIGNANT NEOPLASM OF EYE PART UNSPECIFIED
	191 - MALIGNANT NEOPLASM OF BRAIN
	191.0 - MALIGNANT NEOPLASM OF CEREBRUM EXCEPT LOBES AND VENTRICLES
	191.1 - MALIGNANT NEOPLASM OF FRONTAL LOBE
	191.2 - MALIGNANT NEOPLASM OF TEMPORAL LOBE
	191.3 - MALIGNANT NEOPLASM OF PARIETAL LOBE
	191.4 - MALIGNANT NEOPLASM OF OCCIPITAL LOBE
	191.5 - MALIGNANT NEOPLASM OF VENTRICLES
	191.6 - MALIGNANT NEOPLASM OF CEREBELLUM NOT OTHERWISE SPECIFIED
	191.7 - MALIGNANT NEOPLASM OF BRAIN STEM
	191.8 - MALIGNANT NEOPLASM OF OTHER PARTS OF BRAIN
	191.9 - MALIGNANT NEOPLASM OF BRAIN UNSPECIFIED SITE
	192 - MALIGNANT NEOPLASM OF OTHER AND UNSPECIFIED PARTS OF NERVOUS SYSTEM
	192.0 - MALIGNANT NEOPLASM OF CRANIAL NERVES
	192.1 - MALIGNANT NEOPLASM OF CEREBRAL MENINGES
	192.2 - MALIGNANT NEOPLASM OF SPINAL CORD
	192.3 - MALIGNANT NEOPLASM OF SPINAL MENINGES
	192.8 - MALIGNANT NEOPLASM OF OTHER SPECIFIED SITES OF NERVOUS SYSTEM
	192.9 - MALIGNANT NEOPLASM OF NERVOUS SYSTEM PART UNSPECIFIED
	193 - MALIGNANT NEOPLASM OF THYROID GLAND
	194 - MALIGNANT NEOPLASM OF OTHER ENDOCRINE GLANDS AND RELATED STRUCTURES
	194.0 - MALIGNANT NEOPLASM OF ADRENAL GLAND
	194.1 - MALIGNANT NEOPLASM OF PARATHYROID GLAND
	194.3 - MALIGNANT NEOPLASM OF PITUITARY GLAND AND CRANIOPHARYNGEAL DUCT
	194.4 - MALIGNANT NEOPLASM OF PINEAL GLAND
	194.5 - MALIGNANT NEOPLASM OF CAROTID BODY
	194.6 - MALIGNANT NEOPLASM OF AORTIC BODY AND OTHER PARAGANGLIA
	194.8 - MALIGNANT NEOPLASM OF OTHER ENDOCRINE GLANDS AND RELATED STRUCTURES
	194.9 - MALIGNANT NEOPLASM OF ENDOCRINE GLAND SITE UNSPECIFIED
	195 - MALIGNANT NEOPLASM OF OTHER AND ILL-DEFINED SITES
	195.0 - MALIGNANT NEOPLASM OF HEAD FACE AND NECK
	195.1 - MALIGNANT NEOPLASM OF THORAX
	195.2 - MALIGNANT NEOPLASM OF ABDOMEN
	195.3 - MALIGNANT NEOPLASM OF PELVIS
	195.4 - MALIGNANT NEOPLASM OF UPPER LIMB
	195.5 - MALIGNANT NEOPLASM OF LOWER LIMB
	195.8 - MALIGNANT NEOPLASM OF OTHER SPECIFIED SITES
	200 - LYMPHOSARCOMA AND RETICULOSARCOMA AND OTHER SPECIFIED MALIGNANT TUMORS OF LYMPHATIC TISSUE
	200.0 - RETICULOSARCOMA
	200.00 - RETICULOSARCOMA UNSPECIFIED SITE
	200.01 - RETICULOSARCOMA INVOLVING LYMPH NODES OF HEAD FACE AND NECK
	200.02 - RETICULOSARCOMA INVOLVING INTRATHORACIC LYMPH NODES
	200.03 - RETICULOSARCOMA INVOLVING INTRA-ABDOMINAL LYMPH NODES
	200.04 - RETICULOSARCOMA INVOLVING LYMPH NODES OF AXILLA AND UPPER LIMB
	200.05 - RETICULOSARCOMA INVOLVING LYMPH NODES OF INGUINAL REGION AND LOWER LIMB
	200.06 - RETICULOSARCOMA INVOLVING INTRAPELVIC LYMPH NODES
	200.07 - RETICULOSARCOMA INVOLVING SPLEEN
	200.08 - RETICULOSARCOMA INVOLVING LYMPH NODES OF MULTIPLE SITES
	200.1 - LYMPHOSARCOMA
	200.10 - LYMPHOSARCOMA UNSPECIFIED SITE
	200.11 - LYMPHOSARCOMA INVOLVING LYMPH NODES OF HEAD FACE AND NECK
	200.12 - LYMPHOSARCOMA INVOLVING INTRATHORACIC LYMPH NODES
	200.13 - LYMPHOSARCOMA INVOLVING INTRA-ABDOMINAL LYMPH NODES
	200.14 - LYMPHOSARCOMA INVOLVING LYMPH NODES OF AXILLA AND UPPER LIMB
	200.15 - LYMPHOSARCOMA INVOLVING LYMPH NODES OF INGUINAL REGION AND LOWER LIMB
	200.16 - LYMPHOSARCOMA INVOLVING INTRAPELVIC LYMPH NODES
	200.17 - LYMPHOSARCOMA INVOLVING SPLEEN
	200.18 - LYMPHOSARCOMA INVOLVING LYMPH NODES OF MULTIPLE SITES
	200.2 - BURKITT'S TUMOR OR LYMPHOMA
	200.20 - BURKITT'S TUMOR OR LYMPHOMA UNSPECIFIED SITE
	200.21 - BURKITT'S TUMOR OR LYMPHOMA INVOLVING LYMPH NODES OF HEAD FACE AND NECK
	200.22 - BURKITT'S TUMOR OR LYMPHOMA INVOLVING INTRATHORACIC LYMPH NODES
	200.23 - BURKITT'S TUMOR OR LYMPHOMA INVOLVING INTRA-ABDOMINAL LYMPH NODES
	200.24 - BURKITT'S TUMOR OR LYMPHOMA INVOLVING LYMPH NODES OF AXILLA AND UPPER LIMB
	200.25 - BURKITT'S TUMOR OR LYMPHOMA INVOLVING LYMPH NODES OF INGUINAL REGION AND LOWER LIMB
	200.26 - BURKITT'S TUMOR OR LYMPHOMA INVOLVING INTRAPELVIC LYMPH NODES
	200.27 - BURKITT'S TUMOR OR LYMPHOMA INVOLVING SPLEEN
	200.28 - BURKITT'S TUMOR OR LYMPHOMA INVOLVING LYMPH NODES OF MULTIPLE SITES
	200.3 - MARGINAL ZONE LYMPHOMA
	200.30 - MARGINAL ZONE LYMPHOMA UNSPECIFIED SITE
	200.31 - MARGINAL ZONE LYMPHOMA INVOLVING LYMPH NODES OF HEAD FACE AND NECK
	200.32 - MARGINAL ZONE LYMPHOMA INVOLVING INTRATHORACIC LYMPH NODES
	200.33 - MARGINAL ZONE LYMPHOMA INVOLVING INTRA-ABDOMINAL LYMPH NODES
	200.34 - MARGINAL ZONE LYMPHOMA INVOLVING LYMPH NODES OF AXILLA AND UPPER LIMB
	200.35 - MARGINAL ZONE LYMPHOMA INVOLVING LYMPH NODES OF INGUINAL REGION AND LOWER LIMB
	200.36 - MARGINAL ZONE LYMPHOMA INVOLVING INTRAPELVIC LYMPH NODES
	200.37 - MARGINAL ZONE LYMPHOMA INVOLVING SPLEEN
	200.38 - MARGINAL ZONE LYMPHOMA INVOLVING LYMPH NODES OF MULTIPLE SITES
	200.4 - MANTLE CELL LYMPHOMA
	200.40 - MANTLE CELL LYMPHOMA UNSPECIFIED SITE
	200.41 - MANTLE CELL LYMPHOMA INVOLVING LYMPH NODES OF HEAD FACE AND NECK
	200.42 - MANTLE CELL LYMPHOMA INVOLVING INTRATHORACIC LYMPH NODES
	200.43 - MANTLE CELL LYMPHOMA INVOLVING INTRA-ABDOMINAL LYMPH NODES
	200.44 - MANTLE CELL LYMPHOMA INVOLVING LYMPH NODES OF AXILLA AND UPPER LIMB
	200.45 - MANTLE CELL LYMPHOMA INVOLVING LYMPH NODES OF INGUINAL REGION AND LOWER LIMB
	200.46 - MANTLE CELL LYMPHOMA INVOLVING INTRAPELVIC LYMPH NODES
	200.47 - MANTLE CELL LYMPHOMA INVOLVING SPLEEN
	200.48 - MANTLE CELL LYMPHOMA INVOLVING LYMPH NODES OF MULTIPLE SITES
	200.5 - PRIMARY CENTRAL NERVOUS SYSTEM LYMPHOMA
	200.50 - PRIMARY CENTRAL NERVOUS SYSTEM LYMPHOMA UNSPECIFIED SITE
	200.51 - PRIMARY CENTRAL NERVOUS SYSTEM LYMPHOMA INVOLVING LYMPH NODES OF HEAD FACE AND NECK
	200.52 - PRIMARY CENTRAL NERVOUS SYSTEM LYMPHOMA INVOLVING INTRATHORACIC LYMPH NODES
	200.53 - PRIMARY CENTRAL NERVOUS SYSTEM LYMPHOMA INVOLVING INTRA-ABDOMINAL LYMPH NODES
	200.54 - PRIMARY CENTRAL NERVOUS SYSTEM LYMPHOMA INVOLVING LYMPH NODES OF AXILLA AND UPPER LIMB
	200.55 - PRIMARY CENTRAL NERVOUS SYSTEM LYMPHOMA INVOLVING LYMPH NODES OF INGUINAL REGION AND LOWER LIMB
	200.56 - PRIMARY CENTRAL NERVOUS SYSTEM LYMPHOMA INVOLVING INTRAPELVIC LYMPH NODES
	200.57 - PRIMARY CENTRAL NERVOUS SYSTEM LYMPHOMA INVOLVING SPLEEN
	200.58 - PRIMARY CENTRAL NERVOUS SYSTEM LYMPHOMA INVOLVING LYMPH NODES OF MULTIPLE SITES
	200.6 - ANAPLASTIC LARGE CELL LYMPHOMA
	200.60 - ANAPLASTIC LARGE CELL LYMPHOMA UNSPECIFIED SITE
	200.61 - ANAPLASTIC LARGE CELL LYMPHOMA INVOLVING LYMPH NODES OF HEAD FACE AND NECK
	200.62 - ANAPLASTIC LARGE CELL LYMPHOMA INVOLVING INTRATHORACIC LYMPH NODES
	200.63 - ANAPLASTIC LARGE CELL LYMPHOMA INVOLVING INTRA-ABDOMINAL LYMPH NODES
	200.64 - ANAPLASTIC LARGE CELL LYMPHOMA INVOLVING LYMPH NODES OF AXILLA AND UPPER LIMB
	200.65 - ANAPLASTIC LARGE CELL LYMPHOMA INVOLVING LYMPH NODES OF INGUINAL REGION AND LOWER LIMB
	200.66 - ANAPLASTIC LARGE CELL LYMPHOMA INVOLVING INTRAPELVIC LYMPH NODES
	200.67 - ANAPLASTIC LARGE CELL LYMPHOMA INVOLVING SPLEEN
	200.68 - ANAPLASTIC LARGE CELL LYMPHOMA INVOLVING LYMPH NODES OF MULTIPLE SITES
	200.7 - LARGE CELL LYMPHOMA
	200.70 - LARGE CELL LYMPHOMA UNSPECIFIED SITE
	200.71 - LARGE CELL LYMPHOMA INVOLVING LYMPH NODES OF HEAD FACE AND NECK
	200.72 - LARGE CELL LYMPHOMA INVOLVING INTRATHORACIC LYMPH NODES
	200.73 - LARGE CELL LYMPHOMA INVOLVING INTRA-ABDOMINAL LYMPH NODES
	200.74 - LARGE CELL LYMPHOMA INVOLVING LYMPH NODES OF AXILLA AND UPPER LIMB
	200.75 - LARGE CELL LYMPHOMA INVOLVING LYMPH NODES OF INGUINAL REGION AND LOWER LIMB
	200.76 - LARGE CELL LYMPHOMA INVOLVING INTRAPELVIC LYMPH NODES
	200.77 - LARGE CELL LYMPHOMA INVOLVING SPLEEN
	200.78 - LARGE CELL LYMPHOMA INVOLVING LYMPH NODES OF MULTIPLE SITES
	200.8 - OTHER NAMED VARIANTS OF LYMPHOSARCOMA AND RETICULOSARCOMA
	200.80 - OTHER NAMED VARIANTS OF LYMPHOSARCOMA AND RETICULOSARCOMA UNSPECIFIED SITE
	200.81 - OTHER NAMED VARIANTS OF LYMPHOSARCOMA AND RETICULOSARCOMA INVOLVING LYMPH NODES OF HEAD FACE AND NECK
	200.82 - OTHER NAMED VARIANTS OF LYMPHOSARCOMA AND RETICULOSARCOMA INVOLVING INTRATHORACIC LYMPH NODES
	200.83 - OTHER NAMED VARIANTS OF LYMPHOSARCOMA AND RETICULOSARCOMA INVOLVING INTRA-ABDOMINAL LYMPH NODES
	200.84 - OTHER NAMED VARIANTS OF LYMPHOSARCOMA AND RETICULOSARCOMA INVOLVING LYMPH NODES OF AXILLA AND UPPER LIMB
	200.85 - OTHER NAMED VARIANTS OF LYMPHOSARCOMA AND RETICULOSARCOMA INVOLVING LYMPH NODES OF INGUINAL REGION AND LOWER LIMB
	200.86 - OTHER NAMED VARIANTS OF LYMPHOSARCOMA AND RETICULOSARCOMA INVOLVING INTRAPELVIC LYMPH NODES
	200.87 - OTHER NAMED VARIANTS OF LYMPHOSARCOMA AND RETICULOSARCOMA INVOLVING SPLEEN
	200.88 - OTHER NAMED VARIANTS OF LYMPHOSARCOMA AND RETICULOSARCOMA INVOLVING LYMPH NODES OF MULTIPLE SITES
	201 - HODGKIN'S DISEASE
	201.0 - HODGKIN'S PARAGRANULOMA
	201.00 - HODGKIN'S PARAGRANULOMA UNSPECIFIED SITE
	201.01 - HODGKIN'S PARAGRANULOMA INVOLVING LYMPH NODES OF HEAD FACE AND NECK
	201.02 - HODGKIN'S PARAGRANULOMA INVOLVING INTRATHORACIC LYMPH NODES
	201.03 - HODGKIN'S PARAGRANULOMA INVOLVING INTRA-ABDOMINAL LYMPH NODES
	201.04 - HODGKIN'S PARAGRANULOMA INVOLVING LYMPH NODES OF AXILLA AND UPPER LIMB
	201.05 - HODGKIN'S PARAGRANULOMA INVOLVING LYMPH NODES OF INGUINAL REGION AND LOWER LIMB
	201.06 - HODGKIN'S PARAGRANULOMA INVOLVING INTRAPELVIC LYMPH NODES
	201.07 - HODGKIN'S PARAGRANULOMA INVOLVING SPLEEN
	201.08 - HODGKIN'S PARAGRANULOMA INVOLVING LYMPH NODES OF MULTIPLE SITES
	201.1 - HODGKIN'S GRANULOMA
	201.10 - HODGKIN'S GRANULOMA UNSPECIFIED SITE
	201.11 - HODGKIN'S GRANULOMA INVOLVING LYMPH NODES OF HEAD FACE AND NECK
	201.12 - HODGKIN'S GRANULOMA INVOLVING INTRATHORACIC LYMPH NODES
	201.13 - HODGKIN'S GRANULOMA INVOLVING INTRA-ABDOMINAL LYMPH NODES
	201.14 - HODGKIN'S GRANULOMA INVOLVING LYMPH NODES OF AXILLA AND UPPER LIMB
	201.15 - HODGKIN'S GRANULOMA INVOLVING LYMPH NODES OF INGUINAL REGION AND LOWER LIMB
	201.16 - HODGKIN'S GRANULOMA INVOLVING INTRAPELVIC LYMPH NODES
	201.17 - HODGKIN'S GRANULOMA INVOLVING SPLEEN
	201.18 - HODGKIN'S GRANULOMA INVOLVING LYMPH NODES OF MULTIPLE SITES
	201.2 - HODGKIN'S SARCOMA
	201.20 - HODGKIN'S SARCOMA UNSPECIFIED SITE
	201.21 - HODGKIN'S SARCOMA INVOLVING LYMPH NODES OF HEAD FACE AND NECK
	201.22 - HODGKIN'S SARCOMA INVOLVING INTRATHORACIC LYMPH NODES
	201.23 - HODGKIN'S SARCOMA INVOLVING INTRA-ABDOMINAL LYMPH NODES
	201.24 - HODGKIN'S SARCOMA INVOLVING LYMPH NODES OF AXILLA AND UPPER LIMB
	201.25 - HODGKIN'S SARCOMA INVOLVING LYMPH NODES OF INGUINAL REGION AND LOWER LIMB
	201.26 - HODGKIN'S SARCOMA INVOLVING INTRAPELVIC LYMPH NODES
	201.27 - HODGKIN'S SARCOMA INVOLVING SPLEEN
	201.28 - HODGKIN'S SARCOMA INVOLVING LYMPH NODES OF MULTIPLE SITES
	201.4 - HODGKIN'S DISEASE LYMPHOCYTIC-HISTIOCYTIC PREDOMINANCE
	201.40 - HODGKIN'S DISEASE LYMPHOCYTIC-HISTIOCYTIC PREDOMINANCE UNSPECIFIED SITE
	201.41 - HODGKIN'S DISEASE LYMPHOCYTIC-HISTIOCYTIC PREDOMINANCE INVOLVING LYMPH NODES OF HEAD FACE AND NECK
	201.42 - HODGKIN'S DISEASE LYMPHOCYTIC-HISTIOCYTIC PREDOMINANCE INVOLVING INTRATHORACIC LYMPH NODES
	201.43 - HODGKIN'S DISEASE LYMPHOCYTIC-HISTIOCYTIC PREDOMINANCE INVOLVING INTRA-ABDOMINAL LYMPH NODES
	201.44 - HODGKIN'S DISEASE LYMPHOCYTIC-HISTIOCYTIC PREDOMINANCE INVOLVING LYMPH NODES OF AXILLA AND UPPER LIMB
	201.45 - HODGKIN'S DISEASE LYMPHOCYTIC-HISTIOCYTIC PREDOMINANCE INVOLVING LYMPH NODES OF INGUINAL REGION AND LOWER LIMB
	201.46 - HODGKIN'S DISEASE LYMPHOCYTIC-HISTIOCYTIC PREDOMINANCE INVOLVING INTRAPELVIC LYMPH NODES
	201.47 - HODGKIN'S DISEASE LYMPHOCYTIC-HISTIOCYTIC PREDOMINANCE INVOLVING SPLEEN
	201.48 - HODGKIN'S DISEASE LYMPHOCYTIC-HISTIOCYTIC PREDOMINANCE INVOLVING LYMPH NODES OF MULTIPLE SITES
	201.5 - HODGKIN'S DISEASE NODULAR SCLEROSIS
	201.50 - HODGKIN'S DISEASE NODULAR SCLEROSIS UNSPECIFIED SITE
	201.51 - HODGKIN'S DISEASE NODULAR SCLEROSIS INVOLVING LYMPH NODES OF HEAD FACE AND NECK
	201.52 - HODGKIN'S DISEASE NODULAR SCLEROSIS INVOLVING INTRATHORACIC LYMPH NODES
	201.53 - HODGKIN'S DISEASE NODULAR SCLEROSIS INVOLVING INTRA-ABDOMINAL LYMPH NODES
	201.54 - HODGKIN'S DISEASE NODULAR SCLEROSIS INVOLVING LYMPH NODES OF AXILLA AND UPPER LIMB
	201.55 - HODGKIN'S DISEASE NODULAR SCLEROSIS INVOLVING LYMPH NODES OF INGUINAL REGION AND LOWER LIMB
	201.56 - HODGKIN'S DISEASE NODULAR SCLEROSIS INVOLVING INTRAPELVIC LYMPH NODES
	201.57 - HODGKIN'S DISEASE NODULAR SCLEROSIS INVOLVING SPLEEN
	201.58 - HODGKIN'S DISEASE NODULAR SCLEROSIS INVOLVING LYMPH NODES OF MULTIPLE SITES
	201.6 - HODGKIN'S DISEASE MIXED CELLULARITY
	201.60 - HODGKIN'S DISEASE MIXED CELLULARITY UNSPECIFIED SITE
	201.61 - HODGKIN'S DISEASE MIXED CELLULARITY INVOLVING LYMPH NODES OF HEAD FACE AND NECK
	201.62 - HODGKIN'S DISEASE MIXED CELLULARITY INVOLVING INTRATHORACIC LYMPH NODES
	201.63 - HODGKIN'S DISEASE MIXED CELLULARITY INVOLVING INTRA-ABDOMINAL LYMPH NODES
	201.64 - HODGKIN'S DISEASE MIXED CELLULARITY INVOLVING LYMPH NODES OF AXILLA AND UPPER LIMB
	201.65 - HODGKIN'S DISEASE MIXED CELLULARITY INVOLVING LYMPH NODES OF INGUINAL REGION AND LOWER LIMB
	201.66 - HODGKIN'S DISEASE MIXED CELLULARITY INVOLVING INTRAPELVIC LYMPH NODES
	201.67 - HODGKIN'S DISEASE MIXED CELLULARITY INVOLVING SPLEEN
	201.68 - HODGKIN'S DISEASE MIXED CELLULARITY INVOLVING LYMPH NODES OF MULTIPLE SITES
	201.7 - HODGKIN'S DISEASE LYMPHOCYTIC DEPLETION
	201.70 - HODGKIN'S DISEASE LYMPHOCYTIC DEPLETION UNSPECIFIED SITE
	201.71 - HODGKIN'S DISEASE LYMPHOCYTIC DEPLETION INVOLVING LYMPH NODES OF HEAD FACE AND NECK
	201.72 - HODGKIN'S DISEASE LYMPHOCYTIC DEPLETION INVOLVING INTRATHORACIC LYMPH NODES
	201.73 - HODGKIN'S DISEASE LYMPHOCYTIC DEPLETION INVOLVING INTRA-ABDOMINAL LYMPH NODES
	201.74 - HODGKIN'S DISEASE LYMPHOCYTIC DEPLETION INVOLVING LYMPH NODES OF AXILLA AND UPPER LIMB
	201.75 - HODGKIN'S DISEASE LYMPHOCYTIC DEPLETION INVOLVING LYMPH NODES OF INGUINAL REGION AND LOWER LIMB
	201.76 - HODGKIN'S DISEASE LYMPHOCYTIC DEPLETION INVOLVING INTRAPELVIC LYMPH NODES
	201.77 - HODGKIN'S DISEASE LYMPHOCYTIC DEPLETION INVOLVING SPLEEN
	201.78 - HODGKIN'S DISEASE LYMPHOCYTIC DEPLETION INVOLVING LYMPH NODES OF MULTIPLE SITES
	201.9 - HODGKIN'S DISEASE UNSPECIFIED TYPE
	201.90 - HODGKIN'S DISEASE UNSPECIFIED TYPE UNSPECIFIED SITE
	201.91 - HODGKIN'S DISEASE UNSPECIFIED TYPE INVOLVING LYMPH NODES OF HEAD FACE AND NECK
	201.92 - HODGKIN'S DISEASE UNSPECIFIED TYPE INVOLVING INTRATHORACIC LYMPH NODES
	201.93 - HODGKIN'S DISEASE UNSPECIFIED TYPE INVOLVING INTRA-ABDOMINAL LYMPH NODES
	201.94 - HODGKIN'S DISEASE UNSPECIFIED TYPE INVOLVING LYMPH NODES OF AXILLA AND UPPER LIMB
	201.95 - HODGKIN'S DISEASE UNSPECIFIED TYPE INVOLVING LYMPH NODES OF INGUINAL REGION AND LOWER LIMB
	201.96 - HODGKIN'S DISEASE UNSPECIFIED TYPE INVOLVING INTRAPELVIC LYMPH NODES
	201.97 - HODGKIN'S DISEASE UNSPECIFIED TYPE INVOLVING SPLEEN
	201.98 - HODGKIN'S DISEASE UNSPECIFIED TYPE INVOLVING LYMPH NODES OF MULTIPLE SITES
	202 - OTHER MALIGNANT NEOPLASMS OF LYMPHOID AND HISTIOCYTIC TISSUE
	202.0 - NODULAR LYMPHOMA
	202.00 - NODULAR LYMPHOMA UNSPECIFIED SITE
	202.01 - NODULAR LYMPHOMA INVOLVING LYMPH NODES OF HEAD FACE AND NECK
	202.02 - NODULAR LYMPHOMA INVOLVING INTRATHORACIC LYMPH NODES
	202.03 - NODULAR LYMPHOMA INVOLVING INTRA-ABDOMINAL LYMPH NODES
	202.04 - NODULAR LYMPHOMA INVOLVING LYMPH NODES OF AXILLA AND UPPER LIMB
	202.05 - NODULAR LYMPHOMA INVOLVING LYMPH NODES OF INGUINAL REGION AND LOWER LIMB
	202.06 - NODULAR LYMPHOMA INVOLVING INTRAPELVIC LYMPH NODES
	202.07 - NODULAR LYMPHOMA INVOLVING SPLEEN
	202.08 - NODULAR LYMPHOMA INVOLVING LYMPH NODES OF MULTIPLE SITES
	202.1 - MYCOSIS FUNGOIDES
	202.10 - MYCOSIS FUNGOIDES UNSPECIFIED SITE
	202.11 - MYCOSIS FUNGOIDES INVOLVING LYMPH NODES OF HEAD FACE AND NECK
	202.12 - MYCOSIS FUNGOIDES INVOLVING INTRATHORACIC LYMPH NODES
	202.13 - MYCOSIS FUNGOIDES INVOLVING INTRA-ABDOMINAL LYMPH NODES
	202.14 - MYCOSIS FUNGOIDES INVOLVING LYMPH NODES OF AXILLA AND UPPER LIMB
	202.15 - MYCOSIS FUNGOIDES INVOLVING LYMPH NODES OF INGUINAL REGION AND LOWER LIMB
	202.16 - MYCOSIS FUNGOIDES INVOLVING INTRAPELVIC LYMPH NODES
	202.17 - MYCOSIS FUNGOIDES INVOLVING SPLEEN
	202.18 - MYCOSIS FUNGOIDES INVOLVING LYMPH NODES OF MULTIPLE SITES
	202.2 - SEZARY'S DISEASE
	202.20 - SEZARY'S DISEASE UNSPECIFIED SITE
	202.21 - SEZARY'S DISEASE INVOLVING LYMPH NODES OF HEAD FACE AND NECK
	202.22 - SEZARY'S DISEASE INVOLVING INTRATHORACIC LYMPH NODES
	202.23 - SEZARY'S DISEASE INVOLVING INTRA-ABDOMINAL LYMPH NODES
	202.24 - SEZARY'S DISEASE INVOLVING LYMPH NODES OF AXILLA AND UPPER LIMB
	202.25 - SEZARY'S DISEASE INVOLVING LYMPH NODES OF INGUINAL REGION AND LOWER LIMB
	202.26 - SEZARY'S DISEASE INVOLVING INTRAPELVIC LYMPH NODES
	202.27 - SEZARY'S DISEASE INVOLVING SPLEEN
	202.28 - SEZARY'S DISEASE INVOLVING LYMPH NODES OF MULTIPLE SITES
	202.3 - MALIGNANT HISTIOCYTOSIS
	202.30 - MALIGNANT HISTIOCYTOSIS UNSPECIFIED SITE
	202.31 - MALIGNANT HISTIOCYTOSIS INVOLVING LYMPH NODES OF HEAD FACE AND NECK
	202.32 - MALIGNANT HISTIOCYTOSIS INVOLVING INTRATHORACIC LYMPH NODES
	202.33 - MALIGNANT HISTIOCYTOSIS INVOLVING INTRA-ABDOMINAL LYMPH NODES
	202.34 - MALIGNANT HISTIOCYTOSIS INVOLVING LYMPH NODES OF AXILLA AND UPPER LIMB
	202.35 - MALIGNANT HISTIOCYTOSIS INVOLVING LYMPH NODES OF INGUINAL REGION AND LOWER LIMB
	202.36 - MALIGNANT HISTIOCYTOSIS INVOLVING INTRAPELVIC LYMPH NODES
	202.37 - MALIGNANT HISTIOCYTOSIS INVOLVING SPLEEN
	202.38 - MALIGNANT HISTIOCYTOSIS INVOLVING LYMPH NODES OF MULTIPLE SITES
	202.4 - LEUKEMIC RETICULOENDOTHELIOSIS
	202.40 - LEUKEMIC RETICULOENDOTHELIOSIS UNSPECIFIED SITE
	202.41 - LEUKEMIC RETICULOENDOTHELIOSIS INVOLVING LYMPH NODES OF HEAD FACE AND NECK
	202.42 - LEUKEMIC RETICULOENDOTHELIOSIS INVOLVING INTRATHORACIC LYMPH NODES
	202.43 - LEUKEMIC RETICULOENDOTHELIOSIS INVOLVING INTRA-ABDOMINAL LYMPH NODES
	202.44 - LEUKEMIC RETICULOENDOTHELIOSIS INVOLVING LYMPH NODES OF AXILLA AND UPPER ARM
	202.45 - LEUKEMIC RETICULOENDOTHELIOSIS INVOLVING LYMPH NODES OF INGUINAL REGION AND LOWER LIMB
	202.46 - LEUKEMIC RETICULOENDOTHELIOSIS INVOLVING INTRAPELVIC LYMPH NODES
	202.47 - LEUKEMIC RETICULOENDOTHELIOSIS INVOLVING SPLEEN
	202.48 - LEUKEMIC RETICULOENDOTHELIOSIS INVOLVING LYMPH NODES OF MULTIPLE SITES
	202.5 - LETTERER-SIWE DISEASE
	202.50 - LETTERER-SIWE DISEASE UNSPECIFIED SITE
	202.51 - LETTERER-SIWE DISEASE INVOLVING LYMPH NODES OF HEAD FACE AND NECK
	202.52 - LETTERER-SIWE DISEASE INVOLVING INTRATHORACIC LYMPH NODES
	202.53 - LETTERER-SIWE DISEASE INVOLVING INTRA-ABDOMINAL LYMPH NODES
	202.54 - LETTERER-SIWE DISEASE INVOLVING LYMPH NODES OF AXILLA AND UPPER LIMB
	202.55 - LETTERER-SIWE DISEASE INVOLVING LYMPH NODES OF INGUINAL REGION AND LOWER LIMB
	202.56 - LETTERER-SIWE DISEASE INVOLVING INTRAPELVIC LYMPH NODES
	202.57 - LETTERER-SIWE DISEASE INVOLVING SPLEEN
	202.58 - LETTERER-SIWE DISEASE INVOLVING LYMPH NODES OF MULTIPLE SITES
	202.6 - MALIGNANT MAST CELL TUMORS
	202.60 - MALIGNANT MAST CELL TUMORS UNSPECIFIED SITE
	202.61 - MALIGNANT MAST CELL TUMORS INVOLVING LYMPH NODES OF HEAD FACE AND NECK
	202.62 - MALIGNANT MAST CELL TUMORS INVOLVING INTRATHORACIC LYMPH NODES
	202.63 - MALIGNANT MAST CELL TUMORS INVOLVING INTRA-ABDOMINAL LYMPH NODES
	202.64 - MALIGNANT MAST CELL TUMORS INVOLVING LYMPH NODES OF AXILLA AND UPPER LIMB
	202.65 - MALIGNANT MAST CELL TUMORS INVOLVING LYMPH NODES OF INGUINAL REGION AND LOWER LIMB
	202.66 - MALIGNANT MAST CELL TUMORS INVOLVING INTRAPELVIC LYMPH NODES
	202.67 - MALIGNANT MAST CELL TUMORS INVOLVING SPLEEN
	202.68 - MALIGNANT MAST CELL TUMORS INVOLVING LYMPH NODES OF MULTIPLE SITES
	202.7 - PERIPHERAL T-CELL LYMPHOMA
	202.70 - PERIPHERAL T-CELL LYMPHOMA UNSPECIFIED SITE
	202.71 - PERIPHERAL T-CELL LYMPHOMA INVOLVING LYMPH NODES OF HEAD FACE AND NECK
	202.72 - PERIPHERAL T-CELL LYMPHOMA INVOLVING INTRATHORACIC LYMPH NODES
	202.73 - PERIPHERAL T-CELL LYMPHOMA INVOLVING INTRA-ABDOMINAL LYMPH NODES
	202.74 - PERIPHERAL T-CELL LYMPHOMA INVOLVING LYMPH NODES OF AXILLA AND UPPER LIMB
	202.75 - PERIPHERAL T-CELL LYMPHOMA INVOLVING LYMPH NODES OF INGUINAL REGION AND LOWER LIMB
	202.76 - PERIPHERAL T-CELL LYMPHOMA INVOLVING INTRAPELVIC LYMPH NODES
	202.77 - PERIPHERAL T-CELL LYMPHOMA INVOLVING SPLEEN
	202.78 - PERIPHERAL T-CELL LYMPHOMA INVOLVING LYMPH NODES OF MULTIPLE SITES
	202.8 - OTHER MALIGNANT LYMPHOMAS
	202.80 - OTHER MALIGNANT LYMPHOMAS UNSPECIFIED SITE
	202.81 - OTHER MALIGNANT LYMPHOMAS INVOLVING LYMPH NODES OF HEAD FACE AND NECK
	202.82 - OTHER MALIGNANT LYMPHOMAS INVOLVING INTRATHORACIC LYMPH NODES
	202.83 - OTHER MALIGNANT LYMPHOMAS INVOLVING INTRA-ABDOMINAL LYMPH NODES
	202.84 - OTHER MALIGNANT LYMPHOMAS INVOLVING LYMPH NODES OF AXILLA AND UPPER LIMB
	202.85 - OTHER MALIGNANT LYMPHOMAS INVOLVING LYMPH NODES OF INGUINAL REGION AND LOWER LIMB
	202.86 - OTHER MALIGNANT LYMPHOMAS INVOLVING INTRAPELVIC LYMPH NODES
	202.87 - OTHER MALIGNANT LYMPHOMAS INVOLVING SPLEEN
	202.88 - OTHER MALIGNANT LYMPHOMAS INVOLVING LYMPH NODES OF MULTIPLE SITES
	202.9 - OTHER AND UNSPECIFIED MALIGNANT NEOPLASMS OF LYMPHOID AND HISTIOCYTIC TISSUE
	202.90 - OTHER AND UNSPECIFIED MALIGNANT NEOPLASMS OF LYMPHOID AND HISTIOCYTIC TISSUE UNSPECIFIED SITE
	202.91 - OTHER AND UNSPECIFIED MALIGNANT NEOPLASMS OF LYMPHOID AND HISTIOCYTIC TISSUE INVOLVING LYMPH NODES OF HEAD FACE AND NECK
	202.92 - OTHER AND UNSPECIFIED MALIGNANT NEOPLASMS OF LYMPHOID AND HISTIOCYTIC TISSUE INVOLVING INTRATHORACIC LYMPH NODES
	202.93 - OTHER AND UNSPECIFIED MALIGNANT NEOPLASMS OF LYMPHOID AND HISTIOCYTIC TISSUE INVOLVING INTRA-ABDOMINAL LYMPH NODES
	202.94 - OTHER AND UNSPECIFIED MALIGNANT NEOPLASMS OF LYMPHOID AND HISTIOCYTIC TISSUE INVOLVING LYMPH NODES OF AXILLA AND UPPER LIMB
	202.95 - OTHER AND UNSPECIFIED MALIGNANT NEOPLASMS OF LYMPHOID AND HISTIOCYTIC TISSUE INVOLVING LYMPH NODES OF INGUINAL REGION AND LOWER LIMB
	202.96 - OTHER AND UNSPECIFIED MALIGNANT NEOPLASMS OF LYMPHOID AND HISTIOCYTIC TISSUE INVOLVING INTRAPELVIC LYMPH NODES
	202.97 - OTHER AND UNSPECIFIED MALIGNANT NEOPLASMS OF LYMPHOID AND HISTIOCYTIC TISSUE INVOLVING SPLEEN
	202.98 - OTHER AND UNSPECIFIED MALIGNANT NEOPLASMS OF LYMPHOID AND HISTIOCYTIC TISSUE INVOLVING LYMPH NODES OF MULTIPLE SITES
	203 - MULTIPLE MYELOMA AND IMMUNOPROLIFERATIVE NEOPLASMS
	203.0 - MULTIPLE MYELOMA
	203.00 - MULTIPLE MYELOMA WITHOUT MENTION OF HAVING ACHIEVED REMISSION
	203.01 - MULTIPLE MYELOMA IN REMISSION
	203.02 - MULTIPLE MYELOMA IN RELAPSE
	203.1 - PLASMA CELL LEUKEMIA
	203.10 - PLASMA CELL LEUKEMIA WITHOUT MENTION OF HAVING ACHIEVED REMISSION
	203.11 - PLASMA CELL LEUKEMIA IN REMISSION
	203.12 - PLASMA CELL LEUKEMIA IN RELAPSE
	203.8 - OTHER IMMUNOPROLIFERATIVE NEOPLASMS
	203.80 - OTHER IMMUNOPROLIFERATIVE NEOPLASMS WITHOUT MENTION OF HAVING ACHIEVED REMISSION
	203.81 - OTHER IMMUNOPROLIFERATIVE NEOPLASMS IN REMISSION
	203.82 - OTHER IMMUNOPROLIFERATIVE NEOPLASMS IN RELAPSE
	204 - LYMPHOID LEUKEMIA
	204.0 - ACUTE LYMPHOID LEUKEMIA
	204.00 - ACUTE LYMPHOID LEUKEMIA WITHOUT MENTION OF HAVING ACHIEVED REMISSION
	204.01 - ACUTE LYMPHOID LEUKEMIA IN REMISSION
	204.02 - ACUTE LYMPHOID LEUKEMIA IN RELAPSE
	204.1 - CHRONIC LYMPHOID LEUKEMIA
	204.10 - CHRONIC LYMPHOID LEUKEMIA WITHOUT MENTION OF HAVING ACHIEVED REMISSION
	204.11 - CHRONIC LYMPHOID LEUKEMIA IN REMISSION
	204.12 - CHRONIC LYMPHOID LEUKEMIA IN RELAPSE
	204.2 - SUBACUTE LYMPHOID LEUKEMIA
	204.20 - SUBACUTE LYMPHOID LEUKEMIA WITHOUT MENTION OF HAVING ACHIEVED REMISSION
	204.21 - SUBACUTE LYMPHOID LEUKEMIA IN REMISSION
	204.22 - SUBACUTE LYMPHOID LEUKEMIA IN RELAPSE
	204.8 - OTHER LYMPHOID LEUKEMIA
	204.80 - OTHER LYMPHOID LEUKEMIA WITHOUT MENTION OF HAVING ACHIEVED REMISSION
	204.81 - OTHER LYMPHOID LEUKEMIA IN REMISSION
	204.82 - OTHER LYMPHOID LEUKEMIA IN RELAPSE
	204.9 - UNSPECIFIED LYMPHOID LEUKEMIA
	204.90 - UNSPECIFIED LYMPHOID LEUKEMIA WITHOUT MENTION OF HAVING ACHIEVED REMISSION
	204.91 - UNSPECIFIED LYMPHOID LEUKEMIA IN REMISSION
	204.92 - UNSPECIFIED LYMPHOID LEUKEMIA IN RELAPSE
	205 - MYELOID LEUKEMIA
	205.0 - ACUTE MYELOID LEUKEMIA
	205.00 - ACUTE MYELOID LEUKEMIA WITHOUT MENTION OF HAVING ACHIEVED REMISSION
	205.01 - ACUTE MYELOID LEUKEMIA IN REMISSION
	205.02 - ACUTE MYELOID LEUKEMIA IN RELAPSE
	205.1 - CHRONIC MYELOID LEUKEMIA
	205.10 - CHRONIC MYELOID LEUKEMIA WITHOUT MENTION OF HAVING ACHIEVED REMISSION
	205.11 - CHRONIC MYELOID LEUKEMIA IN REMISSION
	205.12 - CHRONIC MYELOID LEUKEMIA IN RELAPSE
	205.2 - SUBACUTE MYELOID LEUKEMIA
	205.20 - SUBACUTE MYELOID LEUKEMIA WITHOUT MENTION OF HAVING ACHIEVED REMISSION
	205.21 - SUBACUTE MYELOID LEUKEMIA IN REMISSION
	205.22 - SUBACUTE MYELOID LEUKEMIA IN RELAPSE
	205.3 - MYELOID SARCOMA
	205.30 - MYELOID SARCOMA WITHOUT MENTION OF HAVING ACHIEVED REMISSION
	205.31 - MYELOID SARCOMA IN REMISSION
	205.32 - MYELOID SARCOMA IN RELAPSE
	205.8 - OTHER MYELOID LEUKEMIA
	205.80 - OTHER MYELOID LEUKEMIA WITHOUT MENTION OF HAVING ACHIEVED REMISSION
	205.81 - OTHER MYELOID LEUKEMIA IN REMISSION
	205.82 - OTHER MYELOID LEUKEMIA IN RELAPSE
	205.9 - UNSPECIFIED MYELOID LEUKEMIA
	205.90 - UNSPECIFIED MYELOID LEUKEMIA WITHOUT MENTION OF HAVING ACHIEVED REMISSION
	205.91 - UNSPECIFIED MYELOID LEUKEMIA IN REMISSION
	205.92 - UNSPECIFIED MYELOID LEUKEMIA IN RELAPSE
	206 - MONOCYTIC LEUKEMIA
	206.0 - ACUTE MONOCYTIC LEUKEMIA
	206.00 - ACUTE MONOCYTIC LEUKEMIA WITHOUT MENTION OF HAVING ACHIEVED REMISSION
	206.01 - ACUTE MONOCYTIC LEUKEMIA IN REMISSION
	206.02 - ACUTE MONOCYTIC LEUKEMIA IN RELAPSE
	206.1 - CHRONIC MONOCYTIC LEUKEMIA
	206.10 - CHRONIC MONOCYTIC LEUKEMIA WITHOUT MENTION OF HAVING ACHIEVED REMISSION
	206.11 - CHRONIC MONOCYTIC LEUKEMIA IN REMISSION
	206.12 - CHRONIC MONOCYTIC LEUKEMIA IN RELAPSE
	206.2 - SUBACUTE MONOCYTIC LEUKEMIA
	206.20 - SUBACUTE MONOCYTIC LEUKEMIA WITHOUT MENTION OF HAVING ACHIEVED REMISSION
	206.21 - SUBACUTE MONOCYTIC LEUKEMIA IN REMISSION
	206.22 - SUBACUTE MONOCYTIC LEUKEMIA IN RELAPSE
	206.8 - OTHER MONOCYTIC LEUKEMIA
	206.80 - OTHER MONOCYTIC LEUKEMIA WITHOUT MENTION OF HAVING ACHIEVED REMISSION
	206.81 - OTHER MONOCYTIC LEUKEMIA IN REMISSION
	206.82 - OTHER MONOCYTIC LEUKEMIA IN RELAPSE
	206.9 - UNSPECIFIED MONOCYTIC LEUKEMIA
	206.90 - UNSPECIFIED MONOCYTIC LEUKEMIA WITHOUT MENTION OF HAVING ACHIEVED REMISSION
	206.91 - UNSPECIFIED MONOCYTIC LEUKEMIA IN REMISSION
	206.92 - UNSPECIFIED MONOCYTIC LEUKEMIA IN RELAPSE
	207 - OTHER SPECIFIED LEUKEMIA
	207.0 - ACUTE ERYTHREMIA AND ERYTHROLEUKEMIA
	207.00 - ACUTE ERYTHREMIA AND ERYTHROLEUKEMIA WITHOUT MENTION OF HAVING ACHIEVED REMISSION
	207.01 - ACUTE ERYTHREMIA AND ERYTHROLEUKEMIA IN REMISSION
	207.02 - ACUTE ERYTHREMIA AND ERYTHROLEUKEMIA IN RELAPSE
	207.1 - CHRONIC ERYTHREMIA
	207.10 - CHRONIC ERYTHREMIA WITHOUT MENTION OF HAVING ACHIEVED REMISSION
	207.11 - CHRONIC ERYTHREMIA IN REMISSION
	207.12 - CHRONIC ERYTHREMIA IN RELAPSE
	207.2 - MEGAKARYOCYTIC LEUKEMIA
	207.20 - MEGAKARYOCYTIC LEUKEMIA WITHOUT MENTION OF HAVING ACHIEVED REMISSION
	207.21 - MEGAKARYOCYTIC LEUKEMIA IN REMISSION
	207.22 - MEGAKARYOCYTIC LEUKEMIA IN RELAPSE
	207.8 - OTHER SPECIFIED LEUKEMIA
	207.80 - OTHER SPECIFIED LEUKEMIA WITHOUT MENTION OF HAVING ACHIEVED REMISSION
	207.81 - OTHER SPECIFIED LEUKEMIA IN REMISSION
	207.82 - OTHER SPECIFIED LEUKEMIA IN RELAPSE
	208 - LEUKEMIA OF UNSPECIFIED CELL TYPE
	208.0 - ACUTE LEUKEMIA OF UNSPECIFIED CELL TYPE
	208.00 - ACUTE LEUKEMIA OF UNSPECIFIED CELL TYPE WITHOUT MENTION OF HAVING ACHIEVED REMISSION
	208.01 - ACUTE LEUKEMIA OF UNSPECIFIED CELL TYPE IN REMISSION
	208.02 - ACUTE LEUKEMIA OF UNSPECIFIED CELL TYPE IN RELAPSE
	208.1 - CHRONIC LEUKEMIA OF UNSPECIFIED CELL TYPE
	208.10 - CHRONIC LEUKEMIA OF UNSPECIFIED CELL TYPE WITHOUT MENTION OF HAVING ACHIEVED REMISSION
	208.11 - CHRONIC LEUKEMIA OF UNSPECIFIED CELL TYPE IN REMISSION
	208.12 - CHRONIC LEUKEMIA OF UNSPECIFIED CELL TYPE IN RELAPSE
	208.2 - SUBACUTE LEUKEMIA OF UNSPECIFIED CELL TYPE
	208.20 - SUBACUTE LEUKEMIA OF UNSPECIFIED CELL TYPE WITHOUT MENTION OF HAVING ACHIEVED REMISSION
	208.21 - SUBACUTE LEUKEMIA OF UNSPECIFIED CELL TYPE IN REMISSION
	208.22 - SUBACUTE LEUKEMIA OF UNSPECIFIED CELL TYPE IN RELAPSE
	208.8 - OTHER LEUKEMIA OF UNSPECIFIED CELL TYPE
	208.80 - OTHER LEUKEMIA OF UNSPECIFIED CELL TYPE WITHOUT MENTION OF HAVING ACHIEVED REMISSION
	208.81 - OTHER LEUKEMIA OF UNSPECIFIED CELL TYPE IN REMISSION
	208.82 - OTHER LEUKEMIA OF UNSPECIFIED CELL TYPE IN RELAPSE
	208.9 - UNSPECIFIED LEUKEMIA
	208.90 - UNSPECIFIED LEUKEMIA WITHOUT MENTION OF HAVING ACHIEVED REMISSION
	208.91 - UNSPECIFIED LEUKEMIA IN REMISSION
	208.92 - UNSPECIFIED LEUKEMIA IN RELAPSE
COMPONENT, Charlson Deyo, Occurrence of metastatic solid tumor
This event measure was defined as occurring when any of the following criteria were met:
	The occurrence of Inpatient with the following attributes:
	Diagnosis Code (Any Position) is any of: { "196", "196.0", "196.1", "196.2", "196.3", "196.5", "196.6", "196.8", "196.9", "197", "197.0", "197.1", "197.2", "197.3", "197.4", "197.5", "197.6", "197.7", "197.8", "198", "198.0", "198.1", "198.2", "198.3", "198.4", "198.5", "198.6", "198.7", "198.8", "198.81", "198.82", "198.89", "199", "199.0", "199.1", "199.2" }
	196 - SECONDARY AND UNSPECIFIED MALIGNANT NEOPLASM OF LYMPH NODES
	196.0 - SECONDARY AND UNSPECIFIED MALIGNANT NEOPLASM OF LYMPH NODES OF HEAD FACE AND NECK
	196.1 - SECONDARY AND UNSPECIFIED MALIGNANT NEOPLASM OF INTRATHORACIC LYMPH NODES
	196.2 - SECONDARY AND UNSPECIFIED MALIGNANT NEOPLASM OF INTRA-ABDOMINAL LYMPH NODES
	196.3 - SECONDARY AND UNSPECIFIED MALIGNANT NEOPLASM OF LYMPH NODES OF AXILLA AND UPPER LIMB
	196.5 - SECONDARY AND UNSPECIFIED MALIGNANT NEOPLASM OF LYMPH NODES OF INGUINAL REGION AND LOWER LIMB
	196.6 - SECONDARY AND UNSPECIFIED MALIGNANT NEOPLASM OF INTRAPELVIC LYMPH NODES
	196.8 - SECONDARY AND UNSPECIFIED MALIGNANT NEOPLASM OF LYMPH NODES OF MULTIPLE SITES
	196.9 - SECONDARY AND UNSPECIFIED MALIGNANT NEOPLASM OF LYMPH NODES SITE UNSPECIFIED
	197 - SECONDARY MALIGNANT NEOPLASM OF RESPIRATORY AND DIGESTIVE SYSTEMS
	197.0 - SECONDARY MALIGNANT NEOPLASM OF LUNG
	197.1 - SECONDARY MALIGNANT NEOPLASM OF MEDIASTINUM
	197.2 - SECONDARY MALIGNANT NEOPLASM OF PLEURA
	197.3 - SECONDARY MALIGNANT NEOPLASM OF OTHER RESPIRATORY ORGANS
	197.4 - SECONDARY MALIGNANT NEOPLASM OF SMALL INTESTINE INCLUDING DUODENUM
	197.5 - SECONDARY MALIGNANT NEOPLASM OF LARGE INTESTINE AND RECTUM
	197.6 - SECONDARY MALIGNANT NEOPLASM OF RETROPERITONEUM AND PERITONEUM
	197.7 - MALIGNANT NEOPLASM OF LIVER SECONDARY
	197.8 - SECONDARY MALIGNANT NEOPLASM OF OTHER DIGESTIVE ORGANS AND SPLEEN
	198 - SECONDARY MALIGNANT NEOPLASM OF OTHER SPECIFIED SITES
	198.0 - SECONDARY MALIGNANT NEOPLASM OF KIDNEY
	198.1 - SECONDARY MALIGNANT NEOPLASM OF OTHER URINARY ORGANS
	198.2 - SECONDARY MALIGNANT NEOPLASM OF SKIN
	198.3 - SECONDARY MALIGNANT NEOPLASM OF BRAIN AND SPINAL CORD
	198.4 - SECONDARY MALIGNANT NEOPLASM OF OTHER PARTS OF NERVOUS SYSTEM
	198.5 - SECONDARY MALIGNANT NEOPLASM OF BONE AND BONE MARROW
	198.6 - SECONDARY MALIGNANT NEOPLASM OF OVARY
	198.7 - SECONDARY MALIGNANT NEOPLASM OF ADRENAL GLAND
	198.8 - SECONDARY MALIGNANT NEOPLASM OF OTHER SPECIFIED SITES
	198.81 - SECONDARY MALIGNANT NEOPLASM OF BREAST
	198.82 - SECONDARY MALIGNANT NEOPLASM OF GENITAL ORGANS
	198.89 - SECONDARY MALIGNANT NEOPLASM OF OTHER SPECIFIED SITES
	199 - MALIGNANT NEOPLASM WITHOUT SPECIFICATION OF SITE
	199.0 - DISSEMINATED MALIGNANT NEOPLASM
	199.1 - OTHER MALIGNANT NEOPLASM OF UNSPECIFIED SITE
	199.2 - MALIGNANT NEOPLASM ASSOCIATED WITH TRANSPLANTED ORGAN
	The occurrence of Outpatient with the following attributes:
	Diagnosis Code (Any Position) is any of: { "196", "196.0", "196.1", "196.2", "196.3", "196.5", "196.6", "196.8", "196.9", "197", "197.0", "197.1", "197.2", "197.3", "197.4", "197.5", "197.6", "197.7", "197.8", "198", "198.0", "198.1", "198.2", "198.3", "198.4", "198.5", "198.6", "198.7", "198.8", "198.81", "198.82", "198.89", "199", "199.0", "199.1", "199.2" }
	196 - SECONDARY AND UNSPECIFIED MALIGNANT NEOPLASM OF LYMPH NODES
	196.0 - SECONDARY AND UNSPECIFIED MALIGNANT NEOPLASM OF LYMPH NODES OF HEAD FACE AND NECK
	196.1 - SECONDARY AND UNSPECIFIED MALIGNANT NEOPLASM OF INTRATHORACIC LYMPH NODES
	196.2 - SECONDARY AND UNSPECIFIED MALIGNANT NEOPLASM OF INTRA-ABDOMINAL LYMPH NODES
	196.3 - SECONDARY AND UNSPECIFIED MALIGNANT NEOPLASM OF LYMPH NODES OF AXILLA AND UPPER LIMB
	196.5 - SECONDARY AND UNSPECIFIED MALIGNANT NEOPLASM OF LYMPH NODES OF INGUINAL REGION AND LOWER LIMB
	196.6 - SECONDARY AND UNSPECIFIED MALIGNANT NEOPLASM OF INTRAPELVIC LYMPH NODES
	196.8 - SECONDARY AND UNSPECIFIED MALIGNANT NEOPLASM OF LYMPH NODES OF MULTIPLE SITES
	196.9 - SECONDARY AND UNSPECIFIED MALIGNANT NEOPLASM OF LYMPH NODES SITE UNSPECIFIED
	197 - SECONDARY MALIGNANT NEOPLASM OF RESPIRATORY AND DIGESTIVE SYSTEMS
	197.0 - SECONDARY MALIGNANT NEOPLASM OF LUNG
	197.1 - SECONDARY MALIGNANT NEOPLASM OF MEDIASTINUM
	197.2 - SECONDARY MALIGNANT NEOPLASM OF PLEURA
	197.3 - SECONDARY MALIGNANT NEOPLASM OF OTHER RESPIRATORY ORGANS
	197.4 - SECONDARY MALIGNANT NEOPLASM OF SMALL INTESTINE INCLUDING DUODENUM
	197.5 - SECONDARY MALIGNANT NEOPLASM OF LARGE INTESTINE AND RECTUM
	197.6 - SECONDARY MALIGNANT NEOPLASM OF RETROPERITONEUM AND PERITONEUM
	197.7 - MALIGNANT NEOPLASM OF LIVER SECONDARY
	197.8 - SECONDARY MALIGNANT NEOPLASM OF OTHER DIGESTIVE ORGANS AND SPLEEN
	198 - SECONDARY MALIGNANT NEOPLASM OF OTHER SPECIFIED SITES
	198.0 - SECONDARY MALIGNANT NEOPLASM OF KIDNEY
	198.1 - SECONDARY MALIGNANT NEOPLASM OF OTHER URINARY ORGANS
	198.2 - SECONDARY MALIGNANT NEOPLASM OF SKIN
	198.3 - SECONDARY MALIGNANT NEOPLASM OF BRAIN AND SPINAL CORD
	198.4 - SECONDARY MALIGNANT NEOPLASM OF OTHER PARTS OF NERVOUS SYSTEM
	198.5 - SECONDARY MALIGNANT NEOPLASM OF BONE AND BONE MARROW
	198.6 - SECONDARY MALIGNANT NEOPLASM OF OVARY
	198.7 - SECONDARY MALIGNANT NEOPLASM OF ADRENAL GLAND
	198.8 - SECONDARY MALIGNANT NEOPLASM OF OTHER SPECIFIED SITES
	198.81 - SECONDARY MALIGNANT NEOPLASM OF BREAST
	198.82 - SECONDARY MALIGNANT NEOPLASM OF GENITAL ORGANS
	198.89 - SECONDARY MALIGNANT NEOPLASM OF OTHER SPECIFIED SITES
	199 - MALIGNANT NEOPLASM WITHOUT SPECIFICATION OF SITE
	199.0 - DISSEMINATED MALIGNANT NEOPLASM
	199.1 - OTHER MALIGNANT NEOPLASM OF UNSPECIFIED SITE
	199.2 - MALIGNANT NEOPLASM ASSOCIATED WITH TRANSPLANTED ORGAN
COMPONENT, Charlson Deyo, Occurrence of myocardial infarction, MI
This event measure was defined as occurring when any of the following criteria were met:
	The occurrence of Inpatient with the following attributes:
	Diagnosis Code (Any Position) is any of: { "410", "410.0", "410.00", "410.01", "410.02", "410.1", "410.10", "410.11", "410.12", "410.2", "410.20", "410.21", "410.22", "410.3", "410.30", "410.31", "410.32", "410.4", "410.40", "410.41", "410.42", "410.5", "410.50", "410.51", "410.52", "410.6", "410.60", "410.61", "410.62", "410.7", "410.70", "410.71", "410.72", "410.8", "410.80", "410.81", "410.82"…
	410 - ACUTE MYOCARDIAL INFARCTION
	410.0 - ACUTE MYOCARDIAL INFARCTION OF ANTEROLATERAL WALL
	410.00 - ACUTE MYOCARDIAL INFARCTION OF ANTEROLATERAL WALL EPISODE OF CARE UNSPECIFIED
	410.01 - ACUTE MYOCARDIAL INFARCTION OF ANTEROLATERAL WALL INITIAL EPISODE OF CARE
	410.02 - ACUTE MYOCARDIAL INFARCTION OF ANTEROLATERAL WALL SUBSEQUENT EPISODE OF CARE
	410.1 - ACUTE MYOCARDIAL INFARCTION OF OTHER ANTERIOR WALL
	410.10 - ACUTE MYOCARDIAL INFARCTION OF OTHER ANTERIOR WALL EPISODE OF CARE UNSPECIFIED
	410.11 - ACUTE MYOCARDIAL INFARCTION OF OTHER ANTERIOR WALL INITIAL EPISODE OF CARE
	410.12 - ACUTE MYOCARDIAL INFARCTION OF OTHER ANTERIOR WALL SUBSEQUENT EPISODE OF CARE
	410.2 - ACUTE MYOCARDIAL INFARCTION OF INFEROLATERAL WALL
	410.20 - ACUTE MYOCARDIAL INFARCTION OF INFEROLATERAL WALL EPISODE OF CARE UNSPECIFIED
	410.21 - ACUTE MYOCARDIAL INFARCTION OF INFEROLATERAL WALL INITIAL EPISODE OF CARE
	410.22 - ACUTE MYOCARDIAL INFARCTION OF INFEROLATERAL WALL SUBSEQUENT EPISODE OF CARE
	410.3 - ACUTE MYOCARDIAL INFARCTION OF INFEROPOSTERIOR WALL
	410.30 - ACUTE MYOCARDIAL INFARCTION OF INFEROPOSTERIOR WALL EPISODE OF CARE UNSPECIFIED
[truncated: 2,755 more rows]
