# Supplementary material for: Reproducibility of real-world evidence studies using clinical practice data to inform regulatory and coverage decisions
Source: Nat Commun. 2022 Aug 31;13:5126. doi: 10.1038/s41467-022-32310-3 (PMC9430007; doi:10.1038/s41467-022-32310-3)
Supplement: Supplementary file 7 — Supplementary Dataset 4 [file 41467_2022_32310_MOESM7_ESM.zip › Data S4 Study specific author contact files with details of implementation/REPEAT_096_final.xlsx]

## Sheet: Assumptions
Category	Assumptions
MEASURES	The algorithms used to define the variables for replication of the study are provided in the worksheet named 'codes'
Outcomes	We measured TB test during the baseline period among RA patients who initiated a bDMARD as our descriptive outcome
Inclusion/Exclusion	The manuscript states that RA diagnosis as an inclusion criterion can be 1 inpatient or at least 2 outpatient diagnosis claims. When requiring 2 outpatient RA diagnosis, no gaps between the diagnosis codes were specified, so we assumed there was no gap requirement between 2 outpatient RA claims (which meant two diagnosis could occur on same day). Index RA date was assumed as the 2nd outpatient RA…
	The methods section stated "For the DMARD measure, patients were required to be continuously enrolled for a 12-month period between July 1 and June 30 of the following year." Therefore, we assumed that the 12 month enrollment requirement was applied to the July-June window following the index date
	We assumed HCPCS codes along with prescription claims were used to defined DMARDs and assumed HCPCS codes are provided in work sheet 'codes'
Covariates	We assumed covariates were assessed between the July-June required 12 month enrollment period following the index date
	We assumed TB tests was defined using the following ICD-9 code: V74.1 and CPT codes: 99211, 86580
	We were unclear about how RA prevalence mentioned in the Table 1 was measured. We assumed it's 100% for our cohort because everyone has to have one RA diagnosis to enter the cohort.
	For the cost variables, mentioned in the Table 1, we noticed some negative values in our database. As the manuscript did not mention how the negative cost values were treated, we summed all the cost without any further modification.
COHORT CREATION
ANALYSIS

## Sheet: Programming_protocol
1	AIM
	To assess the geographic differences in the quality, access, and cost of care for patients with RA.
2	DATA SOURCE
	Truven MarketScan (from 07/01/2008-06/30/2014)
3	COHORT IDENTIFICATION
	Cohort Summary
	US residents in the MarketScan data aged ≥ 18 years that had ≥ 1 inpatient or ≥ 2 outpatient claims with a valid RA diagnosis between July 1, 2008, and June 30, 2014 (individual level)
	Important steps in cohort formation
3.1	Inclusion criteria
3.1.1	Patients with ≥ 1 inpatient or ≥ 2 outpatient claims with a valid RA diagnosis between July 1, 2008, and June 30, 2014 (ICD-9 diagnosis codes 714.0, 714.1, 714.2, and 714.81)
	No gap requirement between the 2 outpatient claims (which meant two diagnosis could occur on same day)
	Index date is the 1st inpatient RA dx or 2nd outpatient RA dx date.
3.1.2	Age >= 18 years on the index date
3.1.3	Continuously enrolled for a 12-month period between July 1 after the index date and June 30 of the following year.
	Example:
	If the index date is 6/1/2010, then the patient is required to be continuously enrolled from 7/1/2010 to 6/30/2011.
	If the index date is 10/1/2010, then the patient is required to be continuously enrolled from 7/1/2011 to 6/30/2012.
Note	We want to capture patient-year level cohort.
	A patient can enter the cohort multiple times by contributing to up to 6 patient-years (7/1/2008-6/30/2009, 7/1/2009-6/30/2010, …etc.).
3.2	Exclusion criteria
	Exclude if not assigned to a valid metropolitan statistical areas (MSA) on the index date
3.3	Flow chart
	Cohort after ≥ 1 inpatient or ≥ 2 outpatient claims with RA diagnosis (N = )
	Age ≥ 18 years old (N = )
	Continuous enrollment (N = )
	Assigned to a valid MSA (N = )
4	COVARIATES
	Demographics: Measured on the index date
	Age
	Female
	Quality measures: Measured during the 1 year enrollment period
	DMARD use (all DMARDs): methotrexate, auranofin, azathioprine, cyclophosphamide, cyclosporine, hydroxychloroquine, leflunomide, minocycline, mycophenolate, penicillamine, sulfasalazine, abatacept, adalimumab, anakinra, certolizumab, etanercept, golimumab, infliximab, rituximab, and tocilizumab
	DMARD use (biologic DMARDs): abatacept, adalimumab, anakinra, certolizumab, etanercept, golimumab, infliximab, rituximab, and tocilizumab
	Access measures: Measured during the 1 year enrollment period
	Rheumatologist visit
	Elixhauser comorbidities: Measured during the 1 year enrollment period
	Hypertension, uncomplicated
	Chronic pulmonary disease
	Hypothyroidism
	Diabetes, uncomplicated
	Depression
	Cardiac arrhythmia
	Fluid and electrolyte disorders
	Obesity
	Valvular disease
	Deficiency anemia
	Peripheral vascular disorders
	Solid tumor without metastasis
	Heart failure
	Liver disease
	Cost variables: Measured during the 1 year enrollment period
5	OUTCOME
	Number of patients who underwent TB testing procedure only among RA patients who initiated biological DMARD (bDMARD)
	Assessed during the 1 year enrollment period
6	Table 1
	Demographics	% (n)
	Female
	Age, mean (SD)
	Quality measures
	DMARD use (all DMARDs)
	DMARD use (biologic DMARDs)
	TB test
	Access measures
	RA prevalence
	Rheumatologist visit
	Cost, mean (SD)
	Inpatient
	Outpatient
	Pharmacy
	Total
	RA-related cost
	Inpatient
	Outpatient
	Total
	Elixhauser comorbidities
	Hypertension, uncomplicated
	Chronic pulmonary disease
	Hypothyroidism
	Diabetes, uncomplicated
	Depression
	Cardiac arrhythmia
	Fluid and electrolyte disorders
	Obesity
	Valvular disease
	Deficiency anemia
	Peripheral vascular disorders
	Solid tumor without metastasis
	Heart failure
	Liver disease
	Total, n

## Sheet: Attrition table
	Flowchart of the study cohort assembly (Step 3.3 from protocol)
	Cohort after ≥ 1 inpatient or ≥ 2 outpatient claims with RA diagnosis (N = 1,396,647)
	Age ≥ 18 years old (N = 1,390,254)
	Continuous enrollment (N = 621,984)
	Assigned to a valid MSA (N = 515,782)

## Sheet: Table 1
	ORIGINAL STUDY	REPLICATED STUDY
Category	Eligible for DMARD use, %	Eligible for DMARD use, %
Demographics
Female	379,392 (75.7%)	393,166 (76.2%)
Age, mean (SD)	57.3 (13.8)	57.7 (13.6)
Quality measures
DMARD use (all DMARDs)	321,435 (64.1%)	387,449 (75.1%)
DMARD use (biologic DMARDs)	148,372 (29.6%)	193,202 (37.5%)
Access measures
RA prevalence	501,376 (0.6%)	1
Rheumatologist visit	288,590 (57.6%)	285,440 (55.3%)
Cost, mean (SD)
Inpatient	5,257 (25,157)	4,682 (24,403)
Outpatient	11,394 (22,215)	11,568 (23,217)
Pharmacy	5,849 (10,796)	8,730 (13,593)
Total	22,501 (28,419)	24,980 (39,628)
RA-related cost
Inpatient	2,326 (12,285)	1,547 (10,453)
Outpatient	3,683 (12,031)	3,987 (12,373)
Total	6,009 (17,378)	5,534 (16,516)
Elixhauser comorbidities
Hypertension, uncomplicated	227,811 (45.4%)	228,109 (44.2%)
Chronic pulmonary disease	94,375 (18.8%)	89,570 (17.4%)
Hypothyroidism	93,243 (18.6%)	88,740 (17.2%)
Diabetes, uncomplicated	81,639 (16.3%)	83,554 (16.2%)
Depression	71,609 (14.3%)	45,833 (8.9%)
Cardiac arrhythmia	55,758 (11.1%)	47,867 (9.3%)
Fluid and electrolyte disorders	41,105 (8.2)	36,894 (7.2%)
Obesity	40,251 (8.0%)	37,300 (7.2%)
Valvular disease	37,407 (7.5%)	37,855 (7.3%)
Deficiency anemia	35,663 (7.1%)	79,664 (15.5%)
Peripheral vascular disorders	34,864 (7.0%)	35,584 (7.3%)
Solid tumor without metastasis	31,195 (6.2%)	50,403 (9.8%)
Heart failure	26,771 (5.3%)	22,752 (4.4%)
Liver disease	25,393 (5.1%)	14,408 (2.8%)
Total, n	501376	515782

## Sheet: Outcomes
Outcome: TB test during baseline period
Among bDMARD patients
	bDMARD patients	TB Testing
ORIGINAL STUDY	34198	10,695 (31%)
REPLICATED STUDY	193202	87,078 (45.07%)

## Sheet: Codes
All diagnosis and HCPCS codes are measured in any position and any care setting
DMARDS are measured using prescription claims
bDMARDS are measured using prescription claim and HCPCS codes
Condition	ICD-9 codes
Hypertension, uncomplicated	401.1, 401.9
Chronic pulmonary disease	490-492.8, 493.00-493.91, 494.x-505.x, 506.4
Hypothyroidism	243-244.2, 244.8, 244.9
Diabetes, umcomplicated	250.0-250.3
Depression	300.4, 301.12, 309.0, 309.1, 311
Cardiac arrhythmia	426.10, 426.11, 426.13, 426.2-426.53, 426.6-426.8, 427.0, 427.2, 427.31, 427.60, 427.9, 785.0, V45.0, V53.3
Fluid and electrolyte disorders	276.x
Obesity	278
Valvular disease	093.2, 394.0-397.1, 424.0- 424.91, 746.3-746.6, V42.2, V43.3
Deficiency anemia	280.1-281.9, 285.9
Peripheral vascular disorders	440.x, 441.2, 441.4, 441.7, 441.9, 443.1- 443.9, 447.1, 557.1, 557.9, V43.4
Solid tumor without metastasis	140.x-172.x, 174.x, 175.x, 179.x-195.x, V10.x
Heart failure	398.91, 402.11, 402.91, 404.11, 404.13, 404.91, 404.93, 428.x
Liver disease	070.32, 070.33, 070.54, 456.0, 456.1, 456.2, 571.0, 571.2-571.9, 572.3, 572.8, V42.7
RA	714.0, 714.1, 714.2, and 714.81
TB testing	V74.1
TB testing	CPT codes: 99211, 86580
bDMARDS	HCPCS codes
Methotrexate	J8610, J9250, J9260
Abatacept	J0129
Adalimumab	J0135
Certolizumab	J0717, J0718
Etanercept	J1438
Golimumab	J1602
Infliximab	J1745
Rituximab	J9310
Tocilizumab	J3262
Cost measures
Inpatient cost	assessed using inpatient admission file, ‘TOTPAY’ variable - calculate the sum of the ‘totpay’ value for each patient
Outpatient cost	assessed using outpatient service file, ‘PAYMENT’ variable - calculate the sum of the ‘payment’ value for each patient
Pharmacy cost	assessed using drug file file, ‘PAYMENT’ variable - calculate the sum of the ‘payment’ value for each patient
RA related costs	the above costs associated with RA diagnosis
