# Supplementary material for: Reproducibility of real-world evidence studies using clinical practice data to inform regulatory and coverage decisions
Source: Nat Commun. 2022 Aug 31;13:5126. doi: 10.1038/s41467-022-32310-3 (PMC9430007; doi:10.1038/s41467-022-32310-3)
Supplement: Supplementary file 7 — Supplementary Dataset 4 [file 41467_2022_32310_MOESM7_ESM.zip › Data S4 Study specific author contact files with details of implementation/REPEAT_100_final.xlsx]

## Sheet: Assumptions
Category	Assumptions
MEAURES	The algorithms used to define all the variables used in the replication of the study are given in the sheet named 'codes'
Inclusion/Exclusion	We assumed all the inclusion/exclusion criteria were defined in any diagnosis/procedure position and any care setting
	The manuscript mentions "we also included hysterectomy as a POP surgery if there was a primary diagnosis of prolapse associated with the hysterectomy which occurred on the same date as surgery". But the codes to define hysterectomy was not provided. Hence, we assumed that the following codes (“58152”, “58267”, “58293”) was used as the Hysterectomy codes to define pelvic organ prolapse (POP) surge…
	We assumed wash-out of 3 years for Stress urinary incontinence (SUI) and POP surgeries
Outcomes	We assumed any procedure position and any care setting to define the outcome
Covariates	We assumed any procedure position and any care setting to define the debulking agents
COHORT CREATION
ANALYSIS

## Sheet: Attrition table
Women between 18-84 years who underwent Stress urinary incontinence (SUI) surgeries between 2007-2014 from MarketScan database
	Less Excluded Patients	Remaining Patients
All patients in our database		185306593
Patient with SUI surgeries between 2007-2014 Date of surgery is cohort entry date (CED)	-185015249	291344
Excluded due to insufficient medical enrollment [assessed 1095 days prior up to and including CED]	-181616	109728
Excluded due to prior event of SUI surgery [wash-out of 1095 days]	-426	109302
Excluded based on Age less than 18 years on CED	-56	109246
Excluded based on Age more than 84 years on CED	-778	108468
Excluded based on Gender, if not female on CED	-1387	107081
Excluded based on Pelvic organ prolapse (POP) surgeries [assessed 1095 days prior to and up to 30 days after CED]	-48486	58595
Final cohort		58595

## Sheet: Cohort as text
COHORT CREATION Cohort Entry Entry date: Between Jan 01, 2007 and Dec 31, 2014. If a patient has multiple possible qualifying cohort entry events, the patient enters the cohort on the first-occurring qualifying event before exclusions are applied. Enrollment Measure: Enrollment Prior Enrollment: 1095 days Cohort Inclusion Measure: SUI surgery with a washout period of 1095 days. For the purposes o…

## Sheet: Analysis as text
Statistical Analysis Patient Characteristics This study evaluated the following patient characteristics: Age category Region Urethral Bulking Agents (Prior) measured 1095 days prior up to cohort entry date Urethral Bulking Agents (Concurrent) measure 30 days before or after cohort entry date Urethral Bulking Agents (prior/concurrent) The default assessment period for the above was the period begi…

## Sheet: Table 1
	ORIGINAL STUDY		REPLICATED STUDY
Variable	SUI only cohort		SUI only cohort
Number of patients	48196		56549
Age category
18 - 44; %	26.6%		26.8%
45 - 54; %	0.37		37.4%
55 - 64; %	0.25		25.1%
65 - 74; %	7.7%		7.4%
75 - 84; %	3.6%		3.3%
Region
Northeast; %	8.5%		10.3%
Northcentral; %	27.8%		26.9%
South; %	48.1%		46.5%
West; %	15.7%		15.6%
Urethral Bulking Agents
Prior; %	0.8%		0.9%
Concurrent; %	0.1%		0.1%
Year of Cohort Entry Date
2007; %	10.6%		10.3%
2008; %	12.3%		11.7%
2009; %	17.3%		16.5%
2010; %	14.9%		14.1%
2011; %	15.5%		16.5%
2012; %	11.5%		13.4%
2013; %	10.7%		10.1%
2014; %	7.2%		7.4%

## Sheet: Outcomes
Outcome: 5-year cumulative incidence of subsequent SUI or POP surgery with 3-year look back period
ORIGINAL STUDY
Cohort	Cumulative incidence (95% CI)
Age < 65 years	5.2 (4.8–5.5)
Age >=65 years	5.9 (5.0–6.8)
REPLICATED STUDY
Cohort	Cumulative incidence (95% CI)
Age < 65 years	2.7 (2.6, 2.9)
Age >=65 years	3.7 (3.2, 4.2)

## Sheet: Codes
Region
This measure re-categorizes Region as follows:
	Northeast: { 1 - Northeast }
	Northcentral: { 2 - North Central }
	South: { 3 - South }
	West: { 4 - West }
Hysterectomy
This event measure was defined as occurring when any of the following criteria were met:
	The occurrence of Inpatient with the following attributes:
	Procedure Code (Any Position), CPT and HCPC is any of: { "58152", "58267", "58293" }
	58152 - Total abdominal hysterectomy (corpus and cervix), with or without removal of tube(s), with or without removal of ovary(s); with colpo-urethrocystopexy (eg, Marshall-Marchetti-Krantz, Burch)
	58267 - Vaginal hysterectomy, for uterus 250 g or less; with colpo-urethrocystopexy (Marshall-Marchetti-Krantz type, Pereyra type) with or without endoscopic control / Vaginal hysterectomy, for uterus 250 grams or less; with colpo-urethrocystopexy (Marshall-Marchetti-Krantz type, Pereyra type) with or without endoscopic control / Vaginal hysterectomy; with colpo-urethrocystopexy (Marshall-Marchet…
	58293 - Vaginal hysterectomy, for uterus greater than 250 g; with colpo-urethrocystopexy (Marshall-Marchetti-Krantz type, Pereyra type) with or without endoscopic control / Vaginal hysterectomy, for uterus greater than 250 grams; with colpo-urethrocystopexy (Marshall-Marchetti-Krantz type, Pereyra type) with or without endoscopic control
	The occurrence of Outpatient with the following attributes:
	Procedure Code (Position 1), CPT and HCPC is any of: { "58152", "58267", "58293" }
	58152 - Total abdominal hysterectomy (corpus and cervix), with or without removal of tube(s), with or without removal of ovary(s); with colpo-urethrocystopexy (eg, Marshall-Marchetti-Krantz, Burch)
	58267 - Vaginal hysterectomy, for uterus 250 g or less; with colpo-urethrocystopexy (Marshall-Marchetti-Krantz type, Pereyra type) with or without endoscopic control / Vaginal hysterectomy, for uterus 250 grams or less; with colpo-urethrocystopexy (Marshall-Marchetti-Krantz type, Pereyra type) with or without endoscopic control / Vaginal hysterectomy; with colpo-urethrocystopexy (Marshall-Marchet…
	58293 - Vaginal hysterectomy, for uterus greater than 250 g; with colpo-urethrocystopexy (Marshall-Marchetti-Krantz type, Pereyra type) with or without endoscopic control / Vaginal hysterectomy, for uterus greater than 250 grams; with colpo-urethrocystopexy (Marshall-Marchetti-Krantz type, Pereyra type) with or without endoscopic control
Outcome
This measure creates a logical OR of events, and identifies all occurrences of one or more specified events:
	SUI surgery
	POP surgery
POP diagnosis
This event measure was defined as occurring when any of the following criteria were met:
	The occurrence of Inpatient with the following attributes:
	Diagnosis Code (Any Position), ICD-9 is any of: { "618.0", "618.00", "618.01", "618.02", "618.03", "618.04", "618.05", "618.09", "618.1", "618.2", "618.3", "618.4", "618.5", "618.6", "618.7", "618.8", "618.81", "618.82", "618.83", "618.84", "618.89", "618.9" }
	618.0 - PROLAPSE OF VAGINAL WALLS WITHOUT MENTION OF UTERINE PROLAPSE
	618.00 - UNSPECIFIED PROLAPSE OF VAGINAL WALLS
	618.01 - CYSTOCELE MIDLINE
	618.02 - CYSTOCELE LATERAL
	618.03 - URETHROCELE
	618.04 - RECTOCELE
	618.05 - PERINEOCELE
	618.09 - OTHER PROLAPSE OF VAGINAL WALLS WITHOUT MENTION OF UTERINE PROLAPSE
	618.1 - UTERINE PROLAPSE WITHOUT VAGINAL WALL PROLAPSE
	618.2 - UTEROVAGINAL PROLAPSE INCOMPLETE
	618.3 - UTEROVAGINAL PROLAPSE COMPLETE
	618.4 - UTEROVAGINAL PROLAPSE UNSPECIFIED
	618.5 - PROLAPSE OF VAGINAL VAULT AFTER HYSTERECTOMY
	618.6 - VAGINAL ENTEROCELE CONGENITAL OR ACQUIRED
	618.7 - OLD LACERATION OF MUSCLES OF PELVIC FLOOR
	618.8 - OTHER SPECIFIED GENITAL PROLAPSE
	618.81 - INCOMPETENCE OR WEAKENING OF PUBOCERVICAL TISSUE
	618.82 - INCOMPETENCE OR WEAKENING OF RECTOCERVICAL TISSUE
	618.83 - PELVIC MUSCLE WASTING
	618.84 - CERIVAL STUMP PROLAPSE
	618.89 - OTHER SPECIFIED GENITAL PROLAPSE
	618.9 - UNSPECIFIED GENITAL PROLAPSE
	The occurrence of Outpatient with the following attributes:
	Diagnosis Code (Any Position), ICD-9 is any of: { "618.0", "618.00", "618.01", "618.02", "618.03", "618.04", "618.05", "618.09", "618.1", "618.2", "618.3", "618.4", "618.5", "618.6", "618.7", "618.8", "618.81", "618.82", "618.83", "618.84", "618.89", "618.9" }
	618.0 - PROLAPSE OF VAGINAL WALLS WITHOUT MENTION OF UTERINE PROLAPSE
	618.00 - UNSPECIFIED PROLAPSE OF VAGINAL WALLS
	618.01 - CYSTOCELE MIDLINE
	618.02 - CYSTOCELE LATERAL
	618.03 - URETHROCELE
	618.04 - RECTOCELE
	618.05 - PERINEOCELE
	618.09 - OTHER PROLAPSE OF VAGINAL WALLS WITHOUT MENTION OF UTERINE PROLAPSE
	618.1 - UTERINE PROLAPSE WITHOUT VAGINAL WALL PROLAPSE
	618.2 - UTEROVAGINAL PROLAPSE INCOMPLETE
	618.3 - UTEROVAGINAL PROLAPSE COMPLETE
	618.4 - UTEROVAGINAL PROLAPSE UNSPECIFIED
	618.5 - PROLAPSE OF VAGINAL VAULT AFTER HYSTERECTOMY
	618.6 - VAGINAL ENTEROCELE CONGENITAL OR ACQUIRED
	618.7 - OLD LACERATION OF MUSCLES OF PELVIC FLOOR
	618.8 - OTHER SPECIFIED GENITAL PROLAPSE
	618.81 - INCOMPETENCE OR WEAKENING OF PUBOCERVICAL TISSUE
	618.82 - INCOMPETENCE OR WEAKENING OF RECTOCERVICAL TISSUE
	618.83 - PELVIC MUSCLE WASTING
	618.84 - CERIVAL STUMP PROLAPSE
	618.89 - OTHER SPECIFIED GENITAL PROLAPSE
	618.9 - UNSPECIFIED GENITAL PROLAPSE
POP surgery
This measure creates a flag that is true on the days that are identified:
	POP part 1
	POP part 2
POP part 1
This event measure was defined as occurring when any of the following criteria were met:
	The occurrence of Inpatient with the following attributes:
	Procedure Code (Any Position), CPT and HCPC is any of: { "56810", "57106", "57107", "57109", "57110", "57111", "57112", "57120", "57200", "57210", "57230", "57240", "57250", "57260", "57265", "57267", "57268", "57270", "57280", "57282", "57283", "57284", "57285", "57423", "57425", "58400" }
	56810 - Perineoplasty, repair of perineum, nonobstetrical (separate procedure)
	57106 - Vaginectomy, partial removal of vaginal wall / Vaginectomy, partial removal of vaginal wall;
	57107 - Vaginectomy, partial removal of vaginal wall; with removal of paravaginal tissue (radical vaginectomy)
	57109 - Vaginectomy, partial removal of vaginal wall; with removal of paravaginal tissue (radical vaginectomy) with bilateral total pelvic lymphadenectomy and para-aortic lymph node sampling (biopsy)
	57110 - Vaginectomy, complete removal of vaginal wall / Vaginectomy, complete removal of vaginal wall;
	57111 - Vaginectomy, complete removal of vaginal wall; with removal of paravaginal tissue (radical vaginectomy)
	57112 - Vaginectomy, complete removal of vaginal wall; with removal of paravaginal tissue (radical vaginectomy) with bilateral total pelvic lymphadenectomy and para-aortic lymph node sampling (biopsy)
	57120 - Colpocleisis (Le Fort type)
	57200 - Colporrhaphy, suture of injury of vagina (nonobstetrical)
	57210 - Colpoperineorrhaphy, suture of injury of vagina and/or perineum (nonobstetrical)
	57230 - Plastic repair of urethrocele
	57240 - Anterior colporrhaphy, repair of cystocele with or without repair of urethrocele
	57250 - Posterior colporrhaphy, repair of rectocele with or without perineorrhaphy
	57260 - Combined anteroposterior colporrhaphy / Combined anteroposterior colporrhaphy;
	57265 - Combined anteroposterior colporrhaphy; with enterocele repair
	57267 - Insertion of mesh or other prosthesis for repair of pelvic floor defect, each site (anterior, posterior compartment), vaginal approach (List separately in addition to code for primary procedure)
	57268 - Repair of enterocele, vaginal approach (separate procedure)
	57270 - Repair of enterocele, abdominal approach (separate procedure)
	57280 - Colpopexy, abdominal approach
	57282 - Colpopexy, vaginal; extra-peritoneal approach (sacrospinous, iliococcygeus) / Sacrospinous ligament fixation for prolapse of vagina
	57283 - Colpopexy, vaginal; intra-peritoneal approach (uterosacral, levator myorrhaphy)
	57284 - Paravaginal defect repair (including repair of cystocele, if performed); open abdominal approach / Paravaginal defect repair (including repair of cystocele, stress urinary incontinence, and/or incomplete vaginal prolapse)
	57285 - Paravaginal defect repair (including repair of cystocele, if performed); vaginal approach
	57423 - Paravaginal defect repair (including repair of cystocele, if performed), laparoscopic approach
	57425 - Laparoscopy, surgical, colpopexy (suspension of vaginal apex)
	58400 - Uterine suspension, with or without shortening of round ligaments, with or without shortening of sacrouterine ligaments; (separate procedure)
	The occurrence of Outpatient with the following attributes:
	Procedure Code (Position 1), CPT and HCPC is any of: { "56810", "57106", "57107", "57109", "57110", "57111", "57112", "57120", "57200", "57210", "57230", "57240", "57250", "57260", "57265", "57267", "57268", "57270", "57280", "57282", "57283", "57284", "57285", "57423", "57425", "58400" }
	56810 - Perineoplasty, repair of perineum, nonobstetrical (separate procedure)
	57106 - Vaginectomy, partial removal of vaginal wall / Vaginectomy, partial removal of vaginal wall;
	57107 - Vaginectomy, partial removal of vaginal wall; with removal of paravaginal tissue (radical vaginectomy)
	57109 - Vaginectomy, partial removal of vaginal wall; with removal of paravaginal tissue (radical vaginectomy) with bilateral total pelvic lymphadenectomy and para-aortic lymph node sampling (biopsy)
	57110 - Vaginectomy, complete removal of vaginal wall / Vaginectomy, complete removal of vaginal wall;
	57111 - Vaginectomy, complete removal of vaginal wall; with removal of paravaginal tissue (radical vaginectomy)
	57112 - Vaginectomy, complete removal of vaginal wall; with removal of paravaginal tissue (radical vaginectomy) with bilateral total pelvic lymphadenectomy and para-aortic lymph node sampling (biopsy)
	57120 - Colpocleisis (Le Fort type)
	57200 - Colporrhaphy, suture of injury of vagina (nonobstetrical)
	57210 - Colpoperineorrhaphy, suture of injury of vagina and/or perineum (nonobstetrical)
	57230 - Plastic repair of urethrocele
	57240 - Anterior colporrhaphy, repair of cystocele with or without repair of urethrocele
	57250 - Posterior colporrhaphy, repair of rectocele with or without perineorrhaphy
	57260 - Combined anteroposterior colporrhaphy / Combined anteroposterior colporrhaphy;
	57265 - Combined anteroposterior colporrhaphy; with enterocele repair
	57267 - Insertion of mesh or other prosthesis for repair of pelvic floor defect, each site (anterior, posterior compartment), vaginal approach (List separately in addition to code for primary procedure)
	57268 - Repair of enterocele, vaginal approach (separate procedure)
	57270 - Repair of enterocele, abdominal approach (separate procedure)
	57280 - Colpopexy, abdominal approach
	57282 - Colpopexy, vaginal; extra-peritoneal approach (sacrospinous, iliococcygeus) / Sacrospinous ligament fixation for prolapse of vagina
	57283 - Colpopexy, vaginal; intra-peritoneal approach (uterosacral, levator myorrhaphy)
	57284 - Paravaginal defect repair (including repair of cystocele, if performed); open abdominal approach / Paravaginal defect repair (including repair of cystocele, stress urinary incontinence, and/or incomplete vaginal prolapse)
	57285 - Paravaginal defect repair (including repair of cystocele, if performed); vaginal approach
	57423 - Paravaginal defect repair (including repair of cystocele, if performed), laparoscopic approach
	57425 - Laparoscopy, surgical, colpopexy (suspension of vaginal apex)
	58400 - Uterine suspension, with or without shortening of round ligaments, with or without shortening of sacrouterine ligaments; (separate procedure)
SUI surgery
This event measure was defined as occurring when any of the following criteria were met:
	The occurrence of Inpatient with the following attributes:
	Procedure Code (Any Position), CPT and HCPC is any of: { "51840", "51841", "51845", "51990", "51992", "57220", "57288", "57289", "58152", "58267", "58293" }
	51840 - Anterior vesicourethropexy, or urethropexy (eg, Marshall-Marchetti-Krantz, Burch); simple
	51841 - Anterior vesicourethropexy, or urethropexy (eg, Marshall-Marchetti-Krantz, Burch); complicated (eg, secondary repair)
	51845 - Abdomino-vaginal vesical neck suspension, with or without endoscopic control (eg, Stamey, Raz, modified Pereyra)
	51990 - Laparoscopy, surgical; urethral suspension for stress incontinence
	51992 - Laparoscopy, surgical; sling operation for stress incontinence (eg, fascia or synthetic)
	57220 - Plastic operation on urethral sphincter, vaginal approach (eg, Kelly urethral plication)
	57288 - Sling operation for stress incontinence (eg, fascia or synthetic)
	57289 - Pereyra procedure, including anterior colporrhaphy
	58152 - Total abdominal hysterectomy (corpus and cervix), with or without removal of tube(s), with or without removal of ovary(s); with colpo-urethrocystopexy (eg, Marshall-Marchetti-Krantz, Burch)
	58267 - Vaginal hysterectomy, for uterus 250 g or less; with colpo-urethrocystopexy (Marshall-Marchetti-Krantz type, Pereyra type) with or without endoscopic control / Vaginal hysterectomy, for uterus 250 grams or less; with colpo-urethrocystopexy (Marshall-Marchetti-Krantz type, Pereyra type) with or without endoscopic control / Vaginal hysterectomy; with colpo-urethrocystopexy (Marshall-Marchet…
	58293 - Vaginal hysterectomy, for uterus greater than 250 g; with colpo-urethrocystopexy (Marshall-Marchetti-Krantz type, Pereyra type) with or without endoscopic control / Vaginal hysterectomy, for uterus greater than 250 grams; with colpo-urethrocystopexy (Marshall-Marchetti-Krantz type, Pereyra type) with or without endoscopic control
	The occurrence of Outpatient with the following attributes:
	Procedure Code (Position 1), CPT and HCPC is any of: { "51840", "51841", "51845", "51990", "51992", "57220", "57288", "57289", "58152", "58267", "58293" }
	51840 - Anterior vesicourethropexy, or urethropexy (eg, Marshall-Marchetti-Krantz, Burch); simple
	51841 - Anterior vesicourethropexy, or urethropexy (eg, Marshall-Marchetti-Krantz, Burch); complicated (eg, secondary repair)
	51845 - Abdomino-vaginal vesical neck suspension, with or without endoscopic control (eg, Stamey, Raz, modified Pereyra)
	51990 - Laparoscopy, surgical; urethral suspension for stress incontinence
	51992 - Laparoscopy, surgical; sling operation for stress incontinence (eg, fascia or synthetic)
	57220 - Plastic operation on urethral sphincter, vaginal approach (eg, Kelly urethral plication)
	57288 - Sling operation for stress incontinence (eg, fascia or synthetic)
	57289 - Pereyra procedure, including anterior colporrhaphy
	58152 - Total abdominal hysterectomy (corpus and cervix), with or without removal of tube(s), with or without removal of ovary(s); with colpo-urethrocystopexy (eg, Marshall-Marchetti-Krantz, Burch)
	58267 - Vaginal hysterectomy, for uterus 250 g or less; with colpo-urethrocystopexy (Marshall-Marchetti-Krantz type, Pereyra type) with or without endoscopic control / Vaginal hysterectomy, for uterus 250 grams or less; with colpo-urethrocystopexy (Marshall-Marchetti-Krantz type, Pereyra type) with or without endoscopic control / Vaginal hysterectomy; with colpo-urethrocystopexy (Marshall-Marchet…
	58293 - Vaginal hysterectomy, for uterus greater than 250 g; with colpo-urethrocystopexy (Marshall-Marchetti-Krantz type, Pereyra type) with or without endoscopic control / Vaginal hysterectomy, for uterus greater than 250 grams; with colpo-urethrocystopexy (Marshall-Marchetti-Krantz type, Pereyra type) with or without endoscopic control
Urethral Bulking Agents
This event measure was defined as occurring when any of the following criteria were met:
	The occurrence of Inpatient with the following attributes:
	Procedure Code (Any Position), CPT and HCPC is any of: { "51715" }
	51715 - Endoscopic injection of implant material into the submucosal tissues of the urethra and/or bladder neck
	The occurrence of Outpatient with the following attributes:
	Procedure Code (Position 1), CPT and HCPC is any of: { "51715" }
	51715 - Endoscopic injection of implant material into the submucosal tissues of the urethra and/or bladder neck
POP part 2
This measures the concurrence of the following source measures:
	Hysterectomy
	POP diagnosis
Days in all periods on which all of the above measures overlap will be flagged as 'true.'
