# Supplementary material for: Reproducibility of real-world evidence studies using clinical practice data to inform regulatory and coverage decisions
Source: Nat Commun. 2022 Aug 31;13:5126. doi: 10.1038/s41467-022-32310-3 (PMC9430007; doi:10.1038/s41467-022-32310-3)
Supplement: Supplementary file 7 — Supplementary Dataset 4 [file 41467_2022_32310_MOESM7_ESM.zip › Data S4 Study specific author contact files with details of implementation/REPEAT_101_final.xlsx]

## Sheet: Assumptions
Category	Assumptions
MEASURES	The algorithms used to define all the variables used in the replication of the study are given in the sheet named 'codes'
Exposure	We assumed 180 days of wash-out for exposure and reference group
Outcomes	We assumed any diagnosis position and any care setting to define the outcome
Inclusion/Exclusion	We assumed any diagnosis position and any care setting to define exclusion criteria
	We assumed HIV-1 was defined based on codes from a paper: Association Between Hospitalization for Heart Failure and Dipeptidyl Peptidase 4 Inhibitors in Patients With Type 2 Diabetes: An Observational Study: Alex Z Fu et al"
	We assumed Renal disease as exclusion criteria was defined by one claim rather than 2 claims needed for the outcome definition.
	We assumed prior use of EVG/COBI/FTC/TDF as an exclusion criteria.
Covariates	We assumed any diagnosis position and any care setting to define covariates
	We assumed Hypertension, Cardiovascular disease, Substance abuse, NSAIDs, Diabetes were defined based on REPEAT standard measures.
	We assumed Antibiotics were defined by generic drug names based on paper "Non-visit-based antibiotic use in a national Medicaid cohort: Michael A. Fischer et al"
	We assumed codes to define Hepatitis C virus infection and assumed codes are provided in the worksheet 'codes'
COHORT CREATION
ANALYSIS
	We assumed covariate assessment period as 180 days prior to cohort entry date up to one day prior to cohort entry as patients were required to have 6 months prior enrollment
	We assumed follow-up begins on cohort entry date and ends on 12/31/2014, or on the event of an outcome (2nd renal adverse claim), or end of exposure of RPV/FTC/TDF, or end of enrollment.

## Sheet: Attrition table
Patients aged > 18 years old with HIV infection receiving different TDF-containing single-tablet regimens (STRs) during 2008-2014
	Less Excluded Patients	Remaining Patients
All patients in our database		185306593
Patients with dispensing claims for RPV/FTC/TDF or EFV/FTC/TDF between Jan 1st 2008 - Dec 31st 2014 Date of dispensing is cohort entry date (CED)	-185252679	53914
Excluded due to insufficient medical enrollment (assessed 180 days prior up to and including CED)	-29757	24157
Excluded due to prior use of referent (EFV/FTC/TDF, 180 days wash-out)	-3484	20673
Excluded due to prior use of exposure (RPV/FTC/TDF, 180 days wash-out)	0	20673
Excluded because patient qualified in >1 exposure category	-3	20670
Excluded based on Age less than 18 years on CED	-121	20549
Excluded based on non-occurrence of HIV (assessed 180 days prior up to and including CED)	-2610	17939
Excluded due to insufficient pharmacy enrollment (assessed 180 days prior up to and including CED)	-1386	16553
Excluded based on occurrence of Renal adverse outcomes (assessed 180 days prior up to 1 day prior to CED)	-478	16075
Excluded based on occurrence of Antiretroviral medications (assessed 180 days prior up to 1 day prior to CED)	-4162	11913
Excluded based on dispensing of EVG/COBI/FTC/TDF (assessed 180 days prior up to and including CED)	0	11913
Final cohort		11913

## Sheet: Cohort as text
Cohort Entry Entry date: Between Jan 01, 2008 and Dec 31, 2014. If a patient has multiple possible qualifying cohort entry events, the patient enters the cohort on the first-occurring qualifying event before exclusions are applied. Enrollment Measure: Medical Enrollment Prior Enrollment: 180 days Referent Group: New users of EFV/FTC/TDF with a washout period of 180 days. For the purposes of ident…

## Sheet: Analysis as text
Statistical Analysis Primary Analysis Baseline covariate assessment In the primary analysis, the baseline covariates were assessed by default in the period beginning 180 days prior to the cohort entry date, and ending one day prior to the cohort entry date. Follow-up for Outcomes The primary analysis used a variable-length follow-up design. Follow-up began on the cohort entry date and was carried…

## Sheet: Table 1
	ORIGINAL STUDY			REPLICATED STUDY
Variable	EFV/FTC/TDF	RPV/FTC/TDF		EFV/FTC/TDF	RPV/FTC/TDF
Number of patients	8107	1017		10380	1533
Age
Mean (SD)	43.5 (10.5)	42.3 (10.9)		40.2 (10.9)	38.1 (11.7)
Male, n (%)	7,026 (86.7%)	854 (84.0%)		8,946 (86.2%)	1,287 (84.0%)
Calendar year, n (%)
2008-2009	2,786 (34.4%)	0 (0.0%)		3629 (35.0%)	0 (0.0%)
2010-2011	3,473 (42.8%)	248 (24.4%)		3600 (34.7%)	174 (11.4%)
2012-2013	1,848 (22.8%)	769 (75.6%)		2492 (24%)	946 (61.7%)
Region, n (%)
North Central	1,431 (17.7%)	130 (12.8%)		1,713 (16.5%)	184 (12.0%)
Northeast	1,199 (14.8%)	169 (16.6%)		1,542 (14.9%)	297 (19.4%)
South	3,879 (47.8%)	460 (45.2%)		5,406 (52.1%)	783 (51.1%)
West	1,510 (18.6%)	245 (24.1%)		1,557 (15.0%)	245 (16.0%)
Unknown	88 (1.1%)	13 (1.3%)		162 (1.6%)	24 (1.6%)
Hypertension, n (%)	1,772 (21.9%)	241 (23.7%)		1,609 (15.5%)	259 (16.9%)
Cardiovascular disease, n (%)	166 (2.0%)	19 (1.9%)		140 (1.3%)	13 (0.8%)
Diabetes, n (%)	679 (8.4%)	90 (8.8%)		517 (5.0%)	69 (4.5%)
Hepatitis C virus infection, n (%)	282 (3.5%)	36 (3.5%)		249 (2.4%)	42 (2.7%)
History of substance abuse, n (%)	120 (1.5%)	28 (2.8%)		283 (2.7%)	57 (3.7%)
Antibiotic use, n (%)	5,602 (69.1%)	833 (81.9%)		5,592 (53.9%)	729 (47.6%)
Prescription NSAID use, n (%)	3,628 (44.8%)	607 (59.7%)		1,437 (13.8%)	107 (7.0%)
Hospitalization, n (%)	1,152 (14.2%)	147 (14.5%)		1,062 (10.2%)	180 (11.7%)

## Sheet: Outcomes
OUTCOME: Renal adverse events (2 claims)
ORIGINAL STUDY
Model	Rate Ratio
Unadjusted	0.92 (0.58, 1.47)
Adjusted	0.94 (0.59, 1.51)
	EFV/FTC/TDF	RPV/FTC/TDF
Number of events	219	19
Person years	22677	1812
Rate per 1000 person years	9.65736	10.4857
REPLICATED STUDY
Model	Rate Ratio	p-value
Unadjusted	1.25 (0.63, 2.44)	0.53
Adjusted	1.32 (0.64, 2.78)	0.46
	EFV/FTC/TDF	RPV/FTC/TDF
Number of events	105	9
Person years	11353	1210
Rate per 1000 person years	9.24866	7.43802

## Sheet: Codes
Occurrence of hepatitis C, HCV
This event measure was defined as occurring when any of the following criteria were met:
	The occurrence of Inpatient with the following attributes:
	Diagnosis Code (Any Position) is any of: { "070.41", "070.44", "070.51", "070.54", "070.7", "070.70", "070.71" }
	070.41 - ACUTE HEPATITIS C WITH HEPATIC COMA
	070.44 - CHRONIC HEPATITIS C WITH HEPATIC COMA
	070.51 - ACUTE HEPATITIS C WITHOUT MENTION OF HEPATIC COMA
	070.54 - CHRONIC HEPATITIS C WITHOUT HEPATIC COMA
	070.7 - UNSPECIFIED VIRAL HEPATITIS C
	070.70 - UNSPECIFIED VIRAL HEPATITIS C WITHOUT HEPATIC COMA
	070.71 - UNSPECIFIED VIRAL HEPATITIS C WITH HEPATIC COMA
	The occurrence of Outpatient with the following attributes:
	Diagnosis Code (Any Position) is any of: { "070.41", "070.44", "070.51", "070.54", "070.7", "070.70", "070.71" }
	070.41 - ACUTE HEPATITIS C WITH HEPATIC COMA
	070.44 - CHRONIC HEPATITIS C WITH HEPATIC COMA
	070.51 - ACUTE HEPATITIS C WITHOUT MENTION OF HEPATIC COMA
	070.54 - CHRONIC HEPATITIS C WITHOUT HEPATIC COMA
	070.7 - UNSPECIFIED VIRAL HEPATITIS C
	070.70 - UNSPECIFIED VIRAL HEPATITIS C WITHOUT HEPATIC COMA
	070.71 - UNSPECIFIED VIRAL HEPATITIS C WITH HEPATIC COMA
Antibiotics
This event measure was defined as occurring when any of the following criteria were met:
	The occurrence of Drug with the following attributes:
	Generic Name is any of: { "AMIKACIN SULFATE/PF", "AMOXICILLIN/POTASSIUM CLAVULANATE", "AMPICILLIN SODIUM", "AMPICILLIN SODIUM/SULBACTAM SODIUM", "AZITHROMYCIN HYDROGEN CITRATE", "AZTREONAM LYSINE", "AZTREONAM/DEXTROSE-WATER", "CEFAZOLIN SODIUM IN 0.9 % SODIUM CHLORIDE", "CEFAZOLIN SODIUM/DEXTROSE 5 % IN WATER", "CEFAZOLIN SODIUM/DEXTROSE, ISO-OSMOTIC", "CEFAZOLIN SODIUM/WATER FOR INJECTION,STERIL…
	AMIKACIN SULFATE/PF
	AMOXICILLIN/POTASSIUM CLAVULANATE
	AMPICILLIN SODIUM
	AMPICILLIN SODIUM/SULBACTAM SODIUM
	AZITHROMYCIN HYDROGEN CITRATE
	AZTREONAM LYSINE
	AZTREONAM/DEXTROSE-WATER
	CEFAZOLIN SODIUM IN 0.9 % SODIUM CHLORIDE
	CEFAZOLIN SODIUM/DEXTROSE 5 % IN WATER
	CEFAZOLIN SODIUM/DEXTROSE, ISO-OSMOTIC
	CEFAZOLIN SODIUM/WATER FOR INJECTION,STERILE
	CEFEPIME HCL/DEXTROSE 5 % IN WATER
	CEFEPIME HCL/DEXTROSE, ISO-OSMOTIC
	CEFOTETAN DISODIUM/DEXTROSE, ISO-OSMOTIC
	CEFOXITIN SODIUM/DEXTROSE 5 % IN WATER
	CEFOXITIN SODIUM/DEXTROSE, ISO-OSMOTIC
	CEFTAZIDIME IN DEXTROSE 5% AND WATER
	CEFTAZIDIME SODIUM
	CEFTAZIDIME SODIUM/DEXTROSE, ISO-OSMOTIC
	CEFTAZIDIME/AVIBACTAM SODIUM
	CEFTIZOXIME SODIUM/DEXTROSE, ISO-OSMOTIC
	CEFTOLOZANE SULFATE/TAZOBACTAM SODIUM
	CEFTRIAXONE SODIUM/DEXTROSE, ISO-OSMOTIC
	CEFUROXIME SODIUM
	CEFUROXIME SODIUM/DEXTROSE, ISO-OSMOTIC
	CEFUROXIME SODIUM/WATER FOR INJECTION,STERILE
	CEPHALEXIN HCL
	CHLORAMPHENICOL PALMITATE
	CHLORAMPHENICOL SOD SUCC
	CIPROFLOXACIN HCL
	CIPROFLOXACIN LACTATE
	CIPROFLOXACIN LACTATE/DEXTROSE 5 % IN WATER
	CLINDAMYCIN PALMITATE HCL
	CLINDAMYCIN PHOSPHATE
	CLINDAMYCIN PHOSPHATE/DEXTROSE 5 % IN WATER
	DIMETHYL SULFOXIDE
	DOXYCYCLINE HYCLATE
	DOXYCYCLINE HYCLATE/SKIN CLEANSER COMB NO.19
	DOXYCYCLINE MONOHYDRATE
	DOXYCYCLINE MONOHYDRATE/BENZOYL PEROXIDE
	DOXYCYCLINE MONOHYDRATE/OMEGA-3 COMBINATION NO.1/EYE MASK
	DOXYCYCLINE MONOHYDRATE/SALICYLIC ACID/OCTINOXATE/ZINC OXIDE
	DOXYCYCLINE MONOHYDRATE/SKIN CLEANSER COMBINATION NO.9
	ERYTHROMYCIN ESTOLATE
	ERYTHROMYCIN ETHYLSUCCINATE
	ERYTHROMYCIN ETHYLSUCCINATE/SULFISOXAZOLE ACETYL
	ERYTHROMYCIN GLUCEPTATE
	ERYTHROMYCIN LACTOBIONATE
	ERYTHROMYCIN STEARATE
	GENTAMICIN SULFATE IN SODIUM CHLORIDE, ISO-OSMOTIC
	GENTAMICIN SULFATE/PF
	GENTAMICIN SULFATE/SODIUM CHLORIDE
	GLYCINE UROLOGIC SOLUTION
	LEVOFLOXACIN/DEXTROSE 5 % IN WATER
	LINEZOLID IN 0.9 % SODIUM CHLORIDE
	METHENAMINE HIPPURATE
	METHENAMINE MANDELATE
	METHENAMINE MANDELATE/SODIUM PHOSPHATE,M-BASIC M-HYD
	METHENAMINE SULFOSALICYLATE/COAL TAR/MERCURY,AMMONIATED
	METHENAMINE/BENZOIC ACID/SALICYLATE/SALICYLAMIDE
	METHENAMINE/METHYLENE BLUE/BENZ AC/SALICYLATE/ATROP/HYOSCY
	METHENAMINE/METHYLENE BLUE/BENZOIC ACID/SALICYLATE/HYOSCY
	METHENAMINE/METHYLENE BLUE/BENZOIC/PHENYL SAL/ATROPIN/HYOSCY
	METHENAMINE/METHYLENE BLUE/SALICYLATE/SODIUM PHOS/HYOSCY
	METHENAMINE/METHYLENE BLUE/SODIUM PHOS/PNYL SAL/HYOSC SUL
	METHENAMINE/SODIUM PHOSPHATE,MONOBASIC/METH BLUE/HYOSC SUL
	METHENAMINE/SODIUM SALICYLATE
	METRONIDAZOLE HCL
	METRONIDAZOLE IN SODIUM CHLORIDE
	MINOCYCLINE HCL/EMOLLIENT COMBINATION NO. 16/SK CL4/TP.COM3
	MINOCYCLINE HCL/SKIN CLEANSER COMBINATION NO.4
	MOXIFLOXACIN HCL/SODIUM CHLORIDE, ISO-OSMOTIC
	NAFCILLIN SODIUM
	NITROFURANTOIN MACROCRYSTAL
	NITROFURANTOIN MONOHYDRATE/MACROCRYSTALS
	OXACILLIN SODIUM/DEXTROSE, ISO-OSMOTIC
	OXYTETRACYCLINE HCL
	OXYTETRACYCLINE/LIDOCAINE
	PENICILLIN G POTASSIUM
	PENICILLIN G POTASSIUM IN 0.9 % SODIUM CHLORIDE
	PENICILLIN G POTASSIUM/DEXTROSE-WATER
	PENICILLIN G SODIUM
	PENICILLIN V POTASSIUM
	PIPERACILLIN SODIUM/TAZOBACTAM SODIUM
	SULFAMETHOXAZOLE/TRIMETHOPRIM
	SULFISOXAZOLE ACETYL
	SULFISOXAZOLE/PHENAZOPYRIDINE HCL
	TICARCILLIN DISODIUM/POTASSIUM CLAVULANATE
	TOBRAMYCIN IN 0.225 % SODIUM CHLORIDE
	TOBRAMYCIN SULFATE
	TOBRAMYCIN SULFATE/SODIUM CHLORIDE
	TOBRAMYCIN/NEBULIZER
	TRIMETHOPRIM, MICRONIZED
	UROLOGIC SOLUTION-G
	VANCOMYCIN HCL/DEXTROSE 5 % IN WATER
	VANCOMYCIN IN 0.9% SODIUM CHLORIDE
	VANCOMYCIN IN DEXTROSE, ISO-OSMOTIC
	ALATROFLOXACIN MESYLATE
	AMIKACIN SULFATE
	AMOXICILLIN
	AMPICILLIN ANHYDROUS
	AMPICILLIN TRIHYDRATE
	AZITHROMYCIN
	AZTREONAM
	BACAMPICILLIN HCL
	BACITRACIN
	BACITRACIN ZINC
	BACITRACIN ZINC MICRONIZED
	BACITRACIN ZINC/POLYMYXIN B SULFATE
	BACITRACIN ZINC/POLYMYXIN B SULFATE/PRAMOXINE
	BACITRACIN, MICRONIZED
	BACITRACIN/DIMETHICONE/ZINC OXIDE
	BACITRACIN/LIDOCAINE
	BACITRACIN/POLYMYXIN B SULFATE
	BACITRACIN/POLYMYXIN B SULFATE/LIDOCAINE
	BACITRACIN/PRAMOXINE HCL/ALOE VERA
	CARBENICILLIN INDANYL SODIUM
	CEFACLOR
	CEFADROXIL
	CEFAMANDOLE NAFATE
	CEFAZOLIN SODIUM
	CEFDINIR
	CEFDITOREN PIVOXIL
	CEFEPIME HCL
	CEFIXIME
	CEFONICID SODIUM
	CEFOPERAZONE SODIUM
	CEFOTAXIME SODIUM
	CEFOTETAN DISODIUM
	CEFOXITIN SODIUM
	CEFPODOXIME PROXETIL
	CEFPROZIL
	CEFTAROLINE FOSAMIL ACETATE
	CEFTAZIDIME
	CEFTAZIDIME IN DEXTROSE, ISO-OSMOTIC
	CEFTAZIDIME SODIUM IN 0.9 % SODIUM CHLORIDE
	CEFTAZIDIME/ARGININE
	CEFTIBUTEN
	CEFTIZOXIME SODIUM
	CEFTRIAXONE SODIUM
	CEFUROXIME AXETIL
	CEPHALEXIN
	CEPHALOTHIN SODIUM
	CEPHAPIRIN SODIUM
	CEPHRADINE
	CHLORAMPHENICOL
	CHLORAMPHENICOL/FIBRINOLYSIN/DESOXYRIBONUCLEASE
	CHLOROALLYL METHENAMINE CHLORIDE
	CHLORTETRACYCLINE HCL
	CINOXACIN
	CIPROFLOXACIN
	CIPROFLOXACIN HCL/DEXAMETHASONE
	CIPROFLOXACIN HCL/HYDROCORTISONE
	CIPROFLOXACIN/CIPROFLOXACIN HCL
	CLARITHROMYCIN
	CLINDAMYCIN HCL
	CLOXACILLIN SODIUM
	DALBAVANCIN HCL
	DEMECLOCYCLINE HCL
	DICLOXACILLIN SODIUM
	DIRITHROMYCIN
	DORIPENEM
	DOXYCYCLINE CALCIUM
	ENOXACIN
	ERTAPENEM SODIUM
	ERYTHROMYCIN BASE
	FIDAXOMICIN
	FOSFOMYCIN TROMETHAMINE
	FURAZOLIDONE
	GATIFLOXACIN
	GATIFLOXACIN/DEXTROSE 5 % IN WATER
	GEMIFLOXACIN MESYLATE
	GENTAMICIN SULFATE
	GLYCINE
	GLYCINE CARBONATE SODIUM
	GLYCINE/SODIUM HYDROXIDE
	GLYCINE/SODIUM/WATER FOR INJECTION,STERILE/SODIUM HYDROXIDE
	GREPAFLOXACIN HCL
	IMIPENEM/CILASTATIN SODIUM
	KANAMYCIN SULFATE
	LEVOFLOXACIN
	LINCOMYCIN HCL
	LINEZOLID
	LOMEFLOXACIN HCL
	LORACARBEF
	MEROPENEM
	METHENAMINE
	METHENAMINE/METHYLENE BLUE/SALICYLATE/SODIUM/HYOSCYAMINE
	METHENAMINE/SODIUM PHOSPHATE,MONOBASIC
	METRONIDAZOLE
	METRONIDAZOLE BENZOATE
	METRONIDAZOLE/SKIN CLEANSER
	METRONIDAZOLE/SKIN CLEANSER COMBINATION NO.23
	MEZLOCILLIN SODIUM
	MINOCYCLINE HCL
	MOXIFLOXACIN HCL
	NAFCILLIN IN DEXTROSE, ISO-OSMOTIC
	NALIDIXIC ACID
	NEOMYCIN SULFATE
	NEOMYCIN SULFATE/BACITRACIN ZINC/POLYMYXIN B SULFATE
	NEOMYCIN SULFATE/POLYMYXIN B SULFATE
	NETILMICIN SULFATE
	NITROFURANTOIN
	NORFLOXACIN
	NOVOBIOCIN SODIUM
	OFLOXACIN
	OFLOXACIN/DEXTROSE 5 % IN WATER
	ORITAVANCIN DIPHOSPHATE
	OXACILLIN SODIUM
	OXYTETRACYCLINE
	OXYTETRACYCLINE HCL/HYDROCORTISONE ACETATE
	OXYTETRACYCLINE HCL/POLYMYXIN B SULFATE
	OXYTETRACYCLINE HCL/SULFAMETHIZOLE/PHENAZOPYRIDINE
	PAROMOMYCIN SULFATE
	PENICILLIN G BENZATHINE
	PENICILLIN G BENZATHINE/PENICILLIN G PROCAINE
	PENICILLIN G PROCAINE
	PIPERACILLIN AND TAZOBACTAM IN DEXTROSE, ISO-OSMOTIC
	PIPERACILLIN SODIUM
	POLYMYXIN B SULFATE/TRIMETHOPRIM
	QUINUPRISTIN/DALFOPRISTIN
	RIFAXIMIN
	SPARFLOXACIN
	STREPTOMYCIN SULFATE
	SULFACYTINE
	SULFADIAZINE
	SULFADIAZINE SODIUM
	SULFAMETHOXAZOLE
	SULFAMETHOXAZOLE/PHENAZOPYRIDINE HCL
	SULFAPYRIDINE
	SULFASALAZINE
	SULFATHIAZOLE
	SULFATHIAZOLE SODIUM
	SULFATHIAZOLE/SULFACETAMIDE/SULFABENZAMIDE
	SULFATHIAZOLE/SULFACETAMIDE/SULFABENZAMIDE/UREA
	SULFISOXAZOLE
	TEDIZOLID PHOSPHATE
	TELAVANCIN HCL
	TELITHROMYCIN
	TETRACYCLINE HCL
	TICARCILLIN DISODIUM
	TIGECYCLINE
	TOBRAMYCIN
	TOBRAMYCIN SULFATE/DEXTROSE 5 % IN WATER
	TOBRAMYCIN/DEXAMETHASONE
	TOBRAMYCIN/LOTEPREDNOL ETABONATE
	TRIMETHOPRIM
	TROLEANDOMYCIN
	TROVAFLOXACIN MESYLATE
	VANCOMYCIN HCL
Antiretroviral Medications
This event measure was defined as occurring when any of the following criteria were met:
	The occurrence of Drug with the following attributes:
	Generic Name is any of: { "ABACAVIR SULFATE", "ABACAVIR SULFATE/DOLUTEGRAVIR SODIUM/LAMIVUDINE", "ABACAVIR SULFATE/LAMIVUDINE", "ABACAVIR SULFATE/LAMIVUDINE/ZIDOVUDINE", "AMPRENAVIR/VITAMIN E", "AMPRENAVIR/VITAMIN E/PROPYLENE GLYCOL", "ATAZANAVIR SULFATE", "COBICISTAT", "DARUNAVIR ETHANOLATE", "DARUNAVIR ETHANOLATE/COBICISTAT", "DELAVIRDINE MESYLATE", "DIDANOSINE", "DIDANOSINE/CALCIUM CARBONATE/M…
	ABACAVIR SULFATE
	ABACAVIR SULFATE/DOLUTEGRAVIR SODIUM/LAMIVUDINE
	ABACAVIR SULFATE/LAMIVUDINE
	ABACAVIR SULFATE/LAMIVUDINE/ZIDOVUDINE
	AMPRENAVIR/VITAMIN E
	AMPRENAVIR/VITAMIN E/PROPYLENE GLYCOL
	ATAZANAVIR SULFATE
	COBICISTAT
	DARUNAVIR ETHANOLATE
	DARUNAVIR ETHANOLATE/COBICISTAT
	DELAVIRDINE MESYLATE
	DIDANOSINE
	DIDANOSINE/CALCIUM CARBONATE/MAGNESIUM
	DIDANOSINE/SODIUM CITRATE
	DOLUTEGRAVIR SODIUM
	EFAVIRENZ
	EFAVIRENZ/EMTRICITABINE/TENOFOVIR DISOPROXIL FUMARATE
	ELVITEGRAVIR
	ELVITEGRAVIR/COBICISTAT/EMTRICITABINE/TENOFOVIR
	EMTRICITABINE
	EMTRICITABINE/RILPIVIRINE HCL/TENOFOVIR DISOPROXIL FUMARATE
	EMTRICITABINE/TENOFOVIR DISOPROXIL FUMARATE
	ENFUVIRTIDE
	ETRAVIRINE
	FOSAMPRENAVIR CALCIUM
	INDINAVIR SULFATE
	LAMIVUDINE
	LAMIVUDINE/ZIDOVUDINE
	LOPINAVIR/RITONAVIR
	MARAVIROC
	NELFINAVIR MESYLATE
	NEVIRAPINE
	RALTEGRAVIR POTASSIUM
	RILPIVIRINE HCL
	RITONAVIR
	SAQUINAVIR
	SAQUINAVIR MESYLATE
	STAVUDINE
	TENOFOVIR DISOPROXIL FUMARATE
	TIPRANAVIR
	TIPRANAVIR/VITAMIN E TPGS
	ZALCITABINE
	ZIDOVUDINE
EFV/FTC/TDF
This event measure was defined as occurring when any of the following criteria were met:
	The occurrence of Drug with the following attributes:
	Generic Name is any of: { "EFAVIRENZ/EMTRICITABINE/TENOFOVIR DISOPROXIL FUMARATE" }
	EFAVIRENZ/EMTRICITABINE/TENOFOVIR DISOPROXIL FUMARATE
EVG/COBI/FTC/TDF
This event measure was defined as occurring when any of the following criteria were met:
	The occurrence of Drug with the following attributes:
	Generic Name is any of: { "ELVITEGRAVIR/COBICISTAT/EMTRICITABINE/TENOFOVIR" }
	ELVITEGRAVIR/COBICISTAT/EMTRICITABINE/TENOFOVIR
RPV/FTC/TDF
This event measure was defined as occurring when any of the following criteria were met:
	The occurrence of Drug with the following attributes:
	Generic Name is any of: { "EMTRICITABINE/RILPIVIRINE HCL/TENOFOVIR DISOPROXIL FUMARATE" }
	EMTRICITABINE/RILPIVIRINE HCL/TENOFOVIR DISOPROXIL FUMARATE
Region
This measure re-categorizes Region as follows:
	North Central: { 2 - North Central }
	Northeast: { 1 - Northeast }
	South: { 3 - South }
	West: { 4 - West }
	Unknown: { 5 - Unknown, (Missing) }
Renal adverse outcomes
This event measure was defined as occurring when any of the following criteria were met:
	The occurrence of Inpatient with the following attributes:
	Diagnosis Code (Any Position), ICD-9 is any of: { "583", "583.0", "583.1", "583.2", "583.4", "583.6", "583.7", "583.8", "583.81", "583.89", "583.9", "584", "584.5", "584.6", "584.7", "584.8", "584.9", "585", "585.1", "585.2", "585.3", "585.4", "585.5", "585.6", "585.9", "586", "593.9" }
	583 - NEPHRITIS AND NEPHROPATHY NOT SPECIFIED AS ACUTE OR CHRONIC
	583.0 - NEPHRITIS AND NEPHROPATHY NOT SPECIFIED AS ACUTE OR CHRONIC WITH LESION OF PROLIFERATIVE GLOMERULONEPHRITIS
	583.1 - NEPHRITIS AND NEPHROPATHY NOT SPECIFIED AS ACUTE OR CHRONIC WITH LESION OF MEMBRANOUS GLOMERULONEPHRITIS
	583.2 - NEPHRITIS AND NEPHROPATHY NOT SPECIFIED AS ACUTE OR CHRONIC WITH LESION OF MEMBRANOPROLIFERATIVE GLOMERULONEPHRITIS
	583.4 - NEPHRITIS AND NEPHROPATHY NOT SPECIFIED AS ACUTE OR CHRONIC WITH LESION OF RAPIDLY PROGRESSIVE GLOMERULONEPHRITIS
	583.6 - NEPHRITIS AND NEPHROPATHY NOT SPECIFIED AS ACUTE OR CHRONIC WITH LESION OF RENAL CORTICAL NECROSIS
	583.7 - NEPHRITIS AND NEPHROPATHY NOT SPECIFIED AS ACUTE OR CHRONIC WITH LESION OF RENAL MEDULLARY NECROSIS
	583.8 - NEPHRITIS AND NEPHROPATHY NOT SPECIFIED AS ACUTE OR CHRONIC WITH OTHER SPECIFIED PATHOLOGICAL LESION IN KIDNEY
	583.81 - NEPHRITIS AND NEPHROPATHY NOT SPECIFIED AS ACUTE OR CHRONIC IN DISEASES CLASSIFIED ELSEWHERE
	583.89 - OTHER NEPHRITIS AND NEPHROPATHY NOT SPECIFIED AS ACUTE OR CHRONIC WITH SPECIFIED PATHOLOGICAL LESION IN KIDNEY
	583.9 - NEPHRITIS AND NEPHROPATHY NOT SPECIFIED AS ACUTE OR CHRONIC WITH UNSPECIFIED PATHOLOGICAL LESION IN KIDNEY
	584 - ACUTE KIDNEY FAILURE
	584.5 - ACUTE KIDNEY FAILURE WITH LESION OF TUBULAR NECROSIS
	584.6 - ACUTE KIDNEY FAILURE WITH LESION OF RENAL CORTICAL NECROSIS
	584.7 - ACUTE KIDNEY FAILURE WITH LESION OF RENAL MEDULLARY (PAPILLARY) NECROSIS
	584.8 - ACUTE KIDNEY FAILURE WITH OTHER SPECIFIED PATHOLOGICAL LESION IN KIDNEY
	584.9 - ACUTE KIDNEY FAILURE UNSPECIFIED
	585 - CHRONIC KIDNEY DISEASE (CKD)
	585.1 - CHRONIC KIDNEY DISEASE STAGE I
	585.2 - CHRONIC KIDNEY DISEASE STAGE II (MILD)
	585.3 - CHRONIC KIDNEY DISEASE STAGE III (MODERATE)
	585.4 - CHRONIC KIDNEY DISEASE STAGE IV (SEVERE)
	585.5 - CHRONIC KIDNEY DISEASE STAGE V
	585.6 - END STAGE RENAL DISEASE
	585.9 - CHRONIC KIDNEY DISEASE UNSPECIFIED
	586 - RENAL FAILURE UNSPECIFIED
	593.9 - UNSPECIFIED DISORDER OF KIDNEY AND URETER
	The occurrence of Outpatient with the following attributes:
	Diagnosis Code (Any Position), ICD-9 is any of: { "583", "583.0", "583.1", "583.2", "583.4", "583.6", "583.7", "583.8", "583.81", "583.89", "583.9", "584", "584.5", "584.6", "584.7", "584.8", "584.9", "585", "585.1", "585.2", "585.3", "585.4", "585.5", "585.6", "585.9", "586", "593.9" }
	583 - NEPHRITIS AND NEPHROPATHY NOT SPECIFIED AS ACUTE OR CHRONIC
	583.0 - NEPHRITIS AND NEPHROPATHY NOT SPECIFIED AS ACUTE OR CHRONIC WITH LESION OF PROLIFERATIVE GLOMERULONEPHRITIS
	583.1 - NEPHRITIS AND NEPHROPATHY NOT SPECIFIED AS ACUTE OR CHRONIC WITH LESION OF MEMBRANOUS GLOMERULONEPHRITIS
	583.2 - NEPHRITIS AND NEPHROPATHY NOT SPECIFIED AS ACUTE OR CHRONIC WITH LESION OF MEMBRANOPROLIFERATIVE GLOMERULONEPHRITIS
	583.4 - NEPHRITIS AND NEPHROPATHY NOT SPECIFIED AS ACUTE OR CHRONIC WITH LESION OF RAPIDLY PROGRESSIVE GLOMERULONEPHRITIS
	583.6 - NEPHRITIS AND NEPHROPATHY NOT SPECIFIED AS ACUTE OR CHRONIC WITH LESION OF RENAL CORTICAL NECROSIS
	583.7 - NEPHRITIS AND NEPHROPATHY NOT SPECIFIED AS ACUTE OR CHRONIC WITH LESION OF RENAL MEDULLARY NECROSIS
	583.8 - NEPHRITIS AND NEPHROPATHY NOT SPECIFIED AS ACUTE OR CHRONIC WITH OTHER SPECIFIED PATHOLOGICAL LESION IN KIDNEY
	583.81 - NEPHRITIS AND NEPHROPATHY NOT SPECIFIED AS ACUTE OR CHRONIC IN DISEASES CLASSIFIED ELSEWHERE
	583.89 - OTHER NEPHRITIS AND NEPHROPATHY NOT SPECIFIED AS ACUTE OR CHRONIC WITH SPECIFIED PATHOLOGICAL LESION IN KIDNEY
	583.9 - NEPHRITIS AND NEPHROPATHY NOT SPECIFIED AS ACUTE OR CHRONIC WITH UNSPECIFIED PATHOLOGICAL LESION IN KIDNEY
	584 - ACUTE KIDNEY FAILURE
	584.5 - ACUTE KIDNEY FAILURE WITH LESION OF TUBULAR NECROSIS
	584.6 - ACUTE KIDNEY FAILURE WITH LESION OF RENAL CORTICAL NECROSIS
	584.7 - ACUTE KIDNEY FAILURE WITH LESION OF RENAL MEDULLARY (PAPILLARY) NECROSIS
	584.8 - ACUTE KIDNEY FAILURE WITH OTHER SPECIFIED PATHOLOGICAL LESION IN KIDNEY
	584.9 - ACUTE KIDNEY FAILURE UNSPECIFIED
	585 - CHRONIC KIDNEY DISEASE (CKD)
	585.1 - CHRONIC KIDNEY DISEASE STAGE I
	585.2 - CHRONIC KIDNEY DISEASE STAGE II (MILD)
	585.3 - CHRONIC KIDNEY DISEASE STAGE III (MODERATE)
	585.4 - CHRONIC KIDNEY DISEASE STAGE IV (SEVERE)
	585.5 - CHRONIC KIDNEY DISEASE STAGE V
	585.6 - END STAGE RENAL DISEASE
	585.9 - CHRONIC KIDNEY DISEASE UNSPECIFIED
	586 - RENAL FAILURE UNSPECIFIED
	593.9 - UNSPECIFIED DISORDER OF KIDNEY AND URETER
Renal outcome (2 claims)
This measure was defined as:
1. New Definition
	1.1. The occurrence of Renal adverse outcomes; and
	1.2. The occurrence of Renal adverse outcomes, starting at least one day after the start of 1.1.
The event of interest in this group is 1.2.
Substance Abuse
This measure creates a logical OR of events, and identifies all occurrences of one or more specified events:
	Alcohol use or dependence
	Drug use or dependence
HIV
This event measure was defined as occurring when any of the following criteria were met:
	The occurrence of Inpatient with the following attributes:
	Diagnosis Code (Any Position) is any of: { "042", "079.53", "795.71", "V08" }
	042 - (ICD9) HUMAN IMMUNODEFICIENCY VIRUS (HIV) DISEASE
	079.53 - (ICD9) HUMAN IMMUNODEFICIENCY VIRUS TYPE 2 [HIV-2]
	795.71 - (ICD9) NONSPECIFIC SEROLOGIC EVIDENCE OF HUMAN IMMUNODEFICIENCY VIRUS (HIV)
	V08 - (ICD9) ASYMPTOMATIC HUMAN IMMUNODEFICIENCY VIRUS (HIV) INFECTION STATUS
	The occurrence of Outpatient with the following attributes:
	Diagnosis Code (Any Position) is any of: { "042", "079.53", "795.71", "V08" }
	042 - (ICD9) HUMAN IMMUNODEFICIENCY VIRUS (HIV) DISEASE
	079.53 - (ICD9) HUMAN IMMUNODEFICIENCY VIRUS TYPE 2 [HIV-2]
	795.71 - (ICD9) NONSPECIFIC SEROLOGIC EVIDENCE OF HUMAN IMMUNODEFICIENCY VIRUS (HIV)
	V08 - (ICD9) ASYMPTOMATIC HUMAN IMMUNODEFICIENCY VIRUS (HIV) INFECTION STATUS
Alcohol use or dependence
This event measure was defined as occurring when any of the following criteria were met:
	The occurrence of Inpatient with the following attributes:
	Diagnosis Code (Any Position) is any of: { "291. 2", "291. 8", "291..0", "291..1", "291..5", "291.0", "291.00", "291.01", "291.02", "291.05", "291.08", "291.09", "291.1", "291.10", "291.11", "291.12", "291.2", "291.20", "291.21", "291.22", "291.23", "291.24", "291.25", "291.28", "291.3", "291.30", "291.31", "291.32", "291.33", "291.34", "291.35", "291.36", "291.4", "291.40", "291.41", "291.42", "…
	291..0
	291..1
	291..5
	291.0 - (ICD9) ALCOHOL WITHDRAWAL DELIRIUM
	291.00
	291.01
	291.02
	291.05
	291.08
	291.09
	291.1 - (ICD9) ALCOHOL-INDUCED PERSISTING AMNESTIC DISORDER
	291.10
	291.11
	291.12
	291.2 - (ICD9) ALCOHOL-INDUCED PERSISTING DEMENTIA
	291.20
	291.21
	291.22
	291.23
	291.24
	291.25
	291.28
	291.3 - (ICD9) ALCOHOL-INDUCED PSYCHOTIC DISORDER WITH HALLUCINATIONS
	291.30
	291.31
	291.32
	291.33
	291.34
	291.35
	291.36
	291.4 - (ICD9) IDIOSYNCRATIC ALCOHOL INTOXICATION
	291.40
	291.41
	291.42
	291.45
	291.5 - (ICD9) ALCOHOL-INDUCED PSYCHOTIC DISORDER WITH DELUSIONS
	291.50
	291.51
	291.54
	291.6
	291.61
	291.66
	291.67
	291.7
	291.70
	291.79
	291.8 - (ICD9) OTHER SPECIFIED ALCOHOL-INDUCED MENTAL DISORDERS
	291.80
	291.81 - (ICD9) ALCOHOL WITHDRAWAL
	291.82 - (ICD9) ALCOHOL-INDUCED SLEEP DISORDERS
	291.83
	291.84
	291.85
	291.87
	291.89 - (ICD9) OTHER SPECIFIED ALCOHOL-INDUCED MENTAL DISORDERS
	291.9 - (ICD9) UNSPECIFIED ALCOHOL-INDUCED MENTAL DISORDERS
	291.90
	291.91
	303..9
	303.0 - (ICD9) ACUTE ALCOHOLIC INTOXICATION
	303.00 - (ICD9) ACUTE ALCOHOLIC INTOXICATION IN ALCOHOLISM UNSPECIFIED DRINKING BEHAVIOR
	303.01 - (ICD9) ACUTE ALCOHOLIC INTOXICATION IN ALCOHOLISM CONTINUOUS DRINKING BEHAVIOR
	303.02 - (ICD9) ACUTE ALCOHOLIC INTOXICATION IN ALCOHOLISM EPISODIC DRINKING BEHAVIOR
	303.03 - (ICD9) ACUTE ALCOHOLIC INTOXICATION IN ALCOHOLISM IN REMISSION
	303.04
	303.05
	303.06
	303.08
	303.09
	303.1
	303.10
	303.11
	303.12
	303.13
	303.14
	303.19
	303.2
	303.20
	303.21
	303.22
	303.23
	303.24
	303.26
	303.27
	303.28
	303.29
	303.3
	303.30
	303.31
	303.32
	303.33
	303.39
	303.4
	303.40
	303.41
	303.42
	303.43
	303.44
	303.48
	303.5
	303.50
	303.51
	303.52
	303.59
	303.6
	303.60
	303.61
	303.62
	303.63
	303.66
	303.69
	303.7
	303.70
	303.71
	303.72
	303.73
	303.74
	303.8
	303.80
	303.81
	303.82
	303.83
	303.89
	303.9 - (ICD9) OTHER AND UNSPECIFIED ALCOHOL DEPENDENCE
	303.90 - (ICD9) OTHER AND UNSPECIFIED ALCOHOL DEPENDENCE UNSPECIFIED DRINKING BEHAVIOR
	303.91 - (ICD9) OTHER AND UNSPECIFIED ALCOHOL DEPENDENCE CONTINUOUS DRINKING BEHAVIOR
	303.92 - (ICD9) OTHER AND UNSPECIFIED ALCOHOL DEPENDENCE EPISODIC DRINKING BEHAVIOR
	303.93 - (ICD9) OTHER AND UNSPECIFIED ALCOHOL DEPENDENCE IN REMISSION
	303.94
	303.95
	303.96
	303.98
	303.99
	303.9Z
	305.0 - (ICD9) NONDEPENDENT ALCOHOL ABUSE
	305.00 - (ICD9) NONDEPENDENT ALCOHOL ABUSE UNSPECIFIED DRINKING BEHAVIOR
	305.01 - (ICD9) NONDEPENDENT ALCOHOL ABUSE CONTINUOUS DRINKING BEHAVIOR
	305.02 - (ICD9) NONDEPENDENT ALCOHOL ABUSE EPISODIC DRINKING BEHAVIOR
	305.03 - (ICD9) NONDEPENDENT ALCOHOL ABUSE IN REMISSION
	305.04
	305.05
	305.06
	305.07
	305.08
	305.09
	357.5 - (ICD9) ALCOHOLIC POLYNEUROPATHY
	357.50
	357.51
	357.52
	357.53
	357.55
	425.5 - (ICD9) ALCOHOLIC CARDIOMYOPATHY
	425.50
	425.54
	571.0 - (ICD9) ALCOHOLIC FATTY LIVER
	571.00
	571.01
	571.04
	571.05
	571.06
	571.07
	571.08
	571.09
	571.1 - (ICD9) ACUTE ALCOHOLIC HEPATITIS
	571.10
	571.11
	571.12
	571.13
	571.15
	571.18
	571.19
	571.1Y
	571.2 - (ICD9) ALCOHOLIC CIRRHOSIS OF LIVER
	571.20
	571.22
	571.23
	571.24
	571.27
	571.3 - (ICD9) ALCOHOLIC LIVER DAMAGE UNSPECIFIED
	571.30
	571.33
	571.34
	571.35
	E860.0 - (ICD9) ACCIDENTAL POISONING BY ALCOHOLIC BEVERAGES
	V11.3 - Code overlap - (ICD9) PERSONAL HISTORY OF ALCOHOLISM; (ICD10) Person boarding or alighting a pedal cycle injured in collision with other pedal cycle
	V11.3XXA - (ICD10) Person boarding or alighting a pedal cycle injured in collision with other pedal cycle, initial encounter
	V11.3XXD - (ICD10) Person boarding or alighting a pedal cycle injured in collision with other pedal cycle, subsequent encounter
	V11.3XXS - (ICD10) Person boarding or alighting a pedal cycle injured in collision with other pedal cycle, sequela
	The occurrence of Outpatient with the following attributes:
	Diagnosis Code (Any Position) is any of: { "291. 2", "291. 8", "291..0", "291..1", "291..5", "291.0", "291.00", "291.01", "291.02", "291.05", "291.08", "291.09", "291.1", "291.10", "291.11", "291.12", "291.2", "291.20", "291.21", "291.22", "291.23", "291.24", "291.25", "291.28", "291.3", "291.30", "291.31", "291.32", "291.33", "291.34", "291.35", "291.36", "291.4", "291.40", "291.41", "291.42", "…
	291..0
	291..1
	291..5
	291.0 - (ICD9) ALCOHOL WITHDRAWAL DELIRIUM
	291.00
	291.01
	291.02
	291.05
	291.08
	291.09
	291.1 - (ICD9) ALCOHOL-INDUCED PERSISTING AMNESTIC DISORDER
	291.10
	291.11
	291.12
	291.2 - (ICD9) ALCOHOL-INDUCED PERSISTING DEMENTIA
	291.20
	291.21
	291.22
	291.23
	291.24
	291.25
	291.28
	291.3 - (ICD9) ALCOHOL-INDUCED PSYCHOTIC DISORDER WITH HALLUCINATIONS
	291.30
	291.31
	291.32
	291.33
	291.34
	291.35
	291.36
	291.4 - (ICD9) IDIOSYNCRATIC ALCOHOL INTOXICATION
	291.40
	291.41
	291.42
	291.45
	291.5 - (ICD9) ALCOHOL-INDUCED PSYCHOTIC DISORDER WITH DELUSIONS
	291.50
	291.51
	291.54
	291.6
	291.61
	291.66
	291.67
	291.7
	291.70
	291.79
	291.8 - (ICD9) OTHER SPECIFIED ALCOHOL-INDUCED MENTAL DISORDERS
	291.80
	291.81 - (ICD9) ALCOHOL WITHDRAWAL
	291.82 - (ICD9) ALCOHOL-INDUCED SLEEP DISORDERS
	291.83
	291.84
	291.85
	291.87
	291.89 - (ICD9) OTHER SPECIFIED ALCOHOL-INDUCED MENTAL DISORDERS
	291.9 - (ICD9) UNSPECIFIED ALCOHOL-INDUCED MENTAL DISORDERS
	291.90
	291.91
	303..9
	303.0 - (ICD9) ACUTE ALCOHOLIC INTOXICATION
	303.00 - (ICD9) ACUTE ALCOHOLIC INTOXICATION IN ALCOHOLISM UNSPECIFIED DRINKING BEHAVIOR
	303.01 - (ICD9) ACUTE ALCOHOLIC INTOXICATION IN ALCOHOLISM CONTINUOUS DRINKING BEHAVIOR
	303.02 - (ICD9) ACUTE ALCOHOLIC INTOXICATION IN ALCOHOLISM EPISODIC DRINKING BEHAVIOR
	303.03 - (ICD9) ACUTE ALCOHOLIC INTOXICATION IN ALCOHOLISM IN REMISSION
	303.04
	303.05
	303.06
	303.08
	303.09
	303.1
	303.10
	303.11
	303.12
	303.13
	303.14
	303.19
	303.2
	303.20
	303.21
	303.22
	303.23
	303.24
	303.26
	303.27
	303.28
	303.29
	303.3
	303.30
	303.31
	303.32
	303.33
	303.39
	303.4
	303.40
	303.41
	303.42
	303.43
	303.44
	303.48
	303.5
	303.50
	303.51
	303.52
	303.59
	303.6
	303.60
	303.61
	303.62
	303.63
	303.66
	303.69
	303.7
	303.70
	303.71
	303.72
	303.73
	303.74
	303.8
	303.80
	303.81
	303.82
	303.83
	303.89
	303.9 - (ICD9) OTHER AND UNSPECIFIED ALCOHOL DEPENDENCE
	303.90 - (ICD9) OTHER AND UNSPECIFIED ALCOHOL DEPENDENCE UNSPECIFIED DRINKING BEHAVIOR
	303.91 - (ICD9) OTHER AND UNSPECIFIED ALCOHOL DEPENDENCE CONTINUOUS DRINKING BEHAVIOR
	303.92 - (ICD9) OTHER AND UNSPECIFIED ALCOHOL DEPENDENCE EPISODIC DRINKING BEHAVIOR
	303.93 - (ICD9) OTHER AND UNSPECIFIED ALCOHOL DEPENDENCE IN REMISSION
	303.94
	303.95
	303.96
	303.98
	303.99
	303.9Z
	305.0 - (ICD9) NONDEPENDENT ALCOHOL ABUSE
	305.00 - (ICD9) NONDEPENDENT ALCOHOL ABUSE UNSPECIFIED DRINKING BEHAVIOR
	305.01 - (ICD9) NONDEPENDENT ALCOHOL ABUSE CONTINUOUS DRINKING BEHAVIOR
	305.02 - (ICD9) NONDEPENDENT ALCOHOL ABUSE EPISODIC DRINKING BEHAVIOR
	305.03 - (ICD9) NONDEPENDENT ALCOHOL ABUSE IN REMISSION
	305.04
	305.05
	305.06
	305.07
	305.08
	305.09
	357.5 - (ICD9) ALCOHOLIC POLYNEUROPATHY
	357.50
	357.51
	357.52
	357.53
	357.55
	425.5 - (ICD9) ALCOHOLIC CARDIOMYOPATHY
	425.50
	425.54
	571.0 - (ICD9) ALCOHOLIC FATTY LIVER
	571.00
	571.01
	571.04
	571.05
	571.06
	571.07
	571.08
	571.09
	571.1 - (ICD9) ACUTE ALCOHOLIC HEPATITIS
	571.10
	571.11
	571.12
	571.13
	571.15
	571.18
	571.19
	571.1Y
	571.2 - (ICD9) ALCOHOLIC CIRRHOSIS OF LIVER
	571.20
	571.22
	571.23
	571.24
	571.27
	571.3 - (ICD9) ALCOHOLIC LIVER DAMAGE UNSPECIFIED
	571.30
	571.33
	571.34
	571.35
	E860.0 - (ICD9) ACCIDENTAL POISONING BY ALCOHOLIC BEVERAGES
	V11.3 - Code overlap - (ICD9) PERSONAL HISTORY OF ALCOHOLISM; (ICD10) Person boarding or alighting a pedal cycle injured in collision with other pedal cycle
	V11.3XXA - (ICD10) Person boarding or alighting a pedal cycle injured in collision with other pedal cycle, initial encounter
	V11.3XXD - (ICD10) Person boarding or alighting a pedal cycle injured in collision with other pedal cycle, subsequent encounter
	V11.3XXS - (ICD10) Person boarding or alighting a pedal cycle injured in collision with other pedal cycle, sequela
Diabetes
This event measure was defined as occurring when any of the following criteria were met:
	The occurrence of Inpatient with the following attributes:
	Diagnosis Code (Any Position) is any of: { "250", "250.0", "250.00", "250.01", "250.02", "250.03", "250.1", "250.10", "250.11", "250.12", "250.13", "250.2", "250.20", "250.21", "250.22", "250.23", "250.3", "250.30", "250.31", "250.32", "250.33", "250.4", "250.40", "250.41", "250.42", "250.43", "250.5", "250.50", "250.51", "250.52", "250.53", "250.6", "250.60", "250.61", "250.62", "250.63", "250.7…
	250 - (ICD9) DIABETES MELLITUS
	250.0 - (ICD9) DIABETES MELLITUS WITHOUT MENTION OF COMPLICATION
	250.00 - (ICD9) DIABETES MELLITUS WITHOUT MENTION OF COMPLICATION TYPE II OR UNSPECIFIED TYPE NOT STATED AS UNCONTROLLED
	250.01 - (ICD9) DIABETES MELLITUS WITHOUT MENTION OF COMPLICATION TYPE I [JUVENILE TYPE] NOT STATED AS UNCONTROLLED
	250.02 - (ICD9) DIABETES MELLITUS WITHOUT MENTION OF COMPLICATION TYPE II OR UNSPECIFIED TYPE UNCONTROLLED
	250.03 - (ICD9) DIABETES MELLITUS WITHOUT MENTION OF COMPLICATION TYPE I [JUVENILE TYPE] UNCONTROLLED
	250.1 - (ICD9) DIABETES WITH KETOACIDOSIS
	250.10 - (ICD9) DIABETES WITH KETOACIDOSIS TYPE II OR UNSPECIFIED TYPE NOT STATED AS UNCONTROLLED
	250.11 - (ICD9) DIABETES WITH KETOACIDOSIS TYPE I [JUVENILE TYPE] NOT STATED AS UNCONTROLLED
	250.12 - (ICD9) DIABETES WITH KETOACIDOSIS TYPE II OR UNSPECIFIED TYPE UNCONTROLLED
	250.13 - (ICD9) DIABETES WITH KETOACIDOSIS TYPE I [JUVENILE TYPE] UNCONTROLLED
	250.2 - (ICD9) DIABETES WITH HYPEROSMOLARITY
	250.20 - (ICD9) DIABETES WITH HYPEROSMOLARITY TYPE II OR UNSPECIFIED TYPE NOT STATED AS UNCONTROLLED
	250.21 - (ICD9) DIABETES WITH HYPEROSMOLARITY TYPE I [JUVENILE TYPE] NOT STATED AS UNCONTROLLED
	250.22 - (ICD9) DIABETES WITH HYPEROSMOLARITY TYPE II OR UNSPECIFIED TYPE UNCONTROLLED
	250.23 - (ICD9) DIABETES WITH HYPEROSMOLARITY TYPE I [JUVENILE TYPE] UNCONTROLLED
	250.3 - (ICD9) DIABETES WITH OTHER COMA
	250.30 - (ICD9) DIABETES WITH OTHER COMA TYPE II OR UNSPECIFIED TYPE NOT STATED AS UNCONTROLLED
	250.31 - (ICD9) DIABETES WITH OTHER COMA TYPE I [JUVENILE TYPE] NOT STATED AS UNCONTROLLED
	250.32 - (ICD9) DIABETES WITH OTHER COMA TYPE II OR UNSPECIFIED TYPE UNCONTROLLED
	250.33 - (ICD9) DIABETES WITH OTHER COMA TYPE I [JUVENILE TYPE] UNCONTROLLED
	250.4 - (ICD9) DIABETES WITH RENAL MANIFESTATIONS
	250.40 - (ICD9) DIABETES WITH RENAL MANIFESTATIONS TYPE II OR UNSPECIFIED TYPE NOT STATED AS UNCONTROLLED
	250.41 - (ICD9) DIABETES WITH RENAL MANIFESTATIONS TYPE I [JUVENILE TYPE] NOT STATED AS UNCONTROLLED
	250.42 - (ICD9) DIABETES WITH RENAL MANIFESTATIONS TYPE II OR UNSPECIFIED TYPE UNCONTROLLED
	250.43 - (ICD9) DIABETES WITH RENAL MANIFESTATIONS TYPE I [JUVENILE TYPE] UNCONTROLLED
	250.5 - (ICD9) DIABETES WITH OPHTHALMIC MANIFESTATIONS
	250.50 - (ICD9) DIABETES WITH OPHTHALMIC MANIFESTATIONS TYPE II OR UNSPECIFIED TYPE NOT STATED AS UNCONTROLLED
	250.51 - (ICD9) DIABETES WITH OPHTHALMIC MANIFESTATIONS TYPE I [JUVENILE TYPE] NOT STATED AS UNCONTROLLED
	250.52 - (ICD9) DIABETES WITH OPHTHALMIC MANIFESTATIONS TYPE II OR UNSPECIFIED TYPE UNCONTROLLED
	250.53 - (ICD9) DIABETES WITH OPHTHALMIC MANIFESTATIONS TYPE I [JUVENILE TYPE] UNCONTROLLED
	250.6 - (ICD9) DIABETES WITH NEUROLOGICAL MANIFESTATIONS
	250.60 - (ICD9) DIABETES WITH NEUROLOGICAL MANIFESTATIONS TYPE II OR UNSPECIFIED TYPE NOT STATED AS UNCONTROLLED
	250.61 - (ICD9) DIABETES WITH NEUROLOGICAL MANIFESTATIONS TYPE I [JUVENILE TYPE] NOT STATED AS UNCONTROLLED
	250.62 - (ICD9) DIABETES WITH NEUROLOGICAL MANIFESTATIONS TYPE II OR UNSPECIFIED TYPE UNCONTROLLED
	250.63 - (ICD9) DIABETES WITH NEUROLOGICAL MANIFESTATIONS TYPE I [JUVENILE TYPE] UNCONTROLLED
	250.7 - (ICD9) DIABETES WITH PERIPHERAL CIRCULATORY DISORDERS
	250.70 - (ICD9) DIABETES WITH PERIPHERAL CIRCULATORY DISORDERS TYPE II OR UNSPECIFIED TYPE NOT STATED AS UNCONTROLLED
	250.71 - (ICD9) DIABETES WITH PERIPHERAL CIRCULATORY DISORDERS TYPE I [JUVENILE TYPE] NOT STATED AS UNCONTROLLED
	250.72 - (ICD9) DIABETES WITH PERIPHERAL CIRCULATORY DISORDERS TYPE II OR UNSPECIFIED TYPE UNCONTROLLED
	250.73 - (ICD9) DIABETES WITH PERIPHERAL CIRCULATORY DISORDERS TYPE I [JUVENILE TYPE] UNCONTROLLED
	250.8 - (ICD9) DIABETES WITH OTHER SPECIFIED MANIFESTATIONS
	250.80 - (ICD9) DIABETES WITH OTHER SPECIFIED MANIFESTATIONS TYPE II OR UNSPECIFIED TYPE NOT STATED AS UNCONTROLLED
	250.81 - (ICD9) DIABETES WITH OTHER SPECIFIED MANIFESTATIONS TYPE I [JUVENILE TYPE] NOT STATED AS UNCONTROLLED
	250.82 - (ICD9) DIABETES WITH OTHER SPECIFIED MANIFESTATIONS TYPE II OR UNSPECIFIED TYPE UNCONTROLLED
	250.83 - (ICD9) DIABETES WITH OTHER SPECIFIED MANIFESTATIONS TYPE I [JUVENILE TYPE] UNCONTROLLED
	250.9 - (ICD9) DIABETES WITH UNSPECIFIED COMPLICATION
	250.90 - (ICD9) DIABETES WITH UNSPECIFIED COMPLICATION TYPE II OR UNSPECIFIED TYPE NOT STATED AS UNCONTROLLED
	250.91 - (ICD9) DIABETES WITH UNSPECIFIED COMPLICATION TYPE I [JUVENILE TYPE] NOT STATED AS UNCONTROLLED
	250.92 - (ICD9) DIABETES WITH UNSPECIFIED COMPLICATION TYPE II OR UNSPECIFIED TYPE UNCONTROLLED
	250.93 - (ICD9) DIABETES WITH UNSPECIFIED COMPLICATION TYPE I [JUVENILE TYPE] UNCONTROLLED
	The occurrence of Outpatient with the following attributes:
	Diagnosis Code (Any Position) is any of: { "250", "250.0", "250.00", "250.01", "250.02", "250.03", "250.1", "250.10", "250.11", "250.12", "250.13", "250.2", "250.20", "250.21", "250.22", "250.23", "250.3", "250.30", "250.31", "250.32", "250.33", "250.4", "250.40", "250.41", "250.42", "250.43", "250.5", "250.50", "250.51", "250.52", "250.53", "250.6", "250.60", "250.61", "250.62", "250.63", "250.7…
	250 - (ICD9) DIABETES MELLITUS
	250.0 - (ICD9) DIABETES MELLITUS WITHOUT MENTION OF COMPLICATION
	250.00 - (ICD9) DIABETES MELLITUS WITHOUT MENTION OF COMPLICATION TYPE II OR UNSPECIFIED TYPE NOT STATED AS UNCONTROLLED
	250.01 - (ICD9) DIABETES MELLITUS WITHOUT MENTION OF COMPLICATION TYPE I [JUVENILE TYPE] NOT STATED AS UNCONTROLLED
	250.02 - (ICD9) DIABETES MELLITUS WITHOUT MENTION OF COMPLICATION TYPE II OR UNSPECIFIED TYPE UNCONTROLLED
	250.03 - (ICD9) DIABETES MELLITUS WITHOUT MENTION OF COMPLICATION TYPE I [JUVENILE TYPE] UNCONTROLLED
	250.1 - (ICD9) DIABETES WITH KETOACIDOSIS
	250.10 - (ICD9) DIABETES WITH KETOACIDOSIS TYPE II OR UNSPECIFIED TYPE NOT STATED AS UNCONTROLLED
	250.11 - (ICD9) DIABETES WITH KETOACIDOSIS TYPE I [JUVENILE TYPE] NOT STATED AS UNCONTROLLED
	250.12 - (ICD9) DIABETES WITH KETOACIDOSIS TYPE II OR UNSPECIFIED TYPE UNCONTROLLED
	250.13 - (ICD9) DIABETES WITH KETOACIDOSIS TYPE I [JUVENILE TYPE] UNCONTROLLED
	250.2 - (ICD9) DIABETES WITH HYPEROSMOLARITY
	250.20 - (ICD9) DIABETES WITH HYPEROSMOLARITY TYPE II OR UNSPECIFIED TYPE NOT STATED AS UNCONTROLLED
	250.21 - (ICD9) DIABETES WITH HYPEROSMOLARITY TYPE I [JUVENILE TYPE] NOT STATED AS UNCONTROLLED
	250.22 - (ICD9) DIABETES WITH HYPEROSMOLARITY TYPE II OR UNSPECIFIED TYPE UNCONTROLLED
	250.23 - (ICD9) DIABETES WITH HYPEROSMOLARITY TYPE I [JUVENILE TYPE] UNCONTROLLED
	250.3 - (ICD9) DIABETES WITH OTHER COMA
	250.30 - (ICD9) DIABETES WITH OTHER COMA TYPE II OR UNSPECIFIED TYPE NOT STATED AS UNCONTROLLED
	250.31 - (ICD9) DIABETES WITH OTHER COMA TYPE I [JUVENILE TYPE] NOT STATED AS UNCONTROLLED
	250.32 - (ICD9) DIABETES WITH OTHER COMA TYPE II OR UNSPECIFIED TYPE UNCONTROLLED
	250.33 - (ICD9) DIABETES WITH OTHER COMA TYPE I [JUVENILE TYPE] UNCONTROLLED
	250.4 - (ICD9) DIABETES WITH RENAL MANIFESTATIONS
	250.40 - (ICD9) DIABETES WITH RENAL MANIFESTATIONS TYPE II OR UNSPECIFIED TYPE NOT STATED AS UNCONTROLLED
	250.41 - (ICD9) DIABETES WITH RENAL MANIFESTATIONS TYPE I [JUVENILE TYPE] NOT STATED AS UNCONTROLLED
	250.42 - (ICD9) DIABETES WITH RENAL MANIFESTATIONS TYPE II OR UNSPECIFIED TYPE UNCONTROLLED
	250.43 - (ICD9) DIABETES WITH RENAL MANIFESTATIONS TYPE I [JUVENILE TYPE] UNCONTROLLED
	250.5 - (ICD9) DIABETES WITH OPHTHALMIC MANIFESTATIONS
	250.50 - (ICD9) DIABETES WITH OPHTHALMIC MANIFESTATIONS TYPE II OR UNSPECIFIED TYPE NOT STATED AS UNCONTROLLED
	250.51 - (ICD9) DIABETES WITH OPHTHALMIC MANIFESTATIONS TYPE I [JUVENILE TYPE] NOT STATED AS UNCONTROLLED
	250.52 - (ICD9) DIABETES WITH OPHTHALMIC MANIFESTATIONS TYPE II OR UNSPECIFIED TYPE UNCONTROLLED
	250.53 - (ICD9) DIABETES WITH OPHTHALMIC MANIFESTATIONS TYPE I [JUVENILE TYPE] UNCONTROLLED
	250.6 - (ICD9) DIABETES WITH NEUROLOGICAL MANIFESTATIONS
	250.60 - (ICD9) DIABETES WITH NEUROLOGICAL MANIFESTATIONS TYPE II OR UNSPECIFIED TYPE NOT STATED AS UNCONTROLLED
	250.61 - (ICD9) DIABETES WITH NEUROLOGICAL MANIFESTATIONS TYPE I [JUVENILE TYPE] NOT STATED AS UNCONTROLLED
	250.62 - (ICD9) DIABETES WITH NEUROLOGICAL MANIFESTATIONS TYPE II OR UNSPECIFIED TYPE UNCONTROLLED
	250.63 - (ICD9) DIABETES WITH NEUROLOGICAL MANIFESTATIONS TYPE I [JUVENILE TYPE] UNCONTROLLED
	250.7 - (ICD9) DIABETES WITH PERIPHERAL CIRCULATORY DISORDERS
	250.70 - (ICD9) DIABETES WITH PERIPHERAL CIRCULATORY DISORDERS TYPE II OR UNSPECIFIED TYPE NOT STATED AS UNCONTROLLED
	250.71 - (ICD9) DIABETES WITH PERIPHERAL CIRCULATORY DISORDERS TYPE I [JUVENILE TYPE] NOT STATED AS UNCONTROLLED
	250.72 - (ICD9) DIABETES WITH PERIPHERAL CIRCULATORY DISORDERS TYPE II OR UNSPECIFIED TYPE UNCONTROLLED
	250.73 - (ICD9) DIABETES WITH PERIPHERAL CIRCULATORY DISORDERS TYPE I [JUVENILE TYPE] UNCONTROLLED
	250.8 - (ICD9) DIABETES WITH OTHER SPECIFIED MANIFESTATIONS
	250.80 - (ICD9) DIABETES WITH OTHER SPECIFIED MANIFESTATIONS TYPE II OR UNSPECIFIED TYPE NOT STATED AS UNCONTROLLED
	250.81 - (ICD9) DIABETES WITH OTHER SPECIFIED MANIFESTATIONS TYPE I [JUVENILE TYPE] NOT STATED AS UNCONTROLLED
	250.82 - (ICD9) DIABETES WITH OTHER SPECIFIED MANIFESTATIONS TYPE II OR UNSPECIFIED TYPE UNCONTROLLED
	250.83 - (ICD9) DIABETES WITH OTHER SPECIFIED MANIFESTATIONS TYPE I [JUVENILE TYPE] UNCONTROLLED
	250.9 - (ICD9) DIABETES WITH UNSPECIFIED COMPLICATION
	250.90 - (ICD9) DIABETES WITH UNSPECIFIED COMPLICATION TYPE II OR UNSPECIFIED TYPE NOT STATED AS UNCONTROLLED
	250.91 - (ICD9) DIABETES WITH UNSPECIFIED COMPLICATION TYPE I [JUVENILE TYPE] NOT STATED AS UNCONTROLLED
	250.92 - (ICD9) DIABETES WITH UNSPECIFIED COMPLICATION TYPE II OR UNSPECIFIED TYPE UNCONTROLLED
	250.93 - (ICD9) DIABETES WITH UNSPECIFIED COMPLICATION TYPE I [JUVENILE TYPE] UNCONTROLLED
	The occurrence of Inpatient Service with the following attributes:
	Diagnosis Code (Any Position) is any of: { "250", "250.0", "250.00", "250.01", "250.02", "250.03", "250.1", "250.10", "250.11", "250.12", "250.13", "250.2", "250.20", "250.21", "250.22", "250.23", "250.3", "250.30", "250.31", "250.32", "250.33", "250.4", "250.40", "250.41", "250.42", "250.43", "250.5", "250.50", "250.51", "250.52", "250.53", "250.6", "250.60", "250.61", "250.62", "250.63", "250.7…
	250 - (ICD9) DIABETES MELLITUS
	250.0 - (ICD9) DIABETES MELLITUS WITHOUT MENTION OF COMPLICATION
	250.00 - (ICD9) DIABETES MELLITUS WITHOUT MENTION OF COMPLICATION TYPE II OR UNSPECIFIED TYPE NOT STATED AS UNCONTROLLED
	250.01 - (ICD9) DIABETES MELLITUS WITHOUT MENTION OF COMPLICATION TYPE I [JUVENILE TYPE] NOT STATED AS UNCONTROLLED
	250.02 - (ICD9) DIABETES MELLITUS WITHOUT MENTION OF COMPLICATION TYPE II OR UNSPECIFIED TYPE UNCONTROLLED
	250.03 - (ICD9) DIABETES MELLITUS WITHOUT MENTION OF COMPLICATION TYPE I [JUVENILE TYPE] UNCONTROLLED
	250.1 - (ICD9) DIABETES WITH KETOACIDOSIS
	250.10 - (ICD9) DIABETES WITH KETOACIDOSIS TYPE II OR UNSPECIFIED TYPE NOT STATED AS UNCONTROLLED
	250.11 - (ICD9) DIABETES WITH KETOACIDOSIS TYPE I [JUVENILE TYPE] NOT STATED AS UNCONTROLLED
	250.12 - (ICD9) DIABETES WITH KETOACIDOSIS TYPE II OR UNSPECIFIED TYPE UNCONTROLLED
	250.13 - (ICD9) DIABETES WITH KETOACIDOSIS TYPE I [JUVENILE TYPE] UNCONTROLLED
	250.2 - (ICD9) DIABETES WITH HYPEROSMOLARITY
	250.20 - (ICD9) DIABETES WITH HYPEROSMOLARITY TYPE II OR UNSPECIFIED TYPE NOT STATED AS UNCONTROLLED
	250.21 - (ICD9) DIABETES WITH HYPEROSMOLARITY TYPE I [JUVENILE TYPE] NOT STATED AS UNCONTROLLED
	250.22 - (ICD9) DIABETES WITH HYPEROSMOLARITY TYPE II OR UNSPECIFIED TYPE UNCONTROLLED
	250.23 - (ICD9) DIABETES WITH HYPEROSMOLARITY TYPE I [JUVENILE TYPE] UNCONTROLLED
	250.3 - (ICD9) DIABETES WITH OTHER COMA
	250.30 - (ICD9) DIABETES WITH OTHER COMA TYPE II OR UNSPECIFIED TYPE NOT STATED AS UNCONTROLLED
	250.31 - (ICD9) DIABETES WITH OTHER COMA TYPE I [JUVENILE TYPE] NOT STATED AS UNCONTROLLED
	250.32 - (ICD9) DIABETES WITH OTHER COMA TYPE II OR UNSPECIFIED TYPE UNCONTROLLED
	250.33 - (ICD9) DIABETES WITH OTHER COMA TYPE I [JUVENILE TYPE] UNCONTROLLED
	250.4 - (ICD9) DIABETES WITH RENAL MANIFESTATIONS
	250.40 - (ICD9) DIABETES WITH RENAL MANIFESTATIONS TYPE II OR UNSPECIFIED TYPE NOT STATED AS UNCONTROLLED
	250.41 - (ICD9) DIABETES WITH RENAL MANIFESTATIONS TYPE I [JUVENILE TYPE] NOT STATED AS UNCONTROLLED
	250.42 - (ICD9) DIABETES WITH RENAL MANIFESTATIONS TYPE II OR UNSPECIFIED TYPE UNCONTROLLED
	250.43 - (ICD9) DIABETES WITH RENAL MANIFESTATIONS TYPE I [JUVENILE TYPE] UNCONTROLLED
	250.5 - (ICD9) DIABETES WITH OPHTHALMIC MANIFESTATIONS
	250.50 - (ICD9) DIABETES WITH OPHTHALMIC MANIFESTATIONS TYPE II OR UNSPECIFIED TYPE NOT STATED AS UNCONTROLLED
	250.51 - (ICD9) DIABETES WITH OPHTHALMIC MANIFESTATIONS TYPE I [JUVENILE TYPE] NOT STATED AS UNCONTROLLED
	250.52 - (ICD9) DIABETES WITH OPHTHALMIC MANIFESTATIONS TYPE II OR UNSPECIFIED TYPE UNCONTROLLED
	250.53 - (ICD9) DIABETES WITH OPHTHALMIC MANIFESTATIONS TYPE I [JUVENILE TYPE] UNCONTROLLED
	250.6 - (ICD9) DIABETES WITH NEUROLOGICAL MANIFESTATIONS
	250.60 - (ICD9) DIABETES WITH NEUROLOGICAL MANIFESTATIONS TYPE II OR UNSPECIFIED TYPE NOT STATED AS UNCONTROLLED
	250.61 - (ICD9) DIABETES WITH NEUROLOGICAL MANIFESTATIONS TYPE I [JUVENILE TYPE] NOT STATED AS UNCONTROLLED
	250.62 - (ICD9) DIABETES WITH NEUROLOGICAL MANIFESTATIONS TYPE II OR UNSPECIFIED TYPE UNCONTROLLED
	250.63 - (ICD9) DIABETES WITH NEUROLOGICAL MANIFESTATIONS TYPE I [JUVENILE TYPE] UNCONTROLLED
	250.7 - (ICD9) DIABETES WITH PERIPHERAL CIRCULATORY DISORDERS
	250.70 - (ICD9) DIABETES WITH PERIPHERAL CIRCULATORY DISORDERS TYPE II OR UNSPECIFIED TYPE NOT STATED AS UNCONTROLLED
	250.71 - (ICD9) DIABETES WITH PERIPHERAL CIRCULATORY DISORDERS TYPE I [JUVENILE TYPE] NOT STATED AS UNCONTROLLED
	250.72 - (ICD9) DIABETES WITH PERIPHERAL CIRCULATORY DISORDERS TYPE II OR UNSPECIFIED TYPE UNCONTROLLED
	250.73 - (ICD9) DIABETES WITH PERIPHERAL CIRCULATORY DISORDERS TYPE I [JUVENILE TYPE] UNCONTROLLED
	250.8 - (ICD9) DIABETES WITH OTHER SPECIFIED MANIFESTATIONS
	250.80 - (ICD9) DIABETES WITH OTHER SPECIFIED MANIFESTATIONS TYPE II OR UNSPECIFIED TYPE NOT STATED AS UNCONTROLLED
	250.81 - (ICD9) DIABETES WITH OTHER SPECIFIED MANIFESTATIONS TYPE I [JUVENILE TYPE] NOT STATED AS UNCONTROLLED
	250.82 - (ICD9) DIABETES WITH OTHER SPECIFIED MANIFESTATIONS TYPE II OR UNSPECIFIED TYPE UNCONTROLLED
	250.83 - (ICD9) DIABETES WITH OTHER SPECIFIED MANIFESTATIONS TYPE I [JUVENILE TYPE] UNCONTROLLED
	250.9 - (ICD9) DIABETES WITH UNSPECIFIED COMPLICATION
	250.90 - (ICD9) DIABETES WITH UNSPECIFIED COMPLICATION TYPE II OR UNSPECIFIED TYPE NOT STATED AS UNCONTROLLED
	250.91 - (ICD9) DIABETES WITH UNSPECIFIED COMPLICATION TYPE I [JUVENILE TYPE] NOT STATED AS UNCONTROLLED
	250.92 - (ICD9) DIABETES WITH UNSPECIFIED COMPLICATION TYPE II OR UNSPECIFIED TYPE UNCONTROLLED
	250.93 - (ICD9) DIABETES WITH UNSPECIFIED COMPLICATION TYPE I [JUVENILE TYPE] UNCONTROLLED
Drug use or dependence
This event measure was defined as occurring when any of the following criteria were met:
	The occurrence of Inpatient with the following attributes:
	Diagnosis Code (Any Position) is any of: { "292. 8", "292..0", "292.0", "292.00", "292.01", "292.010", "292.02", "292.03", "292.04", "292.05", "292.07", "292.08", "292.09", "292.1", "292.10", "292.11", "292.12", "292.14", "292.19", "292.2", "292.20", "292.21", "292.22", "292.23", "292.25", "292.26", "292.28", "292.3", "292.30", "292.32", "292.33", "292.34", "292.38", "292.39", "292.4", "292.40", …
	292..0
	292.0 - (ICD9) DRUG WITHDRAWAL
	292.00
	292.01
	292.010
	292.02
	292.03
	292.04
	292.05
	292.07
	292.08
	292.09
	292.1 - (ICD9) DRUG-INDUCED PSYCHOTIC DISORDERS
	292.10
	292.11 - (ICD9) DRUG-INDUCED PSYCHOTIC DISORDER WITH DELUSIONS
	292.12 - (ICD9) DRUG-INDUCED PSYCHOTIC DISORDER WITH HALLUCINATIONS
	292.14
	292.19
	292.2 - (ICD9) PATHOLOGICAL DRUG INTOXICATION
	292.20
	292.21
	292.22
	292.23
	292.25
	292.26
	292.28
	292.3
	292.30
	292.32
	292.33
	292.34
	292.38
	292.39
	292.4
	292.40
	292.41
	292.415A
	292.42
	292.5
	292.52
	292.55
	292.6
	292.60
	292.61
	292.62
	292.63
	292.64
	292.69
	292.7
	292.72
	292.74
	292.79
	292.8 - (ICD9) OTHER SPECIFIED DRUG-INDUCED MENTAL DISORDERS
	292.80
	292.81 - (ICD9) DRUG-INDUCED DELIRIUM
	292.82 - (ICD9) DRUG-INDUCED PERSISTING DEMENTIA
	292.83 - (ICD9) DRUG-INDUCED PERSISTING AMNESTIC DISORDER
	292.84 - (ICD9) DRUG-INDUCED MOOD DISORDER
	292.85 - (ICD9) DRUG-INDUCED SLEEP DISORDER
	292.87
	292.88
	292.89 - (ICD9) OTHER SPECIFIED DRUG-INDUCED MENTAL DISORDERS
	292.9 - (ICD9) UNSPECIFIED DRUG-INDUCED MENTAL DISORDER
	292.90
	292.91
	292.92
	292.93
	292.96
	292.97
	304..1
	304..8
	304.0 - (ICD9) OPIOID TYPE DEPENDENCE
	304.00 - (ICD9) OPIOID TYPE DEPENDENCE UNSPECIFIED USE
	304.01 - (ICD9) OPIOID TYPE DEPENDENCE CONTINUOUS USE
	304.02 - (ICD9) OPIOID TYPE DEPENDENCE EPISODIC USE
	304.03 - (ICD9) OPIOID TYPE DEPENDENCE IN REMISSION
	304.04
	304.05
	304.06
	304.07
	304.08
	304.09
	304.1 - (ICD9) SEDATIVE, HYPNOTIC OR ANXIOLYTIC DEPENDENCE
	304.10 - (ICD9) SEDATIVE, HYPNOTIC OR ANXIOLYTIC DEPENDENCE UNSPECIFIED USE
	304.11 - (ICD9) SEDATIVE, HYPNOTIC OR ANXIOLYTIC DEPENDENCE CONTINUOUS USE
	304.12 - (ICD9) SEDATIVE, HYPNOTIC OR ANXIOLYTIC DEPENDENCE EPISODIC USE
	304.13 - (ICD9) SEDATIVE, HYPNOTIC OR ANXIOLYTIC DEPENDENCE IN REMISSION
	304.14
	304.15
	304.16
	304.18
	304.19
	304.190
	304.2 - (ICD9) COCAINE DEPENDENCE
	304.20 - (ICD9) COCAINE DEPENDENCE UNSPECIFIED USE
	304.21 - (ICD9) COCAINE DEPENDENCE CONTINUOUS USE
	304.22 - (ICD9) COCAINE DEPENDENCE EPISODIC USE
	304.23 - (ICD9) COCAINE DEPENDENCE IN REMISSION
	304.24
	304.25
	304.26
	304.27
	304.28
	304.29
	304.3 - (ICD9) CANNABIS DEPENDENCE
	304.30 - (ICD9) CANNABIS DEPENDENCE UNSPECIFIED USE
	304.31 - (ICD9) CANNABIS DEPENDENCE CONTINUOUS USE
	304.32 - (ICD9) CANNABIS DEPENDENCE EPISODIC USE
	304.33 - (ICD9) CANNABIS DEPENDENCE IN REMISSION
	304.34
	304.35
	304.36
	304.38
	304.39
	304.4 - (ICD9) AMPHETAMINE AND OTHER PSYCHOSTIMULANT DEPENDENCE
	304.40 - (ICD9) AMPHETAMINE AND OTHER PSYCHOSTIMULANT DEPENDENCE UNSPECIFIED USE
	304.41 - (ICD9) AMPHETAMINE AND OTHER PSYCHOSTIMULANT DEPENDENCE CONTINUOUS USE
	304.42 - (ICD9) AMPHETAMINE AND OTHER PSYCHOSTIMULANT DEPENDENCE EPISODIC USE
	304.43 - (ICD9) AMPHETAMINE AND OTHER PSYCHOSTIMULANT DEPENDENCE IN REMISSION
	304.44
	304.45
	304.46
	304.47
	304.49
	304.5 - (ICD9) HALLUCINOGEN DEPENDENCE
	304.50 - (ICD9) HALLUCINOGEN DEPENDENCE UNSPECIFIED USE
	304.51 - (ICD9) HALLUCINOGEN DEPENDENCE CONTINUOUS USE
	304.52 - (ICD9) HALLUCINOGEN DEPENDENCE EPISODIC USE
	304.53 - (ICD9) HALLUCINOGEN DEPENDENCE IN REMISSION
	304.56
	304.58
	304.59
	304.6 - (ICD9) OTHER SPECIFIED DRUG DEPENDENCE
	304.60 - (ICD9) OTHER SPECIFIED DRUG DEPENDENCE UNSPECIFIED USE
	304.61 - (ICD9) OTHER SPECIFIED DRUG DEPENDENCE CONTINUOUS USE
	304.62 - (ICD9) OTHER SPECIFIED DRUG DEPENDENCE EPISODIC USE
	304.63 - (ICD9) OTHER SPECIFIED DRUG DEPENDENCE IN REMISSION
	304.65
	304.68
	304.69
	304.7 - (ICD9) COMBINATIONS OF OPIOID TYPE DRUG WITH ANY OTHER DRUG DEPENDENCE
	304.70 - (ICD9) COMBINATIONS OF OPIOID TYPE DRUG WITH ANY OTHER DRUG DEPENDENCE UNSPECIFIED USE
	304.71 - (ICD9) COMBINATIONS OF OPIOID TYPE DRUG WITH ANY OTHER DRUG DEPENDENCE CONTINUOUS USE
	304.72 - (ICD9) COMBINATIONS OF OPIOID TYPE DRUG WITH ANY OTHER DRUG DEPENDENCE EPISODIC USE
	304.73 - (ICD9) COMBINATIONS OF OPIOID TYPE DRUG WITH ANY OTHER DRUG DEPENDENCE IN REMISSION
	304.74
	304.75
	304.78
	304.8 - (ICD9) COMBINATIONS OF DRUG DEPENDENCE EXCLUDING OPIOID TYPE DRUG
	304.80 - (ICD9) COMBINATIONS OF DRUG DEPENDENCE EXCLUDING OPIOID TYPE DRUG UNSPECIFIED USE
	304.81 - (ICD9) COMBINATIONS OF DRUG DEPENDENCE EXCLUDING OPIOID TYPE DRUG CONTINUOUS USE
	304.82 - (ICD9) COMBINATIONS OF DRUG DEPENDENCE EXCLUDING OPIOID TYPE DRUG EPISODIC USE
	304.83 - (ICD9) COMBINATIONS OF DRUG DEPENDENCE EXCLUDING OPIOID TYPE DRUG IN REMISSION
	304.85
	304.86
	304.88
	304.89
	304.9 - (ICD9) UNSPECIFIED DRUG DEPENDENCE
	304.90 - (ICD9) UNSPECIFIED DRUG DEPENDENCE UNSPECIFIED USE
	304.91 - (ICD9) UNSPECIFIED DRUG DEPENDENCE CONTINUOUS USE
	304.92 - (ICD9) UNSPECIFIED DRUG DEPENDENCE EPISODIC USE
	304.93 - (ICD9) UNSPECIFIED DRUG DEPENDENCE IN REMISSION
	304.94
	304.95
	304.96
	304.98
	304.99
	305.2 - (ICD9) NONDEPENDENT CANNABIS ABUSE
	305.20 - (ICD9) NONDEPENDENT CANNABIS ABUSE UNSPECIFIED USE
	305.200
	305.21 - (ICD9) NONDEPENDENT CANNABIS ABUSE CONTINUOUS USE
	305.22 - (ICD9) NONDEPENDENT CANNABIS ABUSE EPISODIC USE
	305.23 - (ICD9) NONDEPENDENT CANNABIS ABUSE IN REMISSION
	305.24
	305.25
	305.26
	305.27
	305.28
	305.29
	305.3 - (ICD9) NONDEPENDENT HALLUCINOGEN ABUSE
	305.30 - (ICD9) NONDEPENDENT HALLUCINOGEN ABUSE UNSPECIFIED USE
	305.31 - (ICD9) NONDEPENDENT HALLUCINOGEN ABUSE CONTINUOUS USE
	305.32 - (ICD9) NONDEPENDENT HALLUCINOGEN ABUSE EPISODIC USE
	305.33 - (ICD9) NONDEPENDENT HALLUCINOGEN ABUSE IN REMISSION
	305.36
	305.39
	305.4 - (ICD9) NONDEPENDENT SEDATIVE, HYPNOTIC OR ANXIOLYTIC ABUSE
	305.40 - (ICD9) NONDEPENDENT SEDATIVE, HYPNOTIC OR ANXIOLYTIC ABUSE UNSPECIFIED USE
	305.41 - (ICD9) NONDEPENDENT SEDATIVE, HYPNOTIC OR ANXIOLYTIC ABUSE CONTINUOUS USE
	305.42 - (ICD9) NONDEPENDENT SEDATIVE, HYPNOTIC OR ANXIOLYTIC ABUSE EPISODIC USE
	305.43 - (ICD9) NONDEPENDENT SEDATIVE, HYPNOTIC OR ANXIOLYTIC ABUSE IN REMISSION
	305.44
	305.48
	305.49
	305.5 - (ICD9) NONDEPENDENT OPIOID ABUSE
	305.50 - (ICD9) NONDEPENDENT OPIOID ABUSE UNSPECIFIED USE
	305.51 - (ICD9) NONDEPENDENT OPIOID ABUSE CONTINUOUS USE
	305.52 - (ICD9) NONDEPENDENT OPIOID ABUSE EPISODIC USE
	305.53 - (ICD9) NONDEPENDENT OPIOID ABUSE IN REMISSION
	305.55
	305.59
	305.6 - (ICD9) NONDEPENDENT COCAINE ABUSE
	305.60 - (ICD9) NONDEPENDENT COCAINE ABUSE UNSPECIFIED USE
	305.61 - (ICD9) NONDEPENDENT COCAINE ABUSE CONTINUOUS USE
	305.62 - (ICD9) NONDEPENDENT COCAINE ABUSE EPISODIC USE
	305.63 - (ICD9) NONDEPENDENT COCAINE ABUSE IN REMISSION
	305.65
	305.66
	305.67
	305.68
	305.69
	305.7 - (ICD9) NONDEPENDENT AMPHETAMINE OR RELATED ACTING SYMPATHOMIMETIC ABUSE
	305.70 - (ICD9) NONDEPENDENT AMPHETAMINE OR RELATED ACTING SYMPATHOMIMETIC ABUSE UNSPECIFIED USE
	305.71 - (ICD9) NONDEPENDENT AMPHETAMINE OR RELATED ACTING SYMPATHOMIMETIC ABUSE CONTINUOUS USE
	305.72 - (ICD9) NONDEPENDENT AMPHETAMINE OR RELATED ACTING SYMPATHOMIMETIC ABUSE EPISODIC USE
	305.73 - (ICD9) NONDEPENDENT AMPHETAMINE OR RELATED ACTING SYMPATHOMIMETIC ABUSE IN REMISSION
	305.74
	305.76
	305.8 - (ICD9) NONDEPENDENT ANTIDEPRESSANT TYPE ABUSE
	305.80 - (ICD9) NONDEPENDENT ANTIDEPRESSANT TYPE ABUSE UNSPECIFIED USE
	305.81 - (ICD9) NONDEPENDENT ANTIDEPRESSANT TYPE ABUSE CONTINUOUS USE
	305.82 - (ICD9) NONDEPENDENT ANTIDEPRESSANT TYPE ABUSE EPISODIC USE
	305.83 - (ICD9) NONDEPENDENT ANTIDEPRESSANT TYPE ABUSE IN REMISSION
	305.85
	305.89
	305.9 - (ICD9) NONDEPENDENT OTHER MIXED OR UNSPECIFIED DRUG ABUSE
	305.90 - (ICD9) OTHER MIXED OR UNSPECIFIED DRUG ABUSE UNSPECIFIED USE
	305.91 - (ICD9) NONDEPENDENT OTHER MIXED OR UNSPECIFIED DRUG ABUSE CONTINUOUS USE
	305.92 - (ICD9) NONDEPENDENT OTHER MIXED OR UNSPECIFIED DRUG ABUSE EPISODIC USE
	305.93 - (ICD9) NONDEPENDENT OTHER MIXED OR UNSPECIFIED DRUG ABUSE IN REMISSION
	305.95
	305.96
	305.97
	648.3 - (ICD9) DRUG DEPENDENCE COMPLICATING PREGNANCY CHILDBIRTH OR THE PUERPERIUM
	648.30 - (ICD9) DRUG DEPENDENCE OF MOTHER COMPLICATING PREGNANCY CHILDBIRTH OR THE PUERPERIUM UNSPECIFIED AS TO EPISODE OF CARE
	648.31 - (ICD9) DRUG DEPENDENCE OF MOTHER WITH DELIVERY
	648.32 - (ICD9) DRUG DEPENDENCE OF MOTHER WITH DELIVERY WITH POSTPARTUM COMPLICATION
	648.33 - (ICD9) ANTEPARTUM DRUG DEPENDENCE
	648.34 - (ICD9) POSTPARTUM DRUG DEPENDENCE
	648.38
	648.39
	The occurrence of Outpatient with the following attributes:
	Diagnosis Code (Any Position) is any of: { "292. 8", "292..0", "292.0", "292.00", "292.01", "292.010", "292.02", "292.03", "292.04", "292.05", "292.07", "292.08", "292.09", "292.1", "292.10", "292.11", "292.12", "292.14", "292.19", "292.2", "292.20", "292.21", "292.22", "292.23", "292.25", "292.26", "292.28", "292.3", "292.30", "292.32", "292.33", "292.34", "292.38", "292.39", "292.4", "292.40", …
	292..0
	292.0 - (ICD9) DRUG WITHDRAWAL
	292.00
	292.01
	292.010
	292.02
	292.03
	292.04
	292.05
	292.07
	292.08
	292.09
	292.1 - (ICD9) DRUG-INDUCED PSYCHOTIC DISORDERS
	292.10
	292.11 - (ICD9) DRUG-INDUCED PSYCHOTIC DISORDER WITH DELUSIONS
	292.12 - (ICD9) DRUG-INDUCED PSYCHOTIC DISORDER WITH HALLUCINATIONS
	292.14
	292.19
	292.2 - (ICD9) PATHOLOGICAL DRUG INTOXICATION
	292.20
	292.21
	292.22
	292.23
	292.25
	292.26
	292.28
	292.3
	292.30
	292.32
	292.33
	292.34
	292.38
	292.39
	292.4
	292.40
	292.41
	292.415A
	292.42
	292.5
	292.52
	292.55
	292.6
	292.60
	292.61
	292.62
	292.63
	292.64
	292.69
	292.7
	292.72
	292.74
	292.79
	292.8 - (ICD9) OTHER SPECIFIED DRUG-INDUCED MENTAL DISORDERS
	292.80
	292.81 - (ICD9) DRUG-INDUCED DELIRIUM
	292.82 - (ICD9) DRUG-INDUCED PERSISTING DEMENTIA
	292.83 - (ICD9) DRUG-INDUCED PERSISTING AMNESTIC DISORDER
	292.84 - (ICD9) DRUG-INDUCED MOOD DISORDER
	292.85 - (ICD9) DRUG-INDUCED SLEEP DISORDER
	292.87
	292.88
	292.89 - (ICD9) OTHER SPECIFIED DRUG-INDUCED MENTAL DISORDERS
	292.9 - (ICD9) UNSPECIFIED DRUG-INDUCED MENTAL DISORDER
	292.90
	292.91
	292.92
	292.93
	292.96
	292.97
	304..1
	304..8
	304.0 - (ICD9) OPIOID TYPE DEPENDENCE
	304.00 - (ICD9) OPIOID TYPE DEPENDENCE UNSPECIFIED USE
	304.01 - (ICD9) OPIOID TYPE DEPENDENCE CONTINUOUS USE
	304.02 - (ICD9) OPIOID TYPE DEPENDENCE EPISODIC USE
	304.03 - (ICD9) OPIOID TYPE DEPENDENCE IN REMISSION
	304.04
	304.05
	304.06
	304.07
	304.08
	304.09
	304.1 - (ICD9) SEDATIVE, HYPNOTIC OR ANXIOLYTIC DEPENDENCE
	304.10 - (ICD9) SEDATIVE, HYPNOTIC OR ANXIOLYTIC DEPENDENCE UNSPECIFIED USE
	304.11 - (ICD9) SEDATIVE, HYPNOTIC OR ANXIOLYTIC DEPENDENCE CONTINUOUS USE
	304.12 - (ICD9) SEDATIVE, HYPNOTIC OR ANXIOLYTIC DEPENDENCE EPISODIC USE
	304.13 - (ICD9) SEDATIVE, HYPNOTIC OR ANXIOLYTIC DEPENDENCE IN REMISSION
	304.14
	304.15
	304.16
	304.18
	304.19
	304.190
	304.2 - (ICD9) COCAINE DEPENDENCE
	304.20 - (ICD9) COCAINE DEPENDENCE UNSPECIFIED USE
	304.21 - (ICD9) COCAINE DEPENDENCE CONTINUOUS USE
	304.22 - (ICD9) COCAINE DEPENDENCE EPISODIC USE
	304.23 - (ICD9) COCAINE DEPENDENCE IN REMISSION
	304.24
	304.25
	304.26
	304.27
	304.28
	304.29
	304.3 - (ICD9) CANNABIS DEPENDENCE
	304.30 - (ICD9) CANNABIS DEPENDENCE UNSPECIFIED USE
	304.31 - (ICD9) CANNABIS DEPENDENCE CONTINUOUS USE
	304.32 - (ICD9) CANNABIS DEPENDENCE EPISODIC USE
	304.33 - (ICD9) CANNABIS DEPENDENCE IN REMISSION
	304.34
	304.35
	304.36
	304.38
	304.39
	304.4 - (ICD9) AMPHETAMINE AND OTHER PSYCHOSTIMULANT DEPENDENCE
	304.40 - (ICD9) AMPHETAMINE AND OTHER PSYCHOSTIMULANT DEPENDENCE UNSPECIFIED USE
	304.41 - (ICD9) AMPHETAMINE AND OTHER PSYCHOSTIMULANT DEPENDENCE CONTINUOUS USE
	304.42 - (ICD9) AMPHETAMINE AND OTHER PSYCHOSTIMULANT DEPENDENCE EPISODIC USE
	304.43 - (ICD9) AMPHETAMINE AND OTHER PSYCHOSTIMULANT DEPENDENCE IN REMISSION
	304.44
	304.45
	304.46
	304.47
	304.49
	304.5 - (ICD9) HALLUCINOGEN DEPENDENCE
	304.50 - (ICD9) HALLUCINOGEN DEPENDENCE UNSPECIFIED USE
	304.51 - (ICD9) HALLUCINOGEN DEPENDENCE CONTINUOUS USE
	304.52 - (ICD9) HALLUCINOGEN DEPENDENCE EPISODIC USE
	304.53 - (ICD9) HALLUCINOGEN DEPENDENCE IN REMISSION
	304.56
	304.58
	304.59
	304.6 - (ICD9) OTHER SPECIFIED DRUG DEPENDENCE
	304.60 - (ICD9) OTHER SPECIFIED DRUG DEPENDENCE UNSPECIFIED USE
	304.61 - (ICD9) OTHER SPECIFIED DRUG DEPENDENCE CONTINUOUS USE
	304.62 - (ICD9) OTHER SPECIFIED DRUG DEPENDENCE EPISODIC USE
	304.63 - (ICD9) OTHER SPECIFIED DRUG DEPENDENCE IN REMISSION
	304.65
	304.68
	304.69
	304.7 - (ICD9) COMBINATIONS OF OPIOID TYPE DRUG WITH ANY OTHER DRUG DEPENDENCE
	304.70 - (ICD9) COMBINATIONS OF OPIOID TYPE DRUG WITH ANY OTHER DRUG DEPENDENCE UNSPECIFIED USE
	304.71 - (ICD9) COMBINATIONS OF OPIOID TYPE DRUG WITH ANY OTHER DRUG DEPENDENCE CONTINUOUS USE
	304.72 - (ICD9) COMBINATIONS OF OPIOID TYPE DRUG WITH ANY OTHER DRUG DEPENDENCE EPISODIC USE
	304.73 - (ICD9) COMBINATIONS OF OPIOID TYPE DRUG WITH ANY OTHER DRUG DEPENDENCE IN REMISSION
	304.74
	304.75
	304.78
	304.8 - (ICD9) COMBINATIONS OF DRUG DEPENDENCE EXCLUDING OPIOID TYPE DRUG
	304.80 - (ICD9) COMBINATIONS OF DRUG DEPENDENCE EXCLUDING OPIOID TYPE DRUG UNSPECIFIED USE
	304.81 - (ICD9) COMBINATIONS OF DRUG DEPENDENCE EXCLUDING OPIOID TYPE DRUG CONTINUOUS USE
	304.82 - (ICD9) COMBINATIONS OF DRUG DEPENDENCE EXCLUDING OPIOID TYPE DRUG EPISODIC USE
	304.83 - (ICD9) COMBINATIONS OF DRUG DEPENDENCE EXCLUDING OPIOID TYPE DRUG IN REMISSION
	304.85
	304.86
	304.88
	304.89
	304.9 - (ICD9) UNSPECIFIED DRUG DEPENDENCE
	304.90 - (ICD9) UNSPECIFIED DRUG DEPENDENCE UNSPECIFIED USE
	304.91 - (ICD9) UNSPECIFIED DRUG DEPENDENCE CONTINUOUS USE
	304.92 - (ICD9) UNSPECIFIED DRUG DEPENDENCE EPISODIC USE
	304.93 - (ICD9) UNSPECIFIED DRUG DEPENDENCE IN REMISSION
	304.94
	304.95
	304.96
	304.98
	304.99
	305.2 - (ICD9) NONDEPENDENT CANNABIS ABUSE
	305.20 - (ICD9) NONDEPENDENT CANNABIS ABUSE UNSPECIFIED USE
	305.200
	305.21 - (ICD9) NONDEPENDENT CANNABIS ABUSE CONTINUOUS USE
	305.22 - (ICD9) NONDEPENDENT CANNABIS ABUSE EPISODIC USE
	305.23 - (ICD9) NONDEPENDENT CANNABIS ABUSE IN REMISSION
	305.24
	305.25
	305.26
	305.27
	305.28
	305.29
	305.3 - (ICD9) NONDEPENDENT HALLUCINOGEN ABUSE
	305.30 - (ICD9) NONDEPENDENT HALLUCINOGEN ABUSE UNSPECIFIED USE
	305.31 - (ICD9) NONDEPENDENT HALLUCINOGEN ABUSE CONTINUOUS USE
	305.32 - (ICD9) NONDEPENDENT HALLUCINOGEN ABUSE EPISODIC USE
	305.33 - (ICD9) NONDEPENDENT HALLUCINOGEN ABUSE IN REMISSION
	305.36
	305.39
	305.4 - (ICD9) NONDEPENDENT SEDATIVE, HYPNOTIC OR ANXIOLYTIC ABUSE
	305.40 - (ICD9) NONDEPENDENT SEDATIVE, HYPNOTIC OR ANXIOLYTIC ABUSE UNSPECIFIED USE
	305.41 - (ICD9) NONDEPENDENT SEDATIVE, HYPNOTIC OR ANXIOLYTIC ABUSE CONTINUOUS USE
	305.42 - (ICD9) NONDEPENDENT SEDATIVE, HYPNOTIC OR ANXIOLYTIC ABUSE EPISODIC USE
	305.43 - (ICD9) NONDEPENDENT SEDATIVE, HYPNOTIC OR ANXIOLYTIC ABUSE IN REMISSION
	305.44
	305.48
	305.49
	305.5 - (ICD9) NONDEPENDENT OPIOID ABUSE
	305.50 - (ICD9) NONDEPENDENT OPIOID ABUSE UNSPECIFIED USE
	305.51 - (ICD9) NONDEPENDENT OPIOID ABUSE CONTINUOUS USE
	305.52 - (ICD9) NONDEPENDENT OPIOID ABUSE EPISODIC USE
	305.53 - (ICD9) NONDEPENDENT OPIOID ABUSE IN REMISSION
	305.55
	305.59
	305.6 - (ICD9) NONDEPENDENT COCAINE ABUSE
	305.60 - (ICD9) NONDEPENDENT COCAINE ABUSE UNSPECIFIED USE
	305.61 - (ICD9) NONDEPENDENT COCAINE ABUSE CONTINUOUS USE
	305.62 - (ICD9) NONDEPENDENT COCAINE ABUSE EPISODIC USE
	305.63 - (ICD9) NONDEPENDENT COCAINE ABUSE IN REMISSION
	305.65
	305.66
	305.67
	305.68
	305.69
	305.7 - (ICD9) NONDEPENDENT AMPHETAMINE OR RELATED ACTING SYMPATHOMIMETIC ABUSE
	305.70 - (ICD9) NONDEPENDENT AMPHETAMINE OR RELATED ACTING SYMPATHOMIMETIC ABUSE UNSPECIFIED USE
	305.71 - (ICD9) NONDEPENDENT AMPHETAMINE OR RELATED ACTING SYMPATHOMIMETIC ABUSE CONTINUOUS USE
	305.72 - (ICD9) NONDEPENDENT AMPHETAMINE OR RELATED ACTING SYMPATHOMIMETIC ABUSE EPISODIC USE
	305.73 - (ICD9) NONDEPENDENT AMPHETAMINE OR RELATED ACTING SYMPATHOMIMETIC ABUSE IN REMISSION
	305.74
	305.76
	305.8 - (ICD9) NONDEPENDENT ANTIDEPRESSANT TYPE ABUSE
	305.80 - (ICD9) NONDEPENDENT ANTIDEPRESSANT TYPE ABUSE UNSPECIFIED USE
	305.81 - (ICD9) NONDEPENDENT ANTIDEPRESSANT TYPE ABUSE CONTINUOUS USE
	305.82 - (ICD9) NONDEPENDENT ANTIDEPRESSANT TYPE ABUSE EPISODIC USE
	305.83 - (ICD9) NONDEPENDENT ANTIDEPRESSANT TYPE ABUSE IN REMISSION
	305.85
	305.89
	305.9 - (ICD9) NONDEPENDENT OTHER MIXED OR UNSPECIFIED DRUG ABUSE
	305.90 - (ICD9) OTHER MIXED OR UNSPECIFIED DRUG ABUSE UNSPECIFIED USE
	305.91 - (ICD9) NONDEPENDENT OTHER MIXED OR UNSPECIFIED DRUG ABUSE CONTINUOUS USE
	305.92 - (ICD9) NONDEPENDENT OTHER MIXED OR UNSPECIFIED DRUG ABUSE EPISODIC USE
	305.93 - (ICD9) NONDEPENDENT OTHER MIXED OR UNSPECIFIED DRUG ABUSE IN REMISSION
	305.95
	305.96
	305.97
	648.3 - (ICD9) DRUG DEPENDENCE COMPLICATING PREGNANCY CHILDBIRTH OR THE PUERPERIUM
	648.30 - (ICD9) DRUG DEPENDENCE OF MOTHER COMPLICATING PREGNANCY CHILDBIRTH OR THE PUERPERIUM UNSPECIFIED AS TO EPISODE OF CARE
	648.31 - (ICD9) DRUG DEPENDENCE OF MOTHER WITH DELIVERY
	648.32 - (ICD9) DRUG DEPENDENCE OF MOTHER WITH DELIVERY WITH POSTPARTUM COMPLICATION
	648.33 - (ICD9) ANTEPARTUM DRUG DEPENDENCE
	648.34 - (ICD9) POSTPARTUM DRUG DEPENDENCE
	648.38
	648.39
Hypertension
This event measure was defined as occurring when any of the following criteria were met:
	The occurrence of Inpatient with the following attributes:
	Diagnosis Code (Any Position) is any of: { "401", "401.0", "401.1", "401.9", "402", "402.0", "402.00", "402.01", "402.1", "402.10", "402.11", "402.9", "402.90", "402.91", "403", "403.0", "403.00", "403.01", "403.1", "403.10", "403.11", "403.9", "403.90", "403.91", "404", "404.0", "404.00", "404.01", "404.02", "404.03", "404.1", "404.10", "404.11", "404.12", "404.13", "404.9", "404.90", "404.91", …
	401 - (ICD9) ESSENTIAL HYPERTENSION
	401.0 - (ICD9) MALIGNANT ESSENTIAL HYPERTENSION
	401.1 - (ICD9) BENIGN ESSENTIAL HYPERTENSION
	401.9 - (ICD9) UNSPECIFIED ESSENTIAL HYPERTENSION
	402 - (ICD9) HYPERTENSIVE HEART DISEASE
	402.0 - (ICD9) MALIGNANT HYPERTENSIVE HEART DISEASE
	402.00 - (ICD9) MALIGNANT HYPERTENSIVE HEART DISEASE WITHOUT HEART FAILURE
	402.01 - (ICD9) MALIGNANT HYPERTENSIVE HEART DISEASE WITH HEART FAILURE
	402.1 - (ICD9) BENIGN HYPERTENSIVE HEART DISEASE
	402.10 - (ICD9) BENIGN HYPERTENSIVE HEART DISEASE WITHOUT HEART FAILURE
	402.11 - (ICD9) BENIGN HYPERTENSIVE HEART DISEASE WITH HEART FAILURE
	402.9 - (ICD9) UNSPECIFIED HYPERTENSIVE HEART DISEASE
	402.90 - (ICD9) UNSPECIFIED HYPERTENSIVE HEART DISEASE WITHOUT HEART FAILURE
	402.91 - (ICD9) UNSPECIFIED HYPERTENSIVE HEART DISEASE WITH HEART FAILURE
	403 - (ICD9) HYPERTENSIVE CHRONIC KIDNEY DISEASE
	403.0 - (ICD9) MALIGNANT HYPERTENSIVE KIDNEY DISEASE
	403.00 - (ICD9) HYPERTENSIVE CHRONIC KIDNEY DISEASE MALIGNANT WITH CHRONIC KIDNEY DISEASE STAGE I THROUGH STAGE IV OR UNSPECIFIED
	403.01 - (ICD9) HYPERTENSIVE CHRONIC KIDNEY DISEASE MALIGNANT WITH CHRONIC KIDNEY DISEASE STAGE V OR END STAGE RENAL DISEASE
	403.1 - (ICD9) BENIGN HYPERTENSIVE KIDNEY DISEASE
	403.10 - (ICD9) HYPERTENSIVE KIDNEY DISEASE BENIGN WITH CHRONIC KIDNEY DISEASE STAGE I THROUGH STAGE IV OR UNSPECIFIED
	403.11 - (ICD9) HYPERTENSIVE KIDNEY DISEASE BENIGN WITH CHRONIC KIDNEY DISEASE STAGE V OR END STAGE RENAL DISEASE
	403.9 - (ICD9) UNSPECIFIED HYPERTENSIVE KIDNEY DISEASE
	403.90 - (ICD9) HYPERTENSIVE CHRONIC KIDNEY DISEASE UNSPECIFIED WITH CHRONIC KIDNEY DISEASE STAGE I THROUGH STAGE IV OR UNSPECIFIED
	403.91 - (ICD9) HYPERTENSIVE CHRONIC KIDNEY DISEASE UNSPECIFIED WITH CHRONIC KIDNEY DISEASE STAGE V OR END STAGE RENAL DISEASE
	404 - (ICD9) HYPERTENSIVE HEART AND CHRONIC KIDNEY DISEASE
	404.0 - (ICD9) MALIGNANT HYPERTENSIVE HEART AND KIDNEY DISEASE
	404.00 - (ICD9) HYPERTENSIVE HEART AND CHRONIC KIDNEY DISEASE MALIGNANT WITHOUT HEART FAILURE WITH CHRONIC KIDNEY DISEASE STAGE I THROUGH STAGE IV OR UNSPECIFIED
	404.01 - (ICD9) HYPERTENSIVE HEART AND CHRONIC KIDNEY DISEASE MALIGNANT WITH HEART FAILURE WITH CHRONIC KIDNEY DISEASE STAGE I THROUGH STAGE IV OR UNSPECIFIED
	404.02 - (ICD9) HYPERTENSIVE HEART AND CHRONIC KIDNEY DISEASE MALIGNANT WITHOUT HEART FAILURE WITH CHRONIC KIDNEY DISEASE STAGE V OR END STAGE RENAL DISEASE
	404.03 - (ICD9) HYPERTENSIVE HEART AND CHRONIC KIDNEY DISEASE MALIGNANT WITH HEART FAILURE WITH CHRONIC KIDNEY DISEASE STAGE V OR END STAGE RENAL DISEASE
	404.1 - (ICD9) BENIGN HYPERTENSIVE HEART AND KIDNEY DISEASE
	404.10 - (ICD9) HYPERTENSIVE HEART AND CHRONIC KIDNEY DISEASE BENIGN WITHOUT HEART FAILURE WITH CHRONIC KIDNEY DISEASE STAGE I THROUGH STAGE IV OR UNSPECIFIED
	404.11 - (ICD9) HYPERTENSIVE HEART AND CHRONIC KIDNEY DISEASE BENIGN WITH HEART FAILURE WITH CHRONIC KIDNEY DISEASE STAGE I THROUGH STAGE IV OR UNSPECIFIED
	404.12 - (ICD9) HYPERTENSIVE HEART AND CHRONIC KIDNEY DISEASE BENIGN WITHOUT HEART FAILURE WITH CHRONIC KIDNEY DISEASE STAGE V OR END STAGE RENAL DISEASE
	404.13 - (ICD9) HYPERTENSIVE HEART AND CHRONIC KIDNEY DISEASE BENIGN WITH HEART FAILURE WITH CHRONIC KIDNEY DISEASE STAGE V OR END STAGE RENAL DISEASE
	404.9 - (ICD9) UNSPECIFIED HYPERTENSIVE HEART AND KIDNEY DISEASE
	404.90 - (ICD9) HYPERTENSIVE HEART AND CHRONIC KIDNEY DISEASE UNSPECIFIED WITHOUT HEART FAILURE WITH CHRONIC KIDNEY DISEASE STAGE I THROUGH STAGE IV OR UNSPECIFIED
	404.91 - (ICD9) HYPERTENSIVE HEART AND CHRONIC KIDNEY DISEASE UNSPECIFIED WITH HEART FAILURE WITH CHRONIC KIDNEY DISEASE STAGE I THROUGH STAGE IV OR UNSPECIFIED
	404.92 - (ICD9) HYPERTENSIVE HEART AND CHRONIC KIDNEY DISEASE UNSPECIFIED WITHOUT HEART FAILURE WITH CHRONIC KIDNEY DISEASE STAGE V OR END STAGE RENAL DISEASE
	404.93 - (ICD9) HYPERTENSIVE HEART AND CHRONIC KIDNEY DISEASE UNSPECIFIED WITH HEART FAILURE WITH CHRONIC KIDNEY DISEASE STAGE V OR END STAGE RENAL DISEASE
	405 - (ICD9) SECONDARY HYPERTENSION
	405.0 - (ICD9) MALIGNANT SECONDARY HYPERTENSION
	405.01 - (ICD9) MALIGNANT RENOVASCULAR HYPERTENSION
	405.09 - (ICD9) OTHER MALIGNANT SECONDARY HYPERTENSION
	405.1 - (ICD9) BENIGN SECONDARY HYPERTENSION
	405.11 - (ICD9) BENIGN RENOVASCULAR HYPERTENSION
	405.19 - (ICD9) OTHER BENIGN SECONDARY HYPERTENSION
	405.9 - (ICD9) UNSPECIFIED SECONDARY HYPERTENSION
	405.91 - (ICD9) UNSPECIFIED RENOVASCULAR HYPERTENSION
	405.99 - (ICD9) OTHER UNSPECIFIED SECONDARY HYPERTENSION
	642.0 - (ICD9) BENIGN ESSENTIAL HYPERTENSION COMPLICATING PREGNANCY CHILDBIRTH AND THE PUERPERIUM
	642.00 - (ICD9) BENIGN ESSENTIAL HYPERTENSION COMPLICATING PREGNANCY CHILDBIRTH AND THE PUERPERIUM UNSPECIFIED AS TO EPISODE OF CARE
	642.01 - (ICD9) BENIGN ESSENTIAL HYPERTENSION WITH DELIVERY
	642.02 - (ICD9) BENIGN ESSENTIAL HYPERTENSION WITH DELIVERY WITH POSTPARTUM COMPLICATION
	642.03 - (ICD9) ANTEPARTUM BENIGN ESSENTIAL HYPERTENSION
	642.04 - (ICD9) POSTPARTUM BENIGN ESSENTIAL HYPERTENSION
	642.1 - (ICD9) HYPERTENSION SECONDARY TO RENAL DISEASE COMPLICATING PREGNANCY CHILDBIRTH AND THE PUERPERIUM
	642.10 - (ICD9) HYPERTENSION SECONDARY TO RENAL DISEASE COMPLICATING PREGNANCY CHILDBIRTH AND THE PUERPERIUM UNSPECIFIED AS TO EPISODE OF CARE
	642.11 - (ICD9) HYPERTENSION SECONDARY TO RENAL DISEASE WITH DELIVERY
	642.12 - (ICD9) HYPERTENSION SECONDARY TO RENAL DISEASE WITH DELIVERY WITH POSTPARTUM COMPLICATION
	642.13 - (ICD9) HYPERTENSION SECONDARY TO RENAL DISEASE ANTEPARTUM
	642.14 - (ICD9) HYPERTENSION SECONDARY TO RENAL DISEASE POSTPARTUM
	642.2 - (ICD9) OTHER PRE-EXISTING HYPERTENSION COMPLICATING PREGNANCY CHILDBIRTH AND THE PUERPERIUM
	642.20 - (ICD9) OTHER PRE-EXISTING HYPERTENSION COMPLICATING PREGNANCY CHILDBIRTH AND THE PUERPERIUM UNSPECIFIED AS TO EPISODE OF CARE
	642.21 - (ICD9) OTHER PRE-EXISTING HYPERTENSION WITH DELIVERY
	642.22 - (ICD9) OTHER PRE-EXISTING HYPERTENSION WITH DELIVERY WITH POSTPARTUM COMPLICATION
	642.23 - (ICD9) OTHER PRE-EXISTING HYPERTENSION ANTEPARTUM
	642.24 - (ICD9) OTHER PRE-EXISTING HYPERTENSION POSTPARTUM
	642.7 - (ICD9) PRE-ECLAMPSIA OR ECLAMPSIA SUPERIMPOSED ON PRE-EXISTING HYPERTENSION
	642.70 - (ICD9) PRE-ECLAMPSIA OR ECLAMPSIA SUPERIMPOSED ON PRE-EXISTING HYPERTENSION COMPLICATING PREGNANCY CHILDBIRTH OR THE PUERPERIUM UNSPECIFIED AS TO EPISODE OF CARE
	642.71 - (ICD9) PRE-ECLAMPSIA OR ECLAMPSIA SUPERIMPOSED ON PRE-EXISTING HYPERTENSION WITH DELIVERY
	642.72 - (ICD9) PRE-ECLAMPSIA OR ECLAMPSIA SUPERIMPOSED ON PRE-EXISTING HYPERTENSION WITH DELIVERY WITH POSTPARTUM COMPLICATION
	642.73 - (ICD9) PRE-ECLAMPSIA OR ECLAMPSIA SUPERIMPOSED ON PRE-EXISTING HYPERTENSION ANTEPARTUM
	642.74 - (ICD9) PRE-ECLAMPSIA OR ECLAMPSIA SUPERIMPOSED ON PRE-EXISTING HYPERTENSION POSTPARTUM
	642.9 - (ICD9) UNSPECIFIED HYPERTENSION COMPLICATING PREGNANCY CHILDBIRTH OR THE PUERPERIUM
	642.90 - (ICD9) UNSPECIFIED HYPERTENSION COMPLICATING PREGNANCY CHILDBIRTH OR THE PUERPERIUM UNSPECIFIED AS TO EPISODE OF CARE
	642.91 - (ICD9) UNSPECIFIED HYPERTENSION WITH DELIVERY
	642.92 - (ICD9) UNSPECIFIED HYPERTENSION WITH DELIVERY WITH POSTPARTUM COMPLICATION
	642.93 - (ICD9) UNSPECIFIED ANTEPARTUM HYPERTENSION
	642.94 - (ICD9) UNSPECIFIED POSTPARTUM HYPERTENSION
	The occurrence of Outpatient with the following attributes:
	Diagnosis Code (Any Position) is any of: { "401", "401.0", "401.1", "401.9", "402", "402.0", "402.00", "402.01", "402.1", "402.10", "402.11", "402.9", "402.90", "402.91", "403", "403.0", "403.00", "403.01", "403.1", "403.10", "403.11", "403.9", "403.90", "403.91", "404", "404.0", "404.00", "404.01", "404.02", "404.03", "404.1", "404.10", "404.11", "404.12", "404.13", "404.9", "404.90", "404.91", …
	401 - (ICD9) ESSENTIAL HYPERTENSION
	401.0 - (ICD9) MALIGNANT ESSENTIAL HYPERTENSION
	401.1 - (ICD9) BENIGN ESSENTIAL HYPERTENSION
	401.9 - (ICD9) UNSPECIFIED ESSENTIAL HYPERTENSION
	402 - (ICD9) HYPERTENSIVE HEART DISEASE
	402.0 - (ICD9) MALIGNANT HYPERTENSIVE HEART DISEASE
	402.00 - (ICD9) MALIGNANT HYPERTENSIVE HEART DISEASE WITHOUT HEART FAILURE
	402.01 - (ICD9) MALIGNANT HYPERTENSIVE HEART DISEASE WITH HEART FAILURE
	402.1 - (ICD9) BENIGN HYPERTENSIVE HEART DISEASE
	402.10 - (ICD9) BENIGN HYPERTENSIVE HEART DISEASE WITHOUT HEART FAILURE
	402.11 - (ICD9) BENIGN HYPERTENSIVE HEART DISEASE WITH HEART FAILURE
	402.9 - (ICD9) UNSPECIFIED HYPERTENSIVE HEART DISEASE
	402.90 - (ICD9) UNSPECIFIED HYPERTENSIVE HEART DISEASE WITHOUT HEART FAILURE
	402.91 - (ICD9) UNSPECIFIED HYPERTENSIVE HEART DISEASE WITH HEART FAILURE
	403 - (ICD9) HYPERTENSIVE CHRONIC KIDNEY DISEASE
	403.0 - (ICD9) MALIGNANT HYPERTENSIVE KIDNEY DISEASE
	403.00 - (ICD9) HYPERTENSIVE CHRONIC KIDNEY DISEASE MALIGNANT WITH CHRONIC KIDNEY DISEASE STAGE I THROUGH STAGE IV OR UNSPECIFIED
	403.01 - (ICD9) HYPERTENSIVE CHRONIC KIDNEY DISEASE MALIGNANT WITH CHRONIC KIDNEY DISEASE STAGE V OR END STAGE RENAL DISEASE
	403.1 - (ICD9) BENIGN HYPERTENSIVE KIDNEY DISEASE
	403.10 - (ICD9) HYPERTENSIVE KIDNEY DISEASE BENIGN WITH CHRONIC KIDNEY DISEASE STAGE I THROUGH STAGE IV OR UNSPECIFIED
	403.11 - (ICD9) HYPERTENSIVE KIDNEY DISEASE BENIGN WITH CHRONIC KIDNEY DISEASE STAGE V OR END STAGE RENAL DISEASE
	403.9 - (ICD9) UNSPECIFIED HYPERTENSIVE KIDNEY DISEASE
	403.90 - (ICD9) HYPERTENSIVE CHRONIC KIDNEY DISEASE UNSPECIFIED WITH CHRONIC KIDNEY DISEASE STAGE I THROUGH STAGE IV OR UNSPECIFIED
	403.91 - (ICD9) HYPERTENSIVE CHRONIC KIDNEY DISEASE UNSPECIFIED WITH CHRONIC KIDNEY DISEASE STAGE V OR END STAGE RENAL DISEASE
	404 - (ICD9) HYPERTENSIVE HEART AND CHRONIC KIDNEY DISEASE
	404.0 - (ICD9) MALIGNANT HYPERTENSIVE HEART AND KIDNEY DISEASE
	404.00 - (ICD9) HYPERTENSIVE HEART AND CHRONIC KIDNEY DISEASE MALIGNANT WITHOUT HEART FAILURE WITH CHRONIC KIDNEY DISEASE STAGE I THROUGH STAGE IV OR UNSPECIFIED
	404.01 - (ICD9) HYPERTENSIVE HEART AND CHRONIC KIDNEY DISEASE MALIGNANT WITH HEART FAILURE WITH CHRONIC KIDNEY DISEASE STAGE I THROUGH STAGE IV OR UNSPECIFIED
	404.02 - (ICD9) HYPERTENSIVE HEART AND CHRONIC KIDNEY DISEASE MALIGNANT WITHOUT HEART FAILURE WITH CHRONIC KIDNEY DISEASE STAGE V OR END STAGE RENAL DISEASE
	404.03 - (ICD9) HYPERTENSIVE HEART AND CHRONIC KIDNEY DISEASE MALIGNANT WITH HEART FAILURE WITH CHRONIC KIDNEY DISEASE STAGE V OR END STAGE RENAL DISEASE
	404.1 - (ICD9) BENIGN HYPERTENSIVE HEART AND KIDNEY DISEASE
	404.10 - (ICD9) HYPERTENSIVE HEART AND CHRONIC KIDNEY DISEASE BENIGN WITHOUT HEART FAILURE WITH CHRONIC KIDNEY DISEASE STAGE I THROUGH STAGE IV OR UNSPECIFIED
	404.11 - (ICD9) HYPERTENSIVE HEART AND CHRONIC KIDNEY DISEASE BENIGN WITH HEART FAILURE WITH CHRONIC KIDNEY DISEASE STAGE I THROUGH STAGE IV OR UNSPECIFIED
	404.12 - (ICD9) HYPERTENSIVE HEART AND CHRONIC KIDNEY DISEASE BENIGN WITHOUT HEART FAILURE WITH CHRONIC KIDNEY DISEASE STAGE V OR END STAGE RENAL DISEASE
	404.13 - (ICD9) HYPERTENSIVE HEART AND CHRONIC KIDNEY DISEASE BENIGN WITH HEART FAILURE WITH CHRONIC KIDNEY DISEASE STAGE V OR END STAGE RENAL DISEASE
	404.9 - (ICD9) UNSPECIFIED HYPERTENSIVE HEART AND KIDNEY DISEASE
	404.90 - (ICD9) HYPERTENSIVE HEART AND CHRONIC KIDNEY DISEASE UNSPECIFIED WITHOUT HEART FAILURE WITH CHRONIC KIDNEY DISEASE STAGE I THROUGH STAGE IV OR UNSPECIFIED
	404.91 - (ICD9) HYPERTENSIVE HEART AND CHRONIC KIDNEY DISEASE UNSPECIFIED WITH HEART FAILURE WITH CHRONIC KIDNEY DISEASE STAGE I THROUGH STAGE IV OR UNSPECIFIED
	404.92 - (ICD9) HYPERTENSIVE HEART AND CHRONIC KIDNEY DISEASE UNSPECIFIED WITHOUT HEART FAILURE WITH CHRONIC KIDNEY DISEASE STAGE V OR END STAGE RENAL DISEASE
	404.93 - (ICD9) HYPERTENSIVE HEART AND CHRONIC KIDNEY DISEASE UNSPECIFIED WITH HEART FAILURE WITH CHRONIC KIDNEY DISEASE STAGE V OR END STAGE RENAL DISEASE
	405 - (ICD9) SECONDARY HYPERTENSION
	405.0 - (ICD9) MALIGNANT SECONDARY HYPERTENSION
	405.01 - (ICD9) MALIGNANT RENOVASCULAR HYPERTENSION
	405.09 - (ICD9) OTHER MALIGNANT SECONDARY HYPERTENSION
	405.1 - (ICD9) BENIGN SECONDARY HYPERTENSION
	405.11 - (ICD9) BENIGN RENOVASCULAR HYPERTENSION
	405.19 - (ICD9) OTHER BENIGN SECONDARY HYPERTENSION
	405.9 - (ICD9) UNSPECIFIED SECONDARY HYPERTENSION
	405.91 - (ICD9) UNSPECIFIED RENOVASCULAR HYPERTENSION
	405.99 - (ICD9) OTHER UNSPECIFIED SECONDARY HYPERTENSION
	642.0 - (ICD9) BENIGN ESSENTIAL HYPERTENSION COMPLICATING PREGNANCY CHILDBIRTH AND THE PUERPERIUM
	642.00 - (ICD9) BENIGN ESSENTIAL HYPERTENSION COMPLICATING PREGNANCY CHILDBIRTH AND THE PUERPERIUM UNSPECIFIED AS TO EPISODE OF CARE
	642.01 - (ICD9) BENIGN ESSENTIAL HYPERTENSION WITH DELIVERY
	642.02 - (ICD9) BENIGN ESSENTIAL HYPERTENSION WITH DELIVERY WITH POSTPARTUM COMPLICATION
	642.03 - (ICD9) ANTEPARTUM BENIGN ESSENTIAL HYPERTENSION
	642.04 - (ICD9) POSTPARTUM BENIGN ESSENTIAL HYPERTENSION
	642.1 - (ICD9) HYPERTENSION SECONDARY TO RENAL DISEASE COMPLICATING PREGNANCY CHILDBIRTH AND THE PUERPERIUM
	642.10 - (ICD9) HYPERTENSION SECONDARY TO RENAL DISEASE COMPLICATING PREGNANCY CHILDBIRTH AND THE PUERPERIUM UNSPECIFIED AS TO EPISODE OF CARE
	642.11 - (ICD9) HYPERTENSION SECONDARY TO RENAL DISEASE WITH DELIVERY
	642.12 - (ICD9) HYPERTENSION SECONDARY TO RENAL DISEASE WITH DELIVERY WITH POSTPARTUM COMPLICATION
	642.13 - (ICD9) HYPERTENSION SECONDARY TO RENAL DISEASE ANTEPARTUM
	642.14 - (ICD9) HYPERTENSION SECONDARY TO RENAL DISEASE POSTPARTUM
	642.2 - (ICD9) OTHER PRE-EXISTING HYPERTENSION COMPLICATING PREGNANCY CHILDBIRTH AND THE PUERPERIUM
	642.20 - (ICD9) OTHER PRE-EXISTING HYPERTENSION COMPLICATING PREGNANCY CHILDBIRTH AND THE PUERPERIUM UNSPECIFIED AS TO EPISODE OF CARE
	642.21 - (ICD9) OTHER PRE-EXISTING HYPERTENSION WITH DELIVERY
	642.22 - (ICD9) OTHER PRE-EXISTING HYPERTENSION WITH DELIVERY WITH POSTPARTUM COMPLICATION
	642.23 - (ICD9) OTHER PRE-EXISTING HYPERTENSION ANTEPARTUM
	642.24 - (ICD9) OTHER PRE-EXISTING HYPERTENSION POSTPARTUM
	642.7 - (ICD9) PRE-ECLAMPSIA OR ECLAMPSIA SUPERIMPOSED ON PRE-EXISTING HYPERTENSION
	642.70 - (ICD9) PRE-ECLAMPSIA OR ECLAMPSIA SUPERIMPOSED ON PRE-EXISTING HYPERTENSION COMPLICATING PREGNANCY CHILDBIRTH OR THE PUERPERIUM UNSPECIFIED AS TO EPISODE OF CARE
	642.71 - (ICD9) PRE-ECLAMPSIA OR ECLAMPSIA SUPERIMPOSED ON PRE-EXISTING HYPERTENSION WITH DELIVERY
	642.72 - (ICD9) PRE-ECLAMPSIA OR ECLAMPSIA SUPERIMPOSED ON PRE-EXISTING HYPERTENSION WITH DELIVERY WITH POSTPARTUM COMPLICATION
	642.73 - (ICD9) PRE-ECLAMPSIA OR ECLAMPSIA SUPERIMPOSED ON PRE-EXISTING HYPERTENSION ANTEPARTUM
	642.74 - (ICD9) PRE-ECLAMPSIA OR ECLAMPSIA SUPERIMPOSED ON PRE-EXISTING HYPERTENSION POSTPARTUM
	642.9 - (ICD9) UNSPECIFIED HYPERTENSION COMPLICATING PREGNANCY CHILDBIRTH OR THE PUERPERIUM
	642.90 - (ICD9) UNSPECIFIED HYPERTENSION COMPLICATING PREGNANCY CHILDBIRTH OR THE PUERPERIUM UNSPECIFIED AS TO EPISODE OF CARE
	642.91 - (ICD9) UNSPECIFIED HYPERTENSION WITH DELIVERY
	642.92 - (ICD9) UNSPECIFIED HYPERTENSION WITH DELIVERY WITH POSTPARTUM COMPLICATION
	642.93 - (ICD9) UNSPECIFIED ANTEPARTUM HYPERTENSION
	642.94 - (ICD9) UNSPECIFIED POSTPARTUM HYPERTENSION
NSAIDs
This event measure was defined as occurring when any of the following criteria were met:
	The occurrence of Drug with the following attributes:
	Generic Name is any of: { "DICLOFENAC EPOLAMINE", "DICLOFENAC POTASSIUM", "DICLOFENAC SODIUM", "DICLOFENAC SODIUM/CAPSICUM OLEORESIN", "DICLOFENAC SODIUM/MISOPROSTOL", "DICLOFENAC SUBMICRONIZED", "ETODOLAC", "FLURBIPROFEN", "FLURBIPROFEN SODIUM", "KETOROLAC TROMETHAMINE", "KETOROLAC TROMETHAMINE/PF", "IBUPROFEN", "IBUPROFEN LYSINE/PF", "IBUPROFEN/CAFFEINE/VITAMINS B1, B2, B6, & B12", "IBUPROFEN/D…
	DICLOFENAC EPOLAMINE
	DICLOFENAC POTASSIUM
	DICLOFENAC SODIUM
	DICLOFENAC SODIUM/CAPSICUM OLEORESIN
	DICLOFENAC SODIUM/MISOPROSTOL
	DICLOFENAC SUBMICRONIZED
	ETODOLAC
	FLURBIPROFEN
	FLURBIPROFEN SODIUM
	KETOROLAC TROMETHAMINE
	KETOROLAC TROMETHAMINE/PF
	IBUPROFEN
	IBUPROFEN LYSINE/PF
	IBUPROFEN/CAFFEINE/VITAMINS B1, B2, B6, & B12
	IBUPROFEN/DIETARY SUPPLEMENT,MISC. CB.11
	IBUPROFEN/DIPHENHYDRAMINE CITRATE
	IBUPROFEN/DIPHENHYDRAMINE HCL
	IBUPROFEN/FAMOTIDINE
	IBUPROFEN/IRRITANTS COUNTER-IRRITANTS COMBINATION #2
	IBUPROFEN/OXYCODONE HCL
	IBUPROFEN/PHENYLEPHRINE HCL
	IBUPROFEN/PSEUDOEPHEDRINE HCL
	INDOMETHACIN
	INDOMETHACIN SODIUM
	INDOMETHACIN, SUBMICRONIZED
	MELOXICAM
	MELOXICAM/IRRITANTS COUNTER-IRRITANTS COMBINATION NO.2
	NAPROXEN
	NAPROXEN SODIUM
	NAPROXEN SODIUM/DIPHENHYDRAMINE HCL
	NAPROXEN SODIUM/PSEUDOEPHEDRINE HCL
	NAPROXEN/DIETARY SUPPLEMENT,MISC. CB.11
	NAPROXEN/ESOMEPRAZOLE MAGNESIUM
	NAPROXEN/IRRITANTS COUNTER-IRRITANTS COMBINATION #2
	PIROXICAM
	PIROXICAM/DIETARY SUPPLEMENT,MISC. CB.11
	SULINDAC
	CELECOXIB
	ROFECOXIB
	VALDECOXIB
Cardiovascualr disease
This event measure was defined as occurring when any of the following criteria were met:
	The occurrence of Inpatient with the following attributes:
	Diagnosis Code (Any Position) is any of: { "414", "414.0", "414.00", "414.01", "414.02", "414.03", "414.04", "414.05", "414.06", "414.07", "414.1", "414.10", "414.11", "414.12", "414.19", "414.2", "414.3", "414.4", "414.8", "414.9" }
	414 - (ICD9) OTHER FORMS OF CHRONIC ISCHEMIC HEART DISEASE
	414.0 - (ICD9) CORONARY ATHEROSCLEROSIS
	414.00 - (ICD9) CORONARY ATHEROSCLEROSIS OF UNSPECIFIED TYPE OF VESSEL NATIVE OR GRAFT
	414.01 - (ICD9) CORONARY ATHEROSCLEROSIS OF NATIVE CORONARY ARTERY
	414.02 - (ICD9) CORONARY ATHEROSCLEROSIS OF AUTOLOGOUS VEIN BYPASS GRAFT
	414.03 - (ICD9) CORONARY ATHEROSCLEROSIS OF NONAUTOLOGOUS BIOLOGICAL BYPASS GRAFT
	414.04 - (ICD9) CORONARY ATHEROSCLEROSIS OF ARTERY BYPASS GRAFT
	414.05 - (ICD9) CORONARY ATHEROSCLEROSIS OF UNSPECIFIED BYPASS GRAFT
	414.06 - (ICD9) CORONARY ATHEROSCLEROSIS OF NATIVE CORONARY ARTERY OF TRANSPLANTED HEART
	414.07 - (ICD9) CORONARY ATHEROSCLEROSIS OF BYPASS GRAFT (ARTERY) (VEIN) OF TRANSPLANTED HEART
	414.1 - (ICD9) ANEURYSM AND DISSECTION OF HEART
	414.10 - (ICD9) ANEURYSM OF HEART (WALL)
	414.11 - (ICD9) ANEURYSM OF CORONARY VESSELS
	414.12 - (ICD9) DISSECTION OF CORONARY ARTERY
	414.19 - (ICD9) OTHER ANEURYSM OF HEART
	414.2 - (ICD9) CHRONIC TOTAL OCCLUSION OF CORONARY ARTERY
	414.3 - (ICD9) CORONARY ATHEROSCLEROSIS DUE TO LIPID RICH PLAQUE
	414.4 - (ICD9) CORONARY ATHEROSCLEROSIS DUE TO CALCIFIED CORONARY LESION
	414.8 - (ICD9) OTHER SPECIFIED FORMS OF CHRONIC ISCHEMIC HEART DISEASE
	414.9 - (ICD9) CHRONIC ISCHEMIC HEART DISEASE UNSPECIFIED
	The occurrence of Outpatient with the following attributes:
	Diagnosis Code (Any Position) is any of: { "414", "414.0", "414.00", "414.01", "414.02", "414.03", "414.04", "414.05", "414.06", "414.07", "414.1", "414.10", "414.11", "414.12", "414.19", "414.2", "414.3", "414.4", "414.8", "414.9" }
	414 - (ICD9) OTHER FORMS OF CHRONIC ISCHEMIC HEART DISEASE
	414.0 - (ICD9) CORONARY ATHEROSCLEROSIS
	414.00 - (ICD9) CORONARY ATHEROSCLEROSIS OF UNSPECIFIED TYPE OF VESSEL NATIVE OR GRAFT
	414.01 - (ICD9) CORONARY ATHEROSCLEROSIS OF NATIVE CORONARY ARTERY
	414.02 - (ICD9) CORONARY ATHEROSCLEROSIS OF AUTOLOGOUS VEIN BYPASS GRAFT
	414.03 - (ICD9) CORONARY ATHEROSCLEROSIS OF NONAUTOLOGOUS BIOLOGICAL BYPASS GRAFT
	414.04 - (ICD9) CORONARY ATHEROSCLEROSIS OF ARTERY BYPASS GRAFT
	414.05 - (ICD9) CORONARY ATHEROSCLEROSIS OF UNSPECIFIED BYPASS GRAFT
	414.06 - (ICD9) CORONARY ATHEROSCLEROSIS OF NATIVE CORONARY ARTERY OF TRANSPLANTED HEART
	414.07 - (ICD9) CORONARY ATHEROSCLEROSIS OF BYPASS GRAFT (ARTERY) (VEIN) OF TRANSPLANTED HEART
	414.1 - (ICD9) ANEURYSM AND DISSECTION OF HEART
	414.10 - (ICD9) ANEURYSM OF HEART (WALL)
	414.11 - (ICD9) ANEURYSM OF CORONARY VESSELS
	414.12 - (ICD9) DISSECTION OF CORONARY ARTERY
	414.19 - (ICD9) OTHER ANEURYSM OF HEART
	414.2 - (ICD9) CHRONIC TOTAL OCCLUSION OF CORONARY ARTERY
	414.3 - (ICD9) CORONARY ATHEROSCLEROSIS DUE TO LIPID RICH PLAQUE
	414.4 - (ICD9) CORONARY ATHEROSCLEROSIS DUE TO CALCIFIED CORONARY LESION
	414.8 - (ICD9) OTHER SPECIFIED FORMS OF CHRONIC ISCHEMIC HEART DISEASE
	414.9 - (ICD9) CHRONIC ISCHEMIC HEART DISEASE UNSPECIFIED
