# Supplementary material for: Reproducibility of real-world evidence studies using clinical practice data to inform regulatory and coverage decisions
Source: Nat Commun. 2022 Aug 31;13:5126. doi: 10.1038/s41467-022-32310-3 (PMC9430007; doi:10.1038/s41467-022-32310-3)
Supplement: Supplementary file 7 — Supplementary Dataset 4 [file 41467_2022_32310_MOESM7_ESM.zip › Data S4 Study specific author contact files with details of implementation/REPEAT_104_final.xlsx]

## Sheet: Assumptions
Category	Assumptions
MEASURES	We replicated Pioglitazone vs DPP4 cohort with no latency and no induction period The algorithms used to define all the variables used in the replication of the study are given in the sheet named 'codes'
Exposure	We assumed that the DPP4 was defined by generic names based on paper "Association Between Hospitalization for Heart Failure and Dipeptidyl Peptidase 4 Inhibitors in Patients With Type 2 Diabetes: An Observational Study - Alex Z. Fu et al"
	We assumed that the combination drugs were not used to define DPP4 and pioglitazone.
Inclusion/Exclusion	The dataset in-house consists of data from 2007 but manuscript mentions using data from 2006 to define enrollment criteria.
	We assumed bacillus Calmette-Guerin [BCG] was defined by "Adjuvant Intravesical Bacillus Calmette-Guérin Therapy and Survival Among Elderly Patients With Non–Muscle-Invasive Bladder Cancer: Spencer et al"
	We assumed transurethral resection of bladder tumor [TURBT] was defined by "Exploring Patterns of Mitomycin C Use in Community Practice Urology: Mossanen et al"
	We assumed chemotherapeutic bladder instillation was defined based on paper "Adjuvant Intravesical Bacillus Calmette-Guérin Therapy and Survival Among Elderly Patients With Non–Muscle-Invasive Bladder Cancer: Spencer et al"
	We assumed Bladder cancer was defined based on the ICD9 codes given to define outcome
	We assumed cystectomy was defined based on HCPCS and procedure codes based on websites "https://www.auanet.org/practice-resources/coding-and-reimbursement/coding-resources-and-information/urological-surgery-procedures" and "http://icd9.chrisendres.com/index.php?action=procrec&recordid=2172"
	The methods describe the requirement of a second dispensation for the index drug within 90 days, where the second dispensation was the cohort entry date. There was no mention of exclusion of DPP4 initiators if they also began use of pioglitazone within 90 days (prior to their second dispensation) or vice versa. Because the methods did not mention censoring upon switching treatments, we did not ex…
Covariates	We assumed any diagnosis position and any care setting were used to define covariates
	We assumed Antidiabetic drugs including insulin were defined by generic names based on paper "Association Between Hospitalization for Heart Failure and Dipeptidyl Peptidase 4 Inhibitors in Patients With Type 2 Diabetes: An Observational Study - Alex Z. Fu et al"
	We assumed Long term admission was defined as an inpatient length of stay greater than or equal to 90 days based on paper "Nursing Home Admissions and Long-Stay Conversions Among Persons With and Without Serious Mental Illness: Aschbrenner et al"
	We assumed Nephropathy, Neuropathy, Retinopathy, Electrocardiogram, Congestive heart failure, Chronic kidney disease, COPD, Depression, Myocardial infarction (old MI and acute MI), Stroke, ACE inhibitors, Loop diuretics, Calcium channel blockers, ARBs, Beta-blockers, Non-loop diuretics (other diuretics and thiazides), Anti-cholesterol drugs (statins + other lipid lowering drugs), Bile acid seques…
	We assumed Infection was defined by diagnosis codes based on paper "Risk of Hospitalized Infection Among Rheumatoid Arthritis Patients Concurrently Treated With a Biologic Agent and Denosumab: Jeffrey R. Curtis et al"
	We assumed Beta-antagonists was a typo and it should have been beta-agonists and we defined it by using the following generic drug names: formoterol, salmeterol, albuterol, isoetharine, isoproterenol, levalbuterol, pirbuterol and terbutaline
	We assumed UTI was defined based on ICD9 diagnosis codes from papers "Epidemiology and Healthcare Utilization of Neurogenic Bladder Patients in a US Claims Database: Aubrey Manack et al" and "The Impact of Cholecystectomy After Endoscopic Sphincterotomy for Complicated Gallstone Disease: Joseph Elmunzer et a'"
	We assumed Bladder and Kidney stones defined based on ICD9 diagnosis codes from papers "Risk of ESRD and Mortality in Kidney and Bladder Stone Formers: Tsering Dhondup et al" and "The Association of Increasing Body Mass Index and Kidney Stone Disease: Michelle J. Semins et al"
	We assumed Cancer was defined based on ICD9 diagnosis codes based on the paper "Impact of remote monitoring on clinical events and associated healthcare utilization: A nationwide assessment: Jonathan P.Piccini et al"
	We assumed Influenza shot was defined based on HCPCS/CPT codes from paper "Comparative effectiveness of high-dose versus standard dose influenza vaccines in US residents aged 65 years and older from 2012 to 2013 using Medicare data: a retrospective cohort analysis: Hector S Izurieta et al"
	We assumed GI disorders was defined using ICD 9 diagnosis codes based on website "http://www.icd9data.com/2012/Volume1/520-579/default.htm"
	We assumed Connective tissue disorders was defined using ICD9 codes based on papers "Article Impact of Hyperbaric Oxygen Therapy on Subsequent Neurological Sequelae Following Carbon Monoxide Poisoning: Chien-Cheng Huang et al" and "Associations Between Sildenafil Use and Changes in Days of Hospitalization in a Population With Pulmonary Arterial Hypertension Associated With Connective Tissue Disea…
	We assumed codes to define Blood tests, PSA test, Pap Smear, Mammogram, Colonoscopy and codes assumed are provided in the worksheet 'codes'
	We assumed Lipid panel was defined based on HCPCS procedure codes based on the paper "Safety and effectiveness of dabigatran and warfarin in routine care of patients with atrial fibrillation: John D. Seeger et al"
	We assumed office visit was defined based on HCPCS codes from "Physician Coding and Reimbursement: David E. Beck, MD, David A. Margolin, MD, Department of Colon and Rectal Surgery, Ochsner Clinic Foundation, New Orleans, LA"
	We assumed Estrogen therapy as Hormone replacement therapy and defined using brand names of drugs from website "https://www.fda.gov/ForConsumers/ByAudience/ForWomen/ucm118627.htm#estonly"
	We assumed Carbonic anhydrase inhibitors are defined based generic name from website "https://www.drugs.com/drug-class/carbonic-anhydrase-inhibitors.html?condition_id=&generic=1&sort=rating&order=desc"
COHORT CREATION
ANALYSIS

## Sheet: Attrition table
66 years or older patients with prescription to Pioglitazone or Dpp-4 inhibitors between July 2007 - Dec 2014 from Medicare database
	Less Excluded Patients	Remaining Patients
All patients in our database		23466175
Patients with either Pioglitazone or DPP4i's dispensation date [assessed between Jan 1st 2007 - Dec 31st 2014] Date of this 'first' dispensation is drug initiation day	-21190167	2276008
Excluded due to insufficient enrollment, Medicare part A and B [assessed 365 days prior up to and including drug initiation day]	-327111	1948897
Excluded due to prior use of Pioglitazone or DPP4	-750160	1198737
Excluded based on Age less than 66 years	-12209	1186528
Excluded due to insufficient enrollment, Medicare part D [assessed 180 days prior up to and including drug initiation day]	-22279	1164249
Excluded based on both pioglitazone or DPP4 dispensed on same day	-834	1163415
Patients with either Pioglitazone or DPP4i's dispensation [assessed between Jan 1st 2007 - Dec 31st 2014, anytime after drug initiation day up to 90 days after drug initiation day] Date of this 'second' dispensation is cohort entry date (CED)	-367242	796173
Excluded due to insufficient enrollment, Medicare part A, B and D assessed on CED	-63	796110
Excluded based on both pioglitazone or DPP4 dispensed on same day	-1177	794933
Excluded due to insufficient enrollment, Medicare part A, B and D [assessed between drug initiation day and CED]	-250	794683
Excluded based on occurrence of Bladder Cancer [assessed from all available data (1st Jan 2007) up to 1 day prior to CED]	-9922	784761
Excluded based on Bacillus Calmette-Guerin [BCG] [assessed from all available data (1st Jan 2007) up to 1 day prior to CED]	-21	784740
Excluded based on Chemotherapeutic bladder instillation or Cystectomy [assessed from all available data (1st Jan 2007) up to 1 day prior to CED]	-198	784542
Excluded based on TUBRT [assessed from all available data (1st Jan 2007) up to 1 day prior to CED]	-521	784021
Excluded based on Death [assessed between drug initiation day up to 1 day prior to CED]	-30	783991
Excluded based on Race 'unknown or missing' [assessed between drug initiation day up to 1 day prior to CED]	-2401	781590
Exclude patients who are dispensed different drugs on the CED and the initiation date (e.g. DPP4 initiation --> pioglitazone on CED or pioglitazone initiation --> DPP4 on CED	-12295	769295
Final cohort		769295

## Sheet: Cohort as text
FIRST PRESCRIPTION COHORT Cohort Entry Entry date: Between Jan 01, 2007 and Dec 31, 2014. If a patient has multiple possible qualifying cohort entry events, the patient enters the cohort on the first-occurring qualifying event after exclusions are applied. Enrollment Measure: Medicare Part A and B Enrollment Prior Enrollment: 365 days Cohort Inclusion Measure: New users of Pioglitazone/DPP4 with …

## Sheet: Analysis as text
Statistical Analysis Baseline covariate assessment In the primary analysis, the baseline covariates were assessed by default in the period beginning 365 days prior to the drug initiation day, and ending one day prior to the drug initiation day. Follow-up for Outcomes The primary analysis used a variable-length follow-up design. Follow-up began on the cohort entry date and was carried out until on…

## Sheet: Table 1
	ORIGINAL STUDY			REPLICATED STUDY
Variables	Pioglitazone	DPP4		Pioglitazone	DPP4
N	38700	82552		310765	458530
Age, mean, median IQR	74.9, 74 (69, 79)	75.8, 75 (70, 81)		--	--
Age
66 - 70	10050 (26.0%)	18838 (22.8%)		91582 (29.5%)	119104 (26.0%)
70 - 75	11195 (28.9%)	22311 (27.0%)		88041 (28.3%)	118772 (25.9%)
75 - 80	8018 (20.7%)	17356 (21.0%)		61612 (19.8%)	91804 (20.0%)
80 - 85	5495 (14.2%)	12925 (15.7%)		41119 (13.2%)	69326 (15.1%)
>=85	3942 (10.2%)	11122 (13.5%)		28411 (9.1%)	59524 (13.0%)
Male	16280 (42.1%)	31683 (38.4%)		134457 (43.3%)	183734 (40.1%)
Race
White	27849 (72.0%)	62274 (75.4%)		223298 (71.9%)	340526 (74.3%)
Black	4676 (12.1%)	9165 (11.1%)		41387 (13.3%)	58201 (12.7%)
Other	6175 (16.0%)	11113 (13.5%)		46080 (14.8%)	59803 (13.0%)
Drug initation year
2007	2384 (6.2%)	1915 (2.3%)		--	--
2008	9515 (24.6%)	7459 (9.0%)		89434 (28.8%)	51523 (11.2%)
2009	8362 (21.6%)	7546 (9.1%)		69460 (22.4%)	48482 (10.6%)
2010	7146 (18.5%)	9084 (11.0%)		66508 (21.4%)	57728 (12.6%)
2011	4279 (11.1%)	12785 (15.5%)		36949 (11.9%)	72889 (15.9%)
2012	2262 (5.8%)	14440 (17.5%)		12597 (4.1%)	59485 (13.0%)
2013	2419 (6.3%)	14876 (18.0%)		17704 (5.7%)	85074 (18.6%)
2014	2333 (6.0%)	14447 (17.5%)		18113 (5.8%)	83349 (18.2%)
Bladder comorbidities during baseline
Bladder stones	103 (0.3%)	219 (0.3%)		498 (0.2%)	887 (0.2%)
Kidney stones	1231 (3.2%)	3202 (3.9%)		6685 (2.2%)	12975 (2.8%)
Urinary tract infection	9545 (24.7%)	24107 (29.2%)		56882 (18.3%)	104816 (22.9%)
Diabetes-related complications during baseline
Nephropathy	3176 (8.2%)	8628 (10.5%)		16685 (5.4%)	33135 (7.2%)
Neuropathy	7437 (19.2%)	19216 (23.3%)		34447 (11.1%)	66173 (14.4%)
Retinopathy	6593 (17.0%)	14293 (17.3%)		23636 (7.6%)	34163 (7.5%)
Healthcare utilization or smoking-related encounter during baseline
Any admission	9954 (25.7%)	25816 (31.3%)		64257 (20.7%)	125483 (27.4%)
Any long-term admission	1029 (2.7%)	2465 (3.0%)		51 (<1%)	101 (<1%)
Any short-term admission	9447 (24.4%)	24776 (30.0%)		64243 (20.7%)	125461 (27.4%)
Any SNF admission	2940 (7.6%)	8305 (10.1%)		20232 (6.5%)	43697 (9.5%)
Any electrocardiogram	19935 (51.5%)	49468 (59.9%)		64577 (20.8%)	124509 (27.2%)
Any office visit	36672 (94.8%)	79327 (96.1%)		255925 (82.4%)	388824 (84.8%)
Any influenze shot	20308 (52.5%)	46497 (56.3%)		132214 (42.5%)	214611 (46.8%)
Any lipid panel	32584 (84.2%)	71134 (86.2%)		220186 (70.9%)	339923 (74.1%)
Any PSA test (men)	9493 (58.3%)	18042 (56.9%)		63354 (47,12%)	86937 (47.32%)
Any colonoscopy	3787 (9.8%)	8491 (10.3%)		25197 (8.1%)	39521 (8.6%)
Any mammogram (women)	7583 (33.8%)	17525 (34.5%)		50892 (28.87%)	81238 (29.56%)
Any pap smear (women)	3367 (8.7%)	7403 (9.0%)		14978 (8.50%)	23716 (8.63%)
Any blood test	2017 (9.0%)	4417 (8.7%)		236770 (76.2%)	370784 (80.9%)
Smoking	3334 (8.6%)	10533 (12.8%)		19635 (6.3%)	48047 (10.5%)
Other comorbidities during baseline
Congestive heart failure	6648 (17.2%)	20971 (25.4%)		35509 (11.4%)	88526 (19.3%)
Chronic kidney disease	5051 (13.1%)	13402 (16.2%)		37317 (12.0%)	83807 (18.3%)
Connective tissue disease	11778 (30.4%)	29046 (35.2%)		1267 (0.4%)	2928 (0.6%)
COPD	6246 (16.1%)	16169 (19.6%)		33438 (10.8%)	66210 (14.4%)
Depression	5802 (15.0%)	15189 (18.4%)		26643 (8.6%)	53145 (11.6%)
GI disorder	308 (0.8%)	808 (1.0%)		81187 (26.1%)	144820 (31.6%)
Infections	16802 (43.4%)	40235 (48.7%)		98249 (31.6%)	168718 (36.8%)
MI	319 (0.8%)	1026 (1.2%)		13334 (4.3%)	33014 (7.2%)
Stroke	4429 (11.4%)	10804 (13.1%)		33178 (10.7%)	63016 (13.7%)
Cancer	7489 (19.4%)	19836 (24.0%)		36099 (11.6%)	67455 (14.7%)
Antidiabetic use during baseline
GLP-1	625 (1.6%)	1202 (1.5%)		5395 (1.7%)	6924 (1.5%)
Insulin	6474 (16.7%)	15526 (18.8%)		52758 (17.0%)	88606 (19.3%)
Short acting insulin	4186 (10.8%)	9537 (11.6%)		19431 (6.3%)	37243 (8.1%)
Longacting insulin	3901 (10.1%)	10041 (12.2%)		48383 (15.6%)	80925 (17.6%)
Meglitinides	909 (2.3%)	2557 (3.1%)		7213 (2.3%)	14488 (3.2%)
Metformin	18532 (47.9%)	42485 (51.5%)		173684 (55.9%)	267838 (58.4%)
Sulfonylureas	18959 (49.0%)	38750 (46.9%)		154860 (49.8%)	229818 (50.1%)
Other antidiabetic	308 (0.80%)	737 (0.89%)		2493 (0.8%)	4726 (1.0%)
Medications during baseline
ACE inhibitors	14332 (37.0%)	29477 (35.7%)		136932 (44.1%)	193554 (42.2%)
Anti-cholestrol drugs	649 (1.7%)	1335 (1.6%)		207437 (66.8%)	327591 (71.4%)
ARBs	5573 (14.4%)	14254 (17.3%)		72231 (23.2%)	129785 (28.3%)
Beta agonists	3095 (8.0%)	7849 (9.5%)		31501 (10.1%)	61256 (13.4%)
Bile acid sequestrants	419 (1.1%)	1311 (1.6%)		3258 (1.0%)	6997 (1.5%)
Beta blockers	15708 (40.6%)	39780 (48.2%)		129860 (41.8%)	237044 (51.7%)
CAIs	1308 (3.4%)	3060 (3.7%)		678 (0.2%)	1206 (0.3%)
Calcium channel blockers	10863 (28.1%)	25282 (30.6%)		98985 (31.9%)	164745 (35.9%)
Estrogen	517 (1.3%)	1071 (1.3%)		5492 (1.8%)	8290 (1.8%)
Fibrates	3225 (8.3%)	6803 (8.2%)		27322 (8.8%)	42840 (9.3%)
Glycosides	2018 (5.2%)	5446 (6.6%)		14258 (4.6%)	29224 (6.4%)
Loop diuretics	7615 (19.7%)	22028 (26.7%)		61577 (19.8%)	129588 (28.3%)
Niacin	692 (1.8%)	1320 (1.6%)		5930 (1.9%)	8432 (1.8%)
Non loop diuretics	12621 (32.6%)	31537 (38.2%)		50763 (16.3%)	83729 (18.3%)
Statins	20500 (53.0%)	41348 (50.1%)		192803 (62.0%)	306286 (66.8%)

## Sheet: Outcomes
ORIGINAL STUDY
Outcome: bladder cancer	Pioglitazone	DPP4
Number of events	142	243
Number of patients	38700	82552
Total person-years	55228	117878
Incidence per 100,000 person years	257.1	206.1
Unadjusted HR	1.09 (0.85-1.40)
Adjusted HR	1.13 (0.87-1.46)
REPLICATED STUDY
Outcome: bladder cancer	Pioglitazone	DPP4
Number of events	651	935
Number of patients	310765	458530
Total person-years	386257	555488
Incidence per 100,000 person years	168.54	168.32
Unadjusted HR	1.00 (0.91, 1.11), p-value: 0.95
Adjusted HR	0.97 (0.87, 1.09), p-value: 0.64

## Sheet: Codes
ABD enrollment
This measures the concurrence of the following source measures:
	Medicare Part A and B Enrollment
	Medicare Part D Enrollment
Days in all periods on which all of the above measures overlap will be flagged as ‘true.’
Any SNF admission
This event measure was defined as occurring when any of the following criteria were met:
	The occurrence of Skilled Nursing Facility
Any admission
This event measure was defined as occurring when any of the following criteria were met:
	The occurrence of Inpatient
Any blood test
This event measure was defined as occurring when any of the following criteria were met:
	The occurrence of Inpatient with the following attributes:
	HCPCS Procedure Code (any position) is any of: { “36415”, “36591”, “36600”, “G0001”, “S9529” }
	36415 - Collection of venous blood by venipuncture / Routine venipuncture or finger/heel/ear stick for collection of specimen(s)
	36591 - Collection of blood specimen from a completely implantable venous access device
	36600 - Arterial puncture, withdrawal of blood for diagnosis
	G0001 - ROUTINE VENIPUNCTURE FOR COLLECTION OF SPECIMEN(S)
	S9529 - ROUTINE VENIPUNCTURE FOR COLLECTION OF SPECIMEN(S), SINGLE HOME BOUND, NURSING HOME, OR SKILLED NURSING FACILITY PATIENT
	The occurrence of Outpatient with the following attributes:
	HCPCS Procedure Code (any position) is any of: { “36415”, “36591”, “36600”, “G0001”, “S9529” }
	36415 - Collection of venous blood by venipuncture / Routine venipuncture or finger/heel/ear stick for collection of specimen(s)
	36591 - Collection of blood specimen from a completely implantable venous access device
	36600 - Arterial puncture, withdrawal of blood for diagnosis
	G0001 - ROUTINE VENIPUNCTURE FOR COLLECTION OF SPECIMEN(S)
	S9529 - ROUTINE VENIPUNCTURE FOR COLLECTION OF SPECIMEN(S), SINGLE HOME BOUND, NURSING HOME, OR SKILLED NURSING FACILITY PATIENT
	The occurrence of Carrier Claims Line with the following attributes:
	HCPCS Procedure Code is any of: { “36415”, “36591”, “36600”, “G0001”, “S9529” }
	36415 - Collection of venous blood by venipuncture / Routine venipuncture or finger/heel/ear stick for collection of specimen(s)
	36591 - Collection of blood specimen from a completely implantable venous access device
	36600 - Arterial puncture, withdrawal of blood for diagnosis
	G0001 - ROUTINE VENIPUNCTURE FOR COLLECTION OF SPECIMEN(S)
	S9529 - ROUTINE VENIPUNCTURE FOR COLLECTION OF SPECIMEN(S), SINGLE HOME BOUND, NURSING HOME, OR SKILLED NURSING FACILITY PATIENT
Bacillus Calmette-Guerin [BCG]
This event measure was defined as occurring when any of the following criteria were met:
	The occurrence of Inpatient with the following attributes:
	HCPCS Procedure Code (any position) is any of: { “J9031” }
	J9031 - BCG (INTRAVESICAL) PER INSTILLATION
	The occurrence of Outpatient with the following attributes:
	HCPCS Procedure Code (any position) is any of: { “J9031” }
	J9031 - BCG (INTRAVESICAL) PER INSTILLATION
	The occurrence of Carrier Claims Line with the following attributes:
	HCPCS Procedure Code is any of: { “J9031” }
	J9031 - BCG (INTRAVESICAL) PER INSTILLATION
Beta agonists
This event measure was defined as occurring when any of the following criteria were met:
	The occurrence of Drug with the following attributes:
	NDC Generic Name is any of: { “ALBUTEROL”, “ALBUTEROL SULFATE”, “FLUTICASONE PROPIONATE/SALMETEROL XINAFOATE”, “IPRATROPIUM BROMIDE/ALBUTEROL SULFATE”, “ISOETHARINE HCL”, “ISOETHARINE MESYLATE”, “ISOPROTERENOL HCL”, “ISOPROTERENOL SULFATE”, “ISOPROTERENOL/CALCIUM IODIDE”, “LEVALBUTEROL HCL”, “LEVALBUTEROL TARTRATE”, “SALMETEROL XINAFOATE”, “TERBUTALINE SULFATE”, “ARFORMOTEROL TARTRATE”, “BUDESONI…
	ALBUTEROL
	ALBUTEROL SULFATE
	FLUTICASONE PROPIONATE/SALMETEROL XINAFOATE
	IPRATROPIUM BROMIDE/ALBUTEROL SULFATE
	ISOETHARINE HCL
	ISOETHARINE MESYLATE
	ISOPROTERENOL HCL
	ISOPROTERENOL SULFATE
	ISOPROTERENOL/CALCIUM IODIDE
	LEVALBUTEROL HCL
	LEVALBUTEROL TARTRATE
	SALMETEROL XINAFOATE
	TERBUTALINE SULFATE
	ARFORMOTEROL TARTRATE
	BUDESONIDE/FORMOTEROL FUMARATE
	FORMOTEROL FUMARATE
	FORMOTEROL FUMARATE DIHYDRATE, MICRONIZED
	GLYRROLATE/FORMOTEROL FUMARATE
	MOMETASONE FUROATE/FORMOTEROL FUMARATE
	PIRBUTEROL ACETATE
Bile acid sequestrants
This event measure was defined as occurring when any of the following criteria were met:
	The occurrence of Drug with the following attributes:
	NDC Generic Name is any of: { “CHOLESTYRAMINE”, “CHOLESTYRAMINE (WITH SUGAR)”, “CHOLESTYRAMINE/ASPARTAME”, “COLESEVELAM HCL”, “COLESTIPOL HCL” }
	CHOLESTYRAMINE
	CHOLESTYRAMINE (WITH SUGAR)
	CHOLESTYRAMINE/ASPARTAME
	COLESEVELAM HCL
	COLESTIPOL HCL
Bladder Cancer
This event measure was defined as occurring when any of the following criteria were met:
	The occurrence of Inpatient with the following attributes:
	ICD-9 Diagnosis Code (any position) is any of: { “233.7”, “188.0”, “188.1”, “188.2”, “188.3”, “188.4”, “188.5”, “188.6”, “188.7”, “188.8”, “188.9” }
	233.7 - CARCINOMA IN SITU OF BLADDER
	188.0 - MALIGNANT NEOPLASM OF TRIGONE OF URINARY BLADDER
	188.1 - MALIGNANT NEOPLASM OF DOME OF URINARY BLADDER
	188.2 - MALIGNANT NEOPLASM OF LATERAL WALL OF URINARY BLADDER
	188.3 - MALIGNANT NEOPLASM OF ANTERIOR WALL OF URINARY BLADDER
	188.4 - MALIGNANT NEOPLASM OF POSTERIOR WALL OF URINARY BLADDER
	188.5 - MALIGNANT NEOPLASM OF BLADDER NECK
	188.6 - MALIGNANT NEOPLASM OF URETERIC ORIFICE
	188.7 - MALIGNANT NEOPLASM OF URACHUS
	188.8 - MALIGNANT NEOPLASM OF OTHER SPECIFIED SITES OF BLADDER
	188.9 - MALIGNANT NEOPLASM OF BLADDER PART UNSPECIFIED
	The occurrence of Outpatient with the following attributes:
	ICD-9 Diagnosis Code (any position) is any of: { “188.0”, “188.1”, “188.2”, “188.3”, “188.4”, “188.5”, “188.6”, “188.7”, “188.8”, “188.9”, “233.7” }
	188.0 - MALIGNANT NEOPLASM OF TRIGONE OF URINARY BLADDER
	188.1 - MALIGNANT NEOPLASM OF DOME OF URINARY BLADDER
	188.2 - MALIGNANT NEOPLASM OF LATERAL WALL OF URINARY BLADDER
	188.3 - MALIGNANT NEOPLASM OF ANTERIOR WALL OF URINARY BLADDER
	188.4 - MALIGNANT NEOPLASM OF POSTERIOR WALL OF URINARY BLADDER
	188.5 - MALIGNANT NEOPLASM OF BLADDER NECK
	188.6 - MALIGNANT NEOPLASM OF URETERIC ORIFICE
	188.7 - MALIGNANT NEOPLASM OF URACHUS
	188.8 - MALIGNANT NEOPLASM OF OTHER SPECIFIED SITES OF BLADDER
	188.9 - MALIGNANT NEOPLASM OF BLADDER PART UNSPECIFIED
	233.7 - CARCINOMA IN SITU OF BLADDER
	The occurrence of Carrier Claims Line with the following attributes:
	ICD-9 Diagnosis Code is any of: { “188.3”, “233.7”, “188.1”, “188.5”, “188.6”, “188.7”, “188.8”, “188.2”, “188.4”, “188.0”, “188.9” }
	188.3 - MALIGNANT NEOPLASM OF ANTERIOR WALL OF URINARY BLADDER
	233.7 - CARCINOMA IN SITU OF BLADDER
	188.1 - MALIGNANT NEOPLASM OF DOME OF URINARY BLADDER
	188.5 - MALIGNANT NEOPLASM OF BLADDER NECK
	188.6 - MALIGNANT NEOPLASM OF URETERIC ORIFICE
	188.7 - MALIGNANT NEOPLASM OF URACHUS
	188.8 - MALIGNANT NEOPLASM OF OTHER SPECIFIED SITES OF BLADDER
	188.2 - MALIGNANT NEOPLASM OF LATERAL WALL OF URINARY BLADDER
	188.4 - MALIGNANT NEOPLASM OF POSTERIOR WALL OF URINARY BLADDER
	188.0 - MALIGNANT NEOPLASM OF TRIGONE OF URINARY BLADDER
	188.9 - MALIGNANT NEOPLASM OF BLADDER PART UNSPECIFIED
Bladder cancer outcome
This measure was defined as:
1. New Sequence
	1.1. The occurrence of Bladder Cancer; and
	1.2. The occurrence of Bladder Cancer, starting at least one day after the start of 1.1, and starting at most 60 days after the start of 1.1.
The event of interest in this group is 1.1.
Bladder stones
This event measure was defined as occurring when any of the following criteria were met:
	The occurrence of Inpatient with the following attributes:
	ICD-9 Diagnosis Code (any position) is any of: { “594”, “594.0”, “594.1”, “594.2”, “594.8”, “594.9” }
	594 - CALCULUS OF LOWER URINARY TRACT
	594.0 - CALCULUS IN DIVERTICULUM OF BLADDER
	594.1 - OTHER CALCULUS IN BLADDER
	594.2 - CALCULUS IN URETHRA
	594.8 - OTHER LOWER URINARY TRACT CALCULUS
	594.9 - CALCULUS OF LOWER URINARY TRACT UNSPECIFIED
	The occurrence of Outpatient with the following attributes:
	ICD-9 Diagnosis Code (any position) is any of: { “594”, “594.0”, “594.1”, “594.2”, “594.8”, “594.9” }
	594 - CALCULUS OF LOWER URINARY TRACT
	594.0 - CALCULUS IN DIVERTICULUM OF BLADDER
	594.1 - OTHER CALCULUS IN BLADDER
	594.2 - CALCULUS IN URETHRA
	594.8 - OTHER LOWER URINARY TRACT CALCULUS
	594.9 - CALCULUS OF LOWER URINARY TRACT UNSPECIFIED
	The occurrence of Carrier Claims Line with the following attributes:
	ICD-9 Diagnosis Code is any of: { “594.0”, “594.9”, “594”, “594.1”, “594.2”, “594.8” }
	594.0 - CALCULUS IN DIVERTICULUM OF BLADDER
	594.9 - CALCULUS OF LOWER URINARY TRACT UNSPECIFIED
	594 - CALCULUS OF LOWER URINARY TRACT
	594.1 - OTHER CALCULUS IN BLADDER
	594.2 - CALCULUS IN URETHRA
	594.8 - OTHER LOWER URINARY TRACT CALCULUS
Cancer
This event measure was defined as occurring when any of the following criteria were met:
	The occurrence of Inpatient with the following attributes:
	ICD-9 Diagnosis Code (any position) is any of: { “140”, “140.0”, “140.1”, “140.3”, “140.4”, “140.5”, “140.6”, “140.8”, “140.9”, “141”, “141.0”, “141.1”, “141.2”, “141.3”, “141.4”, “141.5”, “141.6”, “141.8”, “141.9”, “142”, “142.0”, “142.1”, “142.2”, “142.8”, “142.9”, “143”, “143.0”, “143.1”, “143.8”, “143.9”, “144”, “144.0”, “144.1”, “144.8”, “144.9”, “145”, “145.0”, “145.1”, “145.2”, “145.3”, “1…
	140 - MALIGNANT NEOPLASM OF LIP
	140.0 - MALIGNANT NEOPLASM OF UPPER LIP VERMILION BORDER
	140.1 - MALIGNANT NEOPLASM OF LOWER LIP VERMILION BORDER
	140.3 - MALIGNANT NEOPLASM OF UPPER LIP INNER ASPECT
	140.4 - MALIGNANT NEOPLASM OF LOWER LIP INNER ASPECT
	140.5 - MALIGNANT NEOPLASM OF LIP UNSPECIFIED INNER ASPECT
	140.6 - MALIGNANT NEOPLASM OF COMMISSURE OF LIP
	140.8 - MALIGNANT NEOPLASM OF OTHER SITES OF LIP
	140.9 - MALIGNANT NEOPLASM OF LIP UNSPECIFIED VERMILION BORDER
	141 - MALIGNANT NEOPLASM OF TONGUE
	141.0 - MALIGNANT NEOPLASM OF BASE OF TONGUE
	141.1 - MALIGNANT NEOPLASM OF DORSAL SURFACE OF TONGUE
	141.2 - MALIGNANT NEOPLASM OF TIP AND LATERAL BORDER OF TONGUE
	141.3 - MALIGNANT NEOPLASM OF VENTRAL SURFACE OF TONGUE
	141.4 - MALIGNANT NEOPLASM OF ANTERIOR TWO-THIRDS OF TONGUE PART UNSPECIFIED
	141.5 - MALIGNANT NEOPLASM OF JUNCTIONAL ZONE OF TONGUE
	141.6 - MALIGNANT NEOPLASM OF LINGUAL TONSIL
	141.8 - MALIGNANT NEOPLASM OF OTHER SITES OF TONGUE
	141.9 - MALIGNANT NEOPLASM OF TONGUE UNSPECIFIED
	142 - MALIGNANT NEOPLASM OF MAJOR SALIVARY GLANDS
	142.0 - MALIGNANT NEOPLASM OF PAROTID GLAND
	142.1 - MALIGNANT NEOPLASM OF SUBMANDIBULAR GLAND
	142.2 - MALIGNANT NEOPLASM OF SUBLINGUAL GLAND
	142.8 - MALIGNANT NEOPLASM OF OTHER MAJOR SALIVARY GLANDS
	142.9 - MALIGNANT NEOPLASM OF SALIVARY GLAND UNSPECIFIED
	143 - MALIGNANT NEOPLASM OF GUM
	143.0 - MALIGNANT NEOPLASM OF UPPER GUM
	143.1 - MALIGNANT NEOPLASM OF LOWER GUM
	143.8 - MALIGNANT NEOPLASM OF OTHER SITES OF GUM
	143.9 - MALIGNANT NEOPLASM OF GUM UNSPECIFIED
	144 - MALIGNANT NEOPLASM OF FLOOR OF MOUTH
	144.0 - MALIGNANT NEOPLASM OF ANTERIOR PORTION OF FLOOR OF MOUTH
	144.1 - MALIGNANT NEOPLASM OF LATERAL PORTION OF FLOOR OF MOUTH
	144.8 - MALIGNANT NEOPLASM OF OTHER SITES OF FLOOR OF MOUTH
	144.9 - MALIGNANT NEOPLASM OF FLOOR OF MOUTH PART UNSPECIFIED
	145 - MALIGNANT NEOPLASM OF OTHER AND UNSPECIFIED PARTS OF MOUTH
	145.0 - MALIGNANT NEOPLASM OF CHEEK MUCOSA
	145.1 - MALIGNANT NEOPLASM OF VESTIBULE OF MOUTH
	145.2 - MALIGNANT NEOPLASM OF HARD PALATE
	145.3 - MALIGNANT NEOPLASM OF SOFT PALATE
	145.4 - MALIGNANT NEOPLASM OF UVULA
	145.5 - MALIGNANT NEOPLASM OF PALATE UNSPECIFIED
	145.6 - MALIGNANT NEOPLASM OF RETROMOLAR AREA
	145.8 - MALIGNANT NEOPLASM OF OTHER SPECIFIED PARTS OF MOUTH
	145.9 - MALIGNANT NEOPLASM OF MOUTH UNSPECIFIED
	146 - MALIGNANT NEOPLASM OF OROPHARYNX
	146.0 - MALIGNANT NEOPLASM OF TONSIL
	146.1 - MALIGNANT NEOPLASM OF TONSILLAR FOSSA
	146.2 - MALIGNANT NEOPLASM OF TONSILLAR PILLARS (ANTERIOR) (POSTERIOR)
	146.3 - MALIGNANT NEOPLASM OF VALLECULA EPIGLOTTICA
	146.4 - MALIGNANT NEOPLASM OF ANTERIOR ASPECT OF EPIGLOTTIS
	146.5 - MALIGNANT NEOPLASM OF JUNCTIONAL REGION OF OROPHARYNX
	146.6 - MALIGNANT NEOPLASM OF LATERAL WALL OF OROPHARYNX
	146.7 - MALIGNANT NEOPLASM OF POSTERIOR WALL OF OROPHARYNX
	146.8 - MALIGNANT NEOPLASM OF OTHER SPECIFIED SITES OF OROPHARYNX
	146.9 - MALIGNANT NEOPLASM OF OROPHARYNX UNSPECIFIED SITE
	147 - MALIGNANT NEOPLASM OF NASOPHARYNX
	147.0 - MALIGNANT NEOPLASM OF SUPERIOR WALL OF NASOPHARYNX
	147.1 - MALIGNANT NEOPLASM OF POSTERIOR WALL OF NASOPHARYNX
	147.2 - MALIGNANT NEOPLASM OF LATERAL WALL OF NASOPHARYNX
	147.3 - MALIGNANT NEOPLASM OF ANTERIOR WALL OF NASOPHARYNX
	147.8 - MALIGNANT NEOPLASM OF OTHER SPECIFIED SITES OF NASOPHARYNX
	147.9 - MALIGNANT NEOPLASM OF NASOPHARYNX UNSPECIFIED SITE
	148 - MALIGNANT NEOPLASM OF HYPOPHARYNX
	148.0 - MALIGNANT NEOPLASM OF POSTCRICOID REGION OF HYPOPHARYNX
	148.1 - MALIGNANT NEOPLASM OF PYRIFORM SINUS
	148.2 - MALIGNANT NEOPLASM OF ARYEPIGLOTTIC FOLD HYPOPHARYNGEAL ASPECT
	148.3 - MALIGNANT NEOPLASM OF POSTERIOR HYPOPHARYNGEAL WALL
	148.8 - MALIGNANT NEOPLASM OF OTHER SPECIFIED SITES OF HYPOPHARYNX
	148.9 - MALIGNANT NEOPLASM OF HYPOPHARYNX UNSPECIFIED SITE
	149 - MALIGNANT NEOPLASM OF OTHER AND ILL-DEFINED SITES WITHIN THE LIP ORAL CAVITY AND PHARYNX
	149.0 - MALIGNANT NEOPLASM OF PHARYNX UNSPECIFIED
	149.1 - MALIGNANT NEOPLASM OF WALDEYER’S RING
	149.8 - MALIGNANT NEOPLASM OF OTHER SITES WITHIN THE LIP AND ORAL CAVITY
	149.9 - MALIGNANT NEOPLASM OF ILL-DEFINED SITES WITHIN THE LIP AND ORAL CAVITY
	150 - MALIGNANT NEOPLASM OF ESOPHAGUS
	150.0 - MALIGNANT NEOPLASM OF CERVICAL ESOPHAGUS
	150.1 - MALIGNANT NEOPLASM OF THORACIC ESOPHAGUS
	150.2 - MALIGNANT NEOPLASM OF ABDOMINAL ESOPHAGUS
	150.3 - MALIGNANT NEOPLASM OF UPPER THIRD OF ESOPHAGUS
	150.4 - MALIGNANT NEOPLASM OF MIDDLE THIRD OF ESOPHAGUS
	150.5 - MALIGNANT NEOPLASM OF LOWER THIRD OF ESOPHAGUS
	150.8 - MALIGNANT NEOPLASM OF OTHER SPECIFIED PART OF ESOPHAGUS
	150.9 - MALIGNANT NEOPLASM OF ESOPHAGUS UNSPECIFIED SITE
	151 - MALIGNANT NEOPLASM OF STOMACH
	151.0 - MALIGNANT NEOPLASM OF CARDIA
	151.1 - MALIGNANT NEOPLASM OF PYLORUS
	151.2 - MALIGNANT NEOPLASM OF PYLORIC ANTRUM
	151.3 - MALIGNANT NEOPLASM OF FUNDUS OF STOMACH
	151.4 - MALIGNANT NEOPLASM OF BODY OF STOMACH
	151.5 - MALIGNANT NEOPLASM OF LESSER CURVATURE OF STOMACH UNSPECIFIED
	151.6 - MALIGNANT NEOPLASM OF GREATER CURVATURE OF STOMACH UNSPECIFIED
	151.8 - MALIGNANT NEOPLASM OF OTHER SPECIFIED SITES OF STOMACH
	151.9 - MALIGNANT NEOPLASM OF STOMACH UNSPECIFIED SITE
	152 - MALIGNANT NEOPLASM OF SMALL INTESTINE INCLUDING DUODENUM
	152.0 - MALIGNANT NEOPLASM OF DUODENUM
	152.1 - MALIGNANT NEOPLASM OF JEJUNUM
	152.2 - MALIGNANT NEOPLASM OF ILEUM
	152.3 - MALIGNANT NEOPLASM OF MECKEL’S DIVERTICULUM
	152.8 - MALIGNANT NEOPLASM OF OTHER SPECIFIED SITES OF SMALL INTESTINE
	152.9 - MALIGNANT NEOPLASM OF SMALL INTESTINE UNSPECIFIED SITE
	153 - MALIGNANT NEOPLASM OF COLON
	153.0 - MALIGNANT NEOPLASM OF HEPATIC FLEXURE
	153.1 - MALIGNANT NEOPLASM OF TRANSVERSE COLON
	153.2 - MALIGNANT NEOPLASM OF DESCENDING COLON
	153.3 - MALIGNANT NEOPLASM OF SIGMOID COLON
	153.4 - MALIGNANT NEOPLASM OF CECUM
	153.5 - MALIGNANT NEOPLASM OF APPENDIX VERMIFORMIS
	153.6 - MALIGNANT NEOPLASM OF ASCENDING COLON
	153.7 - MALIGNANT NEOPLASM OF SPLENIC FLEXURE
	153.8 - MALIGNANT NEOPLASM OF OTHER SPECIFIED SITES OF LARGE INTESTINE
	153.9 - MALIGNANT NEOPLASM OF COLON UNSPECIFIED SITE
	154 - MALIGNANT NEOPLASM OF RECTUM RECTOSIGMOID JUNCTION AND ANUS
	154.0 - MALIGNANT NEOPLASM OF RECTOSIGMOID JUNCTION
	154.1 - MALIGNANT NEOPLASM OF RECTUM
	154.2 - MALIGNANT NEOPLASM OF ANAL CANAL
	154.3 - MALIGNANT NEOPLASM OF ANUS UNSPECIFIED SITE
	154.8 - MALIGNANT NEOPLASM OF OTHER SITES OF RECTUM RECTOSIGMOID JUNCTION AND ANUS
	155 - MALIGNANT NEOPLASM OF LIVER AND INTRAHEPATIC BILE DUCTS
	155.0 - MALIGNANT NEOPLASM OF LIVER PRIMARY
	155.1 - MALIGNANT NEOPLASM OF INTRAHEPATIC BILE DUCTS
	155.2 - MALIGNANT NEOPLASM OF LIVER NOT SPECIFIED AS PRIMARY OR SECONDARY
	156 - MALIGNANT NEOPLASM OF GALLBLADDER AND EXTRAHEPATIC BILE DUCTS
	156.0 - MALIGNANT NEOPLASM OF GALLBLADDER
	156.1 - MALIGNANT NEOPLASM OF EXTRAHEPATIC BILE DUCTS
	156.2 - MALIGNANT NEOPLASM OF AMPULLA OF VATER
	156.8 - MALIGNANT NEOPLASM OF OTHER SPECIFIED SITES OF GALLBLADDER AND EXTRAHEPATIC BILE DUCTS
	156.9 - MALIGNANT NEOPLASM OF BILIARY TRACT PART UNSPECIFIED SITE
	157 - MALIGNANT NEOPLASM OF PANCREAS
	157.0 - MALIGNANT NEOPLASM OF HEAD OF PANCREAS
	157.1 - MALIGNANT NEOPLASM OF BODY OF PANCREAS
	157.2 - MALIGNANT NEOPLASM OF TAIL OF PANCREAS
	157.3 - MALIGNANT NEOPLASM OF PANCREATIC DUCT
	157.4 - MALIGNANT NEOPLASM OF ISLETS OF LANGERHANS
	157.8 - MALIGNANT NEOPLASM OF OTHER SPECIFIED SITES OF PANCREAS
	157.9 - MALIGNANT NEOPLASM OF PANCREAS PART UNSPECIFIED
	158 - MALIGNANT NEOPLASM OF RETROPERITONEUM AND PERITONEUM
	158.0 - MALIGNANT NEOPLASM OF RETROPERITONEUM
	158.8 - MALIGNANT NEOPLASM OF SPECIFIED PARTS OF PERITONEUM
	158.9 - MALIGNANT NEOPLASM OF PERITONEUM UNSPECIFIED
	159 - MALIGNANT NEOPLASM OF OTHER AND ILL-DEFINED SITES WITHIN THE DIGESTIVE ORGANS AND PERITONEUM
	159.0 - MALIGNANT NEOPLASM OF INTESTINAL TRACT PART UNSPECIFIED
	159.1 - MALIGNANT NEOPLASM OF SPLEEN NOT ELSEWHERE CLASSIFIED
	159.8 - MALIGNANT NEOPLASM OF OTHER SITES OF DIGESTIVE SYSTEM AND INTRA-ABDOMINAL ORGANS
	159.9 - MALIGNANT NEOPLASM OF ILL-DEFINED SITES WITHIN THE DIGESTIVE ORGANS AND PERITONEUM
	160 - MALIGNANT NEOPLASM OF NASAL CAVITIES MIDDLE EAR AND ACCESSORY SINUSES
	160.0 - MALIGNANT NEOPLASM OF NASAL CAVITIES
	160.1 - MALIGNANT NEOPLASM OF AUDITORY TUBE MIDDLE EAR AND MASTOID AIR CELLS
	160.2 - MALIGNANT NEOPLASM OF MAXILLARY SINUS
	160.3 - MALIGNANT NEOPLASM OF ETHMOIDAL SINUS
	160.4 - MALIGNANT NEOPLASM OF FRONTAL SINUS
	160.5 - MALIGNANT NEOPLASM OF SPHENOIDAL SINUS
	160.8 - MALIGNANT NEOPLASM OF OTHER ACCESSORY SINUSES
	160.9 - MALIGNANT NEOPLASM OF ACCESSORY SINUS UNSPECIFIED
	161 - MALIGNANT NEOPLASM OF LARYNX
	161.0 - MALIGNANT NEOPLASM OF GLOTTIS
	161.1 - MALIGNANT NEOPLASM OF SUPRAGLOTTIS
	161.2 - MALIGNANT NEOPLASM OF SUBGLOTTIS
	161.3 - MALIGNANT NEOPLASM OF LARYNGEAL CARTILAGES
	161.8 - MALIGNANT NEOPLASM OF OTHER SPECIFIED SITES OF LARYNX
	161.9 - MALIGNANT NEOPLASM OF LARYNX UNSPECIFIED
	162 - MALIGNANT NEOPLASM OF TRACHEA BRONCHUS AND LUNG
	162.0 - MALIGNANT NEOPLASM OF TRACHEA
	162.2 - MALIGNANT NEOPLASM OF MAIN BRONCHUS
	162.3 - MALIGNANT NEOPLASM OF UPPER LOBE BRONCHUS OR LUNG
	162.4 - MALIGNANT NEOPLASM OF MIDDLE LOBE BRONCHUS OR LUNG
	162.5 - MALIGNANT NEOPLASM OF LOWER LOBE BRONCHUS OR LUNG
	162.8 - MALIGNANT NEOPLASM OF OTHER PARTS OF BRONCHUS OR LUNG
	162.9 - MALIGNANT NEOPLASM OF BRONCHUS AND LUNG UNSPECIFIED
	163 - MALIGNANT NEOPLASM OF PLEURA
	163.0 - MALIGNANT NEOPLASM OF PARIETAL PLEURA
	163.1 - MALIGNANT NEOPLASM OF VISCERAL PLEURA
	163.8 - MALIGNANT NEOPLASM OF OTHER SPECIFIED SITES OF PLEURA
	163.9 - MALIGNANT NEOPLASM OF PLEURA UNSPECIFIED
	164 - MALIGNANT NEOPLASM OF THYMUS HEART AND MEDIASTINUM
	164.0 - MALIGNANT NEOPLASM OF THYMUS
	164.1 - MALIGNANT NEOPLASM OF HEART
	164.2 - MALIGNANT NEOPLASM OF ANTERIOR MEDIASTINUM
	164.3 - MALIGNANT NEOPLASM OF POSTERIOR MEDIASTINUM
	164.8 - MALIGNANT NEOPLASM OF OTHER PARTS OF MEDIASTINUM
	164.9 - MALIGNANT NEOPLASM OF MEDIASTINUM PART UNSPECIFIED
	165 - MALIGNANT NEOPLASM OF OTHER AND ILL-DEFINED SITES WITHIN THE RESPIRATORY SYSTEM AND INTRATHORACIC ORGANS
	165.0 - MALIGNANT NEOPLASM OF UPPER RESPIRATORY TRACT PART UNSPECIFIED
	165.8 - MALIGNANT NEOPLASM OF OTHER SITES WITHIN THE RESPIRATORY SYSTEM AND INTRATHORACIC ORGANS
	165.9 - MALIGNANT NEOPLASM OF ILL-DEFINED SITES WITHIN THE RESPIRATORY SYSTEM
	170 - MALIGNANT NEOPLASM OF BONE AND ARTICULAR CARTILAGE
	170.0 - MALIGNANT NEOPLASM OF BONES OF SKULL AND FACE EXCEPT MANDIBLE
	170.1 - MALIGNANT NEOPLASM OF MANDIBLE
	170.2 - MALIGNANT NEOPLASM OF VERTEBRAL COLUMN EXCLUDING SACRUM AND COCCYX
	170.3 - MALIGNANT NEOPLASM OF RIBS STERNUM AND CLAVICLE
	170.4 - MALIGNANT NEOPLASM OF SCAPULA AND LONG BONES OF UPPER LIMB
	170.5 - MALIGNANT NEOPLASM OF SHORT BONES OF UPPER LIMB
	170.6 - MALIGNANT NEOPLASM OF PELVIC BONES SACRUM AND COCCYX
	170.7 - MALIGNANT NEOPLASM OF LONG BONES OF LOWER LIMB
	170.8 - MALIGNANT NEOPLASM OF SHORT BONES OF LOWER LIMB
	170.9 - MALIGNANT NEOPLASM OF BONE AND ARTICULAR CARTILAGE SITE UNSPECIFIED
	171 - MALIGNANT NEOPLASM OF CONNECTIVE AND OTHER SOFT TISSUE
	171.0 - MALIGNANT NEOPLASM OF CONNECTIVE AND OTHER SOFT TISSUE OF HEAD FACE AND NECK
	171.2 - MALIGNANT NEOPLASM OF CONNECTIVE AND OTHER SOFT TISSUE OF UPPER LIMB INCLUDING SHOULDER
	171.3 - MALIGNANT NEOPLASM OF CONNECTIVE AND OTHER SOFT TISSUE OF LOWER LIMB INCLUDING HIP
	171.4 - MALIGNANT NEOPLASM OF CONNECTIVE AND OTHER SOFT TISSUE OF THORAX
	171.5 - MALIGNANT NEOPLASM OF CONNECTIVE AND OTHER SOFT TISSUE OF ABDOMEN
	171.6 - MALIGNANT NEOPLASM OF CONNECTIVE AND OTHER SOFT TISSUE OF PELVIS
	171.7 - MALIGNANT NEOPLASM OF CONNECTIVE AND OTHER SOFT TISSUE OF TRUNK UNSPECIFIED
	171.8 - MALIGNANT NEOPLASM OF OTHER SPECIFIED SITES OF CONNECTIVE AND OTHER SOFT TISSUE
	171.9 - MALIGNANT NEOPLASM OF CONNECTIVE AND OTHER SOFT TISSUE SITE UNSPECIFIED
	172 - MALIGNANT MELANOMA OF SKIN
	172.0 - MALIGNANT MELANOMA OF SKIN OF LIP
	172.1 - MALIGNANT MELANOMA OF SKIN OF EYELID INCLUDING CANTHUS
	172.2 - MALIGNANT MELANOMA OF SKIN OF EAR AND EXTERNAL AUDITORY CANAL
	172.3 - MALIGNANT MELANOMA OF SKIN OF OTHER AND UNSPECIFIED PARTS OF FACE
	172.4 - MALIGNANT MELANOMA OF SKIN OF SCALP AND NECK
	172.5 - MALIGNANT MELANOMA OF SKIN OF TRUNK EXCEPT SCROTUM
	172.6 - MALIGNANT MELANOMA OF SKIN OF UPPER LIMB INCLUDING SHOULDER
	172.7 - MALIGNANT MELANOMA OF SKIN OF LOWER LIMB INCLUDING HIP
	172.8 - MALIGNANT MELANOMA OF OTHER SPECIFIED SITES OF SKIN
	172.9 - MELANOMA OF SKIN SITE UNSPECIFIED
	174 - MALIGNANT NEOPLASM OF FEMALE BREAST
	174.0 - MALIGNANT NEOPLASM OF NIPPLE AND AREOLA OF FEMALE BREAST
	174.1 - MALIGNANT NEOPLASM OF CENTRAL PORTION OF FEMALE BREAST
	174.2 - MALIGNANT NEOPLASM OF UPPER-INNER QUADRANT OF FEMALE BREAST
	174.3 - MALIGNANT NEOPLASM OF LOWER-INNER QUADRANT OF FEMALE BREAST
	174.4 - MALIGNANT NEOPLASM OF UPPER-OUTER QUADRANT OF FEMALE BREAST
	174.5 - MALIGNANT NEOPLASM OF LOWER-OUTER QUADRANT OF FEMALE BREAST
	174.6 - MALIGNANT NEOPLASM OF AXILLARY TAIL OF FEMALE BREAST
	174.8 - MALIGNANT NEOPLASM OF OTHER SPECIFIED SITES OF FEMALE BREAST
	174.9 - MALIGNANT NEOPLASM OF BREAST (FEMALE) UNSPECIFIED SITE
	175 - MALIGNANT NEOPLASM OF MALE BREAST
	175.0 - MALIGNANT NEOPLASM OF NIPPLE AND AREOLA OF MALE BREAST
	175.9 - MALIGNANT NEOPLASM OF OTHER AND UNSPECIFIED SITES OF MALE BREAST
	176 - KAPOSI’S SARCOMA
	176.0 - KAPOSI’S SARCOMA SKIN
	176.1 - KAPOSI’S SARCOMA SOFT TISSUE
	176.2 - KAPOSI’S SARCOMA PALATE
	176.3 - KAPOSI’S SARCOMA GASTROINTESTINAL SITES
	176.4 - KAPOSI’S SARCOMA LUNG
	176.5 - KAPOSI’S SARCOMA LYMPH NODES
	176.8 - KAPOSI’S SARCOMA OTHER SPECIFIED SITES
	176.9 - KAPOSI’S SARCOMA UNSPECIFIED SITE
	179 - MALIGNANT NEOPLASM OF UTERUS-PART UNS
	180 - MALIGNANT NEOPLASM OF CERVIX UTERI
	180.0 - MALIGNANT NEOPLASM OF ENDOCERVIX
	180.1 - MALIGNANT NEOPLASM OF EXOCERVIX
	180.8 - MALIGNANT NEOPLASM OF OTHER SPECIFIED SITES OF CERVIX
	180.9 - MALIGNANT NEOPLASM OF CERVIX UTERI UNSPECIFIED SITE
	181 - MALIGNANT NEOPLASM OF PLACENTA
	182 - MALIGNANT NEOPLASM OF BODY OF UTERUS
	182.0 - MALIGNANT NEOPLASM OF CORPUS UTERI EXCEPT ISTHMUS
	182.1 - MALIGNANT NEOPLASM OF ISTHMUS
	182.8 - MALIGNANT NEOPLASM OF OTHER SPECIFIED SITES OF BODY OF UTERUS
	183 - MALIGNANT NEOPLASM OF OVARY AND OTHER UTERINE ADNEXA
	183.0 - MALIGNANT NEOPLASM OF OVARY
	183.2 - MALIGNANT NEOPLASM OF FALLOPIAN TUBE
	183.3 - MALIGNANT NEOPLASM OF BROAD LIGAMENT OF UTERUS
	183.4 - MALIGNANT NEOPLASM OF PARAMETRIUM
	183.5 - MALIGNANT NEOPLASM OF ROUND LIGAMENT OF UTERUS
	183.8 - MALIGNANT NEOPLASM OF OTHER SPECIFIED SITES OF UTERINE ADNEXA
	183.9 - MALIGNANT NEOPLASM OF UTERINE ADNEXA UNSPECIFIED SITE
	184 - MALIGNANT NEOPLASM OF OTHER AND UNSPECIFIED FEMALE GENITAL ORGANS
	184.0 - MALIGNANT NEOPLASM OF VAGINA
	184.1 - MALIGNANT NEOPLASM OF LABIA MAJORA
	184.2 - MALIGNANT NEOPLASM OF LABIA MINORA
	184.3 - MALIGNANT NEOPLASM OF CLITORIS
	184.4 - MALIGNANT NEOPLASM OF VULVA UNSPECIFIED SITE
	184.8 - MALIGNANT NEOPLASM OF OTHER SPECIFIED SITES OF FEMALE GENITAL ORGANS
	184.9 - MALIGNANT NEOPLASM OF FEMALE GENITAL ORGAN SITE UNSPECIFIED
	185 - MALIGNANT NEOPLASM OF PROSTATE
	186 - MALIGNANT NEOPLASM OF TESTIS
	186.0 - MALIGNANT NEOPLASM OF UNDESCENDED TESTIS
	186.9 - MALIGNANT NEOPLASM OF OTHER AND UNSPECIFIED TESTIS
	187 - MALIGNANT NEOPLASM OF PENIS AND OTHER MALE GENITAL ORGANS
	187.1 - MALIGNANT NEOPLASM OF PREPUCE
	187.2 - MALIGNANT NEOPLASM OF GLANS PENIS
	187.3 - MALIGNANT NEOPLASM OF BODY OF PENIS
	187.4 - MALIGNANT NEOPLASM OF PENIS PART UNSPECIFIED
	187.5 - MALIGNANT NEOPLASM OF EPIDIDYMIS
	187.6 - MALIGNANT NEOPLASM OF SPERMATIC CORD
	187.7 - MALIGNANT NEOPLASM OF SCROTUM
	187.8 - MALIGNANT NEOPLASM OF OTHER SPECIFIED SITES OF MALE GENITAL ORGANS
	187.9 - MALIGNANT NEOPLASM OF MALE GENITAL ORGAN SITE UNSPECIFIED
	188 - MALIGNANT NEOPLASM OF BLADDER
	188.0 - MALIGNANT NEOPLASM OF TRIGONE OF URINARY BLADDER
	188.1 - MALIGNANT NEOPLASM OF DOME OF URINARY BLADDER
	188.2 - MALIGNANT NEOPLASM OF LATERAL WALL OF URINARY BLADDER
	188.3 - MALIGNANT NEOPLASM OF ANTERIOR WALL OF URINARY BLADDER
	188.4 - MALIGNANT NEOPLASM OF POSTERIOR WALL OF URINARY BLADDER
	188.5 - MALIGNANT NEOPLASM OF BLADDER NECK
	188.6 - MALIGNANT NEOPLASM OF URETERIC ORIFICE
	188.7 - MALIGNANT NEOPLASM OF URACHUS
	188.8 - MALIGNANT NEOPLASM OF OTHER SPECIFIED SITES OF BLADDER
	188.9 - MALIGNANT NEOPLASM OF BLADDER PART UNSPECIFIED
	189 - MALIGNANT NEOPLASM OF KIDNEY AND OTHER AND UNSPECIFIED URINARY ORGANS
	189.0 - MALIGNANT NEOPLASM OF KIDNEY EXCEPT PELVIS
	189.1 - MALIGNANT NEOPLASM OF RENAL PELVIS
	189.2 - MALIGNANT NEOPLASM OF URETER
	189.3 - MALIGNANT NEOPLASM OF URETHRA
	189.4 - MALIGNANT NEOPLASM OF PARAURETHRAL GLANDS
	189.8 - MALIGNANT NEOPLASM OF OTHER SPECIFIED SITES OF URINARY ORGANS
	189.9 - MALIGNANT NEOPLASM OF URINARY ORGAN SITE UNSPECIFIED
	190 - MALIGNANT NEOPLASM OF EYE
	190.0 - MALIGNANT NEOPLASM OF EYEBALL EXCEPT CONJUNCTIVA CORNEA RETINA AND CHOROID
	190.1 - MALIGNANT NEOPLASM OF ORBIT
	190.2 - MALIGNANT NEOPLASM OF LACRIMAL GLAND
	190.3 - MALIGNANT NEOPLASM OF CONJUNCTIVA
	190.4 - MALIGNANT NEOPLASM OF CORNEA
	190.5 - MALIGNANT NEOPLASM OF RETINA
	190.6 - MALIGNANT NEOPLASM OF CHOROID
	190.7 - MALIGNANT NEOPLASM OF LACRIMAL DUCT
	190.8 - MALIGNANT NEOPLASM OF OTHER SPECIFIED SITES OF EYE
	190.9 - MALIGNANT NEOPLASM OF EYE PART UNSPECIFIED
	191 - MALIGNANT NEOPLASM OF BRAIN
	191.0 - MALIGNANT NEOPLASM OF CEREBRUM EXCEPT LOBES AND VENTRICLES
	191.1 - MALIGNANT NEOPLASM OF FRONTAL LOBE
	191.2 - MALIGNANT NEOPLASM OF TEMPORAL LOBE
	191.3 - MALIGNANT NEOPLASM OF PARIETAL LOBE
	191.4 - MALIGNANT NEOPLASM OF OCCIPITAL LOBE
	191.5 - MALIGNANT NEOPLASM OF VENTRICLES
	191.6 - MALIGNANT NEOPLASM OF CEREBELLUM NOT OTHERWISE SPECIFIED
	191.7 - MALIGNANT NEOPLASM OF BRAIN STEM
	191.8 - MALIGNANT NEOPLASM OF OTHER PARTS OF BRAIN
	191.9 - MALIGNANT NEOPLASM OF BRAIN UNSPECIFIED SITE
	192 - MALIGNANT NEOPLASM OF OTHER AND UNSPECIFIED PARTS OF NERVOUS SYSTEM
	192.0 - MALIGNANT NEOPLASM OF CRANIAL NERVES
	192.1 - MALIGNANT NEOPLASM OF CEREBRAL MENINGES
	192.2 - MALIGNANT NEOPLASM OF SPINAL CORD
	192.3 - MALIGNANT NEOPLASM OF SPINAL MENINGES
	192.8 - MALIGNANT NEOPLASM OF OTHER SPECIFIED SITES OF NERVOUS SYSTEM
	192.9 - MALIGNANT NEOPLASM OF NERVOUS SYSTEM PART UNSPECIFIED
	193 - MALIGNANT NEOPLASM OF THYROID GLAND
	194 - MALIGNANT NEOPLASM OF OTHER ENDOCRINE GLANDS AND RELATED STRUCTURES
	194.0 - MALIGNANT NEOPLASM OF ADRENAL GLAND
	194.1 - MALIGNANT NEOPLASM OF PARATHYROID GLAND
	194.3 - MALIGNANT NEOPLASM OF PITUITARY GLAND AND CRANIOPHARYNGEAL DUCT
	194.4 - MALIGNANT NEOPLASM OF PINEAL GLAND
	194.5 - MALIGNANT NEOPLASM OF CAROTID BODY
	194.6 - MALIGNANT NEOPLASM OF AORTIC BODY AND OTHER PARAGANGLIA
	194.8 - MALIGNANT NEOPLASM OF OTHER ENDOCRINE GLANDS AND RELATED STRUCTURES
	194.9 - MALIGNANT NEOPLASM OF ENDOCRINE GLAND SITE UNSPECIFIED
	195 - MALIGNANT NEOPLASM OF OTHER AND ILL-DEFINED SITES
	195.0 - MALIGNANT NEOPLASM OF HEAD FACE AND NECK
	195.1 - MALIGNANT NEOPLASM OF THORAX
	195.2 - MALIGNANT NEOPLASM OF ABDOMEN
	195.3 - MALIGNANT NEOPLASM OF PELVIS
	195.4 - MALIGNANT NEOPLASM OF UPPER LIMB
	195.5 - MALIGNANT NEOPLASM OF LOWER LIMB
	195.8 - MALIGNANT NEOPLASM OF OTHER SPECIFIED SITES
	The occurrence of Outpatient with the following attributes:
	ICD-9 Diagnosis Code (any position) is any of: { “140”, “140.0”, “140.1”, “140.3”, “140.4”, “140.5”, “140.6”, “140.8”, “140.9”, “141”, “141.0”, “141.1”, “141.2”, “141.3”, “141.4”, “141.5”, “141.6”, “141.8”, “141.9”, “142”, “142.0”, “142.1”, “142.2”, “142.8”, “142.9”, “143”, “143.0”, “143.1”, “143.8”, “143.9”, “144”, “144.0”, “144.1”, “144.8”, “144.9”, “145”, “145.0”, “145.1”, “145.2”, “145.3”, “1…
	140 - MALIGNANT NEOPLASM OF LIP
	140.0 - MALIGNANT NEOPLASM OF UPPER LIP VERMILION BORDER
	140.1 - MALIGNANT NEOPLASM OF LOWER LIP VERMILION BORDER
	140.3 - MALIGNANT NEOPLASM OF UPPER LIP INNER ASPECT
	140.4 - MALIGNANT NEOPLASM OF LOWER LIP INNER ASPECT
	140.5 - MALIGNANT NEOPLASM OF LIP UNSPECIFIED INNER ASPECT
	140.6 - MALIGNANT NEOPLASM OF COMMISSURE OF LIP
	140.8 - MALIGNANT NEOPLASM OF OTHER SITES OF LIP
	140.9 - MALIGNANT NEOPLASM OF LIP UNSPECIFIED VERMILION BORDER
	141 - MALIGNANT NEOPLASM OF TONGUE
	141.0 - MALIGNANT NEOPLASM OF BASE OF TONGUE
	141.1 - MALIGNANT NEOPLASM OF DORSAL SURFACE OF TONGUE
	141.2 - MALIGNANT NEOPLASM OF TIP AND LATERAL BORDER OF TONGUE
	141.3 - MALIGNANT NEOPLASM OF VENTRAL SURFACE OF TONGUE
	141.4 - MALIGNANT NEOPLASM OF ANTERIOR TWO-THIRDS OF TONGUE PART UNSPECIFIED
	141.5 - MALIGNANT NEOPLASM OF JUNCTIONAL ZONE OF TONGUE
	141.6 - MALIGNANT NEOPLASM OF LINGUAL TONSIL
	141.8 - MALIGNANT NEOPLASM OF OTHER SITES OF TONGUE
	141.9 - MALIGNANT NEOPLASM OF TONGUE UNSPECIFIED
	142 - MALIGNANT NEOPLASM OF MAJOR SALIVARY GLANDS
	142.0 - MALIGNANT NEOPLASM OF PAROTID GLAND
	142.1 - MALIGNANT NEOPLASM OF SUBMANDIBULAR GLAND
	142.2 - MALIGNANT NEOPLASM OF SUBLINGUAL GLAND
	142.8 - MALIGNANT NEOPLASM OF OTHER MAJOR SALIVARY GLANDS
	142.9 - MALIGNANT NEOPLASM OF SALIVARY GLAND UNSPECIFIED
	143 - MALIGNANT NEOPLASM OF GUM
	143.0 - MALIGNANT NEOPLASM OF UPPER GUM
	143.1 - MALIGNANT NEOPLASM OF LOWER GUM
	143.8 - MALIGNANT NEOPLASM OF OTHER SITES OF GUM
	143.9 - MALIGNANT NEOPLASM OF GUM UNSPECIFIED
	144 - MALIGNANT NEOPLASM OF FLOOR OF MOUTH
	144.0 - MALIGNANT NEOPLASM OF ANTERIOR PORTION OF FLOOR OF MOUTH
	144.1 - MALIGNANT NEOPLASM OF LATERAL PORTION OF FLOOR OF MOUTH
	144.8 - MALIGNANT NEOPLASM OF OTHER SITES OF FLOOR OF MOUTH
	144.9 - MALIGNANT NEOPLASM OF FLOOR OF MOUTH PART UNSPECIFIED
	145 - MALIGNANT NEOPLASM OF OTHER AND UNSPECIFIED PARTS OF MOUTH
	145.0 - MALIGNANT NEOPLASM OF CHEEK MUCOSA
	145.1 - MALIGNANT NEOPLASM OF VESTIBULE OF MOUTH
	145.2 - MALIGNANT NEOPLASM OF HARD PALATE
	145.3 - MALIGNANT NEOPLASM OF SOFT PALATE
	145.4 - MALIGNANT NEOPLASM OF UVULA
	145.5 - MALIGNANT NEOPLASM OF PALATE UNSPECIFIED
	145.6 - MALIGNANT NEOPLASM OF RETROMOLAR AREA
	145.8 - MALIGNANT NEOPLASM OF OTHER SPECIFIED PARTS OF MOUTH
	145.9 - MALIGNANT NEOPLASM OF MOUTH UNSPECIFIED
	146 - MALIGNANT NEOPLASM OF OROPHARYNX
	146.0 - MALIGNANT NEOPLASM OF TONSIL
	146.1 - MALIGNANT NEOPLASM OF TONSILLAR FOSSA
	146.2 - MALIGNANT NEOPLASM OF TONSILLAR PILLARS (ANTERIOR) (POSTERIOR)
	146.3 - MALIGNANT NEOPLASM OF VALLECULA EPIGLOTTICA
	146.4 - MALIGNANT NEOPLASM OF ANTERIOR ASPECT OF EPIGLOTTIS
	146.5 - MALIGNANT NEOPLASM OF JUNCTIONAL REGION OF OROPHARYNX
	146.6 - MALIGNANT NEOPLASM OF LATERAL WALL OF OROPHARYNX
	146.7 - MALIGNANT NEOPLASM OF POSTERIOR WALL OF OROPHARYNX
	146.8 - MALIGNANT NEOPLASM OF OTHER SPECIFIED SITES OF OROPHARYNX
	146.9 - MALIGNANT NEOPLASM OF OROPHARYNX UNSPECIFIED SITE
	147 - MALIGNANT NEOPLASM OF NASOPHARYNX
	147.0 - MALIGNANT NEOPLASM OF SUPERIOR WALL OF NASOPHARYNX
	147.1 - MALIGNANT NEOPLASM OF POSTERIOR WALL OF NASOPHARYNX
	147.2 - MALIGNANT NEOPLASM OF LATERAL WALL OF NASOPHARYNX
	147.3 - MALIGNANT NEOPLASM OF ANTERIOR WALL OF NASOPHARYNX
	147.8 - MALIGNANT NEOPLASM OF OTHER SPECIFIED SITES OF NASOPHARYNX
	147.9 - MALIGNANT NEOPLASM OF NASOPHARYNX UNSPECIFIED SITE
	148 - MALIGNANT NEOPLASM OF HYPOPHARYNX
	148.0 - MALIGNANT NEOPLASM OF POSTCRICOID REGION OF HYPOPHARYNX
	148.1 - MALIGNANT NEOPLASM OF PYRIFORM SINUS
	148.2 - MALIGNANT NEOPLASM OF ARYEPIGLOTTIC FOLD HYPOPHARYNGEAL ASPECT
	148.3 - MALIGNANT NEOPLASM OF POSTERIOR HYPOPHARYNGEAL WALL
	148.8 - MALIGNANT NEOPLASM OF OTHER SPECIFIED SITES OF HYPOPHARYNX
	148.9 - MALIGNANT NEOPLASM OF HYPOPHARYNX UNSPECIFIED SITE
	149 - MALIGNANT NEOPLASM OF OTHER AND ILL-DEFINED SITES WITHIN THE LIP ORAL CAVITY AND PHARYNX
	149.0 - MALIGNANT NEOPLASM OF PHARYNX UNSPECIFIED
	149.1 - MALIGNANT NEOPLASM OF WALDEYER’S RING
	149.8 - MALIGNANT NEOPLASM OF OTHER SITES WITHIN THE LIP AND ORAL CAVITY
	149.9 - MALIGNANT NEOPLASM OF ILL-DEFINED SITES WITHIN THE LIP AND ORAL CAVITY
	150 - MALIGNANT NEOPLASM OF ESOPHAGUS
	150.0 - MALIGNANT NEOPLASM OF CERVICAL ESOPHAGUS
	150.1 - MALIGNANT NEOPLASM OF THORACIC ESOPHAGUS
	150.2 - MALIGNANT NEOPLASM OF ABDOMINAL ESOPHAGUS
	150.3 - MALIGNANT NEOPLASM OF UPPER THIRD OF ESOPHAGUS
	150.4 - MALIGNANT NEOPLASM OF MIDDLE THIRD OF ESOPHAGUS
	150.5 - MALIGNANT NEOPLASM OF LOWER THIRD OF ESOPHAGUS
	150.8 - MALIGNANT NEOPLASM OF OTHER SPECIFIED PART OF ESOPHAGUS
	150.9 - MALIGNANT NEOPLASM OF ESOPHAGUS UNSPECIFIED SITE
	151 - MALIGNANT NEOPLASM OF STOMACH
	151.0 - MALIGNANT NEOPLASM OF CARDIA
	151.1 - MALIGNANT NEOPLASM OF PYLORUS
	151.2 - MALIGNANT NEOPLASM OF PYLORIC ANTRUM
	151.3 - MALIGNANT NEOPLASM OF FUNDUS OF STOMACH
	151.4 - MALIGNANT NEOPLASM OF BODY OF STOMACH
	151.5 - MALIGNANT NEOPLASM OF LESSER CURVATURE OF STOMACH UNSPECIFIED
	151.6 - MALIGNANT NEOPLASM OF GREATER CURVATURE OF STOMACH UNSPECIFIED
	151.8 - MALIGNANT NEOPLASM OF OTHER SPECIFIED SITES OF STOMACH
	151.9 - MALIGNANT NEOPLASM OF STOMACH UNSPECIFIED SITE
	152 - MALIGNANT NEOPLASM OF SMALL INTESTINE INCLUDING DUODENUM
	152.0 - MALIGNANT NEOPLASM OF DUODENUM
	152.1 - MALIGNANT NEOPLASM OF JEJUNUM
	152.2 - MALIGNANT NEOPLASM OF ILEUM
	152.3 - MALIGNANT NEOPLASM OF MECKEL’S DIVERTICULUM
	152.8 - MALIGNANT NEOPLASM OF OTHER SPECIFIED SITES OF SMALL INTESTINE
	152.9 - MALIGNANT NEOPLASM OF SMALL INTESTINE UNSPECIFIED SITE
	153 - MALIGNANT NEOPLASM OF COLON
	153.0 - MALIGNANT NEOPLASM OF HEPATIC FLEXURE
	153.1 - MALIGNANT NEOPLASM OF TRANSVERSE COLON
	153.2 - MALIGNANT NEOPLASM OF DESCENDING COLON
	153.3 - MALIGNANT NEOPLASM OF SIGMOID COLON
	153.4 - MALIGNANT NEOPLASM OF CECUM
	153.5 - MALIGNANT NEOPLASM OF APPENDIX VERMIFORMIS
	153.6 - MALIGNANT NEOPLASM OF ASCENDING COLON
	153.7 - MALIGNANT NEOPLASM OF SPLENIC FLEXURE
	153.8 - MALIGNANT NEOPLASM OF OTHER SPECIFIED SITES OF LARGE INTESTINE
	153.9 - MALIGNANT NEOPLASM OF COLON UNSPECIFIED SITE
	154 - MALIGNANT NEOPLASM OF RECTUM RECTOSIGMOID JUNCTION AND ANUS
	154.0 - MALIGNANT NEOPLASM OF RECTOSIGMOID JUNCTION
	154.1 - MALIGNANT NEOPLASM OF RECTUM
	154.2 - MALIGNANT NEOPLASM OF ANAL CANAL
	154.3 - MALIGNANT NEOPLASM OF ANUS UNSPECIFIED SITE
	154.8 - MALIGNANT NEOPLASM OF OTHER SITES OF RECTUM RECTOSIGMOID JUNCTION AND ANUS
	155 - MALIGNANT NEOPLASM OF LIVER AND INTRAHEPATIC BILE DUCTS
	155.0 - MALIGNANT NEOPLASM OF LIVER PRIMARY
	155.1 - MALIGNANT NEOPLASM OF INTRAHEPATIC BILE DUCTS
	155.2 - MALIGNANT NEOPLASM OF LIVER NOT SPECIFIED AS PRIMARY OR SECONDARY
	156 - MALIGNANT NEOPLASM OF GALLBLADDER AND EXTRAHEPATIC BILE DUCTS
	156.0 - MALIGNANT NEOPLASM OF GALLBLADDER
	156.1 - MALIGNANT NEOPLASM OF EXTRAHEPATIC BILE DUCTS
	156.2 - MALIGNANT NEOPLASM OF AMPULLA OF VATER
	156.8 - MALIGNANT NEOPLASM OF OTHER SPECIFIED SITES OF GALLBLADDER AND EXTRAHEPATIC BILE DUCTS
	156.9 - MALIGNANT NEOPLASM OF BILIARY TRACT PART UNSPECIFIED SITE
	157 - MALIGNANT NEOPLASM OF PANCREAS
	157.0 - MALIGNANT NEOPLASM OF HEAD OF PANCREAS
	157.1 - MALIGNANT NEOPLASM OF BODY OF PANCREAS
	157.2 - MALIGNANT NEOPLASM OF TAIL OF PANCREAS
	157.3 - MALIGNANT NEOPLASM OF PANCREATIC DUCT
	157.4 - MALIGNANT NEOPLASM OF ISLETS OF LANGERHANS
	157.8 - MALIGNANT NEOPLASM OF OTHER SPECIFIED SITES OF PANCREAS
	157.9 - MALIGNANT NEOPLASM OF PANCREAS PART UNSPECIFIED
	158 - MALIGNANT NEOPLASM OF RETROPERITONEUM AND PERITONEUM
	158.0 - MALIGNANT NEOPLASM OF RETROPERITONEUM
	158.8 - MALIGNANT NEOPLASM OF SPECIFIED PARTS OF PERITONEUM
	158.9 - MALIGNANT NEOPLASM OF PERITONEUM UNSPECIFIED
	159 - MALIGNANT NEOPLASM OF OTHER AND ILL-DEFINED SITES WITHIN THE DIGESTIVE ORGANS AND PERITONEUM
	159.0 - MALIGNANT NEOPLASM OF INTESTINAL TRACT PART UNSPECIFIED
	159.1 - MALIGNANT NEOPLASM OF SPLEEN NOT ELSEWHERE CLASSIFIED
	159.8 - MALIGNANT NEOPLASM OF OTHER SITES OF DIGESTIVE SYSTEM AND INTRA-ABDOMINAL ORGANS
	159.9 - MALIGNANT NEOPLASM OF ILL-DEFINED SITES WITHIN THE DIGESTIVE ORGANS AND PERITONEUM
	160 - MALIGNANT NEOPLASM OF NASAL CAVITIES MIDDLE EAR AND ACCESSORY SINUSES
	160.0 - MALIGNANT NEOPLASM OF NASAL CAVITIES
	160.1 - MALIGNANT NEOPLASM OF AUDITORY TUBE MIDDLE EAR AND MASTOID AIR CELLS
	160.2 - MALIGNANT NEOPLASM OF MAXILLARY SINUS
	160.3 - MALIGNANT NEOPLASM OF ETHMOIDAL SINUS
	160.4 - MALIGNANT NEOPLASM OF FRONTAL SINUS
	160.5 - MALIGNANT NEOPLASM OF SPHENOIDAL SINUS
	160.8 - MALIGNANT NEOPLASM OF OTHER ACCESSORY SINUSES
	160.9 - MALIGNANT NEOPLASM OF ACCESSORY SINUS UNSPECIFIED
	161 - MALIGNANT NEOPLASM OF LARYNX
	161.0 - MALIGNANT NEOPLASM OF GLOTTIS
	161.1 - MALIGNANT NEOPLASM OF SUPRAGLOTTIS
	161.2 - MALIGNANT NEOPLASM OF SUBGLOTTIS
	161.3 - MALIGNANT NEOPLASM OF LARYNGEAL CARTILAGES
	161.8 - MALIGNANT NEOPLASM OF OTHER SPECIFIED SITES OF LARYNX
	161.9 - MALIGNANT NEOPLASM OF LARYNX UNSPECIFIED
	162 - MALIGNANT NEOPLASM OF TRACHEA BRONCHUS AND LUNG
	162.0 - MALIGNANT NEOPLASM OF TRACHEA
	162.2 - MALIGNANT NEOPLASM OF MAIN BRONCHUS
	162.3 - MALIGNANT NEOPLASM OF UPPER LOBE BRONCHUS OR LUNG
	162.4 - MALIGNANT NEOPLASM OF MIDDLE LOBE BRONCHUS OR LUNG
	162.5 - MALIGNANT NEOPLASM OF LOWER LOBE BRONCHUS OR LUNG
	162.8 - MALIGNANT NEOPLASM OF OTHER PARTS OF BRONCHUS OR LUNG
	162.9 - MALIGNANT NEOPLASM OF BRONCHUS AND LUNG UNSPECIFIED
	163 - MALIGNANT NEOPLASM OF PLEURA
	163.0 - MALIGNANT NEOPLASM OF PARIETAL PLEURA
	163.1 - MALIGNANT NEOPLASM OF VISCERAL PLEURA
	163.8 - MALIGNANT NEOPLASM OF OTHER SPECIFIED SITES OF PLEURA
	163.9 - MALIGNANT NEOPLASM OF PLEURA UNSPECIFIED
	164 - MALIGNANT NEOPLASM OF THYMUS HEART AND MEDIASTINUM
	164.0 - MALIGNANT NEOPLASM OF THYMUS
	164.1 - MALIGNANT NEOPLASM OF HEART
	164.2 - MALIGNANT NEOPLASM OF ANTERIOR MEDIASTINUM
	164.3 - MALIGNANT NEOPLASM OF POSTERIOR MEDIASTINUM
	164.8 - MALIGNANT NEOPLASM OF OTHER PARTS OF MEDIASTINUM
	164.9 - MALIGNANT NEOPLASM OF MEDIASTINUM PART UNSPECIFIED
	165 - MALIGNANT NEOPLASM OF OTHER AND ILL-DEFINED SITES WITHIN THE RESPIRATORY SYSTEM AND INTRATHORACIC ORGANS
	165.0 - MALIGNANT NEOPLASM OF UPPER RESPIRATORY TRACT PART UNSPECIFIED
	165.8 - MALIGNANT NEOPLASM OF OTHER SITES WITHIN THE RESPIRATORY SYSTEM AND INTRATHORACIC ORGANS
	165.9 - MALIGNANT NEOPLASM OF ILL-DEFINED SITES WITHIN THE RESPIRATORY SYSTEM
	170 - MALIGNANT NEOPLASM OF BONE AND ARTICULAR CARTILAGE
	170.0 - MALIGNANT NEOPLASM OF BONES OF SKULL AND FACE EXCEPT MANDIBLE
	170.1 - MALIGNANT NEOPLASM OF MANDIBLE
	170.2 - MALIGNANT NEOPLASM OF VERTEBRAL COLUMN EXCLUDING SACRUM AND COCCYX
	170.3 - MALIGNANT NEOPLASM OF RIBS STERNUM AND CLAVICLE
	170.4 - MALIGNANT NEOPLASM OF SCAPULA AND LONG BONES OF UPPER LIMB
	170.5 - MALIGNANT NEOPLASM OF SHORT BONES OF UPPER LIMB
	170.6 - MALIGNANT NEOPLASM OF PELVIC BONES SACRUM AND COCCYX
	170.7 - MALIGNANT NEOPLASM OF LONG BONES OF LOWER LIMB
	170.8 - MALIGNANT NEOPLASM OF SHORT BONES OF LOWER LIMB
	170.9 - MALIGNANT NEOPLASM OF BONE AND ARTICULAR CARTILAGE SITE UNSPECIFIED
	171 - MALIGNANT NEOPLASM OF CONNECTIVE AND OTHER SOFT TISSUE
	171.0 - MALIGNANT NEOPLASM OF CONNECTIVE AND OTHER SOFT TISSUE OF HEAD FACE AND NECK
	171.2 - MALIGNANT NEOPLASM OF CONNECTIVE AND OTHER SOFT TISSUE OF UPPER LIMB INCLUDING SHOULDER
	171.3 - MALIGNANT NEOPLASM OF CONNECTIVE AND OTHER SOFT TISSUE OF LOWER LIMB INCLUDING HIP
	171.4 - MALIGNANT NEOPLASM OF CONNECTIVE AND OTHER SOFT TISSUE OF THORAX
	171.5 - MALIGNANT NEOPLASM OF CONNECTIVE AND OTHER SOFT TISSUE OF ABDOMEN
	171.6 - MALIGNANT NEOPLASM OF CONNECTIVE AND OTHER SOFT TISSUE OF PELVIS
	171.7 - MALIGNANT NEOPLASM OF CONNECTIVE AND OTHER SOFT TISSUE OF TRUNK UNSPECIFIED
	171.8 - MALIGNANT NEOPLASM OF OTHER SPECIFIED SITES OF CONNECTIVE AND OTHER SOFT TISSUE
	171.9 - MALIGNANT NEOPLASM OF CONNECTIVE AND OTHER SOFT TISSUE SITE UNSPECIFIED
	172 - MALIGNANT MELANOMA OF SKIN
	172.0 - MALIGNANT MELANOMA OF SKIN OF LIP
	172.1 - MALIGNANT MELANOMA OF SKIN OF EYELID INCLUDING CANTHUS
	172.2 - MALIGNANT MELANOMA OF SKIN OF EAR AND EXTERNAL AUDITORY CANAL
	172.3 - MALIGNANT MELANOMA OF SKIN OF OTHER AND UNSPECIFIED PARTS OF FACE
	172.4 - MALIGNANT MELANOMA OF SKIN OF SCALP AND NECK
	172.5 - MALIGNANT MELANOMA OF SKIN OF TRUNK EXCEPT SCROTUM
	172.6 - MALIGNANT MELANOMA OF SKIN OF UPPER LIMB INCLUDING SHOULDER
	172.7 - MALIGNANT MELANOMA OF SKIN OF LOWER LIMB INCLUDING HIP
	172.8 - MALIGNANT MELANOMA OF OTHER SPECIFIED SITES OF SKIN
	172.9 - MELANOMA OF SKIN SITE UNSPECIFIED
	174 - MALIGNANT NEOPLASM OF FEMALE BREAST
	174.0 - MALIGNANT NEOPLASM OF NIPPLE AND AREOLA OF FEMALE BREAST
	174.1 - MALIGNANT NEOPLASM OF CENTRAL PORTION OF FEMALE BREAST
	174.2 - MALIGNANT NEOPLASM OF UPPER-INNER QUADRANT OF FEMALE BREAST
	174.3 - MALIGNANT NEOPLASM OF LOWER-INNER QUADRANT OF FEMALE BREAST
	174.4 - MALIGNANT NEOPLASM OF UPPER-OUTER QUADRANT OF FEMALE BREAST
	174.5 - MALIGNANT NEOPLASM OF LOWER-OUTER QUADRANT OF FEMALE BREAST
	174.6 - MALIGNANT NEOPLASM OF AXILLARY TAIL OF FEMALE BREAST
	174.8 - MALIGNANT NEOPLASM OF OTHER SPECIFIED SITES OF FEMALE BREAST
	174.9 - MALIGNANT NEOPLASM OF BREAST (FEMALE) UNSPECIFIED SITE
	175 - MALIGNANT NEOPLASM OF MALE BREAST
	175.0 - MALIGNANT NEOPLASM OF NIPPLE AND AREOLA OF MALE BREAST
	175.9 - MALIGNANT NEOPLASM OF OTHER AND UNSPECIFIED SITES OF MALE BREAST
	176 - KAPOSI’S SARCOMA
	176.0 - KAPOSI’S SARCOMA SKIN
	176.1 - KAPOSI’S SARCOMA SOFT TISSUE
	176.2 - KAPOSI’S SARCOMA PALATE
	176.3 - KAPOSI’S SARCOMA GASTROINTESTINAL SITES
	176.4 - KAPOSI’S SARCOMA LUNG
	176.5 - KAPOSI’S SARCOMA LYMPH NODES
	176.8 - KAPOSI’S SARCOMA OTHER SPECIFIED SITES
	176.9 - KAPOSI’S SARCOMA UNSPECIFIED SITE
	179 - MALIGNANT NEOPLASM OF UTERUS-PART UNS
	180 - MALIGNANT NEOPLASM OF CERVIX UTERI
	180.0 - MALIGNANT NEOPLASM OF ENDOCERVIX
	180.1 - MALIGNANT NEOPLASM OF EXOCERVIX
	180.8 - MALIGNANT NEOPLASM OF OTHER SPECIFIED SITES OF CERVIX
	180.9 - MALIGNANT NEOPLASM OF CERVIX UTERI UNSPECIFIED SITE
	181 - MALIGNANT NEOPLASM OF PLACENTA
	182 - MALIGNANT NEOPLASM OF BODY OF UTERUS
	182.0 - MALIGNANT NEOPLASM OF CORPUS UTERI EXCEPT ISTHMUS
	182.1 - MALIGNANT NEOPLASM OF ISTHMUS
	182.8 - MALIGNANT NEOPLASM OF OTHER SPECIFIED SITES OF BODY OF UTERUS
	183 - MALIGNANT NEOPLASM OF OVARY AND OTHER UTERINE ADNEXA
	183.0 - MALIGNANT NEOPLASM OF OVARY
	183.2 - MALIGNANT NEOPLASM OF FALLOPIAN TUBE
	183.3 - MALIGNANT NEOPLASM OF BROAD LIGAMENT OF UTERUS
	183.4 - MALIGNANT NEOPLASM OF PARAMETRIUM
	183.5 - MALIGNANT NEOPLASM OF ROUND LIGAMENT OF UTERUS
	183.8 - MALIGNANT NEOPLASM OF OTHER SPECIFIED SITES OF UTERINE ADNEXA
	183.9 - MALIGNANT NEOPLASM OF UTERINE ADNEXA UNSPECIFIED SITE
	184 - MALIGNANT NEOPLASM OF OTHER AND UNSPECIFIED FEMALE GENITAL ORGANS
	184.0 - MALIGNANT NEOPLASM OF VAGINA
	184.1 - MALIGNANT NEOPLASM OF LABIA MAJORA
	184.2 - MALIGNANT NEOPLASM OF LABIA MINORA
	184.3 - MALIGNANT NEOPLASM OF CLITORIS
	184.4 - MALIGNANT NEOPLASM OF VULVA UNSPECIFIED SITE
	184.8 - MALIGNANT NEOPLASM OF OTHER SPECIFIED SITES OF FEMALE GENITAL ORGANS
	184.9 - MALIGNANT NEOPLASM OF FEMALE GENITAL ORGAN SITE UNSPECIFIED
	185 - MALIGNANT NEOPLASM OF PROSTATE
	186 - MALIGNANT NEOPLASM OF TESTIS
	186.0 - MALIGNANT NEOPLASM OF UNDESCENDED TESTIS
	186.9 - MALIGNANT NEOPLASM OF OTHER AND UNSPECIFIED TESTIS
	187 - MALIGNANT NEOPLASM OF PENIS AND OTHER MALE GENITAL ORGANS
	187.1 - MALIGNANT NEOPLASM OF PREPUCE
	187.2 - MALIGNANT NEOPLASM OF GLANS PENIS
	187.3 - MALIGNANT NEOPLASM OF BODY OF PENIS
	187.4 - MALIGNANT NEOPLASM OF PENIS PART UNSPECIFIED
	187.5 - MALIGNANT NEOPLASM OF EPIDIDYMIS
	187.6 - MALIGNANT NEOPLASM OF SPERMATIC CORD
	187.7 - MALIGNANT NEOPLASM OF SCROTUM
	187.8 - MALIGNANT NEOPLASM OF OTHER SPECIFIED SITES OF MALE GENITAL ORGANS
	187.9 - MALIGNANT NEOPLASM OF MALE GENITAL ORGAN SITE UNSPECIFIED
	188 - MALIGNANT NEOPLASM OF BLADDER
	188.0 - MALIGNANT NEOPLASM OF TRIGONE OF URINARY BLADDER
	188.1 - MALIGNANT NEOPLASM OF DOME OF URINARY BLADDER
	188.2 - MALIGNANT NEOPLASM OF LATERAL WALL OF URINARY BLADDER
	188.3 - MALIGNANT NEOPLASM OF ANTERIOR WALL OF URINARY BLADDER
	188.4 - MALIGNANT NEOPLASM OF POSTERIOR WALL OF URINARY BLADDER
	188.5 - MALIGNANT NEOPLASM OF BLADDER NECK
	188.6 - MALIGNANT NEOPLASM OF URETERIC ORIFICE
	188.7 - MALIGNANT NEOPLASM OF URACHUS
	188.8 - MALIGNANT NEOPLASM OF OTHER SPECIFIED SITES OF BLADDER
	188.9 - MALIGNANT NEOPLASM OF BLADDER PART UNSPECIFIED
	189 - MALIGNANT NEOPLASM OF KIDNEY AND OTHER AND UNSPECIFIED URINARY ORGANS
	189.0 - MALIGNANT NEOPLASM OF KIDNEY EXCEPT PELVIS
	189.1 - MALIGNANT NEOPLASM OF RENAL PELVIS
	189.2 - MALIGNANT NEOPLASM OF URETER
	189.3 - MALIGNANT NEOPLASM OF URETHRA
	189.4 - MALIGNANT NEOPLASM OF PARAURETHRAL GLANDS
	189.8 - MALIGNANT NEOPLASM OF OTHER SPECIFIED SITES OF URINARY ORGANS
	189.9 - MALIGNANT NEOPLASM OF URINARY ORGAN SITE UNSPECIFIED
	190 - MALIGNANT NEOPLASM OF EYE
	190.0 - MALIGNANT NEOPLASM OF EYEBALL EXCEPT CONJUNCTIVA CORNEA RETINA AND CHOROID
	190.1 - MALIGNANT NEOPLASM OF ORBIT
	190.2 - MALIGNANT NEOPLASM OF LACRIMAL GLAND
	190.3 - MALIGNANT NEOPLASM OF CONJUNCTIVA
	190.4 - MALIGNANT NEOPLASM OF CORNEA
	190.5 - MALIGNANT NEOPLASM OF RETINA
	190.6 - MALIGNANT NEOPLASM OF CHOROID
	190.7 - MALIGNANT NEOPLASM OF LACRIMAL DUCT
	190.8 - MALIGNANT NEOPLASM OF OTHER SPECIFIED SITES OF EYE
	190.9 - MALIGNANT NEOPLASM OF EYE PART UNSPECIFIED
	191 - MALIGNANT NEOPLASM OF BRAIN
	191.0 - MALIGNANT NEOPLASM OF CEREBRUM EXCEPT LOBES AND VENTRICLES
	191.1 - MALIGNANT NEOPLASM OF FRONTAL LOBE
	191.2 - MALIGNANT NEOPLASM OF TEMPORAL LOBE
	191.3 - MALIGNANT NEOPLASM OF PARIETAL LOBE
	191.4 - MALIGNANT NEOPLASM OF OCCIPITAL LOBE
	191.5 - MALIGNANT NEOPLASM OF VENTRICLES
	191.6 - MALIGNANT NEOPLASM OF CEREBELLUM NOT OTHERWISE SPECIFIED
	191.7 - MALIGNANT NEOPLASM OF BRAIN STEM
	191.8 - MALIGNANT NEOPLASM OF OTHER PARTS OF BRAIN
	191.9 - MALIGNANT NEOPLASM OF BRAIN UNSPECIFIED SITE
	192 - MALIGNANT NEOPLASM OF OTHER AND UNSPECIFIED PARTS OF NERVOUS SYSTEM
	192.0 - MALIGNANT NEOPLASM OF CRANIAL NERVES
	192.1 - MALIGNANT NEOPLASM OF CEREBRAL MENINGES
	192.2 - MALIGNANT NEOPLASM OF SPINAL CORD
	192.3 - MALIGNANT NEOPLASM OF SPINAL MENINGES
	192.8 - MALIGNANT NEOPLASM OF OTHER SPECIFIED SITES OF NERVOUS SYSTEM
	192.9 - MALIGNANT NEOPLASM OF NERVOUS SYSTEM PART UNSPECIFIED
	193 - MALIGNANT NEOPLASM OF THYROID GLAND
	194 - MALIGNANT NEOPLASM OF OTHER ENDOCRINE GLANDS AND RELATED STRUCTURES
	194.0 - MALIGNANT NEOPLASM OF ADRENAL GLAND
	194.1 - MALIGNANT NEOPLASM OF PARATHYROID GLAND
	194.3 - MALIGNANT NEOPLASM OF PITUITARY GLAND AND CRANIOPHARYNGEAL DUCT
	194.4 - MALIGNANT NEOPLASM OF PINEAL GLAND
	194.5 - MALIGNANT NEOPLASM OF CAROTID BODY
	194.6 - MALIGNANT NEOPLASM OF AORTIC BODY AND OTHER PARAGANGLIA
	194.8 - MALIGNANT NEOPLASM OF OTHER ENDOCRINE GLANDS AND RELATED STRUCTURES
	194.9 - MALIGNANT NEOPLASM OF ENDOCRINE GLAND SITE UNSPECIFIED
	195 - MALIGNANT NEOPLASM OF OTHER AND ILL-DEFINED SITES
	195.0 - MALIGNANT NEOPLASM OF HEAD FACE AND NECK
	195.1 - MALIGNANT NEOPLASM OF THORAX
	195.2 - MALIGNANT NEOPLASM OF ABDOMEN
	195.3 - MALIGNANT NEOPLASM OF PELVIS
	195.4 - MALIGNANT NEOPLASM OF UPPER LIMB
	195.5 - MALIGNANT NEOPLASM OF LOWER LIMB
	195.8 - MALIGNANT NEOPLASM OF OTHER SPECIFIED SITES
	The occurrence of Carrier Claims Line with the following attributes:
	ICD-9 Diagnosis Code is any of: { “140”, “140.3”, “140.9”, “141”, “141.4”, “141.6”, “141.8”, “141.9”, “142.1”, “142.8”, “143”, “143.0”, “143.9”, “144.0”, “145.5”, “146”, “146.1”, “146.7”, “147”, “147.8”, “148.0”, “151”, “151.1”, “151.2”, “151.6”, “152.2”, “152.8”, “153”, “153.0”, “153.2”, “153.5”, “155.0”, “156.0”, “156.1”, “157.1”, “159.1”, “160.0”, “160.2”, “160.3”, “160.5”, “162”, “162.0”, “16…
	140 - MALIGNANT NEOPLASM OF LIP
	140.3 - MALIGNANT NEOPLASM OF UPPER LIP INNER ASPECT
	140.9 - MALIGNANT NEOPLASM OF LIP UNSPECIFIED VERMILION BORDER
	141 - MALIGNANT NEOPLASM OF TONGUE
	141.4 - MALIGNANT NEOPLASM OF ANTERIOR TWO-THIRDS OF TONGUE PART UNSPECIFIED
	141.6 - MALIGNANT NEOPLASM OF LINGUAL TONSIL
	141.8 - MALIGNANT NEOPLASM OF OTHER SITES OF TONGUE
	141.9 - MALIGNANT NEOPLASM OF TONGUE UNSPECIFIED
	142.1 - MALIGNANT NEOPLASM OF SUBMANDIBULAR GLAND
	142.8 - MALIGNANT NEOPLASM OF OTHER MAJOR SALIVARY GLANDS
	143 - MALIGNANT NEOPLASM OF GUM
	143.0 - MALIGNANT NEOPLASM OF UPPER GUM
	143.9 - MALIGNANT NEOPLASM OF GUM UNSPECIFIED
	144.0 - MALIGNANT NEOPLASM OF ANTERIOR PORTION OF FLOOR OF MOUTH
	145.5 - MALIGNANT NEOPLASM OF PALATE UNSPECIFIED
	146 - MALIGNANT NEOPLASM OF OROPHARYNX
	146.1 - MALIGNANT NEOPLASM OF TONSILLAR FOSSA
	146.7 - MALIGNANT NEOPLASM OF POSTERIOR WALL OF OROPHARYNX
	147 - MALIGNANT NEOPLASM OF NASOPHARYNX
	147.8 - MALIGNANT NEOPLASM OF OTHER SPECIFIED SITES OF NASOPHARYNX
	148.0 - MALIGNANT NEOPLASM OF POSTCRICOID REGION OF HYPOPHARYNX
	151 - MALIGNANT NEOPLASM OF STOMACH
	151.1 - MALIGNANT NEOPLASM OF PYLORUS
	151.2 - MALIGNANT NEOPLASM OF PYLORIC ANTRUM
	151.6 - MALIGNANT NEOPLASM OF GREATER CURVATURE OF STOMACH UNSPECIFIED
	152.2 - MALIGNANT NEOPLASM OF ILEUM
	152.8 - MALIGNANT NEOPLASM OF OTHER SPECIFIED SITES OF SMALL INTESTINE
	153 - MALIGNANT NEOPLASM OF COLON
	153.0 - MALIGNANT NEOPLASM OF HEPATIC FLEXURE
	153.2 - MALIGNANT NEOPLASM OF DESCENDING COLON
	153.5 - MALIGNANT NEOPLASM OF APPENDIX VERMIFORMIS
	155.0 - MALIGNANT NEOPLASM OF LIVER PRIMARY
	156.0 - MALIGNANT NEOPLASM OF GALLBLADDER
	156.1 - MALIGNANT NEOPLASM OF EXTRAHEPATIC BILE DUCTS
	157.1 - MALIGNANT NEOPLASM OF BODY OF PANCREAS
	159.1 - MALIGNANT NEOPLASM OF SPLEEN NOT ELSEWHERE CLASSIFIED
	160.0 - MALIGNANT NEOPLASM OF NASAL CAVITIES
	160.2 - MALIGNANT NEOPLASM OF MAXILLARY SINUS
	160.3 - MALIGNANT NEOPLASM OF ETHMOIDAL SINUS
	160.5 - MALIGNANT NEOPLASM OF SPHENOIDAL SINUS
	162 - MALIGNANT NEOPLASM OF TRACHEA BRONCHUS AND LUNG
	162.0 - MALIGNANT NEOPLASM OF TRACHEA
	163 - MALIGNANT NEOPLASM OF PLEURA
	164.2 - MALIGNANT NEOPLASM OF ANTERIOR MEDIASTINUM
	164.8 - MALIGNANT NEOPLASM OF OTHER PARTS OF MEDIASTINUM
	165 - MALIGNANT NEOPLASM OF OTHER AND ILL-DEFINED SITES WITHIN THE RESPIRATORY SYSTEM AND INTRATHORACIC ORGANS
	165.0 - MALIGNANT NEOPLASM OF UPPER RESPIRATORY TRACT PART UNSPECIFIED
	165.8 - MALIGNANT NEOPLASM OF OTHER SITES WITHIN THE RESPIRATORY SYSTEM AND INTRATHORACIC ORGANS
	170.0 - MALIGNANT NEOPLASM OF BONES OF SKULL AND FACE EXCEPT MANDIBLE
	170.2 - MALIGNANT NEOPLASM OF VERTEBRAL COLUMN EXCLUDING SACRUM AND COCCYX
	171 - MALIGNANT NEOPLASM OF CONNECTIVE AND OTHER SOFT TISSUE
	171.7 - MALIGNANT NEOPLASM OF CONNECTIVE AND OTHER SOFT TISSUE OF TRUNK UNSPECIFIED
	172 - MALIGNANT MELANOMA OF SKIN
	172.5 - MALIGNANT MELANOMA OF SKIN OF TRUNK EXCEPT SCROTUM
	174.0 - MALIGNANT NEOPLASM OF NIPPLE AND AREOLA OF FEMALE BREAST
	174.1 - MALIGNANT NEOPLASM OF CENTRAL PORTION OF FEMALE BREAST
	175.9 - MALIGNANT NEOPLASM OF OTHER AND UNSPECIFIED SITES OF MALE BREAST
	176.3 - KAPOSI’S SARCOMA GASTROINTESTINAL SITES
	176.5 - KAPOSI’S SARCOMA LYMPH NODES
	179 - MALIGNANT NEOPLASM OF UTERUS-PART UNS
	181 - MALIGNANT NEOPLASM OF PLACENTA
	183.9 - MALIGNANT NEOPLASM OF UTERINE ADNEXA UNSPECIFIED SITE
	187.1 - MALIGNANT NEOPLASM OF PREPUCE
	187.2 - MALIGNANT NEOPLASM OF GLANS PENIS
	187.9 - MALIGNANT NEOPLASM OF MALE GENITAL ORGAN SITE UNSPECIFIED
	188.3 - MALIGNANT NEOPLASM OF ANTERIOR WALL OF URINARY BLADDER
	189.3 - MALIGNANT NEOPLASM OF URETHRA
	189.9 - MALIGNANT NEOPLASM OF URINARY ORGAN SITE UNSPECIFIED
	190.1 - MALIGNANT NEOPLASM OF ORBIT
	190.4 - MALIGNANT NEOPLASM OF CORNEA
	190.8 - MALIGNANT NEOPLASM OF OTHER SPECIFIED SITES OF EYE
	191.0 - MALIGNANT NEOPLASM OF CEREBRUM EXCEPT LOBES AND VENTRICLES
	191.4 - MALIGNANT NEOPLASM OF OCCIPITAL LOBE
	192.2 - MALIGNANT NEOPLASM OF SPINAL CORD
	194.6 - MALIGNANT NEOPLASM OF AORTIC BODY AND OTHER PARAGANGLIA
	194.8 - MALIGNANT NEOPLASM OF OTHER ENDOCRINE GLANDS AND RELATED STRUCTURES
	195.1 - MALIGNANT NEOPLASM OF THORAX
	140.1 - MALIGNANT NEOPLASM OF LOWER LIP VERMILION BORDER
	140.6 - MALIGNANT NEOPLASM OF COMMISSURE OF LIP
	141.0 - MALIGNANT NEOPLASM OF BASE OF TONGUE
	142.0 - MALIGNANT NEOPLASM OF PAROTID GLAND
	142.2 - MALIGNANT NEOPLASM OF SUBLINGUAL GLAND
	143.8 - MALIGNANT NEOPLASM OF OTHER SITES OF GUM
	145.1 - MALIGNANT NEOPLASM OF VESTIBULE OF MOUTH
	145.3 - MALIGNANT NEOPLASM OF SOFT PALATE
	146.3 - MALIGNANT NEOPLASM OF VALLECULA EPIGLOTTICA
	146.5 - MALIGNANT NEOPLASM OF JUNCTIONAL REGION OF OROPHARYNX
	147.2 - MALIGNANT NEOPLASM OF LATERAL WALL OF NASOPHARYNX
	147.9 - MALIGNANT NEOPLASM OF NASOPHARYNX UNSPECIFIED SITE
	149.0 - MALIGNANT NEOPLASM OF PHARYNX UNSPECIFIED
	149.9 - MALIGNANT NEOPLASM OF ILL-DEFINED SITES WITHIN THE LIP AND ORAL CAVITY
	150 - MALIGNANT NEOPLASM OF ESOPHAGUS
	152.0 - MALIGNANT NEOPLASM OF DUODENUM
	152.3 - MALIGNANT NEOPLASM OF MECKEL’S DIVERTICULUM
	153.7 - MALIGNANT NEOPLASM OF SPLENIC FLEXURE
	154.3 - MALIGNANT NEOPLASM OF ANUS UNSPECIFIED SITE
	154.8 - MALIGNANT NEOPLASM OF OTHER SITES OF RECTUM RECTOSIGMOID JUNCTION AND ANUS
	157.2 - MALIGNANT NEOPLASM OF TAIL OF PANCREAS
	157.3 - MALIGNANT NEOPLASM OF PANCREATIC DUCT
	157.8 - MALIGNANT NEOPLASM OF OTHER SPECIFIED SITES OF PANCREAS
	159 - MALIGNANT NEOPLASM OF OTHER AND ILL-DEFINED SITES WITHIN THE DIGESTIVE ORGANS AND PERITONEUM
	160.1 - MALIGNANT NEOPLASM OF AUDITORY TUBE MIDDLE EAR AND MASTOID AIR CELLS
	160.8 - MALIGNANT NEOPLASM OF OTHER ACCESSORY SINUSES
	161.2 - MALIGNANT NEOPLASM OF SUBGLOTTIS
	162.8 - MALIGNANT NEOPLASM OF OTHER PARTS OF BRONCHUS OR LUNG
	162.9 - MALIGNANT NEOPLASM OF BRONCHUS AND LUNG UNSPECIFIED
	165.9 - MALIGNANT NEOPLASM OF ILL-DEFINED SITES WITHIN THE RESPIRATORY SYSTEM
	170.1 - MALIGNANT NEOPLASM OF MANDIBLE
	170.5 - MALIGNANT NEOPLASM OF SHORT BONES OF UPPER LIMB
	170.9 - MALIGNANT NEOPLASM OF BONE AND ARTICULAR CARTILAGE SITE UNSPECIFIED
	171.0 - MALIGNANT NEOPLASM OF CONNECTIVE AND OTHER SOFT TISSUE OF HEAD FACE AND NECK
	171.5 - MALIGNANT NEOPLASM OF CONNECTIVE AND OTHER SOFT TISSUE OF ABDOMEN
	172.1 - MALIGNANT MELANOMA OF SKIN OF EYELID INCLUDING CANTHUS
	172.3 - MALIGNANT MELANOMA OF SKIN OF OTHER AND UNSPECIFIED PARTS OF FACE
	174.5 - MALIGNANT NEOPLASM OF LOWER-OUTER QUADRANT OF FEMALE BREAST
	174.9 - MALIGNANT NEOPLASM OF BREAST (FEMALE) UNSPECIFIED SITE
	176.9 - KAPOSI’S SARCOMA UNSPECIFIED SITE
	180 - MALIGNANT NEOPLASM OF CERVIX UTERI
	183 - MALIGNANT NEOPLASM OF OVARY AND OTHER UTERINE ADNEXA
	183.0 - MALIGNANT NEOPLASM OF OVARY
	183.5 - MALIGNANT NEOPLASM OF ROUND LIGAMENT OF UTERUS
	187 - MALIGNANT NEOPLASM OF PENIS AND OTHER MALE GENITAL ORGANS
	187.3 - MALIGNANT NEOPLASM OF BODY OF PENIS
	187.5 - MALIGNANT NEOPLASM OF EPIDIDYMIS
	187.6 - MALIGNANT NEOPLASM OF SPERMATIC CORD
	188.1 - MALIGNANT NEOPLASM OF DOME OF URINARY BLADDER
	188.5 - MALIGNANT NEOPLASM OF BLADDER NECK
	189.1 - MALIGNANT NEOPLASM OF RENAL PELVIS
	190.5 - MALIGNANT NEOPLASM OF RETINA
	191 - MALIGNANT NEOPLASM OF BRAIN
	191.6 - MALIGNANT NEOPLASM OF CEREBELLUM NOT OTHERWISE SPECIFIED
	192.0 - MALIGNANT NEOPLASM OF CRANIAL NERVES
	192.1 - MALIGNANT NEOPLASM OF CEREBRAL MENINGES
	194.3 - MALIGNANT NEOPLASM OF PITUITARY GLAND AND CRANIOPHARYNGEAL DUCT
	194.9 - MALIGNANT NEOPLASM OF ENDOCRINE GLAND SITE UNSPECIFIED
	195.3 - MALIGNANT NEOPLASM OF PELVIS
	195.8 - MALIGNANT NEOPLASM OF OTHER SPECIFIED SITES
	140.4 - MALIGNANT NEOPLASM OF LOWER LIP INNER ASPECT
	140.5 - MALIGNANT NEOPLASM OF LIP UNSPECIFIED INNER ASPECT
	141.3 - MALIGNANT NEOPLASM OF VENTRAL SURFACE OF TONGUE
	142.9 - MALIGNANT NEOPLASM OF SALIVARY GLAND UNSPECIFIED
	144 - MALIGNANT NEOPLASM OF FLOOR OF MOUTH
	144.1 - MALIGNANT NEOPLASM OF LATERAL PORTION OF FLOOR OF MOUTH
	145.0 - MALIGNANT NEOPLASM OF CHEEK MUCOSA
	145.9 - MALIGNANT NEOPLASM OF MOUTH UNSPECIFIED
	146.6 - MALIGNANT NEOPLASM OF LATERAL WALL OF OROPHARYNX
	147.0 - MALIGNANT NEOPLASM OF SUPERIOR WALL OF NASOPHARYNX
	147.1 - MALIGNANT NEOPLASM OF POSTERIOR WALL OF NASOPHARYNX
	147.3 - MALIGNANT NEOPLASM OF ANTERIOR WALL OF NASOPHARYNX
	148.1 - MALIGNANT NEOPLASM OF PYRIFORM SINUS
	148.2 - MALIGNANT NEOPLASM OF ARYEPIGLOTTIC FOLD HYPOPHARYNGEAL ASPECT
	148.8 - MALIGNANT NEOPLASM OF OTHER SPECIFIED SITES OF HYPOPHARYNX
	148.9 - MALIGNANT NEOPLASM OF HYPOPHARYNX UNSPECIFIED SITE
	150.0 - MALIGNANT NEOPLASM OF CERVICAL ESOPHAGUS
	150.4 - MALIGNANT NEOPLASM OF MIDDLE THIRD OF ESOPHAGUS
	150.5 - MALIGNANT NEOPLASM OF LOWER THIRD OF ESOPHAGUS
	150.9 - MALIGNANT NEOPLASM OF ESOPHAGUS UNSPECIFIED SITE
	151.0 - MALIGNANT NEOPLASM OF CARDIA
	151.5 - MALIGNANT NEOPLASM OF LESSER CURVATURE OF STOMACH UNSPECIFIED
	151.8 - MALIGNANT NEOPLASM OF OTHER SPECIFIED SITES OF STOMACH
	152.9 - MALIGNANT NEOPLASM OF SMALL INTESTINE UNSPECIFIED SITE
	153.4 - MALIGNANT NEOPLASM OF CECUM
	153.8 - MALIGNANT NEOPLASM OF OTHER SPECIFIED SITES OF LARGE INTESTINE
	154 - MALIGNANT NEOPLASM OF RECTUM RECTOSIGMOID JUNCTION AND ANUS
	154.1 - MALIGNANT NEOPLASM OF RECTUM
	156 - MALIGNANT NEOPLASM OF GALLBLADDER AND EXTRAHEPATIC BILE DUCTS
	156.2 - MALIGNANT NEOPLASM OF AMPULLA OF VATER
	156.8 - MALIGNANT NEOPLASM OF OTHER SPECIFIED SITES OF GALLBLADDER AND EXTRAHEPATIC BILE DUCTS
	156.9 - MALIGNANT NEOPLASM OF BILIARY TRACT PART UNSPECIFIED SITE
	157.4 - MALIGNANT NEOPLASM OF ISLETS OF LANGERHANS
	158 - MALIGNANT NEOPLASM OF RETROPERITONEUM AND PERITONEUM
	159.0 - MALIGNANT NEOPLASM OF INTESTINAL TRACT PART UNSPECIFIED
	159.8 - MALIGNANT NEOPLASM OF OTHER SITES OF DIGESTIVE SYSTEM AND INTRA-ABDOMINAL ORGANS
	160 - MALIGNANT NEOPLASM OF NASAL CAVITIES MIDDLE EAR AND ACCESSORY SINUSES
	160.4 - MALIGNANT NEOPLASM OF FRONTAL SINUS
	160.9 - MALIGNANT NEOPLASM OF ACCESSORY SINUS UNSPECIFIED
	161 - MALIGNANT NEOPLASM OF LARYNX
	161.3 - MALIGNANT NEOPLASM OF LARYNGEAL CARTILAGES
	161.8 - MALIGNANT NEOPLASM OF OTHER SPECIFIED SITES OF LARYNX
	162.4 - MALIGNANT NEOPLASM OF MIDDLE LOBE BRONCHUS OR LUNG
	163.0 - MALIGNANT NEOPLASM OF PARIETAL PLEURA
	163.1 - MALIGNANT NEOPLASM OF VISCERAL PLEURA
	164 - MALIGNANT NEOPLASM OF THYMUS HEART AND MEDIASTINUM
	164.9 - MALIGNANT NEOPLASM OF MEDIASTINUM PART UNSPECIFIED
	170.8 - MALIGNANT NEOPLASM OF SHORT BONES OF LOWER LIMB
	171.2 - MALIGNANT NEOPLASM OF CONNECTIVE AND OTHER SOFT TISSUE OF UPPER LIMB INCLUDING SHOULDER
	171.4 - MALIGNANT NEOPLASM OF CONNECTIVE AND OTHER SOFT TISSUE OF THORAX
	171.6 - MALIGNANT NEOPLASM OF CONNECTIVE AND OTHER SOFT TISSUE OF PELVIS
	172.0 - MALIGNANT MELANOMA OF SKIN OF LIP
	172.2 - MALIGNANT MELANOMA OF SKIN OF EAR AND EXTERNAL AUDITORY CANAL
	172.7 - MALIGNANT MELANOMA OF SKIN OF LOWER LIMB INCLUDING HIP
	172.9 - MELANOMA OF SKIN SITE UNSPECIFIED
	175 - MALIGNANT NEOPLASM OF MALE BREAST
	175.0 - MALIGNANT NEOPLASM OF NIPPLE AND AREOLA OF MALE BREAST
	176 - KAPOSI’S SARCOMA
	176.0 - KAPOSI’S SARCOMA SKIN
	176.1 - KAPOSI’S SARCOMA SOFT TISSUE
	176.2 - KAPOSI’S SARCOMA PALATE
	176.8 - KAPOSI’S SARCOMA OTHER SPECIFIED SITES
	180.1 - MALIGNANT NEOPLASM OF EXOCERVIX
	182.1 - MALIGNANT NEOPLASM OF ISTHMUS
	182.8 - MALIGNANT NEOPLASM OF OTHER SPECIFIED SITES OF BODY OF UTERUS
	183.2 - MALIGNANT NEOPLASM OF FALLOPIAN TUBE
	184 - MALIGNANT NEOPLASM OF OTHER AND UNSPECIFIED FEMALE GENITAL ORGANS
	184.0 - MALIGNANT NEOPLASM OF VAGINA
	184.1 - MALIGNANT NEOPLASM OF LABIA MAJORA
	184.8 - MALIGNANT NEOPLASM OF OTHER SPECIFIED SITES OF FEMALE GENITAL ORGANS
	186 - MALIGNANT NEOPLASM OF TESTIS
	186.0 - MALIGNANT NEOPLASM OF UNDESCENDED TESTIS
	187.4 - MALIGNANT NEOPLASM OF PENIS PART UNSPECIFIED
	188.6 - MALIGNANT NEOPLASM OF URETERIC ORIFICE
	188.7 - MALIGNANT NEOPLASM OF URACHUS
	188.8 - MALIGNANT NEOPLASM OF OTHER SPECIFIED SITES OF BLADDER
	189.2 - MALIGNANT NEOPLASM OF URETER
	189.4 - MALIGNANT NEOPLASM OF PARAURETHRAL GLANDS
	190.3 - MALIGNANT NEOPLASM OF CONJUNCTIVA
	191.2 - MALIGNANT NEOPLASM OF TEMPORAL LOBE
	191.7 - MALIGNANT NEOPLASM OF BRAIN STEM
	192.9 - MALIGNANT NEOPLASM OF NERVOUS SYSTEM PART UNSPECIFIED
	193 - MALIGNANT NEOPLASM OF THYROID GLAND
	194 - MALIGNANT NEOPLASM OF OTHER ENDOCRINE GLANDS AND RELATED STRUCTURES
	194.1 - MALIGNANT NEOPLASM OF PARATHYROID GLAND
	195.2 - MALIGNANT NEOPLASM OF ABDOMEN
	195.5 - MALIGNANT NEOPLASM OF LOWER LIMB
	140.8 - MALIGNANT NEOPLASM OF OTHER SITES OF LIP
	141.2 - MALIGNANT NEOPLASM OF TIP AND LATERAL BORDER OF TONGUE
	141.5 - MALIGNANT NEOPLASM OF JUNCTIONAL ZONE OF TONGUE
	142 - MALIGNANT NEOPLASM OF MAJOR SALIVARY GLANDS
	144.9 - MALIGNANT NEOPLASM OF FLOOR OF MOUTH PART UNSPECIFIED
	145 - MALIGNANT NEOPLASM OF OTHER AND UNSPECIFIED PARTS OF MOUTH
	145.2 - MALIGNANT NEOPLASM OF HARD PALATE
	145.4 - MALIGNANT NEOPLASM OF UVULA
	145.8 - MALIGNANT NEOPLASM OF OTHER SPECIFIED PARTS OF MOUTH
	146.2 - MALIGNANT NEOPLASM OF TONSILLAR PILLARS (ANTERIOR) (POSTERIOR)
	146.8 - MALIGNANT NEOPLASM OF OTHER SPECIFIED SITES OF OROPHARYNX
	146.9 - MALIGNANT NEOPLASM OF OROPHARYNX UNSPECIFIED SITE
	148.3 - MALIGNANT NEOPLASM OF POSTERIOR HYPOPHARYNGEAL WALL
	150.8 - MALIGNANT NEOPLASM OF OTHER SPECIFIED PART OF ESOPHAGUS
	151.4 - MALIGNANT NEOPLASM OF BODY OF STOMACH
	153.1 - MALIGNANT NEOPLASM OF TRANSVERSE COLON
	153.3 - MALIGNANT NEOPLASM OF SIGMOID COLON
	154.2 - MALIGNANT NEOPLASM OF ANAL CANAL
	155 - MALIGNANT NEOPLASM OF LIVER AND INTRAHEPATIC BILE DUCTS
	155.2 - MALIGNANT NEOPLASM OF LIVER NOT SPECIFIED AS PRIMARY OR SECONDARY
	157.9 - MALIGNANT NEOPLASM OF PANCREAS PART UNSPECIFIED
	158.8 - MALIGNANT NEOPLASM OF SPECIFIED PARTS OF PERITONEUM
	159.9 - MALIGNANT NEOPLASM OF ILL-DEFINED SITES WITHIN THE DIGESTIVE ORGANS AND PERITONEUM
	161.9 - MALIGNANT NEOPLASM OF LARYNX UNSPECIFIED
	162.5 - MALIGNANT NEOPLASM OF LOWER LOBE BRONCHUS OR LUNG
	164.0 - MALIGNANT NEOPLASM OF THYMUS
	164.1 - MALIGNANT NEOPLASM OF HEART
	170 - MALIGNANT NEOPLASM OF BONE AND ARTICULAR CARTILAGE
	171.8 - MALIGNANT NEOPLASM OF OTHER SPECIFIED SITES OF CONNECTIVE AND OTHER SOFT TISSUE
	171.9 - MALIGNANT NEOPLASM OF CONNECTIVE AND OTHER SOFT TISSUE SITE UNSPECIFIED
	172.6 - MALIGNANT MELANOMA OF SKIN OF UPPER LIMB INCLUDING SHOULDER
	174.4 - MALIGNANT NEOPLASM OF UPPER-OUTER QUADRANT OF FEMALE BREAST
	174.6 - MALIGNANT NEOPLASM OF AXILLARY TAIL OF FEMALE BREAST
	174.8 - MALIGNANT NEOPLASM OF OTHER SPECIFIED SITES OF FEMALE BREAST
	176.4 - KAPOSI’S SARCOMA LUNG
	180.8 - MALIGNANT NEOPLASM OF OTHER SPECIFIED SITES OF CERVIX
	180.9 - MALIGNANT NEOPLASM OF CERVIX UTERI UNSPECIFIED SITE
	182 - MALIGNANT NEOPLASM OF BODY OF UTERUS
	182.0 - MALIGNANT NEOPLASM OF CORPUS UTERI EXCEPT ISTHMUS
	183.3 - MALIGNANT NEOPLASM OF BROAD LIGAMENT OF UTERUS
	183.4 - MALIGNANT NEOPLASM OF PARAMETRIUM
	184.3 - MALIGNANT NEOPLASM OF CLITORIS
	185 - MALIGNANT NEOPLASM OF PROSTATE
	186.9 - MALIGNANT NEOPLASM OF OTHER AND UNSPECIFIED TESTIS
	187.7 - MALIGNANT NEOPLASM OF SCROTUM
	187.8 - MALIGNANT NEOPLASM OF OTHER SPECIFIED SITES OF MALE GENITAL ORGANS
	188 - MALIGNANT NEOPLASM OF BLADDER
	188.2 - MALIGNANT NEOPLASM OF LATERAL WALL OF URINARY BLADDER
	188.4 - MALIGNANT NEOPLASM OF POSTERIOR WALL OF URINARY BLADDER
	189.8 - MALIGNANT NEOPLASM OF OTHER SPECIFIED SITES OF URINARY ORGANS
	190 - MALIGNANT NEOPLASM OF EYE
	190.0 - MALIGNANT NEOPLASM OF EYEBALL EXCEPT CONJUNCTIVA CORNEA RETINA AND CHOROID
	190.7 - MALIGNANT NEOPLASM OF LACRIMAL DUCT
	191.1 - MALIGNANT NEOPLASM OF FRONTAL LOBE
	191.3 - MALIGNANT NEOPLASM OF PARIETAL LOBE
	191.8 - MALIGNANT NEOPLASM OF OTHER PARTS OF BRAIN
	191.9 - MALIGNANT NEOPLASM OF BRAIN UNSPECIFIED SITE
	192.3 - MALIGNANT NEOPLASM OF SPINAL MENINGES
	194.0 - MALIGNANT NEOPLASM OF ADRENAL GLAND
	194.4 - MALIGNANT NEOPLASM OF PINEAL GLAND
	194.5 - MALIGNANT NEOPLASM OF CAROTID BODY
	195 - MALIGNANT NEOPLASM OF OTHER AND ILL-DEFINED SITES
	195.0 - MALIGNANT NEOPLASM OF HEAD FACE AND NECK
	140.0 - MALIGNANT NEOPLASM OF UPPER LIP VERMILION BORDER
	141.1 - MALIGNANT NEOPLASM OF DORSAL SURFACE OF TONGUE
	143.1 - MALIGNANT NEOPLASM OF LOWER GUM
	144.8 - MALIGNANT NEOPLASM OF OTHER SITES OF FLOOR OF MOUTH
	145.6 - MALIGNANT NEOPLASM OF RETROMOLAR AREA
	146.0 - MALIGNANT NEOPLASM OF TONSIL
	146.4 - MALIGNANT NEOPLASM OF ANTERIOR ASPECT OF EPIGLOTTIS
	148 - MALIGNANT NEOPLASM OF HYPOPHARYNX
	149 - MALIGNANT NEOPLASM OF OTHER AND ILL-DEFINED SITES WITHIN THE LIP ORAL CAVITY AND PHARYNX
	149.1 - MALIGNANT NEOPLASM OF WALDEYER’S RING
	149.8 - MALIGNANT NEOPLASM OF OTHER SITES WITHIN THE LIP AND ORAL CAVITY
	150.1 - MALIGNANT NEOPLASM OF THORACIC ESOPHAGUS
	150.2 - MALIGNANT NEOPLASM OF ABDOMINAL ESOPHAGUS
	150.3 - MALIGNANT NEOPLASM OF UPPER THIRD OF ESOPHAGUS
	151.3 - MALIGNANT NEOPLASM OF FUNDUS OF STOMACH
	151.9 - MALIGNANT NEOPLASM OF STOMACH UNSPECIFIED SITE
	152 - MALIGNANT NEOPLASM OF SMALL INTESTINE INCLUDING DUODENUM
	152.1 - MALIGNANT NEOPLASM OF JEJUNUM
	153.6 - MALIGNANT NEOPLASM OF ASCENDING COLON
	153.9 - MALIGNANT NEOPLASM OF COLON UNSPECIFIED SITE
	154.0 - MALIGNANT NEOPLASM OF RECTOSIGMOID JUNCTION
	155.1 - MALIGNANT NEOPLASM OF INTRAHEPATIC BILE DUCTS
	157 - MALIGNANT NEOPLASM OF PANCREAS
	157.0 - MALIGNANT NEOPLASM OF HEAD OF PANCREAS
	158.0 - MALIGNANT NEOPLASM OF RETROPERITONEUM
	158.9 - MALIGNANT NEOPLASM OF PERITONEUM UNSPECIFIED
	161.0 - MALIGNANT NEOPLASM OF GLOTTIS
	161.1 - MALIGNANT NEOPLASM OF SUPRAGLOTTIS
	162.2 - MALIGNANT NEOPLASM OF MAIN BRONCHUS
	162.3 - MALIGNANT NEOPLASM OF UPPER LOBE BRONCHUS OR LUNG
	163.8 - MALIGNANT NEOPLASM OF OTHER SPECIFIED SITES OF PLEURA
	163.9 - MALIGNANT NEOPLASM OF PLEURA UNSPECIFIED
	164.3 - MALIGNANT NEOPLASM OF POSTERIOR MEDIASTINUM
	170.3 - MALIGNANT NEOPLASM OF RIBS STERNUM AND CLAVICLE
	170.4 - MALIGNANT NEOPLASM OF SCAPULA AND LONG BONES OF UPPER LIMB
	170.6 - MALIGNANT NEOPLASM OF PELVIC BONES SACRUM AND COCCYX
	170.7 - MALIGNANT NEOPLASM OF LONG BONES OF LOWER LIMB
	171.3 - MALIGNANT NEOPLASM OF CONNECTIVE AND OTHER SOFT TISSUE OF LOWER LIMB INCLUDING HIP
	172.4 - MALIGNANT MELANOMA OF SKIN OF SCALP AND NECK
	172.8 - MALIGNANT MELANOMA OF OTHER SPECIFIED SITES OF SKIN
	174 - MALIGNANT NEOPLASM OF FEMALE BREAST
	174.2 - MALIGNANT NEOPLASM OF UPPER-INNER QUADRANT OF FEMALE BREAST
	174.3 - MALIGNANT NEOPLASM OF LOWER-INNER QUADRANT OF FEMALE BREAST
	180.0 - MALIGNANT NEOPLASM OF ENDOCERVIX
	183.8 - MALIGNANT NEOPLASM OF OTHER SPECIFIED SITES OF UTERINE ADNEXA
	184.2 - MALIGNANT NEOPLASM OF LABIA MINORA
	184.4 - MALIGNANT NEOPLASM OF VULVA UNSPECIFIED SITE
	184.9 - MALIGNANT NEOPLASM OF FEMALE GENITAL ORGAN SITE UNSPECIFIED
	188.0 - MALIGNANT NEOPLASM OF TRIGONE OF URINARY BLADDER
	188.9 - MALIGNANT NEOPLASM OF BLADDER PART UNSPECIFIED
	189 - MALIGNANT NEOPLASM OF KIDNEY AND OTHER AND UNSPECIFIED URINARY ORGANS
	189.0 - MALIGNANT NEOPLASM OF KIDNEY EXCEPT PELVIS
	190.2 - MALIGNANT NEOPLASM OF LACRIMAL GLAND
	190.6 - MALIGNANT NEOPLASM OF CHOROID
	190.9 - MALIGNANT NEOPLASM OF EYE PART UNSPECIFIED
	191.5 - MALIGNANT NEOPLASM OF VENTRICLES
	192 - MALIGNANT NEOPLASM OF OTHER AND UNSPECIFIED PARTS OF NERVOUS SYSTEM
	192.8 - MALIGNANT NEOPLASM OF OTHER SPECIFIED SITES OF NERVOUS SYSTEM
	195.4 - MALIGNANT NEOPLASM OF UPPER LIMB
Carbonic anhydrase (CAIs)
This event measure was defined as occurring when any of the following criteria were met:
	The occurrence of Drug with the following attributes:
	NDC Generic Name is any of: { “DICHLORPHENAMIDE”, “ACETAZOLAMIDE”, “ACETAZOLAMIDE SODIUM”, “METHAZOLAMIDE” }
	DICHLORPHENAMIDE
	ACETAZOLAMIDE
	ACETAZOLAMIDE SODIUM
	METHAZOLAMIDE
Chemotherapeutic bladder instillation or Cystectomy
This event measure was defined as occurring when any of the following criteria were met:
	The occurrence of Inpatient with the following attributes:
	HCPCS Procedure Code (any position) is any of: { “51720”, “51596”, “51570”, “51575”, “51580”, “51585”, “51590”, “51595” }
	51720 - Bladder instillation of anticarcinogenic agent (including detention time) / Bladder instillation of anticarcinogenic agent (including retention time)
	51596 - Cystectomy, complete, with continent diversion, any open technique, using any segment of small and/or large intestine to construct neobladder / Cystectomy, complete, with continent diversion, any technique, using any segment of small and/or large bowel to construct neobladder
	51570 - Cystectomy, complete; (separate procedure)
	51575 - Cystectomy, complete; with bilateral pelvic lymphadenectomy, including external iliac, hypogastric, and obturator nodes
	51580 - Cystectomy, complete, with ureterosigmoidostomy or ureterocutaneous transplantations / Cystectomy, complete, with ureterosigmoidostomy or ureterocutaneous transplantations;
	51585 - Cystectomy, complete, with ureterosigmoidostomy or ureterocutaneous transplantations; with bilateral pelvic lymphadenectomy, including external iliac, hypogastric, and obturator nodes
	51590 - Cystectomy, complete, with ureteroileal conduit or sigmoid bladder, including bowel anastomosis; / Cystectomy, complete, with ureteroileal conduit or sigmoid bladder, including intestine anastomosis / Cystectomy, complete, with ureteroileal conduit or sigmoid bladder, including intestine anastomosis;
	51595 - Cystectomy, complete, with ureteroileal conduit or sigmoid bladder, including bowel anastomosis; with bilateral pelvic lymphadenectomy, including external iliac, hypogastric, and obturator nodes / Cystectomy, complete, with ureteroileal conduit or sigmoid bladder, including intestine anastomosis; with bilateral pelvic lymphadenectomy, including external iliac, hypogastric, and obturator n…
	The occurrence of Outpatient with the following attributes:
	HCPCS Procedure Code (any position) is any of: { “51720”, “51596”, “51570”, “51575”, “51580”, “51585”, “51590”, “51595” }
	51720 - Bladder instillation of anticarcinogenic agent (including detention time) / Bladder instillation of anticarcinogenic agent (including retention time)
	51596 - Cystectomy, complete, with continent diversion, any open technique, using any segment of small and/or large intestine to construct neobladder / Cystectomy, complete, with continent diversion, any technique, using any segment of small and/or large bowel to construct neobladder
	51570 - Cystectomy, complete; (separate procedure)
	51575 - Cystectomy, complete; with bilateral pelvic lymphadenectomy, including external iliac, hypogastric, and obturator nodes
	51580 - Cystectomy, complete, with ureterosigmoidostomy or ureterocutaneous transplantations / Cystectomy, complete, with ureterosigmoidostomy or ureterocutaneous transplantations;
	51585 - Cystectomy, complete, with ureterosigmoidostomy or ureterocutaneous transplantations; with bilateral pelvic lymphadenectomy, including external iliac, hypogastric, and obturator nodes
	51590 - Cystectomy, complete, with ureteroileal conduit or sigmoid bladder, including bowel anastomosis; / Cystectomy, complete, with ureteroileal conduit or sigmoid bladder, including intestine anastomosis / Cystectomy, complete, with ureteroileal conduit or sigmoid bladder, including intestine anastomosis;
	51595 - Cystectomy, complete, with ureteroileal conduit or sigmoid bladder, including bowel anastomosis; with bilateral pelvic lymphadenectomy, including external iliac, hypogastric, and obturator nodes / Cystectomy, complete, with ureteroileal conduit or sigmoid bladder, including intestine anastomosis; with bilateral pelvic lymphadenectomy, including external iliac, hypogastric, and obturator n…
	The occurrence of Carrier Claims Line with the following attributes:
	HCPCS Procedure Code is any of: { “51720”, “51596”, “51570”, “51575”, “51580”, “51585”, “51590”, “51595” }
	51720 - Bladder instillation of anticarcinogenic agent (including detention time) / Bladder instillation of anticarcinogenic agent (including retention time)
	51596 - Cystectomy, complete, with continent diversion, any open technique, using any segment of small and/or large intestine to construct neobladder / Cystectomy, complete, with continent diversion, any technique, using any segment of small and/or large bowel to construct neobladder
	51570 - Cystectomy, complete; (separate procedure)
	51575 - Cystectomy, complete; with bilateral pelvic lymphadenectomy, including external iliac, hypogastric, and obturator nodes
	51580 - Cystectomy, complete, with ureterosigmoidostomy or ureterocutaneous transplantations / Cystectomy, complete, with ureterosigmoidostomy or ureterocutaneous transplantations;
	51585 - Cystectomy, complete, with ureterosigmoidostomy or ureterocutaneous transplantations; with bilateral pelvic lymphadenectomy, including external iliac, hypogastric, and obturator nodes
	51590 - Cystectomy, complete, with ureteroileal conduit or sigmoid bladder, including bowel anastomosis; / Cystectomy, complete, with ureteroileal conduit or sigmoid bladder, including intestine anastomosis / Cystectomy, complete, with ureteroileal conduit or sigmoid bladder, including intestine anastomosis;
	51595 - Cystectomy, complete, with ureteroileal conduit or sigmoid bladder, including bowel anastomosis; with bilateral pelvic lymphadenectomy, including external iliac, hypogastric, and obturator nodes / Cystectomy, complete, with ureteroileal conduit or sigmoid bladder, including intestine anastomosis; with bilateral pelvic lymphadenectomy, including external iliac, hypogastric, and obturator n…
	The occurrence of Outpatient with the following attributes:
	ICD-9 Procedure Code (any position) is any of: { “57.7”, “57.71”, “57.79” }
	57.7 - TOTAL CYSTECTOMY
	57.71 - RADICAL CYSTECTOMY
	57.79 - OTHER TOTAL CYSTECTOMY
	The occurrence of Inpatient with the following attributes:
	ICD-9 Procedure Code (any position) is any of: { “57.7”, “57.71”, “57.79” }
	57.7 - TOTAL CYSTECTOMY
	57.71 - RADICAL CYSTECTOMY
	57.79 - OTHER TOTAL CYSTECTOMY
Colonos
This event measure was defined as occurring when any of the following criteria were met:
	The occurrence of Inpatient with the following attributes:
	HCPCS Procedure Code (any position) is any of: { “45378”, “45379”, “45380”, “45381”, “45382”, “45383”, “45384”, “45385”, “45386”, “45387”, “45388”, “45389”, “45390”, “45391”, “45392”, “G0105”, “G0121” }
	45378 - Colonos, flexible, proximal to splenic flexure; diagnostic, with or without collection of specimen(s) by brushing or washing, with or without colon decompression (separate procedure) / Colonos, flexible; diagnostic, including collection of specimen(s) by brushing or washing, when performed (separate procedure)
	45379 - Colonos, flexible, proximal to splenic flexure; with removal of foreign body / Colonos, flexible; with removal of foreign body(s)
	45380 - Colonos, flexible, proximal to splenic flexure; with biopsy, single or multiple / Colonos, flexible; with biopsy, single or multiple
	45381 - Colonos, flexible, proximal to splenic flexure; with directed submucosal injection(s), any substance / Colonos, flexible; with directed submucosal injection(s), any substance
	45382 - Colonos, flexible, proximal to splenic flexure; with control of bleeding (eg, injection, bipolar cautery, unipolar cautery, laser, heater probe, stapler, plasma coagulator) / Colonos, flexible, proximal to splenic flexure; with control of bleeding, any method / Colonos, flexible; with control of bleeding, any method
	45383 - Colonos, flexible, proximal to splenic flexure; with ablation of tumor(s), polyp(s), or other lesion(s) not amenable to removal by hot biopsy forceps, bipolar cautery or snare technique
	45384 - Colonos, flexible, proximal to splenic flexure; with removal of tumor(s), polyp(s), or other lesion(s) by hot biopsy forceps or bipolar cautery / Colonos, flexible; with removal of tumor(s), polyp(s), or other lesion(s) by hot biopsy forceps
	45385 - Colonos, flexible, proximal to splenic flexure; with removal of tumor(s), polyp(s), or other lesion(s) by snare technique / Colonos, flexible; with removal of tumor(s), polyp(s), or other lesion(s) by snare technique
	45386 - Colonos, flexible, proximal to splenic flexure; with dilation by balloon, 1 or more strictures / Colonos, flexible; with transendoscopic balloon dilation
	45387 - Colonos, flexible, proximal to splenic flexure; with transendoscopic stent placement (includes predilation)
	45388 - Colonos, flexible; with ablation of tumor(s), polyp(s), or other lesion(s) (includes pre- and post-dilation and guide wire passage, when performed)
	45389 - Colonos, flexible; with endoscopic stent placement (includes pre- and post-dilation and guide wire passage, when performed)
	45390 - Colonos, flexible; with endoscopic mucosal resection
	45391 - Colonos, flexible, proximal to splenic flexure; with endoscopic ultrasound examination / Colonos, flexible; with endoscopic ultrasound examination limited to the rectum, sigmoid, descending, transverse, or ascending colon and cecum, and adjacent structures
	45392 - Colonos, flexible, proximal to splenic flexure; with transendoscopic ultrasound guided intramural or transmural fine needle aspiration/biopsy(s) / Colonos, flexible; with transendoscopic ultrasound guided intramural or transmural fine needle aspiration/biopsy(s), includes endoscopic ultrasound examination limited to the rectum, sigmoid, descending, transverse, or ascending colon and cecum…
	G0105 - COLORECTAL CANCER SCREENING; COLONOS ON INDIVIDUAL AT HIGH RISK
	G0121 - COLORECTAL CANCER SCREENING; COLONOS ON INDIVIDUAL NOT MEETING CRITERIA FOR HIGH RISK
	The occurrence of Outpatient with the following attributes:
	HCPCS Procedure Code (any position) is any of: { “45378”, “45379”, “45380”, “45381”, “45382”, “45383”, “45384”, “45385”, “45386”, “45387”, “45388”, “45389”, “45390”, “45391”, “45392”, “G0105”, “G0121” }
	45378 - Colonos, flexible, proximal to splenic flexure; diagnostic, with or without collection of specimen(s) by brushing or washing, with or without colon decompression (separate procedure) / Colonos, flexible; diagnostic, including collection of specimen(s) by brushing or washing, when performed (separate procedure)
	45379 - Colonos, flexible, proximal to splenic flexure; with removal of foreign body / Colonos, flexible; with removal of foreign body(s)
	45380 - Colonos, flexible, proximal to splenic flexure; with biopsy, single or multiple / Colonos, flexible; with biopsy, single or multiple
	45381 - Colonos, flexible, proximal to splenic flexure; with directed submucosal injection(s), any substance / Colonos, flexible; with directed submucosal injection(s), any substance
	45382 - Colonos, flexible, proximal to splenic flexure; with control of bleeding (eg, injection, bipolar cautery, unipolar cautery, laser, heater probe, stapler, plasma coagulator) / Colonos, flexible, proximal to splenic flexure; with control of bleeding, any method / Colonos, flexible; with control of bleeding, any method
	45383 - Colonos, flexible, proximal to splenic flexure; with ablation of tumor(s), polyp(s), or other lesion(s) not amenable to removal by hot biopsy forceps, bipolar cautery or snare technique
	45384 - Colonos, flexible, proximal to splenic flexure; with removal of tumor(s), polyp(s), or other lesion(s) by hot biopsy forceps or bipolar cautery / Colonos, flexible; with removal of tumor(s), polyp(s), or other lesion(s) by hot biopsy forceps
	45385 - Colonos, flexible, proximal to splenic flexure; with removal of tumor(s), polyp(s), or other lesion(s) by snare technique / Colonos, flexible; with removal of tumor(s), polyp(s), or other lesion(s) by snare technique
	45386 - Colonos, flexible, proximal to splenic flexure; with dilation by balloon, 1 or more strictures / Colonos, flexible; with transendoscopic balloon dilation
	45387 - Colonos, flexible, proximal to splenic flexure; with transendoscopic stent placement (includes predilation)
	45388 - Colonos, flexible; with ablation of tumor(s), polyp(s), or other lesion(s) (includes pre- and post-dilation and guide wire passage, when performed)
	45389 - Colonos, flexible; with endoscopic stent placement (includes pre- and post-dilation and guide wire passage, when performed)
	45390 - Colonos, flexible; with endoscopic mucosal resection
	45391 - Colonos, flexible, proximal to splenic flexure; with endoscopic ultrasound examination / Colonos, flexible; with endoscopic ultrasound examination limited to the rectum, sigmoid, descending, transverse, or ascending colon and cecum, and adjacent structures
	45392 - Colonos, flexible, proximal to splenic flexure; with transendoscopic ultrasound guided intramural or transmural fine needle aspiration/biopsy(s) / Colonos, flexible; with transendoscopic ultrasound guided intramural or transmural fine needle aspiration/biopsy(s), includes endoscopic ultrasound examination limited to the rectum, sigmoid, descending, transverse, or ascending colon and cecum…
	G0105 - COLORECTAL CANCER SCREENING; COLONOS ON INDIVIDUAL AT HIGH RISK
	G0121 - COLORECTAL CANCER SCREENING; COLONOS ON INDIVIDUAL NOT MEETING CRITERIA FOR HIGH RISK
	The occurrence of Carrier Claims Line with the following attributes:
	HCPCS Procedure Code is any of: { “45378”, “45379”, “45380”, “45381”, “45382”, “45383”, “45384”, “45385”, “45386”, “45387”, “45388”, “45389”, “45390”, “45391”, “45392”, “G0105”, “G0121” }
	45378 - Colonos, flexible, proximal to splenic flexure; diagnostic, with or without collection of specimen(s) by brushing or washing, with or without colon decompression (separate procedure) / Colonos, flexible; diagnostic, including collection of specimen(s) by brushing or washing, when performed (separate procedure)
	45379 - Colonos, flexible, proximal to splenic flexure; with removal of foreign body / Colonos, flexible; with removal of foreign body(s)
	45380 - Colonos, flexible, proximal to splenic flexure; with biopsy, single or multiple / Colonos, flexible; with biopsy, single or multiple
	45381 - Colonos, flexible, proximal to splenic flexure; with directed submucosal injection(s), any substance / Colonos, flexible; with directed submucosal injection(s), any substance
	45382 - Colonos, flexible, proximal to splenic flexure; with control of bleeding (eg, injection, bipolar cautery, unipolar cautery, laser, heater probe, stapler, plasma coagulator) / Colonos, flexible, proximal to splenic flexure; with control of bleeding, any method / Colonos, flexible; with control of bleeding, any method
	45383 - Colonos, flexible, proximal to splenic flexure; with ablation of tumor(s), polyp(s), or other lesion(s) not amenable to removal by hot biopsy forceps, bipolar cautery or snare technique
	45384 - Colonos, flexible, proximal to splenic flexure; with removal of tumor(s), polyp(s), or other lesion(s) by hot biopsy forceps or bipolar cautery / Colonos, flexible; with removal of tumor(s), polyp(s), or other lesion(s) by hot biopsy forceps
	45385 - Colonos, flexible, proximal to splenic flexure; with removal of tumor(s), polyp(s), or other lesion(s) by snare technique / Colonos, flexible; with removal of tumor(s), polyp(s), or other lesion(s) by snare technique
	45386 - Colonos, flexible, proximal to splenic flexure; with dilation by balloon, 1 or more strictures / Colonos, flexible; with transendoscopic balloon dilation
	45387 - Colonos, flexible, proximal to splenic flexure; with transendoscopic stent placement (includes predilation)
	45388 - Colonos, flexible; with ablation of tumor(s), polyp(s), or other lesion(s) (includes pre- and post-dilation and guide wire passage, when performed)
	45389 - Colonos, flexible; with endoscopic stent placement (includes pre- and post-dilation and guide wire passage, when performed)
	45390 - Colonos, flexible; with endoscopic mucosal resection
	45391 - Colonos, flexible, proximal to splenic flexure; with endoscopic ultrasound examination / Colonos, flexible; with endoscopic ultrasound examination limited to the rectum, sigmoid, descending, transverse, or ascending colon and cecum, and adjacent structures
	45392 - Colonos, flexible, proximal to splenic flexure; with transendoscopic ultrasound guided intramural or transmural fine needle aspiration/biopsy(s) / Colonos, flexible; with transendoscopic ultrasound guided intramural or transmural fine needle aspiration/biopsy(s), includes endoscopic ultrasound examination limited to the rectum, sigmoid, descending, transverse, or ascending colon and cecum…
	G0105 - COLORECTAL CANCER SCREENING; COLONOS ON INDIVIDUAL AT HIGH RISK
	G0121 - COLORECTAL CANCER SCREENING; COLONOS ON INDIVIDUAL NOT MEETING CRITERIA FOR HIGH RISK
Connective tissue disorders
This event measure was defined as occurring when any of the following criteria were met:
	The occurrence of Outpatient with the following attributes:
	ICD-9 Diagnosis Code (any position) is any of: { “710”, “710.0”, “710.1”, “710.2”, “710.3”, “710.4”, “710.5”, “710.8”, “710.9” }
	710 - DIFFUSE DISEASES OF CONNECTIVE TISSUE
	710.0 - SYSTEMIC LUPUS ERYTHEMATOSUS
	710.1 - SYSTEMIC SCLEROSIS
	710.2 - SICCA SYNDROME
	710.3 - DERMATOMYOSITIS
	710.4 - POLYMYOSITIS
	710.5 - EOSINOPHILIA MYALGIA SYNDROME
	710.8 - OTHER SPECIFIED DIFFUSE DISEASES OF CONNECTIVE TISSUE
	710.9 - UNSPECIFIED DIFFUSE CONNECTIVE TISSUE DISEASE
	The occurrence of Inpatient with the following attributes:
	ICD-9 Diagnosis Code (any position) is any of: { “710”, “710.0”, “710.1”, “710.2”, “710.3”, “710.4”, “710.5”, “710.8”, “710.9” }
	710 - DIFFUSE DISEASES OF CONNECTIVE TISSUE
	710.0 - SYSTEMIC LUPUS ERYTHEMATOSUS
	710.1 - SYSTEMIC SCLEROSIS
	710.2 - SICCA SYNDROME
	710.3 - DERMATOMYOSITIS
	710.4 - POLYMYOSITIS
	710.5 - EOSINOPHILIA MYALGIA SYNDROME
	710.8 - OTHER SPECIFIED DIFFUSE DISEASES OF CONNECTIVE TISSUE
	710.9 - UNSPECIFIED DIFFUSE CONNECTIVE TISSUE DISEASE
	The occurrence of Carrier Claims Line with the following attributes:
	ICD-9 Diagnosis Code is any of: { “710”, “710.1”, “710.2”, “710.8”, “710.5”, “710.0”, “710.4”, “710.3”, “710.9” }
	710 - DIFFUSE DISEASES OF CONNECTIVE TISSUE
	710.1 - SYSTEMIC SCLEROSIS
	710.2 - SICCA SYNDROME
	710.8 - OTHER SPECIFIED DIFFUSE DISEASES OF CONNECTIVE TISSUE
	710.5 - EOSINOPHILIA MYALGIA SYNDROME
	710.0 - SYSTEMIC LUPUS ERYTHEMATOSUS
	710.4 - POLYMYOSITIS
	710.3 - DERMATOMYOSITIS
	710.9 - UNSPECIFIED DIFFUSE CONNECTIVE TISSUE DISEASE
DPP4s
This event measure was defined as occurring when any of the following criteria were met:
	The occurrence of Drug with the following attributes:
	NDC Generic Name is any of: { “ALOGLIPTIN BENZOATE”, “LINAGLIPTIN”, “SAXAGLIPTIN HCL”, “SITAGLIPTIN PHOSPHATE” }
	ALOGLIPTIN BENZOATE
	LINAGLIPTIN
	SAXAGLIPTIN HCL
	SITAGLIPTIN PHOSPHATE
Digoxin
This event measure was defined as occurring when any of the following criteria were met:
	The occurrence of Drug with the following attributes:
	NDC Generic Name is any of: { “DIGOXIN”, “DIGOXIN IMMUNE FAB” }
	DIGOXIN
	DIGOXIN IMMUNE FAB
Fibrates
This event measure was defined as occurring when any of the following criteria were met:
	The occurrence of Drug with the following attributes:
	NDC Generic Name is any of: { “FENOFIBRATE”, “FENOFIBRATE NANOCRYSTALLIZED”, “FENOFIBRATE,MICRONIZED”, “FENOFIBRIC ACID”, “FENOFIBRIC ACID (CHOLINE)”, “GEMFIBROZIL”, “CLOFIBRATE” }
	FENOFIBRATE
	FENOFIBRATE NANOCRYSTALLIZED
	FENOFIBRATE,MICRONIZED
	FENOFIBRIC ACID
	FENOFIBRIC ACID (CHOLINE)
	GEMFIBROZIL
	CLOFIBRATE
GI disorders
This event measure was defined as occurring when any of the following criteria were met:
	The occurrence of Outpatient with the following attributes:
	ICD-9 Diagnosis Code (any position) is any of: { “530”, “530.0”, “530.1”, “530.10”, “530.11”, “530.12”, “530.13”, “530.19”, “530.2”, “530.20”, “530.21”, “530.3”, “530.4”, “530.5”, “530.6”, “530.7”, “530.8”, “530.81”, “530.82”, “530.83”, “530.84”, “530.85”, “530.86”, “530.87”, “530.89”, “530.9”, “531”, “531.0”, “531.00”, “531.01”, “531.1”, “531.10”, “531.11”, “531.2”, “531.20”, “531.21”, “531.3”, …
	530 - DISEASES OF ESOPHAGUS
	530.0 - ACHALASIA AND CARDIOSPASM
	530.1 - ESOPHAGITIS
	530.10 - ESOPHAGITIS UNSPECIFIED
	530.11 - REFLUX ESOPHAGITIS
	530.12 - ACUTE ESOPHAGITIS
	530.13 - EOSINOPHILIC ESOPHAGITIS
	530.19 - OTHER ESOPHAGITIS
	530.2 - ULCER OF ESOPHAGUS
	530.20 - ULCER OF ESOPHAGUS WITHOUT BLEEDING
	530.21 - ULCER OF ESOPHAGUS WITH BLEEDING
	530.3 - STRICTURE AND STENOSIS OF ESOPHAGUS
	530.4 - PERFORATION OF ESOPHAGUS
	530.5 - DYSKINESIA OF ESOPHAGUS
	530.6 - DIVERTICULUM OF ESOPHAGUS ACQUIRED
	530.7 - GASTROESOPHAGEAL LACERATION-HEMORRHAGE SYNDROME
	530.8 - OTHER SPECIFIED DISORDERS OF ESOPHAGUS
	530.81 - ESOPHAGEAL REFLUX
	530.82 - ESOPHAGEAL HEMORRHAGE
	530.83 - ESOPHAGEAL LEUKOPLAKIA
	530.84 - TRACHEOESOPHAGEAL FISTULA
	530.85 - BARRETT’S ESOPHAGUS
	530.86 - INFECTION OF ESOPHAGOSTOMY
	530.87 - MECHANICAL COMPLICATION OF ESOPHAGOSTOMY
	530.89 - OTHER DISEASES OF ESOPHAGUS
	530.9 - UNSPECIFIED DISORDER OF ESOPHAGUS
	531 - GASTRIC ULCER
	531.0 - ACUTE GASTRIC ULCER WITH HEMORRHAGE
	531.00 - ACUTE GASTRIC ULCER WITH HEMORRHAGE WITHOUT OBSTRUCTION
	531.01 - ACUTE GASTRIC ULCER WITH HEMORRHAGE WITH OBSTRUCTION
	531.1 - ACUTE GASTRIC ULCER WITH PERFORATION
	531.10 - ACUTE GASTRIC ULCER WITH PERFORATION WITHOUT OBSTRUCTION
	531.11 - ACUTE GASTRIC ULCER WITH PERFORATION WITH OBSTRUCTION
	531.2 - ACUTE GASTRIC ULCER WITH HEMORRHAGE AND PERFORATION
	531.20 - ACUTE GASTRIC ULCER WITH HEMORRHAGE AND PERFORATION WITHOUT OBSTRUCTION
	531.21 - ACUTE GASTRIC ULCER WITH HEMORRHAGE AND PERFORATION WITH OBSTRUCTION
	531.3 - ACUTE GASTRIC ULCER WITHOUT MENTION OF HEMORRHAGE OR PERFORATION
	531.30 - ACUTE GASTRIC ULCER WITHOUT HEMORRHAGE OR PERFORATION WITHOUT OBSTRUCTION
	531.31 - ACUTE GASTRIC ULCER WITHOUT HEMORRHAGE OR PERFORATION WITH OBSTRUCTION
	531.4 - CHRONIC OR UNSPECIFIED GASTRIC ULCER WITH HEMORRHAGE
	531.40 - CHRONIC OR UNSPECIFIED GASTRIC ULCER WITH HEMORRHAGE WITHOUT OBSTRUCTION
	531.41 - CHRONIC OR UNSPECIFIED GASTRIC ULCER WITH HEMORRHAGE WITH OBSTRUCTION
	531.5 - CHRONIC OR UNSPECIFIED GASTRIC ULCER WITH PERFORATION
	531.50 - CHRONIC OR UNSPECIFIED GASTRIC ULCER WITH PERFORATION WITHOUT OBSTRUCTION
	531.51 - CHRONIC OR UNSPECIFIED GASTRIC ULCER WITH PERFORATION WITH OBSTRUCTION
	531.6 - CHRONIC OR UNSPECIFIED GASTRIC ULCER WITH HEMORRHAGE AND PERFORATION
	531.60 - CHRONIC OR UNSPECIFIED GASTRIC ULCER WITH HEMORRHAGE AND PERFORATION WITHOUT OBSTRUCTION
	531.61 - CHRONIC OR UNSPECIFIED GASTRIC ULCER WITH HEMORRHAGE AND PERFORATION WITH OBSTRUCTION
	531.7 - CHRONIC GASTRIC ULCER WITHOUT MENTION OF HEMORRHAGE OR PERFORATION
	531.70 - CHRONIC GASTRIC ULCER WITHOUT HEMORRHAGE OR PERFORATION WITHOUT OBSTRUCTION
	531.71 - CHRONIC GASTRIC ULCER WITHOUT HEMORRHAGE OR PERFORATION WITH OBSTRUCTION
	531.9 - GASTRIC ULCER UNSPECIFIED AS ACUTE OR CHRONIC WITHOUT MENTION OF HEMORRHAGE OR PERFORATION
	531.90 - GASTRIC ULCER UNSPECIFIED AS ACUTE OR CHRONIC WITHOUT HEMORRHAGE OR PERFORATION WITHOUT OBSTRUCTION
	531.91 - GASTRIC ULCER UNSPECIFIED AS ACUTE OR CHRONIC WITHOUT HEMORRHAGE OR PERFORATION WITH OBSTRUCTION
	532 - DUODENAL ULCER
	532.0 - ACUTE DUODENAL ULCER WITH HEMORRHAGE
	532.00 - ACUTE DUODENAL ULCER WITH HEMORRHAGE WITHOUT OBSTRUCTION
	532.01 - ACUTE DUODENAL ULCER WITH HEMORRHAGE WITH OBSTRUCTION
	532.1 - ACUTE DUODENAL ULCER WITH PERFORATION
	532.10 - ACUTE DUODENAL ULCER WITH PERFORATION WITHOUT OBSTRUCTION
	532.11 - ACUTE DUODENAL ULCER WITH PERFORATION WITH OBSTRUCTION
	532.2 - ACUTE DUODENAL ULCER WITH HEMORRHAGE AND PERFORATION
	532.20 - ACUTE DUODENAL ULCER WITH HEMORRHAGE AND PERFORATION WITHOUT OBSTRUCTION
	532.21 - ACUTE DUODENAL ULCER WITH HEMORRHAGE AND PERFORATION WITH OBSTRUCTION
	532.3 - ACUTE DUODENAL ULCER WITHOUT MENTION OF HEMORRHAGE OR PERFORATION
	532.30 - ACUTE DUODENAL ULCER WITHOUT HEMORRHAGE OR PERFORATION WITHOUT OBSTRUCTION
	532.31 - ACUTE DUODENAL ULCER WITHOUT HEMORRHAGE OR PERFORATION WITH OBSTRUCTION
	532.4 - CHRONIC OR UNSPECIFIED DUODENAL ULCER WITH HEMORRHAGE
	532.40 - CHRONIC OR UNSPECIFIED DUODENAL ULCER WITH HEMORRHAGE WITHOUT OBSTRUCTION
	532.41 - CHRONIC OR UNSPECIFIED DUODENAL ULCER WITH HEMORRHAGE WITH OBSTRUCTION
	532.5 - CHRONIC OR UNSPECIFIED DUODENAL ULCER WITH PERFORATION
	532.50 - CHRONIC OR UNSPECIFIED DUODENAL ULCER WITH PERFORATION WITHOUT OBSTRUCTION
	532.51 - CHRONIC OR UNSPECIFIED DUODENAL ULCER WITH PERFORATION WITH OBSTRUCTION
	532.6 - CHRONIC OR UNSPECIFIED DUODENAL ULCER WITH HEMORRHAGE AND PERFORATION
	532.60 - CHRONIC OR UNSPECIFIED DUODENAL ULCER WITH HEMORRHAGE AND PERFORATION WITHOUT OBSTRUCTION
	532.61 - CHRONIC OR UNSPECIFIED DUODENAL ULCER WITH HEMORRHAGE AND PERFORATION WITH OBSTRUCTION
	532.7 - CHRONIC DUODENAL ULCER WITHOUT MENTION OF HEMORRHAGE OR PERFORATION
	532.70 - CHRONIC DUODENAL ULCER WITHOUT HEMORRHAGE OR PERFORATION WITHOUT OBSTRUCTION
	532.71 - CHRONIC DUODENAL ULCER WITHOUT HEMORRHAGE OR PERFORATION WITH OBSTRUCTION
	532.9 - DUODENAL ULCER UNSPECIFIED AS ACUTE OR CHRONIC WITHOUT MENTION OF HEMORRHAGE OR PERFORATION
	532.90 - DUODENAL ULCER UNSPECIFIED AS ACUTE OR CHRONIC WITHOUT HEMORRHAGE OR PERFORATION WITHOUT OBSTRUCTION
	532.91 - DUODENAL ULCER UNSPECIFIED AS ACUTE OR CHRONIC WITHOUT HEMORRHAGE OR PERFORATION WITH OBSTRUCTION
	533 - PEPTIC ULCER SITE UNSPECIFIED
	533.0 - ACUTE PEPTIC ULCER OF UNSPECIFIED SITE WITH HEMORRHAGE
	533.00 - ACUTE PEPTIC ULCER OF UNSPECIFIED SITE WITH HEMORRHAGE WITHOUT OBSTRUCTION
	533.01 - ACUTE PEPTIC ULCER OF UNSPECIFIED SITE WITH HEMORRHAGE WITH OBSTRUCTION
	533.1 - ACUTE PEPTIC ULCER OF UNSPECIFIED SITE WITH PERFORATION
	533.10 - ACUTE PEPTIC ULCER OF UNSPECIFIED SITE WITH PERFORATION WITHOUT OBSTRUCTION
	533.11 - ACUTE PEPTIC ULCER OF UNSPECIFIED SITE WITH PERFORATION WITH OBSTRUCTION
	533.2 - ACUTE PEPTIC ULCER OF UNSPECIFIED SITE WITH HEMORRHAGE AND PERFORATION
	533.20 - ACUTE PEPTIC ULCER OF UNSPECIFIED SITE WITH HEMORRHAGE AND PERFORATION WITHOUT OBSTRUCTION
	533.21 - ACUTE PEPTIC ULCER OF UNSPECIFIED SITE WITH HEMORRHAGE AND PERFORATION WITH OBSTRUCTION
	533.3 - ACUTE PEPTIC ULCER OF UNSPECIFIED SITE WITHOUT MENTION OF HEMORRHAGE AND PERFORATION
	533.30 - ACUTE PEPTIC ULCER OF UNSPECIFIED SITE WITHOUT HEMORRHAGE AND PERFORATION WITHOUT OBSTRUCTION
	533.31 - ACUTE PEPTIC ULCER OF UNSPECIFIED SITE WITHOUT HEMORRHAGE AND PERFORATION WITH OBSTRUCTION
	533.4 - CHRONIC OR UNSPECIFIED PEPTIC ULCER OF UNSPECIFIED SITE WITH HEMORRHAGE
	533.40 - CHRONIC OR UNSPECIFIED PEPTIC ULCER OF UNSPECIFIED SITE WITH HEMORRHAGE WITHOUT OBSTRUCTION
	533.41 - CHRONIC OR UNSPECIFIED PEPTIC ULCER OF UNSPECIFIED SITE WITH HEMORRHAGE WITH OBSTRUCTION
	533.5 - CHRONIC OR UNSPECIFIED PEPTIC ULCER OF UNSPECIFIED SITE WITH PERFORATION
	533.50 - CHRONIC OR UNSPECIFIED PEPTIC ULCER OF UNSPECIFIED SITE WITH PERFORATION WITHOUT OBSTRUCTION
	533.51 - CHRONIC OR UNSPECIFIED PEPTIC ULCER OF UNSPECIFIED SITE WITH PERFORATION WITH OBSTRUCTION
	533.6 - CHRONIC OR UNSPECIFIED PEPTIC ULCER OF UNSPECIFIED SITE WITH HEMORRHAGE AND PERFORATION
	533.60 - CHRONIC OR UNSPECIFIED PEPTIC ULCER OF UNSPECIFIED SITE WITH HEMORRHAGE AND PERFORATION WITHOUT OBSTRUCTION
	533.61 - CHRONIC OR UNSPECIFIED PEPTIC ULCER OF UNSPECIFIED SITE WITH HEMORRHAGE AND PERFORATION WITH OBSTRUCTION
	533.7 - CHRONIC PEPTIC ULCER OF UNSPECIFIED SITE WITHOUT MENTION OF HEMORRHAGE OR PERFORATION
	533.70 - CHRONIC PEPTIC ULCER OF UNSPECIFIED SITE WITHOUT HEMORRHAGE OR PERFORATION WITHOUT OBSTRUCTION
	533.71 - CHRONIC PEPTIC ULCER OF UNSPECIFIED SITE WITHOUT HEMORRHAGE OR PERFORATION WITH OBSTRUCTION
	533.9 - PEPTIC ULCER OF UNSPECIFIED SITE UNSPECIFIED AS ACUTE OR CHRONIC WITHOUT MENTION OF HEMORRHAGE OR PERFORATION
	533.90 - PEPTIC ULCER OF UNSPECIFIED SITE UNSPECIFIED AS ACUTE OR CHRONIC WITHOUT HEMORRHAGE OR PERFORATION WITHOUT OBSTRUCTION
	533.91 - PEPTIC ULCER OF UNSPECIFIED SITE UNSPECIFIED AS ACUTE OR CHRONIC WITHOUT HEMORRHAGE OR PERFORATION WITH OBSTRUCTION
	534 - GASTROJEJUNAL ULCER
	534.0 - ACUTE GASTROJEJUNAL ULCER WITH HEMORRHAGE
	534.00 - ACUTE GASTROJEJUNAL ULCER WITH HEMORRHAGE WITHOUT OBSTRUCTION
	534.01 - ACUTE GASTROJEJUNAL ULCER WITH HEMORRHAGE WITH OBSTRUCTION
	534.1 - ACUTE GASTROJEJUNAL ULCER WITH PERFORATION
	534.10 - ACUTE GASTROJEJUNAL ULCER WITH PERFORATION WITHOUT OBSTRUCTION
	534.11 - ACUTE GASTROJEJUNAL ULCER WITH PERFORATION WITH OBSTRUCTION
	534.2 - ACUTE GASTROJEJUNAL ULCER WITH HEMORRHAGE AND PERFORATION
	534.20 - ACUTE GASTROJEJUNAL ULCER WITH HEMORRHAGE AND PERFORATION WITHOUT OBSTRUCTION
	534.21 - ACUTE GASTROJEJUNAL ULCER WITH HEMORRHAGE AND PERFORATION WITH OBSTRUCTION
	534.3 - ACUTE GASTROJEJUNAL ULCER WITHOUT MENTION OF HEMORRHAGE OR PERFORATION
	534.30 - ACUTE GASTROJEJUNAL ULCER WITHOUT HEMORRHAGE OR PERFORATION WITHOUT OBSTRUCTION
	534.31 - ACUTE GASTROJEJUNAL ULCER WITHOUT HEMORRHAGE OR PERFORATION WITH OBSTRUCTION
	534.4 - CHRONIC OR UNSPECIFIED GASTROJEJUNAL ULCER WITH HEMORRHAGE
	534.40 - CHRONIC OR UNSPECIFIED GASTROJEJUNAL ULCER WITH HEMORRHAGE WITHOUT OBSTRUCTION
	534.41 - CHRONIC OR UNSPECIFIED GASTROJEJUNAL ULCER WITH HEMORRHAGE WITH OBSTRUCTION
	534.5 - CHRONIC OR UNSPECIFIED GASTROJEJUNAL ULCER WITH PERFORATION
	534.50 - CHRONIC OR UNSPECIFIED GASTROJEJUNAL ULCER WITH PERFORATION WITHOUT OBSTRUCTION
	534.51 - CHRONIC OR UNSPECIFIED GASTROJEJUNAL ULCER WITH PERFORATION WITH OBSTRUCTION
	534.6 - CHRONIC OR UNSPECIFIED GASTROJEJUNAL ULCER WITH HEMORRHAGE AND PERFORATION
	534.60 - CHRONIC OR UNSPECIFIED GASTROJEJUNAL ULCER WITH HEMORRHAGE AND PERFORATION WITHOUT OBSTRUCTION
	534.61 - CHRONIC OR UNSPECIFIED GASTROJEJUNAL ULCER WITH HEMORRHAGE AND PERFORATION WITH OBSTRUCTION
	534.7 - CHRONIC GASTROJEJUNAL ULCER WITHOUT MENTION OF HEMORRHAGE OR PERFORATION
	534.70 - CHRONIC GASTROJEJUNAL ULCER WITHOUT HEMORRHAGE OR PERFORATION WITHOUT OBSTRUCTION
	534.71 - CHRONIC GASTROJEJUNAL ULCER WITHOUT HEMORRHAGE OR PERFORATION WITH OBSTRUCTION
	534.9 - GASTROJEJUNAL ULCER UNSPECIFIED AS ACUTE OR CHRONIC WITHOUT MENTION OF HEMORRHAGE OR PERFORATION
	534.90 - GASTROJEJUNAL ULCER UNSPECIFIED AS ACUTE OR CHRONIC WITHOUT HEMORRHAGE OR PERFORATION WITHOUT OBSTRUCTION
	534.91 - GASTROJEJUNAL ULCER UNSPECIFIED AS ACUTE OR CHRONIC WITHOUT HEMORRHAGE OR PERFORATION WITH OBSTRUCTION
	535 - GASTRITIS AND DUODENITIS
	535.0 - ACUTE GASTRITIS
	535.00 - ACUTE GASTRITIS (WITHOUT HEMORRHAGE)
	535.01 - ACUTE GASTRITIS WITH HEMORRHAGE
	535.1 - ATROPHIC GASTRITIS
	535.10 - ATROPHIC GASTRITIS (WITHOUT HEMORRHAGE)
	535.11 - ATROPHIC GASTRITIS WITH HEMORRHAGE
	535.2 - GASTRIC MUCOSAL HYPERTROPHY
	535.20 - GASTRIC MUCOSAL HYPERTROPHY (WITHOUT HEMORRHAGE)
	535.21 - GASTRIC MUCOSAL HYPERTROPHY WITH HEMORRHAGE
	535.3 - ALCOHOLIC GASTRITIS
	535.30 - ALCOHOLIC GASTRITIS (WITHOUT HEMORRHAGE)
	535.31 - ALCOHOLIC GASTRITIS WITH HEMORRHAGE
	535.4 - OTHER SPECIFIED GASTRITIS
	535.40 - OTHER SPECIFIED GASTRITIS (WITHOUT HEMORRHAGE)
	535.41 - OTHER SPECIFIED GASTRITIS WITH HEMORRHAGE
	535.5 - UNSPECIFIED GASTRITIS AND GASTRODUODENITIS
	535.50 - UNSPECIFIED GASTRITIS AND GASTRODUODENITIS (WITHOUT HEMORRHAGE)
	535.51 - UNSPECIFIED GASTRITIS AND GASTRODUODENITIS WITH HEMORRHAGE
	535.6 - DUODENITIS
	535.60 - DUODENITIS (WITHOUT HEMORRHAGE)
	535.61 - DUODENITIS WITH HEMORRHAGE
	535.7 - EOSINOPHILIC GASTRITIS
	535.70 - EOSINOPHILIC GASTRITIS WITHOUT MENTION OF HEMORRHAGE
	535.71 - EOSINOPHILIC GASTRITIS WITH HEMORRHAGE
	536 - DISORDERS OF FUNCTION OF STOMACH
	536.0 - ACHLORHYDRIA
	536.1 - ACUTE DILATATION OF STOMACH
	536.2 - PERSISTENT VOMITING
	536.3 - GASTROPARESIS
	536.4 - GASTROSTOMY COMPLICATIONS
	536.40 - GASTROSTOMY COMPLICATION UNSPECIFIED
	536.41 - INFECTION OF GASTROSTOMY
	536.42 - MECHANICAL COMPLICATION OF GASTROSTOMY
	536.49 - OTHER GASTROSTOMY COMPLICATIONS
	536.8 - DYSPEPSIA AND OTHER SPECIFIED DISORDERS OF FUNCTION OF STOMACH
	536.9 - UNSPECIFIED FUNCTIONAL DISORDER OF STOMACH
	537 - OTHER DISORDERS OF STOMACH AND DUODENUM
	537.0 - ACQUIRED HYPERTROPHIC PYLORIC STENOSIS
	537.1 - GASTRIC DIVERTICULUM
	537.2 - CHRONIC DUODENAL ILEUS
	537.3 - OTHER OBSTRUCTION OF DUODENUM
	537.4 - FISTULA OF STOMACH OR DUODENUM
	537.5 - GASTROPTOSIS
	537.6 - HOURGLASS STRICTURE OR STENOSIS OF STOMACH
	537.8 - OTHER SPECIFIED DISORDERS OF STOMACH AND DUODENUM
	537.81 - PYLOROSPASM
	537.82 - ANGIODYSPLASIA OF STOMACH AND DUODENUM (WITHOUT HEMORRHAGE)
	537.83 - ANGIODYSPLASIA OF STOMACH AND DUODENUM WITH HEMORRHAGE
	537.84 - DIEULAFOY LESION (HEMORRHAGIC) OF STOMACH AND DUODENUM
	537.89 - OTHER SPECIFIED DISORDERS OF STOMACH AND DUODENUM
	537.9 - UNSPECIFIED DISORDER OF STOMACH AND DUODENUM
	538 - GASTROINTESTINAL MUCOSITIS (ULCERATIVE)
	539 - COMPLICATIONS OF BARIATRIC PROCEDURES
	539.0 - COMPLICATIONS OF GASTRIC BAND PROCEDURE
	539.01 - INFECTION DUE TO GASTRIC BAND PROCEDURE
	539.09 - OTHER COMPLICATIONS OF GASTRIC BAND PROCEDURE
	539.8 - COMPLICATIONS OF OTHER BARIATRIC PROCEDURES
	539.81 - INFECTION DUE TO OTHER BARIATRIC PROCEDURE
	539.89 - OTHER COMPLICATIONS OF OTHER BARIATRIC PROCEDURES
	540 - ACUTE APPENDICITIS
	540.0 - ACUTE APPENDICITIS WITH GENERALIZED PERITONITIS
	540.1 - ACUTE APPENDICITIS WITH PERITONEAL ABSCESS
	540.9 - ACUTE APPENDICITIS WITHOUT PERITONITIS
	541 - APPENDICITIS UNQUALIFIED
	542 - OTHER APPENDICITIS
	543 - OTHER DISEASES OF APPENDIX
	543.0 - HYPERPLASIA OF APPENDIX (LYMPHOID)
	543.9 - OTHER AND UNSPECIFIED DISEASES OF APPENDIX
	555 - REGIONAL ENTERITIS
	555.0 - REGIONAL ENTERITIS OF SMALL INTESTINE
	555.1 - REGIONAL ENTERITIS OF LARGE INTESTINE
	555.2 - REGIONAL ENTERITIS OF SMALL INTESTINE WITH LARGE INTESTINE
	555.9 - REGIONAL ENTERITIS OF UNSPECIFIED SITE
	556 - ULCERATIVE ENTEROCOLITIS
	556.0 - ULCERATIVE (CHRONIC) ENTEROCOLITIS
	556.1 - ULCERATIVE (CHRONIC) ILEOCOLITIS
	556.2 - ULCERATIVE (CHRONIC) PROCTITIS
	556.3 - ULCERATIVE (CHRONIC) PROCTOSIGMOIDITIS
	556.4 - PSEUDOPOLYPOSIS OF COLON
	556.5 - LEFT-SIDED ULCERATIVE (CHRONIC) COLITIS
	556.6 - UNIVERSAL ULCERATIVE (CHRONIC) COLITIS
	556.8 - OTHER ULCERATIVE COLITIS
	556.9 - ULCERATIVE COLITIS UNSPECIFIED
	557 - VASCULAR INSUFFICIENCY OF INTESTINE
	557.0 - ACUTE VASCULAR INSUFFICIENCY OF INTESTINE
	557.1 - CHRONIC VASCULAR INSUFFICIENCY OF INTESTINE
	557.9 - UNSPECIFIED VASCULAR INSUFFICIENCY OF INTESTINE
	558 - OTHER AND UNSPECIFIED NONINFECTIOUS GASTROENTERITIS AND COLITIS
	558.1 - GASTROENTERITIS AND COLITIS DUE TO RADIATION
	558.2 - TOXIC GASTROENTERITIS AND COLITIS
	558.3 - ALLERGIC GASTROENTERITIS AND COLITIS
	558.4 - EOSINOPHILIC GASTROENTERITIS AND COLITIS
	558.41 - EOSINOPHILIC GASTROENTERITIS
	558.42 - EOSINOPHILIC COLITIS
	558.9 - OTHER AND UNSPECIFIED NONINFECTIOUS GASTROENTERITIS AND COLITIS
	560 - INTESTINAL OBSTRUCTION WITHOUT MENTION OF HERNIA
	560.0 - INTUSSUSCEPTION
	560.1 - PARALYTIC ILEUS
	560.2 - VOLVULUS OF INTESTINE
	560.3 - IMPACTION OF INTESTINE
	560.30 - IMPACTION OF INTESTINE UNSPECIFIED
	560.31 - GALLSTONE ILEUS
	560.32 - FECAL IMPACTION
	560.39 - OTHER IMPACTION OF INTESTINE
	560.8 - OTHER SPECIFIED INTESTINAL OBSTRUCTION
	560.81 - INTESTINAL OR PERITONEAL ADHESIONS WITH OBSTRUCTION (POSTOPERATIVE) (POSTINFECTION)
	560.89 - OTHER SPECIFIED INTESTINAL OBSTRUCTION
	560.9 - UNSPECIFIED INTESTINAL OBSTRUCTION
	562 - DIVERTICULA OF INTESTINE
	562.0 - DIVERTICULA OF SMALL INTESTINE
	562.00 - DIVERTICULOSIS OF SMALL INTESTINE (WITHOUT HEMORRHAGE)
	562.000
	562.01 - DIVERTICULITIS OF SMALL INTESTINE (WITHOUT HEMORRHAGE)
	562.02 - DIVERTICULOSIS OF SMALL INTESTINE WITH HEMORRHAGE
	562.03 - DIVERTICULITIS OF SMALL INTESTINE WITH HEMORRHAGE
	562.1 - DIVERTICULA OF COLON
	562.10 - DIVERTICULOSIS OF COLON (WITHOUT HEMORRHAGE)
	562.11 - DIVERTICULITIS OF COLON (WITHOUT HEMORRHAGE)
	562.12 - DIVERTICULOSIS OF COLON WITH HEMORRHAGE
	562.13 - DIVERTICULITIS OF COLON WITH HEMORRHAGE
	564 - FUNCTIONAL DIGESTIVE DISORDERS NOT ELSEWHERE CLASSIFIED
	564.0 - CONSTIPATION
	564.00 - UNSPECIFIED CONSTIPATION
	564.01 - SLOW TRANSIT CONSTIPATION
	564.02 - OUTLET DYSFUNCTION CONSTIPATION
	564.09 - OTHER CONSTIPATION
	564.1 - IRRITABLE BOWEL SYNDROME
	564.2 - POSTGASTRIC SURGERY SYNDROMES
	564.3 - VOMITING FOLLOWING GASTROINTESTINAL SURGERY
	564.4 - OTHER POSTOPERATIVE FUNCTIONAL DISORDERS
	564.5 - FUNCTIONAL DIARRHEA
	564.6 - ANAL SPASM
	564.7 - MEGACOLON OTHER THAN HIRSCHSPRUNG’S
	564.8 - OTHER SPECIFIED FUNCTIONAL DISORDERS OF INTESTINE
	564.81 - NEUROGENIC BOWEL
	564.89 - OTHER FUNCTIONAL DISORDERS OF INTESTINE
	564.9 - UNSPECIFIED FUNCTIONAL DISORDER OF INTESTINE
	565 - ANAL FISSURE AND FISTULA
	565.0 - ANAL FISSURE
	565.1 - ANAL FISTULA
	566 - ABSCESS OF ANAL AND RECTAL REGIONS
	567 - PERITONITIS AND RETROPERITONEAL INFECTIONS
	567.0 - PERITONITIS IN INFECTIOUS DISEASES CLASSIFIED ELSEWHERE
	567.1 - PNEUMOCOCCAL PERITONITIS
	567.2 - OTHER SUPPURATIVE PERITONITIS
	567.21 - PERITONITIS (ACUTE) GENERALIZED
	567.22 - PERITONEAL ABSCESS
	567.23 - SPONTANEOUS BACTERIAL PERITONITIS
	567.29 - OTHER SUPPURATIVE PERITONITIS
	567.3 - RETROPERITONEAL INFECTIONS
	567.31 - PSOAS MUSCLE ABSCESS
	567.38 - OTHER RETROPERITONEAL ABSCESS
	567.39 - OTHER RETROPERITONEAL INFECTIONS
	567.8 - OTHER SPECIFIED PERITONITIS
	567.81 - CHOLEPERITONITIS
	567.82 - SCLEROSING MESENTERITIS
	567.89 - OTHER SPECIFIED PERITONITIS
	567.9 - UNSPECIFIED PERITONITIS
	568 - OTHER DISORDERS OF PERITONEUM
	568.0 - PERITONEAL ADHESIONS (POSTOPERATIVE) (POSTINFECTION)
	568.8 - OTHER SPECIFIED DISORDERS OF PERITONEUM
	568.81 - HEMOPERITONEUM (NONTRAUMATIC)
	568.82 - PERITONEAL EFFUSION (CHRONIC)
	568.89 - OTHER SPECIFIED DISORDERS OF PERITONEUM
	568.9 - UNSPECIFIED DISORDER OF PERITONEUM
	569 - OTHER DISORDERS OF INTESTINE
	569.0 - ANAL AND RECTAL POLYP
	569.1 - RECTAL PROLAPSE
	569.2 - STENOSIS OF RECTUM AND ANUS
	569.3 - HEMORRHAGE OF RECTUM AND ANUS
	569.4 - OTHER SPECIFIED DISORDERS OF RECTUM AND ANUS
	569.41 - ULCER OF ANUS AND RECTUM
	569.42 - ANAL OR RECTAL PAIN
	569.43 - ANAL SPHINCTER TEAR (HEALED) (OLD)
	569.44 - DYSPLASIA OF ANUS
	569.49 - OTHER SPECIFIED DISORDERS OF RECTUM AND ANUS
	569.5 - ABSCESS OF INTESTINE
	569.6 - COLOSTOMY AND ENTEROSTOMY COMPLICATIONS
	569.60 - COLOSTOMY AND ENTEROSTOMY COMPLICATION UNSPECIFIED
	569.61 - INFECTION OF COLOSTOMY OR ENTEROSTOMY
	569.62 - MECHANICAL COMPLICATION OF COLOSTOMY AND ENTEROSTOMY
	569.69 - OTHER COLOSTOMY AND ENTEROSTOMY COMPLICATION
	569.7 - COMPLICATION OF INTESTINAL POUCH
	569.71 - POUCHITIS
	569.79 - OTHER COMPLICATIONS OF INTESTINAL POUCH
	569.8 - OTHER SPECIFIED DISORDERS OF INTESTINE
	569.81 - FISTULA OF INTESTINE EXCLUDING RECTUM AND ANUS
	569.82 - ULCERATION OF INTESTINE
	569.83 - PERFORATION OF INTESTINE
	569.84 - ANGIODYSPLASIA OF INTESTINE (WITHOUT HEMORRHAGE)
	569.85 - ANGIODYSPLASIA OF INTESTINE WITH HEMORRHAGE
	569.86 - DIEULAFOY LESION (HEMORRHAGIC) OF INTESTINE
	569.87 - VOMITING OF FECAL MATTER
	569.89 - OTHER SPECIFIED DISORDERS OF INTESTINES
	569.9 - UNSPECIFIED DISORDER OF INTESTINE
	575 - OTHER DISORDERS OF GALLBLADDER
	575.0 - ACUTE CHOLECYSTITIS
	575.1 - OTHER CHOLECYSTITIS
	575.10 - CHOLECYSTITIS UNSPECIFIED
	575.11 - CHRONIC CHOLECYSTITIS
	575.12 - ACUTE AND CHRONIC CHOLECYSTITIS
	575.2 - OBSTRUCTION OF GALLBLADDER
	575.3 - HYDROPS OF GALLBLADDER
	575.4 - PERFORATION OF GALLBLADDER
	575.5 - FISTULA OF GALLBLADDER
	575.6 - CHOLESTEROLOSIS OF GALLBLADDER
	575.8 - OTHER SPECIFIED DISORDERS OF GALLBLADDER
	575.9 - UNSPECIFIED DISORDER OF GALLBLADDER
	576 - OTHER DISORDERS OF BILIARY TRACT
	576.0 - POSTCHOLECYSTECTOMY SYNDROME
	576.1 - CHOLANGITIS
	576.2 - OBSTRUCTION OF BILE DUCT
	576.3 - PERFORATION OF BILE DUCT
	576.4 - FISTULA OF BILE DUCT
	576.5 - SPASM OF SPHINCTER OF ODDI
	576.8 - OTHER SPECIFIED DISORDERS OF BILIARY TRACT
	576.9 - UNSPECIFIED DISORDER OF BILIARY TRACT
	577 - DISEASES OF PANCREAS
	577.0 - ACUTE PANCREATITIS
	577.1 - CHRONIC PANCREATITIS
	577.2 - CYST AND PSEUDOCYST OF PANCREAS
	577.8 - OTHER SPECIFIED DISEASES OF PANCREAS
	577.9 - UNSPECIFIED DISEASE OF PANCREAS
	578 - GASTROINTESTINAL HEMORRHAGE
	578.0 - HEMATEMESIS
	578.1 - BLOOD IN STOOL
	578.9 - HEMORRHAGE OF GASTROINTESTINAL TRACT UNSPECIFIED
	579 - INTESTINAL MALABSORPTION
	579.0 - CELIAC DISEASE
	579.1 - TROPICAL SPRUE
	579.2 - BLIND LOOP SYNDROME
	579.3 - OTHER AND UNSPECIFIED POSTSURGICAL NONABSORPTION
	579.4 - PANCREATIC STEATORRHEA
	579.8 - OTHER SPECIFIED INTESTINAL MALABSORPTION
	579.9 - UNSPECIFIED INTESTINAL MALABSORPTION
	The occurrence of Inpatient with the following attributes:
	ICD-9 Diagnosis Code (any position) is any of: { “530”, “530.0”, “530.1”, “530.10”, “530.11”, “530.12”, “530.13”, “530.19”, “530.2”, “530.20”, “530.21”, “530.3”, “530.4”, “530.5”, “530.6”, “530.7”, “530.8”, “530.81”, “530.82”, “530.83”, “530.84”, “530.85”, “530.86”, “530.87”, “530.89”, “530.9”, “531”, “531.0”, “531.00”, “531.01”, “531.1”, “531.10”, “531.11”, “531.2”, “531.20”, “531.21”, “531.3”, …
	530 - DISEASES OF ESOPHAGUS
	530.0 - ACHALASIA AND CARDIOSPASM
	530.1 - ESOPHAGITIS
	530.10 - ESOPHAGITIS UNSPECIFIED
	530.11 - REFLUX ESOPHAGITIS
	530.12 - ACUTE ESOPHAGITIS
	530.13 - EOSINOPHILIC ESOPHAGITIS
	530.19 - OTHER ESOPHAGITIS
	530.2 - ULCER OF ESOPHAGUS
	530.20 - ULCER OF ESOPHAGUS WITHOUT BLEEDING
	530.21 - ULCER OF ESOPHAGUS WITH BLEEDING
	530.3 - STRICTURE AND STENOSIS OF ESOPHAGUS
	530.4 - PERFORATION OF ESOPHAGUS
	530.5 - DYSKINESIA OF ESOPHAGUS
	530.6 - DIVERTICULUM OF ESOPHAGUS ACQUIRED
	530.7 - GASTROESOPHAGEAL LACERATION-HEMORRHAGE SYNDROME
	530.8 - OTHER SPECIFIED DISORDERS OF ESOPHAGUS
	530.81 - ESOPHAGEAL REFLUX
	530.82 - ESOPHAGEAL HEMORRHAGE
	530.83 - ESOPHAGEAL LEUKOPLAKIA
	530.84 - TRACHEOESOPHAGEAL FISTULA
	530.85 - BARRETT’S ESOPHAGUS
	530.86 - INFECTION OF ESOPHAGOSTOMY
	530.87 - MECHANICAL COMPLICATION OF ESOPHAGOSTOMY
	530.89 - OTHER DISEASES OF ESOPHAGUS
	530.9 - UNSPECIFIED DISORDER OF ESOPHAGUS
	531 - GASTRIC ULCER
	531.0 - ACUTE GASTRIC ULCER WITH HEMORRHAGE
	531.00 - ACUTE GASTRIC ULCER WITH HEMORRHAGE WITHOUT OBSTRUCTION
	531.01 - ACUTE GASTRIC ULCER WITH HEMORRHAGE WITH OBSTRUCTION
	531.1 - ACUTE GASTRIC ULCER WITH PERFORATION
	531.10 - ACUTE GASTRIC ULCER WITH PERFORATION WITHOUT OBSTRUCTION
	531.11 - ACUTE GASTRIC ULCER WITH PERFORATION WITH OBSTRUCTION
	531.2 - ACUTE GASTRIC ULCER WITH HEMORRHAGE AND PERFORATION
	531.20 - ACUTE GASTRIC ULCER WITH HEMORRHAGE AND PERFORATION WITHOUT OBSTRUCTION
	531.21 - ACUTE GASTRIC ULCER WITH HEMORRHAGE AND PERFORATION WITH OBSTRUCTION
	531.3 - ACUTE GASTRIC ULCER WITHOUT MENTION OF HEMORRHAGE OR PERFORATION
	531.30 - ACUTE GASTRIC ULCER WITHOUT HEMORRHAGE OR PERFORATION WITHOUT OBSTRUCTION
	531.31 - ACUTE GASTRIC ULCER WITHOUT HEMORRHAGE OR PERFORATION WITH OBSTRUCTION
	531.4 - CHRONIC OR UNSPECIFIED GASTRIC ULCER WITH HEMORRHAGE
	531.40 - CHRONIC OR UNSPECIFIED GASTRIC ULCER WITH HEMORRHAGE WITHOUT OBSTRUCTION
	531.41 - CHRONIC OR UNSPECIFIED GASTRIC ULCER WITH HEMORRHAGE WITH OBSTRUCTION
	531.5 - CHRONIC OR UNSPECIFIED GASTRIC ULCER WITH PERFORATION
	531.50 - CHRONIC OR UNSPECIFIED GASTRIC ULCER WITH PERFORATION WITHOUT OBSTRUCTION
	531.51 - CHRONIC OR UNSPECIFIED GASTRIC ULCER WITH PERFORATION WITH OBSTRUCTION
	531.6 - CHRONIC OR UNSPECIFIED GASTRIC ULCER WITH HEMORRHAGE AND PERFORATION
	531.60 - CHRONIC OR UNSPECIFIED GASTRIC ULCER WITH HEMORRHAGE AND PERFORATION WITHOUT OBSTRUCTION
	531.61 - CHRONIC OR UNSPECIFIED GASTRIC ULCER WITH HEMORRHAGE AND PERFORATION WITH OBSTRUCTION
	531.7 - CHRONIC GASTRIC ULCER WITHOUT MENTION OF HEMORRHAGE OR PERFORATION
	531.70 - CHRONIC GASTRIC ULCER WITHOUT HEMORRHAGE OR PERFORATION WITHOUT OBSTRUCTION
	531.71 - CHRONIC GASTRIC ULCER WITHOUT HEMORRHAGE OR PERFORATION WITH OBSTRUCTION
	531.9 - GASTRIC ULCER UNSPECIFIED AS ACUTE OR CHRONIC WITHOUT MENTION OF HEMORRHAGE OR PERFORATION
	531.90 - GASTRIC ULCER UNSPECIFIED AS ACUTE OR CHRONIC WITHOUT HEMORRHAGE OR PERFORATION WITHOUT OBSTRUCTION
	531.91 - GASTRIC ULCER UNSPECIFIED AS ACUTE OR CHRONIC WITHOUT HEMORRHAGE OR PERFORATION WITH OBSTRUCTION
	532 - DUODENAL ULCER
	532.0 - ACUTE DUODENAL ULCER WITH HEMORRHAGE
	532.00 - ACUTE DUODENAL ULCER WITH HEMORRHAGE WITHOUT OBSTRUCTION
	532.01 - ACUTE DUODENAL ULCER WITH HEMORRHAGE WITH OBSTRUCTION
	532.1 - ACUTE DUODENAL ULCER WITH PERFORATION
	532.10 - ACUTE DUODENAL ULCER WITH PERFORATION WITHOUT OBSTRUCTION
	532.11 - ACUTE DUODENAL ULCER WITH PERFORATION WITH OBSTRUCTION
	532.2 - ACUTE DUODENAL ULCER WITH HEMORRHAGE AND PERFORATION
	532.20 - ACUTE DUODENAL ULCER WITH HEMORRHAGE AND PERFORATION WITHOUT OBSTRUCTION
	532.21 - ACUTE DUODENAL ULCER WITH HEMORRHAGE AND PERFORATION WITH OBSTRUCTION
	532.3 - ACUTE DUODENAL ULCER WITHOUT MENTION OF HEMORRHAGE OR PERFORATION
	532.30 - ACUTE DUODENAL ULCER WITHOUT HEMORRHAGE OR PERFORATION WITHOUT OBSTRUCTION
	532.31 - ACUTE DUODENAL ULCER WITHOUT HEMORRHAGE OR PERFORATION WITH OBSTRUCTION
	532.4 - CHRONIC OR UNSPECIFIED DUODENAL ULCER WITH HEMORRHAGE
	532.40 - CHRONIC OR UNSPECIFIED DUODENAL ULCER WITH HEMORRHAGE WITHOUT OBSTRUCTION
	532.41 - CHRONIC OR UNSPECIFIED DUODENAL ULCER WITH HEMORRHAGE WITH OBSTRUCTION
	532.5 - CHRONIC OR UNSPECIFIED DUODENAL ULCER WITH PERFORATION
	532.50 - CHRONIC OR UNSPECIFIED DUODENAL ULCER WITH PERFORATION WITHOUT OBSTRUCTION
	532.51 - CHRONIC OR UNSPECIFIED DUODENAL ULCER WITH PERFORATION WITH OBSTRUCTION
	532.6 - CHRONIC OR UNSPECIFIED DUODENAL ULCER WITH HEMORRHAGE AND PERFORATION
	532.60 - CHRONIC OR UNSPECIFIED DUODENAL ULCER WITH HEMORRHAGE AND PERFORATION WITHOUT OBSTRUCTION
	532.61 - CHRONIC OR UNSPECIFIED DUODENAL ULCER WITH HEMORRHAGE AND PERFORATION WITH OBSTRUCTION
	532.7 - CHRONIC DUODENAL ULCER WITHOUT MENTION OF HEMORRHAGE OR PERFORATION
	532.70 - CHRONIC DUODENAL ULCER WITHOUT HEMORRHAGE OR PERFORATION WITHOUT OBSTRUCTION
	532.71 - CHRONIC DUODENAL ULCER WITHOUT HEMORRHAGE OR PERFORATION WITH OBSTRUCTION
	532.9 - DUODENAL ULCER UNSPECIFIED AS ACUTE OR CHRONIC WITHOUT MENTION OF HEMORRHAGE OR PERFORATION
	532.90 - DUODENAL ULCER UNSPECIFIED AS ACUTE OR CHRONIC WITHOUT HEMORRHAGE OR PERFORATION WITHOUT OBSTRUCTION
	532.91 - DUODENAL ULCER UNSPECIFIED AS ACUTE OR CHRONIC WITHOUT HEMORRHAGE OR PERFORATION WITH OBSTRUCTION
	533 - PEPTIC ULCER SITE UNSPECIFIED
	533.0 - ACUTE PEPTIC ULCER OF UNSPECIFIED SITE WITH HEMORRHAGE
	533.00 - ACUTE PEPTIC ULCER OF UNSPECIFIED SITE WITH HEMORRHAGE WITHOUT OBSTRUCTION
	533.01 - ACUTE PEPTIC ULCER OF UNSPECIFIED SITE WITH HEMORRHAGE WITH OBSTRUCTION
	533.1 - ACUTE PEPTIC ULCER OF UNSPECIFIED SITE WITH PERFORATION
	533.10 - ACUTE PEPTIC ULCER OF UNSPECIFIED SITE WITH PERFORATION WITHOUT OBSTRUCTION
	533.11 - ACUTE PEPTIC ULCER OF UNSPECIFIED SITE WITH PERFORATION WITH OBSTRUCTION
	533.2 - ACUTE PEPTIC ULCER OF UNSPECIFIED SITE WITH HEMORRHAGE AND PERFORATION
	533.20 - ACUTE PEPTIC ULCER OF UNSPECIFIED SITE WITH HEMORRHAGE AND PERFORATION WITHOUT OBSTRUCTION
	533.21 - ACUTE PEPTIC ULCER OF UNSPECIFIED SITE WITH HEMORRHAGE AND PERFORATION WITH OBSTRUCTION
	533.3 - ACUTE PEPTIC ULCER OF UNSPECIFIED SITE WITHOUT MENTION OF HEMORRHAGE AND PERFORATION
	533.30 - ACUTE PEPTIC ULCER OF UNSPECIFIED SITE WITHOUT HEMORRHAGE AND PERFORATION WITHOUT OBSTRUCTION
	533.31 - ACUTE PEPTIC ULCER OF UNSPECIFIED SITE WITHOUT HEMORRHAGE AND PERFORATION WITH OBSTRUCTION
	533.4 - CHRONIC OR UNSPECIFIED PEPTIC ULCER OF UNSPECIFIED SITE WITH HEMORRHAGE
	533.40 - CHRONIC OR UNSPECIFIED PEPTIC ULCER OF UNSPECIFIED SITE WITH HEMORRHAGE WITHOUT OBSTRUCTION
	533.41 - CHRONIC OR UNSPECIFIED PEPTIC ULCER OF UNSPECIFIED SITE WITH HEMORRHAGE WITH OBSTRUCTION
	533.5 - CHRONIC OR UNSPECIFIED PEPTIC ULCER OF UNSPECIFIED SITE WITH PERFORATION
	533.50 - CHRONIC OR UNSPECIFIED PEPTIC ULCER OF UNSPECIFIED SITE WITH PERFORATION WITHOUT OBSTRUCTION
	533.51 - CHRONIC OR UNSPECIFIED PEPTIC ULCER OF UNSPECIFIED SITE WITH PERFORATION WITH OBSTRUCTION
	533.6 - CHRONIC OR UNSPECIFIED PEPTIC ULCER OF UNSPECIFIED SITE WITH HEMORRHAGE AND PERFORATION
	533.60 - CHRONIC OR UNSPECIFIED PEPTIC ULCER OF UNSPECIFIED SITE WITH HEMORRHAGE AND PERFORATION WITHOUT OBSTRUCTION
	533.61 - CHRONIC OR UNSPECIFIED PEPTIC ULCER OF UNSPECIFIED SITE WITH HEMORRHAGE AND PERFORATION WITH OBSTRUCTION
	533.7 - CHRONIC PEPTIC ULCER OF UNSPECIFIED SITE WITHOUT MENTION OF HEMORRHAGE OR PERFORATION
	533.70 - CHRONIC PEPTIC ULCER OF UNSPECIFIED SITE WITHOUT HEMORRHAGE OR PERFORATION WITHOUT OBSTRUCTION
	533.71 - CHRONIC PEPTIC ULCER OF UNSPECIFIED SITE WITHOUT HEMORRHAGE OR PERFORATION WITH OBSTRUCTION
	533.9 - PEPTIC ULCER OF UNSPECIFIED SITE UNSPECIFIED AS ACUTE OR CHRONIC WITHOUT MENTION OF HEMORRHAGE OR PERFORATION
	533.90 - PEPTIC ULCER OF UNSPECIFIED SITE UNSPECIFIED AS ACUTE OR CHRONIC WITHOUT HEMORRHAGE OR PERFORATION WITHOUT OBSTRUCTION
	533.91 - PEPTIC ULCER OF UNSPECIFIED SITE UNSPECIFIED AS ACUTE OR CHRONIC WITHOUT HEMORRHAGE OR PERFORATION WITH OBSTRUCTION
	534 - GASTROJEJUNAL ULCER
	534.0 - ACUTE GASTROJEJUNAL ULCER WITH HEMORRHAGE
	534.00 - ACUTE GASTROJEJUNAL ULCER WITH HEMORRHAGE WITHOUT OBSTRUCTION
	534.01 - ACUTE GASTROJEJUNAL ULCER WITH HEMORRHAGE WITH OBSTRUCTION
	534.1 - ACUTE GASTROJEJUNAL ULCER WITH PERFORATION
	534.10 - ACUTE GASTROJEJUNAL ULCER WITH PERFORATION WITHOUT OBSTRUCTION
	534.11 - ACUTE GASTROJEJUNAL ULCER WITH PERFORATION WITH OBSTRUCTION
	534.2 - ACUTE GASTROJEJUNAL ULCER WITH HEMORRHAGE AND PERFORATION
	534.20 - ACUTE GASTROJEJUNAL ULCER WITH HEMORRHAGE AND PERFORATION WITHOUT OBSTRUCTION
	534.21 - ACUTE GASTROJEJUNAL ULCER WITH HEMORRHAGE AND PERFORATION WITH OBSTRUCTION
	534.3 - ACUTE GASTROJEJUNAL ULCER WITHOUT MENTION OF HEMORRHAGE OR PERFORATION
	534.30 - ACUTE GASTROJEJUNAL ULCER WITHOUT HEMORRHAGE OR PERFORATION WITHOUT OBSTRUCTION
	534.31 - ACUTE GASTROJEJUNAL ULCER WITHOUT HEMORRHAGE OR PERFORATION WITH OBSTRUCTION
	534.4 - CHRONIC OR UNSPECIFIED GASTROJEJUNAL ULCER WITH HEMORRHAGE
	534.40 - CHRONIC OR UNSPECIFIED GASTROJEJUNAL ULCER WITH HEMORRHAGE WITHOUT OBSTRUCTION
	534.41 - CHRONIC OR UNSPECIFIED GASTROJEJUNAL ULCER WITH HEMORRHAGE WITH OBSTRUCTION
	534.5 - CHRONIC OR UNSPECIFIED GASTROJEJUNAL ULCER WITH PERFORATION
	534.50 - CHRONIC OR UNSPECIFIED GASTROJEJUNAL ULCER WITH PERFORATION WITHOUT OBSTRUCTION
	534.51 - CHRONIC OR UNSPECIFIED GASTROJEJUNAL ULCER WITH PERFORATION WITH OBSTRUCTION
	534.6 - CHRONIC OR UNSPECIFIED GASTROJEJUNAL ULCER WITH HEMORRHAGE AND PERFORATION
	534.60 - CHRONIC OR UNSPECIFIED GASTROJEJUNAL ULCER WITH HEMORRHAGE AND PERFORATION WITHOUT OBSTRUCTION
	534.61 - CHRONIC OR UNSPECIFIED GASTROJEJUNAL ULCER WITH HEMORRHAGE AND PERFORATION WITH OBSTRUCTION
	534.7 - CHRONIC GASTROJEJUNAL ULCER WITHOUT MENTION OF HEMORRHAGE OR PERFORATION
	534.70 - CHRONIC GASTROJEJUNAL ULCER WITHOUT HEMORRHAGE OR PERFORATION WITHOUT OBSTRUCTION
	534.71 - CHRONIC GASTROJEJUNAL ULCER WITHOUT HEMORRHAGE OR PERFORATION WITH OBSTRUCTION
	534.9 - GASTROJEJUNAL ULCER UNSPECIFIED AS ACUTE OR CHRONIC WITHOUT MENTION OF HEMORRHAGE OR PERFORATION
	534.90 - GASTROJEJUNAL ULCER UNSPECIFIED AS ACUTE OR CHRONIC WITHOUT HEMORRHAGE OR PERFORATION WITHOUT OBSTRUCTION
	534.91 - GASTROJEJUNAL ULCER UNSPECIFIED AS ACUTE OR CHRONIC WITHOUT HEMORRHAGE OR PERFORATION WITH OBSTRUCTION
	535 - GASTRITIS AND DUODENITIS
	535.0 - ACUTE GASTRITIS
	535.00 - ACUTE GASTRITIS (WITHOUT HEMORRHAGE)
	535.01 - ACUTE GASTRITIS WITH HEMORRHAGE
	535.1 - ATROPHIC GASTRITIS
	535.10 - ATROPHIC GASTRITIS (WITHOUT HEMORRHAGE)
	535.11 - ATROPHIC GASTRITIS WITH HEMORRHAGE
	535.2 - GASTRIC MUCOSAL HYPERTROPHY
	535.20 - GASTRIC MUCOSAL HYPERTROPHY (WITHOUT HEMORRHAGE)
	535.21 - GASTRIC MUCOSAL HYPERTROPHY WITH HEMORRHAGE
	535.3 - ALCOHOLIC GASTRITIS
	535.30 - ALCOHOLIC GASTRITIS (WITHOUT HEMORRHAGE)
	535.31 - ALCOHOLIC GASTRITIS WITH HEMORRHAGE
	535.4 - OTHER SPECIFIED GASTRITIS
	535.40 - OTHER SPECIFIED GASTRITIS (WITHOUT HEMORRHAGE)
	535.41 - OTHER SPECIFIED GASTRITIS WITH HEMORRHAGE
	535.5 - UNSPECIFIED GASTRITIS AND GASTRODUODENITIS
	535.50 - UNSPECIFIED GASTRITIS AND GASTRODUODENITIS (WITHOUT HEMORRHAGE)
	535.51 - UNSPECIFIED GASTRITIS AND GASTRODUODENITIS WITH HEMORRHAGE
	535.6 - DUODENITIS
	535.60 - DUODENITIS (WITHOUT HEMORRHAGE)
	535.61 - DUODENITIS WITH HEMORRHAGE
	535.7 - EOSINOPHILIC GASTRITIS
	535.70 - EOSINOPHILIC GASTRITIS WITHOUT MENTION OF HEMORRHAGE
	535.71 - EOSINOPHILIC GASTRITIS WITH HEMORRHAGE
	536 - DISORDERS OF FUNCTION OF STOMACH
	536.0 - ACHLORHYDRIA
	536.1 - ACUTE DILATATION OF STOMACH
	536.2 - PERSISTENT VOMITING
	536.3 - GASTROPARESIS
	536.4 - GASTROSTOMY COMPLICATIONS
	536.40 - GASTROSTOMY COMPLICATION UNSPECIFIED
	536.41 - INFECTION OF GASTROSTOMY
	536.42 - MECHANICAL COMPLICATION OF GASTROSTOMY
	536.49 - OTHER GASTROSTOMY COMPLICATIONS
	536.8 - DYSPEPSIA AND OTHER SPECIFIED DISORDERS OF FUNCTION OF STOMACH
	536.9 - UNSPECIFIED FUNCTIONAL DISORDER OF STOMACH
	537 - OTHER DISORDERS OF STOMACH AND DUODENUM
	537.0 - ACQUIRED HYPERTROPHIC PYLORIC STENOSIS
	537.1 - GASTRIC DIVERTICULUM
	537.2 - CHRONIC DUODENAL ILEUS
	537.3 - OTHER OBSTRUCTION OF DUODENUM
	537.4 - FISTULA OF STOMACH OR DUODENUM
	537.5 - GASTROPTOSIS
	537.6 - HOURGLASS STRICTURE OR STENOSIS OF STOMACH
	537.8 - OTHER SPECIFIED DISORDERS OF STOMACH AND DUODENUM
	537.81 - PYLOROSPASM
	537.82 - ANGIODYSPLASIA OF STOMACH AND DUODENUM (WITHOUT HEMORRHAGE)
	537.83 - ANGIODYSPLASIA OF STOMACH AND DUODENUM WITH HEMORRHAGE
	537.84 - DIEULAFOY LESION (HEMORRHAGIC) OF STOMACH AND DUODENUM
	537.89 - OTHER SPECIFIED DISORDERS OF STOMACH AND DUODENUM
	537.9 - UNSPECIFIED DISORDER OF STOMACH AND DUODENUM
	538 - GASTROINTESTINAL MUCOSITIS (ULCERATIVE)
	539 - COMPLICATIONS OF BARIATRIC PROCEDURES
	539.0 - COMPLICATIONS OF GASTRIC BAND PROCEDURE
	539.01 - INFECTION DUE TO GASTRIC BAND PROCEDURE
	539.09 - OTHER COMPLICATIONS OF GASTRIC BAND PROCEDURE
	539.8 - COMPLICATIONS OF OTHER BARIATRIC PROCEDURES
	539.81 - INFECTION DUE TO OTHER BARIATRIC PROCEDURE
	539.89 - OTHER COMPLICATIONS OF OTHER BARIATRIC PROCEDURES
	540 - ACUTE APPENDICITIS
	540.0 - ACUTE APPENDICITIS WITH GENERALIZED PERITONITIS
	540.1 - ACUTE APPENDICITIS WITH PERITONEAL ABSCESS
	540.9 - ACUTE APPENDICITIS WITHOUT PERITONITIS
	541 - APPENDICITIS UNQUALIFIED
	542 - OTHER APPENDICITIS
	543 - OTHER DISEASES OF APPENDIX
	543.0 - HYPERPLASIA OF APPENDIX (LYMPHOID)
	543.9 - OTHER AND UNSPECIFIED DISEASES OF APPENDIX
	555 - REGIONAL ENTERITIS
	555.0 - REGIONAL ENTERITIS OF SMALL INTESTINE
	555.1 - REGIONAL ENTERITIS OF LARGE INTESTINE
	555.2 - REGIONAL ENTERITIS OF SMALL INTESTINE WITH LARGE INTESTINE
	555.9 - REGIONAL ENTERITIS OF UNSPECIFIED SITE
	556 - ULCERATIVE ENTEROCOLITIS
	556.0 - ULCERATIVE (CHRONIC) ENTEROCOLITIS
	556.1 - ULCERATIVE (CHRONIC) ILEOCOLITIS
	556.2 - ULCERATIVE (CHRONIC) PROCTITIS
	556.3 - ULCERATIVE (CHRONIC) PROCTOSIGMOIDITIS
	556.4 - PSEUDOPOLYPOSIS OF COLON
	556.5 - LEFT-SIDED ULCERATIVE (CHRONIC) COLITIS
	556.6 - UNIVERSAL ULCERATIVE (CHRONIC) COLITIS
	556.8 - OTHER ULCERATIVE COLITIS
	556.9 - ULCERATIVE COLITIS UNSPECIFIED
	557 - VASCULAR INSUFFICIENCY OF INTESTINE
	557.0 - ACUTE VASCULAR INSUFFICIENCY OF INTESTINE
	557.1 - CHRONIC VASCULAR INSUFFICIENCY OF INTESTINE
	557.9 - UNSPECIFIED VASCULAR INSUFFICIENCY OF INTESTINE
	558 - OTHER AND UNSPECIFIED NONINFECTIOUS GASTROENTERITIS AND COLITIS
	558.1 - GASTROENTERITIS AND COLITIS DUE TO RADIATION
	558.2 - TOXIC GASTROENTERITIS AND COLITIS
	558.3 - ALLERGIC GASTROENTERITIS AND COLITIS
	558.4 - EOSINOPHILIC GASTROENTERITIS AND COLITIS
	558.41 - EOSINOPHILIC GASTROENTERITIS
	558.42 - EOSINOPHILIC COLITIS
	558.9 - OTHER AND UNSPECIFIED NONINFECTIOUS GASTROENTERITIS AND COLITIS
	560 - INTESTINAL OBSTRUCTION WITHOUT MENTION OF HERNIA
	560.0 - INTUSSUSCEPTION
	560.1 - PARALYTIC ILEUS
	560.2 - VOLVULUS OF INTESTINE
	560.3 - IMPACTION OF INTESTINE
	560.30 - IMPACTION OF INTESTINE UNSPECIFIED
	560.31 - GALLSTONE ILEUS
	560.32 - FECAL IMPACTION
	560.39 - OTHER IMPACTION OF INTESTINE
	560.8 - OTHER SPECIFIED INTESTINAL OBSTRUCTION
	560.81 - INTESTINAL OR PERITONEAL ADHESIONS WITH OBSTRUCTION (POSTOPERATIVE) (POSTINFECTION)
	560.89 - OTHER SPECIFIED INTESTINAL OBSTRUCTION
	560.9 - UNSPECIFIED INTESTINAL OBSTRUCTION
	562 - DIVERTICULA OF INTESTINE
	562.0 - DIVERTICULA OF SMALL INTESTINE
	562.00 - DIVERTICULOSIS OF SMALL INTESTINE (WITHOUT HEMORRHAGE)
	562.000
	562.01 - DIVERTICULITIS OF SMALL INTESTINE (WITHOUT HEMORRHAGE)
	562.02 - DIVERTICULOSIS OF SMALL INTESTINE WITH HEMORRHAGE
	562.03 - DIVERTICULITIS OF SMALL INTESTINE WITH HEMORRHAGE
[truncated: 5,333 more rows]
