# Supplementary material for: Reproducibility of real-world evidence studies using clinical practice data to inform regulatory and coverage decisions
Source: Nat Commun. 2022 Aug 31;13:5126. doi: 10.1038/s41467-022-32310-3 (PMC9430007; doi:10.1038/s41467-022-32310-3)
Supplement: Supplementary file 7 — Supplementary Dataset 4 [file 41467_2022_32310_MOESM7_ESM.zip › Data S4 Study specific author contact files with details of implementation/REPEAT_106_final.xlsx]

## Sheet: Assumptions
Category	Assumptions
MEASURES	The algorithms used to define all the variables used in the replication of the study are given in the sheet named 'codes'
Exposure	We assumed one year wash-out for both exposure and reference group
	We assumed exposure and reference group was defined based on the brand name given in the manuscript and the NDC codes which was based on "https://ndclist.com/ndc/0173-0682/package/0173-0682-20#:~:text=NDC%20Code%200173%2D0682%2D20%20Ventolin%20Hfa%20Albuterol%20Sulfate", "https://ndclist.com/ndc/59310-579/package/59310-579-22#:~:text=NDC%20Code%2059310%2D579%2D22%20Proair%20Hfa%20Albuterol%20Sulf…
Outcomes	We assumed respiratory related visits (With lower respiratory codes) to be defined as patients with Pneumonia, Chronic obstructive pulmonary disease and allied conditions and Pneumoconioses and other lung disease due to extrenal agents
	We assumed any diagnosis position to define the outcome
	We assumed Pneumonia was defined based on REPEAT standard measure
	We assumed ED visit was defined using the following place of service code (23 = EMERGENCY ROOM, 41 = AMBULANCE - LAND, 42 = AMBULANCE - AIR OR WATER)
	We assumed other diagnostic codes to define respiratory related visits was based on codes from website http://www.icd9data.com/2012/Volume1/460-519/default.htm
Inclusion/Exclusion	We assumed any diagnosis position and any care setting to define Astham, COPD and exercise induced bronchoconstriction
	We assumed exercise induced bronchoconstriction was defined based on ICD9 codes from the website "http://www.icd9data.com/2012/Volume1/460-519/490-496/493/493.81.htm"
	We assumed COPD and Asthma were defined based on REPEAT standard measure
	We assumed other SABAs was defined using generic name of drugs from http://www.lung.org/assets/documents/asthma/MedicineChart_Rev09.pdf
	There were discrepancy between design diagram, study flow chart and the text description. 1.The flow chart mentions "no other SABA during study period", but also mentions "other SABA during outcome year". The text description of the manuscript does not give any details about this. Hence we implemented "No other SABA during the study period" as exclusion criteria. 2. The flow chart mentions "diagn…
Covariates	We assumed any diagnosis position and any care setting was used to measure the covariates
	We assumed Rhinitis was define using ICD9 code 477* based on website (http://www.icd9data.com/2012/Volume1/460-519/470-478/477/default.htm)
	We assumed GERD was defined using ICD9 codes 530.81 based on website (http://www.icd9data.com/2013/Volume1/520-579/530-539/530/530.81.htm)
	We assumed Eczema was defined using ICD9 codes 692.9 based on website (http://www.icd9data.com/2012/Volume1/680-709/690-698/692/692.9.htm)
	We assumed other chronic respiratory illness was defined using ICD 9 codes (490*, 494* & 495*) from website (http://www.icd9data.com/2012/Volume1/460-519/490-496/default.htm)
	We assumed ischemic heart disease, NSAID and beta blockers were defined using REPEAT standard measure
	We assumed SAMA was defined using generic name of drugs from http://www.lung.org/assets/documents/asthma/MedicineChart_Rev09.pdf
	We assumed respiratory related visits (With lower respiratory codes) to be defined as patients with Pneumonia, Chronic obstructive pulmonary disease and allied conditions and Pneumoconioses and other lung disease due to extrenal agents
	We assumed Pneumonia was defined based on REPEAT standard measure
	We assumed ED visit was defined using the following place of service code (23 = EMERGENCY ROOM, 41 = AMBULANCE - LAND, 42 = AMBULANCE - AIR OR WATER)
	We assumed other diagnostic codes to define respiratory related visits was based on codes from website http://www.icd9data.com/2012/Volume1/460-519/default.htm
	We assumed the variable 'asthma consultation' meant ICD9 diagnosis for asthama in outpatient setting
	We assumed asthma consultation and SAMA was measure in the baseline period
COHORT CREATION
ANALYSIS
	We assumed follow-up starts one day after cohort entry date.
	Instead of implementing the stepwise reduction model, we used the covariates listed in the manuscript (baseline respiratory-related ED visits, respiratory-related inpatient admissions, asthma consultations, gastroesophageal reflux disease diagnosis, rhinitis diagnosis, short-acting muscarinic antagonist use, and β-blocker use) to adjust in the zero-inflated poisson model.

## Sheet: Attrition table
Patients between age of 4-64 with COPD/Asthma/EIB and prescription for Ventolin or ProAir or ProVentil between Jan 2010 - Sept 2011 from Optum database
	Less Excluded Patients	Remaining Patients
All patients in our database		77673639
Patients with Dose or No-dose counter inhalers between Jan 1st 2010 - Sept 30st 2011 Date of dispensing is cohort entry date (CED)	-76567113	1106526
Excluded due to insufficient enrollment (assessed 365 days prior up and including CED)	-361044	745482
Excluded due to prior use of referent (365 days wash-out period)	-87651	657831
Excluded due to prior use of exposure (365 days was-out period)	-74993	582838
Excluded because patient qualified in >1 exposure category	-59	582779
Excluded based on occurrence of Other SABA (assessed 365 days prior up to 365 days after CED)	-20445	562334
Excluded based on switching (assessed from 1 day after CED up to 365 days after CED)	-26300	536034
Excluded based on Age less than 4 years on CED	-13053	522981
Excluded based on Age greater than 64 years on CED	-90455	432526
Excluded based on Enrollment (assessed from 1 day after CED up to 365 days after CED)	-114884	317642
Excluded based on non occurrence of Asthma/COPD/EIB (assessed 365 days prior up to 365 days after CED)	-167973	149669
Final cohort		149669

## Sheet: Cohort as text
COHORT CREATION Cohort Entry Entry date: Between Jan 01, 2010 and Sep 30, 2011. If a patient has multiple possible qualifying cohort entry events, the patient enters the cohort on the first-occurring qualifying event after exclusions are applied. Enrollment Measure: Enrollment Prior Enrollment: 365 days Referent Group: New users of Non-dose counter with a washout period of 365 days. For the purpo…

## Sheet: Analysis as text
Statistical Analysis Baseline covariate assessment The following baseline covariates were assessed by default in the period beginning 365 days prior to the cohort entry date, and ending one day prior to the cohort entry date. Acetaminophen, NSAIDS, Beta blocker, Otehr chronic respiratory illness, Rhinitis, Eczema, GERD, Ischemic heart disease, Respiratory related ED visit, Respiratory related inp…

## Sheet: Table 1
	ORIGINAL STUDY			REPLICATED STUDY
	Dose counter	Non-dose counter		Dose counter	Non-dose counter
Number of patients	67251	26729		98509	51160
Age
Median [IQR]	37 (17, 50)	38 (18, 51)		36 (15, 50)	41 (17, 54)
Female, n (%)	39,352 (58.5%)	15,717 (58.8%)		57,239 (58.1%)	30,127 (58.9%)
Comorbidities, n (%)
Other chronic respiratory illness	1,571 (2.3%)	596 (2.2%)		4,238 (4.3%)	2,170 (4.2%)
Rhinitis	35,344 (52.6%)	14,189 (53.1%)		24,714 (25.1%)	12,270 (24.0%)
Eczema	14,727 (21.9%)	5,957 (22.3%)		5,201 (5.3%)	2,613 (5.1%)
GERD	11,723 (17.4%)	4,514 (16.9%)		9,502 (9.6%)	5,807 (11.4%)
Ischemic heart disease	3,225 (4.8%)	1,270 (4.8%)		3,640 (3.7%)	2,818 (5.5%)
Use of baseline comedication, n (%)
Acetaminophen	15,454 (23.0%)	5,821 (21.8%)		25,222 (25.6%)	14,503 (28.3%)
NSAIDs	11,047 (16.4%)	4,237 (15.9%)		15,435 (15.7%)	8,818 (17.2%)
Beta blockers	3,438 (5.1%)	1,315 (4.9%)		6,470 (6.6%)	4,529 (8.9%)

## Sheet: Outcomes
ORIGINAL STUDY
Outcome – respiratory-related ED visit	IRR (95% CI)
Zero inflated poisson model	0.55 (0.47 - 0.64)
ORIGINAL STUDY
Outcome – respiratory-related ED visit	IRR (95% CI)
Zero inflated poisson model	0.34 (0.32 - 0.37)

## Sheet: Codes
Acetaminophen
This event measure was defined as occurring when any of the following criteria were met:
	The occurrence of Prescription Claims with the following attributes:
	NDC Generic Name is any of: { "ACETAMINOPHEN", "ACETAMINOPHEN WITH CODEINE PHOSPHATE", "ACETAMINOPHEN/BROMELAINS", "ACETAMINOPHEN/CAFFEINE", "ACETAMINOPHEN/CAFFEINE/DIHYDROCODEINE BITARTRATE", "ACETAMINOPHEN/CALCIUM CARBONATE", "ACETAMINOPHEN/CALCIUM CARBONATE/CAFFEINE/GLYCINE", "ACETAMINOPHEN/CALCIUM CARBONATE/MAGNESIUM/CAFFEINE/CALCIUM", "ACETAMINOPHEN/CHLORPHENIRAMINE MALEATE", "ACETAMINOPHEN/…
	ACETAMINOPHEN
	ACETAMINOPHEN WITH CODEINE PHOSPHATE
	ACETAMINOPHEN/BROMELAINS
	ACETAMINOPHEN/CAFFEINE
	ACETAMINOPHEN/CAFFEINE/DIHYDROCODEINE BITARTRATE
	ACETAMINOPHEN/CALCIUM CARBONATE
	ACETAMINOPHEN/CALCIUM CARBONATE/CAFFEINE/GLYCINE
	ACETAMINOPHEN/CALCIUM CARBONATE/MAGNESIUM/CAFFEINE/CALCIUM
	ACETAMINOPHEN/CHLORPHENIRAMINE MALEATE
	ACETAMINOPHEN/DEXBROMPHENIRAMINE MALEATE
	ACETAMINOPHEN/DEXTROMETHORPHAN HBR
	ACETAMINOPHEN/DIPHENHYDRAMINE CITRATE
	ACETAMINOPHEN/DIPHENHYDRAMINE HCL
	ACETAMINOPHEN/MAGNESIUM SALICYLATE/PAMABROM
	ACETAMINOPHEN/MELATONIN
	ACETAMINOPHEN/PAMABROM
	ACETAMINOPHEN/PAMABROM/MAGNESIUM/VIT E/FOLIC AC/VIT BCOMP,C
	ACETAMINOPHEN/PAMABROM/PYRIDOXINE
	ACETAMINOPHEN/PAMABROM/VITAMIN E
	ACETAMINOPHEN/PHENYLTOLOXAMINE CITRATE
	ACETAMINOPHEN/PHENYLTOLOXAMINE CITRATE/CAFFEINE
	ACETAMINOPHEN/PYRILAMINE MALEATE
	ACETAMINOPHEN/PYRILAMINE MALEATE/CAFFEINE
	ACETAMINOPHEN/PYRILAMINE MALEATE/PAMABROM
	ACETAMINOPHEN/SODIUM BICARBONATE/CITRIC ACID
	ASPIRIN/ACETAMINOPHEN
	ASPIRIN/ACETAMINOPHEN/CAFFEINE
	ASPIRIN/ACETAMINOPHEN/CAFFEINE/CALCIUM
	ASPIRIN/ACETAMINOPHEN/CAFFEINE/POTASSIUM
	ASPIRIN/ACETAMINOPHEN/CALCIUM CARBONATE
	ASPIRIN/ACETAMINOPHEN/MAGNESIUM/ALUMINUM HYDROXIDE/CAFFEINE
	ASPIRIN/SALICYLAMIDE/ACETAMINOPHEN/CAFFEINE
	BROMPHENIRAMINE MALEATE/ACETAMINOPHEN
	BUTALBITAL/ACETAMINOPHEN
	BUTALBITAL/ACETAMINOPHEN/CAFFEINE
	BUTALBITAL/ACETAMINOPHEN/CAFFEINE/CODEINE PHOSPHATE
	CHLORPHENIRAM/PHENYLEPH/DEXTROMETHORPHN/ACETAMINOPHEN/GUAIFN
	CHLORPHENIRAMINE MALEATE/CODEINE PHOSPHATE/ACETAMINOPHEN
	CHLORPHENIRAMINE/DEXTROMETHORPHAN/ACETAMINOPHEN/GUAIFENESIN
	CINNAMEDRINE HCL/ACETAMINOPHEN/PYRILAMINE/PAMABROM
	CODEINE/ASPIRIN/SALICYLAMIDE/ACETAMINOPHEN/CAFFEINE
	DEXTROMETHORPHAN HBR/ACETAMINOPHEN/CHLORPHENIRAMINE MALEATE
	DEXTROMETHORPHAN HBR/ACETAMINOPHEN/DIPHENHYDRAMINE HCL
	DEXTROMETHORPHAN HBR/ACETAMINOPHEN/DOXYLAMINE
	DEXTROMETHORPHAN HBR/PHENYLEPHRINE HCL/ACETAMINOPHEN
	DEXTROMETHORPHAN HBR/PHENYLEPHRINE/ACETAMINOPHEN/DOXYLAMINE
	DEXTROMETHORPHAN HBR/PHENYLEPHRINE/ACETAMINOPHEN/PYRILAMINE
	DEXTROMETHORPHAN HBR/PPA BIT/ACETAMINOPHEN/CHLORPHENIRAMINE
	DEXTROMETHORPHAN HBR/PPA/ACETAMINOPHEN/CHLORPHENIRAMINE
	DEXTROMETHORPHAN HBR/PPA/ACETAMINOPHEN/PYRILAMINE
	DEXTROMETHORPHAN HBR/PSEUDOEPHED/ACETAMINOPHEN/DP-HYDRAMINE
	DEXTROMETHORPHAN HBR/PSEUDOEPHEDRINE HCL/ACETAMINOPHEN
	DEXTROMETHORPHAN HBR/PSEUDOEPHEDRINE HCL/ACETAMINOPHEN/PYRIL
	DEXTROMETHORPHAN/PHENYLEPHRINE/ACETAMINOPHEN/CHLORPHENIRAMIN
	DEXTROMETHORPHAN/PHENYLEPHRINE/ACETAMINOPHEN/DIPHENHYDRAMINE
	DEXTROMETHORPHAN/PSEUDOEPHEDRINE/ACETAMINOPHEN/BROMPHENIRAM
	DEXTROMETHORPHAN/PSEUDOEPHEDRINE/ACETAMINOPHEN/CHLORPHENIRAM
	DEXTROMETHORPHAN/PSEUDOEPHRINE HCL/ACETAMINOPHEN/DOXYLAMINE
	DIPHENHYDRAMINE HCL/PHENYLEPHRINE HCL/ACETAMINOPHEN
	DIPHENHYDRAMINE HCL/PHENYLEPHRINE/ACETAMINOPHEN/GUAIFENESIN
	DIPHENHYDRAMINE/PHENYLEPHRIN/DEXTROMETHORPH/ACETAMINOPHEN/GG
	DOXYLAMINE/PHENYLEPHRINE/DEXTROMETHORPHAN/ACETAMINOPHEN/GG
	GUAIFENESIN/ACETAMINOPHEN
	GUAIFENESIN/DEXTROMETHORPHAN HYDROBROMIDE/ACETAMINOPHEN
	GUAIFENESIN/PHENYLEPHRINE HCL/ACETAMINOPHEN
	GUAIFENESIN/PHENYLEPHRINE HCL/ACETAMINOPHEN/CAFFEINE
	GUAIFENESIN/PHENYLPROPANOLAMINE HCL/ACETAMINOPHEN
	GUAIFENESIN/PHENYLPROPANOLAMINE HCL/ACETAMINOPHEN/CAFFEINE
	GUAIFENESIN/PSEUDOEPHEDRINE HCL/ACETAMINOPHEN
	HYDROCODONE BITARTRATE/ACETAMINOPHEN
	HYDROCODONE BITARTRATE/ACETAMINOPHEN/DIETARY SUPPLEMENT #11
	ISOMETHEPTENE MUCATE/CAFFEINE/ACETAMINOPHEN
	ISOMETHEPTENE MUCATE/DICHLORALPHENAZONE/ACETAMINOPHEN
	MAGNESIUM SALICYLATE/ACETAMINOPHEN
	MAGNESIUM SALICYLATE/ACETAMINOPHEN/CAFFEINE
	MAGNESIUM SALICYLATE/ACETAMINOPHEN/PHENYLTOLOXAMINE/CAFFEINE
	ORPHENADRINE CITRATE/ACETAMINOPHEN
	OXYCODONE HCL/ACETAMINOPHEN
	PENTAZOCINE HCL/ACETAMINOPHEN
	PHENIRAMINE MALEATE/PHENYLEPHRINE HCL/ACETAMINOPHEN
	PHENYLEPHRINE HCL/ACETAMINOPHEN
	PHENYLEPHRINE HCL/ACETAMINOPHEN/CAFFEINE
	PHENYLEPHRINE HCL/ACETAMINOPHEN/CHLORPHENIRAMINE
	PHENYLEPHRINE HCL/ACETAMINOPHEN/DEXBROMPHENIRAMINE MALEATE
	PHENYLEPHRINE HCL/ACETAMINOPHEN/DOXYLAMINE SUCCINATE
	PHENYLEPHRINE HCL/ACETAMINOPHEN/PYRILAMINE/CHLORPHENIRAMINE
	PHENYLEPHRINE HCL/CODEINE PHOSPHATE/ACETAMINOPHEN/GUAIFEN
	PHENYLEPHRINE HCL/CODEINE/ACETAMINOPHEN/CHLORPHENIRAMINE
	PHENYLEPHRINE HCL/DEXTROMETHORPHAN HBR/ACETAMINOPHEN/GUAIFEN
	PHENYLEPHRINE HCL/SALICYLAMIDE/ACETAMINOPHEN/CHLORPHENIR
	PHENYLEPHRINE/ACETAMINOPHEN/DIPHENHYDRAMINE/CHLORPHENIRAMINE
	PHENYLEPHRINE/ACETAMINOPHEN/PHENYLTOLOXAMINE/CHLORPHENIRAMIN
	PHENYLEPHRINE/HYDROCODONE BIT/ACETAMINOPHEN/CHLORPHENIRAMINE
	PHENYLPROPANOLAMINE HCL/ACETAMINOPHEN
	PHENYLPROPANOLAMINE HCL/ACETAMINOPHEN/BROMPHENIRAMINE
	PHENYLPROPANOLAMINE HCL/ACETAMINOPHEN/CHLORPHENIRAMINE
	PHENYLPROPANOLAMINE HCL/ACETAMINOPHEN/PHENYLTOLOXAMINE
	PHENYLPROPANOLAMINE/ACETAMINOPHEN/CHLORPHENIRAMINE/CAFFEINE
	PROPOXYPHENE HCL/ACETAMINOPHEN
	PROPOXYPHENE NAPSYLATE/ACETAMINOPHEN
	PSEUDOEPHEDRINE HCL/ACETAMINOPHEN
	PSEUDOEPHEDRINE HCL/ACETAMINOPHEN/BROMPHENIRAMINE
	PSEUDOEPHEDRINE HCL/ACETAMINOPHEN/CHLORPHENIRAMINE
	PSEUDOEPHEDRINE HCL/ACETAMINOPHEN/CROMOLYN
	PSEUDOEPHEDRINE HCL/ACETAMINOPHEN/DEXBROMPHENIRAMINE
	PSEUDOEPHEDRINE HCL/ACETAMINOPHEN/DEXCHLORPHENIRAMINE
	PSEUDOEPHEDRINE HCL/ACETAMINOPHEN/DIPHENHYDRAMINE
	PSEUDOEPHEDRINE HCL/ACETAMINOPHEN/DOXYLAMINE SUCCINATE
	PSEUDOEPHEDRINE HCL/ACETAMINOPHEN/DP-HYDRAMINE/CHLORPHENIR
	PSEUDOEPHEDRINE HCL/CODEINE PHOSPHATE/ACETAMINOPHEN/GUAIFEN
	PSEUDOEPHEDRINE/DEXTROMETHORPHAN/GUAIFENESIN/ACETAMINOPHEN
	PYRILAMINE MALEATE/CHLOPHEDIANOL HCL/ACETAMINOPHEN
	SALICYLAMIDE/ACETAMINOPHEN
	SALICYLAMIDE/ACETAMINOPHEN/CAFFEINE
	SALICYLAMIDE/ACETAMINOPHEN/ETHAVERINE
	SALICYLAMIDE/ACETAMINOPHEN/PHENYLTOLOXAMINE
	SALICYLAMIDE/ACETAMINOPHEN/PHENYLTOLOXAMINE/CAFFEINE
	TRAMADOL HCL/ACETAMINOPHEN
	TRIPROLIDINE HCL/PSEUDOEPHEDRINE HCL/ACETAMINOPHEN
Asthma/COPD/EIB
This measure creates a logical OR of events, and identifies all occurrences of one or more specified events:
	Asthma
	COPD
	EIB
Dose counter
This event measure was defined as occurring when any of the following criteria were met:
	The occurrence of Prescription Claims with the following attributes:
	NDC Brand Name is any of: { "VENTOLIN HFA" }
	VENTOLIN HFA
	The occurrence of Prescription Claims with the following attributes:
	NDC Drug Code is any of: { "00173068220" }
	00173068220 - albuterol sulfate
EIB
This event measure was defined as occurring when any of the following criteria were met:
	The occurrence of Inpatient Confinement with the following attributes:
	- Diagnosis Code (Any Confinement Position) is any of: { "493.81" }
	493.81 - (ICD9) EXERCISE-INDUCED BRONCHOSPASM
	The occurrence of Medical Services with the following attributes:
	- Diagnosis Code (Any Position) is any of: { "493.81" }
	493.81 - (ICD9) EXERCISE-INDUCED BRONCHOSPASM
Eczema
This event measure was defined as occurring when any of the following criteria were met:
	The occurrence of Medical Services with the following attributes:
	Diagnosis Code (Any Position), ICD-9 is any of: { "692.9" }
	692.9 - CONTACT DERMATITIS AND OTHER ECZEMA UNSPECIFIED CAUSE
	The occurrence of Inpatient Confinement with the following attributes:
	- Diagnosis Code (Any Confinement Position) is any of: { "692.9" }
	692.9 - (ICD9) CONTACT DERMATITIS AND OTHER ECZEMA UNSPECIFIED CAUSE
GERD
This event measure was defined as occurring when any of the following criteria were met:
	The occurrence of Medical Services with the following attributes:
	Diagnosis Code (Any Position), ICD-9 is any of: { "530.81" }
	530.81 - ESOPHAGEAL REFLUX
	The occurrence of Inpatient Confinement with the following attributes:
	- Diagnosis Code (Any Confinement Position) is any of: { "530.81" }
	530.81 - (ICD9) ESOPHAGEAL REFLUX
Non-dose counter
This event measure was defined as occurring when any of the following criteria were met:
	The occurrence of Prescription Claims with the following attributes:
	NDC Brand Name is any of: { "PROAIR HFA", "PROVENTIL HFA" }
	PROAIR HFA
	PROVENTIL HFA
	The occurrence of Prescription Claims with the following attributes:
	NDC Drug Code is any of: { "05931057922", "00085113201", "00085113204" }
	05931057922
	00085113201 - albuterol sulfate
	00085113204 - albuterol sulfate
Other SABA's
This event measure was defined as occurring when any of the following criteria were met:
	The occurrence of Prescription Claims with the following attributes:
	NDC Generic Name is any of: { "ISOPROTERENOL HCL", "ISOETHARINE HCL", "ISOETHARINE MESYLATE", "LEVALBUTEROL HCL", "LEVALBUTEROL TARTRATE", "PIRBUTEROL ACETATE", "TERBUTALINE SULFATE" }
	ISOPROTERENOL HCL
	ISOETHARINE HCL
	ISOETHARINE MESYLATE
	LEVALBUTEROL HCL
	LEVALBUTEROL TARTRATE
	PIRBUTEROL ACETATE
	TERBUTALINE SULFATE
Other chronic respiratory illness
This event measure was defined as occurring when any of the following criteria were met:
	The occurrence of Medical Services with the following attributes:
	Diagnosis Code (Any Position), ICD-9 is any of: { "490", "494", "494.0", "494.1", "495", "495.0", "495.1", "495.2", "495.3", "495.4", "495.5", "495.6", "495.7", "495.8", "495.9" }
	490 - BRONCHITIS NOT SPECIFIED AS ACUTE OR CHRONIC
	494 - BRONCHIECTASIS
	494.0 - BRONCHIECTASIS WITHOUT ACUTE EXACERBATION
	494.1 - BRONCHIECTASIS WITH ACUTE EXACERBATION
	495 - EXTRINSIC ALLERGIC ALVEOLITIS
	495.0 - FARMERS' LUNG
	495.1 - BAGASSOSIS
	495.2 - BIRD-FANCIERS' LUNG
	495.3 - SUBEROSIS
	495.4 - MALT WORKERS' LUNG
	495.5 - MUSHROOM WORKERS' LUNG
	495.6 - MAPLE BARK-STRIPPERS' LUNG
	495.7 - VENTILATION PNEUMONITIS
	495.8 - OTHER SPECIFIED ALLERGIC ALVEOLITIS AND PNEUMONITIS
	495.9 - UNSPECIFIED ALLERGIC ALVEOLITIS AND PNEUMONITIS
	The occurrence of Inpatient Confinement with the following attributes:
	- Diagnosis Code (Any Confinement Position) is any of: { "494.0", "494.1", "495.2", "495.5", "495.8", "495.9", "490", "494", "495", "495.0", "495.1", "495.3", "495.4", "495.6", "495.7" }
	494.0 - (ICD9) BRONCHIECTASIS WITHOUT ACUTE EXACERBATION
	494.1 - (ICD9) BRONCHIECTASIS WITH ACUTE EXACERBATION
	495.2 - (ICD9) BIRD-FANCIERS' LUNG
	495.5 - (ICD9) MUSHROOM WORKERS' LUNG
	495.8 - (ICD9) OTHER SPECIFIED ALLERGIC ALVEOLITIS AND PNEUMONITIS
	495.9 - (ICD9) UNSPECIFIED ALLERGIC ALVEOLITIS AND PNEUMONITIS
	490 - (ICD9) BRONCHITIS NOT SPECIFIED AS ACUTE OR CHRONIC
	494 - (ICD9) BRONCHIECTASIS
	495 - (ICD9) EXTRINSIC ALLERGIC ALVEOLITIS
	495.0 - (ICD9) FARMERS' LUNG
	495.1 - (ICD9) BAGASSOSIS
	495.3 - (ICD9) SUBEROSIS
	495.4 - (ICD9) MALT WORKERS' LUNG
	495.6 - (ICD9) MAPLE BARK-STRIPPERS' LUNG
	495.7 - (ICD9) VENTILATION PNEUMONITIS
Respiratory related ED visits
This event measure was defined as occurring when any of the following criteria were met:
	The occurrence of Inpatient Confinement with the following attributes:
	Diagnosis Code (Any Confinement Position), ICD-9 is any of: { "480", "480.0", "480.1", "480.2", "480.3", "480.8", "480.9", "481", "482", "482.0", "482.1", "482.2", "482.3", "482.30", "482.31", "482.32", "482.39", "482.4", "482.40", "482.41", "482.42", "482.49", "482.8", "482.81", "482.82", "482.83", "482.84", "482.89", "482.9", "483", "483.0", "483.1", "483.8", "484", "484.1", "484.3", "484.5", "…
	480 - VIRAL PNEUMONIA
	480.0 - PNEUMONIA DUE TO ADENOVIRUS
	480.1 - PNEUMONIA DUE TO RESPIRATORY SYNCYTIAL VIRUS
	480.2 - PNEUMONIA DUE TO PARAINFLUENZA VIRUS
	480.3 - PNEUMONIA DUE TO SARS-ASSOCIATED CORONAVIRUS
	480.8 - PNEUMONIA DUE TO OTHER VIRUS NOT ELSEWHERE CLASSIFIED
	480.9 - VIRAL PNEUMONIA UNSPECIFIED
	481 - PNEUMOCOCCAL PNEUMONIA [STREPTOCOCCUS PNEUMONIAE PNEUMONIA]
	482 - OTHER BACTERIAL PNEUMONIA
	482.0 - PNEUMONIA DUE TO KLEBSIELLA PNEUMONIAE
	482.1 - PNEUMONIA DUE TO PSEUDOMONAS
	482.2 - PNEUMONIA DUE TO HEMOPHILUS INFLUENZAE (H. INFLUENZAE)
	482.3 - PNEUMONIA DUE TO STREPTOCOCCUS
	482.30 - PNEUMONIA DUE TO STREPTOCOCCUS UNSPECIFIED
	482.31 - PNEUMONIA DUE TO STREPTOCOCCUS GROUP A
	482.32 - PNEUMONIA DUE TO STREPTOCOCCUS GROUP B
	482.39 - PNEUMONIA DUE TO OTHER STREPTOCOCCUS
	482.4 - PNEUMONIA DUE TO STAPHYLOCOCCUS
	482.40 - PNEUMONIA DUE TO STAPHYLOCOCCUS UNSPECIFIED
	482.41 - METHICILLIN SUSCEPTIBLE PNEUMONIA DUE TO STAPHYLOCOCCUS AUREUS
	482.42 - METHICILLIN RESISTANT PNEUMONIA DUE TO STAPHYLOCOCCUS AUREUS
	482.49 - OTHER STAPHYLOCOCCUS PNEUMONIA
	482.8 - PNEUMONIA DUE TO OTHER SPECIFIED BACTERIA
	482.81 - PNEUMONIA DUE TO ANAEROBES
	482.82 - PNEUMONIA DUE TO ESCHERICHIA COLI [E.COLI]
	482.83 - PNEUMONIA DUE TO OTHER GRAM-NEGATIVE BACTERIA
	482.84 - PNEUMONIA DUE TO LEGIONNAIRES' DISEASE
	482.89 - PNEUMONIA DUE TO OTHER SPECIFIED BACTERIA
	482.9 - BACTERIAL PNEUMONIA UNSPECIFIED
	483 - PNEUMONIA DUE TO OTHER SPECIFIED ORGANISM
	483.0 - PNEUMONIA DUE TO MYCOPLASMA PNEUMONIAE
	483.1 - PNEUMONIA DUE TO CHLAMYDIA
	483.8 - PNEUMONIA DUE TO OTHER SPECIFIED ORGANISM
	484 - PNEUMONIA IN INFECTIOUS DISEASES CLASSIFIED ELSEWHERE
	484.1 - PNEUMONIA IN CYTOMEGALIC INCLUSION DISEASE
	484.3 - PNEUMONIA IN WHOOPING COUGH
	484.5 - PNEUMONIA IN ANTHRAX
	484.6 - PNEUMONIA IN ASPERGILLOSIS
	484.7 - PNEUMONIA IN OTHER SYSTEMIC MYCOSES
	484.8 - PNEUMONIA IN OTHER INFECTIOUS DISEASES CLASSIFIED ELSEWHERE
	485 - BRONCHOPNEUMONIA ORGANISM UNSPECIFIED
	486 - PNEUMONIA ORGANISM UNSPECIFIED
	487.0 - INFLUENZA WITH PNEUMONIA
	490 - BRONCHITIS NOT SPECIFIED AS ACUTE OR CHRONIC
	491 - CHRONIC BRONCHITIS
	491.0 - SIMPLE CHRONIC BRONCHITIS
	491.1 - MUCOPURULENT CHRONIC BRONCHITIS
	491.2 - OBSTRUCTIVE CHRONIC BRONCHITIS
	491.20 - OBSTRUCTIVE CHRONIC BRONCHITIS WITHOUT EXACERBATION
	491.21 - OBSTRUCTIVE CHRONIC BRONCHITIS WITH (ACUTE) EXACERBATION
	491.22 - OBSTRUCTIVE CHRONIC BRONCHITIS WITH ACUTE BRONCHITIS
	491.8 - OTHER CHRONIC BRONCHITIS
	491.9 - UNSPECIFIED CHRONIC BRONCHITIS
	492 - EMPHYSEMA
	492.0 - EMPHYSEMATOUS BLEB
	492.8 - OTHER EMPHYSEMA
	493 - ASTHMA
	493.0 - EXTRINSIC ASTHMA
	493.00 - EXTRINSIC ASTHMA UNSPECIFIED
	493.01 - EXTRINSIC ASTHMA WITH STATUS ASTHMATICUS
	493.02 - EXTRINSIC ASTHMA WITH (ACUTE) EXACERBATION
	493.1 - INTRINSIC ASTHMA
	493.10 - INTRINSIC ASTHMA UNSPECIFIED
	493.11 - INTRINSIC ASTHMA WITH STATUS ASTHMATICUS
	493.12 - INTRINSIC ASTHMA WITH (ACUTE) EXACERBATION
	493.2 - CHRONIC OBSTRUCTIVE ASTHMA
	493.20 - CHRONIC OBSTRUCTIVE ASTHMA UNSPECIFIED
	493.21 - CHRONIC OBSTRUCTIVE ASTHMA WITH STATUS ASTHMATICUS
	493.22 - CHRONIC OBSTRUCTIVE ASTHMA WITH (ACUTE) EXACERBATION
	493.8 - OTHER SPECIFIED ASTHMA
	493.81 - EXERCISE-INDUCED BRONCHOSPASM
	493.82 - COUGH VARIANT ASTHMA
	493.9 - ASTHMA UNSPECIFIED
	493.90 - ASTHMA UNSPECIFIED
	493.91 - ASTHMA UNSPECIFIED TYPE WITH STATUS ASTHMATICUS
	493.92 - ASTHMA UNSPECIFIED WITH (ACUTE) EXACERBATION
	494 - BRONCHIECTASIS
	494.0 - BRONCHIECTASIS WITHOUT ACUTE EXACERBATION
	494.1 - BRONCHIECTASIS WITH ACUTE EXACERBATION
	495 - EXTRINSIC ALLERGIC ALVEOLITIS
	495.0 - FARMERS' LUNG
	495.1 - BAGASSOSIS
	495.2 - BIRD-FANCIERS' LUNG
	495.3 - SUBEROSIS
	495.4 - MALT WORKERS' LUNG
	495.5 - MUSHROOM WORKERS' LUNG
	495.6 - MAPLE BARK-STRIPPERS' LUNG
	495.7 - VENTILATION PNEUMONITIS
	495.8 - OTHER SPECIFIED ALLERGIC ALVEOLITIS AND PNEUMONITIS
	495.9 - UNSPECIFIED ALLERGIC ALVEOLITIS AND PNEUMONITIS
	496 - CHRONIC AIRWAY OBSTRUCTION NOT ELSEWHERE CLASSIFIED
	500 - COAL WORKERS' PNEUMOCONIOSIS
	501 - ASBESTOSIS
	502 - PNEUMOCONIOSIS DUE TO OTHER SILICA OR SILICATES
	503 - PNEUMOCONIOSIS DUE TO OTHER INORGANIC DUST
	504 - PNEUMONOPATHY DUE TO INHALATION OF OTHER DUST
	505 - PNEUMOCONIOSIS UNSPECIFIED
	506 - RESPIRATORY CONDITIONS DUE TO CHEMICAL FUMES AND VAPORS
	506.0 - BRONCHITIS AND PNEUMONITIS DUE TO FUMES AND VAPORS
	506.1 - ACUTE PULMONARY EDEMA DUE TO FUMES AND VAPORS
	506.2 - UPPER RESPIRATORY INFLAMMATION DUE TO FUMES AND VAPORS
	506.3 - OTHER ACUTE AND SUBACUTE RESPIRATORY CONDITIONS DUE TO FUMES AND VAPORS
	506.4 - CHRONIC RESPIRATORY CONDITIONS DUE TO FUMES AND VAPORS
	506.9 - UNSPECIFIED RESPIRATORY CONDITIONS DUE TO FUMES AND VAPORS
	507 - PNEUMONITIS DUE TO SOLIDS AND LIQUIDS
	507.0 - PNEUMONITIS DUE TO INHALATION OF FOOD OR VOMITUS
	507.1 - PNEUMONITIS DUE TO INHALATION OF OILS AND ESSENCES
	507.8 - PNEUMONITIS DUE TO OTHER SOLIDS AND LIQUIDS
	508 - RESPIRATORY CONDITIONS DUE TO OTHER AND UNSPECIFIED EXTERNAL AGENTS
	508.0 - ACUTE PULMONARY MANIFESTATIONS DUE TO RADIATION
	508.1 - CHRONIC AND OTHER PULMONARY MANIFESTATIONS DUE TO RADIATION
	508.2 - RESPIRATORY CONDITIONS DUE TO SMOKE INHALATION
	508.8 - RESPIRATORY CONDITIONS DUE TO OTHER SPECIFIED EXTERNAL AGENTS
	508.9 - RESPIRATORY CONDITIONS DUE TO UNSPECIFIED EXTERNAL AGENT
	Place of Service Code is any of:
	41 = AMBULANCE - LAND
	42 = AMBULANCE - AIR OR WATER
	23 = EMERGENCY ROOM
	The occurrence of Medical Services with the following attributes:
	Diagnosis Code (Any Position), ICD-9 is any of: { "480", "480.0", "480.1", "480.2", "480.3", "480.8", "480.9", "481", "482", "482.0", "482.1", "482.2", "482.3", "482.30", "482.31", "482.32", "482.39", "482.4", "482.40", "482.41", "482.42", "482.49", "482.8", "482.81", "482.82", "482.83", "482.84", "482.89", "482.9", "483", "483.0", "483.1", "483.8", "484", "484.1", "484.3", "484.5", "484.6", "484…
	480 - VIRAL PNEUMONIA
	480.0 - PNEUMONIA DUE TO ADENOVIRUS
	480.1 - PNEUMONIA DUE TO RESPIRATORY SYNCYTIAL VIRUS
	480.2 - PNEUMONIA DUE TO PARAINFLUENZA VIRUS
	480.3 - PNEUMONIA DUE TO SARS-ASSOCIATED CORONAVIRUS
	480.8 - PNEUMONIA DUE TO OTHER VIRUS NOT ELSEWHERE CLASSIFIED
	480.9 - VIRAL PNEUMONIA UNSPECIFIED
	481 - PNEUMOCOCCAL PNEUMONIA [STREPTOCOCCUS PNEUMONIAE PNEUMONIA]
	482 - OTHER BACTERIAL PNEUMONIA
	482.0 - PNEUMONIA DUE TO KLEBSIELLA PNEUMONIAE
	482.1 - PNEUMONIA DUE TO PSEUDOMONAS
	482.2 - PNEUMONIA DUE TO HEMOPHILUS INFLUENZAE (H. INFLUENZAE)
	482.3 - PNEUMONIA DUE TO STREPTOCOCCUS
	482.30 - PNEUMONIA DUE TO STREPTOCOCCUS UNSPECIFIED
	482.31 - PNEUMONIA DUE TO STREPTOCOCCUS GROUP A
	482.32 - PNEUMONIA DUE TO STREPTOCOCCUS GROUP B
	482.39 - PNEUMONIA DUE TO OTHER STREPTOCOCCUS
	482.4 - PNEUMONIA DUE TO STAPHYLOCOCCUS
	482.40 - PNEUMONIA DUE TO STAPHYLOCOCCUS UNSPECIFIED
	482.41 - METHICILLIN SUSCEPTIBLE PNEUMONIA DUE TO STAPHYLOCOCCUS AUREUS
	482.42 - METHICILLIN RESISTANT PNEUMONIA DUE TO STAPHYLOCOCCUS AUREUS
	482.49 - OTHER STAPHYLOCOCCUS PNEUMONIA
	482.8 - PNEUMONIA DUE TO OTHER SPECIFIED BACTERIA
	482.81 - PNEUMONIA DUE TO ANAEROBES
	482.82 - PNEUMONIA DUE TO ESCHERICHIA COLI [E.COLI]
	482.83 - PNEUMONIA DUE TO OTHER GRAM-NEGATIVE BACTERIA
	482.84 - PNEUMONIA DUE TO LEGIONNAIRES' DISEASE
	482.89 - PNEUMONIA DUE TO OTHER SPECIFIED BACTERIA
	482.9 - BACTERIAL PNEUMONIA UNSPECIFIED
	483 - PNEUMONIA DUE TO OTHER SPECIFIED ORGANISM
	483.0 - PNEUMONIA DUE TO MYCOPLASMA PNEUMONIAE
	483.1 - PNEUMONIA DUE TO CHLAMYDIA
	483.8 - PNEUMONIA DUE TO OTHER SPECIFIED ORGANISM
	484 - PNEUMONIA IN INFECTIOUS DISEASES CLASSIFIED ELSEWHERE
	484.1 - PNEUMONIA IN CYTOMEGALIC INCLUSION DISEASE
	484.3 - PNEUMONIA IN WHOOPING COUGH
	484.5 - PNEUMONIA IN ANTHRAX
	484.6 - PNEUMONIA IN ASPERGILLOSIS
	484.7 - PNEUMONIA IN OTHER SYSTEMIC MYCOSES
	484.8 - PNEUMONIA IN OTHER INFECTIOUS DISEASES CLASSIFIED ELSEWHERE
	485 - BRONCHOPNEUMONIA ORGANISM UNSPECIFIED
	486 - PNEUMONIA ORGANISM UNSPECIFIED
	487.0 - INFLUENZA WITH PNEUMONIA
	490 - BRONCHITIS NOT SPECIFIED AS ACUTE OR CHRONIC
	491 - CHRONIC BRONCHITIS
	491.0 - SIMPLE CHRONIC BRONCHITIS
	491.1 - MUCOPURULENT CHRONIC BRONCHITIS
	491.2 - OBSTRUCTIVE CHRONIC BRONCHITIS
	491.20 - OBSTRUCTIVE CHRONIC BRONCHITIS WITHOUT EXACERBATION
	491.21 - OBSTRUCTIVE CHRONIC BRONCHITIS WITH (ACUTE) EXACERBATION
	491.22 - OBSTRUCTIVE CHRONIC BRONCHITIS WITH ACUTE BRONCHITIS
	491.8 - OTHER CHRONIC BRONCHITIS
	491.9 - UNSPECIFIED CHRONIC BRONCHITIS
	492 - EMPHYSEMA
	492.0 - EMPHYSEMATOUS BLEB
	492.8 - OTHER EMPHYSEMA
	493 - ASTHMA
	493.0 - EXTRINSIC ASTHMA
	493.00 - EXTRINSIC ASTHMA UNSPECIFIED
	493.01 - EXTRINSIC ASTHMA WITH STATUS ASTHMATICUS
	493.02 - EXTRINSIC ASTHMA WITH (ACUTE) EXACERBATION
	493.1 - INTRINSIC ASTHMA
	493.10 - INTRINSIC ASTHMA UNSPECIFIED
	493.11 - INTRINSIC ASTHMA WITH STATUS ASTHMATICUS
	493.12 - INTRINSIC ASTHMA WITH (ACUTE) EXACERBATION
	493.2 - CHRONIC OBSTRUCTIVE ASTHMA
	493.20 - CHRONIC OBSTRUCTIVE ASTHMA UNSPECIFIED
	493.21 - CHRONIC OBSTRUCTIVE ASTHMA WITH STATUS ASTHMATICUS
	493.22 - CHRONIC OBSTRUCTIVE ASTHMA WITH (ACUTE) EXACERBATION
	493.8 - OTHER SPECIFIED ASTHMA
	493.81 - EXERCISE-INDUCED BRONCHOSPASM
	493.82 - COUGH VARIANT ASTHMA
	493.9 - ASTHMA UNSPECIFIED
	493.90 - ASTHMA UNSPECIFIED
	493.91 - ASTHMA UNSPECIFIED TYPE WITH STATUS ASTHMATICUS
	493.92 - ASTHMA UNSPECIFIED WITH (ACUTE) EXACERBATION
	494 - BRONCHIECTASIS
	494.0 - BRONCHIECTASIS WITHOUT ACUTE EXACERBATION
	494.1 - BRONCHIECTASIS WITH ACUTE EXACERBATION
	495 - EXTRINSIC ALLERGIC ALVEOLITIS
	495.0 - FARMERS' LUNG
	495.1 - BAGASSOSIS
	495.2 - BIRD-FANCIERS' LUNG
	495.3 - SUBEROSIS
	495.4 - MALT WORKERS' LUNG
	495.5 - MUSHROOM WORKERS' LUNG
	495.6 - MAPLE BARK-STRIPPERS' LUNG
	495.7 - VENTILATION PNEUMONITIS
	495.8 - OTHER SPECIFIED ALLERGIC ALVEOLITIS AND PNEUMONITIS
	495.9 - UNSPECIFIED ALLERGIC ALVEOLITIS AND PNEUMONITIS
	496 - CHRONIC AIRWAY OBSTRUCTION NOT ELSEWHERE CLASSIFIED
	500 - COAL WORKERS' PNEUMOCONIOSIS
	501 - ASBESTOSIS
	502 - PNEUMOCONIOSIS DUE TO OTHER SILICA OR SILICATES
	503 - PNEUMOCONIOSIS DUE TO OTHER INORGANIC DUST
	504 - PNEUMONOPATHY DUE TO INHALATION OF OTHER DUST
	505 - PNEUMOCONIOSIS UNSPECIFIED
	506 - RESPIRATORY CONDITIONS DUE TO CHEMICAL FUMES AND VAPORS
	506.0 - BRONCHITIS AND PNEUMONITIS DUE TO FUMES AND VAPORS
	506.1 - ACUTE PULMONARY EDEMA DUE TO FUMES AND VAPORS
	506.2 - UPPER RESPIRATORY INFLAMMATION DUE TO FUMES AND VAPORS
	506.3 - OTHER ACUTE AND SUBACUTE RESPIRATORY CONDITIONS DUE TO FUMES AND VAPORS
	506.4 - CHRONIC RESPIRATORY CONDITIONS DUE TO FUMES AND VAPORS
	506.9 - UNSPECIFIED RESPIRATORY CONDITIONS DUE TO FUMES AND VAPORS
	507 - PNEUMONITIS DUE TO SOLIDS AND LIQUIDS
	507.0 - PNEUMONITIS DUE TO INHALATION OF FOOD OR VOMITUS
	507.1 - PNEUMONITIS DUE TO INHALATION OF OILS AND ESSENCES
	507.8 - PNEUMONITIS DUE TO OTHER SOLIDS AND LIQUIDS
	508 - RESPIRATORY CONDITIONS DUE TO OTHER AND UNSPECIFIED EXTERNAL AGENTS
	508.0 - ACUTE PULMONARY MANIFESTATIONS DUE TO RADIATION
	508.1 - CHRONIC AND OTHER PULMONARY MANIFESTATIONS DUE TO RADIATION
	508.2 - RESPIRATORY CONDITIONS DUE TO SMOKE INHALATION
	508.8 - RESPIRATORY CONDITIONS DUE TO OTHER SPECIFIED EXTERNAL AGENTS
	508.9 - RESPIRATORY CONDITIONS DUE TO UNSPECIFIED EXTERNAL AGENT
	Place of Service Code is any of:
	23 = EMERGENCY ROOM
	41 = AMBULANCE - LAND
	42 = AMBULANCE - AIR OR WATER
Respiratory related Inpatient admission
This event measure was defined as occurring when any of the following criteria were met:
	The occurrence of Inpatient Confinement with the following attributes:
	- Diagnosis Code (Any Confinement Position) is any of: { "480", "480.0", "480.1", "480.2", "480.3", "480.8", "480.9", "481", "482", "482.0", "482.1", "482.2", "482.3", "482.30", "482.31", "482.32", "482.39", "482.4", "482.40", "482.41", "482.42", "482.49", "482.8", "482.81", "482.82", "482.83", "482.84", "482.89", "482.9", "483", "483.0", "483.1", "483.8", "484", "484.1", "484.3", "484.5", "484.6…
	480 - (ICD9) VIRAL PNEUMONIA
	480.0 - (ICD9) PNEUMONIA DUE TO ADENOVIRUS
	480.1 - (ICD9) PNEUMONIA DUE TO RESPIRATORY SYNCYTIAL VIRUS
	480.2 - (ICD9) PNEUMONIA DUE TO PARAINFLUENZA VIRUS
	480.3 - (ICD9) PNEUMONIA DUE TO SARS-ASSOCIATED CORONAVIRUS
	480.8 - (ICD9) PNEUMONIA DUE TO OTHER VIRUS NOT ELSEWHERE CLASSIFIED
	480.9 - (ICD9) VIRAL PNEUMONIA UNSPECIFIED
	481 - (ICD9) PNEUMOCOCCAL PNEUMONIA [STREPTOCOCCUS PNEUMONIAE PNEUMONIA]
	482 - (ICD9) OTHER BACTERIAL PNEUMONIA
	482.0 - (ICD9) PNEUMONIA DUE TO KLEBSIELLA PNEUMONIAE
	482.1 - (ICD9) PNEUMONIA DUE TO PSEUDOMONAS
	482.2 - (ICD9) PNEUMONIA DUE TO HEMOPHILUS INFLUENZAE (H. INFLUENZAE)
	482.3 - (ICD9) PNEUMONIA DUE TO STREPTOCOCCUS
	482.30 - (ICD9) PNEUMONIA DUE TO STREPTOCOCCUS UNSPECIFIED
	482.31 - (ICD9) PNEUMONIA DUE TO STREPTOCOCCUS GROUP A
	482.32 - (ICD9) PNEUMONIA DUE TO STREPTOCOCCUS GROUP B
	482.39 - (ICD9) PNEUMONIA DUE TO OTHER STREPTOCOCCUS
	482.4 - (ICD9) PNEUMONIA DUE TO STAPHYLOCOCCUS
	482.40 - (ICD9) PNEUMONIA DUE TO STAPHYLOCOCCUS UNSPECIFIED
	482.41 - (ICD9) METHICILLIN SUSCEPTIBLE PNEUMONIA DUE TO STAPHYLOCOCCUS AUREUS
	482.42 - (ICD9) METHICILLIN RESISTANT PNEUMONIA DUE TO STAPHYLOCOCCUS AUREUS
	482.49 - (ICD9) OTHER STAPHYLOCOCCUS PNEUMONIA
	482.8 - (ICD9) PNEUMONIA DUE TO OTHER SPECIFIED BACTERIA
	482.81 - (ICD9) PNEUMONIA DUE TO ANAEROBES
	482.82 - (ICD9) PNEUMONIA DUE TO ESCHERICHIA COLI [E.COLI]
	482.83 - (ICD9) PNEUMONIA DUE TO OTHER GRAM-NEGATIVE BACTERIA
	482.84 - (ICD9) PNEUMONIA DUE TO LEGIONNAIRES' DISEASE
	482.89 - (ICD9) PNEUMONIA DUE TO OTHER SPECIFIED BACTERIA
	482.9 - (ICD9) BACTERIAL PNEUMONIA UNSPECIFIED
	483 - (ICD9) PNEUMONIA DUE TO OTHER SPECIFIED ORGANISM
	483.0 - (ICD9) PNEUMONIA DUE TO MYCOPLASMA PNEUMONIAE
	483.1 - (ICD9) PNEUMONIA DUE TO CHLAMYDIA
	483.8 - (ICD9) PNEUMONIA DUE TO OTHER SPECIFIED ORGANISM
	484 - (ICD9) PNEUMONIA IN INFECTIOUS DISEASES CLASSIFIED ELSEWHERE
	484.1 - (ICD9) PNEUMONIA IN CYTOMEGALIC INCLUSION DISEASE
	484.3 - (ICD9) PNEUMONIA IN WHOOPING COUGH
	484.5 - (ICD9) PNEUMONIA IN ANTHRAX
	484.6 - (ICD9) PNEUMONIA IN ASPERGILLOSIS
	484.7 - (ICD9) PNEUMONIA IN OTHER SYSTEMIC MYCOSES
	484.8 - (ICD9) PNEUMONIA IN OTHER INFECTIOUS DISEASES CLASSIFIED ELSEWHERE
	485 - (ICD9) BRONCHOPNEUMONIA ORGANISM UNSPECIFIED
	486 - (ICD9) PNEUMONIA ORGANISM UNSPECIFIED
	487.0 - (ICD9) INFLUENZA WITH PNEUMONIA
	507 - (ICD9) PNEUMONITIS DUE TO SOLIDS AND LIQUIDS
	507.0 - (ICD9) PNEUMONITIS DUE TO INHALATION OF FOOD OR VOMITUS
	507.1 - (ICD9) PNEUMONITIS DUE TO INHALATION OF OILS AND ESSENCES
	507.8 - (ICD9) PNEUMONITIS DUE TO OTHER SOLIDS AND LIQUIDS
	490 - (ICD9) BRONCHITIS NOT SPECIFIED AS ACUTE OR CHRONIC
	491 - (ICD9) CHRONIC BRONCHITIS
	491.0 - (ICD9) SIMPLE CHRONIC BRONCHITIS
	491.1 - (ICD9) MUCOPURULENT CHRONIC BRONCHITIS
	491.2 - (ICD9) OBSTRUCTIVE CHRONIC BRONCHITIS
	491.20 - (ICD9) OBSTRUCTIVE CHRONIC BRONCHITIS WITHOUT EXACERBATION
	491.21 - (ICD9) OBSTRUCTIVE CHRONIC BRONCHITIS WITH (ACUTE) EXACERBATION
	491.22 - (ICD9) OBSTRUCTIVE CHRONIC BRONCHITIS WITH ACUTE BRONCHITIS
	491.8 - (ICD9) OTHER CHRONIC BRONCHITIS
	491.9 - (ICD9) UNSPECIFIED CHRONIC BRONCHITIS
	492 - (ICD9) EMPHYSEMA
	492.0 - (ICD9) EMPHYSEMATOUS BLEB
	492.8 - (ICD9) OTHER EMPHYSEMA
	493 - (ICD9) ASTHMA
	493.0 - (ICD9) EXTRINSIC ASTHMA
	493.00 - (ICD9) EXTRINSIC ASTHMA UNSPECIFIED
	493.01 - (ICD9) EXTRINSIC ASTHMA WITH STATUS ASTHMATICUS
	493.02 - (ICD9) EXTRINSIC ASTHMA WITH (ACUTE) EXACERBATION
	493.1 - (ICD9) INTRINSIC ASTHMA
	493.10 - (ICD9) INTRINSIC ASTHMA UNSPECIFIED
	493.11 - (ICD9) INTRINSIC ASTHMA WITH STATUS ASTHMATICUS
	493.12 - (ICD9) INTRINSIC ASTHMA WITH (ACUTE) EXACERBATION
	493.2 - (ICD9) CHRONIC OBSTRUCTIVE ASTHMA
	493.20 - (ICD9) CHRONIC OBSTRUCTIVE ASTHMA UNSPECIFIED
	493.21 - (ICD9) CHRONIC OBSTRUCTIVE ASTHMA WITH STATUS ASTHMATICUS
	493.22 - (ICD9) CHRONIC OBSTRUCTIVE ASTHMA WITH (ACUTE) EXACERBATION
	493.8 - (ICD9) OTHER SPECIFIED ASTHMA
	493.81 - (ICD9) EXERCISE-INDUCED BRONCHOSPASM
	493.82 - (ICD9) COUGH VARIANT ASTHMA
	493.9 - (ICD9) ASTHMA UNSPECIFIED
	493.90 - (ICD9) ASTHMA UNSPECIFIED
	493.91 - (ICD9) ASTHMA UNSPECIFIED TYPE WITH STATUS ASTHMATICUS
	493.92 - (ICD9) ASTHMA UNSPECIFIED WITH (ACUTE) EXACERBATION
	494 - (ICD9) BRONCHIECTASIS
	494.0 - (ICD9) BRONCHIECTASIS WITHOUT ACUTE EXACERBATION
	494.1 - (ICD9) BRONCHIECTASIS WITH ACUTE EXACERBATION
	495 - (ICD9) EXTRINSIC ALLERGIC ALVEOLITIS
	495.0 - (ICD9) FARMERS' LUNG
	495.1 - (ICD9) BAGASSOSIS
	495.2 - (ICD9) BIRD-FANCIERS' LUNG
	495.3 - (ICD9) SUBEROSIS
	495.4 - (ICD9) MALT WORKERS' LUNG
	495.5 - (ICD9) MUSHROOM WORKERS' LUNG
	495.6 - (ICD9) MAPLE BARK-STRIPPERS' LUNG
	495.7 - (ICD9) VENTILATION PNEUMONITIS
	495.8 - (ICD9) OTHER SPECIFIED ALLERGIC ALVEOLITIS AND PNEUMONITIS
	495.9 - (ICD9) UNSPECIFIED ALLERGIC ALVEOLITIS AND PNEUMONITIS
	496 - (ICD9) CHRONIC AIRWAY OBSTRUCTION NOT ELSEWHERE CLASSIFIED
	500 - (ICD9) COAL WORKERS' PNEUMOCONIOSIS
	501 - (ICD9) ASBESTOSIS
	502 - (ICD9) PNEUMOCONIOSIS DUE TO OTHER SILICA OR SILICATES
	503 - (ICD9) PNEUMOCONIOSIS DUE TO OTHER INORGANIC DUST
	504 - (ICD9) PNEUMONOPATHY DUE TO INHALATION OF OTHER DUST
	505 - (ICD9) PNEUMOCONIOSIS UNSPECIFIED
	506 - (ICD9) RESPIRATORY CONDITIONS DUE TO CHEMICAL FUMES AND VAPORS
	506.0 - (ICD9) BRONCHITIS AND PNEUMONITIS DUE TO FUMES AND VAPORS
	506.1 - (ICD9) ACUTE PULMONARY EDEMA DUE TO FUMES AND VAPORS
	506.2 - (ICD9) UPPER RESPIRATORY INFLAMMATION DUE TO FUMES AND VAPORS
	506.3 - (ICD9) OTHER ACUTE AND SUBACUTE RESPIRATORY CONDITIONS DUE TO FUMES AND VAPORS
	506.4 - (ICD9) CHRONIC RESPIRATORY CONDITIONS DUE TO FUMES AND VAPORS
	506.9 - (ICD9) UNSPECIFIED RESPIRATORY CONDITIONS DUE TO FUMES AND VAPORS
	508 - (ICD9) RESPIRATORY CONDITIONS DUE TO OTHER AND UNSPECIFIED EXTERNAL AGENTS
	508.0 - (ICD9) ACUTE PULMONARY MANIFESTATIONS DUE TO RADIATION
	508.1 - (ICD9) CHRONIC AND OTHER PULMONARY MANIFESTATIONS DUE TO RADIATION
	508.2 - (ICD9) RESPIRATORY CONDITIONS DUE TO SMOKE INHALATION
	508.8 - (ICD9) RESPIRATORY CONDITIONS DUE TO OTHER SPECIFIED EXTERNAL AGENTS
	508.9 - (ICD9) RESPIRATORY CONDITIONS DUE TO UNSPECIFIED EXTERNAL AGENT
Rhinitis
This event measure was defined as occurring when any of the following criteria were met:
	The occurrence of Medical Services with the following attributes:
	Diagnosis Code (Any Position), ICD-9 is any of: { "477", "477.0", "477.1", "477.2", "477.8", "477.9" }
	477 - ALLERGIC RHINITIS
	477.0 - ALLERGIC RHINITIS DUE TO POLLEN
	477.1 - ALLERGIC RHINITIS DUE TO FOOD
	477.2 - ALLERGIC RHINITIS DUE TO ANIMAL (CAT) (DOG) HAIR AND DANDER
	477.8 - ALLERGIC RHINITIS DUE TO OTHER ALLERGEN
	477.9 - ALLERGIC RHINITIS CAUSE UNSPECIFIED
	The occurrence of Inpatient Confinement with the following attributes:
	- Diagnosis Code (Any Confinement Position) is any of: { "477", "477.1", "477.2", "477.8", "477.0", "477.9" }
	477 - (ICD9) ALLERGIC RHINITIS
	477.1 - (ICD9) ALLERGIC RHINITIS DUE TO FOOD
	477.2 - (ICD9) ALLERGIC RHINITIS DUE TO ANIMAL (CAT) (DOG) HAIR AND DANDER
	477.8 - (ICD9) ALLERGIC RHINITIS DUE TO OTHER ALLERGEN
	477.0 - (ICD9) ALLERGIC RHINITIS DUE TO POLLEN
	477.9 - (ICD9) ALLERGIC RHINITIS CAUSE UNSPECIFIED
SAMA
This event measure was defined as occurring when any of the following criteria were met:
	The occurrence of Prescription Claims with the following attributes:
	NDC Generic Name is any of: { "IPRATROPIUM BROMIDE", "IPRATROPIUM BROMIDE/ALBUTEROL SULFATE" }
	IPRATROPIUM BROMIDE
	IPRATROPIUM BROMIDE/ALBUTEROL SULFATE
Asthma consultation
This event measure was defined as occurring when any of the following criteria were met:
	The occurrence of Medical Services with the following attributes:
	- Diagnosis Code (Any Position) is any of: { "493", "493.0", "493.00", "493.01", "493.02", "493.1", "493.10", "493.11", "493.12", "493.2", "493.20", "493.21", "493.22", "493.8", "493.81", "493.82", "493.9", "493.90", "493.91", "493.92" }
	493 - (ICD9) ASTHMA
	493.0 - (ICD9) EXTRINSIC ASTHMA
	493.00 - (ICD9) EXTRINSIC ASTHMA UNSPECIFIED
	493.01 - (ICD9) EXTRINSIC ASTHMA WITH STATUS ASTHMATICUS
	493.02 - (ICD9) EXTRINSIC ASTHMA WITH (ACUTE) EXACERBATION
	493.1 - (ICD9) INTRINSIC ASTHMA
	493.10 - (ICD9) INTRINSIC ASTHMA UNSPECIFIED
	493.11 - (ICD9) INTRINSIC ASTHMA WITH STATUS ASTHMATICUS
	493.12 - (ICD9) INTRINSIC ASTHMA WITH (ACUTE) EXACERBATION
	493.2 - (ICD9) CHRONIC OBSTRUCTIVE ASTHMA
	493.20 - (ICD9) CHRONIC OBSTRUCTIVE ASTHMA UNSPECIFIED
	493.21 - (ICD9) CHRONIC OBSTRUCTIVE ASTHMA WITH STATUS ASTHMATICUS
	493.22 - (ICD9) CHRONIC OBSTRUCTIVE ASTHMA WITH (ACUTE) EXACERBATION
	493.8 - (ICD9) OTHER SPECIFIED ASTHMA
	493.81 - (ICD9) EXERCISE-INDUCED BRONCHOSPASM
	493.82 - (ICD9) COUGH VARIANT ASTHMA
	493.9 - (ICD9) ASTHMA UNSPECIFIED
	493.90 - (ICD9) ASTHMA UNSPECIFIED
	493.91 - (ICD9) ASTHMA UNSPECIFIED TYPE WITH STATUS ASTHMATICUS
	493.92 - (ICD9) ASTHMA UNSPECIFIED WITH (ACUTE) EXACERBATION
	Inpatient Confinement Claim is any of:
	N = NO
Asthma
This event measure was defined as occurring when any of the following criteria were met:
	The occurrence of Inpatient Confinement with the following attributes:
	- Diagnosis Code (Any Confinement Position) is any of: { "493", "493.0", "493.00", "493.01", "493.02", "493.1", "493.10", "493.11", "493.12", "493.2", "493.20", "493.21", "493.22", "493.8", "493.81", "493.82", "493.9", "493.90", "493.91", "493.92" }
	493 - (ICD9) ASTHMA
	493.0 - (ICD9) EXTRINSIC ASTHMA
	493.00 - (ICD9) EXTRINSIC ASTHMA UNSPECIFIED
	493.01 - (ICD9) EXTRINSIC ASTHMA WITH STATUS ASTHMATICUS
	493.02 - (ICD9) EXTRINSIC ASTHMA WITH (ACUTE) EXACERBATION
	493.1 - (ICD9) INTRINSIC ASTHMA
	493.10 - (ICD9) INTRINSIC ASTHMA UNSPECIFIED
	493.11 - (ICD9) INTRINSIC ASTHMA WITH STATUS ASTHMATICUS
	493.12 - (ICD9) INTRINSIC ASTHMA WITH (ACUTE) EXACERBATION
	493.2 - (ICD9) CHRONIC OBSTRUCTIVE ASTHMA
	493.20 - (ICD9) CHRONIC OBSTRUCTIVE ASTHMA UNSPECIFIED
	493.21 - (ICD9) CHRONIC OBSTRUCTIVE ASTHMA WITH STATUS ASTHMATICUS
	493.22 - (ICD9) CHRONIC OBSTRUCTIVE ASTHMA WITH (ACUTE) EXACERBATION
	493.8 - (ICD9) OTHER SPECIFIED ASTHMA
	493.81 - (ICD9) EXERCISE-INDUCED BRONCHOSPASM
	493.82 - (ICD9) COUGH VARIANT ASTHMA
	493.9 - (ICD9) ASTHMA UNSPECIFIED
	493.90 - (ICD9) ASTHMA UNSPECIFIED
	493.91 - (ICD9) ASTHMA UNSPECIFIED TYPE WITH STATUS ASTHMATICUS
	493.92 - (ICD9) ASTHMA UNSPECIFIED WITH (ACUTE) EXACERBATION
	The occurrence of Medical Services with the following attributes:
	- Diagnosis Code (Any Position) is any of: { "493", "493.0", "493.00", "493.01", "493.02", "493.1", "493.10", "493.11", "493.12", "493.2", "493.20", "493.21", "493.22", "493.8", "493.81", "493.82", "493.9", "493.90", "493.91", "493.92" }
	493 - (ICD9) ASTHMA
	493.0 - (ICD9) EXTRINSIC ASTHMA
	493.00 - (ICD9) EXTRINSIC ASTHMA UNSPECIFIED
	493.01 - (ICD9) EXTRINSIC ASTHMA WITH STATUS ASTHMATICUS
	493.02 - (ICD9) EXTRINSIC ASTHMA WITH (ACUTE) EXACERBATION
	493.1 - (ICD9) INTRINSIC ASTHMA
	493.10 - (ICD9) INTRINSIC ASTHMA UNSPECIFIED
	493.11 - (ICD9) INTRINSIC ASTHMA WITH STATUS ASTHMATICUS
	493.12 - (ICD9) INTRINSIC ASTHMA WITH (ACUTE) EXACERBATION
	493.2 - (ICD9) CHRONIC OBSTRUCTIVE ASTHMA
	493.20 - (ICD9) CHRONIC OBSTRUCTIVE ASTHMA UNSPECIFIED
	493.21 - (ICD9) CHRONIC OBSTRUCTIVE ASTHMA WITH STATUS ASTHMATICUS
	493.22 - (ICD9) CHRONIC OBSTRUCTIVE ASTHMA WITH (ACUTE) EXACERBATION
	493.8 - (ICD9) OTHER SPECIFIED ASTHMA
	493.81 - (ICD9) EXERCISE-INDUCED BRONCHOSPASM
	493.82 - (ICD9) COUGH VARIANT ASTHMA
	493.9 - (ICD9) ASTHMA UNSPECIFIED
	493.90 - (ICD9) ASTHMA UNSPECIFIED
	493.91 - (ICD9) ASTHMA UNSPECIFIED TYPE WITH STATUS ASTHMATICUS
	493.92 - (ICD9) ASTHMA UNSPECIFIED WITH (ACUTE) EXACERBATION
COPD
This event measure was defined as occurring when any of the following criteria were met:
	The occurrence of Inpatient Confinement with the following attributes:
	- Diagnosis Code (Any Confinement Position) is any of: { "491", "491.0", "491.1", "491.2", "491.20", "491.21", "491.22", "491.8", "491.9", "492", "492.0", "492.8", "496" }
	491 - (ICD9) CHRONIC BRONCHITIS
	491.0 - (ICD9) SIMPLE CHRONIC BRONCHITIS
	491.1 - (ICD9) MUCOPURULENT CHRONIC BRONCHITIS
	491.2 - (ICD9) OBSTRUCTIVE CHRONIC BRONCHITIS
	491.20 - (ICD9) OBSTRUCTIVE CHRONIC BRONCHITIS WITHOUT EXACERBATION
	491.21 - (ICD9) OBSTRUCTIVE CHRONIC BRONCHITIS WITH (ACUTE) EXACERBATION
	491.22 - (ICD9) OBSTRUCTIVE CHRONIC BRONCHITIS WITH ACUTE BRONCHITIS
	491.8 - (ICD9) OTHER CHRONIC BRONCHITIS
	491.9 - (ICD9) UNSPECIFIED CHRONIC BRONCHITIS
	492 - (ICD9) EMPHYSEMA
	492.0 - (ICD9) EMPHYSEMATOUS BLEB
	492.8 - (ICD9) OTHER EMPHYSEMA
	496 - (ICD9) CHRONIC AIRWAY OBSTRUCTION NOT ELSEWHERE CLASSIFIED
	The occurrence of Medical Services with the following attributes:
	- Diagnosis Code (Any Position) is any of: { "491", "491.0", "491.1", "491.2", "491.20", "491.21", "491.22", "491.8", "491.9", "492", "492.0", "492.8", "496" }
	491 - (ICD9) CHRONIC BRONCHITIS
	491.0 - (ICD9) SIMPLE CHRONIC BRONCHITIS
	491.1 - (ICD9) MUCOPURULENT CHRONIC BRONCHITIS
	491.2 - (ICD9) OBSTRUCTIVE CHRONIC BRONCHITIS
	491.20 - (ICD9) OBSTRUCTIVE CHRONIC BRONCHITIS WITHOUT EXACERBATION
	491.21 - (ICD9) OBSTRUCTIVE CHRONIC BRONCHITIS WITH (ACUTE) EXACERBATION
	491.22 - (ICD9) OBSTRUCTIVE CHRONIC BRONCHITIS WITH ACUTE BRONCHITIS
	491.8 - (ICD9) OTHER CHRONIC BRONCHITIS
	491.9 - (ICD9) UNSPECIFIED CHRONIC BRONCHITIS
	492 - (ICD9) EMPHYSEMA
	492.0 - (ICD9) EMPHYSEMATOUS BLEB
	492.8 - (ICD9) OTHER EMPHYSEMA
	496 - (ICD9) CHRONIC AIRWAY OBSTRUCTION NOT ELSEWHERE CLASSIFIED
NSAIDs
This event measure was defined as occurring when any of the following criteria were met:
	The occurrence of Prescription Claims with the following attributes:
	NDC Generic Name is any of: { "CHLORPHENIRAMINE MALEATE/PHENYLEPHRINE HCL/IBUPROFEN", "CHLORPHENIRAMINE MALEATE/PSEUDOEPHEDRINE HCL/IBUPROFEN", "DICLOFENAC EPOLAMINE", "DICLOFENAC POTASSIUM", "DICLOFENAC SODIUM", "DICLOFENAC SODIUM/MISOPROSTOL", "DICLOFENAC SUBMICRONIZED", "ETODOLAC", "FLURBIPROFEN", "FLURBIPROFEN SODIUM", "HYDROCODONE/IBUPROFEN", "IBUPROFEN", "IBUPROFEN LYSINE/PF", "IBUPROFEN/DI…
	CHLORPHENIRAMINE MALEATE/PHENYLEPHRINE HCL/IBUPROFEN
	CHLORPHENIRAMINE MALEATE/PSEUDOEPHEDRINE HCL/IBUPROFEN
	DICLOFENAC EPOLAMINE
	DICLOFENAC POTASSIUM
	DICLOFENAC SODIUM
	DICLOFENAC SODIUM/MISOPROSTOL
	DICLOFENAC SUBMICRONIZED
	ETODOLAC
	FLURBIPROFEN
	FLURBIPROFEN SODIUM
	HYDROCODONE/IBUPROFEN
	IBUPROFEN
	IBUPROFEN LYSINE/PF
	IBUPROFEN/DIPHENHYDRAMINE CITRATE
	IBUPROFEN/DIPHENHYDRAMINE HCL
	IBUPROFEN/FAMOTIDINE
	IBUPROFEN/IRRITANTS COUNTER-IRRITANTS COMBINATION #2
	IBUPROFEN/OXYCODONE HCL
	IBUPROFEN/PHENYLEPHRINE HCL
	IBUPROFEN/PSEUDOEPHEDRINE HCL
	INDOMETHACIN
	INDOMETHACIN SODIUM
	KETOROLAC TROMETHAMINE
	KETOROLAC TROMETHAMINE/PF
	LANSOPRAZOLE/NAPROXEN
	MELOXICAM
	MELOXICAM/IRRITANTS COUNTER-IRRITANTS COMBINATION NO.2
	NAPROXEN
	NAPROXEN SODIUM
	NAPROXEN SODIUM/PSEUDOEPHEDRINE HCL
	NAPROXEN/ESOMEPRAZOLE MAGNESIUM
	NAPROXEN/IRRITANTS COUNTER-IRRITANTS COMBINATION #2
	PIROXICAM
	SULINDAC
	SUMATRIPTAN SUCCINATE/NAPROXEN SODIUM
Beta blockers
This event measure was defined as occurring when any of the following criteria were met:
	The occurrence of Prescription Claims with the following attributes:
	NDC Generic Name is any of: { "ACEBUTOLOL HCL", "ATENOLOL", "ATENOLOL/CHLORTHALIDONE", "BETAXOLOL HCL", "BISOPROLOL FUMARATE", "BISOPROLOL FUMARATE/HYDROCHLOROTHIAZIDE", "BRIMONIDINE TARTRATE/TIMOLOL MALEATE", "CARTEOLOL HCL", "CARVEDILOL", "CARVEDILOL PHOSPHATE", "DORZOLAMIDE HCL/TIMOLOL MALEATE", "DORZOLAMIDE HCL/TIMOLOL MALEATE/PF", "ESMOLOL HCL", "LABETALOL HCL", "METOPROLOL SUCCINATE", "METO…
	ACEBUTOLOL HCL
	ATENOLOL
	ATENOLOL/CHLORTHALIDONE
	BETAXOLOL HCL
	BISOPROLOL FUMARATE
	BISOPROLOL FUMARATE/HYDROCHLOROTHIAZIDE
	BRIMONIDINE TARTRATE/TIMOLOL MALEATE
	CARTEOLOL HCL
	CARVEDILOL
	CARVEDILOL PHOSPHATE
	DORZOLAMIDE HCL/TIMOLOL MALEATE
	DORZOLAMIDE HCL/TIMOLOL MALEATE/PF
	ESMOLOL HCL
	LABETALOL HCL
	METOPROLOL SUCCINATE
	METOPROLOL SUCCINATE/HYDROCHLOROTHIAZIDE
	METOPROLOL TARTRATE
	METOPROLOL TARTRATE/HYDROCHLOROTHIAZIDE
	NEBIVOLOL HCL
	SOTALOL HCL
	TIMOLOL
	TIMOLOL MALEATE
	TIMOLOL MALEATE/HYDROCHLOROTHIAZIDE
	TIMOLOL MALEATE/PF
Ischemic heart disease
This event measure was defined as occurring when any of the following criteria were met:
	The occurrence of Medical Services with the following attributes:
	- Diagnosis Code (Any Position) is any of: { "410", "410.0", "410.00", "410.01", "410.02", "410.1", "410.10", "410.11", "410.12", "410.2", "410.20", "410.21", "410.22", "410.3", "410.30", "410.31", "410.32", "410.4", "410.40", "410.41", "410.42", "410.5", "410.50", "410.51", "410.52", "410.6", "410.60", "410.61", "410.62", "410.7", "410.70", "410.71", "410.72", "410.8", "410.80", "410.81", "410.8…
	410 - (ICD9) ACUTE MYOCARDIAL INFARCTION
	410.0 - (ICD9) ACUTE MYOCARDIAL INFARCTION OF ANTEROLATERAL WALL
	410.00 - (ICD9) ACUTE MYOCARDIAL INFARCTION OF ANTEROLATERAL WALL EPISODE OF CARE UNSPECIFIED
	410.01 - (ICD9) ACUTE MYOCARDIAL INFARCTION OF ANTEROLATERAL WALL INITIAL EPISODE OF CARE
	410.02 - (ICD9) ACUTE MYOCARDIAL INFARCTION OF ANTEROLATERAL WALL SUBSEQUENT EPISODE OF CARE
	410.1 - (ICD9) ACUTE MYOCARDIAL INFARCTION OF OTHER ANTERIOR WALL
	410.10 - (ICD9) ACUTE MYOCARDIAL INFARCTION OF OTHER ANTERIOR WALL EPISODE OF CARE UNSPECIFIED
	410.11 - (ICD9) ACUTE MYOCARDIAL INFARCTION OF OTHER ANTERIOR WALL INITIAL EPISODE OF CARE
	410.12 - (ICD9) ACUTE MYOCARDIAL INFARCTION OF OTHER ANTERIOR WALL SUBSEQUENT EPISODE OF CARE
	410.2 - (ICD9) ACUTE MYOCARDIAL INFARCTION OF INFEROLATERAL WALL
	410.20 - (ICD9) ACUTE MYOCARDIAL INFARCTION OF INFEROLATERAL WALL EPISODE OF CARE UNSPECIFIED
	410.21 - (ICD9) ACUTE MYOCARDIAL INFARCTION OF INFEROLATERAL WALL INITIAL EPISODE OF CARE
	410.22 - (ICD9) ACUTE MYOCARDIAL INFARCTION OF INFEROLATERAL WALL SUBSEQUENT EPISODE OF CARE
	410.3 - (ICD9) ACUTE MYOCARDIAL INFARCTION OF INFEROPOSTERIOR WALL
	410.30 - (ICD9) ACUTE MYOCARDIAL INFARCTION OF INFEROPOSTERIOR WALL EPISODE OF CARE UNSPECIFIED
	410.31 - (ICD9) ACUTE MYOCARDIAL INFARCTION OF INFEROPOSTERIOR WALL INITIAL EPISODE OF CARE
	410.32 - (ICD9) ACUTE MYOCARDIAL INFARCTION OF INFEROPOSTERIOR WALL SUBSEQUENT EPISODE OF CARE
	410.4 - (ICD9) ACUTE MYOCARDIAL INFARCTION OF OTHER INFERIOR WALL
	410.40 - (ICD9) ACUTE MYOCARDIAL INFARCTION OF OTHER INFERIOR WALL EPISODE OF CARE UNSPECIFIED
	410.41 - (ICD9) ACUTE MYOCARDIAL INFARCTION OF OTHER INFERIOR WALL INITIAL EPISODE OF CARE
	410.42 - (ICD9) ACUTE MYOCARDIAL INFARCTION OF OTHER INFERIOR WALL SUBSEQUENT EPISODE OF CARE
	410.5 - (ICD9) ACUTE MYOCARDIAL INFARCTION OF OTHER LATERAL WALL
	410.50 - (ICD9) ACUTE MYOCARDIAL INFARCTION OF OTHER LATERAL WALL EPISODE OF CARE UNSPECIFIED
	410.51 - (ICD9) ACUTE MYOCARDIAL INFARCTION OF OTHER LATERAL WALL INITIAL EPISODE OF CARE
	410.52 - (ICD9) ACUTE MYOCARDIAL INFARCTION OF OTHER LATERAL WALL SUBSEQUENT EPISODE OF CARE
	410.6 - (ICD9) TRUE POSTERIOR WALL INFARCTION
	410.60 - (ICD9) TRUE POSTERIOR WALL INFARCTION EPISODE OF CARE UNSPECIFIED
	410.61 - (ICD9) TRUE POSTERIOR WALL INFARCTION INITIAL EPISODE OF CARE
	410.62 - (ICD9) TRUE POSTERIOR WALL INFARCTION SUBSEQUENT EPISODE OF CARE
	410.7 - (ICD9) SUBENDOCARDIAL INFARCTION
	410.70 - (ICD9) SUBENDOCARDIAL INFARCTION EPISODE OF CARE UNSPECIFIED
	410.71 - (ICD9) SUBENDOCARDIAL INFARCTION INITIAL EPISODE OF CARE
	410.72 - (ICD9) SUBENDOCARDIAL INFARCTION SUBSEQUENT EPISODE OF CARE
	410.8 - (ICD9) ACUTE MYOCARDIAL INFARCTION OF OTHER SPECIFIED SITES
	410.80 - (ICD9) ACUTE MYOCARDIAL INFARCTION OF OTHER SPECIFIED SITES EPISODE OF CARE UNSPECIFIED
	410.81 - (ICD9) ACUTE MYOCARDIAL INFARCTION OF OTHER SPECIFIED SITES INITIAL EPISODE OF CARE
	410.82 - (ICD9) ACUTE MYOCARDIAL INFARCTION OF OTHER SPECIFIED SITES SUBSEQUENT EPISODE OF CARE
	410.9 - (ICD9) ACUTE MYOCARDIAL INFARCTION OF UNSPECIFIED SITE
	410.90 - (ICD9) ACUTE MYOCARDIAL INFARCTION OF UNSPECIFIED SITE EPISODE OF CARE UNSPECIFIED
	410.91 - (ICD9) ACUTE MYOCARDIAL INFARCTION OF UNSPECIFIED SITE INITIAL EPISODE OF CARE
	410.92 - (ICD9) ACUTE MYOCARDIAL INFARCTION OF UNSPECIFIED SITE SUBSEQUENT EPISODE OF CARE
	411 - (ICD9) OTHER ACUTE AND SUBACUTE FORMS OF ISCHEMIC HEART DISEASE
	411.0 - (ICD9) POSTMYOCARDIAL INFARCTION SYNDROME
	411.1 - (ICD9) INTERMEDIATE CORONARY SYNDROME
	411.8 - (ICD9) OTHER ACUTE AND SUBACUTE FORMS OF ISCHEMIC HEART DISEASE
	411.81 - (ICD9) ACUTE CORONARY OCCLUSION WITHOUT MYOCARDIAL INFARCTION
	411.89 - (ICD9) OTHER ACUTE AND SUBACUTE FORMS OF ISCHEMIC HEART DISEASE OTHER
	412 - (ICD9) OLD MYOCARDIAL INFARCTION
	413 - (ICD9) ANGINA PECTORIS
	413.0 - (ICD9) ANGINA DECUBITUS
	413.1 - (ICD9) PRINZMETAL ANGINA
	413.9 - (ICD9) OTHER AND UNSPECIFIED ANGINA PECTORIS
	414 - (ICD9) OTHER FORMS OF CHRONIC ISCHEMIC HEART DISEASE
	414.0 - (ICD9) CORONARY ATHEROSCLEROSIS
	414.00 - (ICD9) CORONARY ATHEROSCLEROSIS OF UNSPECIFIED TYPE OF VESSEL NATIVE OR GRAFT
	414.01 - (ICD9) CORONARY ATHEROSCLEROSIS OF NATIVE CORONARY ARTERY
	414.02 - (ICD9) CORONARY ATHEROSCLEROSIS OF AUTOLOGOUS VEIN BYPASS GRAFT
	414.03 - (ICD9) CORONARY ATHEROSCLEROSIS OF NONAUTOLOGOUS BIOLOGICAL BYPASS GRAFT
	414.04 - (ICD9) CORONARY ATHEROSCLEROSIS OF ARTERY BYPASS GRAFT
	414.05 - (ICD9) CORONARY ATHEROSCLEROSIS OF UNSPECIFIED BYPASS GRAFT
	414.06 - (ICD9) CORONARY ATHEROSCLEROSIS OF NATIVE CORONARY ARTERY OF TRANSPLANTED HEART
	414.07 - (ICD9) CORONARY ATHEROSCLEROSIS OF BYPASS GRAFT (ARTERY) (VEIN) OF TRANSPLANTED HEART
	414.1 - (ICD9) ANEURYSM AND DISSECTION OF HEART
	414.10 - (ICD9) ANEURYSM OF HEART (WALL)
	414.11 - (ICD9) ANEURYSM OF CORONARY VESSELS
	414.12 - (ICD9) DISSECTION OF CORONARY ARTERY
	414.19 - (ICD9) OTHER ANEURYSM OF HEART
	414.2 - (ICD9) CHRONIC TOTAL OCCLUSION OF CORONARY ARTERY
	414.3 - (ICD9) CORONARY ATHEROSCLEROSIS DUE TO LIPID RICH PLAQUE
	414.4 - (ICD9) CORONARY ATHEROSCLEROSIS DUE TO CALCIFIED CORONARY LESION
	414.8 - (ICD9) OTHER SPECIFIED FORMS OF CHRONIC ISCHEMIC HEART DISEASE
	414.9 - (ICD9) CHRONIC ISCHEMIC HEART DISEASE UNSPECIFIED
	The occurrence of Inpatient Confinement with the following attributes:
	- Diagnosis Code (Any Confinement Position) is any of: { "410", "410.01", "410.02", "410.1", "410.10", "410.12", "410.20", "410.3", "410.30", "410.31", "410.4", "410.42", "410.5", "410.50", "410.6", "410.61", "410.62", "410.7", "410.8", "410.80", "410.82", "410.9", "411", "411.8", "411.81", "411.89", "412", "413", "413.9", "414", "414.01", "414.02", "414.04", "414.05", "414.06", "414.1", "414.10"…
	410 - (ICD9) ACUTE MYOCARDIAL INFARCTION
	410.01 - (ICD9) ACUTE MYOCARDIAL INFARCTION OF ANTEROLATERAL WALL INITIAL EPISODE OF CARE
	410.02 - (ICD9) ACUTE MYOCARDIAL INFARCTION OF ANTEROLATERAL WALL SUBSEQUENT EPISODE OF CARE
	410.1 - (ICD9) ACUTE MYOCARDIAL INFARCTION OF OTHER ANTERIOR WALL
	410.10 - (ICD9) ACUTE MYOCARDIAL INFARCTION OF OTHER ANTERIOR WALL EPISODE OF CARE UNSPECIFIED
	410.12 - (ICD9) ACUTE MYOCARDIAL INFARCTION OF OTHER ANTERIOR WALL SUBSEQUENT EPISODE OF CARE
	410.20 - (ICD9) ACUTE MYOCARDIAL INFARCTION OF INFEROLATERAL WALL EPISODE OF CARE UNSPECIFIED
	410.3 - (ICD9) ACUTE MYOCARDIAL INFARCTION OF INFEROPOSTERIOR WALL
	410.30 - (ICD9) ACUTE MYOCARDIAL INFARCTION OF INFEROPOSTERIOR WALL EPISODE OF CARE UNSPECIFIED
	410.31 - (ICD9) ACUTE MYOCARDIAL INFARCTION OF INFEROPOSTERIOR WALL INITIAL EPISODE OF CARE
	410.4 - (ICD9) ACUTE MYOCARDIAL INFARCTION OF OTHER INFERIOR WALL
	410.42 - (ICD9) ACUTE MYOCARDIAL INFARCTION OF OTHER INFERIOR WALL SUBSEQUENT EPISODE OF CARE
	410.5 - (ICD9) ACUTE MYOCARDIAL INFARCTION OF OTHER LATERAL WALL
	410.50 - (ICD9) ACUTE MYOCARDIAL INFARCTION OF OTHER LATERAL WALL EPISODE OF CARE UNSPECIFIED
	410.6 - (ICD9) TRUE POSTERIOR WALL INFARCTION
	410.61 - (ICD9) TRUE POSTERIOR WALL INFARCTION INITIAL EPISODE OF CARE
	410.62 - (ICD9) TRUE POSTERIOR WALL INFARCTION SUBSEQUENT EPISODE OF CARE
	410.7 - (ICD9) SUBENDOCARDIAL INFARCTION
	410.8 - (ICD9) ACUTE MYOCARDIAL INFARCTION OF OTHER SPECIFIED SITES
	410.80 - (ICD9) ACUTE MYOCARDIAL INFARCTION OF OTHER SPECIFIED SITES EPISODE OF CARE UNSPECIFIED
	410.82 - (ICD9) ACUTE MYOCARDIAL INFARCTION OF OTHER SPECIFIED SITES SUBSEQUENT EPISODE OF CARE
	410.9 - (ICD9) ACUTE MYOCARDIAL INFARCTION OF UNSPECIFIED SITE
	411 - (ICD9) OTHER ACUTE AND SUBACUTE FORMS OF ISCHEMIC HEART DISEASE
	411.8 - (ICD9) OTHER ACUTE AND SUBACUTE FORMS OF ISCHEMIC HEART DISEASE
	411.81 - (ICD9) ACUTE CORONARY OCCLUSION WITHOUT MYOCARDIAL INFARCTION
	411.89 - (ICD9) OTHER ACUTE AND SUBACUTE FORMS OF ISCHEMIC HEART DISEASE OTHER
	412 - (ICD9) OLD MYOCARDIAL INFARCTION
	413 - (ICD9) ANGINA PECTORIS
	413.9 - (ICD9) OTHER AND UNSPECIFIED ANGINA PECTORIS
	414 - (ICD9) OTHER FORMS OF CHRONIC ISCHEMIC HEART DISEASE
	414.01 - (ICD9) CORONARY ATHEROSCLEROSIS OF NATIVE CORONARY ARTERY
	414.02 - (ICD9) CORONARY ATHEROSCLEROSIS OF AUTOLOGOUS VEIN BYPASS GRAFT
	414.04 - (ICD9) CORONARY ATHEROSCLEROSIS OF ARTERY BYPASS GRAFT
	414.05 - (ICD9) CORONARY ATHEROSCLEROSIS OF UNSPECIFIED BYPASS GRAFT
	414.06 - (ICD9) CORONARY ATHEROSCLEROSIS OF NATIVE CORONARY ARTERY OF TRANSPLANTED HEART
	414.1 - (ICD9) ANEURYSM AND DISSECTION OF HEART
	414.10 - (ICD9) ANEURYSM OF HEART (WALL)
	414.11 - (ICD9) ANEURYSM OF CORONARY VESSELS
	414.2 - (ICD9) CHRONIC TOTAL OCCLUSION OF CORONARY ARTERY
	414.3 - (ICD9) CORONARY ATHEROSCLEROSIS DUE TO LIPID RICH PLAQUE
	410.0 - (ICD9) ACUTE MYOCARDIAL INFARCTION OF ANTEROLATERAL WALL
	410.00 - (ICD9) ACUTE MYOCARDIAL INFARCTION OF ANTEROLATERAL WALL EPISODE OF CARE UNSPECIFIED
	410.11 - (ICD9) ACUTE MYOCARDIAL INFARCTION OF OTHER ANTERIOR WALL INITIAL EPISODE OF CARE
	410.2 - (ICD9) ACUTE MYOCARDIAL INFARCTION OF INFEROLATERAL WALL
	410.21 - (ICD9) ACUTE MYOCARDIAL INFARCTION OF INFEROLATERAL WALL INITIAL EPISODE OF CARE
	410.22 - (ICD9) ACUTE MYOCARDIAL INFARCTION OF INFEROLATERAL WALL SUBSEQUENT EPISODE OF CARE
	410.32 - (ICD9) ACUTE MYOCARDIAL INFARCTION OF INFEROPOSTERIOR WALL SUBSEQUENT EPISODE OF CARE
	410.40 - (ICD9) ACUTE MYOCARDIAL INFARCTION OF OTHER INFERIOR WALL EPISODE OF CARE UNSPECIFIED
	410.41 - (ICD9) ACUTE MYOCARDIAL INFARCTION OF OTHER INFERIOR WALL INITIAL EPISODE OF CARE
	410.51 - (ICD9) ACUTE MYOCARDIAL INFARCTION OF OTHER LATERAL WALL INITIAL EPISODE OF CARE
	410.52 - (ICD9) ACUTE MYOCARDIAL INFARCTION OF OTHER LATERAL WALL SUBSEQUENT EPISODE OF CARE
	410.60 - (ICD9) TRUE POSTERIOR WALL INFARCTION EPISODE OF CARE UNSPECIFIED
	410.70 - (ICD9) SUBENDOCARDIAL INFARCTION EPISODE OF CARE UNSPECIFIED
	410.71 - (ICD9) SUBENDOCARDIAL INFARCTION INITIAL EPISODE OF CARE
	410.72 - (ICD9) SUBENDOCARDIAL INFARCTION SUBSEQUENT EPISODE OF CARE
	410.81 - (ICD9) ACUTE MYOCARDIAL INFARCTION OF OTHER SPECIFIED SITES INITIAL EPISODE OF CARE
	410.90 - (ICD9) ACUTE MYOCARDIAL INFARCTION OF UNSPECIFIED SITE EPISODE OF CARE UNSPECIFIED
	410.91 - (ICD9) ACUTE MYOCARDIAL INFARCTION OF UNSPECIFIED SITE INITIAL EPISODE OF CARE
	410.92 - (ICD9) ACUTE MYOCARDIAL INFARCTION OF UNSPECIFIED SITE SUBSEQUENT EPISODE OF CARE
	411.0 - (ICD9) POSTMYOCARDIAL INFARCTION SYNDROME
	411.1 - (ICD9) INTERMEDIATE CORONARY SYNDROME
	413.0 - (ICD9) ANGINA DECUBITUS
	413.1 - (ICD9) PRINZMETAL ANGINA
	414.0 - (ICD9) CORONARY ATHEROSCLEROSIS
	414.00 - (ICD9) CORONARY ATHEROSCLEROSIS OF UNSPECIFIED TYPE OF VESSEL NATIVE OR GRAFT
	414.03 - (ICD9) CORONARY ATHEROSCLEROSIS OF NONAUTOLOGOUS BIOLOGICAL BYPASS GRAFT
	414.07 - (ICD9) CORONARY ATHEROSCLEROSIS OF BYPASS GRAFT (ARTERY) (VEIN) OF TRANSPLANTED HEART
	414.12 - (ICD9) DISSECTION OF CORONARY ARTERY
	414.19 - (ICD9) OTHER ANEURYSM OF HEART
	414.4 - (ICD9) CORONARY ATHEROSCLEROSIS DUE TO CALCIFIED CORONARY LESION
	414.8 - (ICD9) OTHER SPECIFIED FORMS OF CHRONIC ISCHEMIC HEART DISEASE
	414.9 - (ICD9) CHRONIC ISCHEMIC HEART DISEASE UNSPECIFIED
