# Supplementary material for: Reproducibility of real-world evidence studies using clinical practice data to inform regulatory and coverage decisions
Source: Nat Commun. 2022 Aug 31;13:5126. doi: 10.1038/s41467-022-32310-3 (PMC9430007; doi:10.1038/s41467-022-32310-3)
Supplement: Supplementary file 7 — Supplementary Dataset 4 [file 41467_2022_32310_MOESM7_ESM.zip › Data S4 Study specific author contact files with details of implementation/REPEAT_107_final.xlsx]

## Sheet: Assumptions
Category	Assumptions
MEASURES	The algorithms used to define all the variables used in the replication of the study are given in the sheet named 'codes'
Inclusion/Exclusion	We assumed any diagnosis position and any care setting to define Stroke, TIA and severe bleeding
	We assumed codes to define stroke, TIA and anticoagulants were defined based on the REPEAT standard measures
	We assumed codes to define severe bleeding was based on "MINI-SENTINEL MEDICAL PRODUCT ASSESSMENT: A PROTOCOL FOR ASSESSMENT OF DABIGATRAN Version 3 March 27, 2015: Alan S. Go, et all"
Covariates	We assumed any diagnosis position and any care setting to define comorbidities
	We assumed lipid-lowering therapy (statins+other lipid lowering drugs), antiplatelet therapy, anticoagulant therapy, antihypertensive therapy (ACE inhibitor + ARB inhibitor + beta blocker + calcium channel blocker + thiazides + loop diuretics + other diuretics + nitrates + other hypertensive drugs), angina (stable +unstable angina), IHD (Without stable and unstable angina), diabetes, hypertension…
	For the Insurance covariates: we assumed the category 'Other' was defined as CDHP/HDHP and 'Unknown' was defined as Basic/Major medical and Missing.
COHORT CREATION
ANALYSIS
	We assumed follow-up started from cohort entry date

## Sheet: Attrition table
Adults with discharge diagnosis of MI between 2008 - 2010 with clopidogrel prescription within 7 days after discharge from MarketScan database
	Less Excluded Patients	Remaining Patients
All patients in our database		185306593
Patients with MI discharge date between Jan 1st 2008 - Dec 31st 2010 Discharge date is cohort entry date (CED)	-185148447	158146
Excluded due to insufficient enrollment (assessed 365 days prior up to and including CED)	-70948	87198
Excluded based on Age less than 18 years on CED	-9	87189
Excluded based on occurrence of Stroke (assessed 365 days prior up to and including CED)	-12338	74851
Excluded based on occurrence of TIA (assessed 365 days prior up to and including CED)	-1052	73799
Excluded based on occurrence of Severe bleeding (assessed 365 days prior up to and including CED)	-7738	66061
Excluded based on occurrence of Anticoagulants (assessed from CED up to 7 days after CED)	-2670	63391
Excluded based on NON-occurrence of Clopidogrel (assessed from CED up to 7 days after CED)	-23745	39646
Excluded based on Clopidogrel, PDC<80% (assessed during the follow-up period)	-13646	26000
Final cohort		26000

## Sheet: Cohort as text
COHORT CREATION Cohort Entry Entry date: Between Jan 01, 2008 and Dec 31, 2010. If a patient has multiple possible qualifying cohort entry events, the patient enters the cohort on the first-occurring qualifying event before exclusions are applied. Enrollment Measure: Enrollment (medical + pharmacy) Prior Enrollment: 365 days Cohort Inclusion Measure: All patients with MI discharge date. For the p…

## Sheet: Analysis as text
Statistical Analysis Patient Characteristics This study evaluated the following patient characteristics: Age Female Insurance type Angina Ischemic heart disease Diabetes Liver disease Hyperlipidemia Hypertension Renal impairment Previous cardiac procedure (CABG or PTCA or Stent) Lipid lowering drugs Antiplatelet Clopidogrel Antihypertensive drugs Anticoagulants The default assessment period for t…

## Sheet: Table 1
Table 1	ORIGINAL STUDY		REPLICATED STUDY			Table 2	ORIGINAL STUDY		REPLICATED STUDY
Variables	Clopidogrel Users		Clopidogrel Users			Variables	HR (95% CI)		HR (95% CI)
N	33946		26000			Age groups, n (%)
Age, mean (SD)	61.28 (12.45)		60.81 (12.24)			<45	0.82 (0.56, 1.19)		0.67 (0.48, 0.95)
Age groups, n (%)						45-54	0.88 (0.69, 1.13)		0.72 (0.58, 0.90)
18to24	18 (0.05%)		3 (0.01%)			55-64	1.02 (0.83, 1.26)		0.69 (0.57, 0.84)
25to34	240 (0.71%)		174 (0.67%)			65-74	0.81 (0.63, 1.06)		0.75 (0.60, 0.93)
35to44	2,072 (6.10%)		1647 (6.33%)			75+			Reference
45to54	7,927 (23.35%)		6352 (24.43%)			Female, n (%)	1.04 (0.88, 1.23)		0.98 (0.84, 1.14)
55to64	13,512 (39.80%)		9878 (37.99%)			Comorbid conditions, n (%)
65to74	4,405 (12.98%)		3872 (14.89%)			Angina	1.45 (1.08, 1.94)		1.12 (0.97, 1.30)
75+	5,772 (17.00%)		4074 (15.67%)			IHD (excluding angina)	1.11 (0.94, 1.31)		0.004 (0.003, 0.005)
Female, n (%)	9,742 (28.70%)		7142 (27.47%)			Diabetes	1.45 (1.22, 1.72)		1.48 (1.27, 1.71)
Insurance type, n (%)						Liver disease	1.15 (0.70, 1.90)		0.87 (0.56, 1.36)
HMO	4,997 (14.72%)		3877 (14.91%)			Hyperlipidemia	0.93 (0.79, 1.10)		0.96 (0.84, 1.11)
PPO/EPO	18,771 (55.30%)		14131 (54.35%)			Hypertension	1.07 (0.91, 1.26)		1.15 (0.99, 1.34)
POS/POS with capitation	2,519 (7.42%)		1898 (7.3%)			Renal impairment	1.47 (1.15, 1.89)		1.36 (1.12, 1.65)
Comprehensive	5,987 (17.64%)		4338 (16.68%)			Clopidogrel use	1.61 (1.21, 2.15)		2.21 (1.87, 2.61)
Other	985 (2.90%)		800 (3.08%)
Unknown	687 (2.02%)		956 (3.68%)
Comorbid conditions, n (%)
Angina	1,586 (4.67%)		8868 (34.11%)
IHD (excluding angina)	11,161 (32.88%)		25852 (99.43%)
Diabetes	7,494 (22.08%)		6598 (25.38%)
Liver disease	638 (1.88%)		762 (2.93%)
Hyperlipidemia	12,185 (35.90%)		14018 (53.92%)
Hypertension	15,821 (46.61%)		15302 (58.85%)
Renal impairment	2,368 (6.98%)		2598 (9.99%)
Coronary revascularization	6,053 (17.83%)		22069 (84.88%)
Medication history
Lipid-lowering therapy	13,671 (40.27%)		11064 (42.55%)
Antiplatelet therapy	1,951 (5.75%)		3357 (12.91%)
Clopidogrel	1,666 (4.91%)		3223 (12.4%)
Antihypertensive therapy	19,100 (56.27%)		14799 (56.92%)
Anticoagulant therapy	1,055 (3.11%)		557 (2.14%)

## Sheet: Outcomes
Outcome: Repeat MI at 1 year	ORIGINAL STUDY
IR per 1,000 Pys	3.57
Risk at 1 year	0.02
Outcome: Repeat MI at 1 year	REPLICATED STUDY
IR per 1,000 Pys	3.85
Risk at 1 year	3.7%

## Sheet: Codes
Age category
This measure re-categorizes Age interim as follows:
	18 - 24: { 18 - 25 }
	25 - 34: { 25 - 35 }
	35 - 44: { 35 - 45 }
	45 - 54: { 45 - 55 }
	55 - 64: { 55 - 65 }
	65 - 74: { 65 - 75 }
	75+: { >= 75 }
Clopidogreal PDC part2
This measure calculates adherence to the exposure of Clopidogrel PDC part1. The following drug groups are included in the measurement:
	Unassigned drugs
Identical drug groups: For same day fills we assume sequential usage (sum). For non-concurrent fills we use unlimited shift of supply.
Different drug groups: For same day fills we use minimum supply. For non-concurrent fills we switch supply.
	Adherence is measured starting on the first occurrence of the event Clopidogrel.
	Adherence is calculated over each measurement period as cumulative adherence.
	Drug use is assumed to be observable at all times.
	The denominator of the adherence measure includes all person-time during each measurement period.
Clopidogrel
This event measure was defined as occurring when any of the following criteria were met:
	The occurrence of Drug with the following attributes:
	Generic Name is any of: { "CLOPIDOGREL BISULFATE" }
	CLOPIDOGREL BISULFATE
Clopidogrel PDC <80% ver1
This measure evaluates to true if any of these criteria are met:
	Clopidogreal PDC part2 is less than 0.8
Clopidogrel PDC part1
Input Events: Clopidogrel
The following drug groups are defined. In instances where an event met the filter criteria for multiple drug groups it is assigned to the first listed group for which it qualified.
Identical drug groups: For same day fills we assume sequential usage (sum). For non-concurrent fills we use unlimited shift of supply.
Insurance type
This measure re-categorizes Plan Indicator as follows:
	HMO: { 4 - HMO }
	EPO/PPO: { 3 - EPO, 6 - PPO }
	POS/POS with capitation: { 5 - POS, 7 - POS with capitation }
	Comprehensive: { 2 - Comprehensive }
	Other: { 8 - CDHP, 9 - HDHP }
	Unknown: { 1 - Basic/major medical, (Missing) }
MI discharge date
This measure identifies the days on the following events start or end:
	MI interim
for the last day of each event
MI interim
This event measure was defined as occurring when any of the following criteria were met:
	The occurrence of Inpatient with the following attributes:
	Diagnosis Code (Principal), ICD-9 is any of: { "410", "410.0", "410.00", "410.01", "410.02", "410.1", "410.10", "410.11", "410.12", "410.2", "410.20", "410.21", "410.22", "410.3", "410.30", "410.31", "410.32", "410.4", "410.40", "410.41", "410.42", "410.5", "410.50", "410.51", "410.52", "410.6", "410.60", "410.61", "410.62", "410.7", "410.70", "410.71", "410.72", "410.8", "410.80", "410.81", "410…
	410 - ACUTE MYOCARDIAL INFARCTION
	410.0 - ACUTE MYOCARDIAL INFARCTION OF ANTEROLATERAL WALL
	410.00 - ACUTE MYOCARDIAL INFARCTION OF ANTEROLATERAL WALL EPISODE OF CARE UNSPECIFIED
	410.01 - ACUTE MYOCARDIAL INFARCTION OF ANTEROLATERAL WALL INITIAL EPISODE OF CARE
	410.02 - ACUTE MYOCARDIAL INFARCTION OF ANTEROLATERAL WALL SUBSEQUENT EPISODE OF CARE
	410.1 - ACUTE MYOCARDIAL INFARCTION OF OTHER ANTERIOR WALL
	410.10 - ACUTE MYOCARDIAL INFARCTION OF OTHER ANTERIOR WALL EPISODE OF CARE UNSPECIFIED
	410.11 - ACUTE MYOCARDIAL INFARCTION OF OTHER ANTERIOR WALL INITIAL EPISODE OF CARE
	410.12 - ACUTE MYOCARDIAL INFARCTION OF OTHER ANTERIOR WALL SUBSEQUENT EPISODE OF CARE
	410.2 - ACUTE MYOCARDIAL INFARCTION OF INFEROLATERAL WALL
	410.20 - ACUTE MYOCARDIAL INFARCTION OF INFEROLATERAL WALL EPISODE OF CARE UNSPECIFIED
	410.21 - ACUTE MYOCARDIAL INFARCTION OF INFEROLATERAL WALL INITIAL EPISODE OF CARE
	410.22 - ACUTE MYOCARDIAL INFARCTION OF INFEROLATERAL WALL SUBSEQUENT EPISODE OF CARE
	410.3 - ACUTE MYOCARDIAL INFARCTION OF INFEROPOSTERIOR WALL
	410.30 - ACUTE MYOCARDIAL INFARCTION OF INFEROPOSTERIOR WALL EPISODE OF CARE UNSPECIFIED
	410.31 - ACUTE MYOCARDIAL INFARCTION OF INFEROPOSTERIOR WALL INITIAL EPISODE OF CARE
	410.32 - ACUTE MYOCARDIAL INFARCTION OF INFEROPOSTERIOR WALL SUBSEQUENT EPISODE OF CARE
	410.4 - ACUTE MYOCARDIAL INFARCTION OF OTHER INFERIOR WALL
	410.40 - ACUTE MYOCARDIAL INFARCTION OF OTHER INFERIOR WALL EPISODE OF CARE UNSPECIFIED
	410.41 - ACUTE MYOCARDIAL INFARCTION OF OTHER INFERIOR WALL INITIAL EPISODE OF CARE
	410.42 - ACUTE MYOCARDIAL INFARCTION OF OTHER INFERIOR WALL SUBSEQUENT EPISODE OF CARE
	410.5 - ACUTE MYOCARDIAL INFARCTION OF OTHER LATERAL WALL
	410.50 - ACUTE MYOCARDIAL INFARCTION OF OTHER LATERAL WALL EPISODE OF CARE UNSPECIFIED
	410.51 - ACUTE MYOCARDIAL INFARCTION OF OTHER LATERAL WALL INITIAL EPISODE OF CARE
	410.52 - ACUTE MYOCARDIAL INFARCTION OF OTHER LATERAL WALL SUBSEQUENT EPISODE OF CARE
	410.6 - TRUE POSTERIOR WALL INFARCTION
	410.60 - TRUE POSTERIOR WALL INFARCTION EPISODE OF CARE UNSPECIFIED
	410.61 - TRUE POSTERIOR WALL INFARCTION INITIAL EPISODE OF CARE
	410.62 - TRUE POSTERIOR WALL INFARCTION SUBSEQUENT EPISODE OF CARE
	410.7 - SUBENDOCARDIAL INFARCTION
	410.70 - SUBENDOCARDIAL INFARCTION EPISODE OF CARE UNSPECIFIED
	410.71 - SUBENDOCARDIAL INFARCTION INITIAL EPISODE OF CARE
	410.72 - SUBENDOCARDIAL INFARCTION SUBSEQUENT EPISODE OF CARE
	410.8 - ACUTE MYOCARDIAL INFARCTION OF OTHER SPECIFIED SITES
	410.80 - ACUTE MYOCARDIAL INFARCTION OF OTHER SPECIFIED SITES EPISODE OF CARE UNSPECIFIED
	410.81 - ACUTE MYOCARDIAL INFARCTION OF OTHER SPECIFIED SITES INITIAL EPISODE OF CARE
	410.82 - ACUTE MYOCARDIAL INFARCTION OF OTHER SPECIFIED SITES SUBSEQUENT EPISODE OF CARE
	410.9 - ACUTE MYOCARDIAL INFARCTION OF UNSPECIFIED SITE
	410.90 - ACUTE MYOCARDIAL INFARCTION OF UNSPECIFIED SITE EPISODE OF CARE UNSPECIFIED
	410.91 - ACUTE MYOCARDIAL INFARCTION OF UNSPECIFIED SITE INITIAL EPISODE OF CARE
	410.92 - ACUTE MYOCARDIAL INFARCTION OF UNSPECIFIED SITE SUBSEQUENT EPISODE OF CARE
MI outcome
This event measure was defined as occurring when any of the following criteria were met:
	The occurrence of Inpatient with the following attributes:
	Diagnosis Code (Principal), ICD-9 is any of: { "410", "410.0", "410.00", "410.01", "410.02", "410.1", "410.10", "410.11", "410.12", "410.2", "410.20", "410.21", "410.22", "410.3", "410.30", "410.31", "410.32", "410.4", "410.40", "410.41", "410.42", "410.5", "410.50", "410.51", "410.52", "410.6", "410.60", "410.61", "410.62", "410.7", "410.70", "410.71", "410.72", "410.8", "410.80", "410.81", "410…
	410 - ACUTE MYOCARDIAL INFARCTION
	410.0 - ACUTE MYOCARDIAL INFARCTION OF ANTEROLATERAL WALL
	410.00 - ACUTE MYOCARDIAL INFARCTION OF ANTEROLATERAL WALL EPISODE OF CARE UNSPECIFIED
	410.01 - ACUTE MYOCARDIAL INFARCTION OF ANTEROLATERAL WALL INITIAL EPISODE OF CARE
	410.02 - ACUTE MYOCARDIAL INFARCTION OF ANTEROLATERAL WALL SUBSEQUENT EPISODE OF CARE
	410.1 - ACUTE MYOCARDIAL INFARCTION OF OTHER ANTERIOR WALL
	410.10 - ACUTE MYOCARDIAL INFARCTION OF OTHER ANTERIOR WALL EPISODE OF CARE UNSPECIFIED
	410.11 - ACUTE MYOCARDIAL INFARCTION OF OTHER ANTERIOR WALL INITIAL EPISODE OF CARE
	410.12 - ACUTE MYOCARDIAL INFARCTION OF OTHER ANTERIOR WALL SUBSEQUENT EPISODE OF CARE
	410.2 - ACUTE MYOCARDIAL INFARCTION OF INFEROLATERAL WALL
	410.20 - ACUTE MYOCARDIAL INFARCTION OF INFEROLATERAL WALL EPISODE OF CARE UNSPECIFIED
	410.21 - ACUTE MYOCARDIAL INFARCTION OF INFEROLATERAL WALL INITIAL EPISODE OF CARE
	410.22 - ACUTE MYOCARDIAL INFARCTION OF INFEROLATERAL WALL SUBSEQUENT EPISODE OF CARE
	410.3 - ACUTE MYOCARDIAL INFARCTION OF INFEROPOSTERIOR WALL
	410.30 - ACUTE MYOCARDIAL INFARCTION OF INFEROPOSTERIOR WALL EPISODE OF CARE UNSPECIFIED
	410.31 - ACUTE MYOCARDIAL INFARCTION OF INFEROPOSTERIOR WALL INITIAL EPISODE OF CARE
	410.32 - ACUTE MYOCARDIAL INFARCTION OF INFEROPOSTERIOR WALL SUBSEQUENT EPISODE OF CARE
	410.4 - ACUTE MYOCARDIAL INFARCTION OF OTHER INFERIOR WALL
	410.40 - ACUTE MYOCARDIAL INFARCTION OF OTHER INFERIOR WALL EPISODE OF CARE UNSPECIFIED
	410.41 - ACUTE MYOCARDIAL INFARCTION OF OTHER INFERIOR WALL INITIAL EPISODE OF CARE
	410.42 - ACUTE MYOCARDIAL INFARCTION OF OTHER INFERIOR WALL SUBSEQUENT EPISODE OF CARE
	410.5 - ACUTE MYOCARDIAL INFARCTION OF OTHER LATERAL WALL
	410.50 - ACUTE MYOCARDIAL INFARCTION OF OTHER LATERAL WALL EPISODE OF CARE UNSPECIFIED
	410.51 - ACUTE MYOCARDIAL INFARCTION OF OTHER LATERAL WALL INITIAL EPISODE OF CARE
	410.52 - ACUTE MYOCARDIAL INFARCTION OF OTHER LATERAL WALL SUBSEQUENT EPISODE OF CARE
	410.6 - TRUE POSTERIOR WALL INFARCTION
	410.60 - TRUE POSTERIOR WALL INFARCTION EPISODE OF CARE UNSPECIFIED
	410.61 - TRUE POSTERIOR WALL INFARCTION INITIAL EPISODE OF CARE
	410.62 - TRUE POSTERIOR WALL INFARCTION SUBSEQUENT EPISODE OF CARE
	410.7 - SUBENDOCARDIAL INFARCTION
	410.70 - SUBENDOCARDIAL INFARCTION EPISODE OF CARE UNSPECIFIED
	410.71 - SUBENDOCARDIAL INFARCTION INITIAL EPISODE OF CARE
	410.72 - SUBENDOCARDIAL INFARCTION SUBSEQUENT EPISODE OF CARE
	410.8 - ACUTE MYOCARDIAL INFARCTION OF OTHER SPECIFIED SITES
	410.80 - ACUTE MYOCARDIAL INFARCTION OF OTHER SPECIFIED SITES EPISODE OF CARE UNSPECIFIED
	410.81 - ACUTE MYOCARDIAL INFARCTION OF OTHER SPECIFIED SITES INITIAL EPISODE OF CARE
	410.82 - ACUTE MYOCARDIAL INFARCTION OF OTHER SPECIFIED SITES SUBSEQUENT EPISODE OF CARE
	410.9 - ACUTE MYOCARDIAL INFARCTION OF UNSPECIFIED SITE
	410.90 - ACUTE MYOCARDIAL INFARCTION OF UNSPECIFIED SITE EPISODE OF CARE UNSPECIFIED
	410.91 - ACUTE MYOCARDIAL INFARCTION OF UNSPECIFIED SITE INITIAL EPISODE OF CARE
	410.92 - ACUTE MYOCARDIAL INFARCTION OF UNSPECIFIED SITE SUBSEQUENT EPISODE OF CARE
Severe bleeding
This event measure was defined as occurring when any of the following criteria were met:
	The occurrence of Inpatient with the following attributes:
	Diagnosis Code (Any Position), ICD-9 is any of: { "456.20", "530.82", "537.83", "562.02", "562.03", "562.12", "562.13", "568.81", "569.3", "569.85", "719.11", "423.0", "455.2", "455.5", "455.8", "456.0", "459.0", "530.7", "531.0", "531.00", "531.01", "532.0", "532.00", "532.01", "533.0", "533.00", "533.01", "534.0", "534.00", "534.01", "534.1", "534.10", "534.11", "534.2", "534.20", "534.21", "53…
	456.20 - ESOPHAGEAL VARICES IN DISEASES CLASSIFIED ELSEWHERE WITH BLEEDING
	530.82 - ESOPHAGEAL HEMORRHAGE
	537.83 - ANGIODYSPLASIA OF STOMACH AND DUODENUM WITH HEMORRHAGE
	562.02 - DIVERTICULOSIS OF SMALL INTESTINE WITH HEMORRHAGE
	562.03 - DIVERTICULITIS OF SMALL INTESTINE WITH HEMORRHAGE
	562.12 - DIVERTICULOSIS OF COLON WITH HEMORRHAGE
	562.13 - DIVERTICULITIS OF COLON WITH HEMORRHAGE
	568.81 - HEMOPERITONEUM (NONTRAUMATIC)
	569.3 - HEMORRHAGE OF RECTUM AND ANUS
	569.85 - ANGIODYSPLASIA OF INTESTINE WITH HEMORRHAGE
	719.11 - HERARTHROSIS INVOLVING SHOULDER REGION
	423.0 - HEMOPERICARDIUM
	455.2 - INTERNAL HEMORRHOIDS WITH OTHER COMPLICATION
	455.5 - EXTERNAL HEMORRHOIDS WITH OTHER COMPLICATION
	455.8 - UNSPECIFIED HEMORRHOIDS WITH OTHER COMPLICATION
	456.0 - ESOPHAGEAL VARICES WITH BLEEDING
	459.0 - HEMORRHAGE UNSPECIFIED
	530.7 - GASTROESOPHAGEAL LACERATION-HEMORRHAGE SYNDROME
	531.0 - ACUTE GASTRIC ULCER WITH HEMORRHAGE
	531.00 - ACUTE GASTRIC ULCER WITH HEMORRHAGE WITHOUT OBSTRUCTION
	531.01 - ACUTE GASTRIC ULCER WITH HEMORRHAGE WITH OBSTRUCTION
	532.0 - ACUTE DUODENAL ULCER WITH HEMORRHAGE
	532.00 - ACUTE DUODENAL ULCER WITH HEMORRHAGE WITHOUT OBSTRUCTION
	532.01 - ACUTE DUODENAL ULCER WITH HEMORRHAGE WITH OBSTRUCTION
	533.0 - ACUTE PEPTIC ULCER OF UNSPECIFIED SITE WITH HEMORRHAGE
	533.00 - ACUTE PEPTIC ULCER OF UNSPECIFIED SITE WITH HEMORRHAGE WITHOUT OBSTRUCTION
	533.01 - ACUTE PEPTIC ULCER OF UNSPECIFIED SITE WITH HEMORRHAGE WITH OBSTRUCTION
	534.0 - ACUTE GASTROJEJUNAL ULCER WITH HEMORRHAGE
	534.00 - ACUTE GASTROJEJUNAL ULCER WITH HEMORRHAGE WITHOUT OBSTRUCTION
	534.01 - ACUTE GASTROJEJUNAL ULCER WITH HEMORRHAGE WITH OBSTRUCTION
	534.1 - ACUTE GASTROJEJUNAL ULCER WITH PERFORATION
	534.10 - ACUTE GASTROJEJUNAL ULCER WITH PERFORATION WITHOUT OBSTRUCTION
	534.11 - ACUTE GASTROJEJUNAL ULCER WITH PERFORATION WITH OBSTRUCTION
	534.2 - ACUTE GASTROJEJUNAL ULCER WITH HEMORRHAGE AND PERFORATION
	534.20 - ACUTE GASTROJEJUNAL ULCER WITH HEMORRHAGE AND PERFORATION WITHOUT OBSTRUCTION
	534.21 - ACUTE GASTROJEJUNAL ULCER WITH HEMORRHAGE AND PERFORATION WITH OBSTRUCTION
	534.3 - ACUTE GASTROJEJUNAL ULCER WITHOUT MENTION OF HEMORRHAGE OR PERFORATION
	534.30 - ACUTE GASTROJEJUNAL ULCER WITHOUT HEMORRHAGE OR PERFORATION WITHOUT OBSTRUCTION
	534.31 - ACUTE GASTROJEJUNAL ULCER WITHOUT HEMORRHAGE OR PERFORATION WITH OBSTRUCTION
	534.4 - CHRONIC OR UNSPECIFIED GASTROJEJUNAL ULCER WITH HEMORRHAGE
	534.40 - CHRONIC OR UNSPECIFIED GASTROJEJUNAL ULCER WITH HEMORRHAGE WITHOUT OBSTRUCTION
	534.41 - CHRONIC OR UNSPECIFIED GASTROJEJUNAL ULCER WITH HEMORRHAGE WITH OBSTRUCTION
	534.5 - CHRONIC OR UNSPECIFIED GASTROJEJUNAL ULCER WITH PERFORATION
	534.50 - CHRONIC OR UNSPECIFIED GASTROJEJUNAL ULCER WITH PERFORATION WITHOUT OBSTRUCTION
	534.51 - CHRONIC OR UNSPECIFIED GASTROJEJUNAL ULCER WITH PERFORATION WITH OBSTRUCTION
	534.6 - CHRONIC OR UNSPECIFIED GASTROJEJUNAL ULCER WITH HEMORRHAGE AND PERFORATION
	534.60 - CHRONIC OR UNSPECIFIED GASTROJEJUNAL ULCER WITH HEMORRHAGE AND PERFORATION WITHOUT OBSTRUCTION
	534.61 - CHRONIC OR UNSPECIFIED GASTROJEJUNAL ULCER WITH HEMORRHAGE AND PERFORATION WITH OBSTRUCTION
	534.7 - CHRONIC GASTROJEJUNAL ULCER WITHOUT MENTION OF HEMORRHAGE OR PERFORATION
	534.70 - CHRONIC GASTROJEJUNAL ULCER WITHOUT HEMORRHAGE OR PERFORATION WITHOUT OBSTRUCTION
	534.71 - CHRONIC GASTROJEJUNAL ULCER WITHOUT HEMORRHAGE OR PERFORATION WITH OBSTRUCTION
	534.9 - GASTROJEJUNAL ULCER UNSPECIFIED AS ACUTE OR CHRONIC WITHOUT MENTION OF HEMORRHAGE OR PERFORATION
	534.90 - GASTROJEJUNAL ULCER UNSPECIFIED AS ACUTE OR CHRONIC WITHOUT HEMORRHAGE OR PERFORATION WITHOUT OBSTRUCTION
	534.91 - GASTROJEJUNAL ULCER UNSPECIFIED AS ACUTE OR CHRONIC WITHOUT HEMORRHAGE OR PERFORATION WITH OBSTRUCTION
	535.01 - ACUTE GASTRITIS WITH HEMORRHAGE
	578.0 - HEMATEMESIS
	578.1 - BLOOD IN STOOL
	578.9 - HEMORRHAGE OF GASTROINTESTINAL TRACT UNSPECIFIED
	599.7 - HEMATURIA
	599.70 - HEMATURIA UNSPECIFIED
	599.71 - GROSS HEMATURIA
	599.72 - MICROSCOPIC HEMATURIA
	784.7 - EPISTAXIS
	784.8 - HEMORRHAGE FROM THROAT
	786.3 - HEMOPTYSIS
	786.30 - HEMOPTYSIS UNSPECIFIED
	786.31 - ACUTE IDIOPATHIC PULMONARY HEMORRHAGE IN INFANTS
	786.39 - OTHER HEMOPTYSIS
	531.1 - ACUTE GASTRIC ULCER WITH PERFORATION
	531.10 - ACUTE GASTRIC ULCER WITH PERFORATION WITHOUT OBSTRUCTION
	531.11 - ACUTE GASTRIC ULCER WITH PERFORATION WITH OBSTRUCTION
	531.2 - ACUTE GASTRIC ULCER WITH HEMORRHAGE AND PERFORATION
	531.20 - ACUTE GASTRIC ULCER WITH HEMORRHAGE AND PERFORATION WITHOUT OBSTRUCTION
	531.21 - ACUTE GASTRIC ULCER WITH HEMORRHAGE AND PERFORATION WITH OBSTRUCTION
	531.3 - ACUTE GASTRIC ULCER WITHOUT MENTION OF HEMORRHAGE OR PERFORATION
	531.30 - ACUTE GASTRIC ULCER WITHOUT HEMORRHAGE OR PERFORATION WITHOUT OBSTRUCTION
	531.31 - ACUTE GASTRIC ULCER WITHOUT HEMORRHAGE OR PERFORATION WITH OBSTRUCTION
	531.4 - CHRONIC OR UNSPECIFIED GASTRIC ULCER WITH HEMORRHAGE
	531.40 - CHRONIC OR UNSPECIFIED GASTRIC ULCER WITH HEMORRHAGE WITHOUT OBSTRUCTION
	531.41 - CHRONIC OR UNSPECIFIED GASTRIC ULCER WITH HEMORRHAGE WITH OBSTRUCTION
	531.5 - CHRONIC OR UNSPECIFIED GASTRIC ULCER WITH PERFORATION
	531.50 - CHRONIC OR UNSPECIFIED GASTRIC ULCER WITH PERFORATION WITHOUT OBSTRUCTION
	531.51 - CHRONIC OR UNSPECIFIED GASTRIC ULCER WITH PERFORATION WITH OBSTRUCTION
	531.6 - CHRONIC OR UNSPECIFIED GASTRIC ULCER WITH HEMORRHAGE AND PERFORATION
	531.60 - CHRONIC OR UNSPECIFIED GASTRIC ULCER WITH HEMORRHAGE AND PERFORATION WITHOUT OBSTRUCTION
	531.61 - CHRONIC OR UNSPECIFIED GASTRIC ULCER WITH HEMORRHAGE AND PERFORATION WITH OBSTRUCTION
	532.1 - ACUTE DUODENAL ULCER WITH PERFORATION
	532.10 - ACUTE DUODENAL ULCER WITH PERFORATION WITHOUT OBSTRUCTION
	532.11 - ACUTE DUODENAL ULCER WITH PERFORATION WITH OBSTRUCTION
	532.2 - ACUTE DUODENAL ULCER WITH HEMORRHAGE AND PERFORATION
	532.20 - ACUTE DUODENAL ULCER WITH HEMORRHAGE AND PERFORATION WITHOUT OBSTRUCTION
	532.21 - ACUTE DUODENAL ULCER WITH HEMORRHAGE AND PERFORATION WITH OBSTRUCTION
	532.3 - ACUTE DUODENAL ULCER WITHOUT MENTION OF HEMORRHAGE OR PERFORATION
	532.30 - ACUTE DUODENAL ULCER WITHOUT HEMORRHAGE OR PERFORATION WITHOUT OBSTRUCTION
	532.31 - ACUTE DUODENAL ULCER WITHOUT HEMORRHAGE OR PERFORATION WITH OBSTRUCTION
	532.4 - CHRONIC OR UNSPECIFIED DUODENAL ULCER WITH HEMORRHAGE
	532.40 - CHRONIC OR UNSPECIFIED DUODENAL ULCER WITH HEMORRHAGE WITHOUT OBSTRUCTION
	532.41 - CHRONIC OR UNSPECIFIED DUODENAL ULCER WITH HEMORRHAGE WITH OBSTRUCTION
	532.5 - CHRONIC OR UNSPECIFIED DUODENAL ULCER WITH PERFORATION
	532.50 - CHRONIC OR UNSPECIFIED DUODENAL ULCER WITH PERFORATION WITHOUT OBSTRUCTION
	532.51 - CHRONIC OR UNSPECIFIED DUODENAL ULCER WITH PERFORATION WITH OBSTRUCTION
	532.6 - CHRONIC OR UNSPECIFIED DUODENAL ULCER WITH HEMORRHAGE AND PERFORATION
	532.60 - CHRONIC OR UNSPECIFIED DUODENAL ULCER WITH HEMORRHAGE AND PERFORATION WITHOUT OBSTRUCTION
	532.61 - CHRONIC OR UNSPECIFIED DUODENAL ULCER WITH HEMORRHAGE AND PERFORATION WITH OBSTRUCTION
	533.1 - ACUTE PEPTIC ULCER OF UNSPECIFIED SITE WITH PERFORATION
	533.10 - ACUTE PEPTIC ULCER OF UNSPECIFIED SITE WITH PERFORATION WITHOUT OBSTRUCTION
	533.11 - ACUTE PEPTIC ULCER OF UNSPECIFIED SITE WITH PERFORATION WITH OBSTRUCTION
	533.2 - ACUTE PEPTIC ULCER OF UNSPECIFIED SITE WITH HEMORRHAGE AND PERFORATION
	533.20 - ACUTE PEPTIC ULCER OF UNSPECIFIED SITE WITH HEMORRHAGE AND PERFORATION WITHOUT OBSTRUCTION
	533.21 - ACUTE PEPTIC ULCER OF UNSPECIFIED SITE WITH HEMORRHAGE AND PERFORATION WITH OBSTRUCTION
	533.3 - ACUTE PEPTIC ULCER OF UNSPECIFIED SITE WITHOUT MENTION OF HEMORRHAGE AND PERFORATION
	533.30 - ACUTE PEPTIC ULCER OF UNSPECIFIED SITE WITHOUT HEMORRHAGE AND PERFORATION WITHOUT OBSTRUCTION
	533.31 - ACUTE PEPTIC ULCER OF UNSPECIFIED SITE WITHOUT HEMORRHAGE AND PERFORATION WITH OBSTRUCTION
	533.4 - CHRONIC OR UNSPECIFIED PEPTIC ULCER OF UNSPECIFIED SITE WITH HEMORRHAGE
	533.40 - CHRONIC OR UNSPECIFIED PEPTIC ULCER OF UNSPECIFIED SITE WITH HEMORRHAGE WITHOUT OBSTRUCTION
	533.41 - CHRONIC OR UNSPECIFIED PEPTIC ULCER OF UNSPECIFIED SITE WITH HEMORRHAGE WITH OBSTRUCTION
	533.5 - CHRONIC OR UNSPECIFIED PEPTIC ULCER OF UNSPECIFIED SITE WITH PERFORATION
	533.50 - CHRONIC OR UNSPECIFIED PEPTIC ULCER OF UNSPECIFIED SITE WITH PERFORATION WITHOUT OBSTRUCTION
	533.51 - CHRONIC OR UNSPECIFIED PEPTIC ULCER OF UNSPECIFIED SITE WITH PERFORATION WITH OBSTRUCTION
	533.6 - CHRONIC OR UNSPECIFIED PEPTIC ULCER OF UNSPECIFIED SITE WITH HEMORRHAGE AND PERFORATION
	533.60 - CHRONIC OR UNSPECIFIED PEPTIC ULCER OF UNSPECIFIED SITE WITH HEMORRHAGE AND PERFORATION WITHOUT OBSTRUCTION
	533.61 - CHRONIC OR UNSPECIFIED PEPTIC ULCER OF UNSPECIFIED SITE WITH HEMORRHAGE AND PERFORATION WITH OBSTRUCTION
	535.11 - ATROPHIC GASTRITIS WITH HEMORRHAGE
	535.21 - GASTRIC MUCOSAL HYPERTROPHY WITH HEMORRHAGE
	535.31 - ALCOHOLIC GASTRITIS WITH HEMORRHAGE
	535.41 - OTHER SPECIFIED GASTRITIS WITH HEMORRHAGE
	535.51 - UNSPECIFIED GASTRITIS AND GASTRODUODENITIS WITH HEMORRHAGE
	535.61 - DUODENITIS WITH HEMORRHAGE
	The occurrence of Outpatient with the following attributes:
	Diagnosis Code (Any Position), ICD-9 is any of: { "423.0", "455.2", "455.5", "455.8", "456.0", "456.20", "459.0", "530.7", "530.82", "531.0", "531.00", "531.01", "531.1", "531.10", "531.11", "531.2", "531.20", "531.21", "531.3", "531.30", "531.31", "531.4", "531.40", "531.41", "531.5", "531.50", "531.51", "531.6", "531.60", "531.61", "532.0", "532.00", "532.01", "532.1", "532.10", "532.11", "532.…
	423.0 - HEMOPERICARDIUM
	455.2 - INTERNAL HEMORRHOIDS WITH OTHER COMPLICATION
	455.5 - EXTERNAL HEMORRHOIDS WITH OTHER COMPLICATION
	455.8 - UNSPECIFIED HEMORRHOIDS WITH OTHER COMPLICATION
	456.0 - ESOPHAGEAL VARICES WITH BLEEDING
	456.20 - ESOPHAGEAL VARICES IN DISEASES CLASSIFIED ELSEWHERE WITH BLEEDING
	459.0 - HEMORRHAGE UNSPECIFIED
	530.7 - GASTROESOPHAGEAL LACERATION-HEMORRHAGE SYNDROME
	530.82 - ESOPHAGEAL HEMORRHAGE
	531.0 - ACUTE GASTRIC ULCER WITH HEMORRHAGE
	531.00 - ACUTE GASTRIC ULCER WITH HEMORRHAGE WITHOUT OBSTRUCTION
	531.01 - ACUTE GASTRIC ULCER WITH HEMORRHAGE WITH OBSTRUCTION
	531.1 - ACUTE GASTRIC ULCER WITH PERFORATION
	531.10 - ACUTE GASTRIC ULCER WITH PERFORATION WITHOUT OBSTRUCTION
	531.11 - ACUTE GASTRIC ULCER WITH PERFORATION WITH OBSTRUCTION
	531.2 - ACUTE GASTRIC ULCER WITH HEMORRHAGE AND PERFORATION
	531.20 - ACUTE GASTRIC ULCER WITH HEMORRHAGE AND PERFORATION WITHOUT OBSTRUCTION
	531.21 - ACUTE GASTRIC ULCER WITH HEMORRHAGE AND PERFORATION WITH OBSTRUCTION
	531.3 - ACUTE GASTRIC ULCER WITHOUT MENTION OF HEMORRHAGE OR PERFORATION
	531.30 - ACUTE GASTRIC ULCER WITHOUT HEMORRHAGE OR PERFORATION WITHOUT OBSTRUCTION
	531.31 - ACUTE GASTRIC ULCER WITHOUT HEMORRHAGE OR PERFORATION WITH OBSTRUCTION
	531.4 - CHRONIC OR UNSPECIFIED GASTRIC ULCER WITH HEMORRHAGE
	531.40 - CHRONIC OR UNSPECIFIED GASTRIC ULCER WITH HEMORRHAGE WITHOUT OBSTRUCTION
	531.41 - CHRONIC OR UNSPECIFIED GASTRIC ULCER WITH HEMORRHAGE WITH OBSTRUCTION
	531.5 - CHRONIC OR UNSPECIFIED GASTRIC ULCER WITH PERFORATION
	531.50 - CHRONIC OR UNSPECIFIED GASTRIC ULCER WITH PERFORATION WITHOUT OBSTRUCTION
	531.51 - CHRONIC OR UNSPECIFIED GASTRIC ULCER WITH PERFORATION WITH OBSTRUCTION
	531.6 - CHRONIC OR UNSPECIFIED GASTRIC ULCER WITH HEMORRHAGE AND PERFORATION
	531.60 - CHRONIC OR UNSPECIFIED GASTRIC ULCER WITH HEMORRHAGE AND PERFORATION WITHOUT OBSTRUCTION
	531.61 - CHRONIC OR UNSPECIFIED GASTRIC ULCER WITH HEMORRHAGE AND PERFORATION WITH OBSTRUCTION
	532.0 - ACUTE DUODENAL ULCER WITH HEMORRHAGE
	532.00 - ACUTE DUODENAL ULCER WITH HEMORRHAGE WITHOUT OBSTRUCTION
	532.01 - ACUTE DUODENAL ULCER WITH HEMORRHAGE WITH OBSTRUCTION
	532.1 - ACUTE DUODENAL ULCER WITH PERFORATION
	532.10 - ACUTE DUODENAL ULCER WITH PERFORATION WITHOUT OBSTRUCTION
	532.11 - ACUTE DUODENAL ULCER WITH PERFORATION WITH OBSTRUCTION
	532.2 - ACUTE DUODENAL ULCER WITH HEMORRHAGE AND PERFORATION
	532.20 - ACUTE DUODENAL ULCER WITH HEMORRHAGE AND PERFORATION WITHOUT OBSTRUCTION
	532.21 - ACUTE DUODENAL ULCER WITH HEMORRHAGE AND PERFORATION WITH OBSTRUCTION
	532.3 - ACUTE DUODENAL ULCER WITHOUT MENTION OF HEMORRHAGE OR PERFORATION
	532.30 - ACUTE DUODENAL ULCER WITHOUT HEMORRHAGE OR PERFORATION WITHOUT OBSTRUCTION
	532.31 - ACUTE DUODENAL ULCER WITHOUT HEMORRHAGE OR PERFORATION WITH OBSTRUCTION
	532.4 - CHRONIC OR UNSPECIFIED DUODENAL ULCER WITH HEMORRHAGE
	532.40 - CHRONIC OR UNSPECIFIED DUODENAL ULCER WITH HEMORRHAGE WITHOUT OBSTRUCTION
	532.41 - CHRONIC OR UNSPECIFIED DUODENAL ULCER WITH HEMORRHAGE WITH OBSTRUCTION
	532.5 - CHRONIC OR UNSPECIFIED DUODENAL ULCER WITH PERFORATION
	532.50 - CHRONIC OR UNSPECIFIED DUODENAL ULCER WITH PERFORATION WITHOUT OBSTRUCTION
	532.51 - CHRONIC OR UNSPECIFIED DUODENAL ULCER WITH PERFORATION WITH OBSTRUCTION
	532.6 - CHRONIC OR UNSPECIFIED DUODENAL ULCER WITH HEMORRHAGE AND PERFORATION
	532.60 - CHRONIC OR UNSPECIFIED DUODENAL ULCER WITH HEMORRHAGE AND PERFORATION WITHOUT OBSTRUCTION
	532.61 - CHRONIC OR UNSPECIFIED DUODENAL ULCER WITH HEMORRHAGE AND PERFORATION WITH OBSTRUCTION
	533.0 - ACUTE PEPTIC ULCER OF UNSPECIFIED SITE WITH HEMORRHAGE
	533.00 - ACUTE PEPTIC ULCER OF UNSPECIFIED SITE WITH HEMORRHAGE WITHOUT OBSTRUCTION
	533.01 - ACUTE PEPTIC ULCER OF UNSPECIFIED SITE WITH HEMORRHAGE WITH OBSTRUCTION
	533.1 - ACUTE PEPTIC ULCER OF UNSPECIFIED SITE WITH PERFORATION
	533.10 - ACUTE PEPTIC ULCER OF UNSPECIFIED SITE WITH PERFORATION WITHOUT OBSTRUCTION
	533.11 - ACUTE PEPTIC ULCER OF UNSPECIFIED SITE WITH PERFORATION WITH OBSTRUCTION
	533.2 - ACUTE PEPTIC ULCER OF UNSPECIFIED SITE WITH HEMORRHAGE AND PERFORATION
	533.20 - ACUTE PEPTIC ULCER OF UNSPECIFIED SITE WITH HEMORRHAGE AND PERFORATION WITHOUT OBSTRUCTION
	533.21 - ACUTE PEPTIC ULCER OF UNSPECIFIED SITE WITH HEMORRHAGE AND PERFORATION WITH OBSTRUCTION
	533.3 - ACUTE PEPTIC ULCER OF UNSPECIFIED SITE WITHOUT MENTION OF HEMORRHAGE AND PERFORATION
	533.30 - ACUTE PEPTIC ULCER OF UNSPECIFIED SITE WITHOUT HEMORRHAGE AND PERFORATION WITHOUT OBSTRUCTION
	533.31 - ACUTE PEPTIC ULCER OF UNSPECIFIED SITE WITHOUT HEMORRHAGE AND PERFORATION WITH OBSTRUCTION
	533.4 - CHRONIC OR UNSPECIFIED PEPTIC ULCER OF UNSPECIFIED SITE WITH HEMORRHAGE
	533.40 - CHRONIC OR UNSPECIFIED PEPTIC ULCER OF UNSPECIFIED SITE WITH HEMORRHAGE WITHOUT OBSTRUCTION
	533.41 - CHRONIC OR UNSPECIFIED PEPTIC ULCER OF UNSPECIFIED SITE WITH HEMORRHAGE WITH OBSTRUCTION
	533.5 - CHRONIC OR UNSPECIFIED PEPTIC ULCER OF UNSPECIFIED SITE WITH PERFORATION
	533.50 - CHRONIC OR UNSPECIFIED PEPTIC ULCER OF UNSPECIFIED SITE WITH PERFORATION WITHOUT OBSTRUCTION
	533.51 - CHRONIC OR UNSPECIFIED PEPTIC ULCER OF UNSPECIFIED SITE WITH PERFORATION WITH OBSTRUCTION
	533.6 - CHRONIC OR UNSPECIFIED PEPTIC ULCER OF UNSPECIFIED SITE WITH HEMORRHAGE AND PERFORATION
	533.60 - CHRONIC OR UNSPECIFIED PEPTIC ULCER OF UNSPECIFIED SITE WITH HEMORRHAGE AND PERFORATION WITHOUT OBSTRUCTION
	533.61 - CHRONIC OR UNSPECIFIED PEPTIC ULCER OF UNSPECIFIED SITE WITH HEMORRHAGE AND PERFORATION WITH OBSTRUCTION
	534.0 - ACUTE GASTROJEJUNAL ULCER WITH HEMORRHAGE
	534.00 - ACUTE GASTROJEJUNAL ULCER WITH HEMORRHAGE WITHOUT OBSTRUCTION
	534.01 - ACUTE GASTROJEJUNAL ULCER WITH HEMORRHAGE WITH OBSTRUCTION
	534.1 - ACUTE GASTROJEJUNAL ULCER WITH PERFORATION
	534.10 - ACUTE GASTROJEJUNAL ULCER WITH PERFORATION WITHOUT OBSTRUCTION
	534.11 - ACUTE GASTROJEJUNAL ULCER WITH PERFORATION WITH OBSTRUCTION
	534.2 - ACUTE GASTROJEJUNAL ULCER WITH HEMORRHAGE AND PERFORATION
	534.20 - ACUTE GASTROJEJUNAL ULCER WITH HEMORRHAGE AND PERFORATION WITHOUT OBSTRUCTION
	534.21 - ACUTE GASTROJEJUNAL ULCER WITH HEMORRHAGE AND PERFORATION WITH OBSTRUCTION
	534.3 - ACUTE GASTROJEJUNAL ULCER WITHOUT MENTION OF HEMORRHAGE OR PERFORATION
	534.30 - ACUTE GASTROJEJUNAL ULCER WITHOUT HEMORRHAGE OR PERFORATION WITHOUT OBSTRUCTION
	534.31 - ACUTE GASTROJEJUNAL ULCER WITHOUT HEMORRHAGE OR PERFORATION WITH OBSTRUCTION
	534.4 - CHRONIC OR UNSPECIFIED GASTROJEJUNAL ULCER WITH HEMORRHAGE
	534.40 - CHRONIC OR UNSPECIFIED GASTROJEJUNAL ULCER WITH HEMORRHAGE WITHOUT OBSTRUCTION
	534.41 - CHRONIC OR UNSPECIFIED GASTROJEJUNAL ULCER WITH HEMORRHAGE WITH OBSTRUCTION
	534.5 - CHRONIC OR UNSPECIFIED GASTROJEJUNAL ULCER WITH PERFORATION
	534.50 - CHRONIC OR UNSPECIFIED GASTROJEJUNAL ULCER WITH PERFORATION WITHOUT OBSTRUCTION
	534.51 - CHRONIC OR UNSPECIFIED GASTROJEJUNAL ULCER WITH PERFORATION WITH OBSTRUCTION
	534.6 - CHRONIC OR UNSPECIFIED GASTROJEJUNAL ULCER WITH HEMORRHAGE AND PERFORATION
	534.60 - CHRONIC OR UNSPECIFIED GASTROJEJUNAL ULCER WITH HEMORRHAGE AND PERFORATION WITHOUT OBSTRUCTION
	534.61 - CHRONIC OR UNSPECIFIED GASTROJEJUNAL ULCER WITH HEMORRHAGE AND PERFORATION WITH OBSTRUCTION
	534.7 - CHRONIC GASTROJEJUNAL ULCER WITHOUT MENTION OF HEMORRHAGE OR PERFORATION
	534.70 - CHRONIC GASTROJEJUNAL ULCER WITHOUT HEMORRHAGE OR PERFORATION WITHOUT OBSTRUCTION
	534.71 - CHRONIC GASTROJEJUNAL ULCER WITHOUT HEMORRHAGE OR PERFORATION WITH OBSTRUCTION
	534.9 - GASTROJEJUNAL ULCER UNSPECIFIED AS ACUTE OR CHRONIC WITHOUT MENTION OF HEMORRHAGE OR PERFORATION
	534.90 - GASTROJEJUNAL ULCER UNSPECIFIED AS ACUTE OR CHRONIC WITHOUT HEMORRHAGE OR PERFORATION WITHOUT OBSTRUCTION
	534.91 - GASTROJEJUNAL ULCER UNSPECIFIED AS ACUTE OR CHRONIC WITHOUT HEMORRHAGE OR PERFORATION WITH OBSTRUCTION
	535.01 - ACUTE GASTRITIS WITH HEMORRHAGE
	535.11 - ATROPHIC GASTRITIS WITH HEMORRHAGE
	535.21 - GASTRIC MUCOSAL HYPERTROPHY WITH HEMORRHAGE
	535.31 - ALCOHOLIC GASTRITIS WITH HEMORRHAGE
	535.41 - OTHER SPECIFIED GASTRITIS WITH HEMORRHAGE
	535.51 - UNSPECIFIED GASTRITIS AND GASTRODUODENITIS WITH HEMORRHAGE
	535.61 - DUODENITIS WITH HEMORRHAGE
	537.83 - ANGIODYSPLASIA OF STOMACH AND DUODENUM WITH HEMORRHAGE
	562.02 - DIVERTICULOSIS OF SMALL INTESTINE WITH HEMORRHAGE
	562.03 - DIVERTICULITIS OF SMALL INTESTINE WITH HEMORRHAGE
	562.12 - DIVERTICULOSIS OF COLON WITH HEMORRHAGE
	562.13 - DIVERTICULITIS OF COLON WITH HEMORRHAGE
	568.81 - HEMOPERITONEUM (NONTRAUMATIC)
	569.3 - HEMORRHAGE OF RECTUM AND ANUS
	569.85 - ANGIODYSPLASIA OF INTESTINE WITH HEMORRHAGE
	578.0 - HEMATEMESIS
	578.1 - BLOOD IN STOOL
	578.9 - HEMORRHAGE OF GASTROINTESTINAL TRACT UNSPECIFIED
	599.7 - HEMATURIA
	599.70 - HEMATURIA UNSPECIFIED
	599.71 - GROSS HEMATURIA
	599.72 - MICROSCOPIC HEMATURIA
	719.11 - HERARTHROSIS INVOLVING SHOULDER REGION
	784.7 - EPISTAXIS
	784.8 - HEMORRHAGE FROM THROAT
	786.3 - HEMOPTYSIS
	786.30 - HEMOPTYSIS UNSPECIFIED
	786.31 - ACUTE IDIOPATHIC PULMONARY HEMORRHAGE IN INFANTS
	786.39 - OTHER HEMOPTYSIS
ACE inhibitor
This event measure was defined as occurring when any of the following criteria were met:
	The occurrence of Drug with the following attributes:
	Generic Name is any of: { "BENAZEPRIL HCL", "BENAZEPRIL HCL/HYDROCHLOROTHIAZIDE", "CAPTOPRIL", "CAPTOPRIL/HYDROCHLOROTHIAZIDE", "ENALAPRIL MALEATE", "ENALAPRIL MALEATE/DILTIAZEM MALATE", "ENALAPRIL MALEATE/FELODIPINE", "ENALAPRIL MALEATE/HYDROCHLOROTHIAZIDE", "ENALAPRILAT DIHYDRATE", "FOSINOPRIL SODIUM", "FOSINOPRIL SODIUM/HYDROCHLOROTHIAZIDE", "LISINOPRIL", "LISINOPRIL/DIETARY SUPPLEMENT,COMB.10…
	BENAZEPRIL HCL
	BENAZEPRIL HCL/HYDROCHLOROTHIAZIDE
	CAPTOPRIL
	CAPTOPRIL/HYDROCHLOROTHIAZIDE
	ENALAPRIL MALEATE
	ENALAPRIL MALEATE/DILTIAZEM MALATE
	ENALAPRIL MALEATE/FELODIPINE
	ENALAPRIL MALEATE/HYDROCHLOROTHIAZIDE
	ENALAPRILAT DIHYDRATE
	FOSINOPRIL SODIUM
	FOSINOPRIL SODIUM/HYDROCHLOROTHIAZIDE
	LISINOPRIL
	LISINOPRIL/DIETARY SUPPLEMENT,COMB.10
	LISINOPRIL/HYDROCHLOROTHIAZIDE
	MOEXIPRIL HCL
	MOEXIPRIL HCL/HYDROCHLOROTHIAZIDE
	PERINDOPRIL ARGININE/AMLODIPINE BESYLATE
	PERINDOPRIL ERBUMINE
	QUINAPRIL HCL
	QUINAPRIL HCL/HYDROCHLOROTHIAZIDE
	RAMIPRIL
	TRANDOLAPRIL
	TRANDOLAPRIL/VERAPAMIL HCL
Acute renal disease
This event measure was defined as occurring when any of the following criteria were met:
	The occurrence of Inpatient with the following attributes:
	Diagnosis Code (Any Position) is any of: { "572.4", "580", "580.0", "580.4", "580.8", "580.81", "580.89", "580.9", "582.4", "584", "584.5", "584.6", "584.7", "584.8", "584.9", "642.1", "642.10", "642.11", "642.12", "642.13", "642.14", "791.2", "791.3" }
	572.4 - (ICD9) HEPATORENAL SYNDROME
	580 - (ICD9) ACUTE GLOMERULONEPHRITIS
	580.0 - (ICD9) ACUTE GLOMERULONEPHRITIS WITH LESION OF PROLIFERATIVE GLOMERULONEPHRITIS
	580.4 - (ICD9) ACUTE GLOMERULONEPHRITIS WITH LESION OF RAPIDLY PROGRESSIVE GLOMERULONEPHRITIS
	580.8 - (ICD9) ACUTE GLOMERULONEPHRITIS WITH OTHER SPECIFIED PATHOLOGICAL LESION IN KIDNEY
	580.81 - (ICD9) ACUTE GLOMERULONEPHRITIS IN DISEASES CLASSIFIED ELSEWHERE
	580.89 - (ICD9) ACUTE GLOMERULONEPHRITIS WITH OTHER SPECIFIED PATHOLOGICAL LESION IN KIDNEY
	580.9 - (ICD9) ACUTE GLOMERULONEPHRITIS WITH UNSPECIFIED PATHOLOGICAL LESION IN KIDNEY
	582.4 - (ICD9) CHRONIC GLOMERULONEPHRITIS WITH LESION OF RAPIDLY PROGRESSIVE GLOMERULONEPHRITIS
	584 - (ICD9) ACUTE KIDNEY FAILURE
	584.5 - (ICD9) ACUTE KIDNEY FAILURE WITH LESION OF TUBULAR NECROSIS
	584.6 - (ICD9) ACUTE KIDNEY FAILURE WITH LESION OF RENAL CORTICAL NECROSIS
	584.7 - (ICD9) ACUTE KIDNEY FAILURE WITH LESION OF RENAL MEDULLARY (PAPILLARY) NECROSIS
	584.8 - (ICD9) ACUTE KIDNEY FAILURE WITH OTHER SPECIFIED PATHOLOGICAL LESION IN KIDNEY
	584.9 - (ICD9) ACUTE KIDNEY FAILURE UNSPECIFIED
	642.1 - (ICD9) HYPERTENSION SECONDARY TO RENAL DISEASE COMPLICATING PREGNANCY CHILDBIRTH AND THE PUERPERIUM
	642.10 - (ICD9) HYPERTENSION SECONDARY TO RENAL DISEASE COMPLICATING PREGNANCY CHILDBIRTH AND THE PUERPERIUM UNSPECIFIED AS TO EPISODE OF CARE
	642.11 - (ICD9) HYPERTENSION SECONDARY TO RENAL DISEASE WITH DELIVERY
	642.12 - (ICD9) HYPERTENSION SECONDARY TO RENAL DISEASE WITH DELIVERY WITH POSTPARTUM COMPLICATION
	642.13 - (ICD9) HYPERTENSION SECONDARY TO RENAL DISEASE ANTEPARTUM
	642.14 - (ICD9) HYPERTENSION SECONDARY TO RENAL DISEASE POSTPARTUM
	791.2 - (ICD9) HEMOGLOBINURIA
	791.3 - (ICD9) MYOGLOBINURIA
	The occurrence of Outpatient with the following attributes:
	Diagnosis Code (Any Position) is any of: { "580.89", "572.4", "580", "580.0", "580.4", "580.8", "580.81", "580.9", "582.4", "584", "584.5", "584.6", "584.7", "584.8", "584.9", "642.1", "642.10", "642.11", "642.12", "642.13", "642.14", "791.2", "791.3" }
	580.89 - (ICD9) ACUTE GLOMERULONEPHRITIS WITH OTHER SPECIFIED PATHOLOGICAL LESION IN KIDNEY
	572.4 - (ICD9) HEPATORENAL SYNDROME
	580 - (ICD9) ACUTE GLOMERULONEPHRITIS
	580.0 - (ICD9) ACUTE GLOMERULONEPHRITIS WITH LESION OF PROLIFERATIVE GLOMERULONEPHRITIS
	580.4 - (ICD9) ACUTE GLOMERULONEPHRITIS WITH LESION OF RAPIDLY PROGRESSIVE GLOMERULONEPHRITIS
	580.8 - (ICD9) ACUTE GLOMERULONEPHRITIS WITH OTHER SPECIFIED PATHOLOGICAL LESION IN KIDNEY
	580.81 - (ICD9) ACUTE GLOMERULONEPHRITIS IN DISEASES CLASSIFIED ELSEWHERE
	580.9 - (ICD9) ACUTE GLOMERULONEPHRITIS WITH UNSPECIFIED PATHOLOGICAL LESION IN KIDNEY
	582.4 - (ICD9) CHRONIC GLOMERULONEPHRITIS WITH LESION OF RAPIDLY PROGRESSIVE GLOMERULONEPHRITIS
	584 - (ICD9) ACUTE KIDNEY FAILURE
	584.5 - (ICD9) ACUTE KIDNEY FAILURE WITH LESION OF TUBULAR NECROSIS
	584.6 - (ICD9) ACUTE KIDNEY FAILURE WITH LESION OF RENAL CORTICAL NECROSIS
	584.7 - (ICD9) ACUTE KIDNEY FAILURE WITH LESION OF RENAL MEDULLARY (PAPILLARY) NECROSIS
	584.8 - (ICD9) ACUTE KIDNEY FAILURE WITH OTHER SPECIFIED PATHOLOGICAL LESION IN KIDNEY
	584.9 - (ICD9) ACUTE KIDNEY FAILURE UNSPECIFIED
	642.1 - (ICD9) HYPERTENSION SECONDARY TO RENAL DISEASE COMPLICATING PREGNANCY CHILDBIRTH AND THE PUERPERIUM
	642.10 - (ICD9) HYPERTENSION SECONDARY TO RENAL DISEASE COMPLICATING PREGNANCY CHILDBIRTH AND THE PUERPERIUM UNSPECIFIED AS TO EPISODE OF CARE
	642.11 - (ICD9) HYPERTENSION SECONDARY TO RENAL DISEASE WITH DELIVERY
	642.12 - (ICD9) HYPERTENSION SECONDARY TO RENAL DISEASE WITH DELIVERY WITH POSTPARTUM COMPLICATION
	642.13 - (ICD9) HYPERTENSION SECONDARY TO RENAL DISEASE ANTEPARTUM
	642.14 - (ICD9) HYPERTENSION SECONDARY TO RENAL DISEASE POSTPARTUM
	791.2 - (ICD9) HEMOGLOBINURIA
	791.3 - (ICD9) MYOGLOBINURIA
Any stroke
This event measure was defined as occurring when any of the following criteria were met:
	The occurrence of Inpatient with the following attributes:
	Diagnosis Code (Any Position) is any of: { "430", "431", "433", "433.0", "433.00", "433.01", "433.1", "433.10", "433.11", "433.2", "433.20", "433.21", "433.3", "433.30", "433.31", "433.8", "433.80", "433.81", "433.9", "433.90", "433.91", "434", "434.0", "434.00", "434.01", "434.1", "434.10", "434.11", "434.9", "434.90", "434.91", "436" }
	430 - (ICD9) SUBARACHNOID HEMORRHAGE
	431 - (ICD9) INTRACEREBRAL HEMORRHAGE
	433 - (ICD9) OCCLUSION AND STENOSIS OF PRECEREBRAL ARTERIES
	433.0 - (ICD9) OCCLUSION AND STENOSIS OF BASILAR ARTERY
	433.00 - (ICD9) OCCLUSION AND STENOSIS OF BASILAR ARTERY WITHOUT CEREBRAL INFARCTION
	433.01 - (ICD9) OCCLUSION AND STENOSIS OF BASILAR ARTERY WITH CEREBRAL INFARCTION
	433.1 - (ICD9) OCCLUSION AND STENOSIS OF CAROTID ARTERY
	433.10 - (ICD9) OCCLUSION AND STENOSIS OF CAROTID ARTERY WITHOUT CEREBRAL INFARCTION
	433.11 - (ICD9) OCCLUSION AND STENOSIS OF CAROTID ARTERY WITH CEREBRAL INFARCTION
	433.2 - (ICD9) OCCLUSION AND STENOSIS OF VERTEBRAL ARTERY
	433.20 - (ICD9) OCCLUSION AND STENOSIS OF VERTEBRAL ARTERY WITHOUT CEREBRAL INFARCTION
	433.21 - (ICD9) OCCLUSION AND STENOSIS OF VERTEBRAL ARTERY WITH CEREBRAL INFARCTION
	433.3 - (ICD9) OCCLUSION AND STENOSIS OF MULTIPLE AND BILATERAL PRECEREBRAL ARTERIES
	433.30 - (ICD9) OCCLUSION AND STENOSIS OF MULTIPLE AND BILATERAL PRECEREBRAL ARTERIES WITHOUT CEREBRAL INFARCTION
	433.31 - (ICD9) OCCLUSION AND STENOSIS OF MULTIPLE AND BILATERAL PRECEREBRAL ARTERIES WITH CEREBRAL INFARCTION
	433.8 - (ICD9) OCCLUSION AND STENOSIS OF OTHER SPECIFIED PRECEREBRAL ARTERY
	433.80 - (ICD9) OCCLUSION AND STENOSIS OF OTHER SPECIFIED PRECEREBRAL ARTERY WITHOUT CEREBRAL INFARCTION
	433.81 - (ICD9) OCCLUSION AND STENOSIS OF OTHER SPECIFIED PRECEREBRAL ARTERY WITH CEREBRAL INFARCTION
	433.9 - (ICD9) OCCLUSION AND STENOSIS OF UNSPECIFIED PRECEREBRAL ARTERY
	433.90 - (ICD9) OCCLUSION AND STENOSIS OF UNSPECIFIED PRECEREBRAL ARTERY WITHOUT CEREBRAL INFARCTION
	433.91 - (ICD9) OCCLUSION AND STENOSIS OF UNSPECIFIED PRECEREBRAL ARTERY WITH CEREBRAL INFARCTION
	434 - (ICD9) OCCLUSION OF CEREBRAL ARTERIES
	434.0 - (ICD9) CEREBRAL THROMBOSIS
	434.00 - (ICD9) CEREBRAL THROMBOSIS WITHOUT CEREBRAL INFARCTION
	434.01 - (ICD9) CEREBRAL THROMBOSIS WITH CEREBRAL INFARCTION
	434.1 - (ICD9) CEREBRAL EMBOLISM
	434.10 - (ICD9) CEREBRAL EMBOLISM WITHOUT CEREBRAL INFARCTION
	434.11 - (ICD9) CEREBRAL EMBOLISM WITH CEREBRAL INFARCTION
	434.9 - (ICD9) CEREBRAL ARTERY OCCLUSION UNSPECIFIED
	434.90 - (ICD9) CEREBRAL ARTERY OCCLUSION UNSPECIFIED WITHOUT CEREBRAL INFARCTION
	434.91 - (ICD9) CEREBRAL ARTERY OCCLUSION UNSPECIFIED WITH CEREBRAL INFARCTION
	436 - (ICD9) ACUTE BUT ILL-DEFINED CEREBROVASCULAR DISEASE
	The occurrence of Outpatient with the following attributes:
	Diagnosis Code (Any Position) is any of: { "430", "431", "433", "433.0", "433.00", "433.01", "433.1", "433.10", "433.11", "433.2", "433.20", "433.21", "433.3", "433.30", "433.31", "433.8", "433.80", "433.81", "433.9", "433.90", "433.91", "434", "434.0", "434.00", "434.01", "434.1", "434.10", "434.11", "434.9", "434.90", "434.91", "436" }
	430 - (ICD9) SUBARACHNOID HEMORRHAGE
	431 - (ICD9) INTRACEREBRAL HEMORRHAGE
	433 - (ICD9) OCCLUSION AND STENOSIS OF PRECEREBRAL ARTERIES
	433.0 - (ICD9) OCCLUSION AND STENOSIS OF BASILAR ARTERY
	433.00 - (ICD9) OCCLUSION AND STENOSIS OF BASILAR ARTERY WITHOUT CEREBRAL INFARCTION
	433.01 - (ICD9) OCCLUSION AND STENOSIS OF BASILAR ARTERY WITH CEREBRAL INFARCTION
	433.1 - (ICD9) OCCLUSION AND STENOSIS OF CAROTID ARTERY
	433.10 - (ICD9) OCCLUSION AND STENOSIS OF CAROTID ARTERY WITHOUT CEREBRAL INFARCTION
	433.11 - (ICD9) OCCLUSION AND STENOSIS OF CAROTID ARTERY WITH CEREBRAL INFARCTION
	433.2 - (ICD9) OCCLUSION AND STENOSIS OF VERTEBRAL ARTERY
	433.20 - (ICD9) OCCLUSION AND STENOSIS OF VERTEBRAL ARTERY WITHOUT CEREBRAL INFARCTION
	433.21 - (ICD9) OCCLUSION AND STENOSIS OF VERTEBRAL ARTERY WITH CEREBRAL INFARCTION
	433.3 - (ICD9) OCCLUSION AND STENOSIS OF MULTIPLE AND BILATERAL PRECEREBRAL ARTERIES
	433.30 - (ICD9) OCCLUSION AND STENOSIS OF MULTIPLE AND BILATERAL PRECEREBRAL ARTERIES WITHOUT CEREBRAL INFARCTION
	433.31 - (ICD9) OCCLUSION AND STENOSIS OF MULTIPLE AND BILATERAL PRECEREBRAL ARTERIES WITH CEREBRAL INFARCTION
	433.8 - (ICD9) OCCLUSION AND STENOSIS OF OTHER SPECIFIED PRECEREBRAL ARTERY
	433.80 - (ICD9) OCCLUSION AND STENOSIS OF OTHER SPECIFIED PRECEREBRAL ARTERY WITHOUT CEREBRAL INFARCTION
	433.81 - (ICD9) OCCLUSION AND STENOSIS OF OTHER SPECIFIED PRECEREBRAL ARTERY WITH CEREBRAL INFARCTION
	433.9 - (ICD9) OCCLUSION AND STENOSIS OF UNSPECIFIED PRECEREBRAL ARTERY
	433.90 - (ICD9) OCCLUSION AND STENOSIS OF UNSPECIFIED PRECEREBRAL ARTERY WITHOUT CEREBRAL INFARCTION
	433.91 - (ICD9) OCCLUSION AND STENOSIS OF UNSPECIFIED PRECEREBRAL ARTERY WITH CEREBRAL INFARCTION
	434 - (ICD9) OCCLUSION OF CEREBRAL ARTERIES
	434.0 - (ICD9) CEREBRAL THROMBOSIS
	434.00 - (ICD9) CEREBRAL THROMBOSIS WITHOUT CEREBRAL INFARCTION
	434.01 - (ICD9) CEREBRAL THROMBOSIS WITH CEREBRAL INFARCTION
	434.1 - (ICD9) CEREBRAL EMBOLISM
	434.10 - (ICD9) CEREBRAL EMBOLISM WITHOUT CEREBRAL INFARCTION
	434.11 - (ICD9) CEREBRAL EMBOLISM WITH CEREBRAL INFARCTION
	434.9 - (ICD9) CEREBRAL ARTERY OCCLUSION UNSPECIFIED
	434.90 - (ICD9) CEREBRAL ARTERY OCCLUSION UNSPECIFIED WITHOUT CEREBRAL INFARCTION
	434.91 - (ICD9) CEREBRAL ARTERY OCCLUSION UNSPECIFIED WITH CEREBRAL INFARCTION
	436 - (ICD9) ACUTE BUT ILL-DEFINED CEREBROVASCULAR DISEASE
Diabetes
This event measure was defined as occurring when any of the following criteria were met:
	The occurrence of Inpatient with the following attributes:
	Diagnosis Code (Any Position) is any of: { "250", "250.0", "250.00", "250.01", "250.02", "250.03", "250.1", "250.10", "250.11", "250.12", "250.13", "250.2", "250.20", "250.21", "250.22", "250.23", "250.3", "250.30", "250.31", "250.32", "250.33", "250.4", "250.40", "250.41", "250.42", "250.43", "250.5", "250.50", "250.51", "250.52", "250.53", "250.6", "250.60", "250.61", "250.62", "250.63", "250.7…
	250 - (ICD9) DIABETES MELLITUS
	250.0 - (ICD9) DIABETES MELLITUS WITHOUT MENTION OF COMPLICATION
	250.00 - (ICD9) DIABETES MELLITUS WITHOUT MENTION OF COMPLICATION TYPE II OR UNSPECIFIED TYPE NOT STATED AS UNCONTROLLED
	250.01 - (ICD9) DIABETES MELLITUS WITHOUT MENTION OF COMPLICATION TYPE I [JUVENILE TYPE] NOT STATED AS UNCONTROLLED
	250.02 - (ICD9) DIABETES MELLITUS WITHOUT MENTION OF COMPLICATION TYPE II OR UNSPECIFIED TYPE UNCONTROLLED
	250.03 - (ICD9) DIABETES MELLITUS WITHOUT MENTION OF COMPLICATION TYPE I [JUVENILE TYPE] UNCONTROLLED
	250.1 - (ICD9) DIABETES WITH KETOACIDOSIS
	250.10 - (ICD9) DIABETES WITH KETOACIDOSIS TYPE II OR UNSPECIFIED TYPE NOT STATED AS UNCONTROLLED
	250.11 - (ICD9) DIABETES WITH KETOACIDOSIS TYPE I [JUVENILE TYPE] NOT STATED AS UNCONTROLLED
	250.12 - (ICD9) DIABETES WITH KETOACIDOSIS TYPE II OR UNSPECIFIED TYPE UNCONTROLLED
	250.13 - (ICD9) DIABETES WITH KETOACIDOSIS TYPE I [JUVENILE TYPE] UNCONTROLLED
	250.2 - (ICD9) DIABETES WITH HYPEROSMOLARITY
	250.20 - (ICD9) DIABETES WITH HYPEROSMOLARITY TYPE II OR UNSPECIFIED TYPE NOT STATED AS UNCONTROLLED
	250.21 - (ICD9) DIABETES WITH HYPEROSMOLARITY TYPE I [JUVENILE TYPE] NOT STATED AS UNCONTROLLED
	250.22 - (ICD9) DIABETES WITH HYPEROSMOLARITY TYPE II OR UNSPECIFIED TYPE UNCONTROLLED
	250.23 - (ICD9) DIABETES WITH HYPEROSMOLARITY TYPE I [JUVENILE TYPE] UNCONTROLLED
	250.3 - (ICD9) DIABETES WITH OTHER COMA
	250.30 - (ICD9) DIABETES WITH OTHER COMA TYPE II OR UNSPECIFIED TYPE NOT STATED AS UNCONTROLLED
	250.31 - (ICD9) DIABETES WITH OTHER COMA TYPE I [JUVENILE TYPE] NOT STATED AS UNCONTROLLED
	250.32 - (ICD9) DIABETES WITH OTHER COMA TYPE II OR UNSPECIFIED TYPE UNCONTROLLED
	250.33 - (ICD9) DIABETES WITH OTHER COMA TYPE I [JUVENILE TYPE] UNCONTROLLED
	250.4 - (ICD9) DIABETES WITH RENAL MANIFESTATIONS
	250.40 - (ICD9) DIABETES WITH RENAL MANIFESTATIONS TYPE II OR UNSPECIFIED TYPE NOT STATED AS UNCONTROLLED
	250.41 - (ICD9) DIABETES WITH RENAL MANIFESTATIONS TYPE I [JUVENILE TYPE] NOT STATED AS UNCONTROLLED
	250.42 - (ICD9) DIABETES WITH RENAL MANIFESTATIONS TYPE II OR UNSPECIFIED TYPE UNCONTROLLED
	250.43 - (ICD9) DIABETES WITH RENAL MANIFESTATIONS TYPE I [JUVENILE TYPE] UNCONTROLLED
	250.5 - (ICD9) DIABETES WITH OPHTHALMIC MANIFESTATIONS
	250.50 - (ICD9) DIABETES WITH OPHTHALMIC MANIFESTATIONS TYPE II OR UNSPECIFIED TYPE NOT STATED AS UNCONTROLLED
	250.51 - (ICD9) DIABETES WITH OPHTHALMIC MANIFESTATIONS TYPE I [JUVENILE TYPE] NOT STATED AS UNCONTROLLED
	250.52 - (ICD9) DIABETES WITH OPHTHALMIC MANIFESTATIONS TYPE II OR UNSPECIFIED TYPE UNCONTROLLED
	250.53 - (ICD9) DIABETES WITH OPHTHALMIC MANIFESTATIONS TYPE I [JUVENILE TYPE] UNCONTROLLED
	250.6 - (ICD9) DIABETES WITH NEUROLOGICAL MANIFESTATIONS
	250.60 - (ICD9) DIABETES WITH NEUROLOGICAL MANIFESTATIONS TYPE II OR UNSPECIFIED TYPE NOT STATED AS UNCONTROLLED
	250.61 - (ICD9) DIABETES WITH NEUROLOGICAL MANIFESTATIONS TYPE I [JUVENILE TYPE] NOT STATED AS UNCONTROLLED
	250.62 - (ICD9) DIABETES WITH NEUROLOGICAL MANIFESTATIONS TYPE II OR UNSPECIFIED TYPE UNCONTROLLED
	250.63 - (ICD9) DIABETES WITH NEUROLOGICAL MANIFESTATIONS TYPE I [JUVENILE TYPE] UNCONTROLLED
	250.7 - (ICD9) DIABETES WITH PERIPHERAL CIRCULATORY DISORDERS
	250.70 - (ICD9) DIABETES WITH PERIPHERAL CIRCULATORY DISORDERS TYPE II OR UNSPECIFIED TYPE NOT STATED AS UNCONTROLLED
	250.71 - (ICD9) DIABETES WITH PERIPHERAL CIRCULATORY DISORDERS TYPE I [JUVENILE TYPE] NOT STATED AS UNCONTROLLED
	250.72 - (ICD9) DIABETES WITH PERIPHERAL CIRCULATORY DISORDERS TYPE II OR UNSPECIFIED TYPE UNCONTROLLED
	250.73 - (ICD9) DIABETES WITH PERIPHERAL CIRCULATORY DISORDERS TYPE I [JUVENILE TYPE] UNCONTROLLED
	250.8 - (ICD9) DIABETES WITH OTHER SPECIFIED MANIFESTATIONS
	250.80 - (ICD9) DIABETES WITH OTHER SPECIFIED MANIFESTATIONS TYPE II OR UNSPECIFIED TYPE NOT STATED AS UNCONTROLLED
	250.81 - (ICD9) DIABETES WITH OTHER SPECIFIED MANIFESTATIONS TYPE I [JUVENILE TYPE] NOT STATED AS UNCONTROLLED
	250.82 - (ICD9) DIABETES WITH OTHER SPECIFIED MANIFESTATIONS TYPE II OR UNSPECIFIED TYPE UNCONTROLLED
	250.83 - (ICD9) DIABETES WITH OTHER SPECIFIED MANIFESTATIONS TYPE I [JUVENILE TYPE] UNCONTROLLED
	250.9 - (ICD9) DIABETES WITH UNSPECIFIED COMPLICATION
	250.90 - (ICD9) DIABETES WITH UNSPECIFIED COMPLICATION TYPE II OR UNSPECIFIED TYPE NOT STATED AS UNCONTROLLED
	250.91 - (ICD9) DIABETES WITH UNSPECIFIED COMPLICATION TYPE I [JUVENILE TYPE] NOT STATED AS UNCONTROLLED
	250.92 - (ICD9) DIABETES WITH UNSPECIFIED COMPLICATION TYPE II OR UNSPECIFIED TYPE UNCONTROLLED
	250.93 - (ICD9) DIABETES WITH UNSPECIFIED COMPLICATION TYPE I [JUVENILE TYPE] UNCONTROLLED
	The occurrence of Outpatient with the following attributes:
	Diagnosis Code (Any Position) is any of: { "250", "250.0", "250.00", "250.01", "250.02", "250.03", "250.1", "250.10", "250.11", "250.12", "250.13", "250.2", "250.20", "250.21", "250.22", "250.23", "250.3", "250.30", "250.31", "250.32", "250.33", "250.4", "250.40", "250.41", "250.42", "250.43", "250.5", "250.50", "250.51", "250.52", "250.53", "250.6", "250.60", "250.61", "250.62", "250.63", "250.7…
	250 - (ICD9) DIABETES MELLITUS
	250.0 - (ICD9) DIABETES MELLITUS WITHOUT MENTION OF COMPLICATION
	250.00 - (ICD9) DIABETES MELLITUS WITHOUT MENTION OF COMPLICATION TYPE II OR UNSPECIFIED TYPE NOT STATED AS UNCONTROLLED
	250.01 - (ICD9) DIABETES MELLITUS WITHOUT MENTION OF COMPLICATION TYPE I [JUVENILE TYPE] NOT STATED AS UNCONTROLLED
	250.02 - (ICD9) DIABETES MELLITUS WITHOUT MENTION OF COMPLICATION TYPE II OR UNSPECIFIED TYPE UNCONTROLLED
	250.03 - (ICD9) DIABETES MELLITUS WITHOUT MENTION OF COMPLICATION TYPE I [JUVENILE TYPE] UNCONTROLLED
	250.1 - (ICD9) DIABETES WITH KETOACIDOSIS
	250.10 - (ICD9) DIABETES WITH KETOACIDOSIS TYPE II OR UNSPECIFIED TYPE NOT STATED AS UNCONTROLLED
	250.11 - (ICD9) DIABETES WITH KETOACIDOSIS TYPE I [JUVENILE TYPE] NOT STATED AS UNCONTROLLED
	250.12 - (ICD9) DIABETES WITH KETOACIDOSIS TYPE II OR UNSPECIFIED TYPE UNCONTROLLED
	250.13 - (ICD9) DIABETES WITH KETOACIDOSIS TYPE I [JUVENILE TYPE] UNCONTROLLED
	250.2 - (ICD9) DIABETES WITH HYPEROSMOLARITY
	250.20 - (ICD9) DIABETES WITH HYPEROSMOLARITY TYPE II OR UNSPECIFIED TYPE NOT STATED AS UNCONTROLLED
	250.21 - (ICD9) DIABETES WITH HYPEROSMOLARITY TYPE I [JUVENILE TYPE] NOT STATED AS UNCONTROLLED
	250.22 - (ICD9) DIABETES WITH HYPEROSMOLARITY TYPE II OR UNSPECIFIED TYPE UNCONTROLLED
	250.23 - (ICD9) DIABETES WITH HYPEROSMOLARITY TYPE I [JUVENILE TYPE] UNCONTROLLED
	250.3 - (ICD9) DIABETES WITH OTHER COMA
	250.30 - (ICD9) DIABETES WITH OTHER COMA TYPE II OR UNSPECIFIED TYPE NOT STATED AS UNCONTROLLED
	250.31 - (ICD9) DIABETES WITH OTHER COMA TYPE I [JUVENILE TYPE] NOT STATED AS UNCONTROLLED
	250.32 - (ICD9) DIABETES WITH OTHER COMA TYPE II OR UNSPECIFIED TYPE UNCONTROLLED
	250.33 - (ICD9) DIABETES WITH OTHER COMA TYPE I [JUVENILE TYPE] UNCONTROLLED
	250.4 - (ICD9) DIABETES WITH RENAL MANIFESTATIONS
	250.40 - (ICD9) DIABETES WITH RENAL MANIFESTATIONS TYPE II OR UNSPECIFIED TYPE NOT STATED AS UNCONTROLLED
	250.41 - (ICD9) DIABETES WITH RENAL MANIFESTATIONS TYPE I [JUVENILE TYPE] NOT STATED AS UNCONTROLLED
	250.42 - (ICD9) DIABETES WITH RENAL MANIFESTATIONS TYPE II OR UNSPECIFIED TYPE UNCONTROLLED
	250.43 - (ICD9) DIABETES WITH RENAL MANIFESTATIONS TYPE I [JUVENILE TYPE] UNCONTROLLED
	250.5 - (ICD9) DIABETES WITH OPHTHALMIC MANIFESTATIONS
	250.50 - (ICD9) DIABETES WITH OPHTHALMIC MANIFESTATIONS TYPE II OR UNSPECIFIED TYPE NOT STATED AS UNCONTROLLED
	250.51 - (ICD9) DIABETES WITH OPHTHALMIC MANIFESTATIONS TYPE I [JUVENILE TYPE] NOT STATED AS UNCONTROLLED
	250.52 - (ICD9) DIABETES WITH OPHTHALMIC MANIFESTATIONS TYPE II OR UNSPECIFIED TYPE UNCONTROLLED
	250.53 - (ICD9) DIABETES WITH OPHTHALMIC MANIFESTATIONS TYPE I [JUVENILE TYPE] UNCONTROLLED
	250.6 - (ICD9) DIABETES WITH NEUROLOGICAL MANIFESTATIONS
	250.60 - (ICD9) DIABETES WITH NEUROLOGICAL MANIFESTATIONS TYPE II OR UNSPECIFIED TYPE NOT STATED AS UNCONTROLLED
	250.61 - (ICD9) DIABETES WITH NEUROLOGICAL MANIFESTATIONS TYPE I [JUVENILE TYPE] NOT STATED AS UNCONTROLLED
	250.62 - (ICD9) DIABETES WITH NEUROLOGICAL MANIFESTATIONS TYPE II OR UNSPECIFIED TYPE UNCONTROLLED
	250.63 - (ICD9) DIABETES WITH NEUROLOGICAL MANIFESTATIONS TYPE I [JUVENILE TYPE] UNCONTROLLED
	250.7 - (ICD9) DIABETES WITH PERIPHERAL CIRCULATORY DISORDERS
	250.70 - (ICD9) DIABETES WITH PERIPHERAL CIRCULATORY DISORDERS TYPE II OR UNSPECIFIED TYPE NOT STATED AS UNCONTROLLED
	250.71 - (ICD9) DIABETES WITH PERIPHERAL CIRCULATORY DISORDERS TYPE I [JUVENILE TYPE] NOT STATED AS UNCONTROLLED
	250.72 - (ICD9) DIABETES WITH PERIPHERAL CIRCULATORY DISORDERS TYPE II OR UNSPECIFIED TYPE UNCONTROLLED
	250.73 - (ICD9) DIABETES WITH PERIPHERAL CIRCULATORY DISORDERS TYPE I [JUVENILE TYPE] UNCONTROLLED
	250.8 - (ICD9) DIABETES WITH OTHER SPECIFIED MANIFESTATIONS
	250.80 - (ICD9) DIABETES WITH OTHER SPECIFIED MANIFESTATIONS TYPE II OR UNSPECIFIED TYPE NOT STATED AS UNCONTROLLED
	250.81 - (ICD9) DIABETES WITH OTHER SPECIFIED MANIFESTATIONS TYPE I [JUVENILE TYPE] NOT STATED AS UNCONTROLLED
	250.82 - (ICD9) DIABETES WITH OTHER SPECIFIED MANIFESTATIONS TYPE II OR UNSPECIFIED TYPE UNCONTROLLED
	250.83 - (ICD9) DIABETES WITH OTHER SPECIFIED MANIFESTATIONS TYPE I [JUVENILE TYPE] UNCONTROLLED
	250.9 - (ICD9) DIABETES WITH UNSPECIFIED COMPLICATION
	250.90 - (ICD9) DIABETES WITH UNSPECIFIED COMPLICATION TYPE II OR UNSPECIFIED TYPE NOT STATED AS UNCONTROLLED
	250.91 - (ICD9) DIABETES WITH UNSPECIFIED COMPLICATION TYPE I [JUVENILE TYPE] NOT STATED AS UNCONTROLLED
	250.92 - (ICD9) DIABETES WITH UNSPECIFIED COMPLICATION TYPE II OR UNSPECIFIED TYPE UNCONTROLLED
	250.93 - (ICD9) DIABETES WITH UNSPECIFIED COMPLICATION TYPE I [JUVENILE TYPE] UNCONTROLLED
	The occurrence of Inpatient Service with the following attributes:
	Diagnosis Code (Any Position) is any of: { "250", "250.0", "250.00", "250.01", "250.02", "250.03", "250.1", "250.10", "250.11", "250.12", "250.13", "250.2", "250.20", "250.21", "250.22", "250.23", "250.3", "250.30", "250.31", "250.32", "250.33", "250.4", "250.40", "250.41", "250.42", "250.43", "250.5", "250.50", "250.51", "250.52", "250.53", "250.6", "250.60", "250.61", "250.62", "250.63", "250.7…
	250 - (ICD9) DIABETES MELLITUS
	250.0 - (ICD9) DIABETES MELLITUS WITHOUT MENTION OF COMPLICATION
	250.00 - (ICD9) DIABETES MELLITUS WITHOUT MENTION OF COMPLICATION TYPE II OR UNSPECIFIED TYPE NOT STATED AS UNCONTROLLED
	250.01 - (ICD9) DIABETES MELLITUS WITHOUT MENTION OF COMPLICATION TYPE I [JUVENILE TYPE] NOT STATED AS UNCONTROLLED
	250.02 - (ICD9) DIABETES MELLITUS WITHOUT MENTION OF COMPLICATION TYPE II OR UNSPECIFIED TYPE UNCONTROLLED
	250.03 - (ICD9) DIABETES MELLITUS WITHOUT MENTION OF COMPLICATION TYPE I [JUVENILE TYPE] UNCONTROLLED
	250.1 - (ICD9) DIABETES WITH KETOACIDOSIS
	250.10 - (ICD9) DIABETES WITH KETOACIDOSIS TYPE II OR UNSPECIFIED TYPE NOT STATED AS UNCONTROLLED
	250.11 - (ICD9) DIABETES WITH KETOACIDOSIS TYPE I [JUVENILE TYPE] NOT STATED AS UNCONTROLLED
	250.12 - (ICD9) DIABETES WITH KETOACIDOSIS TYPE II OR UNSPECIFIED TYPE UNCONTROLLED
	250.13 - (ICD9) DIABETES WITH KETOACIDOSIS TYPE I [JUVENILE TYPE] UNCONTROLLED
	250.2 - (ICD9) DIABETES WITH HYPEROSMOLARITY
	250.20 - (ICD9) DIABETES WITH HYPEROSMOLARITY TYPE II OR UNSPECIFIED TYPE NOT STATED AS UNCONTROLLED
	250.21 - (ICD9) DIABETES WITH HYPEROSMOLARITY TYPE I [JUVENILE TYPE] NOT STATED AS UNCONTROLLED
	250.22 - (ICD9) DIABETES WITH HYPEROSMOLARITY TYPE II OR UNSPECIFIED TYPE UNCONTROLLED
	250.23 - (ICD9) DIABETES WITH HYPEROSMOLARITY TYPE I [JUVENILE TYPE] UNCONTROLLED
	250.3 - (ICD9) DIABETES WITH OTHER COMA
	250.30 - (ICD9) DIABETES WITH OTHER COMA TYPE II OR UNSPECIFIED TYPE NOT STATED AS UNCONTROLLED
	250.31 - (ICD9) DIABETES WITH OTHER COMA TYPE I [JUVENILE TYPE] NOT STATED AS UNCONTROLLED
	250.32 - (ICD9) DIABETES WITH OTHER COMA TYPE II OR UNSPECIFIED TYPE UNCONTROLLED
	250.33 - (ICD9) DIABETES WITH OTHER COMA TYPE I [JUVENILE TYPE] UNCONTROLLED
	250.4 - (ICD9) DIABETES WITH RENAL MANIFESTATIONS
	250.40 - (ICD9) DIABETES WITH RENAL MANIFESTATIONS TYPE II OR UNSPECIFIED TYPE NOT STATED AS UNCONTROLLED
	250.41 - (ICD9) DIABETES WITH RENAL MANIFESTATIONS TYPE I [JUVENILE TYPE] NOT STATED AS UNCONTROLLED
	250.42 - (ICD9) DIABETES WITH RENAL MANIFESTATIONS TYPE II OR UNSPECIFIED TYPE UNCONTROLLED
	250.43 - (ICD9) DIABETES WITH RENAL MANIFESTATIONS TYPE I [JUVENILE TYPE] UNCONTROLLED
	250.5 - (ICD9) DIABETES WITH OPHTHALMIC MANIFESTATIONS
	250.50 - (ICD9) DIABETES WITH OPHTHALMIC MANIFESTATIONS TYPE II OR UNSPECIFIED TYPE NOT STATED AS UNCONTROLLED
	250.51 - (ICD9) DIABETES WITH OPHTHALMIC MANIFESTATIONS TYPE I [JUVENILE TYPE] NOT STATED AS UNCONTROLLED
	250.52 - (ICD9) DIABETES WITH OPHTHALMIC MANIFESTATIONS TYPE II OR UNSPECIFIED TYPE UNCONTROLLED
	250.53 - (ICD9) DIABETES WITH OPHTHALMIC MANIFESTATIONS TYPE I [JUVENILE TYPE] UNCONTROLLED
	250.6 - (ICD9) DIABETES WITH NEUROLOGICAL MANIFESTATIONS
	250.60 - (ICD9) DIABETES WITH NEUROLOGICAL MANIFESTATIONS TYPE II OR UNSPECIFIED TYPE NOT STATED AS UNCONTROLLED
	250.61 - (ICD9) DIABETES WITH NEUROLOGICAL MANIFESTATIONS TYPE I [JUVENILE TYPE] NOT STATED AS UNCONTROLLED
	250.62 - (ICD9) DIABETES WITH NEUROLOGICAL MANIFESTATIONS TYPE II OR UNSPECIFIED TYPE UNCONTROLLED
	250.63 - (ICD9) DIABETES WITH NEUROLOGICAL MANIFESTATIONS TYPE I [JUVENILE TYPE] UNCONTROLLED
	250.7 - (ICD9) DIABETES WITH PERIPHERAL CIRCULATORY DISORDERS
	250.70 - (ICD9) DIABETES WITH PERIPHERAL CIRCULATORY DISORDERS TYPE II OR UNSPECIFIED TYPE NOT STATED AS UNCONTROLLED
	250.71 - (ICD9) DIABETES WITH PERIPHERAL CIRCULATORY DISORDERS TYPE I [JUVENILE TYPE] NOT STATED AS UNCONTROLLED
	250.72 - (ICD9) DIABETES WITH PERIPHERAL CIRCULATORY DISORDERS TYPE II OR UNSPECIFIED TYPE UNCONTROLLED
	250.73 - (ICD9) DIABETES WITH PERIPHERAL CIRCULATORY DISORDERS TYPE I [JUVENILE TYPE] UNCONTROLLED
	250.8 - (ICD9) DIABETES WITH OTHER SPECIFIED MANIFESTATIONS
	250.80 - (ICD9) DIABETES WITH OTHER SPECIFIED MANIFESTATIONS TYPE II OR UNSPECIFIED TYPE NOT STATED AS UNCONTROLLED
	250.81 - (ICD9) DIABETES WITH OTHER SPECIFIED MANIFESTATIONS TYPE I [JUVENILE TYPE] NOT STATED AS UNCONTROLLED
	250.82 - (ICD9) DIABETES WITH OTHER SPECIFIED MANIFESTATIONS TYPE II OR UNSPECIFIED TYPE UNCONTROLLED
	250.83 - (ICD9) DIABETES WITH OTHER SPECIFIED MANIFESTATIONS TYPE I [JUVENILE TYPE] UNCONTROLLED
	250.9 - (ICD9) DIABETES WITH UNSPECIFIED COMPLICATION
	250.90 - (ICD9) DIABETES WITH UNSPECIFIED COMPLICATION TYPE II OR UNSPECIFIED TYPE NOT STATED AS UNCONTROLLED
	250.91 - (ICD9) DIABETES WITH UNSPECIFIED COMPLICATION TYPE I [JUVENILE TYPE] NOT STATED AS UNCONTROLLED
	250.92 - (ICD9) DIABETES WITH UNSPECIFIED COMPLICATION TYPE II OR UNSPECIFIED TYPE UNCONTROLLED
	250.93 - (ICD9) DIABETES WITH UNSPECIFIED COMPLICATION TYPE I [JUVENILE TYPE] UNCONTROLLED
Loop Diuretics
This event measure was defined as occurring when any of the following criteria were met:
	The occurrence of Drug with the following attributes:
	Generic Name is any of: { "BUMETANIDE", "ETHACRYNIC ACID", "FUROSEMIDE", "TORSEMIDE" }
	BUMETANIDE
	ETHACRYNIC ACID
	FUROSEMIDE
	TORSEMIDE
Other_diuretics
This event measure was defined as occurring when any of the following criteria were met:
	The occurrence of Drug with the following attributes:
	Generic Name is any of: { "EPLERENONE", "SPIRONOLACTONE", "TRIAMTERENE" }
	EPLERENONE
	SPIRONOLACTONE
	TRIAMTERENE
Renal impairment
This measure creates a logical OR of events, and identifies all occurrences of one or more specified events:
	Acute renal disease
	chronic renal insufficiency
	Miscellaneous Renal Insufficiency
TIA
This event measure was defined as occurring when any of the following criteria were met:
	The occurrence of Inpatient with the following attributes:
	Diagnosis Code (Any Position) is any of: { "435", "435.0", "435.1", "435.2", "435.3", "435.8", "435.9" }
	435 - (ICD9) TRANSIENT CEREBRAL ISCHEMIA
	435.0 - (ICD9) BASILAR ARTERY SYNDROME
	435.1 - (ICD9) VERTEBRAL ARTERY SYNDROME
	435.2 - (ICD9) SUBCLAVIAN STEAL SYNDROME
	435.3 - (ICD9) VERTEBROBASILAR ARTERY SYNDROME
	435.8 - (ICD9) OTHER SPECIFIED TRANSIENT CEREBRAL ISCHEMIAS
	435.9 - (ICD9) UNSPECIFIED TRANSIENT CEREBRAL ISCHEMIA
	The occurrence of Outpatient with the following attributes:
	Diagnosis Code (Any Position) is any of: { "435", "435.0", "435.1", "435.2", "435.3", "435.8", "435.9" }
	435 - (ICD9) TRANSIENT CEREBRAL ISCHEMIA
	435.0 - (ICD9) BASILAR ARTERY SYNDROME
	435.1 - (ICD9) VERTEBRAL ARTERY SYNDROME
	435.2 - (ICD9) SUBCLAVIAN STEAL SYNDROME
	435.3 - (ICD9) VERTEBROBASILAR ARTERY SYNDROME
	435.8 - (ICD9) OTHER SPECIFIED TRANSIENT CEREBRAL ISCHEMIAS
	435.9 - (ICD9) UNSPECIFIED TRANSIENT CEREBRAL ISCHEMIA
Thiazides
This event measure was defined as occurring when any of the following criteria were met:
	The occurrence of Drug with the following attributes:
	Generic Name is any of: { "BENDROFLUMETHIAZIDE", "CHLOROTHIAZIDE", "CHLORTHALIDONE", "HYDROCHLOROTHIAZIDE", "HYDROFLUMETHIAZIDE", "INDAPAMIDE", "METHYCLOTHIAZIDE", "METOLAZONE", "POLYTHIAZIDE", "TRICHLORMETHIAZIDE" }
	BENDROFLUMETHIAZIDE
	CHLOROTHIAZIDE
	CHLORTHALIDONE
	HYDROCHLOROTHIAZIDE
	HYDROFLUMETHIAZIDE
	INDAPAMIDE
	METHYCLOTHIAZIDE
	METOLAZONE
	POLYTHIAZIDE
	TRICHLORMETHIAZIDE
antihypertensive drugs
This measure creates a logical OR of events, and identifies all occurrences of one or more specified events:
	ACE inhibitor
	calcium channel blockers
	beta blockers
	ARB
	Other_diuretics
	Loop Diuretics
	Thiazides
	nitrates
	other hypertension drugs
Beta blockers
This event measure was defined as occurring when any of the following criteria were met:
	The occurrence of Drug with the following attributes:
	Generic Name is any of: { "ACEBUTOLOL HCL", "ATENOLOL", "ATENOLOL/CHLORTHALIDONE", "BETAXOLOL HCL", "BISOPROLOL FUMARATE", "BISOPROLOL FUMARATE/HYDROCHLOROTHIAZIDE", "BRIMONIDINE TARTRATE/TIMOLOL MALEATE", "CARTEOLOL HCL", "CARVEDILOL", "CARVEDILOL PHOSPHATE", "DORZOLAMIDE HCL/TIMOLOL MALEATE", "DORZOLAMIDE HCL/TIMOLOL MALEATE/PF", "ESMOLOL HCL", "LABETALOL HCL", "METOPROLOL SUCCINATE", "METOPROL…
	ACEBUTOLOL HCL
	ATENOLOL
	ATENOLOL/CHLORTHALIDONE
	BETAXOLOL HCL
	BISOPROLOL FUMARATE
	BISOPROLOL FUMARATE/HYDROCHLOROTHIAZIDE
	BRIMONIDINE TARTRATE/TIMOLOL MALEATE
	CARTEOLOL HCL
	CARVEDILOL
	CARVEDILOL PHOSPHATE
	DORZOLAMIDE HCL/TIMOLOL MALEATE
	DORZOLAMIDE HCL/TIMOLOL MALEATE/PF
	ESMOLOL HCL
	LABETALOL HCL
	METOPROLOL SUCCINATE
	METOPROLOL SUCCINATE/HYDROCHLOROTHIAZIDE
	METOPROLOL TARTRATE
	METOPROLOL TARTRATE/HYDROCHLOROTHIAZIDE
	NEBIVOLOL HCL
	SOTALOL HCL
	TIMOLOL
	TIMOLOL MALEATE
	TIMOLOL MALEATE/HYDROCHLOROTHIAZIDE
	TIMOLOL MALEATE/PF
Calcium channel blockers
This event measure was defined as occurring when any of the following criteria were met:
	The occurrence of Drug with the following attributes:
	Generic Name is any of: { "ALISKIREN HEMIFUMARATE/AMLODIPINE BESYLATE", "ALISKIREN HEMIFUMARATE/AMLODIPINE/HYDROCHLOROTHIAZIDE", "AMLODIPINE BESYLATE", "AMLODIPINE BESYLATE/ATORVASTATIN CALCIUM", "AMLODIPINE BESYLATE/BENAZEPRIL HCL", "AMLODIPINE BESYLATE/OLMESARTAN MEDOXOMIL", "AMLODIPINE BESYLATE/VALSARTAN", "AMLODIPINE BESYLATE/VALSARTAN/HYDROCHLOROTHIAZIDE", "BEPRIDIL HCL", "CLEVIDIPINE BUTYRA…
	ALISKIREN HEMIFUMARATE/AMLODIPINE BESYLATE
	ALISKIREN HEMIFUMARATE/AMLODIPINE/HYDROCHLOROTHIAZIDE
	AMLODIPINE BESYLATE
	AMLODIPINE BESYLATE/ATORVASTATIN CALCIUM
	AMLODIPINE BESYLATE/BENAZEPRIL HCL
	AMLODIPINE BESYLATE/OLMESARTAN MEDOXOMIL
	AMLODIPINE BESYLATE/VALSARTAN
	AMLODIPINE BESYLATE/VALSARTAN/HYDROCHLOROTHIAZIDE
	BEPRIDIL HCL
	CLEVIDIPINE BUTYRATE
	DILTIAZEM HCL
	DILTIAZEM HCL IN 0.9 % SODIUM CHLORIDE
	DILTIAZEM HCL/DEXTROSE 5 % IN WATER
	DILTIAZEM MALATE
	ENALAPRIL MALEATE/FELODIPINE
	FELODIPINE
	ISRADIPINE
	MIBEFRADIL DI-HCL
	NICARDIPINE HCL
	NICARDIPINE IN DEXTROSE 5 %-WATER
	NIFEDIPINE
	NIMODIPINE
	NISOLDIPINE
	OLMESARTAN MEDOXOMIL/AMLODIPINE BESYLATE/HYDROCHLOROTHIAZIDE
	TELMISARTAN/AMLODIPINE BESYLATE
	TRANDOLAPRIL/VERAPAMIL HCL
	VERAPAMIL HCL
Nitrates
This event measure was defined as occurring when any of the following criteria were met:
	The occurrence of Drug with the following attributes:
	Generic Name is any of: { "ISOSORBIDE DINITRATE", "ISOSORBIDE MONONITRATE", "NITROGLYCERIN", "RANOLAZINE" }
	ISOSORBIDE DINITRATE
	ISOSORBIDE MONONITRATE
	NITROGLYCERIN
	RANOLAZINE
Other hypertension drugs
This event measure was defined as occurring when any of the following criteria were met:
	The occurrence of Drug with the following attributes:
	Generic Name is any of: { "APRACLONIDINE HCL", "CLONIDINE", "CLONIDINE HCL", "CLONIDINE HCL/CHLORTHALIDONE", "CLONIDINE HCL/PF", "DOXAZOSIN MESYLATE", "EPLERENONE", "GUANABENZ ACETATE", "GUANADREL SULFATE", "GUANETHIDINE SULFATE", "GUANFACINE HCL", "HYDRALAZINE HCL", "HYDRALAZINE HCL/HYDROCHLOROTHIAZIDE", "HYDRALAZINE HCL/RESERPINE/HYDROCHLOROTHIAZIDE", "ISOSORBIDE DINITRATE/HYDRALAZINE HCL", "ME…
	APRACLONIDINE HCL
	CLONIDINE
	CLONIDINE HCL
	CLONIDINE HCL/CHLORTHALIDONE
	CLONIDINE HCL/PF
	DOXAZOSIN MESYLATE
	EPLERENONE
	GUANABENZ ACETATE
	GUANADREL SULFATE
	GUANETHIDINE SULFATE
	GUANFACINE HCL
	HYDRALAZINE HCL
	HYDRALAZINE HCL/HYDROCHLOROTHIAZIDE
	HYDRALAZINE HCL/RESERPINE/HYDROCHLOROTHIAZIDE
	ISOSORBIDE DINITRATE/HYDRALAZINE HCL
	METHYLDOPA
	METHYLDOPA/CHLOROTHIAZIDE
	METHYLDOPA/HYDROCHLOROTHIAZIDE
	METHYLDOPATE HCL
	METYROSINE
	MINOXIDIL
	PRAZOSIN HCL
	PRAZOSIN HCL/POLYTHIAZIDE
	RESERPINE
	RESERPINE/CHLOROTHIAZIDE
	RESERPINE/HYDROCHLOROTHIAZIDE
	RESERPINE/HYDROFLUMETHIAZIDE
	RESERPINE/METHYCLOTHIAZIDE
	RESERPINE/POLYTHIAZIDE
	TERAZOSIN HCL
ARB
This event measure was defined as occurring when any of the following criteria were met:
	The occurrence of Drug with the following attributes:
	Generic Name is any of: { "AZILSARTAN MEDOXOMIL", "AZILSARTAN MEDOXOMIL/CHLORTHALIDONE", "CANDESARTAN CILEXETIL", "CANDESARTAN CILEXETIL/HYDROCHLOROTHIAZIDE", "EPROSARTAN MESYLATE", "EPROSARTAN MESYLATE/HYDROCHLOROTHIAZIDE", "IRBESARTAN", "IRBESARTAN/HYDROCHLOROTHIAZIDE", "LOSARTAN POTASSIUM", "LOSARTAN POTASSIUM/HYDROCHLOROTHIAZIDE", "OLMESARTAN MEDOXOMIL", "OLMESARTAN MEDOXOMIL/AMLODIPINE BESYL…
	AZILSARTAN MEDOXOMIL
	AZILSARTAN MEDOXOMIL/CHLORTHALIDONE
	CANDESARTAN CILEXETIL
	CANDESARTAN CILEXETIL/HYDROCHLOROTHIAZIDE
	EPROSARTAN MESYLATE
	EPROSARTAN MESYLATE/HYDROCHLOROTHIAZIDE
	IRBESARTAN
	IRBESARTAN/HYDROCHLOROTHIAZIDE
	LOSARTAN POTASSIUM
	LOSARTAN POTASSIUM/HYDROCHLOROTHIAZIDE
	OLMESARTAN MEDOXOMIL
	OLMESARTAN MEDOXOMIL/AMLODIPINE BESYLATE/HYDROCHLOROTHIAZIDE
	OLMESARTAN MEDOXOMIL/HYDROCHLOROTHIAZIDE
	TELMISARTAN
	TELMISARTAN/AMLODIPINE BESYLATE
	TELMISARTAN/HYDROCHLOROTHIAZIDE
	VALSARTAN
	VALSARTAN/HYDROCHLOROTHIAZIDE
Angina
This event measure was defined as occurring when any of the following criteria were met:
	The occurrence of Inpatient with the following attributes:
	Diagnosis Code (Any Position) is any of: { "413", "413.0", "413.1", "413.9", "411", "411.0", "411.1", "411.8", "411.81", "411.89" }
	413 - (ICD9) ANGINA PECTORIS
	413.0 - (ICD9) ANGINA DECUBITUS
	413.1 - (ICD9) PRINZMETAL ANGINA
	413.9 - (ICD9) OTHER AND UNSPECIFIED ANGINA PECTORIS
	411 - (ICD9) OTHER ACUTE AND SUBACUTE FORMS OF ISCHEMIC HEART DISEASE
	411.0 - (ICD9) POSTMYOCARDIAL INFARCTION SYNDROME
	411.1 - (ICD9) INTERMEDIATE CORONARY SYNDROME
	411.8 - (ICD9) OTHER ACUTE AND SUBACUTE FORMS OF ISCHEMIC HEART DISEASE
	411.81 - (ICD9) ACUTE CORONARY OCCLUSION WITHOUT MYOCARDIAL INFARCTION
	411.89 - (ICD9) OTHER ACUTE AND SUBACUTE FORMS OF ISCHEMIC HEART DISEASE OTHER
	The occurrence of Outpatient with the following attributes:
	Diagnosis Code (Any Position) is any of: { "413", "413.0", "413.1", "413.9", "411", "411.0", "411.1", "411.8", "411.81", "411.89" }
	413 - (ICD9) ANGINA PECTORIS
	413.0 - (ICD9) ANGINA DECUBITUS
	413.1 - (ICD9) PRINZMETAL ANGINA
	413.9 - (ICD9) OTHER AND UNSPECIFIED ANGINA PECTORIS
	411 - (ICD9) OTHER ACUTE AND SUBACUTE FORMS OF ISCHEMIC HEART DISEASE
	411.0 - (ICD9) POSTMYOCARDIAL INFARCTION SYNDROME
	411.1 - (ICD9) INTERMEDIATE CORONARY SYNDROME
	411.8 - (ICD9) OTHER ACUTE AND SUBACUTE FORMS OF ISCHEMIC HEART DISEASE
	411.81 - (ICD9) ACUTE CORONARY OCCLUSION WITHOUT MYOCARDIAL INFARCTION
	411.89 - (ICD9) OTHER ACUTE AND SUBACUTE FORMS OF ISCHEMIC HEART DISEASE OTHER
Hyperlipidemia
This event measure was defined as occurring when any of the following criteria were met:
	The occurrence of Inpatient with the following attributes:
	Diagnosis Code (Any Position) is any of: { "272.0", "272.1", "272.2", "272.3", "272.4" }
	272.0 - (ICD9) PURE HYPERCHOLESTEROLEMIA
	272.1 - (ICD9) PURE HYPERGLYCERIDEMIA
	272.2 - (ICD9) MIXED HYPERLIPIDEMIA
	272.3 - (ICD9) HYPERCHYLOMICRONEMIA
	272.4 - (ICD9) OTHER AND UNSPECIFIED HYPERLIPIDEMIA
	The occurrence of Outpatient with the following attributes:
	Diagnosis Code (Any Position) is any of: { "272.0", "272.1", "272.2", "272.3", "272.4" }
	272.0 - (ICD9) PURE HYPERCHOLESTEROLEMIA
	272.1 - (ICD9) PURE HYPERGLYCERIDEMIA
	272.2 - (ICD9) MIXED HYPERLIPIDEMIA
	272.3 - (ICD9) HYPERCHYLOMICRONEMIA
	272.4 - (ICD9) OTHER AND UNSPECIFIED HYPERLIPIDEMIA
Hypertension
This event measure was defined as occurring when any of the following criteria were met:
	The occurrence of Inpatient with the following attributes:
	Diagnosis Code (Any Position) is any of: { "401", "401.0", "401.1", "401.9", "402", "402.0", "402.00", "402.01", "402.1", "402.10", "402.11", "402.9", "402.90", "402.91", "403", "403.0", "403.00", "403.01", "403.1", "403.10", "403.11", "403.9", "403.90", "403.91", "404", "404.0", "404.00", "404.01", "404.02", "404.03", "404.1", "404.10", "404.11", "404.12", "404.13", "404.9", "404.90", "404.91", …
	401 - (ICD9) ESSENTIAL HYPERTENSION
	401.0 - (ICD9) MALIGNANT ESSENTIAL HYPERTENSION
	401.1 - (ICD9) BENIGN ESSENTIAL HYPERTENSION
	401.9 - (ICD9) UNSPECIFIED ESSENTIAL HYPERTENSION
	402 - (ICD9) HYPERTENSIVE HEART DISEASE
	402.0 - (ICD9) MALIGNANT HYPERTENSIVE HEART DISEASE
	402.00 - (ICD9) MALIGNANT HYPERTENSIVE HEART DISEASE WITHOUT HEART FAILURE
	402.01 - (ICD9) MALIGNANT HYPERTENSIVE HEART DISEASE WITH HEART FAILURE
	402.1 - (ICD9) BENIGN HYPERTENSIVE HEART DISEASE
	402.10 - (ICD9) BENIGN HYPERTENSIVE HEART DISEASE WITHOUT HEART FAILURE
	402.11 - (ICD9) BENIGN HYPERTENSIVE HEART DISEASE WITH HEART FAILURE
	402.9 - (ICD9) UNSPECIFIED HYPERTENSIVE HEART DISEASE
	402.90 - (ICD9) UNSPECIFIED HYPERTENSIVE HEART DISEASE WITHOUT HEART FAILURE
	402.91 - (ICD9) UNSPECIFIED HYPERTENSIVE HEART DISEASE WITH HEART FAILURE
	403 - (ICD9) HYPERTENSIVE CHRONIC KIDNEY DISEASE
	403.0 - (ICD9) MALIGNANT HYPERTENSIVE KIDNEY DISEASE
	403.00 - (ICD9) HYPERTENSIVE CHRONIC KIDNEY DISEASE MALIGNANT WITH CHRONIC KIDNEY DISEASE STAGE I THROUGH STAGE IV OR UNSPECIFIED
	403.01 - (ICD9) HYPERTENSIVE CHRONIC KIDNEY DISEASE MALIGNANT WITH CHRONIC KIDNEY DISEASE STAGE V OR END STAGE RENAL DISEASE
	403.1 - (ICD9) BENIGN HYPERTENSIVE KIDNEY DISEASE
	403.10 - (ICD9) HYPERTENSIVE KIDNEY DISEASE BENIGN WITH CHRONIC KIDNEY DISEASE STAGE I THROUGH STAGE IV OR UNSPECIFIED
	403.11 - (ICD9) HYPERTENSIVE KIDNEY DISEASE BENIGN WITH CHRONIC KIDNEY DISEASE STAGE V OR END STAGE RENAL DISEASE
	403.9 - (ICD9) UNSPECIFIED HYPERTENSIVE KIDNEY DISEASE
	403.90 - (ICD9) HYPERTENSIVE CHRONIC KIDNEY DISEASE UNSPECIFIED WITH CHRONIC KIDNEY DISEASE STAGE I THROUGH STAGE IV OR UNSPECIFIED
	403.91 - (ICD9) HYPERTENSIVE CHRONIC KIDNEY DISEASE UNSPECIFIED WITH CHRONIC KIDNEY DISEASE STAGE V OR END STAGE RENAL DISEASE
	404 - (ICD9) HYPERTENSIVE HEART AND CHRONIC KIDNEY DISEASE
	404.0 - (ICD9) MALIGNANT HYPERTENSIVE HEART AND KIDNEY DISEASE
	404.00 - (ICD9) HYPERTENSIVE HEART AND CHRONIC KIDNEY DISEASE MALIGNANT WITHOUT HEART FAILURE WITH CHRONIC KIDNEY DISEASE STAGE I THROUGH STAGE IV OR UNSPECIFIED
	404.01 - (ICD9) HYPERTENSIVE HEART AND CHRONIC KIDNEY DISEASE MALIGNANT WITH HEART FAILURE WITH CHRONIC KIDNEY DISEASE STAGE I THROUGH STAGE IV OR UNSPECIFIED
	404.02 - (ICD9) HYPERTENSIVE HEART AND CHRONIC KIDNEY DISEASE MALIGNANT WITHOUT HEART FAILURE WITH CHRONIC KIDNEY DISEASE STAGE V OR END STAGE RENAL DISEASE
	404.03 - (ICD9) HYPERTENSIVE HEART AND CHRONIC KIDNEY DISEASE MALIGNANT WITH HEART FAILURE WITH CHRONIC KIDNEY DISEASE STAGE V OR END STAGE RENAL DISEASE
	404.1 - (ICD9) BENIGN HYPERTENSIVE HEART AND KIDNEY DISEASE
	404.10 - (ICD9) HYPERTENSIVE HEART AND CHRONIC KIDNEY DISEASE BENIGN WITHOUT HEART FAILURE WITH CHRONIC KIDNEY DISEASE STAGE I THROUGH STAGE IV OR UNSPECIFIED
	404.11 - (ICD9) HYPERTENSIVE HEART AND CHRONIC KIDNEY DISEASE BENIGN WITH HEART FAILURE WITH CHRONIC KIDNEY DISEASE STAGE I THROUGH STAGE IV OR UNSPECIFIED
	404.12 - (ICD9) HYPERTENSIVE HEART AND CHRONIC KIDNEY DISEASE BENIGN WITHOUT HEART FAILURE WITH CHRONIC KIDNEY DISEASE STAGE V OR END STAGE RENAL DISEASE
	404.13 - (ICD9) HYPERTENSIVE HEART AND CHRONIC KIDNEY DISEASE BENIGN WITH HEART FAILURE WITH CHRONIC KIDNEY DISEASE STAGE V OR END STAGE RENAL DISEASE
	404.9 - (ICD9) UNSPECIFIED HYPERTENSIVE HEART AND KIDNEY DISEASE
	404.90 - (ICD9) HYPERTENSIVE HEART AND CHRONIC KIDNEY DISEASE UNSPECIFIED WITHOUT HEART FAILURE WITH CHRONIC KIDNEY DISEASE STAGE I THROUGH STAGE IV OR UNSPECIFIED
	404.91 - (ICD9) HYPERTENSIVE HEART AND CHRONIC KIDNEY DISEASE UNSPECIFIED WITH HEART FAILURE WITH CHRONIC KIDNEY DISEASE STAGE I THROUGH STAGE IV OR UNSPECIFIED
	404.92 - (ICD9) HYPERTENSIVE HEART AND CHRONIC KIDNEY DISEASE UNSPECIFIED WITHOUT HEART FAILURE WITH CHRONIC KIDNEY DISEASE STAGE V OR END STAGE RENAL DISEASE
	404.93 - (ICD9) HYPERTENSIVE HEART AND CHRONIC KIDNEY DISEASE UNSPECIFIED WITH HEART FAILURE WITH CHRONIC KIDNEY DISEASE STAGE V OR END STAGE RENAL DISEASE
	405 - (ICD9) SECONDARY HYPERTENSION
	405.0 - (ICD9) MALIGNANT SECONDARY HYPERTENSION
	405.01 - (ICD9) MALIGNANT RENOVASCULAR HYPERTENSION
	405.09 - (ICD9) OTHER MALIGNANT SECONDARY HYPERTENSION
	405.1 - (ICD9) BENIGN SECONDARY HYPERTENSION
	405.11 - (ICD9) BENIGN RENOVASCULAR HYPERTENSION
	405.19 - (ICD9) OTHER BENIGN SECONDARY HYPERTENSION
	405.9 - (ICD9) UNSPECIFIED SECONDARY HYPERTENSION
	405.91 - (ICD9) UNSPECIFIED RENOVASCULAR HYPERTENSION
	405.99 - (ICD9) OTHER UNSPECIFIED SECONDARY HYPERTENSION
	642.0 - (ICD9) BENIGN ESSENTIAL HYPERTENSION COMPLICATING PREGNANCY CHILDBIRTH AND THE PUERPERIUM
	642.00 - (ICD9) BENIGN ESSENTIAL HYPERTENSION COMPLICATING PREGNANCY CHILDBIRTH AND THE PUERPERIUM UNSPECIFIED AS TO EPISODE OF CARE
	642.01 - (ICD9) BENIGN ESSENTIAL HYPERTENSION WITH DELIVERY
	642.02 - (ICD9) BENIGN ESSENTIAL HYPERTENSION WITH DELIVERY WITH POSTPARTUM COMPLICATION
	642.03 - (ICD9) ANTEPARTUM BENIGN ESSENTIAL HYPERTENSION
	642.04 - (ICD9) POSTPARTUM BENIGN ESSENTIAL HYPERTENSION
	642.1 - (ICD9) HYPERTENSION SECONDARY TO RENAL DISEASE COMPLICATING PREGNANCY CHILDBIRTH AND THE PUERPERIUM
	642.10 - (ICD9) HYPERTENSION SECONDARY TO RENAL DISEASE COMPLICATING PREGNANCY CHILDBIRTH AND THE PUERPERIUM UNSPECIFIED AS TO EPISODE OF CARE
	642.11 - (ICD9) HYPERTENSION SECONDARY TO RENAL DISEASE WITH DELIVERY
	642.12 - (ICD9) HYPERTENSION SECONDARY TO RENAL DISEASE WITH DELIVERY WITH POSTPARTUM COMPLICATION
	642.13 - (ICD9) HYPERTENSION SECONDARY TO RENAL DISEASE ANTEPARTUM
	642.14 - (ICD9) HYPERTENSION SECONDARY TO RENAL DISEASE POSTPARTUM
	642.2 - (ICD9) OTHER PRE-EXISTING HYPERTENSION COMPLICATING PREGNANCY CHILDBIRTH AND THE PUERPERIUM
	642.20 - (ICD9) OTHER PRE-EXISTING HYPERTENSION COMPLICATING PREGNANCY CHILDBIRTH AND THE PUERPERIUM UNSPECIFIED AS TO EPISODE OF CARE
	642.21 - (ICD9) OTHER PRE-EXISTING HYPERTENSION WITH DELIVERY
	642.22 - (ICD9) OTHER PRE-EXISTING HYPERTENSION WITH DELIVERY WITH POSTPARTUM COMPLICATION
	642.23 - (ICD9) OTHER PRE-EXISTING HYPERTENSION ANTEPARTUM
	642.24 - (ICD9) OTHER PRE-EXISTING HYPERTENSION POSTPARTUM
	642.7 - (ICD9) PRE-ECLAMPSIA OR ECLAMPSIA SUPERIMPOSED ON PRE-EXISTING HYPERTENSION
	642.70 - (ICD9) PRE-ECLAMPSIA OR ECLAMPSIA SUPERIMPOSED ON PRE-EXISTING HYPERTENSION COMPLICATING PREGNANCY CHILDBIRTH OR THE PUERPERIUM UNSPECIFIED AS TO EPISODE OF CARE
	642.71 - (ICD9) PRE-ECLAMPSIA OR ECLAMPSIA SUPERIMPOSED ON PRE-EXISTING HYPERTENSION WITH DELIVERY
	642.72 - (ICD9) PRE-ECLAMPSIA OR ECLAMPSIA SUPERIMPOSED ON PRE-EXISTING HYPERTENSION WITH DELIVERY WITH POSTPARTUM COMPLICATION
	642.73 - (ICD9) PRE-ECLAMPSIA OR ECLAMPSIA SUPERIMPOSED ON PRE-EXISTING HYPERTENSION ANTEPARTUM
	642.74 - (ICD9) PRE-ECLAMPSIA OR ECLAMPSIA SUPERIMPOSED ON PRE-EXISTING HYPERTENSION POSTPARTUM
	642.9 - (ICD9) UNSPECIFIED HYPERTENSION COMPLICATING PREGNANCY CHILDBIRTH OR THE PUERPERIUM
	642.90 - (ICD9) UNSPECIFIED HYPERTENSION COMPLICATING PREGNANCY CHILDBIRTH OR THE PUERPERIUM UNSPECIFIED AS TO EPISODE OF CARE
	642.91 - (ICD9) UNSPECIFIED HYPERTENSION WITH DELIVERY
	642.92 - (ICD9) UNSPECIFIED HYPERTENSION WITH DELIVERY WITH POSTPARTUM COMPLICATION
	642.93 - (ICD9) UNSPECIFIED ANTEPARTUM HYPERTENSION
	642.94 - (ICD9) UNSPECIFIED POSTPARTUM HYPERTENSION
	The occurrence of Outpatient with the following attributes:
	Diagnosis Code (Any Position) is any of: { "401", "401.0", "401.1", "401.9", "402", "402.0", "402.00", "402.01", "402.1", "402.10", "402.11", "402.9", "402.90", "402.91", "403", "403.0", "403.00", "403.01", "403.1", "403.10", "403.11", "403.9", "403.90", "403.91", "404", "404.0", "404.00", "404.01", "404.02", "404.03", "404.1", "404.10", "404.11", "404.12", "404.13", "404.9", "404.90", "404.91", …
	401 - (ICD9) ESSENTIAL HYPERTENSION
	401.0 - (ICD9) MALIGNANT ESSENTIAL HYPERTENSION
	401.1 - (ICD9) BENIGN ESSENTIAL HYPERTENSION
	401.9 - (ICD9) UNSPECIFIED ESSENTIAL HYPERTENSION
	402 - (ICD9) HYPERTENSIVE HEART DISEASE
	402.0 - (ICD9) MALIGNANT HYPERTENSIVE HEART DISEASE
	402.00 - (ICD9) MALIGNANT HYPERTENSIVE HEART DISEASE WITHOUT HEART FAILURE
	402.01 - (ICD9) MALIGNANT HYPERTENSIVE HEART DISEASE WITH HEART FAILURE
	402.1 - (ICD9) BENIGN HYPERTENSIVE HEART DISEASE
	402.10 - (ICD9) BENIGN HYPERTENSIVE HEART DISEASE WITHOUT HEART FAILURE
	402.11 - (ICD9) BENIGN HYPERTENSIVE HEART DISEASE WITH HEART FAILURE
	402.9 - (ICD9) UNSPECIFIED HYPERTENSIVE HEART DISEASE
	402.90 - (ICD9) UNSPECIFIED HYPERTENSIVE HEART DISEASE WITHOUT HEART FAILURE
	402.91 - (ICD9) UNSPECIFIED HYPERTENSIVE HEART DISEASE WITH HEART FAILURE
	403 - (ICD9) HYPERTENSIVE CHRONIC KIDNEY DISEASE
	403.0 - (ICD9) MALIGNANT HYPERTENSIVE KIDNEY DISEASE
	403.00 - (ICD9) HYPERTENSIVE CHRONIC KIDNEY DISEASE MALIGNANT WITH CHRONIC KIDNEY DISEASE STAGE I THROUGH STAGE IV OR UNSPECIFIED
	403.01 - (ICD9) HYPERTENSIVE CHRONIC KIDNEY DISEASE MALIGNANT WITH CHRONIC KIDNEY DISEASE STAGE V OR END STAGE RENAL DISEASE
	403.1 - (ICD9) BENIGN HYPERTENSIVE KIDNEY DISEASE
	403.10 - (ICD9) HYPERTENSIVE KIDNEY DISEASE BENIGN WITH CHRONIC KIDNEY DISEASE STAGE I THROUGH STAGE IV OR UNSPECIFIED
	403.11 - (ICD9) HYPERTENSIVE KIDNEY DISEASE BENIGN WITH CHRONIC KIDNEY DISEASE STAGE V OR END STAGE RENAL DISEASE
	403.9 - (ICD9) UNSPECIFIED HYPERTENSIVE KIDNEY DISEASE
	403.90 - (ICD9) HYPERTENSIVE CHRONIC KIDNEY DISEASE UNSPECIFIED WITH CHRONIC KIDNEY DISEASE STAGE I THROUGH STAGE IV OR UNSPECIFIED
	403.91 - (ICD9) HYPERTENSIVE CHRONIC KIDNEY DISEASE UNSPECIFIED WITH CHRONIC KIDNEY DISEASE STAGE V OR END STAGE RENAL DISEASE
	404 - (ICD9) HYPERTENSIVE HEART AND CHRONIC KIDNEY DISEASE
	404.0 - (ICD9) MALIGNANT HYPERTENSIVE HEART AND KIDNEY DISEASE
	404.00 - (ICD9) HYPERTENSIVE HEART AND CHRONIC KIDNEY DISEASE MALIGNANT WITHOUT HEART FAILURE WITH CHRONIC KIDNEY DISEASE STAGE I THROUGH STAGE IV OR UNSPECIFIED
	404.01 - (ICD9) HYPERTENSIVE HEART AND CHRONIC KIDNEY DISEASE MALIGNANT WITH HEART FAILURE WITH CHRONIC KIDNEY DISEASE STAGE I THROUGH STAGE IV OR UNSPECIFIED
	404.02 - (ICD9) HYPERTENSIVE HEART AND CHRONIC KIDNEY DISEASE MALIGNANT WITHOUT HEART FAILURE WITH CHRONIC KIDNEY DISEASE STAGE V OR END STAGE RENAL DISEASE
	404.03 - (ICD9) HYPERTENSIVE HEART AND CHRONIC KIDNEY DISEASE MALIGNANT WITH HEART FAILURE WITH CHRONIC KIDNEY DISEASE STAGE V OR END STAGE RENAL DISEASE
	404.1 - (ICD9) BENIGN HYPERTENSIVE HEART AND KIDNEY DISEASE
	404.10 - (ICD9) HYPERTENSIVE HEART AND CHRONIC KIDNEY DISEASE BENIGN WITHOUT HEART FAILURE WITH CHRONIC KIDNEY DISEASE STAGE I THROUGH STAGE IV OR UNSPECIFIED
	404.11 - (ICD9) HYPERTENSIVE HEART AND CHRONIC KIDNEY DISEASE BENIGN WITH HEART FAILURE WITH CHRONIC KIDNEY DISEASE STAGE I THROUGH STAGE IV OR UNSPECIFIED
	404.12 - (ICD9) HYPERTENSIVE HEART AND CHRONIC KIDNEY DISEASE BENIGN WITHOUT HEART FAILURE WITH CHRONIC KIDNEY DISEASE STAGE V OR END STAGE RENAL DISEASE
	404.13 - (ICD9) HYPERTENSIVE HEART AND CHRONIC KIDNEY DISEASE BENIGN WITH HEART FAILURE WITH CHRONIC KIDNEY DISEASE STAGE V OR END STAGE RENAL DISEASE
	404.9 - (ICD9) UNSPECIFIED HYPERTENSIVE HEART AND KIDNEY DISEASE
	404.90 - (ICD9) HYPERTENSIVE HEART AND CHRONIC KIDNEY DISEASE UNSPECIFIED WITHOUT HEART FAILURE WITH CHRONIC KIDNEY DISEASE STAGE I THROUGH STAGE IV OR UNSPECIFIED
	404.91 - (ICD9) HYPERTENSIVE HEART AND CHRONIC KIDNEY DISEASE UNSPECIFIED WITH HEART FAILURE WITH CHRONIC KIDNEY DISEASE STAGE I THROUGH STAGE IV OR UNSPECIFIED
	404.92 - (ICD9) HYPERTENSIVE HEART AND CHRONIC KIDNEY DISEASE UNSPECIFIED WITHOUT HEART FAILURE WITH CHRONIC KIDNEY DISEASE STAGE V OR END STAGE RENAL DISEASE
	404.93 - (ICD9) HYPERTENSIVE HEART AND CHRONIC KIDNEY DISEASE UNSPECIFIED WITH HEART FAILURE WITH CHRONIC KIDNEY DISEASE STAGE V OR END STAGE RENAL DISEASE
	405 - (ICD9) SECONDARY HYPERTENSION
	405.0 - (ICD9) MALIGNANT SECONDARY HYPERTENSION
	405.01 - (ICD9) MALIGNANT RENOVASCULAR HYPERTENSION
	405.09 - (ICD9) OTHER MALIGNANT SECONDARY HYPERTENSION
	405.1 - (ICD9) BENIGN SECONDARY HYPERTENSION
	405.11 - (ICD9) BENIGN RENOVASCULAR HYPERTENSION
	405.19 - (ICD9) OTHER BENIGN SECONDARY HYPERTENSION
	405.9 - (ICD9) UNSPECIFIED SECONDARY HYPERTENSION
	405.91 - (ICD9) UNSPECIFIED RENOVASCULAR HYPERTENSION
	405.99 - (ICD9) OTHER UNSPECIFIED SECONDARY HYPERTENSION
	642.0 - (ICD9) BENIGN ESSENTIAL HYPERTENSION COMPLICATING PREGNANCY CHILDBIRTH AND THE PUERPERIUM
	642.00 - (ICD9) BENIGN ESSENTIAL HYPERTENSION COMPLICATING PREGNANCY CHILDBIRTH AND THE PUERPERIUM UNSPECIFIED AS TO EPISODE OF CARE
	642.01 - (ICD9) BENIGN ESSENTIAL HYPERTENSION WITH DELIVERY
	642.02 - (ICD9) BENIGN ESSENTIAL HYPERTENSION WITH DELIVERY WITH POSTPARTUM COMPLICATION
	642.03 - (ICD9) ANTEPARTUM BENIGN ESSENTIAL HYPERTENSION
	642.04 - (ICD9) POSTPARTUM BENIGN ESSENTIAL HYPERTENSION
	642.1 - (ICD9) HYPERTENSION SECONDARY TO RENAL DISEASE COMPLICATING PREGNANCY CHILDBIRTH AND THE PUERPERIUM
	642.10 - (ICD9) HYPERTENSION SECONDARY TO RENAL DISEASE COMPLICATING PREGNANCY CHILDBIRTH AND THE PUERPERIUM UNSPECIFIED AS TO EPISODE OF CARE
	642.11 - (ICD9) HYPERTENSION SECONDARY TO RENAL DISEASE WITH DELIVERY
	642.12 - (ICD9) HYPERTENSION SECONDARY TO RENAL DISEASE WITH DELIVERY WITH POSTPARTUM COMPLICATION
	642.13 - (ICD9) HYPERTENSION SECONDARY TO RENAL DISEASE ANTEPARTUM
	642.14 - (ICD9) HYPERTENSION SECONDARY TO RENAL DISEASE POSTPARTUM
	642.2 - (ICD9) OTHER PRE-EXISTING HYPERTENSION COMPLICATING PREGNANCY CHILDBIRTH AND THE PUERPERIUM
	642.20 - (ICD9) OTHER PRE-EXISTING HYPERTENSION COMPLICATING PREGNANCY CHILDBIRTH AND THE PUERPERIUM UNSPECIFIED AS TO EPISODE OF CARE
	642.21 - (ICD9) OTHER PRE-EXISTING HYPERTENSION WITH DELIVERY
	642.22 - (ICD9) OTHER PRE-EXISTING HYPERTENSION WITH DELIVERY WITH POSTPARTUM COMPLICATION
	642.23 - (ICD9) OTHER PRE-EXISTING HYPERTENSION ANTEPARTUM
	642.24 - (ICD9) OTHER PRE-EXISTING HYPERTENSION POSTPARTUM
	642.7 - (ICD9) PRE-ECLAMPSIA OR ECLAMPSIA SUPERIMPOSED ON PRE-EXISTING HYPERTENSION
	642.70 - (ICD9) PRE-ECLAMPSIA OR ECLAMPSIA SUPERIMPOSED ON PRE-EXISTING HYPERTENSION COMPLICATING PREGNANCY CHILDBIRTH OR THE PUERPERIUM UNSPECIFIED AS TO EPISODE OF CARE
	642.71 - (ICD9) PRE-ECLAMPSIA OR ECLAMPSIA SUPERIMPOSED ON PRE-EXISTING HYPERTENSION WITH DELIVERY
	642.72 - (ICD9) PRE-ECLAMPSIA OR ECLAMPSIA SUPERIMPOSED ON PRE-EXISTING HYPERTENSION WITH DELIVERY WITH POSTPARTUM COMPLICATION
	642.73 - (ICD9) PRE-ECLAMPSIA OR ECLAMPSIA SUPERIMPOSED ON PRE-EXISTING HYPERTENSION ANTEPARTUM
	642.74 - (ICD9) PRE-ECLAMPSIA OR ECLAMPSIA SUPERIMPOSED ON PRE-EXISTING HYPERTENSION POSTPARTUM
	642.9 - (ICD9) UNSPECIFIED HYPERTENSION COMPLICATING PREGNANCY CHILDBIRTH OR THE PUERPERIUM
	642.90 - (ICD9) UNSPECIFIED HYPERTENSION COMPLICATING PREGNANCY CHILDBIRTH OR THE PUERPERIUM UNSPECIFIED AS TO EPISODE OF CARE
	642.91 - (ICD9) UNSPECIFIED HYPERTENSION WITH DELIVERY
	642.92 - (ICD9) UNSPECIFIED HYPERTENSION WITH DELIVERY WITH POSTPARTUM COMPLICATION
	642.93 - (ICD9) UNSPECIFIED ANTEPARTUM HYPERTENSION
	642.94 - (ICD9) UNSPECIFIED POSTPARTUM HYPERTENSION
Lipid lowering drugs
This event measure was defined as occurring when any of the following criteria were met:
	The occurrence of Drug with the following attributes:
	Generic Name is any of: { "NIACIN", "NIACIN (INOSITOL NIACINATE)", "NIACIN NO.1/FA/B12/IRON/A-CYST ZN/CHROM POLY/INOS NIAC/A-CYS", "NIACIN/CAPSAICIN/YOHIMBE BARK/GINSENG/GNK BI EX/DAMIANA/OATS", "NIACIN/LOVASTATIN", "NIACIN/POLICOS/GUGULSTR/PLANT STEROL COMPLEX/CAYENNE/GARLIC", "NIACIN/SIMVASTATIN", "NIACINAMIDE", "NIACINAMIDE ASCORBATE", "NIACINAMIDE/AZELAIC AC/QUERCET/TURMER/FA/B6/ZINC OX/COPPE…
	NIACIN
	NIACIN (INOSITOL NIACINATE)
	NIACIN NO.1/FA/B12/IRON/A-CYST ZN/CHROM POLY/INOS NIAC/A-CYS
	NIACIN/CAPSAICIN/YOHIMBE BARK/GINSENG/GNK BI EX/DAMIANA/OATS
	NIACIN/LOVASTATIN
	NIACIN/POLICOS/GUGULSTR/PLANT STEROL COMPLEX/CAYENNE/GARLIC
	NIACIN/SIMVASTATIN
	NIACINAMIDE
	NIACINAMIDE ASCORBATE
	NIACINAMIDE/AZELAIC AC/QUERCET/TURMER/FA/B6/ZINC OX/COPPER
	NIACINAMIDE/AZELAIC ACID/ZINC OXIDE/VIT B6/COPPER/FA
	NIACINAMIDE/RIBOFLAVIN/BETA-CAROTENE(A) W-C & E/MINERALS
	NIACINAMIDE/VIT B6/VIT C/FA/COPPER/MG CIT/ZN GLUC/ALIP ACID
	FENOFIBRATE
	FENOFIBRATE NANOCRYSTALLIZED
	FENOFIBRATE,MICRONIZED
	GEMFIBROZIL
	CHOLESTYRAMINE
	CHOLESTYRAMINE (WITH SUGAR)
	CHOLESTYRAMINE/ASPARTAME
	COLESEVELAM HCL
	COLESTIPOL HCL
	EZETIMIBE
	ASPIRIN (CALCIUM CARB & MAGNESIUM BUFFERS)/PRAVASTATIN
	ATORVASTATIN CALCIUM
	EZETIMIBE/SIMVASTATIN
	FLUVASTATIN SODIUM
	LOVASTATIN
	PITAVASTATIN CALCIUM
	PRAVASTATIN SODIUM
	ROSUVASTATIN CALCIUM
	SIMVASTATIN
Liver disease
This event measure was defined as occurring when any of the following criteria were met:
	The occurrence of Inpatient with the following attributes:
	Diagnosis Code (Any Position) is any of: { "070.0", "070.1", "070.2", "070.20", "070.21", "070.22", "070.23", "070.3", "070.30", "070.31", "070.32", "070.33", "070.4", "070.41", "070.42", "070.43", "070.44", "070.49", "070.5", "070.51", "070.52", "070.53", "070.54", "070.59", "070.6", "070.7", "070.70", "070.71", "070.9", "456.0", "456.1", "456.2", "456.20", "456.21", "570", "571.0", "571.1", "57…
	070.0 - (ICD9) VIRAL HEPATITIS A WITH HEPATIC COMA
	070.1 - (ICD9) VIRAL HEPATITIS A WITHOUT HEPATIC COMA
	070.2 - (ICD9) VIRAL HEPATITIS B WITH HEPATIC COMA
	070.20 - (ICD9) VIRAL HEPATITIS B WITH HEPATIC COMA ACUTE OR UNSPECIFIED WITHOUT HEPATITIS DELTA
	070.21 - (ICD9) VIRAL HEPATITIS B WITH HEPATIC COMA ACUTE OR UNSPECIFIED WITH HEPATITIS DELTA
	070.22 - (ICD9) CHRONIC VIRAL HEPATITIS B WITH HEPATIC COMA WITHOUT HEPATITIS DELTA
	070.23 - (ICD9) CHRONIC VIRAL HEPATITIS B WITH HEPATIC COMA WITH HEPATITIS DELTA
	070.3 - (ICD9) VIRAL HEPATITIS B WITHOUT MENTION OF HEPATIC COMA
	070.30 - (ICD9) VIRAL HEPATITIS B WITHOUT HEPATIC COMA ACUTE OR UNSPECIFIED WITHOUT HEPATITIS DELTA
	070.31 - (ICD9) VIRAL HEPATITIS B WITHOUT HEPATIC COMA ACUTE OR UNSPECIFIED WITH HEPATITIS DELTA
	070.32 - (ICD9) CHRONIC VIRAL HEPATITIS B WITHOUT HEPATIC COMA WITHOUT HEPATITIS DELTA
	070.33 - (ICD9) CHRONIC VIRAL HEPATITIS B WITHOUT HEPATIC COMA WITH HEPATITIS DELTA
	070.4 - (ICD9) OTHER SPECIFIED VIRAL HEPATITIS WITH HEPATIC COMA
	070.41 - (ICD9) ACUTE HEPATITIS C WITH HEPATIC COMA
	070.42 - (ICD9) HEPATITIS DELTA WITHOUT ACTIVE HEPATITIS B DISEASE WITH HEPATIC COMA HEPATITIS DELTA WITH HEPATITIS B CARRIER STATE
	070.43 - (ICD9) HEPATITIS E WITH HEPATIC COMA
	070.44 - (ICD9) CHRONIC HEPATITIS C WITH HEPATIC COMA
	070.49 - (ICD9) OTHER SPECIFIED VIRAL HEPATITIS WITH HEPATIC COMA
	070.5 - (ICD9) OTHER SPECIFIED VIRAL HEPATITIS WITHOUT MENTION OF HEPATIC COMA
	070.51 - (ICD9) ACUTE HEPATITIS C WITHOUT MENTION OF HEPATIC COMA
	070.52 - (ICD9) HEPATITIS DELTA WITHOUT ACTIVE HEPATITIS B DISEASE OR HEPATIC COMA
	070.53 - (ICD9) HEPATITIS E WITHOUT HEPATIC COMA
	070.54 - (ICD9) CHRONIC HEPATITIS C WITHOUT HEPATIC COMA
	070.59 - (ICD9) OTHER SPECIFIED VIRAL HEPATITIS WITHOUT HEPATIC COMA
	070.6 - (ICD9) UNSPECIFIED VIRAL HEPATITIS WITH HEPATIC COMA
	070.7 - (ICD9) UNSPECIFIED VIRAL HEPATITIS C
	070.70 - (ICD9) UNSPECIFIED VIRAL HEPATITIS C WITHOUT HEPATIC COMA
	070.71 - (ICD9) UNSPECIFIED VIRAL HEPATITIS C WITH HEPATIC COMA
	070.9 - (ICD9) UNSPECIFIED VIRAL HEPATITIS WITHOUT HEPATIC COMA
	456.0 - (ICD9) ESOPHAGEAL VARICES WITH BLEEDING
	456.1 - (ICD9) ESOPHAGEAL VARICES WITHOUT BLEEDING
	456.2 - (ICD9) ESOPHAGEAL VARICES IN DISEASES CLASSIFIED ELSEWHERE
	456.20 - (ICD9) ESOPHAGEAL VARICES IN DISEASES CLASSIFIED ELSEWHERE WITH BLEEDING
	456.21 - (ICD9) ESOPHAGEAL VARICES IN DISEASES CLASSIFIED ELSEWHERE WITHOUT BLEEDING
	570 - (ICD9) ACUTE AND SUBACUTE NECROSIS OF LIVER
	571.0 - (ICD9) ALCOHOLIC FATTY LIVER
	571.1 - (ICD9) ACUTE ALCOHOLIC HEPATITIS
	571.2 - (ICD9) ALCOHOLIC CIRRHOSIS OF LIVER
	571.3 - (ICD9) ALCOHOLIC LIVER DAMAGE UNSPECIFIED
	571.4 - (ICD9) CHRONIC HEPATITIS
	571.40 - (ICD9) CHRONIC HEPATITIS UNSPECIFIED
	571.41 - (ICD9) CHRONIC PERSISTENT HEPATITIS
	571.42 - (ICD9) AUTOIMMUNE HEPATITIS
	571.49 - (ICD9) OTHER CHRONIC HEPATITIS
	571.5 - (ICD9) CIRRHOSIS OF LIVER WITHOUT ALCOHOL
	571.6 - (ICD9) BILIARY CIRRHOSIS
	571.8 - (ICD9) OTHER CHRONIC NONALCOHOLIC LIVER DISEASE
	571.9 - (ICD9) UNSPECIFIED CHRONIC LIVER DISEASE WITHOUT ALCOHOL
	572.0 - (ICD9) ABSCESS OF LIVER
	572.1 - (ICD9) PORTAL PYEMIA
	572.2 - (ICD9) HEPATIC ENCEPHALOPATHY
	572.3 - (ICD9) PORTAL HYPERTENSION
	572.4 - (ICD9) HEPATORENAL SYNDROME
	572.8 - (ICD9) OTHER SEQUELAE OF CHRONIC LIVER DISEASE
	573.0 - (ICD9) CHRONIC PASSIVE CONGESTION OF LIVER
	573.1 - (ICD9) HEPATITIS IN VIRAL DISEASES CLASSIFIED ELSEWHERE
	573.2 - (ICD9) HEPATITIS IN OTHER INFECTIOUS DISEASES CLASSIFIED ELSEWHERE
	573.3 - (ICD9) HEPATITIS UNSPECIFIED
	573.4 - (ICD9) HEPATIC INFARCTION
	573.5 - (ICD9) HEPATOPULMONARY SYNDROME
	573.8 - (ICD9) OTHER SPECIFIED DISORDERS OF LIVER
	573.9 - (ICD9) UNSPECIFIED DISORDER OF LIVER
	576.8 - (ICD9) OTHER SPECIFIED DISORDERS OF BILIARY TRACT
	782.4 - (ICD9) JAUNDICE UNSPECIFIED NOT OF NEWBORN
	789.5 - (ICD9) ASCITES
	789.51 - (ICD9) MALIGNANT ASCITES
	789.59 - (ICD9) OTHER ASCITES
	The occurrence of Inpatient Service with the following attributes:
	Diagnosis Code (Any Position) is any of: { "070.0", "070.1", "070.2", "070.20", "070.21", "070.22", "070.23", "070.3", "070.30", "070.31", "070.32", "070.33", "070.4", "070.41", "070.42", "070.43", "070.44", "070.49", "070.5", "070.51", "070.52", "070.53", "070.54", "070.59", "070.6", "070.7", "070.70", "070.71", "070.9", "456.0", "456.1", "456.2", "456.20", "456.21", "570", "571.0", "571.1", "57…
	070.0 - (ICD9) VIRAL HEPATITIS A WITH HEPATIC COMA
	070.1 - (ICD9) VIRAL HEPATITIS A WITHOUT HEPATIC COMA
	070.2 - (ICD9) VIRAL HEPATITIS B WITH HEPATIC COMA
	070.20 - (ICD9) VIRAL HEPATITIS B WITH HEPATIC COMA ACUTE OR UNSPECIFIED WITHOUT HEPATITIS DELTA
	070.21 - (ICD9) VIRAL HEPATITIS B WITH HEPATIC COMA ACUTE OR UNSPECIFIED WITH HEPATITIS DELTA
	070.22 - (ICD9) CHRONIC VIRAL HEPATITIS B WITH HEPATIC COMA WITHOUT HEPATITIS DELTA
	070.23 - (ICD9) CHRONIC VIRAL HEPATITIS B WITH HEPATIC COMA WITH HEPATITIS DELTA
	070.3 - (ICD9) VIRAL HEPATITIS B WITHOUT MENTION OF HEPATIC COMA
	070.30 - (ICD9) VIRAL HEPATITIS B WITHOUT HEPATIC COMA ACUTE OR UNSPECIFIED WITHOUT HEPATITIS DELTA
	070.31 - (ICD9) VIRAL HEPATITIS B WITHOUT HEPATIC COMA ACUTE OR UNSPECIFIED WITH HEPATITIS DELTA
	070.32 - (ICD9) CHRONIC VIRAL HEPATITIS B WITHOUT HEPATIC COMA WITHOUT HEPATITIS DELTA
	070.33 - (ICD9) CHRONIC VIRAL HEPATITIS B WITHOUT HEPATIC COMA WITH HEPATITIS DELTA
	070.4 - (ICD9) OTHER SPECIFIED VIRAL HEPATITIS WITH HEPATIC COMA
	070.41 - (ICD9) ACUTE HEPATITIS C WITH HEPATIC COMA
	070.42 - (ICD9) HEPATITIS DELTA WITHOUT ACTIVE HEPATITIS B DISEASE WITH HEPATIC COMA HEPATITIS DELTA WITH HEPATITIS B CARRIER STATE
	070.43 - (ICD9) HEPATITIS E WITH HEPATIC COMA
	070.44 - (ICD9) CHRONIC HEPATITIS C WITH HEPATIC COMA
	070.49 - (ICD9) OTHER SPECIFIED VIRAL HEPATITIS WITH HEPATIC COMA
	070.5 - (ICD9) OTHER SPECIFIED VIRAL HEPATITIS WITHOUT MENTION OF HEPATIC COMA
	070.51 - (ICD9) ACUTE HEPATITIS C WITHOUT MENTION OF HEPATIC COMA
	070.52 - (ICD9) HEPATITIS DELTA WITHOUT ACTIVE HEPATITIS B DISEASE OR HEPATIC COMA
	070.53 - (ICD9) HEPATITIS E WITHOUT HEPATIC COMA
	070.54 - (ICD9) CHRONIC HEPATITIS C WITHOUT HEPATIC COMA
	070.59 - (ICD9) OTHER SPECIFIED VIRAL HEPATITIS WITHOUT HEPATIC COMA
	070.6 - (ICD9) UNSPECIFIED VIRAL HEPATITIS WITH HEPATIC COMA
	070.7 - (ICD9) UNSPECIFIED VIRAL HEPATITIS C
	070.70 - (ICD9) UNSPECIFIED VIRAL HEPATITIS C WITHOUT HEPATIC COMA
	070.71 - (ICD9) UNSPECIFIED VIRAL HEPATITIS C WITH HEPATIC COMA
	070.9 - (ICD9) UNSPECIFIED VIRAL HEPATITIS WITHOUT HEPATIC COMA
	456.0 - (ICD9) ESOPHAGEAL VARICES WITH BLEEDING
	456.1 - (ICD9) ESOPHAGEAL VARICES WITHOUT BLEEDING
	456.2 - (ICD9) ESOPHAGEAL VARICES IN DISEASES CLASSIFIED ELSEWHERE
	456.20 - (ICD9) ESOPHAGEAL VARICES IN DISEASES CLASSIFIED ELSEWHERE WITH BLEEDING
	456.21 - (ICD9) ESOPHAGEAL VARICES IN DISEASES CLASSIFIED ELSEWHERE WITHOUT BLEEDING
	570 - (ICD9) ACUTE AND SUBACUTE NECROSIS OF LIVER
	571.0 - (ICD9) ALCOHOLIC FATTY LIVER
	571.1 - (ICD9) ACUTE ALCOHOLIC HEPATITIS
	571.2 - (ICD9) ALCOHOLIC CIRRHOSIS OF LIVER
	571.3 - (ICD9) ALCOHOLIC LIVER DAMAGE UNSPECIFIED
	571.4 - (ICD9) CHRONIC HEPATITIS
	571.40 - (ICD9) CHRONIC HEPATITIS UNSPECIFIED
	571.41 - (ICD9) CHRONIC PERSISTENT HEPATITIS
	571.42 - (ICD9) AUTOIMMUNE HEPATITIS
	571.49 - (ICD9) OTHER CHRONIC HEPATITIS
	571.5 - (ICD9) CIRRHOSIS OF LIVER WITHOUT ALCOHOL
	571.6 - (ICD9) BILIARY CIRRHOSIS
	571.8 - (ICD9) OTHER CHRONIC NONALCOHOLIC LIVER DISEASE
	571.9 - (ICD9) UNSPECIFIED CHRONIC LIVER DISEASE WITHOUT ALCOHOL
	572.0 - (ICD9) ABSCESS OF LIVER
	572.1 - (ICD9) PORTAL PYEMIA
	572.2 - (ICD9) HEPATIC ENCEPHALOPATHY
	572.3 - (ICD9) PORTAL HYPERTENSION
	572.4 - (ICD9) HEPATORENAL SYNDROME
	572.8 - (ICD9) OTHER SEQUELAE OF CHRONIC LIVER DISEASE
	573.0 - (ICD9) CHRONIC PASSIVE CONGESTION OF LIVER
	573.1 - (ICD9) HEPATITIS IN VIRAL DISEASES CLASSIFIED ELSEWHERE
	573.2 - (ICD9) HEPATITIS IN OTHER INFECTIOUS DISEASES CLASSIFIED ELSEWHERE
	573.3 - (ICD9) HEPATITIS UNSPECIFIED
	573.4 - (ICD9) HEPATIC INFARCTION
	573.5 - (ICD9) HEPATOPULMONARY SYNDROME
	573.8 - (ICD9) OTHER SPECIFIED DISORDERS OF LIVER
	573.9 - (ICD9) UNSPECIFIED DISORDER OF LIVER
	576.8 - (ICD9) OTHER SPECIFIED DISORDERS OF BILIARY TRACT
	782.4 - (ICD9) JAUNDICE UNSPECIFIED NOT OF NEWBORN
	789.5 - (ICD9) ASCITES
	789.51 - (ICD9) MALIGNANT ASCITES
	789.59 - (ICD9) OTHER ASCITES
	The occurrence of Outpatient with the following attributes:
	Diagnosis Code (Any Position) is any of: { "070.0", "070.1", "070.2", "070.20", "070.21", "070.22", "070.23", "070.3", "070.30", "070.31", "070.32", "070.33", "070.4", "070.41", "070.42", "070.43", "070.44", "070.49", "070.5", "070.51", "070.52", "070.53", "070.54", "070.59", "070.6", "070.7", "070.70", "070.71", "070.9", "456.0", "456.1", "456.2", "456.20", "456.21", "570", "571.0", "571.1", "57…
	070.0 - (ICD9) VIRAL HEPATITIS A WITH HEPATIC COMA
	070.1 - (ICD9) VIRAL HEPATITIS A WITHOUT HEPATIC COMA
	070.2 - (ICD9) VIRAL HEPATITIS B WITH HEPATIC COMA
	070.20 - (ICD9) VIRAL HEPATITIS B WITH HEPATIC COMA ACUTE OR UNSPECIFIED WITHOUT HEPATITIS DELTA
	070.21 - (ICD9) VIRAL HEPATITIS B WITH HEPATIC COMA ACUTE OR UNSPECIFIED WITH HEPATITIS DELTA
	070.22 - (ICD9) CHRONIC VIRAL HEPATITIS B WITH HEPATIC COMA WITHOUT HEPATITIS DELTA
	070.23 - (ICD9) CHRONIC VIRAL HEPATITIS B WITH HEPATIC COMA WITH HEPATITIS DELTA
	070.3 - (ICD9) VIRAL HEPATITIS B WITHOUT MENTION OF HEPATIC COMA
	070.30 - (ICD9) VIRAL HEPATITIS B WITHOUT HEPATIC COMA ACUTE OR UNSPECIFIED WITHOUT HEPATITIS DELTA
	070.31 - (ICD9) VIRAL HEPATITIS B WITHOUT HEPATIC COMA ACUTE OR UNSPECIFIED WITH HEPATITIS DELTA
	070.32 - (ICD9) CHRONIC VIRAL HEPATITIS B WITHOUT HEPATIC COMA WITHOUT HEPATITIS DELTA
	070.33 - (ICD9) CHRONIC VIRAL HEPATITIS B WITHOUT HEPATIC COMA WITH HEPATITIS DELTA
	070.4 - (ICD9) OTHER SPECIFIED VIRAL HEPATITIS WITH HEPATIC COMA
	070.41 - (ICD9) ACUTE HEPATITIS C WITH HEPATIC COMA
	070.42 - (ICD9) HEPATITIS DELTA WITHOUT ACTIVE HEPATITIS B DISEASE WITH HEPATIC COMA HEPATITIS DELTA WITH HEPATITIS B CARRIER STATE
	070.43 - (ICD9) HEPATITIS E WITH HEPATIC COMA
	070.44 - (ICD9) CHRONIC HEPATITIS C WITH HEPATIC COMA
	070.49 - (ICD9) OTHER SPECIFIED VIRAL HEPATITIS WITH HEPATIC COMA
	070.5 - (ICD9) OTHER SPECIFIED VIRAL HEPATITIS WITHOUT MENTION OF HEPATIC COMA
	070.51 - (ICD9) ACUTE HEPATITIS C WITHOUT MENTION OF HEPATIC COMA
	070.52 - (ICD9) HEPATITIS DELTA WITHOUT ACTIVE HEPATITIS B DISEASE OR HEPATIC COMA
	070.53 - (ICD9) HEPATITIS E WITHOUT HEPATIC COMA
	070.54 - (ICD9) CHRONIC HEPATITIS C WITHOUT HEPATIC COMA
	070.59 - (ICD9) OTHER SPECIFIED VIRAL HEPATITIS WITHOUT HEPATIC COMA
	070.6 - (ICD9) UNSPECIFIED VIRAL HEPATITIS WITH HEPATIC COMA
	070.7 - (ICD9) UNSPECIFIED VIRAL HEPATITIS C
	070.70 - (ICD9) UNSPECIFIED VIRAL HEPATITIS C WITHOUT HEPATIC COMA
	070.71 - (ICD9) UNSPECIFIED VIRAL HEPATITIS C WITH HEPATIC COMA
	070.9 - (ICD9) UNSPECIFIED VIRAL HEPATITIS WITHOUT HEPATIC COMA
	456.0 - (ICD9) ESOPHAGEAL VARICES WITH BLEEDING
	456.1 - (ICD9) ESOPHAGEAL VARICES WITHOUT BLEEDING
	456.2 - (ICD9) ESOPHAGEAL VARICES IN DISEASES CLASSIFIED ELSEWHERE
	456.20 - (ICD9) ESOPHAGEAL VARICES IN DISEASES CLASSIFIED ELSEWHERE WITH BLEEDING
	456.21 - (ICD9) ESOPHAGEAL VARICES IN DISEASES CLASSIFIED ELSEWHERE WITHOUT BLEEDING
	570 - (ICD9) ACUTE AND SUBACUTE NECROSIS OF LIVER
	571.0 - (ICD9) ALCOHOLIC FATTY LIVER
	571.1 - (ICD9) ACUTE ALCOHOLIC HEPATITIS
	571.2 - (ICD9) ALCOHOLIC CIRRHOSIS OF LIVER
	571.3 - (ICD9) ALCOHOLIC LIVER DAMAGE UNSPECIFIED
	571.4 - (ICD9) CHRONIC HEPATITIS
	571.40 - (ICD9) CHRONIC HEPATITIS UNSPECIFIED
	571.41 - (ICD9) CHRONIC PERSISTENT HEPATITIS
	571.42 - (ICD9) AUTOIMMUNE HEPATITIS
	571.49 - (ICD9) OTHER CHRONIC HEPATITIS
	571.5 - (ICD9) CIRRHOSIS OF LIVER WITHOUT ALCOHOL
	571.6 - (ICD9) BILIARY CIRRHOSIS
	571.8 - (ICD9) OTHER CHRONIC NONALCOHOLIC LIVER DISEASE
	571.9 - (ICD9) UNSPECIFIED CHRONIC LIVER DISEASE WITHOUT ALCOHOL
	572.0 - (ICD9) ABSCESS OF LIVER
	572.1 - (ICD9) PORTAL PYEMIA
	572.2 - (ICD9) HEPATIC ENCEPHALOPATHY
	572.3 - (ICD9) PORTAL HYPERTENSION
	572.4 - (ICD9) HEPATORENAL SYNDROME
	572.8 - (ICD9) OTHER SEQUELAE OF CHRONIC LIVER DISEASE
	573.0 - (ICD9) CHRONIC PASSIVE CONGESTION OF LIVER
	573.1 - (ICD9) HEPATITIS IN VIRAL DISEASES CLASSIFIED ELSEWHERE
	573.2 - (ICD9) HEPATITIS IN OTHER INFECTIOUS DISEASES CLASSIFIED ELSEWHERE
	573.3 - (ICD9) HEPATITIS UNSPECIFIED
	573.4 - (ICD9) HEPATIC INFARCTION
	573.5 - (ICD9) HEPATOPULMONARY SYNDROME
	573.8 - (ICD9) OTHER SPECIFIED DISORDERS OF LIVER
	573.9 - (ICD9) UNSPECIFIED DISORDER OF LIVER
	576.8 - (ICD9) OTHER SPECIFIED DISORDERS OF BILIARY TRACT
	782.4 - (ICD9) JAUNDICE UNSPECIFIED NOT OF NEWBORN
	789.5 - (ICD9) ASCITES
	789.51 - (ICD9) MALIGNANT ASCITES
	789.59 - (ICD9) OTHER ASCITES
	The occurrence of Inpatient with the following attributes:
	Procedure Code (Any Position) is any of: { "39.1", "42.91" }
	39.1 - (ICD9) INTRA-ABDOMINAL VENOUS SHUNT
	42.91 - (ICD9) LIGATION OF ESOPHAGEAL VARICES
	The occurrence of Inpatient Service with the following attributes:
	Procedure Code (Any Position) is any of: { "39.1", "42.91" }
	39.1 - (ICD9) INTRA-ABDOMINAL VENOUS SHUNT
	42.91 - (ICD9) LIGATION OF ESOPHAGEAL VARICES
	The occurrence of Outpatient with the following attributes:
	Procedure Code (Any Position) is any of: { "39.1", "42.91" }
	39.1 - (ICD9) INTRA-ABDOMINAL VENOUS SHUNT
	42.91 - (ICD9) LIGATION OF ESOPHAGEAL VARICES
Miscellaneous Renal Insufficiency
This event measure was defined as occurring when any of the following criteria were met:
	The occurrence of Inpatient with the following attributes:
	Diagnosis Code (Any Position) is any of: { "274.10", "440.1", "442.1", "453.3", "581", "581.0", "581.1", "581.2", "581.3", "581.8", "581.81", "581.89", "581.9", "593", "593.0", "593.1", "593.2", "593.3", "593.4", "593.5", "593.6", "593.7", "593.70", "593.71", "593.72", "593.73", "593.8", "593.81", "593.82", "593.89", "593.9", "753.0", "753.3", "866.00", "866.01", "866.1", "866.10", "866.11", "866…
	274.10 - (ICD9) GOUTY NEPHROPATHY UNSPECIFIED
	440.1 - (ICD9) ATHEROSCLEROSIS OF RENAL ARTERY
	442.1 - (ICD9) ANEURYSM OF RENAL ARTERY
	453.3 - (ICD9) EMBOLISM AND THROMBOSIS OF RENAL VEIN
	581 - (ICD9) NEPHROTIC SYNDROME
	581.0 - (ICD9) NEPHROTIC SYNDROME WITH LESION OF PROLIFERATIVE GLOMERULONEPHRITIS
	581.1 - (ICD9) NEPHROTIC SYNDROME WITH LESION OF MEMBRANOUS GLOMERULONEPHRITIS
	581.2 - (ICD9) NEPHROTIC SYNDROME WITH LESION OF MEMBRANOPROLIFERATIVE GLOMERULONEPHRITIS
	581.3 - (ICD9) NEPHROTIC SYNDROME WITH LESION OF MINIMAL CHANGE GLOMERULONEPHRITIS
	581.8 - (ICD9) NEPHROTIC SYNDROME WITH OTHER SPECIFIED PATHOLOGICAL LESION IN KIDNEY
	581.81 - (ICD9) NEPHROTIC SYNDROME IN DISEASES CLASSIFIED ELSEWHERE
	581.89 - (ICD9) OTHER NEPHROTIC SYNDROME WITH SPECIFIED PATHOLOGICAL LESION IN KIDNEY
	581.9 - (ICD9) NEPHROTIC SYNDROME WITH UNSPECIFIED PATHOLOGICAL LESION IN KIDNEY
	593 - (ICD9) OTHER DISORDERS OF KIDNEY AND URETER
	593.0 - (ICD9) NEPHROPTOSIS
	593.1 - (ICD9) HYPERTROPHY OF KIDNEY
	593.2 - (ICD9) CYST OF KIDNEY ACQUIRED
	593.3 - (ICD9) STRICTURE OR KINKING OF URETER
	593.4 - (ICD9) OTHER URETERIC OBSTRUCTION
	593.5 - (ICD9) HYDROURETER
	593.6 - (ICD9) POSTURAL PROTEINURIA
	593.7 - (ICD9) VESICOURETERAL REFLUX
	593.70 - (ICD9) VESICOURETERAL REFLUX UNSPECIFIED OR WITHOUT REFLUX NEPHROPATHY
	593.71 - (ICD9) VESICOURETERAL REFLUX WITH REFLUX NEPHROPATHY UNILATERAL
	593.72 - (ICD9) VESICOURETERAL REFLUX WITH REFLUX NEPHROPATHY BILATERAL
	593.73 - (ICD9) OTHER VESICOURETERAL REFLUX WITH REFLUX NEPHROPATHY NOT OTHERWISE SPECIFIED
	593.8 - (ICD9) OTHER SPECIFIED DISORDERS OF KIDNEY AND URETER
	593.81 - (ICD9) VASCULAR DISORDERS OF KIDNEY
	593.82 - (ICD9) URETERAL FISTULA
	593.89 - (ICD9) OTHER SPECIFIED DISORDERS OF KIDNEY AND URETER
	593.9 - (ICD9) UNSPECIFIED DISORDER OF KIDNEY AND URETER
	753.0 - (ICD9) RENAL AGENESIS AND DYSGENESIS
	753.3 - (ICD9) OTHER SPECIFIED ANOMALIES OF KIDNEY
	866.00 - (ICD9) UNSPECIFIED INJURY TO KIDNEY WITHOUT OPEN WOUND INTO CAVITY
	866.01 - (ICD9) HEMATOMA OF KIDNEY WITHOUT RUPTURE OF CAPSULE WITHOUT OPEN WOUND INTO CAVITY
	866.1 - (ICD9) INJURY TO KIDNEY WITH OPEN WOUND INTO CAVITY
	866.10 - (ICD9) UNSPECIFIED INJURY TO KIDNEY WITH OPEN WOUND INTO CAVITY
	866.11 - (ICD9) HEMATOMA OF KIDNEY WITHOUT RUPTURE OF CAPSULE WITH OPEN WOUND INTO CAVITY
	866.12 - (ICD9) LACERATION OF KIDNEY WITH OPEN WOUND INTO CAVITY
	866.13 - (ICD9) COMPLETE DISRUPTION OF KIDNEY PARENCHYMA WITH OPEN WOUND INTO CAVITY
	The occurrence of Inpatient Service with the following attributes:
	Diagnosis Code (Any Position) is any of: { "274.10", "440.1", "442.1", "453.3", "581", "581.0", "581.1", "581.2", "581.3", "581.8", "581.81", "581.89", "581.9", "593", "593.0", "593.1", "593.2", "593.3", "593.4", "593.5", "593.6", "593.7", "593.70", "593.71", "593.72", "593.73", "593.8", "593.81", "593.82", "593.89", "593.9", "753.0", "753.3", "866.00", "866.01", "866.1", "866.10", "866.11", "866…
	274.10 - (ICD9) GOUTY NEPHROPATHY UNSPECIFIED
	440.1 - (ICD9) ATHEROSCLEROSIS OF RENAL ARTERY
	442.1 - (ICD9) ANEURYSM OF RENAL ARTERY
	453.3 - (ICD9) EMBOLISM AND THROMBOSIS OF RENAL VEIN
	581 - (ICD9) NEPHROTIC SYNDROME
	581.0 - (ICD9) NEPHROTIC SYNDROME WITH LESION OF PROLIFERATIVE GLOMERULONEPHRITIS
	581.1 - (ICD9) NEPHROTIC SYNDROME WITH LESION OF MEMBRANOUS GLOMERULONEPHRITIS
	581.2 - (ICD9) NEPHROTIC SYNDROME WITH LESION OF MEMBRANOPROLIFERATIVE GLOMERULONEPHRITIS
	581.3 - (ICD9) NEPHROTIC SYNDROME WITH LESION OF MINIMAL CHANGE GLOMERULONEPHRITIS
	581.8 - (ICD9) NEPHROTIC SYNDROME WITH OTHER SPECIFIED PATHOLOGICAL LESION IN KIDNEY
	581.81 - (ICD9) NEPHROTIC SYNDROME IN DISEASES CLASSIFIED ELSEWHERE
	581.89 - (ICD9) OTHER NEPHROTIC SYNDROME WITH SPECIFIED PATHOLOGICAL LESION IN KIDNEY
	581.9 - (ICD9) NEPHROTIC SYNDROME WITH UNSPECIFIED PATHOLOGICAL LESION IN KIDNEY
	593 - (ICD9) OTHER DISORDERS OF KIDNEY AND URETER
	593.0 - (ICD9) NEPHROPTOSIS
	593.1 - (ICD9) HYPERTROPHY OF KIDNEY
	593.2 - (ICD9) CYST OF KIDNEY ACQUIRED
	593.3 - (ICD9) STRICTURE OR KINKING OF URETER
	593.4 - (ICD9) OTHER URETERIC OBSTRUCTION
	593.5 - (ICD9) HYDROURETER
	593.6 - (ICD9) POSTURAL PROTEINURIA
	593.7 - (ICD9) VESICOURETERAL REFLUX
	593.70 - (ICD9) VESICOURETERAL REFLUX UNSPECIFIED OR WITHOUT REFLUX NEPHROPATHY
	593.71 - (ICD9) VESICOURETERAL REFLUX WITH REFLUX NEPHROPATHY UNILATERAL
	593.72 - (ICD9) VESICOURETERAL REFLUX WITH REFLUX NEPHROPATHY BILATERAL
	593.73 - (ICD9) OTHER VESICOURETERAL REFLUX WITH REFLUX NEPHROPATHY NOT OTHERWISE SPECIFIED
	593.8 - (ICD9) OTHER SPECIFIED DISORDERS OF KIDNEY AND URETER
	593.81 - (ICD9) VASCULAR DISORDERS OF KIDNEY
	593.82 - (ICD9) URETERAL FISTULA
	593.89 - (ICD9) OTHER SPECIFIED DISORDERS OF KIDNEY AND URETER
	593.9 - (ICD9) UNSPECIFIED DISORDER OF KIDNEY AND URETER
	753.0 - (ICD9) RENAL AGENESIS AND DYSGENESIS
	753.3 - (ICD9) OTHER SPECIFIED ANOMALIES OF KIDNEY
	866.00 - (ICD9) UNSPECIFIED INJURY TO KIDNEY WITHOUT OPEN WOUND INTO CAVITY
	866.01 - (ICD9) HEMATOMA OF KIDNEY WITHOUT RUPTURE OF CAPSULE WITHOUT OPEN WOUND INTO CAVITY
	866.1 - (ICD9) INJURY TO KIDNEY WITH OPEN WOUND INTO CAVITY
	866.10 - (ICD9) UNSPECIFIED INJURY TO KIDNEY WITH OPEN WOUND INTO CAVITY
	866.11 - (ICD9) HEMATOMA OF KIDNEY WITHOUT RUPTURE OF CAPSULE WITH OPEN WOUND INTO CAVITY
	866.12 - (ICD9) LACERATION OF KIDNEY WITH OPEN WOUND INTO CAVITY
	866.13 - (ICD9) COMPLETE DISRUPTION OF KIDNEY PARENCHYMA WITH OPEN WOUND INTO CAVITY
	The occurrence of Outpatient with the following attributes:
	Diagnosis Code (Any Position) is any of: { "274.10", "440.1", "442.1", "453.3", "581", "581.0", "581.1", "581.2", "581.3", "581.8", "581.81", "581.89", "581.9", "593", "593.0", "593.1", "593.2", "593.3", "593.4", "593.5", "593.6", "593.7", "593.70", "593.71", "593.72", "593.73", "593.8", "593.81", "593.82", "593.89", "593.9", "753.0", "753.3", "866.00", "866.01", "866.1", "866.10", "866.11", "866…
	274.10 - (ICD9) GOUTY NEPHROPATHY UNSPECIFIED
	440.1 - (ICD9) ATHEROSCLEROSIS OF RENAL ARTERY
	442.1 - (ICD9) ANEURYSM OF RENAL ARTERY
	453.3 - (ICD9) EMBOLISM AND THROMBOSIS OF RENAL VEIN
	581 - (ICD9) NEPHROTIC SYNDROME
	581.0 - (ICD9) NEPHROTIC SYNDROME WITH LESION OF PROLIFERATIVE GLOMERULONEPHRITIS
	581.1 - (ICD9) NEPHROTIC SYNDROME WITH LESION OF MEMBRANOUS GLOMERULONEPHRITIS
	581.2 - (ICD9) NEPHROTIC SYNDROME WITH LESION OF MEMBRANOPROLIFERATIVE GLOMERULONEPHRITIS
	581.3 - (ICD9) NEPHROTIC SYNDROME WITH LESION OF MINIMAL CHANGE GLOMERULONEPHRITIS
	581.8 - (ICD9) NEPHROTIC SYNDROME WITH OTHER SPECIFIED PATHOLOGICAL LESION IN KIDNEY
	581.81 - (ICD9) NEPHROTIC SYNDROME IN DISEASES CLASSIFIED ELSEWHERE
	581.89 - (ICD9) OTHER NEPHROTIC SYNDROME WITH SPECIFIED PATHOLOGICAL LESION IN KIDNEY
	581.9 - (ICD9) NEPHROTIC SYNDROME WITH UNSPECIFIED PATHOLOGICAL LESION IN KIDNEY
	593 - (ICD9) OTHER DISORDERS OF KIDNEY AND URETER
	593.0 - (ICD9) NEPHROPTOSIS
	593.1 - (ICD9) HYPERTROPHY OF KIDNEY
	593.2 - (ICD9) CYST OF KIDNEY ACQUIRED
	593.3 - (ICD9) STRICTURE OR KINKING OF URETER
	593.4 - (ICD9) OTHER URETERIC OBSTRUCTION
	593.5 - (ICD9) HYDROURETER
	593.6 - (ICD9) POSTURAL PROTEINURIA
	593.7 - (ICD9) VESICOURETERAL REFLUX
	593.70 - (ICD9) VESICOURETERAL REFLUX UNSPECIFIED OR WITHOUT REFLUX NEPHROPATHY
	593.71 - (ICD9) VESICOURETERAL REFLUX WITH REFLUX NEPHROPATHY UNILATERAL
	593.72 - (ICD9) VESICOURETERAL REFLUX WITH REFLUX NEPHROPATHY BILATERAL
	593.73 - (ICD9) OTHER VESICOURETERAL REFLUX WITH REFLUX NEPHROPATHY NOT OTHERWISE SPECIFIED
	593.8 - (ICD9) OTHER SPECIFIED DISORDERS OF KIDNEY AND URETER
	593.81 - (ICD9) VASCULAR DISORDERS OF KIDNEY
	593.82 - (ICD9) URETERAL FISTULA
	593.89 - (ICD9) OTHER SPECIFIED DISORDERS OF KIDNEY AND URETER
	593.9 - (ICD9) UNSPECIFIED DISORDER OF KIDNEY AND URETER
	753.0 - (ICD9) RENAL AGENESIS AND DYSGENESIS
	753.3 - (ICD9) OTHER SPECIFIED ANOMALIES OF KIDNEY
	866.00 - (ICD9) UNSPECIFIED INJURY TO KIDNEY WITHOUT OPEN WOUND INTO CAVITY
	866.01 - (ICD9) HEMATOMA OF KIDNEY WITHOUT RUPTURE OF CAPSULE WITHOUT OPEN WOUND INTO CAVITY
	866.1 - (ICD9) INJURY TO KIDNEY WITH OPEN WOUND INTO CAVITY
	866.10 - (ICD9) UNSPECIFIED INJURY TO KIDNEY WITH OPEN WOUND INTO CAVITY
	866.11 - (ICD9) HEMATOMA OF KIDNEY WITHOUT RUPTURE OF CAPSULE WITH OPEN WOUND INTO CAVITY
	866.12 - (ICD9) LACERATION OF KIDNEY WITH OPEN WOUND INTO CAVITY
	866.13 - (ICD9) COMPLETE DISRUPTION OF KIDNEY PARENCHYMA WITH OPEN WOUND INTO CAVITY
Anticoagulants
This event measure was defined as occurring when any of the following criteria were met:
	The occurrence of Drug with the following attributes:
	Generic Name is any of: { "WARFARIN SODIUM", "DABIGATRAN ETEXILATE MESYLATE", "RIVAROXABAN", "APIXABAN" }
	WARFARIN SODIUM
	DABIGATRAN ETEXILATE MESYLATE
	RIVAROXABAN
	APIXABAN
Antiplatelet
This event measure was defined as occurring when any of the following criteria were met:
	The occurrence of Drug with the following attributes:
	Generic Name is any of: { "ASPIRIN", "CLOPIDOGREL BISULFATE", "PRASUGREL HCL", "TICLOPIDINE HCL", "ASPIRIN/DIPYRIDAMOLE", "DIPYRIDAMOLE", "CILOSTAZOL", "TICAGRELOR" }
	ASPIRIN
	CLOPIDOGREL BISULFATE
	PRASUGREL HCL
	TICLOPIDINE HCL
	ASPIRIN/DIPYRIDAMOLE
	DIPYRIDAMOLE
	CILOSTAZOL
	TICAGRELOR
Chronic renal insufficiency
This event measure was defined as occurring when any of the following criteria were met:
	The occurrence of Inpatient with the following attributes:
	Diagnosis Code (Any Position) is any of: { "582.0", "582.1", "582.2", "582.4", "582.8", "582.81", "582.89", "582.9", "583.0", "583.1", "583.2", "583.4", "583.6", "583.7", "583.8", "583.81", "583.89", "583.9", "585.1", "585.2", "585.3", "585.4", "585.5", "585.6", "585.9" }
	582.0 - CHRONIC GLOMERULONEPHRITIS WITH LESION OF PROLIFERATIVE GLOMERULONEPHRITIS
	582.1 - CHRONIC GLOMERULONEPHRITIS WITH LESION OF MEMBRANOUS GLOMERULONEPHRITIS
	582.2 - CHRONIC GLOMERULONEPHRITIS WITH LESION OF MEMBRANOPROLIFERATIVE GLOMERULONEPHRITIS
	582.4 - CHRONIC GLOMERULONEPHRITIS WITH LESION OF RAPIDLY PROGRESSIVE GLOMERULONEPHRITIS
	582.8 - CHRONIC GLOMERULONEPHRITIS WITH OTHER SPECIFIED PATHOLOGICAL LESION IN KIDNEY
	582.81 - CHRONIC GLOMERULONEPHRITIS IN DISEASES CLASSIFIED ELSEWHERE
	582.89 - OTHER CHRONIC GLOMERULONEPHRITIS WITH SPECIFIED PATHOLOGICAL LESION IN KIDNEY
	582.9 - CHRONIC GLOMERULONEPHRITIS WITH UNSPECIFIED PATHOLOGICAL LESION IN KIDNEY
	583.0 - NEPHRITIS AND NEPHROPATHY NOT SPECIFIED AS ACUTE OR CHRONIC WITH LESION OF PROLIFERATIVE GLOMERULONEPHRITIS
	583.1 - NEPHRITIS AND NEPHROPATHY NOT SPECIFIED AS ACUTE OR CHRONIC WITH LESION OF MEMBRANOUS GLOMERULONEPHRITIS
	583.2 - NEPHRITIS AND NEPHROPATHY NOT SPECIFIED AS ACUTE OR CHRONIC WITH LESION OF MEMBRANOPROLIFERATIVE GLOMERULONEPHRITIS
	583.4 - NEPHRITIS AND NEPHROPATHY NOT SPECIFIED AS ACUTE OR CHRONIC WITH LESION OF RAPIDLY PROGRESSIVE GLOMERULONEPHRITIS
	583.6 - NEPHRITIS AND NEPHROPATHY NOT SPECIFIED AS ACUTE OR CHRONIC WITH LESION OF RENAL CORTICAL NECROSIS
	583.7 - NEPHRITIS AND NEPHROPATHY NOT SPECIFIED AS ACUTE OR CHRONIC WITH LESION OF RENAL MEDULLARY NECROSIS
	583.8 - NEPHRITIS AND NEPHROPATHY NOT SPECIFIED AS ACUTE OR CHRONIC WITH OTHER SPECIFIED PATHOLOGICAL LESION IN KIDNEY
	583.81 - NEPHRITIS AND NEPHROPATHY NOT SPECIFIED AS ACUTE OR CHRONIC IN DISEASES CLASSIFIED ELSEWHERE
	583.89 - OTHER NEPHRITIS AND NEPHROPATHY NOT SPECIFIED AS ACUTE OR CHRONIC WITH SPECIFIED PATHOLOGICAL LESION IN KIDNEY
	583.9 - NEPHRITIS AND NEPHROPATHY NOT SPECIFIED AS ACUTE OR CHRONIC WITH UNSPECIFIED PATHOLOGICAL LESION IN KIDNEY
	585.1 - CHRONIC KIDNEY DISEASE STAGE I
	585.2 - CHRONIC KIDNEY DISEASE STAGE II (MILD)
	585.3 - CHRONIC KIDNEY DISEASE STAGE III (MODERATE)
	585.4 - CHRONIC KIDNEY DISEASE STAGE IV (SEVERE)
	585.5 - CHRONIC KIDNEY DISEASE STAGE V
	585.6 - END STAGE RENAL DISEASE
	585.9 - CHRONIC KIDNEY DISEASE UNSPECIFIED
	The occurrence of Inpatient Service with the following attributes:
	Diagnosis Code (Any Position) is any of: { "582.0", "582.1", "582.2", "582.4", "582.8", "582.81", "582.89", "582.9", "583.0", "583.1", "583.2", "583.4", "583.6", "583.7", "583.8", "583.81", "583.89", "583.9", "585.1", "585.2", "585.3", "585.4", "585.5", "585.6", "585.9" }
	582.0 - CHRONIC GLOMERULONEPHRITIS WITH LESION OF PROLIFERATIVE GLOMERULONEPHRITIS
	582.1 - CHRONIC GLOMERULONEPHRITIS WITH LESION OF MEMBRANOUS GLOMERULONEPHRITIS
	582.2 - CHRONIC GLOMERULONEPHRITIS WITH LESION OF MEMBRANOPROLIFERATIVE GLOMERULONEPHRITIS
	582.4 - CHRONIC GLOMERULONEPHRITIS WITH LESION OF RAPIDLY PROGRESSIVE GLOMERULONEPHRITIS
	582.8 - CHRONIC GLOMERULONEPHRITIS WITH OTHER SPECIFIED PATHOLOGICAL LESION IN KIDNEY
	582.81 - CHRONIC GLOMERULONEPHRITIS IN DISEASES CLASSIFIED ELSEWHERE
	582.89 - OTHER CHRONIC GLOMERULONEPHRITIS WITH SPECIFIED PATHOLOGICAL LESION IN KIDNEY
	582.9 - CHRONIC GLOMERULONEPHRITIS WITH UNSPECIFIED PATHOLOGICAL LESION IN KIDNEY
	583.0 - NEPHRITIS AND NEPHROPATHY NOT SPECIFIED AS ACUTE OR CHRONIC WITH LESION OF PROLIFERATIVE GLOMERULONEPHRITIS
	583.1 - NEPHRITIS AND NEPHROPATHY NOT SPECIFIED AS ACUTE OR CHRONIC WITH LESION OF MEMBRANOUS GLOMERULONEPHRITIS
	583.2 - NEPHRITIS AND NEPHROPATHY NOT SPECIFIED AS ACUTE OR CHRONIC WITH LESION OF MEMBRANOPROLIFERATIVE GLOMERULONEPHRITIS
	583.4 - NEPHRITIS AND NEPHROPATHY NOT SPECIFIED AS ACUTE OR CHRONIC WITH LESION OF RAPIDLY PROGRESSIVE GLOMERULONEPHRITIS
	583.6 - NEPHRITIS AND NEPHROPATHY NOT SPECIFIED AS ACUTE OR CHRONIC WITH LESION OF RENAL CORTICAL NECROSIS
	583.7 - NEPHRITIS AND NEPHROPATHY NOT SPECIFIED AS ACUTE OR CHRONIC WITH LESION OF RENAL MEDULLARY NECROSIS
	583.8 - NEPHRITIS AND NEPHROPATHY NOT SPECIFIED AS ACUTE OR CHRONIC WITH OTHER SPECIFIED PATHOLOGICAL LESION IN KIDNEY
	583.81 - NEPHRITIS AND NEPHROPATHY NOT SPECIFIED AS ACUTE OR CHRONIC IN DISEASES CLASSIFIED ELSEWHERE
	583.89 - OTHER NEPHRITIS AND NEPHROPATHY NOT SPECIFIED AS ACUTE OR CHRONIC WITH SPECIFIED PATHOLOGICAL LESION IN KIDNEY
	583.9 - NEPHRITIS AND NEPHROPATHY NOT SPECIFIED AS ACUTE OR CHRONIC WITH UNSPECIFIED PATHOLOGICAL LESION IN KIDNEY
	585.1 - CHRONIC KIDNEY DISEASE STAGE I
	585.2 - CHRONIC KIDNEY DISEASE STAGE II (MILD)
	585.3 - CHRONIC KIDNEY DISEASE STAGE III (MODERATE)
	585.4 - CHRONIC KIDNEY DISEASE STAGE IV (SEVERE)
	585.5 - CHRONIC KIDNEY DISEASE STAGE V
	585.6 - END STAGE RENAL DISEASE
	585.9 - CHRONIC KIDNEY DISEASE UNSPECIFIED
	The occurrence of Outpatient with the following attributes:
	Diagnosis Code (Any Position) is any of: { "582.0", "582.1", "582.2", "582.4", "582.8", "582.81", "582.89", "582.9", "583.0", "583.1", "583.2", "583.4", "583.6", "583.7", "583.8", "583.81", "583.89", "583.9", "585.1", "585.2", "585.3", "585.4", "585.5", "585.6", "585.9" }
	582.0 - CHRONIC GLOMERULONEPHRITIS WITH LESION OF PROLIFERATIVE GLOMERULONEPHRITIS
	582.1 - CHRONIC GLOMERULONEPHRITIS WITH LESION OF MEMBRANOUS GLOMERULONEPHRITIS
	582.2 - CHRONIC GLOMERULONEPHRITIS WITH LESION OF MEMBRANOPROLIFERATIVE GLOMERULONEPHRITIS
	582.4 - CHRONIC GLOMERULONEPHRITIS WITH LESION OF RAPIDLY PROGRESSIVE GLOMERULONEPHRITIS
	582.8 - CHRONIC GLOMERULONEPHRITIS WITH OTHER SPECIFIED PATHOLOGICAL LESION IN KIDNEY
	582.81 - CHRONIC GLOMERULONEPHRITIS IN DISEASES CLASSIFIED ELSEWHERE
	582.89 - OTHER CHRONIC GLOMERULONEPHRITIS WITH SPECIFIED PATHOLOGICAL LESION IN KIDNEY
	582.9 - CHRONIC GLOMERULONEPHRITIS WITH UNSPECIFIED PATHOLOGICAL LESION IN KIDNEY
	583.0 - NEPHRITIS AND NEPHROPATHY NOT SPECIFIED AS ACUTE OR CHRONIC WITH LESION OF PROLIFERATIVE GLOMERULONEPHRITIS
	583.1 - NEPHRITIS AND NEPHROPATHY NOT SPECIFIED AS ACUTE OR CHRONIC WITH LESION OF MEMBRANOUS GLOMERULONEPHRITIS
	583.2 - NEPHRITIS AND NEPHROPATHY NOT SPECIFIED AS ACUTE OR CHRONIC WITH LESION OF MEMBRANOPROLIFERATIVE GLOMERULONEPHRITIS
	583.4 - NEPHRITIS AND NEPHROPATHY NOT SPECIFIED AS ACUTE OR CHRONIC WITH LESION OF RAPIDLY PROGRESSIVE GLOMERULONEPHRITIS
	583.6 - NEPHRITIS AND NEPHROPATHY NOT SPECIFIED AS ACUTE OR CHRONIC WITH LESION OF RENAL CORTICAL NECROSIS
	583.7 - NEPHRITIS AND NEPHROPATHY NOT SPECIFIED AS ACUTE OR CHRONIC WITH LESION OF RENAL MEDULLARY NECROSIS
	583.8 - NEPHRITIS AND NEPHROPATHY NOT SPECIFIED AS ACUTE OR CHRONIC WITH OTHER SPECIFIED PATHOLOGICAL LESION IN KIDNEY
	583.81 - NEPHRITIS AND NEPHROPATHY NOT SPECIFIED AS ACUTE OR CHRONIC IN DISEASES CLASSIFIED ELSEWHERE
	583.89 - OTHER NEPHRITIS AND NEPHROPATHY NOT SPECIFIED AS ACUTE OR CHRONIC WITH SPECIFIED PATHOLOGICAL LESION IN KIDNEY
	583.9 - NEPHRITIS AND NEPHROPATHY NOT SPECIFIED AS ACUTE OR CHRONIC WITH UNSPECIFIED PATHOLOGICAL LESION IN KIDNEY
	585.1 - CHRONIC KIDNEY DISEASE STAGE I
	585.2 - CHRONIC KIDNEY DISEASE STAGE II (MILD)
	585.3 - CHRONIC KIDNEY DISEASE STAGE III (MODERATE)
	585.4 - CHRONIC KIDNEY DISEASE STAGE IV (SEVERE)
	585.5 - CHRONIC KIDNEY DISEASE STAGE V
	585.6 - END STAGE RENAL DISEASE
	585.9 - CHRONIC KIDNEY DISEASE UNSPECIFIED
	The occurrence of Inpatient with the following attributes:
	Diagnosis Code (Any Position) is any of: { "642.10", "642.11", "642.12", "642.13", "642.14" }
	642.10 - (ICD9) HYPERTENSION SECONDARY TO RENAL DISEASE COMPLICATING PREGNANCY CHILDBIRTH AND THE PUERPERIUM UNSPECIFIED AS TO EPISODE OF CARE
	642.11 - (ICD9) HYPERTENSION SECONDARY TO RENAL DISEASE WITH DELIVERY
	642.12 - (ICD9) HYPERTENSION SECONDARY TO RENAL DISEASE WITH DELIVERY WITH POSTPARTUM COMPLICATION
	642.13 - (ICD9) HYPERTENSION SECONDARY TO RENAL DISEASE ANTEPARTUM
	642.14 - (ICD9) HYPERTENSION SECONDARY TO RENAL DISEASE POSTPARTUM
	The occurrence of Inpatient Service with the following attributes:
	Diagnosis Code (Any Position) is any of: { "642.10", "642.11", "642.12", "642.13", "642.14" }
	642.10 - (ICD9) HYPERTENSION SECONDARY TO RENAL DISEASE COMPLICATING PREGNANCY CHILDBIRTH AND THE PUERPERIUM UNSPECIFIED AS TO EPISODE OF CARE
	642.11 - (ICD9) HYPERTENSION SECONDARY TO RENAL DISEASE WITH DELIVERY
	642.12 - (ICD9) HYPERTENSION SECONDARY TO RENAL DISEASE WITH DELIVERY WITH POSTPARTUM COMPLICATION
	642.13 - (ICD9) HYPERTENSION SECONDARY TO RENAL DISEASE ANTEPARTUM
	642.14 - (ICD9) HYPERTENSION SECONDARY TO RENAL DISEASE POSTPARTUM
	The occurrence of Outpatient with the following attributes:
	Diagnosis Code (Any Position) is any of: { "642.10", "642.11", "642.12", "642.13", "642.14" }
	642.10 - (ICD9) HYPERTENSION SECONDARY TO RENAL DISEASE COMPLICATING PREGNANCY CHILDBIRTH AND THE PUERPERIUM UNSPECIFIED AS TO EPISODE OF CARE
	642.11 - (ICD9) HYPERTENSION SECONDARY TO RENAL DISEASE WITH DELIVERY
	642.12 - (ICD9) HYPERTENSION SECONDARY TO RENAL DISEASE WITH DELIVERY WITH POSTPARTUM COMPLICATION
	642.13 - (ICD9) HYPERTENSION SECONDARY TO RENAL DISEASE ANTEPARTUM
	642.14 - (ICD9) HYPERTENSION SECONDARY TO RENAL DISEASE POSTPARTUM
Ischemic heart disease
This event measure was defined as occurring when any of the following criteria were met:
	The occurrence of Inpatient with the following attributes:
	Diagnosis Code (Any Position) is any of: { "410", "410.0", "410.00", "410.01", "410.02", "410.1", "410.10", "410.11", "410.12", "410.2", "410.20", "410.21", "410.22", "410.3", "410.30", "410.31", "410.32", "410.4", "410.40", "410.41", "410.42", "410.5", "410.50", "410.51", "410.52", "410.6", "410.60", "410.61", "410.62", "410.7", "410.70", "410.71", "410.72", "410.8", "410.80", "410.81", "410.82"…
	410 - (ICD9) ACUTE MYOCARDIAL INFARCTION
	410.0 - (ICD9) ACUTE MYOCARDIAL INFARCTION OF ANTEROLATERAL WALL
	410.00 - (ICD9) ACUTE MYOCARDIAL INFARCTION OF ANTEROLATERAL WALL EPISODE OF CARE UNSPECIFIED
	410.01 - (ICD9) ACUTE MYOCARDIAL INFARCTION OF ANTEROLATERAL WALL INITIAL EPISODE OF CARE
	410.02 - (ICD9) ACUTE MYOCARDIAL INFARCTION OF ANTEROLATERAL WALL SUBSEQUENT EPISODE OF CARE
	410.1 - (ICD9) ACUTE MYOCARDIAL INFARCTION OF OTHER ANTERIOR WALL
	410.10 - (ICD9) ACUTE MYOCARDIAL INFARCTION OF OTHER ANTERIOR WALL EPISODE OF CARE UNSPECIFIED
	410.11 - (ICD9) ACUTE MYOCARDIAL INFARCTION OF OTHER ANTERIOR WALL INITIAL EPISODE OF CARE
	410.12 - (ICD9) ACUTE MYOCARDIAL INFARCTION OF OTHER ANTERIOR WALL SUBSEQUENT EPISODE OF CARE
	410.2 - (ICD9) ACUTE MYOCARDIAL INFARCTION OF INFEROLATERAL WALL
	410.20 - (ICD9) ACUTE MYOCARDIAL INFARCTION OF INFEROLATERAL WALL EPISODE OF CARE UNSPECIFIED
	410.21 - (ICD9) ACUTE MYOCARDIAL INFARCTION OF INFEROLATERAL WALL INITIAL EPISODE OF CARE
	410.22 - (ICD9) ACUTE MYOCARDIAL INFARCTION OF INFEROLATERAL WALL SUBSEQUENT EPISODE OF CARE
	410.3 - (ICD9) ACUTE MYOCARDIAL INFARCTION OF INFEROPOSTERIOR WALL
	410.30 - (ICD9) ACUTE MYOCARDIAL INFARCTION OF INFEROPOSTERIOR WALL EPISODE OF CARE UNSPECIFIED
	410.31 - (ICD9) ACUTE MYOCARDIAL INFARCTION OF INFEROPOSTERIOR WALL INITIAL EPISODE OF CARE
	410.32 - (ICD9) ACUTE MYOCARDIAL INFARCTION OF INFEROPOSTERIOR WALL SUBSEQUENT EPISODE OF CARE
	410.4 - (ICD9) ACUTE MYOCARDIAL INFARCTION OF OTHER INFERIOR WALL
	410.40 - (ICD9) ACUTE MYOCARDIAL INFARCTION OF OTHER INFERIOR WALL EPISODE OF CARE UNSPECIFIED
	410.41 - (ICD9) ACUTE MYOCARDIAL INFARCTION OF OTHER INFERIOR WALL INITIAL EPISODE OF CARE
	410.42 - (ICD9) ACUTE MYOCARDIAL INFARCTION OF OTHER INFERIOR WALL SUBSEQUENT EPISODE OF CARE
	410.5 - (ICD9) ACUTE MYOCARDIAL INFARCTION OF OTHER LATERAL WALL
	410.50 - (ICD9) ACUTE MYOCARDIAL INFARCTION OF OTHER LATERAL WALL EPISODE OF CARE UNSPECIFIED
	410.51 - (ICD9) ACUTE MYOCARDIAL INFARCTION OF OTHER LATERAL WALL INITIAL EPISODE OF CARE
	410.52 - (ICD9) ACUTE MYOCARDIAL INFARCTION OF OTHER LATERAL WALL SUBSEQUENT EPISODE OF CARE
	410.6 - (ICD9) TRUE POSTERIOR WALL INFARCTION
	410.60 - (ICD9) TRUE POSTERIOR WALL INFARCTION EPISODE OF CARE UNSPECIFIED
	410.61 - (ICD9) TRUE POSTERIOR WALL INFARCTION INITIAL EPISODE OF CARE
	410.62 - (ICD9) TRUE POSTERIOR WALL INFARCTION SUBSEQUENT EPISODE OF CARE
	410.7 - (ICD9) SUBENDOCARDIAL INFARCTION
	410.70 - (ICD9) SUBENDOCARDIAL INFARCTION EPISODE OF CARE UNSPECIFIED
	410.71 - (ICD9) SUBENDOCARDIAL INFARCTION INITIAL EPISODE OF CARE
	410.72 - (ICD9) SUBENDOCARDIAL INFARCTION SUBSEQUENT EPISODE OF CARE
	410.8 - (ICD9) ACUTE MYOCARDIAL INFARCTION OF OTHER SPECIFIED SITES
	410.80 - (ICD9) ACUTE MYOCARDIAL INFARCTION OF OTHER SPECIFIED SITES EPISODE OF CARE UNSPECIFIED
	410.81 - (ICD9) ACUTE MYOCARDIAL INFARCTION OF OTHER SPECIFIED SITES INITIAL EPISODE OF CARE
	410.82 - (ICD9) ACUTE MYOCARDIAL INFARCTION OF OTHER SPECIFIED SITES SUBSEQUENT EPISODE OF CARE
	410.9 - (ICD9) ACUTE MYOCARDIAL INFARCTION OF UNSPECIFIED SITE
	410.90 - (ICD9) ACUTE MYOCARDIAL INFARCTION OF UNSPECIFIED SITE EPISODE OF CARE UNSPECIFIED
	410.91 - (ICD9) ACUTE MYOCARDIAL INFARCTION OF UNSPECIFIED SITE INITIAL EPISODE OF CARE
	410.92 - (ICD9) ACUTE MYOCARDIAL INFARCTION OF UNSPECIFIED SITE SUBSEQUENT EPISODE OF CARE
	412 - (ICD9) OLD MYOCARDIAL INFARCTION
	414 - (ICD9) OTHER FORMS OF CHRONIC ISCHEMIC HEART DISEASE
	414.0 - (ICD9) CORONARY ATHEROSCLEROSIS
	414.00 - (ICD9) CORONARY ATHEROSCLEROSIS OF UNSPECIFIED TYPE OF VESSEL NATIVE OR GRAFT
	414.01 - (ICD9) CORONARY ATHEROSCLEROSIS OF NATIVE CORONARY ARTERY
	414.02 - (ICD9) CORONARY ATHEROSCLEROSIS OF AUTOLOGOUS VEIN BYPASS GRAFT
	414.03 - (ICD9) CORONARY ATHEROSCLEROSIS OF NONAUTOLOGOUS BIOLOGICAL BYPASS GRAFT
	414.04 - (ICD9) CORONARY ATHEROSCLEROSIS OF ARTERY BYPASS GRAFT
	414.05 - (ICD9) CORONARY ATHEROSCLEROSIS OF UNSPECIFIED BYPASS GRAFT
	414.06 - (ICD9) CORONARY ATHEROSCLEROSIS OF NATIVE CORONARY ARTERY OF TRANSPLANTED HEART
	414.07 - (ICD9) CORONARY ATHEROSCLEROSIS OF BYPASS GRAFT (ARTERY) (VEIN) OF TRANSPLANTED HEART
	414.1 - (ICD9) ANEURYSM AND DISSECTION OF HEART
	414.10 - (ICD9) ANEURYSM OF HEART (WALL)
	414.11 - (ICD9) ANEURYSM OF CORONARY VESSELS
	414.12 - (ICD9) DISSECTION OF CORONARY ARTERY
	414.19 - (ICD9) OTHER ANEURYSM OF HEART
	414.2 - (ICD9) CHRONIC TOTAL OCCLUSION OF CORONARY ARTERY
	414.3 - (ICD9) CORONARY ATHEROSCLEROSIS DUE TO LIPID RICH PLAQUE
	414.4 - (ICD9) CORONARY ATHEROSCLEROSIS DUE TO CALCIFIED CORONARY LESION
	414.8 - (ICD9) OTHER SPECIFIED FORMS OF CHRONIC ISCHEMIC HEART DISEASE
	414.9 - (ICD9) CHRONIC ISCHEMIC HEART DISEASE UNSPECIFIED
	The occurrence of Outpatient with the following attributes:
	Diagnosis Code (Any Position) is any of: { "410", "410.0", "410.00", "410.01", "410.02", "410.1", "410.10", "410.11", "410.12", "410.2", "410.20", "410.21", "410.22", "410.3", "410.30", "410.31", "410.32", "410.4", "410.40", "410.41", "410.42", "410.5", "410.50", "410.51", "410.52", "410.6", "410.60", "410.61", "410.62", "410.7", "410.70", "410.71", "410.72", "410.8", "410.80", "410.81", "410.82"…
	410 - (ICD9) ACUTE MYOCARDIAL INFARCTION
	410.0 - (ICD9) ACUTE MYOCARDIAL INFARCTION OF ANTEROLATERAL WALL
	410.00 - (ICD9) ACUTE MYOCARDIAL INFARCTION OF ANTEROLATERAL WALL EPISODE OF CARE UNSPECIFIED
	410.01 - (ICD9) ACUTE MYOCARDIAL INFARCTION OF ANTEROLATERAL WALL INITIAL EPISODE OF CARE
	410.02 - (ICD9) ACUTE MYOCARDIAL INFARCTION OF ANTEROLATERAL WALL SUBSEQUENT EPISODE OF CARE
	410.1 - (ICD9) ACUTE MYOCARDIAL INFARCTION OF OTHER ANTERIOR WALL
	410.10 - (ICD9) ACUTE MYOCARDIAL INFARCTION OF OTHER ANTERIOR WALL EPISODE OF CARE UNSPECIFIED
	410.11 - (ICD9) ACUTE MYOCARDIAL INFARCTION OF OTHER ANTERIOR WALL INITIAL EPISODE OF CARE
	410.12 - (ICD9) ACUTE MYOCARDIAL INFARCTION OF OTHER ANTERIOR WALL SUBSEQUENT EPISODE OF CARE
	410.2 - (ICD9) ACUTE MYOCARDIAL INFARCTION OF INFEROLATERAL WALL
	410.20 - (ICD9) ACUTE MYOCARDIAL INFARCTION OF INFEROLATERAL WALL EPISODE OF CARE UNSPECIFIED
	410.21 - (ICD9) ACUTE MYOCARDIAL INFARCTION OF INFEROLATERAL WALL INITIAL EPISODE OF CARE
	410.22 - (ICD9) ACUTE MYOCARDIAL INFARCTION OF INFEROLATERAL WALL SUBSEQUENT EPISODE OF CARE
	410.3 - (ICD9) ACUTE MYOCARDIAL INFARCTION OF INFEROPOSTERIOR WALL
	410.30 - (ICD9) ACUTE MYOCARDIAL INFARCTION OF INFEROPOSTERIOR WALL EPISODE OF CARE UNSPECIFIED
	410.31 - (ICD9) ACUTE MYOCARDIAL INFARCTION OF INFEROPOSTERIOR WALL INITIAL EPISODE OF CARE
	410.32 - (ICD9) ACUTE MYOCARDIAL INFARCTION OF INFEROPOSTERIOR WALL SUBSEQUENT EPISODE OF CARE
	410.4 - (ICD9) ACUTE MYOCARDIAL INFARCTION OF OTHER INFERIOR WALL
	410.40 - (ICD9) ACUTE MYOCARDIAL INFARCTION OF OTHER INFERIOR WALL EPISODE OF CARE UNSPECIFIED
	410.41 - (ICD9) ACUTE MYOCARDIAL INFARCTION OF OTHER INFERIOR WALL INITIAL EPISODE OF CARE
	410.42 - (ICD9) ACUTE MYOCARDIAL INFARCTION OF OTHER INFERIOR WALL SUBSEQUENT EPISODE OF CARE
	410.5 - (ICD9) ACUTE MYOCARDIAL INFARCTION OF OTHER LATERAL WALL
	410.50 - (ICD9) ACUTE MYOCARDIAL INFARCTION OF OTHER LATERAL WALL EPISODE OF CARE UNSPECIFIED
	410.51 - (ICD9) ACUTE MYOCARDIAL INFARCTION OF OTHER LATERAL WALL INITIAL EPISODE OF CARE
	410.52 - (ICD9) ACUTE MYOCARDIAL INFARCTION OF OTHER LATERAL WALL SUBSEQUENT EPISODE OF CARE
	410.6 - (ICD9) TRUE POSTERIOR WALL INFARCTION
	410.60 - (ICD9) TRUE POSTERIOR WALL INFARCTION EPISODE OF CARE UNSPECIFIED
	410.61 - (ICD9) TRUE POSTERIOR WALL INFARCTION INITIAL EPISODE OF CARE
	410.62 - (ICD9) TRUE POSTERIOR WALL INFARCTION SUBSEQUENT EPISODE OF CARE
	410.7 - (ICD9) SUBENDOCARDIAL INFARCTION
	410.70 - (ICD9) SUBENDOCARDIAL INFARCTION EPISODE OF CARE UNSPECIFIED
	410.71 - (ICD9) SUBENDOCARDIAL INFARCTION INITIAL EPISODE OF CARE
	410.72 - (ICD9) SUBENDOCARDIAL INFARCTION SUBSEQUENT EPISODE OF CARE
	410.8 - (ICD9) ACUTE MYOCARDIAL INFARCTION OF OTHER SPECIFIED SITES
	410.80 - (ICD9) ACUTE MYOCARDIAL INFARCTION OF OTHER SPECIFIED SITES EPISODE OF CARE UNSPECIFIED
	410.81 - (ICD9) ACUTE MYOCARDIAL INFARCTION OF OTHER SPECIFIED SITES INITIAL EPISODE OF CARE
	410.82 - (ICD9) ACUTE MYOCARDIAL INFARCTION OF OTHER SPECIFIED SITES SUBSEQUENT EPISODE OF CARE
	410.9 - (ICD9) ACUTE MYOCARDIAL INFARCTION OF UNSPECIFIED SITE
	410.90 - (ICD9) ACUTE MYOCARDIAL INFARCTION OF UNSPECIFIED SITE EPISODE OF CARE UNSPECIFIED
	410.91 - (ICD9) ACUTE MYOCARDIAL INFARCTION OF UNSPECIFIED SITE INITIAL EPISODE OF CARE
	410.92 - (ICD9) ACUTE MYOCARDIAL INFARCTION OF UNSPECIFIED SITE SUBSEQUENT EPISODE OF CARE
	412 - (ICD9) OLD MYOCARDIAL INFARCTION
	414 - (ICD9) OTHER FORMS OF CHRONIC ISCHEMIC HEART DISEASE
	414.0 - (ICD9) CORONARY ATHEROSCLEROSIS
	414.00 - (ICD9) CORONARY ATHEROSCLEROSIS OF UNSPECIFIED TYPE OF VESSEL NATIVE OR GRAFT
	414.01 - (ICD9) CORONARY ATHEROSCLEROSIS OF NATIVE CORONARY ARTERY
	414.02 - (ICD9) CORONARY ATHEROSCLEROSIS OF AUTOLOGOUS VEIN BYPASS GRAFT
	414.03 - (ICD9) CORONARY ATHEROSCLEROSIS OF NONAUTOLOGOUS BIOLOGICAL BYPASS GRAFT
	414.04 - (ICD9) CORONARY ATHEROSCLEROSIS OF ARTERY BYPASS GRAFT
	414.05 - (ICD9) CORONARY ATHEROSCLEROSIS OF UNSPECIFIED BYPASS GRAFT
	414.06 - (ICD9) CORONARY ATHEROSCLEROSIS OF NATIVE CORONARY ARTERY OF TRANSPLANTED HEART
	414.07 - (ICD9) CORONARY ATHEROSCLEROSIS OF BYPASS GRAFT (ARTERY) (VEIN) OF TRANSPLANTED HEART
	414.1 - (ICD9) ANEURYSM AND DISSECTION OF HEART
	414.10 - (ICD9) ANEURYSM OF HEART (WALL)
	414.11 - (ICD9) ANEURYSM OF CORONARY VESSELS
	414.12 - (ICD9) DISSECTION OF CORONARY ARTERY
	414.19 - (ICD9) OTHER ANEURYSM OF HEART
	414.2 - (ICD9) CHRONIC TOTAL OCCLUSION OF CORONARY ARTERY
	414.3 - (ICD9) CORONARY ATHEROSCLEROSIS DUE TO LIPID RICH PLAQUE
	414.4 - (ICD9) CORONARY ATHEROSCLEROSIS DUE TO CALCIFIED CORONARY LESION
	414.8 - (ICD9) OTHER SPECIFIED FORMS OF CHRONIC ISCHEMIC HEART DISEASE
	414.9 - (ICD9) CHRONIC ISCHEMIC HEART DISEASE UNSPECIFIED
Previous cardiac procedure (CABG or PTCA or Stent)
This event measure was defined as occurring when any of the following criteria were met:
	The occurrence of Inpatient with the following attributes:
	Procedure Code (Any Position) is any of: { "00.66", "36.03", "36.04", "36.06", "36.07", "36.09", "36.1", "36.10", "36.11", "36.12", "36.13", "36.14", "36.15", "36.16", "36.17", "36.19", "36.2", "36.01", "36.02", "36.05" }
	00.66 - (ICD9) PERCUTANEOUS TRANSLUMINAL CORONARY ANGIOPLASTY [PTCA]
	36.03 - (ICD9) OPEN CHEST CORONARY ARTERY ANGIOPLASTY
	36.04 - (ICD9) INTRACORONARY ARTERY THROMBOLYTIC INFUSION
	36.06 - (ICD9) INSERTION OF NON-DRUG-ELUTING CORONARY ARTERY STENT(S)
	36.07 - (ICD9) INSERTION OF DRUG-ELUTING CORONARY ARTERY STENT(S)
	36.09 - (ICD9) OTHER REMOVAL OF CORONARY ARTERY OBSTRUCTION
	36.1 - (ICD9) BYPASS ANASTOMOSIS FOR HEART REVASCULARIZATION
	36.10 - (ICD9) AORTOCORONARY BYPASS FOR HEART REVASCULARIZATION, NOT OTHERWISE SPECIFIED
	36.11 - (ICD9) (AORTO)CORONARY BYPASS OF ONE CORONARY ARTERY
	36.12 - (ICD9) (AORTO)CORONARY BYPASS OF TWO CORONARY ARTERIES
	36.13 - (ICD9) (AORTO)CORONARY BYPASS OF THREE CORONARY ARTERIES
	36.14 - (ICD9) (AORTO)CORONARY BYPASS OF FOUR OR MORE CORONARY ARTERIES
	36.15 - (ICD9) SINGLE INTERNAL MAMMARY-CORONARY ARTERY BYPASS
	36.16 - (ICD9) DOUBLE INTERNAL MAMMARY-CORONARY ARTERY BYPASS
	36.17 - (ICD9) ABDOMINAL-CORONARY ARTERY BYPASS
	36.19 - (ICD9) OTHER BYPASS ANASTOMOSIS FOR HEART REVASCULARIZATION
	36.2 - (ICD9) HEART REVASCULARIZATION BY ARTERIAL IMPLANT
	36.01
	36.02
	36.05
	The occurrence of Outpatient with the following attributes:
	Procedure Code (Any Position) is any of: { "00.66", "36.03", "36.04", "36.06", "36.07", "36.09", "36.1", "36.10", "36.11", "36.12", "36.13", "36.14", "36.15", "36.16", "36.17", "36.19", "36.2", "36.01", "36.02", "36.05" }
	00.66 - (ICD9) PERCUTANEOUS TRANSLUMINAL CORONARY ANGIOPLASTY [PTCA]
	36.03 - (ICD9) OPEN CHEST CORONARY ARTERY ANGIOPLASTY
	36.04 - (ICD9) INTRACORONARY ARTERY THROMBOLYTIC INFUSION
	36.06 - (ICD9) INSERTION OF NON-DRUG-ELUTING CORONARY ARTERY STENT(S)
	36.07 - (ICD9) INSERTION OF DRUG-ELUTING CORONARY ARTERY STENT(S)
	36.09 - (ICD9) OTHER REMOVAL OF CORONARY ARTERY OBSTRUCTION
	36.1 - (ICD9) BYPASS ANASTOMOSIS FOR HEART REVASCULARIZATION
	36.10 - (ICD9) AORTOCORONARY BYPASS FOR HEART REVASCULARIZATION, NOT OTHERWISE SPECIFIED
	36.11 - (ICD9) (AORTO)CORONARY BYPASS OF ONE CORONARY ARTERY
	36.12 - (ICD9) (AORTO)CORONARY BYPASS OF TWO CORONARY ARTERIES
	36.13 - (ICD9) (AORTO)CORONARY BYPASS OF THREE CORONARY ARTERIES
	36.14 - (ICD9) (AORTO)CORONARY BYPASS OF FOUR OR MORE CORONARY ARTERIES
	36.15 - (ICD9) SINGLE INTERNAL MAMMARY-CORONARY ARTERY BYPASS
	36.16 - (ICD9) DOUBLE INTERNAL MAMMARY-CORONARY ARTERY BYPASS
	36.17 - (ICD9) ABDOMINAL-CORONARY ARTERY BYPASS
	36.19 - (ICD9) OTHER BYPASS ANASTOMOSIS FOR HEART REVASCULARIZATION
	36.2 - (ICD9) HEART REVASCULARIZATION BY ARTERIAL IMPLANT
	36.01
	36.02
	36.05
	The occurrence of Inpatient with the following attributes:
	Procedure Code (Any Position) is any of: { "33510", "33511", "33512", "33513", "33514", "33516", "33517", "33518", "33519", "33521", "33522", "33523", "33530", "33533", "33534", "33535", "33536", "33545", "33572", "92973", "92980", "92981", "92982", "92984", "92995", "92996" }
	33510 - (HCPCS) Coronary artery bypass, vein only; single coronary venous graft
	33511 - (HCPCS) Coronary artery bypass, vein only; 2 coronary venous grafts / Coronary artery bypass, vein only; two coronary venous grafts
	33512 - (HCPCS) Coronary artery bypass, vein only; 3 coronary venous grafts / Coronary artery bypass, vein only; three coronary venous grafts
	33513 - (HCPCS) Coronary artery bypass, vein only; 4 coronary venous grafts / Coronary artery bypass, vein only; four coronary venous grafts
	33514 - (HCPCS) Coronary artery bypass, vein only; 5 coronary venous grafts / Coronary artery bypass, vein only; five coronary venous grafts
	33516 - (HCPCS) Coronary artery bypass, vein only; 6 or more coronary venous grafts / Coronary artery bypass, vein only; six or more coronary venous grafts
	33517 - (HCPCS) Coronary artery bypass, using venous graft(s) and arterial graft(s); single vein graft (List separately in addition to code for arterial graft) / Coronary artery bypass, using venous graft(s) and arterial graft(s); single vein graft (List separately in addition to code for primary procedure)
	33518 - (HCPCS) Coronary artery bypass, using venous graft(s) and arterial graft(s); 2 venous grafts (List separately in addition to code for primary procedure) / Coronary artery bypass, using venous graft(s) and arterial graft(s); two venous grafts (List separately in addition to code for arterial graft) / Coronary artery bypass, using venous graft(s) and arterial graft(s); two venous grafts (Li…
	33519 - (HCPCS) Coronary artery bypass, using venous graft(s) and arterial graft(s); 3 venous grafts (List separately in addition to code for primary procedure) / Coronary artery bypass, using venous graft(s) and arterial graft(s); three venous grafts (List separately in addition to code for arterial graft) / Coronary artery bypass, using venous graft(s) and arterial graft(s); three venous grafts…
	33521 - (HCPCS) Coronary artery bypass, using venous graft(s) and arterial graft(s); 4 venous grafts (List separately in addition to code for primary procedure) / Coronary artery bypass, using venous graft(s) and arterial graft(s); four venous grafts (List separately in addition to code for arterial graft) / Coronary artery bypass, using venous graft(s) and arterial graft(s); four venous grafts (…
	33522 - (HCPCS) Coronary artery bypass, using venous graft(s) and arterial graft(s); 5 venous grafts (List separately in addition to code for primary procedure) / Coronary artery bypass, using venous graft(s) and arterial graft(s); five venous grafts (List separately in addition to code for arterial graft) / Coronary artery bypass, using venous graft(s) and arterial graft(s); five venous grafts (…
	33523 - (HCPCS) Coronary artery bypass, using venous graft(s) and arterial graft(s); 6 or more venous grafts (List separately in addition to code for primary procedure) / Coronary artery bypass, using venous graft(s) and arterial graft(s); six or more venous grafts (List separately in addition to code for arterial graft) / Coronary artery bypass, using venous graft(s) and arterial graft(s); six o…
	33530 - (HCPCS) Reoperation, coronary artery bypass procedure or valve procedure, more than 1 month after original operation (List separately in addition to code for primary procedure) / Reoperation, coronary artery bypass procedure or valve procedure, more than one month after original operation (List separately in addition to code for primary procedure)
	33533 - (HCPCS) Coronary artery bypass, using arterial graft(s); single arterial graft
	33534 - (HCPCS) Coronary artery bypass, using arterial graft(s); 2 coronary arterial grafts / Coronary artery bypass, using arterial graft(s); two coronary arterial grafts
	33535 - (HCPCS) Coronary artery bypass, using arterial graft(s); 3 coronary arterial grafts / Coronary artery bypass, using arterial graft(s); three coronary arterial grafts
	33536 - (HCPCS) Coronary artery bypass, using arterial graft(s); 4 or more coronary arterial grafts / Coronary artery bypass, using arterial graft(s); four or more coronary arterial grafts
	33545 - (HCPCS) Repair of postinfarction ventricular septal defect, with or without myocardial resection
	33572 - (HCPCS) Coronary endarterectomy, open, any method, of left anterior descending, circumflex, or right coronary artery performed in conjunction with coronary artery bypass graft procedure, each vessel (List separately in addition to primary procedure)
	92973 - (HCPCS) Percutaneous transluminal coronary thrombectomy (List separately in addition to code for primary procedure) / Percutaneous transluminal coronary thrombectomy mechanical (List separately in addition to code for primary procedure)
	92980 - (HCPCS) Transcatheter placement of an intracoronary stent(s), percutaneous, with or without other therapeutic intervention, any method; single vessel
	92981 - (HCPCS) Transcatheter placement of an intracoronary stent(s), percutaneous, with or without other therapeutic intervention, any method; each additional vessel (List separately in addition to code for primary procedure)
	92982 - (HCPCS) Percutaneous transluminal coronary balloon angioplasty; single vessel
	92984 - (HCPCS) Percutaneous transluminal coronary balloon angioplasty; each additional vessel (List separately in addition to code for primary procedure)
	92995 - (HCPCS) Percutaneous transluminal coronary atherectomy, by mechanical or other method, with or without balloon angioplasty; single vessel
	92996 - (HCPCS) Percutaneous transluminal coronary atherectomy, by mechanical or other method, with or without balloon angioplasty; each additional vessel (List separately in addition to code for primary procedure)
	The occurrence of Outpatient with the following attributes:
	Procedure Code (Any Position) is any of: { "33510", "33511", "33512", "33513", "33514", "33516", "33517", "33518", "33519", "33521", "33522", "33523", "33530", "33533", "33534", "33535", "33536", "33545", "33572", "92973", "92980", "92981", "92982", "92984", "92995", "92996" }
	33510 - (HCPCS) Coronary artery bypass, vein only; single coronary venous graft
	33511 - (HCPCS) Coronary artery bypass, vein only; 2 coronary venous grafts / Coronary artery bypass, vein only; two coronary venous grafts
	33512 - (HCPCS) Coronary artery bypass, vein only; 3 coronary venous grafts / Coronary artery bypass, vein only; three coronary venous grafts
	33513 - (HCPCS) Coronary artery bypass, vein only; 4 coronary venous grafts / Coronary artery bypass, vein only; four coronary venous grafts
	33514 - (HCPCS) Coronary artery bypass, vein only; 5 coronary venous grafts / Coronary artery bypass, vein only; five coronary venous grafts
	33516 - (HCPCS) Coronary artery bypass, vein only; 6 or more coronary venous grafts / Coronary artery bypass, vein only; six or more coronary venous grafts
	33517 - (HCPCS) Coronary artery bypass, using venous graft(s) and arterial graft(s); single vein graft (List separately in addition to code for arterial graft) / Coronary artery bypass, using venous graft(s) and arterial graft(s); single vein graft (List separately in addition to code for primary procedure)
	33518 - (HCPCS) Coronary artery bypass, using venous graft(s) and arterial graft(s); 2 venous grafts (List separately in addition to code for primary procedure) / Coronary artery bypass, using venous graft(s) and arterial graft(s); two venous grafts (List separately in addition to code for arterial graft) / Coronary artery bypass, using venous graft(s) and arterial graft(s); two venous grafts (Li…
	33519 - (HCPCS) Coronary artery bypass, using venous graft(s) and arterial graft(s); 3 venous grafts (List separately in addition to code for primary procedure) / Coronary artery bypass, using venous graft(s) and arterial graft(s); three venous grafts (List separately in addition to code for arterial graft) / Coronary artery bypass, using venous graft(s) and arterial graft(s); three venous grafts…
	33521 - (HCPCS) Coronary artery bypass, using venous graft(s) and arterial graft(s); 4 venous grafts (List separately in addition to code for primary procedure) / Coronary artery bypass, using venous graft(s) and arterial graft(s); four venous grafts (List separately in addition to code for arterial graft) / Coronary artery bypass, using venous graft(s) and arterial graft(s); four venous grafts (…
	33522 - (HCPCS) Coronary artery bypass, using venous graft(s) and arterial graft(s); 5 venous grafts (List separately in addition to code for primary procedure) / Coronary artery bypass, using venous graft(s) and arterial graft(s); five venous grafts (List separately in addition to code for arterial graft) / Coronary artery bypass, using venous graft(s) and arterial graft(s); five venous grafts (…
	33523 - (HCPCS) Coronary artery bypass, using venous graft(s) and arterial graft(s); 6 or more venous grafts (List separately in addition to code for primary procedure) / Coronary artery bypass, using venous graft(s) and arterial graft(s); six or more venous grafts (List separately in addition to code for arterial graft) / Coronary artery bypass, using venous graft(s) and arterial graft(s); six o…
	33530 - (HCPCS) Reoperation, coronary artery bypass procedure or valve procedure, more than 1 month after original operation (List separately in addition to code for primary procedure) / Reoperation, coronary artery bypass procedure or valve procedure, more than one month after original operation (List separately in addition to code for primary procedure)
	33533 - (HCPCS) Coronary artery bypass, using arterial graft(s); single arterial graft
	33534 - (HCPCS) Coronary artery bypass, using arterial graft(s); 2 coronary arterial grafts / Coronary artery bypass, using arterial graft(s); two coronary arterial grafts
	33535 - (HCPCS) Coronary artery bypass, using arterial graft(s); 3 coronary arterial grafts / Coronary artery bypass, using arterial graft(s); three coronary arterial grafts
	33536 - (HCPCS) Coronary artery bypass, using arterial graft(s); 4 or more coronary arterial grafts / Coronary artery bypass, using arterial graft(s); four or more coronary arterial grafts
	33545 - (HCPCS) Repair of postinfarction ventricular septal defect, with or without myocardial resection
	33572 - (HCPCS) Coronary endarterectomy, open, any method, of left anterior descending, circumflex, or right coronary artery performed in conjunction with coronary artery bypass graft procedure, each vessel (List separately in addition to primary procedure)
	92973 - (HCPCS) Percutaneous transluminal coronary thrombectomy (List separately in addition to code for primary procedure) / Percutaneous transluminal coronary thrombectomy mechanical (List separately in addition to code for primary procedure)
	92980 - (HCPCS) Transcatheter placement of an intracoronary stent(s), percutaneous, with or without other therapeutic intervention, any method; single vessel
	92981 - (HCPCS) Transcatheter placement of an intracoronary stent(s), percutaneous, with or without other therapeutic intervention, any method; each additional vessel (List separately in addition to code for primary procedure)
	92982 - (HCPCS) Percutaneous transluminal coronary balloon angioplasty; single vessel
	92984 - (HCPCS) Percutaneous transluminal coronary balloon angioplasty; each additional vessel (List separately in addition to code for primary procedure)
	92995 - (HCPCS) Percutaneous transluminal coronary atherectomy, by mechanical or other method, with or without balloon angioplasty; single vessel
	92996 - (HCPCS) Percutaneous transluminal coronary atherectomy, by mechanical or other method, with or without balloon angioplasty; each additional vessel (List separately in addition to code for primary procedure)
