# Supplementary material for: Reproducibility of real-world evidence studies using clinical practice data to inform regulatory and coverage decisions
Source: Nat Commun. 2022 Aug 31;13:5126. doi: 10.1038/s41467-022-32310-3 (PMC9430007; doi:10.1038/s41467-022-32310-3)
Supplement: Supplementary file 7 — Supplementary Dataset 4 [file 41467_2022_32310_MOESM7_ESM.zip › Data S4 Study specific author contact files with details of implementation/REPEAT_108_final.xlsx]

## Sheet: Assumptions
Category	Assumptions
MEASURES	The algorithms used to define the variables in the replication of the study are provided in the worksheet named 'codes'
Covariates	We assumed 'Median income' was based on Median income by MSA source: https://www.ffiec.gov/Medianincome.htm
Outcome	We assumed follow-up for TWA outcome started after the discharge date of PRC and PWA surgeries
COHORT
	We assumed patients could enter the cohort only once.
ANALYSIS PLAN

## Sheet: Attrition table
Patients 18 years or older with a diagnosis of wrist osteoarthritis who received partial wrist arthrodesis (PWA) or proximal row carpectomy (PRC) between Jan 01, 2009 and Dec 31, 2015 from MarketScan database
PWA cohort
	Less Excluded Patients	Remaining Patients
All patients in our database		200203908
Patients who received partial wrist arthrodesis (PWA) [assessed between Jan 01, 2009 and Dec 31, 2015] Date of PWA is cohort entry date (CED)	-200198391	5517
Excluded due to insufficient medical enrollment [assessed 365 days prior up to and including CED]	-1411	4106
Excluded based on Age less than 18 years on CED	-66	4040
Excluded patients with osteoarthrosis, traumatic arthropath, scaphoid fracture/nonunion/malunion, or chronic carpal instability [assessed 30 days prior up to and including CED]	-446	3594
Excluded due to insufficient medical enrollment [assessed 1 days after CED up to 548 days after the CED]	-1543	2051
Final cohort		2051
PRC cohort
	Less Excluded Patients	Remaining Patients
All patients in our database		200203908
Patients who received proximal row carpectomy (PRC) [measured between Jan 01, 2009 and Dec 31, 2015] Date of PRC is cohort entry date (CED)	-200200143	3765
Excluded due to insufficient medical enrollment [assessed 365 days prior up to and including CED]	-959	2806
Excluded based on Age less than 18 years on CED	-31	2775
Excluded patients with osteoarthrosis, traumatic arthropath, scaphoid fracture/nonunion/malunion, or chronic carpal instability [assessed 30 days prior up to and including CED]	-483	2292
Excluded due to insufficient medical enrollment [assessed 1 days after CED up to 548 days after the CED]	-943	1349
Final cohort		1349

## Sheet: Cohort as text
PWA COHORT
Cohort Entry
Entry date: Between Jan 01, 2009 and Dec 31, 2015.
If a patient has multiple possible qualifying cohort entry events, the patient enters the cohort on the first-occurring qualifying event before exclusions are applied.
Enrollment Measure: Enrollment
Prior Enrollment: 365 days
Cohort Inclusion Measure: All users of PWA. For the purposes of identifying potential qualifying CEDs, exposure periods are each treated individually.
Cohort Exclusion
Age measured over the time period beginning on the CED, and ending on the CED. The aggregation used is to take the last value in the time period. The exclusion criterion will trigger if the value is less than 18.0.
osteoarthrosis, traumatic arthropath, scaphoid fracture/nonunion/malunion, or chronic carpal instability were measured over the time period beginning 30 days prior to the CED, and ending on the CED. The aggregation used is to set to true if this event never occurred.
Continuous Enrollment after Index measured over the time period beginning one day after the CED, and ending 548 days after the CED. The aggregation used is to set to true if this flag isn't always true.
PRC COHORT
Cohort Entry
Entry date: Between Jan 01, 2009 and Dec 31, 2015.
If a patient has multiple possible qualifying cohort entry events, the patient enters the cohort on the first-occurring qualifying event before exclusions are applied.
Enrollment Measure: Enrollment
Prior Enrollment: 365 days
Cohort Inclusion Measure: All users of PRC. For the purposes of identifying potential qualifying CEDs, exposure periods are each treated individually.
Cohort Exclusion
Age measured over the time period beginning on the CED, and ending on the CED. The aggregation used is to take the last value in the time period. The exclusion criterion will trigger if the value is less than 18.0.
osteoarthrosis, traumatic arthropath, scaphoid fracture/nonunion/malunion, or chronic carpal instability were measured over the time period beginning 30 days prior to the CED, and ending on the CED. The aggregation used is to set to true if this event never occurred.
Continuous Enrollment after Index measured over the time period beginning one day after the CED, and ending 548 days after the CED. The aggregation used is to set to true if this flag isn't always true.

## Sheet: Analysis as text
Statistical Analysis Patient Characteristics This study evaluated the following patient characteristics: Age Sex Insurance type Region Comorbidity score Metropolitan Statistical Area The default assessment period for the above was the period beginning 365 days prior to the start of the follow-up period, and ending one day prior to the start of the follow-up period. Study Outcomes The following st…

## Sheet: Table 1
	ORIGINAL STUDY		REPLICATED STUDY
Procedure	PRC (%)	PWA (%)	PRC (%)	PWA (%)
Total	1,305 (39)	2,083 (61)	1,349 (40)	2,051 (60)
Age (y)*
18-34	59 (5)	135 (6)	56 (4)	117 (6)
35-44	81 (6)	236 (11)	77 (6)	223 (11)
45-54	358 (27)	647 (31)	315 (23)	565 (28)
55-64	516 (40)	737 (35)	575 (43)	812 (40)
65 and older	291 (22)	328 (16)	326 (24)	334 (16)
Sex*
Male	872 (67)	1,502 (72)	902 (67)	1,488 (73)
Female	433 (33)	581 (28)	447 (33)	563 (27)
Median household income
<=46910	245 (19)	369 (17)	5 ( --- )	10 ( --- )
$46,911-$51,920	257 (19)	432 (21)	48 (4)	76 (4)
$51,921-$58,900	284 (22)	412 (20)	165 (12)	252 (12)
> $58,900	222 (17)	412 (20)	846 (63)	1,290 (63)
Missing	297 (23)	458 (22)	285 (21)	423 (21)
Insurance type*
PPO	732 (56)	1,283 (62)	754 (56)	1,249 (61)
Comprehensive	161 (12)	167 (8)	187 (14)	202 (10)
HMO	127 (10)	194 (9)	131 (10)	193 (9)
POS	108 (8)	143 (7)	114 (8)	163 (8)
Other	91 (7)	151 (7)	163 (12)	244 (12)
Missing	86 (7)	145 (7)	0 (0)	0 (0)
Region
Northeast	251 (19)	395 (19)	236 (17)	372 (18)
North Central	342 (26)	589 (28)	383 (28)	597 (29)
South	460 (35)	640 (31)	503 (37)	675 (33)
West	207 (16)	411 (20)	200 (15)	377 (18)
Missing	45 (3)	48 (2)	27 (2)	30 (10)
Comorbidity score
Quartile 1 (0)	636 (49)	1,060 (51)	970 (72)	1,553 (76)
Quartile 2 (1-3)	122 (9)	166 (8)	333 (25)	461 (22)
Quartile 3 (4-8)	295 (23)	460 (22)	43 (3)	34 (2)
Quartile 4 (> 8)	252 (19)	397 (19)	3 ( --- )	3 ( --- )

## Sheet: Outcome
	ORIGINAL STUDY	REPLICATED STUDY
Variables	Adjusted OR (95% CI)	Adjusted OR (95% CI)
Procedure
PRC	ref	ref
PWA	3.9 (2.9, 5.4)	1.73 (1.01, 2.97)
ORIGINAL STUDY
Procedure	PRC	PWA
Total patients	1305	2083
Total events	77	400
Risk	5.9	19.2
REPLICATED STUDY
Procedure	PRC	PWA
Total patients	1349	2051
Total events	26	64
Risk	1.9	3.1

## Sheet: Codes
Combined Comorbidity Index (365 days)
This measure computes a score by summing over the following components:
	If the event Combined Comorbidity Index COMPONENT 02 of 20: CHF
	Occurs within 365 days, set the score to 2.0
	Otherwise, set the score to 0.0
	If the event Combined Comorbidity Index COMPONENT 03 of 20: Dementia
	Occurs within 365 days, set the score to 2.0
	Otherwise, set the score to 0.0
	If the event Combined Comorbidity Index COMPONENT 04 of 20: Renal
	Occurs within 365 days, set the score to 2.0
	Otherwise, set the score to 0.0
	If the event Combined Comorbidity Index COMPONENT 05 of 20: Wtloss
	Occurs within 365 days, set the score to 2.0
	Otherwise, set the score to 0.0
	If the event Combined Comorbidity Index COMPONENT 06 of 20: Hemiplegia
	Occurs within 365 days, set the score to 1.0
	Otherwise, set the score to 0.0
	If the event Combined Comorbidity Index COMPONENT 07 of 20: Alcohol
	Occurs within 365 days, set the score to 1.0
	Otherwise, set the score to 0.0
	If the event Combined Comorbidity Index COMPONENT 08 of 20: Tumor
	Occurs within 365 days, set the score to 1.0
	Otherwise, set the score to 0.0
	If the event Combined Comorbidity Index COMPONENT 09 of 20: Arrhythmia
	Occurs within 365 days, set the score to 1.0
	Otherwise, set the score to 0.0
	If the event Combined Comorbidity Index COMPONENT 10 of 20: PulmonaryDisease
	Occurs within 365 days, set the score to 1.0
	Otherwise, set the score to 0.0
	If the event Combined Comorbidity Index COMPONENT 11 of 20: Coagulopathy
	Occurs within 365 days, set the score to 1.0
	Otherwise, set the score to 0.0
	If the event Combined Comorbidity Index COMPONENT 12 of 20: Compdiabetes
	Occurs within 365 days, set the score to 1.0
	Otherwise, set the score to 0.0
	If the event Combined Comorbidity Index COMPONENT 13 of 20: Anemia
	Occurs within 365 days, set the score to 1.0
	Otherwise, set the score to 0.0
	If the event Combined Comorbidity Index COMPONENT 14 of 20: Electrolytes
	Occurs within 365 days, set the score to 1.0
	Otherwise, set the score to 0.0
	If the event Combined Comorbidity Index COMPONENT 15 of 20: Liver
	Occurs within 365 days, set the score to 1.0
	Otherwise, set the score to 0.0
	If the event Combined Comorbidity Index COMPONENT 16 of 20: PVD
	Occurs within 365 days, set the score to 1.0
	Otherwise, set the score to 0.0
	If the event Combined Comorbidity Index COMPONENT 17 of 20: Psychosis
	Occurs within 365 days, set the score to 1.0
	Otherwise, set the score to 0.0
	If the event Combined Comorbidity Index COMPONENT 18 of 20: Pulmcirc
	Occurs within 365 days, set the score to 1.0
	Otherwise, set the score to 0.0
	If the event Combined Comorbidity Index COMPONENT 19 of 20: HIVAIDS
	Occurs within 365 days, set the score to -1.0
	Otherwise, set the score to 0.0
	If the event Combined Comorbidity Index COMPONENT 20 of 20: HTN
	Occurs within 365 days, set the score to -1.0
	Otherwise, set the score to 0.0
	If the event Combined Comorbidity Index COMPONENT 01 of 20: Metastatic
	Occurs within 365 days, set the score to 5.0
	Otherwise, set the score to 0.0
Combined Comorbidity Index COMPONENT 01 of 20: Metastatic
This event measure was defined as occurring when any of the following criteria were met:
	The occurrence of Inpatient with the following attributes:
	Diagnosis Code (Any Position) is any of: { “196.1”, “196.3”, “196.6”, “196.8”, “196.9”, “197.1”, “197.3”, “197.5”, “197.7”, “197.8”, “198.0”, “198.2”, “198.4”, “198.6”, “198.7”, “198.81”, “198.82”, “198.89”, “199.2”, “C77.4”, “C77.5”, “C78”, “C78.2”, “C78.30”, “C78.39”, “C78.6”, “C78.7”, “C78.8”, “C78.80”, “C78.89”, “C79”, “C79.01”, “C79.02”, “C79.10”, “C79.11”, “C79.3”, “C79.31”, “C79.32”, “C79.…
	196.1 - (ICD9) SECONDARY AND UNSPECIFIED MALIGNANT NEOPLASM OF INTRATHORACIC LYMPH NODES
	196.3 - (ICD9) SECONDARY AND UNSPECIFIED MALIGNANT NEOPLASM OF LYMPH NODES OF AXILLA AND UPPER LIMB
	196.6 - (ICD9) SECONDARY AND UNSPECIFIED MALIGNANT NEOPLASM OF INTRAPELVIC LYMPH NODES
	196.8 - (ICD9) SECONDARY AND UNSPECIFIED MALIGNANT NEOPLASM OF LYMPH NODES OF MULTIPLE SITES
	196.9 - (ICD9) SECONDARY AND UNSPECIFIED MALIGNANT NEOPLASM OF LYMPH NODES SITE UNSPECIFIED
	197.1 - (ICD9) SECONDARY MALIGNANT NEOPLASM OF MEDIASTINUM
	197.3 - (ICD9) SECONDARY MALIGNANT NEOPLASM OF OTHER RESPIRATORY ORGANS
	197.5 - (ICD9) SECONDARY MALIGNANT NEOPLASM OF LARGE INTESTINE AND RECTUM
	197.7 - (ICD9) MALIGNANT NEOPLASM OF LIVER SECONDARY
	197.8 - (ICD9) SECONDARY MALIGNANT NEOPLASM OF OTHER DIGESTIVE ORGANS AND SPLEEN
	198.0 - (ICD9) SECONDARY MALIGNANT NEOPLASM OF KIDNEY
	198.2 - (ICD9) SECONDARY MALIGNANT NEOPLASM OF SKIN
	198.4 - (ICD9) SECONDARY MALIGNANT NEOPLASM OF OTHER PARTS OF NERVOUS SYSTEM
	198.6 - (ICD9) SECONDARY MALIGNANT NEOPLASM OF OVARY
	198.7 - (ICD9) SECONDARY MALIGNANT NEOPLASM OF ADRENAL GLAND
	198.81 - (ICD9) SECONDARY MALIGNANT NEOPLASM OF BREAST
	198.82 - (ICD9) SECONDARY MALIGNANT NEOPLASM OF GENITAL ORGANS
	198.89 - (ICD9) SECONDARY MALIGNANT NEOPLASM OF OTHER SPECIFIED SITES
	199.2 - (ICD9) MALIGNANT NEOPLASM ASSOCIATED WITH TRANSPLANTED ORGAN
	196 - (ICD9) SECONDARY AND UNSPECIFIED MALIGNANT NEOPLASM OF LYMPH NODES
	196.0 - (ICD9) SECONDARY AND UNSPECIFIED MALIGNANT NEOPLASM OF LYMPH NODES OF HEAD FACE AND NECK
	196.2 - (ICD9) SECONDARY AND UNSPECIFIED MALIGNANT NEOPLASM OF INTRA-ABDOMINAL LYMPH NODES
	196.5 - (ICD9) SECONDARY AND UNSPECIFIED MALIGNANT NEOPLASM OF LYMPH NODES OF INGUINAL REGION AND LOWER LIMB
	197 - (ICD9) SECONDARY MALIGNANT NEOPLASM OF RESPIRATORY AND DIGESTIVE SYSTEMS
	197.0 - (ICD9) SECONDARY MALIGNANT NEOPLASM OF LUNG
	197.2 - (ICD9) SECONDARY MALIGNANT NEOPLASM OF PLEURA
	197.4 - (ICD9) SECONDARY MALIGNANT NEOPLASM OF SMALL INTESTINE INCLUDING DUODENUM
	197.6 - (ICD9) SECONDARY MALIGNANT NEOPLASM OF RETROPERITONEUM AND PERITONEUM
	198 - (ICD9) SECONDARY MALIGNANT NEOPLASM OF OTHER SPECIFIED SITES
	198.1 - (ICD9) SECONDARY MALIGNANT NEOPLASM OF OTHER URINARY ORGANS
	198.3 - (ICD9) SECONDARY MALIGNANT NEOPLASM OF BRAIN AND SPINAL CORD
	198.5 - (ICD9) SECONDARY MALIGNANT NEOPLASM OF BONE AND BONE MARROW
	198.8 - (ICD9) SECONDARY MALIGNANT NEOPLASM OF OTHER SPECIFIED SITES
	199 - (ICD9) MALIGNANT NEOPLASM WITHOUT SPECIFICATION OF SITE
	199.0 - (ICD9) DISSEMINATED MALIGNANT NEOPLASM
	199.1 - (ICD9) OTHER MALIGNANT NEOPLASM OF UNSPECIFIED SITE
	The occurrence of Outpatient with the following attributes:
	Diagnosis Code (Any Position) is any of: { “196.1”, “196.3”, “196.6”, “196.8”, “196.9”, “197.1”, “197.3”, “197.5”, “197.7”, “197.8”, “198.0”, “198.2”, “198.4”, “198.6”, “198.7”, “198.81”, “198.82”, “198.89”, “199.2”, “C77.4”, “C77.5”, “C78”, “C78.2”, “C78.30”, “C78.39”, “C78.6”, “C78.7”, “C78.8”, “C78.80”, “C78.89”, “C79”, “C79.01”, “C79.02”, “C79.10”, “C79.11”, “C79.3”, “C79.31”, “C79.32”, “C79.…
	196.1 - (ICD9) SECONDARY AND UNSPECIFIED MALIGNANT NEOPLASM OF INTRATHORACIC LYMPH NODES
	196.3 - (ICD9) SECONDARY AND UNSPECIFIED MALIGNANT NEOPLASM OF LYMPH NODES OF AXILLA AND UPPER LIMB
	196.6 - (ICD9) SECONDARY AND UNSPECIFIED MALIGNANT NEOPLASM OF INTRAPELVIC LYMPH NODES
	196.8 - (ICD9) SECONDARY AND UNSPECIFIED MALIGNANT NEOPLASM OF LYMPH NODES OF MULTIPLE SITES
	196.9 - (ICD9) SECONDARY AND UNSPECIFIED MALIGNANT NEOPLASM OF LYMPH NODES SITE UNSPECIFIED
	197.1 - (ICD9) SECONDARY MALIGNANT NEOPLASM OF MEDIASTINUM
	197.3 - (ICD9) SECONDARY MALIGNANT NEOPLASM OF OTHER RESPIRATORY ORGANS
	197.5 - (ICD9) SECONDARY MALIGNANT NEOPLASM OF LARGE INTESTINE AND RECTUM
	197.7 - (ICD9) MALIGNANT NEOPLASM OF LIVER SECONDARY
	197.8 - (ICD9) SECONDARY MALIGNANT NEOPLASM OF OTHER DIGESTIVE ORGANS AND SPLEEN
	198.0 - (ICD9) SECONDARY MALIGNANT NEOPLASM OF KIDNEY
	198.2 - (ICD9) SECONDARY MALIGNANT NEOPLASM OF SKIN
	198.4 - (ICD9) SECONDARY MALIGNANT NEOPLASM OF OTHER PARTS OF NERVOUS SYSTEM
	198.6 - (ICD9) SECONDARY MALIGNANT NEOPLASM OF OVARY
	198.7 - (ICD9) SECONDARY MALIGNANT NEOPLASM OF ADRENAL GLAND
	198.81 - (ICD9) SECONDARY MALIGNANT NEOPLASM OF BREAST
	198.82 - (ICD9) SECONDARY MALIGNANT NEOPLASM OF GENITAL ORGANS
	198.89 - (ICD9) SECONDARY MALIGNANT NEOPLASM OF OTHER SPECIFIED SITES
	199.2 - (ICD9) MALIGNANT NEOPLASM ASSOCIATED WITH TRANSPLANTED ORGAN
	196 - (ICD9) SECONDARY AND UNSPECIFIED MALIGNANT NEOPLASM OF LYMPH NODES
	196.0 - (ICD9) SECONDARY AND UNSPECIFIED MALIGNANT NEOPLASM OF LYMPH NODES OF HEAD FACE AND NECK
	196.2 - (ICD9) SECONDARY AND UNSPECIFIED MALIGNANT NEOPLASM OF INTRA-ABDOMINAL LYMPH NODES
	196.5 - (ICD9) SECONDARY AND UNSPECIFIED MALIGNANT NEOPLASM OF LYMPH NODES OF INGUINAL REGION AND LOWER LIMB
	197 - (ICD9) SECONDARY MALIGNANT NEOPLASM OF RESPIRATORY AND DIGESTIVE SYSTEMS
	197.0 - (ICD9) SECONDARY MALIGNANT NEOPLASM OF LUNG
	197.2 - (ICD9) SECONDARY MALIGNANT NEOPLASM OF PLEURA
	197.4 - (ICD9) SECONDARY MALIGNANT NEOPLASM OF SMALL INTESTINE INCLUDING DUODENUM
	197.6 - (ICD9) SECONDARY MALIGNANT NEOPLASM OF RETROPERITONEUM AND PERITONEUM
	198 - (ICD9) SECONDARY MALIGNANT NEOPLASM OF OTHER SPECIFIED SITES
	198.1 - (ICD9) SECONDARY MALIGNANT NEOPLASM OF OTHER URINARY ORGANS
	198.3 - (ICD9) SECONDARY MALIGNANT NEOPLASM OF BRAIN AND SPINAL CORD
	198.5 - (ICD9) SECONDARY MALIGNANT NEOPLASM OF BONE AND BONE MARROW
	198.8 - (ICD9) SECONDARY MALIGNANT NEOPLASM OF OTHER SPECIFIED SITES
	199 - (ICD9) MALIGNANT NEOPLASM WITHOUT SPECIFICATION OF SITE
	199.0 - (ICD9) DISSEMINATED MALIGNANT NEOPLASM
	199.1 - (ICD9) OTHER MALIGNANT NEOPLASM OF UNSPECIFIED SITE
Combined Comorbidity Index COMPONENT 02 of 20: CHF
This event measure was defined as occurring when any of the following criteria were met:
	The occurrence of Inpatient with the following attributes:
	Diagnosis Code (Any Position) is any of: { “402.01”, “402.11”, “402.91”, “425”, “425.0”, “425.1”, “425.11”, “425.18”, “425.2”, “425.3”, “425.4”, “425.5”, “425.7”, “425.8”, “425.9”, “428”, “428.0”, “428.1”, “428.2”, “428.20”, “428.21”, “428.22”, “428.23”, “428.3”, “428.30”, “428.31”, “428.32”, “428.33”, “428.4”, “428.40”, “428.41”, “428.42”, “428.43”, “428.9”, “429.3”, “A18.84”, “I11.0”, “I42”, “I…
	402.01 - (ICD9) MALIGNANT HYPERTENSIVE HEART DISEASE WITH HEART FAILURE
	402.11 - (ICD9) BENIGN HYPERTENSIVE HEART DISEASE WITH HEART FAILURE
	402.91 - (ICD9) UNSPECIFIED HYPERTENSIVE HEART DISEASE WITH HEART FAILURE
	425 - (ICD9) CARDIOMYOPATHY
	425.0 - (ICD9) ENDOMYOCARDIAL FIBROSIS
	425.1 - (ICD9) HYPERTROPHIC CARDIOMYOPATHY
	425.11 - (ICD9) HYPERTROPHIC OBSTRUCTIVE CARDIOMYOPATHY
	425.18 - (ICD9) OTHER HYPERTROPHIC CARDIOMYOPATHY
	425.2 - (ICD9) OBSCURE CARDIOMYOPATHY OF AFRICA
	425.3 - (ICD9) ENDOCARDIAL FIBROELASTOSIS
	425.4 - (ICD9) OTHER PRIMARY CARDIOMYOPATHIES
	425.5 - (ICD9) ALCOHOLIC CARDIOMYOPATHY
	425.7 - (ICD9) NUTRITIONAL AND METABOLIC CARDIOMYOPATHY
	425.8 - (ICD9) CARDIOMYOPATHY IN OTHER DISEASES CLASSIFIED ELSEWHERE
	425.9 - (ICD9) SECONDARY CARDIOMYOPATHY UNSPECIFIED
	428 - (ICD9) HEART FAILURE
	428.0 - (ICD9) CONGESTIVE HEART FAILURE UNSPECIFIED
	428.1 - (ICD9) LEFT HEART FAILURE
	428.2 - (ICD9) SYSTOLIC HEART FAILURE
	428.20 - (ICD9) UNSPECIFIED SYSTOLIC HEART FAILURE
	428.21 - (ICD9) ACUTE SYSTOLIC HEART FAILURE
	428.22 - (ICD9) CHRONIC SYSTOLIC HEART FAILURE
	428.23 - (ICD9) ACUTE ON CHRONIC SYSTOLIC HEART FAILURE
	428.3 - (ICD9) DIASTOLIC HEART FAILURE
	428.30 - (ICD9) UNSPECIFIED DIASTOLIC HEART FAILURE
	428.31 - (ICD9) ACUTE DIASTOLIC HEART FAILURE
	428.32 - (ICD9) CHRONIC DIASTOLIC HEART FAILURE
	428.33 - (ICD9) ACUTE ON CHRONIC DIASTOLIC HEART FAILURE
	428.4 - (ICD9) COMBINED SYSTOLIC AND DIASTOLIC HEART FAILURE
	428.40 - (ICD9) UNSPECIFIED COMBINED SYSTOLIC AND DIASTOLIC HEART FAILURE
	428.41 - (ICD9) ACUTE COMBINED SYSTOLIC AND DIASTOLIC HEART FAILURE
	428.42 - (ICD9) CHRONIC COMBINED SYSTOLIC AND DIASTOLIC HEART FAILURE
	428.43 - (ICD9) ACUTE ON CHRONIC COMBINED SYSTOLIC AND DIASTOLIC HEART FAILURE
	428.9 - (ICD9) HEART FAILURE UNSPECIFIED
	429.3 - (ICD9) CARDIOMEGALY
	The occurrence of Outpatient with the following attributes:
	Diagnosis Code (Any Position) is any of: { “402.01”, “402.11”, “402.91”, “425”, “425.0”, “425.1”, “425.11”, “425.18”, “425.2”, “425.3”, “425.4”, “425.5”, “425.7”, “425.8”, “425.9”, “428”, “428.0”, “428.1”, “428.2”, “428.20”, “428.21”, “428.22”, “428.23”, “428.3”, “428.30”, “428.31”, “428.32”, “428.33”, “428.4”, “428.40”, “428.41”, “428.42”, “428.43”, “428.9”, “429.3”, “A18.84”, “I11.0”, “I42”, “I…
	402.01 - (ICD9) MALIGNANT HYPERTENSIVE HEART DISEASE WITH HEART FAILURE
	402.11 - (ICD9) BENIGN HYPERTENSIVE HEART DISEASE WITH HEART FAILURE
	402.91 - (ICD9) UNSPECIFIED HYPERTENSIVE HEART DISEASE WITH HEART FAILURE
	425 - (ICD9) CARDIOMYOPATHY
	425.0 - (ICD9) ENDOMYOCARDIAL FIBROSIS
	425.1 - (ICD9) HYPERTROPHIC CARDIOMYOPATHY
	425.11 - (ICD9) HYPERTROPHIC OBSTRUCTIVE CARDIOMYOPATHY
	425.18 - (ICD9) OTHER HYPERTROPHIC CARDIOMYOPATHY
	425.2 - (ICD9) OBSCURE CARDIOMYOPATHY OF AFRICA
	425.3 - (ICD9) ENDOCARDIAL FIBROELASTOSIS
	425.4 - (ICD9) OTHER PRIMARY CARDIOMYOPATHIES
	425.5 - (ICD9) ALCOHOLIC CARDIOMYOPATHY
	425.7 - (ICD9) NUTRITIONAL AND METABOLIC CARDIOMYOPATHY
	425.8 - (ICD9) CARDIOMYOPATHY IN OTHER DISEASES CLASSIFIED ELSEWHERE
	425.9 - (ICD9) SECONDARY CARDIOMYOPATHY UNSPECIFIED
	428 - (ICD9) HEART FAILURE
	428.0 - (ICD9) CONGESTIVE HEART FAILURE UNSPECIFIED
	428.1 - (ICD9) LEFT HEART FAILURE
	428.2 - (ICD9) SYSTOLIC HEART FAILURE
	428.20 - (ICD9) UNSPECIFIED SYSTOLIC HEART FAILURE
	428.21 - (ICD9) ACUTE SYSTOLIC HEART FAILURE
	428.22 - (ICD9) CHRONIC SYSTOLIC HEART FAILURE
	428.23 - (ICD9) ACUTE ON CHRONIC SYSTOLIC HEART FAILURE
	428.3 - (ICD9) DIASTOLIC HEART FAILURE
	428.30 - (ICD9) UNSPECIFIED DIASTOLIC HEART FAILURE
	428.31 - (ICD9) ACUTE DIASTOLIC HEART FAILURE
	428.32 - (ICD9) CHRONIC DIASTOLIC HEART FAILURE
	428.33 - (ICD9) ACUTE ON CHRONIC DIASTOLIC HEART FAILURE
	428.4 - (ICD9) COMBINED SYSTOLIC AND DIASTOLIC HEART FAILURE
	428.40 - (ICD9) UNSPECIFIED COMBINED SYSTOLIC AND DIASTOLIC HEART FAILURE
	428.41 - (ICD9) ACUTE COMBINED SYSTOLIC AND DIASTOLIC HEART FAILURE
	428.42 - (ICD9) CHRONIC COMBINED SYSTOLIC AND DIASTOLIC HEART FAILURE
	428.43 - (ICD9) ACUTE ON CHRONIC COMBINED SYSTOLIC AND DIASTOLIC HEART FAILURE
	428.9 - (ICD9) HEART FAILURE UNSPECIFIED
	429.3 - (ICD9) CARDIOMEGALY
Combined Comorbidity Index COMPONENT 03 of 20: Dementia
This event measure was defined as occurring when any of the following criteria were met:
	The occurrence of Inpatient with the following attributes:
	Diagnosis Code (Any Position) is any of: { “290”, “290.0”, “290.1”, “290.10”, “290.11”, “290.12”, “290.13”, “290.2”, “290.20”, “290.21”, “290.3”, “290.4”, “290.40”, “290.41”, “290.42”, “290.43”, “290.8”, “290.9”, “331.0”, “331.1”, “331.11”, “331.19”, “331.2”, “G31.1”, “G31.09”, “G31.01”, “G30”, “G30.0”, “G30.1”, “G30.8”, “G30.9”, “F01”, “F01.5”, “F01.50”, “F01.51”, “F02”, “F02.8”, “F02.80”, “F02.…
	290 - (ICD9) DEMENTIAS
	290.0 - (ICD9) SENILE DEMENTIA UNCOMPLICATED
	290.1 - (ICD9) PRESENILE DEMENTIA
	290.10 - (ICD9) PRESENILE DEMENTIA UNCOMPLICATED
	290.11 - (ICD9) PRESENILE DEMENTIA WITH DELIRIUM
	290.12 - (ICD9) PRESENILE DEMENTIA WITH DELUSIONAL FEATURES
	290.13 - (ICD9) PRESENILE DEMENTIA WITH DEPRESSIVE FEATURES
	290.2 - (ICD9) SENILE DEMENTIA WITH DELUSIONAL OR DEPRESSIVE FEATURES
	290.20 - (ICD9) SENILE DEMENTIA WITH DELUSIONAL FEATURES
	290.21 - (ICD9) SENILE DEMENTIA WITH DEPRESSIVE FEATURES
	290.3 - (ICD9) SENILE DEMENTIA WITH DELIRIUM
	290.4 - (ICD9) VASCULAR DEMENTIA
	290.40 - (ICD9) VASCULAR DEMENTIA UNCOMPLICATED
	290.41 - (ICD9) VASCULAR DEMENTIA WITH DELIRIUM
	290.42 - (ICD9) VASCULAR DEMENTIA WITH DELUSIONS
	290.43 - (ICD9) VASCULAR DEMENTIA WITH DEPRESSED MOOD
	290.8 - (ICD9) OTHER SPECIFIED SENILE PSYCHOTIC CONDITIONS
	290.9 - (ICD9) UNSPECIFIED SENILE PSYCHOTIC CONDITION
	331.0 - (ICD9) ALZHEIMER’S DISEASE
	331.1 - (ICD9) FRONTOTEMPORAL DEMENTIA
	331.11 - (ICD9) PICK’S DISEASE
	331.19 - (ICD9) OTHER FRONTOTEMPORAL DEMENTIA
	331.2 - (ICD9) SENILE DEGENERATION OF BRAIN
	The occurrence of Outpatient with the following attributes:
	Diagnosis Code (Any Position) is any of: { “290”, “290.0”, “290.1”, “290.10”, “290.11”, “290.12”, “290.13”, “290.2”, “290.20”, “290.21”, “290.3”, “290.4”, “290.40”, “290.41”, “290.42”, “290.43”, “290.8”, “290.9”, “331.0”, “331.1”, “331.11”, “331.19”, “331.2”, “F01”, “F01.5”, “F01.50”, “F01.51”, “F02”, “F02.8”, “F02.80”, “F02.81”, “F03”, “F03.9”, “F03.90”, “F03.91”, “G30”, “G30.0”, “G30.1”, “G30.8…
	290 - (ICD9) DEMENTIAS
	290.0 - (ICD9) SENILE DEMENTIA UNCOMPLICATED
	290.1 - (ICD9) PRESENILE DEMENTIA
	290.10 - (ICD9) PRESENILE DEMENTIA UNCOMPLICATED
	290.11 - (ICD9) PRESENILE DEMENTIA WITH DELIRIUM
	290.12 - (ICD9) PRESENILE DEMENTIA WITH DELUSIONAL FEATURES
	290.13 - (ICD9) PRESENILE DEMENTIA WITH DEPRESSIVE FEATURES
	290.2 - (ICD9) SENILE DEMENTIA WITH DELUSIONAL OR DEPRESSIVE FEATURES
	290.20 - (ICD9) SENILE DEMENTIA WITH DELUSIONAL FEATURES
	290.21 - (ICD9) SENILE DEMENTIA WITH DEPRESSIVE FEATURES
	290.3 - (ICD9) SENILE DEMENTIA WITH DELIRIUM
	290.4 - (ICD9) VASCULAR DEMENTIA
	290.40 - (ICD9) VASCULAR DEMENTIA UNCOMPLICATED
	290.41 - (ICD9) VASCULAR DEMENTIA WITH DELIRIUM
	290.42 - (ICD9) VASCULAR DEMENTIA WITH DELUSIONS
	290.43 - (ICD9) VASCULAR DEMENTIA WITH DEPRESSED MOOD
	290.8 - (ICD9) OTHER SPECIFIED SENILE PSYCHOTIC CONDITIONS
	290.9 - (ICD9) UNSPECIFIED SENILE PSYCHOTIC CONDITION
	331.0 - (ICD9) ALZHEIMER’S DISEASE
	331.1 - (ICD9) FRONTOTEMPORAL DEMENTIA
	331.11 - (ICD9) PICK’S DISEASE
	331.19 - (ICD9) OTHER FRONTOTEMPORAL DEMENTIA
	331.2 - (ICD9) SENILE DEGENERATION OF BRAIN
Combined Comorbidity Index COMPONENT 04 of 20: Renal
This event measure was defined as occurring when any of the following criteria were met:
	The occurrence of Inpatient with the following attributes:
	Diagnosis Code (Any Position) is any of: { “403.11”, “403.91”, “404.12”, “404.92”, “585”, “585.1”, “585.2”, “585.3”, “585.4”, “585.5”, “585.6”, “585.9”, “586”, “I12.0”, “I13.11”, “N18”, “N18.1”, “N18.2”, “N18.3”, “N18.4”, “N18.5”, “N18.6”, “N18.9”, “Z48.22”, “Z91.15”, “Z94.0”, “Z99.2” }
	403.11 - (ICD9) HYPERTENSIVE KIDNEY DISEASE BENIGN WITH CHRONIC KIDNEY DISEASE STAGE V OR END STAGE RENAL DISEASE
	403.91 - (ICD9) HYPERTENSIVE CHRONIC KIDNEY DISEASE UNSPECIFIED WITH CHRONIC KIDNEY DISEASE STAGE V OR END STAGE RENAL DISEASE
	404.12 - (ICD9) HYPERTENSIVE HEART AND CHRONIC KIDNEY DISEASE BENIGN WITHOUT HEART FAILURE WITH CHRONIC KIDNEY DISEASE STAGE V OR END STAGE RENAL DISEASE
	404.92 - (ICD9) HYPERTENSIVE HEART AND CHRONIC KIDNEY DISEASE UNSPECIFIED WITHOUT HEART FAILURE WITH CHRONIC KIDNEY DISEASE STAGE V OR END STAGE RENAL DISEASE
	585 - (ICD9) CHRONIC KIDNEY DISEASE (CKD)
	585.1 - (ICD9) CHRONIC KIDNEY DISEASE STAGE I
	585.2 - (ICD9) CHRONIC KIDNEY DISEASE STAGE II (MILD)
	585.3 - (ICD9) CHRONIC KIDNEY DISEASE STAGE III (MODERATE)
	585.4 - (ICD9) CHRONIC KIDNEY DISEASE STAGE IV (SEVERE)
	585.5 - (ICD9) CHRONIC KIDNEY DISEASE STAGE V
	585.6 - (ICD9) END STAGE RENAL DISEASE
	585.9 - (ICD9) CHRONIC KIDNEY DISEASE UNSPECIFIED
	586 - (ICD9) RENAL FAILURE UNSPECIFIED
	The occurrence of Outpatient with the following attributes:
	Diagnosis Code (Any Position) is any of: { “403.11”, “403.91”, “404.12”, “404.92”, “585”, “585.1”, “585.2”, “585.3”, “585.4”, “585.5”, “585.6”, “585.9”, “586”, “I12.0”, “I13.11”, “N18”, “N18.1”, “N18.2”, “N18.3”, “N18.4”, “N18.5”, “N18.6”, “N18.9”, “Z48.22”, “Z91.15”, “Z94.0”, “Z99.2” }
	403.11 - (ICD9) HYPERTENSIVE KIDNEY DISEASE BENIGN WITH CHRONIC KIDNEY DISEASE STAGE V OR END STAGE RENAL DISEASE
	403.91 - (ICD9) HYPERTENSIVE CHRONIC KIDNEY DISEASE UNSPECIFIED WITH CHRONIC KIDNEY DISEASE STAGE V OR END STAGE RENAL DISEASE
	404.12 - (ICD9) HYPERTENSIVE HEART AND CHRONIC KIDNEY DISEASE BENIGN WITHOUT HEART FAILURE WITH CHRONIC KIDNEY DISEASE STAGE V OR END STAGE RENAL DISEASE
	404.92 - (ICD9) HYPERTENSIVE HEART AND CHRONIC KIDNEY DISEASE UNSPECIFIED WITHOUT HEART FAILURE WITH CHRONIC KIDNEY DISEASE STAGE V OR END STAGE RENAL DISEASE
	585 - (ICD9) CHRONIC KIDNEY DISEASE (CKD)
	585.1 - (ICD9) CHRONIC KIDNEY DISEASE STAGE I
	585.2 - (ICD9) CHRONIC KIDNEY DISEASE STAGE II (MILD)
	585.3 - (ICD9) CHRONIC KIDNEY DISEASE STAGE III (MODERATE)
	585.4 - (ICD9) CHRONIC KIDNEY DISEASE STAGE IV (SEVERE)
	585.5 - (ICD9) CHRONIC KIDNEY DISEASE STAGE V
	585.6 - (ICD9) END STAGE RENAL DISEASE
	585.9 - (ICD9) CHRONIC KIDNEY DISEASE UNSPECIFIED
	586 - (ICD9) RENAL FAILURE UNSPECIFIED
Combined Comorbidity Index COMPONENT 05 of 20: Wtloss
This event measure was defined as occurring when any of the following criteria were met:
	The occurrence of Inpatient with the following attributes:
	Diagnosis Code (Any Position) is any of: { “260”, “261”, “262”, “263”, “263.0”, “263.1”, “263.2”, “263.8”, “263.9”, “E40”, “E41”, “E42”, “E43”, “E44”, “E440”, “E441”, “E45”, “E46”, “E640” }
	260 - (ICD9) KWASHIORKOR
	261 - (ICD9) NUTRITIONAL MARASMUS
	262 - (ICD9) OTHER SEVERE PROTEIN-CALORIE MALNUTRITION
	263 - (ICD9) OTHER AND UNSPECIFIED PROTEIN-CALORIE MALNUTRITION
	263.0 - (ICD9) MALNUTRITION OF MODERATE DEGREE
	263.1 - (ICD9) MALNUTRITION OF MILD DEGREE
	263.2 - (ICD9) ARRESTED DEVELOPMENT FOLLOWING PROTEIN-CALORIE MALNUTRITION
	263.8 - (ICD9) OTHER PROTEIN-CALORIE MALNUTRITION
	263.9 - (ICD9) UNSPECIFIED PROTEIN-CALORIE MALNUTRITION
	The occurrence of Outpatient with the following attributes:
	Diagnosis Code (Any Position) is any of: { “260”, “261”, “262”, “263”, “263.0”, “263.1”, “263.2”, “263.8”, “263.9”, “E40”, “E41”, “E42”, “E43”, “E44”, “E440”, “E441”, “E45”, “E46”, “E640” }
	260 - (ICD9) KWASHIORKOR
	261 - (ICD9) NUTRITIONAL MARASMUS
	262 - (ICD9) OTHER SEVERE PROTEIN-CALORIE MALNUTRITION
	263 - (ICD9) OTHER AND UNSPECIFIED PROTEIN-CALORIE MALNUTRITION
	263.0 - (ICD9) MALNUTRITION OF MODERATE DEGREE
	263.1 - (ICD9) MALNUTRITION OF MILD DEGREE
	263.2 - (ICD9) ARRESTED DEVELOPMENT FOLLOWING PROTEIN-CALORIE MALNUTRITION
	263.8 - (ICD9) OTHER PROTEIN-CALORIE MALNUTRITION
	263.9 - (ICD9) UNSPECIFIED PROTEIN-CALORIE MALNUTRITION
Combined Comorbidity Index COMPONENT 06 of 20: Hemiplegia
This event measure was defined as occurring when any of the following criteria were met:
	The occurrence of Inpatient with the following attributes:
	Diagnosis Code (Any Position) is any of: { “342”, “342.0”, “342.00”, “342.01”, “342.02”, “342.1”, “342.10”, “342.11”, “342.12”, “342.8”, “342.80”, “342.81”, “342.82”, “342.9”, “342.90”, “342.91”, “342.92”, “344”, “344.0”, “344.00”, “344.01”, “344.02”, “344.03”, “344.04”, “344.09”, “344.1”, “344.2”, “344.3”, “344.30”, “344.31”, “344.32”, “344.4”, “344.40”, “344.41”, “344.42”, “344.5”, “344.6”, “34…
	342 - (ICD9) HEMIPLEGIA AND HEMIPARESIS
	342.0 - (ICD9) FLACCID HEMIPLEGIA
	342.00 - (ICD9) FLACCID HEMIPLEGIA AND HEMIPARESIS AFFECTING UNSPECIFIED SIDE
	342.01 - (ICD9) FLACCID HEMIPLEGIA AND HEMIPARESIS AFFECTING DOMINANT SIDE
	342.02 - (ICD9) FLACCID HEMIPLEGIA AND HEMIPARESIS AFFECTING NONDOMINANT SIDE
	342.1 - (ICD9) SPASTIC HEMIPLEGIA
	342.10 - (ICD9) SPASTIC HEMIPLEGIA AND HEMIPARESIS AFFECTING UNSPECIFIED SIDE
	342.11 - (ICD9) SPASTIC HEMIPLEGIA AND HEMIPARESIS AFFECTING DOMINANT SIDE
	342.12 - (ICD9) SPASTIC HEMIPLEGIA AND HEMIPARESIS AFFECTING NONDOMINANT SIDE
	342.8 - (ICD9) OTHER SPECIFIED HEMIPLEGIA
	342.80 - (ICD9) OTHER SPECIFIED HEMIPLEGIA AND HEMIPARESIS AFFECTING UNSPECIFIED SIDE
	342.81 - (ICD9) OTHER SPECIFIED HEMIPLEGIA AND HEMIPARESIS AFFECTING DOMINANT SIDE
	342.82 - (ICD9) OTHER SPECIFIED HEMIPLEGIA AND HEMIPARESIS AFFECTING NONDOMINANT SIDE
	342.9 - (ICD9) HEMIPLEGIA UNSPECIFIED
	342.90 - (ICD9) UNSPECIFIED HEMIPLEGIA AND HEMIPARESIS AFFECTING UNSPECIFIED SIDE
	342.91 - (ICD9) UNSPECIFIED HEMIPLEGIA AND HEMIPARESIS AFFECTING DOMINANT SIDE
	342.92 - (ICD9) UNSPECIFIED HEMIPLEGIA AND HEMIPARESIS AFFECTING NONDOMINANT SIDE
	344 - (ICD9) OTHER PARALYTIC SYNDROMES
	344.0 - (ICD9) QUADRAPLEGIA AND QUADRAPARESIS
	344.00 - (ICD9) QUADRIPLEGIA UNSPECIFIED
	344.01 - (ICD9) QUADRIPLEGIA C1-C4 COMPLETE
	344.02 - (ICD9) QUADRIPLEGIA C1-C4 INCOMPLETE
	344.03 - (ICD9) QUADRIPLEGIA C5-C7 COMPLETE
	344.04 - (ICD9) QUADRIPLEGIA C5-C7 INCOMPLETE
	344.09 - (ICD9) OTHER QUADRIPLEGIA
	344.1 - (ICD9) PARAPLEGIA
	344.2 - (ICD9) DIPLEGIA OF UPPER LIMBS
	344.3 - (ICD9) MONOPLEGIA OF LOWER LIMB
	344.30 - (ICD9) MONOPLEGIA OF LOWER LIMB AFFECTING UNSPECIFIED SIDE
	344.31 - (ICD9) MONOPLEGIA OF LOWER LIMB AFFECTING DOMINANT SIDE
	344.32 - (ICD9) MONOPLEGIA OF LOWER LIMB AFFECTING NONDOMINANT SIDE
	344.4 - (ICD9) MONOPLEGIA OF UPPER LIMB
	344.40 - (ICD9) MONOPLEGIA OF UPPER LIMB AFFECTING UNSPECIFIED SIDE
	344.41 - (ICD9) MONOPLEGIA OF UPPER LIMB AFFECTING DOMINANT SIDE
	344.42 - (ICD9) MONOPLEGIA OF UPPER LIMB AFFECTING NONDOMINANT SIDE
	344.5 - (ICD9) UNSPECIFIED MONOPLEGIA
	344.6 - (ICD9) CAUDA EQUINA SYNDROME
	344.60 - (ICD9) CAUDA EQUINA SYNDROME WITHOUT NEUROGENIC BLADDER
	344.61 - (ICD9) CAUDA EQUINA SYNDROME WITH NEUROGENIC BLADDER
	344.8 - (ICD9) OTHER SPECIFIED PARALYTIC SYNDROMES
	344.81 - (ICD9) LOCKED-IN STATE
	344.89 - (ICD9) OTHER SPECIFIED PARALYTIC SYNDROME
	344.9 - (ICD9) PARALYSIS UNSPECIFIED
	The occurrence of Outpatient with the following attributes:
	Diagnosis Code (Any Position) is any of: { “342”, “342.0”, “342.00”, “342.01”, “342.02”, “342.1”, “342.10”, “342.11”, “342.12”, “342.8”, “342.80”, “342.81”, “342.82”, “342.9”, “342.90”, “342.91”, “342.92”, “344”, “344.0”, “344.00”, “344.01”, “344.02”, “344.03”, “344.04”, “344.09”, “344.1”, “344.2”, “344.3”, “344.30”, “344.31”, “344.32”, “344.4”, “344.40”, “344.41”, “344.42”, “344.5”, “344.6”, “34…
	342 - (ICD9) HEMIPLEGIA AND HEMIPARESIS
	342.0 - (ICD9) FLACCID HEMIPLEGIA
	342.00 - (ICD9) FLACCID HEMIPLEGIA AND HEMIPARESIS AFFECTING UNSPECIFIED SIDE
	342.01 - (ICD9) FLACCID HEMIPLEGIA AND HEMIPARESIS AFFECTING DOMINANT SIDE
	342.02 - (ICD9) FLACCID HEMIPLEGIA AND HEMIPARESIS AFFECTING NONDOMINANT SIDE
	342.1 - (ICD9) SPASTIC HEMIPLEGIA
	342.10 - (ICD9) SPASTIC HEMIPLEGIA AND HEMIPARESIS AFFECTING UNSPECIFIED SIDE
	342.11 - (ICD9) SPASTIC HEMIPLEGIA AND HEMIPARESIS AFFECTING DOMINANT SIDE
	342.12 - (ICD9) SPASTIC HEMIPLEGIA AND HEMIPARESIS AFFECTING NONDOMINANT SIDE
	342.8 - (ICD9) OTHER SPECIFIED HEMIPLEGIA
	342.80 - (ICD9) OTHER SPECIFIED HEMIPLEGIA AND HEMIPARESIS AFFECTING UNSPECIFIED SIDE
	342.81 - (ICD9) OTHER SPECIFIED HEMIPLEGIA AND HEMIPARESIS AFFECTING DOMINANT SIDE
	342.82 - (ICD9) OTHER SPECIFIED HEMIPLEGIA AND HEMIPARESIS AFFECTING NONDOMINANT SIDE
	342.9 - (ICD9) HEMIPLEGIA UNSPECIFIED
	342.90 - (ICD9) UNSPECIFIED HEMIPLEGIA AND HEMIPARESIS AFFECTING UNSPECIFIED SIDE
	342.91 - (ICD9) UNSPECIFIED HEMIPLEGIA AND HEMIPARESIS AFFECTING DOMINANT SIDE
	342.92 - (ICD9) UNSPECIFIED HEMIPLEGIA AND HEMIPARESIS AFFECTING NONDOMINANT SIDE
	344 - (ICD9) OTHER PARALYTIC SYNDROMES
	344.0 - (ICD9) QUADRAPLEGIA AND QUADRAPARESIS
	344.00 - (ICD9) QUADRIPLEGIA UNSPECIFIED
	344.01 - (ICD9) QUADRIPLEGIA C1-C4 COMPLETE
	344.02 - (ICD9) QUADRIPLEGIA C1-C4 INCOMPLETE
	344.03 - (ICD9) QUADRIPLEGIA C5-C7 COMPLETE
	344.04 - (ICD9) QUADRIPLEGIA C5-C7 INCOMPLETE
	344.09 - (ICD9) OTHER QUADRIPLEGIA
	344.1 - (ICD9) PARAPLEGIA
	344.2 - (ICD9) DIPLEGIA OF UPPER LIMBS
	344.3 - (ICD9) MONOPLEGIA OF LOWER LIMB
	344.30 - (ICD9) MONOPLEGIA OF LOWER LIMB AFFECTING UNSPECIFIED SIDE
	344.31 - (ICD9) MONOPLEGIA OF LOWER LIMB AFFECTING DOMINANT SIDE
	344.32 - (ICD9) MONOPLEGIA OF LOWER LIMB AFFECTING NONDOMINANT SIDE
	344.4 - (ICD9) MONOPLEGIA OF UPPER LIMB
	344.40 - (ICD9) MONOPLEGIA OF UPPER LIMB AFFECTING UNSPECIFIED SIDE
	344.41 - (ICD9) MONOPLEGIA OF UPPER LIMB AFFECTING DOMINANT SIDE
	344.42 - (ICD9) MONOPLEGIA OF UPPER LIMB AFFECTING NONDOMINANT SIDE
	344.5 - (ICD9) UNSPECIFIED MONOPLEGIA
	344.6 - (ICD9) CAUDA EQUINA SYNDROME
	344.60 - (ICD9) CAUDA EQUINA SYNDROME WITHOUT NEUROGENIC BLADDER
	344.61 - (ICD9) CAUDA EQUINA SYNDROME WITH NEUROGENIC BLADDER
	344.8 - (ICD9) OTHER SPECIFIED PARALYTIC SYNDROMES
	344.81 - (ICD9) LOCKED-IN STATE
	344.89 - (ICD9) OTHER SPECIFIED PARALYTIC SYNDROME
	344.9 - (ICD9) PARALYSIS UNSPECIFIED
Combined Comorbidity Index COMPONENT 07 of 20: Alcohol
This event measure was defined as occurring when any of the following criteria were met:
	The occurrence of Inpatient with the following attributes:
	Diagnosis Code (Any Position) is any of: { “291.1”, “291.2”, “291.5”, “291.8”, “291.81”, “291.82”, “291.89”, “291.9”, “303.93”, “305.03”, “F10.10”, “F10.120”, “F10.129”, “F10.14”, “F10.150”, “F10.159”, “F10.180”, “F10.181”, “F10.182”, “F10.188”, “F10.19”, “F10.20”, “F10.21”, “F10.230”, “F10.232”, “F10.239”, “F10.24”, “F10.250”, “F10.259”, “F10.26”, “F10.27”, “F10.28”, “F10.29”, “F10.94”, “F10.950…
	291.1 - (ICD9) ALCOHOL-INDUCED PERSISTING AMNESTIC DISORDER
	291.2 - (ICD9) ALCOHOL-INDUCED PERSISTING DEMENTIA
	291.5 - (ICD9) ALCOHOL-INDUCED PSYCHOTIC DISORDER WITH DELUSIONS
	291.8 - (ICD9) OTHER SPECIFIED ALCOHOL-INDUCED MENTAL DISORDERS
	291.81 - (ICD9) ALCOHOL WITHDRAWAL
	291.82 - (ICD9) ALCOHOL-INDUCED SLEEP DISORDERS
	291.89 - (ICD9) OTHER SPECIFIED ALCOHOL-INDUCED MENTAL DISORDERS
	291.9 - (ICD9) UNSPECIFIED ALCOHOL-INDUCED MENTAL DISORDERS
	303.93 - (ICD9) OTHER AND UNSPECIFIED ALCOHOL DEPENDENCE IN REMISSION
	305.03 - (ICD9) NONDEPENDENT ALCOHOL ABUSE IN REMISSION
	The occurrence of Outpatient with the following attributes:
	Diagnosis Code (Any Position) is any of: { “291.1”, “291.2”, “291.5”, “291.8”, “291.81”, “291.82”, “291.89”, “291.9”, “303.93”, “305.03”, “F10.10”, “F10.120”, “F10.129”, “F10.14”, “F10.150”, “F10.159”, “F10.180”, “F10.181”, “F10.182”, “F10.188”, “F10.19”, “F10.20”, “F10.21”, “F10.230”, “F10.232”, “F10.239”, “F10.24”, “F10.250”, “F10.259”, “F10.26”, “F10.27”, “F10.28”, “F10.29”, “F10.94”, “F10.950…
	291.1 - (ICD9) ALCOHOL-INDUCED PERSISTING AMNESTIC DISORDER
	291.2 - (ICD9) ALCOHOL-INDUCED PERSISTING DEMENTIA
	291.5 - (ICD9) ALCOHOL-INDUCED PSYCHOTIC DISORDER WITH DELUSIONS
	291.8 - (ICD9) OTHER SPECIFIED ALCOHOL-INDUCED MENTAL DISORDERS
	291.81 - (ICD9) ALCOHOL WITHDRAWAL
	291.82 - (ICD9) ALCOHOL-INDUCED SLEEP DISORDERS
	291.89 - (ICD9) OTHER SPECIFIED ALCOHOL-INDUCED MENTAL DISORDERS
	291.9 - (ICD9) UNSPECIFIED ALCOHOL-INDUCED MENTAL DISORDERS
	303.93 - (ICD9) OTHER AND UNSPECIFIED ALCOHOL DEPENDENCE IN REMISSION
	305.03 - (ICD9) NONDEPENDENT ALCOHOL ABUSE IN REMISSION
Combined Comorbidity Index COMPONENT 08 of 20: Tumor
This event measure was defined as occurring when any of the following criteria were met:
	The occurrence of Inpatient with the following attributes:
	Diagnosis Code (Any Position) is any of: { “140”, “140.0”, “140.1”, “140.3”, “140.4”, “140.5”, “140.6”, “140.8”, “140.9”, “141”, “141.0”, “141.1”, “141.2”, “141.3”, “141.4”, “141.5”, “141.6”, “141.8”, “141.9”, “142”, “142.0”, “142.1”, “142.2”, “142.8”, “142.9”, “143”, “143.0”, “143.1”, “143.8”, “143.9”, “144”, “144.0”, “144.1”, “144.8”, “144.9”, “145”, “145.0”, “145.1”, “145.2”, “145.3”, “145.4”,…
	140 - (ICD9) MALIGNANT NEOPLASM OF LIP
	140.0 - (ICD9) MALIGNANT NEOPLASM OF UPPER LIP VERMILION BORDER
	140.1 - (ICD9) MALIGNANT NEOPLASM OF LOWER LIP VERMILION BORDER
	140.3 - (ICD9) MALIGNANT NEOPLASM OF UPPER LIP INNER ASPECT
	140.4 - (ICD9) MALIGNANT NEOPLASM OF LOWER LIP INNER ASPECT
	140.5 - (ICD9) MALIGNANT NEOPLASM OF LIP UNSPECIFIED INNER ASPECT
	140.6 - (ICD9) MALIGNANT NEOPLASM OF COMMISSURE OF LIP
	140.8 - (ICD9) MALIGNANT NEOPLASM OF OTHER SITES OF LIP
	140.9 - (ICD9) MALIGNANT NEOPLASM OF LIP UNSPECIFIED VERMILION BORDER
	141 - (ICD9) MALIGNANT NEOPLASM OF TONGUE
	141.0 - (ICD9) MALIGNANT NEOPLASM OF BASE OF TONGUE
	141.1 - (ICD9) MALIGNANT NEOPLASM OF DORSAL SURFACE OF TONGUE
	141.2 - (ICD9) MALIGNANT NEOPLASM OF TIP AND LATERAL BORDER OF TONGUE
	141.3 - (ICD9) MALIGNANT NEOPLASM OF VENTRAL SURFACE OF TONGUE
	141.4 - (ICD9) MALIGNANT NEOPLASM OF ANTERIOR TWO-THIRDS OF TONGUE PART UNSPECIFIED
	141.5 - (ICD9) MALIGNANT NEOPLASM OF JUNCTIONAL ZONE OF TONGUE
	141.6 - (ICD9) MALIGNANT NEOPLASM OF LINGUAL TONSIL
	141.8 - (ICD9) MALIGNANT NEOPLASM OF OTHER SITES OF TONGUE
	141.9 - (ICD9) MALIGNANT NEOPLASM OF TONGUE UNSPECIFIED
	142 - (ICD9) MALIGNANT NEOPLASM OF MAJOR SALIVARY GLANDS
	142.0 - (ICD9) MALIGNANT NEOPLASM OF PAROTID GLAND
	142.1 - (ICD9) MALIGNANT NEOPLASM OF SUBMANDIBULAR GLAND
	142.2 - (ICD9) MALIGNANT NEOPLASM OF SUBLINGUAL GLAND
	142.8 - (ICD9) MALIGNANT NEOPLASM OF OTHER MAJOR SALIVARY GLANDS
	142.9 - (ICD9) MALIGNANT NEOPLASM OF SALIVARY GLAND UNSPECIFIED
	143 - (ICD9) MALIGNANT NEOPLASM OF GUM
	143.0 - (ICD9) MALIGNANT NEOPLASM OF UPPER GUM
	143.1 - (ICD9) MALIGNANT NEOPLASM OF LOWER GUM
	143.8 - (ICD9) MALIGNANT NEOPLASM OF OTHER SITES OF GUM
	143.9 - (ICD9) MALIGNANT NEOPLASM OF GUM UNSPECIFIED
	144 - (ICD9) MALIGNANT NEOPLASM OF FLOOR OF MOUTH
	144.0 - (ICD9) MALIGNANT NEOPLASM OF ANTERIOR PORTION OF FLOOR OF MOUTH
	144.1 - (ICD9) MALIGNANT NEOPLASM OF LATERAL PORTION OF FLOOR OF MOUTH
	144.8 - (ICD9) MALIGNANT NEOPLASM OF OTHER SITES OF FLOOR OF MOUTH
	144.9 - (ICD9) MALIGNANT NEOPLASM OF FLOOR OF MOUTH PART UNSPECIFIED
	145 - (ICD9) MALIGNANT NEOPLASM OF OTHER AND UNSPECIFIED PARTS OF MOUTH
	145.0 - (ICD9) MALIGNANT NEOPLASM OF CHEEK MUCOSA
	145.1 - (ICD9) MALIGNANT NEOPLASM OF VESTIBULE OF MOUTH
	145.2 - (ICD9) MALIGNANT NEOPLASM OF HARD PALATE
	145.3 - (ICD9) MALIGNANT NEOPLASM OF SOFT PALATE
	145.4 - (ICD9) MALIGNANT NEOPLASM OF UVULA
	145.5 - (ICD9) MALIGNANT NEOPLASM OF PALATE UNSPECIFIED
	145.6 - (ICD9) MALIGNANT NEOPLASM OF RETROMOLAR AREA
	145.8 - (ICD9) MALIGNANT NEOPLASM OF OTHER SPECIFIED PARTS OF MOUTH
	145.9 - (ICD9) MALIGNANT NEOPLASM OF MOUTH UNSPECIFIED
	146 - (ICD9) MALIGNANT NEOPLASM OF OROPHARYNX
	146.0 - (ICD9) MALIGNANT NEOPLASM OF TONSIL
	146.1 - (ICD9) MALIGNANT NEOPLASM OF TONSILLAR FOSSA
	146.2 - (ICD9) MALIGNANT NEOPLASM OF TONSILLAR PILLARS (ANTERIOR) (POSTERIOR)
	146.3 - (ICD9) MALIGNANT NEOPLASM OF VALLECULA EPIGLOTTICA
	146.4 - (ICD9) MALIGNANT NEOPLASM OF ANTERIOR ASPECT OF EPIGLOTTIS
	146.5 - (ICD9) MALIGNANT NEOPLASM OF JUNCTIONAL REGION OF OROPHARYNX
	146.6 - (ICD9) MALIGNANT NEOPLASM OF LATERAL WALL OF OROPHARYNX
	146.7 - (ICD9) MALIGNANT NEOPLASM OF POSTERIOR WALL OF OROPHARYNX
	146.8 - (ICD9) MALIGNANT NEOPLASM OF OTHER SPECIFIED SITES OF OROPHARYNX
	146.9 - (ICD9) MALIGNANT NEOPLASM OF OROPHARYNX UNSPECIFIED SITE
	147 - (ICD9) MALIGNANT NEOPLASM OF NASOPHARYNX
	147.0 - (ICD9) MALIGNANT NEOPLASM OF SUPERIOR WALL OF NASOPHARYNX
	147.1 - (ICD9) MALIGNANT NEOPLASM OF POSTERIOR WALL OF NASOPHARYNX
	147.2 - (ICD9) MALIGNANT NEOPLASM OF LATERAL WALL OF NASOPHARYNX
	147.3 - (ICD9) MALIGNANT NEOPLASM OF ANTERIOR WALL OF NASOPHARYNX
	147.8 - (ICD9) MALIGNANT NEOPLASM OF OTHER SPECIFIED SITES OF NASOPHARYNX
	147.9 - (ICD9) MALIGNANT NEOPLASM OF NASOPHARYNX UNSPECIFIED SITE
	148 - (ICD9) MALIGNANT NEOPLASM OF HYPOPHARYNX
	148.0 - (ICD9) MALIGNANT NEOPLASM OF POSTCRICOID REGION OF HYPOPHARYNX
	148.1 - (ICD9) MALIGNANT NEOPLASM OF PYRIFORM SINUS
	148.2 - (ICD9) MALIGNANT NEOPLASM OF ARYEPIGLOTTIC FOLD HYPOPHARYNGEAL ASPECT
	148.3 - (ICD9) MALIGNANT NEOPLASM OF POSTERIOR HYPOPHARYNGEAL WALL
	148.8 - (ICD9) MALIGNANT NEOPLASM OF OTHER SPECIFIED SITES OF HYPOPHARYNX
	148.9 - (ICD9) MALIGNANT NEOPLASM OF HYPOPHARYNX UNSPECIFIED SITE
	149 - (ICD9) MALIGNANT NEOPLASM OF OTHER AND ILL-DEFINED SITES WITHIN THE LIP ORAL CAVITY AND PHARYNX
	149.0 - (ICD9) MALIGNANT NEOPLASM OF PHARYNX UNSPECIFIED
	149.1 - (ICD9) MALIGNANT NEOPLASM OF WALDEYER’S RING
	149.8 - (ICD9) MALIGNANT NEOPLASM OF OTHER SITES WITHIN THE LIP AND ORAL CAVITY
	149.9 - (ICD9) MALIGNANT NEOPLASM OF ILL-DEFINED SITES WITHIN THE LIP AND ORAL CAVITY
	150 - (ICD9) MALIGNANT NEOPLASM OF ESOPHAGUS
	150.0 - (ICD9) MALIGNANT NEOPLASM OF CERVICAL ESOPHAGUS
	150.1 - (ICD9) MALIGNANT NEOPLASM OF THORACIC ESOPHAGUS
	150.2 - (ICD9) MALIGNANT NEOPLASM OF ABDOMINAL ESOPHAGUS
	150.3 - (ICD9) MALIGNANT NEOPLASM OF UPPER THIRD OF ESOPHAGUS
	150.4 - (ICD9) MALIGNANT NEOPLASM OF MIDDLE THIRD OF ESOPHAGUS
	150.5 - (ICD9) MALIGNANT NEOPLASM OF LOWER THIRD OF ESOPHAGUS
	150.8 - (ICD9) MALIGNANT NEOPLASM OF OTHER SPECIFIED PART OF ESOPHAGUS
	150.9 - (ICD9) MALIGNANT NEOPLASM OF ESOPHAGUS UNSPECIFIED SITE
	151 - (ICD9) MALIGNANT NEOPLASM OF STOMACH
	151.0 - (ICD9) MALIGNANT NEOPLASM OF CARDIA
	151.1 - (ICD9) MALIGNANT NEOPLASM OF PYLORUS
	151.2 - (ICD9) MALIGNANT NEOPLASM OF PYLORIC ANTRUM
	151.3 - (ICD9) MALIGNANT NEOPLASM OF FUNDUS OF STOMACH
	151.4 - (ICD9) MALIGNANT NEOPLASM OF BODY OF STOMACH
	151.5 - (ICD9) MALIGNANT NEOPLASM OF LESSER CURVATURE OF STOMACH UNSPECIFIED
	151.6 - (ICD9) MALIGNANT NEOPLASM OF GREATER CURVATURE OF STOMACH UNSPECIFIED
	151.8 - (ICD9) MALIGNANT NEOPLASM OF OTHER SPECIFIED SITES OF STOMACH
	151.9 - (ICD9) MALIGNANT NEOPLASM OF STOMACH UNSPECIFIED SITE
	152 - (ICD9) MALIGNANT NEOPLASM OF SMALL INTESTINE INCLUDING DUODENUM
	152.0 - (ICD9) MALIGNANT NEOPLASM OF DUODENUM
	152.1 - (ICD9) MALIGNANT NEOPLASM OF JEJUNUM
	152.2 - (ICD9) MALIGNANT NEOPLASM OF ILEUM
	152.3 - (ICD9) MALIGNANT NEOPLASM OF MECKEL’S DIVERTICULUM
	152.8 - (ICD9) MALIGNANT NEOPLASM OF OTHER SPECIFIED SITES OF SMALL INTESTINE
	152.9 - (ICD9) MALIGNANT NEOPLASM OF SMALL INTESTINE UNSPECIFIED SITE
	153 - (ICD9) MALIGNANT NEOPLASM OF COLON
	153.0 - (ICD9) MALIGNANT NEOPLASM OF HEPATIC FLEXURE
	153.1 - (ICD9) MALIGNANT NEOPLASM OF TRANSVERSE COLON
	153.2 - (ICD9) MALIGNANT NEOPLASM OF DESCENDING COLON
	153.3 - (ICD9) MALIGNANT NEOPLASM OF SIGMOID COLON
	153.4 - (ICD9) MALIGNANT NEOPLASM OF CECUM
	153.5 - (ICD9) MALIGNANT NEOPLASM OF APPENDIX VERMIFORMIS
	153.6 - (ICD9) MALIGNANT NEOPLASM OF ASCENDING COLON
	153.7 - (ICD9) MALIGNANT NEOPLASM OF SPLENIC FLEXURE
	153.8 - (ICD9) MALIGNANT NEOPLASM OF OTHER SPECIFIED SITES OF LARGE INTESTINE
	153.9 - (ICD9) MALIGNANT NEOPLASM OF COLON UNSPECIFIED SITE
	154 - (ICD9) MALIGNANT NEOPLASM OF RECTUM RECTOSIGMOID JUNCTION AND ANUS
	154.0 - (ICD9) MALIGNANT NEOPLASM OF RECTOSIGMOID JUNCTION
	154.1 - (ICD9) MALIGNANT NEOPLASM OF RECTUM
	154.2 - (ICD9) MALIGNANT NEOPLASM OF ANAL CANAL
	154.3 - (ICD9) MALIGNANT NEOPLASM OF ANUS UNSPECIFIED SITE
	154.8 - (ICD9) MALIGNANT NEOPLASM OF OTHER SITES OF RECTUM RECTOSIGMOID JUNCTION AND ANUS
	155 - (ICD9) MALIGNANT NEOPLASM OF LIVER AND INTRAHEPATIC BILE DUCTS
	155.0 - (ICD9) MALIGNANT NEOPLASM OF LIVER PRIMARY
	155.1 - (ICD9) MALIGNANT NEOPLASM OF INTRAHEPATIC BILE DUCTS
	155.2 - (ICD9) MALIGNANT NEOPLASM OF LIVER NOT SPECIFIED AS PRIMARY OR SECONDARY
	156 - (ICD9) MALIGNANT NEOPLASM OF GALLBLADDER AND EXTRAHEPATIC BILE DUCTS
	156.0 - (ICD9) MALIGNANT NEOPLASM OF GALLBLADDER
	156.1 - (ICD9) MALIGNANT NEOPLASM OF EXTRAHEPATIC BILE DUCTS
	156.2 - (ICD9) MALIGNANT NEOPLASM OF AMPULLA OF VATER
	156.8 - (ICD9) MALIGNANT NEOPLASM OF OTHER SPECIFIED SITES OF GALLBLADDER AND EXTRAHEPATIC BILE DUCTS
	156.9 - (ICD9) MALIGNANT NEOPLASM OF BILIARY TRACT PART UNSPECIFIED SITE
	157 - (ICD9) MALIGNANT NEOPLASM OF PANCREAS
	157.0 - (ICD9) MALIGNANT NEOPLASM OF HEAD OF PANCREAS
	157.1 - (ICD9) MALIGNANT NEOPLASM OF BODY OF PANCREAS
	157.2 - (ICD9) MALIGNANT NEOPLASM OF TAIL OF PANCREAS
	157.3 - (ICD9) MALIGNANT NEOPLASM OF PANCREATIC DUCT
	157.4 - (ICD9) MALIGNANT NEOPLASM OF ISLETS OF LANGERHANS
	157.8 - (ICD9) MALIGNANT NEOPLASM OF OTHER SPECIFIED SITES OF PANCREAS
	157.9 - (ICD9) MALIGNANT NEOPLASM OF PANCREAS PART UNSPECIFIED
	158 - (ICD9) MALIGNANT NEOPLASM OF RETROPERITONEUM AND PERITONEUM
	158.0 - (ICD9) MALIGNANT NEOPLASM OF RETROPERITONEUM
	158.8 - (ICD9) MALIGNANT NEOPLASM OF SPECIFIED PARTS OF PERITONEUM
	158.9 - (ICD9) MALIGNANT NEOPLASM OF PERITONEUM UNSPECIFIED
	159 - (ICD9) MALIGNANT NEOPLASM OF OTHER AND ILL-DEFINED SITES WITHIN THE DIGESTIVE ORGANS AND PERITONEUM
	159.0 - (ICD9) MALIGNANT NEOPLASM OF INTESTINAL TRACT PART UNSPECIFIED
	159.1 - (ICD9) MALIGNANT NEOPLASM OF SPLEEN NOT ELSEWHERE CLASSIFIED
	159.8 - (ICD9) MALIGNANT NEOPLASM OF OTHER SITES OF DIGESTIVE SYSTEM AND INTRA-ABDOMINAL ORGANS
	159.9 - (ICD9) MALIGNANT NEOPLASM OF ILL-DEFINED SITES WITHIN THE DIGESTIVE ORGANS AND PERITONEUM
	160 - (ICD9) MALIGNANT NEOPLASM OF NASAL CAVITIES MIDDLE EAR AND ACCESSORY SINUSES
	160.0 - (ICD9) MALIGNANT NEOPLASM OF NASAL CAVITIES
	160.1 - (ICD9) MALIGNANT NEOPLASM OF AUDITORY TUBE MIDDLE EAR AND MASTOID AIR CELLS
	160.2 - (ICD9) MALIGNANT NEOPLASM OF MAXILLARY SINUS
	160.3 - (ICD9) MALIGNANT NEOPLASM OF ETHMOIDAL SINUS
	160.4 - (ICD9) MALIGNANT NEOPLASM OF FRONTAL SINUS
	160.5 - (ICD9) MALIGNANT NEOPLASM OF SPHENOIDAL SINUS
	160.8 - (ICD9) MALIGNANT NEOPLASM OF OTHER ACCESSORY SINUSES
	160.9 - (ICD9) MALIGNANT NEOPLASM OF ACCESSORY SINUS UNSPECIFIED
	161 - (ICD9) MALIGNANT NEOPLASM OF LARYNX
	161.0 - (ICD9) MALIGNANT NEOPLASM OF GLOTTIS
	161.1 - (ICD9) MALIGNANT NEOPLASM OF SUPRAGLOTTIS
	161.2 - (ICD9) MALIGNANT NEOPLASM OF SUBGLOTTIS
	161.3 - (ICD9) MALIGNANT NEOPLASM OF LARYNGEAL CARTILAGES
	161.8 - (ICD9) MALIGNANT NEOPLASM OF OTHER SPECIFIED SITES OF LARYNX
	161.9 - (ICD9) MALIGNANT NEOPLASM OF LARYNX UNSPECIFIED
	162 - (ICD9) MALIGNANT NEOPLASM OF TRACHEA BRONCHUS AND LUNG
	162.0 - (ICD9) MALIGNANT NEOPLASM OF TRACHEA
	162.2 - (ICD9) MALIGNANT NEOPLASM OF MAIN BRONCHUS
	162.3 - (ICD9) MALIGNANT NEOPLASM OF UPPER LOBE BRONCHUS OR LUNG
	162.4 - (ICD9) MALIGNANT NEOPLASM OF MIDDLE LOBE BRONCHUS OR LUNG
	162.5 - (ICD9) MALIGNANT NEOPLASM OF LOWER LOBE BRONCHUS OR LUNG
	162.8 - (ICD9) MALIGNANT NEOPLASM OF OTHER PARTS OF BRONCHUS OR LUNG
	162.9 - (ICD9) MALIGNANT NEOPLASM OF BRONCHUS AND LUNG UNSPECIFIED
	163 - (ICD9) MALIGNANT NEOPLASM OF PLEURA
	163.0 - (ICD9) MALIGNANT NEOPLASM OF PARIETAL PLEURA
	163.1 - (ICD9) MALIGNANT NEOPLASM OF VISCERAL PLEURA
	163.8 - (ICD9) MALIGNANT NEOPLASM OF OTHER SPECIFIED SITES OF PLEURA
	163.9 - (ICD9) MALIGNANT NEOPLASM OF PLEURA UNSPECIFIED
	164 - (ICD9) MALIGNANT NEOPLASM OF THYMUS HEART AND MEDIASTINUM
	164.0 - (ICD9) MALIGNANT NEOPLASM OF THYMUS
	164.1 - (ICD9) MALIGNANT NEOPLASM OF HEART
	164.2 - (ICD9) MALIGNANT NEOPLASM OF ANTERIOR MEDIASTINUM
	164.3 - (ICD9) MALIGNANT NEOPLASM OF POSTERIOR MEDIASTINUM
	164.8 - (ICD9) MALIGNANT NEOPLASM OF OTHER PARTS OF MEDIASTINUM
	164.9 - (ICD9) MALIGNANT NEOPLASM OF MEDIASTINUM PART UNSPECIFIED
	165 - (ICD9) MALIGNANT NEOPLASM OF OTHER AND ILL-DEFINED SITES WITHIN THE RESPIRATORY SYSTEM AND INTRATHORACIC ORGANS
	165.0 - (ICD9) MALIGNANT NEOPLASM OF UPPER RESPIRATORY TRACT PART UNSPECIFIED
	165.8 - (ICD9) MALIGNANT NEOPLASM OF OTHER SITES WITHIN THE RESPIRATORY SYSTEM AND INTRATHORACIC ORGANS
	165.9 - (ICD9) MALIGNANT NEOPLASM OF ILL-DEFINED SITES WITHIN THE RESPIRATORY SYSTEM
	170 - (ICD9) MALIGNANT NEOPLASM OF BONE AND ARTICULAR CARTILAGE
	170.0 - (ICD9) MALIGNANT NEOPLASM OF BONES OF SKULL AND FACE EXCEPT MANDIBLE
	170.1 - (ICD9) MALIGNANT NEOPLASM OF MANDIBLE
	170.2 - (ICD9) MALIGNANT NEOPLASM OF VERTEBRAL COLUMN EXCLUDING SACRUM AND COCCYX
	170.3 - (ICD9) MALIGNANT NEOPLASM OF RIBS STERNUM AND CLAVICLE
	170.4 - (ICD9) MALIGNANT NEOPLASM OF SCAPULA AND LONG BONES OF UPPER LIMB
	170.5 - (ICD9) MALIGNANT NEOPLASM OF SHORT BONES OF UPPER LIMB
	170.6 - (ICD9) MALIGNANT NEOPLASM OF PELVIC BONES SACRUM AND COCCYX
	170.7 - (ICD9) MALIGNANT NEOPLASM OF LONG BONES OF LOWER LIMB
	170.8 - (ICD9) MALIGNANT NEOPLASM OF SHORT BONES OF LOWER LIMB
	170.9 - (ICD9) MALIGNANT NEOPLASM OF BONE AND ARTICULAR CARTILAGE SITE UNSPECIFIED
	171 - (ICD9) MALIGNANT NEOPLASM OF CONNECTIVE AND OTHER SOFT TISSUE
	171.0 - (ICD9) MALIGNANT NEOPLASM OF CONNECTIVE AND OTHER SOFT TISSUE OF HEAD FACE AND NECK
	171.2 - (ICD9) MALIGNANT NEOPLASM OF CONNECTIVE AND OTHER SOFT TISSUE OF UPPER LIMB INCLUDING SHOULDER
	171.3 - (ICD9) MALIGNANT NEOPLASM OF CONNECTIVE AND OTHER SOFT TISSUE OF LOWER LIMB INCLUDING HIP
	171.4 - (ICD9) MALIGNANT NEOPLASM OF CONNECTIVE AND OTHER SOFT TISSUE OF THORAX
	171.5 - (ICD9) MALIGNANT NEOPLASM OF CONNECTIVE AND OTHER SOFT TISSUE OF ABDOMEN
	171.6 - (ICD9) MALIGNANT NEOPLASM OF CONNECTIVE AND OTHER SOFT TISSUE OF PELVIS
	171.7 - (ICD9) MALIGNANT NEOPLASM OF CONNECTIVE AND OTHER SOFT TISSUE OF TRUNK UNSPECIFIED
	171.8 - (ICD9) MALIGNANT NEOPLASM OF OTHER SPECIFIED SITES OF CONNECTIVE AND OTHER SOFT TISSUE
	171.9 - (ICD9) MALIGNANT NEOPLASM OF CONNECTIVE AND OTHER SOFT TISSUE SITE UNSPECIFIED
	174 - (ICD9) MALIGNANT NEOPLASM OF FEMALE BREAST
	174.0 - (ICD9) MALIGNANT NEOPLASM OF NIPPLE AND AREOLA OF FEMALE BREAST
	174.1 - (ICD9) MALIGNANT NEOPLASM OF CENTRAL PORTION OF FEMALE BREAST
	174.2 - (ICD9) MALIGNANT NEOPLASM OF UPPER-INNER QUADRANT OF FEMALE BREAST
	174.3 - (ICD9) MALIGNANT NEOPLASM OF LOWER-INNER QUADRANT OF FEMALE BREAST
	174.4 - (ICD9) MALIGNANT NEOPLASM OF UPPER-OUTER QUADRANT OF FEMALE BREAST
	174.5 - (ICD9) MALIGNANT NEOPLASM OF LOWER-OUTER QUADRANT OF FEMALE BREAST
	174.6 - (ICD9) MALIGNANT NEOPLASM OF AXILLARY TAIL OF FEMALE BREAST
	174.8 - (ICD9) MALIGNANT NEOPLASM OF OTHER SPECIFIED SITES OF FEMALE BREAST
	174.9 - (ICD9) MALIGNANT NEOPLASM OF BREAST (FEMALE) UNSPECIFIED SITE
	175 - (ICD9) MALIGNANT NEOPLASM OF MALE BREAST
	175.0 - (ICD9) MALIGNANT NEOPLASM OF NIPPLE AND AREOLA OF MALE BREAST
	175.9 - (ICD9) MALIGNANT NEOPLASM OF OTHER AND UNSPECIFIED SITES OF MALE BREAST
	176 - (ICD9) KAPOSI’S SARCOMA
	176.0 - (ICD9) KAPOSI’S SARCOMA SKIN
	176.1 - (ICD9) KAPOSI’S SARCOMA SOFT TISSUE
	176.2 - (ICD9) KAPOSI’S SARCOMA PALATE
	176.3 - (ICD9) KAPOSI’S SARCOMA GASTROINTESTINAL SITES
	176.4 - (ICD9) KAPOSI’S SARCOMA LUNG
	176.5 - (ICD9) KAPOSI’S SARCOMA LYMPH NODES
	176.8 - (ICD9) KAPOSI’S SARCOMA OTHER SPECIFIED SITES
	176.9 - (ICD9) KAPOSI’S SARCOMA UNSPECIFIED SITE
	179 - (ICD9) MALIGNANT NEOPLASM OF UTERUS-PART UNS
	180 - (ICD9) MALIGNANT NEOPLASM OF CERVIX UTERI
	180.0 - (ICD9) MALIGNANT NEOPLASM OF ENDOCERVIX
	180.1 - (ICD9) MALIGNANT NEOPLASM OF EXOCERVIX
	180.8 - (ICD9) MALIGNANT NEOPLASM OF OTHER SPECIFIED SITES OF CERVIX
	180.9 - (ICD9) MALIGNANT NEOPLASM OF CERVIX UTERI UNSPECIFIED SITE
	181 - (ICD9) MALIGNANT NEOPLASM OF PLACENTA
	182 - (ICD9) MALIGNANT NEOPLASM OF BODY OF UTERUS
	182.0 - (ICD9) MALIGNANT NEOPLASM OF CORPUS UTERI EXCEPT ISTHMUS
	182.1 - (ICD9) MALIGNANT NEOPLASM OF ISTHMUS
	182.8 - (ICD9) MALIGNANT NEOPLASM OF OTHER SPECIFIED SITES OF BODY OF UTERUS
	183 - (ICD9) MALIGNANT NEOPLASM OF OVARY AND OTHER UTERINE ADNEXA
	183.0 - (ICD9) MALIGNANT NEOPLASM OF OVARY
	183.2 - (ICD9) MALIGNANT NEOPLASM OF FALLOPIAN TUBE
	183.3 - (ICD9) MALIGNANT NEOPLASM OF BROAD LIGAMENT OF UTERUS
	183.4 - (ICD9) MALIGNANT NEOPLASM OF PARAMETRIUM
	183.5 - (ICD9) MALIGNANT NEOPLASM OF ROUND LIGAMENT OF UTERUS
	183.8 - (ICD9) MALIGNANT NEOPLASM OF OTHER SPECIFIED SITES OF UTERINE ADNEXA
	183.9 - (ICD9) MALIGNANT NEOPLASM OF UTERINE ADNEXA UNSPECIFIED SITE
	184 - (ICD9) MALIGNANT NEOPLASM OF OTHER AND UNSPECIFIED FEMALE GENITAL ORGANS
	184.0 - (ICD9) MALIGNANT NEOPLASM OF VAGINA
	184.1 - (ICD9) MALIGNANT NEOPLASM OF LABIA MAJORA
	184.2 - (ICD9) MALIGNANT NEOPLASM OF LABIA MINORA
	184.3 - (ICD9) MALIGNANT NEOPLASM OF CLITORIS
	184.4 - (ICD9) MALIGNANT NEOPLASM OF VULVA UNSPECIFIED SITE
	184.8 - (ICD9) MALIGNANT NEOPLASM OF OTHER SPECIFIED SITES OF FEMALE GENITAL ORGANS
	184.9 - (ICD9) MALIGNANT NEOPLASM OF FEMALE GENITAL ORGAN SITE UNSPECIFIED
	185 - (ICD9) MALIGNANT NEOPLASM OF PROSTATE
	186 - (ICD9) MALIGNANT NEOPLASM OF TESTIS
	186.0 - (ICD9) MALIGNANT NEOPLASM OF UNDESCENDED TESTIS
	186.9 - (ICD9) MALIGNANT NEOPLASM OF OTHER AND UNSPECIFIED TESTIS
	187 - (ICD9) MALIGNANT NEOPLASM OF PENIS AND OTHER MALE GENITAL ORGANS
	187.1 - (ICD9) MALIGNANT NEOPLASM OF PREPUCE
	187.2 - (ICD9) MALIGNANT NEOPLASM OF GLANS PENIS
	187.3 - (ICD9) MALIGNANT NEOPLASM OF BODY OF PENIS
	187.4 - (ICD9) MALIGNANT NEOPLASM OF PENIS PART UNSPECIFIED
	187.5 - (ICD9) MALIGNANT NEOPLASM OF EPIDIDYMIS
	187.6 - (ICD9) MALIGNANT NEOPLASM OF SPERMATIC CORD
	187.7 - (ICD9) MALIGNANT NEOPLASM OF SCROTUM
	187.8 - (ICD9) MALIGNANT NEOPLASM OF OTHER SPECIFIED SITES OF MALE GENITAL ORGANS
	187.9 - (ICD9) MALIGNANT NEOPLASM OF MALE GENITAL ORGAN SITE UNSPECIFIED
	188 - (ICD9) MALIGNANT NEOPLASM OF BLADDER
	188.0 - (ICD9) MALIGNANT NEOPLASM OF TRIGONE OF URINARY BLADDER
	188.1 - (ICD9) MALIGNANT NEOPLASM OF DOME OF URINARY BLADDER
	188.2 - (ICD9) MALIGNANT NEOPLASM OF LATERAL WALL OF URINARY BLADDER
	188.3 - (ICD9) MALIGNANT NEOPLASM OF ANTERIOR WALL OF URINARY BLADDER
	188.4 - (ICD9) MALIGNANT NEOPLASM OF POSTERIOR WALL OF URINARY BLADDER
	188.5 - (ICD9) MALIGNANT NEOPLASM OF BLADDER NECK
	188.6 - (ICD9) MALIGNANT NEOPLASM OF URETERIC ORIFICE
	188.7 - (ICD9) MALIGNANT NEOPLASM OF URACHUS
	188.8 - (ICD9) MALIGNANT NEOPLASM OF OTHER SPECIFIED SITES OF BLADDER
	188.9 - (ICD9) MALIGNANT NEOPLASM OF BLADDER PART UNSPECIFIED
	189 - (ICD9) MALIGNANT NEOPLASM OF KIDNEY AND OTHER AND UNSPECIFIED URINARY ORGANS
	189.0 - (ICD9) MALIGNANT NEOPLASM OF KIDNEY EXCEPT PELVIS
	189.1 - (ICD9) MALIGNANT NEOPLASM OF RENAL PELVIS
	189.2 - (ICD9) MALIGNANT NEOPLASM OF URETER
	189.3 - (ICD9) MALIGNANT NEOPLASM OF URETHRA
	189.4 - (ICD9) MALIGNANT NEOPLASM OF PARAURETHRAL GLANDS
	189.8 - (ICD9) MALIGNANT NEOPLASM OF OTHER SPECIFIED SITES OF URINARY ORGANS
	189.9 - (ICD9) MALIGNANT NEOPLASM OF URINARY ORGAN SITE UNSPECIFIED
	190 - (ICD9) MALIGNANT NEOPLASM OF EYE
	190.0 - (ICD9) MALIGNANT NEOPLASM OF EYEBALL EXCEPT CONJUNCTIVA CORNEA RETINA AND CHOROID
	190.1 - (ICD9) MALIGNANT NEOPLASM OF ORBIT
	190.2 - (ICD9) MALIGNANT NEOPLASM OF LACRIMAL GLAND
	190.3 - (ICD9) MALIGNANT NEOPLASM OF CONJUNCTIVA
	190.4 - (ICD9) MALIGNANT NEOPLASM OF CORNEA
	190.5 - (ICD9) MALIGNANT NEOPLASM OF RETINA
	190.6 - (ICD9) MALIGNANT NEOPLASM OF CHOROID
	190.7 - (ICD9) MALIGNANT NEOPLASM OF LACRIMAL DUCT
	190.8 - (ICD9) MALIGNANT NEOPLASM OF OTHER SPECIFIED SITES OF EYE
	190.9 - (ICD9) MALIGNANT NEOPLASM OF EYE PART UNSPECIFIED
	191 - (ICD9) MALIGNANT NEOPLASM OF BRAIN
	191.0 - (ICD9) MALIGNANT NEOPLASM OF CEREBRUM EXCEPT LOBES AND VENTRICLES
	191.1 - (ICD9) MALIGNANT NEOPLASM OF FRONTAL LOBE
	191.2 - (ICD9) MALIGNANT NEOPLASM OF TEMPORAL LOBE
	191.3 - (ICD9) MALIGNANT NEOPLASM OF PARIETAL LOBE
	191.4 - (ICD9) MALIGNANT NEOPLASM OF OCCIPITAL LOBE
	191.5 - (ICD9) MALIGNANT NEOPLASM OF VENTRICLES
	191.6 - (ICD9) MALIGNANT NEOPLASM OF CEREBELLUM NOT OTHERWISE SPECIFIED
	191.7 - (ICD9) MALIGNANT NEOPLASM OF BRAIN STEM
	191.8 - (ICD9) MALIGNANT NEOPLASM OF OTHER PARTS OF BRAIN
	191.9 - (ICD9) MALIGNANT NEOPLASM OF BRAIN UNSPECIFIED SITE
	192 - (ICD9) MALIGNANT NEOPLASM OF OTHER AND UNSPECIFIED PARTS OF NERVOUS SYSTEM
	192.0 - (ICD9) MALIGNANT NEOPLASM OF CRANIAL NERVES
	192.1 - (ICD9) MALIGNANT NEOPLASM OF CEREBRAL MENINGES
	192.2 - (ICD9) MALIGNANT NEOPLASM OF SPINAL CORD
	192.3 - (ICD9) MALIGNANT NEOPLASM OF SPINAL MENINGES
	192.8 - (ICD9) MALIGNANT NEOPLASM OF OTHER SPECIFIED SITES OF NERVOUS SYSTEM
	192.9 - (ICD9) MALIGNANT NEOPLASM OF NERVOUS SYSTEM PART UNSPECIFIED
	193 - (ICD9) MALIGNANT NEOPLASM OF THYROID GLAND
	194 - (ICD9) MALIGNANT NEOPLASM OF OTHER ENDOCRINE GLANDS AND RELATED STRUCTURES
	194.0 - (ICD9) MALIGNANT NEOPLASM OF ADRENAL GLAND
	194.1 - (ICD9) MALIGNANT NEOPLASM OF PARATHYROID GLAND
	194.3 - (ICD9) MALIGNANT NEOPLASM OF PITUITARY GLAND AND CRANIOPHARYNGEAL DUCT
	194.4 - (ICD9) MALIGNANT NEOPLASM OF PINEAL GLAND
	194.5 - (ICD9) MALIGNANT NEOPLASM OF CAROTID BODY
	194.6 - (ICD9) MALIGNANT NEOPLASM OF AORTIC BODY AND OTHER PARAGANGLIA
	194.8 - (ICD9) MALIGNANT NEOPLASM OF OTHER ENDOCRINE GLANDS AND RELATED STRUCTURES
	194.9 - (ICD9) MALIGNANT NEOPLASM OF ENDOCRINE GLAND SITE UNSPECIFIED
	195 - (ICD9) MALIGNANT NEOPLASM OF OTHER AND ILL-DEFINED SITES
	195.0 - (ICD9) MALIGNANT NEOPLASM OF HEAD FACE AND NECK
	195.1 - (ICD9) MALIGNANT NEOPLASM OF THORAX
	195.2 - (ICD9) MALIGNANT NEOPLASM OF ABDOMEN
	195.3 - (ICD9) MALIGNANT NEOPLASM OF PELVIS
	195.4 - (ICD9) MALIGNANT NEOPLASM OF UPPER LIMB
	195.5 - (ICD9) MALIGNANT NEOPLASM OF LOWER LIMB
	195.8 - (ICD9) MALIGNANT NEOPLASM OF OTHER SPECIFIED SITES
	208 - (ICD9) LEUKEMIA OF UNSPECIFIED CELL TYPE
	208.0 - (ICD9) ACUTE LEUKEMIA OF UNSPECIFIED CELL TYPE
	208.00 - (ICD9) ACUTE LEUKEMIA OF UNSPECIFIED CELL TYPE WITHOUT MENTION OF HAVING ACHIEVED REMISSION
	208.01 - (ICD9) ACUTE LEUKEMIA OF UNSPECIFIED CELL TYPE IN REMISSION
	208.02 - (ICD9) ACUTE LEUKEMIA OF UNSPECIFIED CELL TYPE IN RELAPSE
	208.1 - (ICD9) CHRONIC LEUKEMIA OF UNSPECIFIED CELL TYPE
	208.10 - (ICD9) CHRONIC LEUKEMIA OF UNSPECIFIED CELL TYPE WITHOUT MENTION OF HAVING ACHIEVED REMISSION
	208.11 - (ICD9) CHRONIC LEUKEMIA OF UNSPECIFIED CELL TYPE IN REMISSION
	208.12 - (ICD9) CHRONIC LEUKEMIA OF UNSPECIFIED CELL TYPE IN RELAPSE
	208.2 - (ICD9) SUBACUTE LEUKEMIA OF UNSPECIFIED CELL TYPE
	208.20 - (ICD9) SUBACUTE LEUKEMIA OF UNSPECIFIED CELL TYPE WITHOUT MENTION OF HAVING ACHIEVED REMISSION
	208.21 - (ICD9) SUBACUTE LEUKEMIA OF UNSPECIFIED CELL TYPE IN REMISSION
	208.22 - (ICD9) SUBACUTE LEUKEMIA OF UNSPECIFIED CELL TYPE IN RELAPSE
	208.8 - (ICD9) OTHER LEUKEMIA OF UNSPECIFIED CELL TYPE
	208.80 - (ICD9) OTHER LEUKEMIA OF UNSPECIFIED CELL TYPE WITHOUT MENTION OF HAVING ACHIEVED REMISSION
	208.81 - (ICD9) OTHER LEUKEMIA OF UNSPECIFIED CELL TYPE IN REMISSION
	208.82 - (ICD9) OTHER LEUKEMIA OF UNSPECIFIED CELL TYPE IN RELAPSE
	208.9 - (ICD9) UNSPECIFIED LEUKEMIA
	208.90 - (ICD9) UNSPECIFIED LEUKEMIA WITHOUT MENTION OF HAVING ACHIEVED REMISSION
	208.91 - (ICD9) UNSPECIFIED LEUKEMIA IN REMISSION
	208.92 - (ICD9) UNSPECIFIED LEUKEMIA IN RELAPSE
	273.0 - (ICD9) POLYCLONAL HYPERGAMMAGLOBULINEMIA
	273.3 - (ICD9) MACROGLOBULINEMIA
	The occurrence of Outpatient with the following attributes:
	Diagnosis Code (Any Position) is any of: { “140”, “140.0”, “140.1”, “140.3”, “140.4”, “140.5”, “140.6”, “140.8”, “140.9”, “141”, “141.0”, “141.1”, “141.2”, “141.3”, “141.4”, “141.5”, “141.6”, “141.8”, “141.9”, “142”, “142.0”, “142.1”, “142.2”, “142.8”, “142.9”, “143”, “143.0”, “143.1”, “143.8”, “143.9”, “144”, “144.0”, “144.1”, “144.8”, “144.9”, “145”, “145.0”, “145.1”, “145.2”, “145.3”, “145.4”,…
	140 - (ICD9) MALIGNANT NEOPLASM OF LIP
	140.0 - (ICD9) MALIGNANT NEOPLASM OF UPPER LIP VERMILION BORDER
	140.1 - (ICD9) MALIGNANT NEOPLASM OF LOWER LIP VERMILION BORDER
	140.3 - (ICD9) MALIGNANT NEOPLASM OF UPPER LIP INNER ASPECT
	140.4 - (ICD9) MALIGNANT NEOPLASM OF LOWER LIP INNER ASPECT
	140.5 - (ICD9) MALIGNANT NEOPLASM OF LIP UNSPECIFIED INNER ASPECT
	140.6 - (ICD9) MALIGNANT NEOPLASM OF COMMISSURE OF LIP
	140.8 - (ICD9) MALIGNANT NEOPLASM OF OTHER SITES OF LIP
	140.9 - (ICD9) MALIGNANT NEOPLASM OF LIP UNSPECIFIED VERMILION BORDER
	141 - (ICD9) MALIGNANT NEOPLASM OF TONGUE
	141.0 - (ICD9) MALIGNANT NEOPLASM OF BASE OF TONGUE
	141.1 - (ICD9) MALIGNANT NEOPLASM OF DORSAL SURFACE OF TONGUE
	141.2 - (ICD9) MALIGNANT NEOPLASM OF TIP AND LATERAL BORDER OF TONGUE
	141.3 - (ICD9) MALIGNANT NEOPLASM OF VENTRAL SURFACE OF TONGUE
	141.4 - (ICD9) MALIGNANT NEOPLASM OF ANTERIOR TWO-THIRDS OF TONGUE PART UNSPECIFIED
	141.5 - (ICD9) MALIGNANT NEOPLASM OF JUNCTIONAL ZONE OF TONGUE
	141.6 - (ICD9) MALIGNANT NEOPLASM OF LINGUAL TONSIL
	141.8 - (ICD9) MALIGNANT NEOPLASM OF OTHER SITES OF TONGUE
	141.9 - (ICD9) MALIGNANT NEOPLASM OF TONGUE UNSPECIFIED
	142 - (ICD9) MALIGNANT NEOPLASM OF MAJOR SALIVARY GLANDS
	142.0 - (ICD9) MALIGNANT NEOPLASM OF PAROTID GLAND
	142.1 - (ICD9) MALIGNANT NEOPLASM OF SUBMANDIBULAR GLAND
	142.2 - (ICD9) MALIGNANT NEOPLASM OF SUBLINGUAL GLAND
	142.8 - (ICD9) MALIGNANT NEOPLASM OF OTHER MAJOR SALIVARY GLANDS
	142.9 - (ICD9) MALIGNANT NEOPLASM OF SALIVARY GLAND UNSPECIFIED
	143 - (ICD9) MALIGNANT NEOPLASM OF GUM
	143.0 - (ICD9) MALIGNANT NEOPLASM OF UPPER GUM
	143.1 - (ICD9) MALIGNANT NEOPLASM OF LOWER GUM
	143.8 - (ICD9) MALIGNANT NEOPLASM OF OTHER SITES OF GUM
	143.9 - (ICD9) MALIGNANT NEOPLASM OF GUM UNSPECIFIED
	144 - (ICD9) MALIGNANT NEOPLASM OF FLOOR OF MOUTH
	144.0 - (ICD9) MALIGNANT NEOPLASM OF ANTERIOR PORTION OF FLOOR OF MOUTH
	144.1 - (ICD9) MALIGNANT NEOPLASM OF LATERAL PORTION OF FLOOR OF MOUTH
	144.8 - (ICD9) MALIGNANT NEOPLASM OF OTHER SITES OF FLOOR OF MOUTH
	144.9 - (ICD9) MALIGNANT NEOPLASM OF FLOOR OF MOUTH PART UNSPECIFIED
	145 - (ICD9) MALIGNANT NEOPLASM OF OTHER AND UNSPECIFIED PARTS OF MOUTH
	145.0 - (ICD9) MALIGNANT NEOPLASM OF CHEEK MUCOSA
	145.1 - (ICD9) MALIGNANT NEOPLASM OF VESTIBULE OF MOUTH
	145.2 - (ICD9) MALIGNANT NEOPLASM OF HARD PALATE
	145.3 - (ICD9) MALIGNANT NEOPLASM OF SOFT PALATE
	145.4 - (ICD9) MALIGNANT NEOPLASM OF UVULA
	145.5 - (ICD9) MALIGNANT NEOPLASM OF PALATE UNSPECIFIED
	145.6 - (ICD9) MALIGNANT NEOPLASM OF RETROMOLAR AREA
	145.8 - (ICD9) MALIGNANT NEOPLASM OF OTHER SPECIFIED PARTS OF MOUTH
	145.9 - (ICD9) MALIGNANT NEOPLASM OF MOUTH UNSPECIFIED
	146 - (ICD9) MALIGNANT NEOPLASM OF OROPHARYNX
	146.0 - (ICD9) MALIGNANT NEOPLASM OF TONSIL
	146.1 - (ICD9) MALIGNANT NEOPLASM OF TONSILLAR FOSSA
	146.2 - (ICD9) MALIGNANT NEOPLASM OF TONSILLAR PILLARS (ANTERIOR) (POSTERIOR)
	146.3 - (ICD9) MALIGNANT NEOPLASM OF VALLECULA EPIGLOTTICA
	146.4 - (ICD9) MALIGNANT NEOPLASM OF ANTERIOR ASPECT OF EPIGLOTTIS
	146.5 - (ICD9) MALIGNANT NEOPLASM OF JUNCTIONAL REGION OF OROPHARYNX
	146.6 - (ICD9) MALIGNANT NEOPLASM OF LATERAL WALL OF OROPHARYNX
	146.7 - (ICD9) MALIGNANT NEOPLASM OF POSTERIOR WALL OF OROPHARYNX
	146.8 - (ICD9) MALIGNANT NEOPLASM OF OTHER SPECIFIED SITES OF OROPHARYNX
	146.9 - (ICD9) MALIGNANT NEOPLASM OF OROPHARYNX UNSPECIFIED SITE
	147 - (ICD9) MALIGNANT NEOPLASM OF NASOPHARYNX
	147.0 - (ICD9) MALIGNANT NEOPLASM OF SUPERIOR WALL OF NASOPHARYNX
	147.1 - (ICD9) MALIGNANT NEOPLASM OF POSTERIOR WALL OF NASOPHARYNX
	147.2 - (ICD9) MALIGNANT NEOPLASM OF LATERAL WALL OF NASOPHARYNX
	147.3 - (ICD9) MALIGNANT NEOPLASM OF ANTERIOR WALL OF NASOPHARYNX
	147.8 - (ICD9) MALIGNANT NEOPLASM OF OTHER SPECIFIED SITES OF NASOPHARYNX
	147.9 - (ICD9) MALIGNANT NEOPLASM OF NASOPHARYNX UNSPECIFIED SITE
	148 - (ICD9) MALIGNANT NEOPLASM OF HYPOPHARYNX
	148.0 - (ICD9) MALIGNANT NEOPLASM OF POSTCRICOID REGION OF HYPOPHARYNX
	148.1 - (ICD9) MALIGNANT NEOPLASM OF PYRIFORM SINUS
	148.2 - (ICD9) MALIGNANT NEOPLASM OF ARYEPIGLOTTIC FOLD HYPOPHARYNGEAL ASPECT
	148.3 - (ICD9) MALIGNANT NEOPLASM OF POSTERIOR HYPOPHARYNGEAL WALL
	148.8 - (ICD9) MALIGNANT NEOPLASM OF OTHER SPECIFIED SITES OF HYPOPHARYNX
	148.9 - (ICD9) MALIGNANT NEOPLASM OF HYPOPHARYNX UNSPECIFIED SITE
	149 - (ICD9) MALIGNANT NEOPLASM OF OTHER AND ILL-DEFINED SITES WITHIN THE LIP ORAL CAVITY AND PHARYNX
	149.0 - (ICD9) MALIGNANT NEOPLASM OF PHARYNX UNSPECIFIED
	149.1 - (ICD9) MALIGNANT NEOPLASM OF WALDEYER’S RING
	149.8 - (ICD9) MALIGNANT NEOPLASM OF OTHER SITES WITHIN THE LIP AND ORAL CAVITY
	149.9 - (ICD9) MALIGNANT NEOPLASM OF ILL-DEFINED SITES WITHIN THE LIP AND ORAL CAVITY
	150 - (ICD9) MALIGNANT NEOPLASM OF ESOPHAGUS
	150.0 - (ICD9) MALIGNANT NEOPLASM OF CERVICAL ESOPHAGUS
	150.1 - (ICD9) MALIGNANT NEOPLASM OF THORACIC ESOPHAGUS
	150.2 - (ICD9) MALIGNANT NEOPLASM OF ABDOMINAL ESOPHAGUS
	150.3 - (ICD9) MALIGNANT NEOPLASM OF UPPER THIRD OF ESOPHAGUS
	150.4 - (ICD9) MALIGNANT NEOPLASM OF MIDDLE THIRD OF ESOPHAGUS
	150.5 - (ICD9) MALIGNANT NEOPLASM OF LOWER THIRD OF ESOPHAGUS
	150.8 - (ICD9) MALIGNANT NEOPLASM OF OTHER SPECIFIED PART OF ESOPHAGUS
	150.9 - (ICD9) MALIGNANT NEOPLASM OF ESOPHAGUS UNSPECIFIED SITE
	151 - (ICD9) MALIGNANT NEOPLASM OF STOMACH
	151.0 - (ICD9) MALIGNANT NEOPLASM OF CARDIA
	151.1 - (ICD9) MALIGNANT NEOPLASM OF PYLORUS
	151.2 - (ICD9) MALIGNANT NEOPLASM OF PYLORIC ANTRUM
	151.3 - (ICD9) MALIGNANT NEOPLASM OF FUNDUS OF STOMACH
	151.4 - (ICD9) MALIGNANT NEOPLASM OF BODY OF STOMACH
	151.5 - (ICD9) MALIGNANT NEOPLASM OF LESSER CURVATURE OF STOMACH UNSPECIFIED
	151.6 - (ICD9) MALIGNANT NEOPLASM OF GREATER CURVATURE OF STOMACH UNSPECIFIED
	151.8 - (ICD9) MALIGNANT NEOPLASM OF OTHER SPECIFIED SITES OF STOMACH
	151.9 - (ICD9) MALIGNANT NEOPLASM OF STOMACH UNSPECIFIED SITE
	152 - (ICD9) MALIGNANT NEOPLASM OF SMALL INTESTINE INCLUDING DUODENUM
	152.0 - (ICD9) MALIGNANT NEOPLASM OF DUODENUM
	152.1 - (ICD9) MALIGNANT NEOPLASM OF JEJUNUM
	152.2 - (ICD9) MALIGNANT NEOPLASM OF ILEUM
	152.3 - (ICD9) MALIGNANT NEOPLASM OF MECKEL’S DIVERTICULUM
	152.8 - (ICD9) MALIGNANT NEOPLASM OF OTHER SPECIFIED SITES OF SMALL INTESTINE
	152.9 - (ICD9) MALIGNANT NEOPLASM OF SMALL INTESTINE UNSPECIFIED SITE
	153 - (ICD9) MALIGNANT NEOPLASM OF COLON
	153.0 - (ICD9) MALIGNANT NEOPLASM OF HEPATIC FLEXURE
	153.1 - (ICD9) MALIGNANT NEOPLASM OF TRANSVERSE COLON
	153.2 - (ICD9) MALIGNANT NEOPLASM OF DESCENDING COLON
	153.3 - (ICD9) MALIGNANT NEOPLASM OF SIGMOID COLON
	153.4 - (ICD9) MALIGNANT NEOPLASM OF CECUM
	153.5 - (ICD9) MALIGNANT NEOPLASM OF APPENDIX VERMIFORMIS
	153.6 - (ICD9) MALIGNANT NEOPLASM OF ASCENDING COLON
	153.7 - (ICD9) MALIGNANT NEOPLASM OF SPLENIC FLEXURE
	153.8 - (ICD9) MALIGNANT NEOPLASM OF OTHER SPECIFIED SITES OF LARGE INTESTINE
	153.9 - (ICD9) MALIGNANT NEOPLASM OF COLON UNSPECIFIED SITE
	154 - (ICD9) MALIGNANT NEOPLASM OF RECTUM RECTOSIGMOID JUNCTION AND ANUS
	154.0 - (ICD9) MALIGNANT NEOPLASM OF RECTOSIGMOID JUNCTION
	154.1 - (ICD9) MALIGNANT NEOPLASM OF RECTUM
	154.2 - (ICD9) MALIGNANT NEOPLASM OF ANAL CANAL
	154.3 - (ICD9) MALIGNANT NEOPLASM OF ANUS UNSPECIFIED SITE
	154.8 - (ICD9) MALIGNANT NEOPLASM OF OTHER SITES OF RECTUM RECTOSIGMOID JUNCTION AND ANUS
	155 - (ICD9) MALIGNANT NEOPLASM OF LIVER AND INTRAHEPATIC BILE DUCTS
	155.0 - (ICD9) MALIGNANT NEOPLASM OF LIVER PRIMARY
	155.1 - (ICD9) MALIGNANT NEOPLASM OF INTRAHEPATIC BILE DUCTS
	155.2 - (ICD9) MALIGNANT NEOPLASM OF LIVER NOT SPECIFIED AS PRIMARY OR SECONDARY
	156 - (ICD9) MALIGNANT NEOPLASM OF GALLBLADDER AND EXTRAHEPATIC BILE DUCTS
	156.0 - (ICD9) MALIGNANT NEOPLASM OF GALLBLADDER
	156.1 - (ICD9) MALIGNANT NEOPLASM OF EXTRAHEPATIC BILE DUCTS
	156.2 - (ICD9) MALIGNANT NEOPLASM OF AMPULLA OF VATER
	156.8 - (ICD9) MALIGNANT NEOPLASM OF OTHER SPECIFIED SITES OF GALLBLADDER AND EXTRAHEPATIC BILE DUCTS
	156.9 - (ICD9) MALIGNANT NEOPLASM OF BILIARY TRACT PART UNSPECIFIED SITE
	157 - (ICD9) MALIGNANT NEOPLASM OF PANCREAS
	157.0 - (ICD9) MALIGNANT NEOPLASM OF HEAD OF PANCREAS
	157.1 - (ICD9) MALIGNANT NEOPLASM OF BODY OF PANCREAS
	157.2 - (ICD9) MALIGNANT NEOPLASM OF TAIL OF PANCREAS
	157.3 - (ICD9) MALIGNANT NEOPLASM OF PANCREATIC DUCT
	157.4 - (ICD9) MALIGNANT NEOPLASM OF ISLETS OF LANGERHANS
	157.8 - (ICD9) MALIGNANT NEOPLASM OF OTHER SPECIFIED SITES OF PANCREAS
	157.9 - (ICD9) MALIGNANT NEOPLASM OF PANCREAS PART UNSPECIFIED
	158 - (ICD9) MALIGNANT NEOPLASM OF RETROPERITONEUM AND PERITONEUM
	158.0 - (ICD9) MALIGNANT NEOPLASM OF RETROPERITONEUM
	158.8 - (ICD9) MALIGNANT NEOPLASM OF SPECIFIED PARTS OF PERITONEUM
	158.9 - (ICD9) MALIGNANT NEOPLASM OF PERITONEUM UNSPECIFIED
	159 - (ICD9) MALIGNANT NEOPLASM OF OTHER AND ILL-DEFINED SITES WITHIN THE DIGESTIVE ORGANS AND PERITONEUM
	159.0 - (ICD9) MALIGNANT NEOPLASM OF INTESTINAL TRACT PART UNSPECIFIED
	159.1 - (ICD9) MALIGNANT NEOPLASM OF SPLEEN NOT ELSEWHERE CLASSIFIED
	159.8 - (ICD9) MALIGNANT NEOPLASM OF OTHER SITES OF DIGESTIVE SYSTEM AND INTRA-ABDOMINAL ORGANS
	159.9 - (ICD9) MALIGNANT NEOPLASM OF ILL-DEFINED SITES WITHIN THE DIGESTIVE ORGANS AND PERITONEUM
	160 - (ICD9) MALIGNANT NEOPLASM OF NASAL CAVITIES MIDDLE EAR AND ACCESSORY SINUSES
	160.0 - (ICD9) MALIGNANT NEOPLASM OF NASAL CAVITIES
	160.1 - (ICD9) MALIGNANT NEOPLASM OF AUDITORY TUBE MIDDLE EAR AND MASTOID AIR CELLS
	160.2 - (ICD9) MALIGNANT NEOPLASM OF MAXILLARY SINUS
	160.3 - (ICD9) MALIGNANT NEOPLASM OF ETHMOIDAL SINUS
	160.4 - (ICD9) MALIGNANT NEOPLASM OF FRONTAL SINUS
	160.5 - (ICD9) MALIGNANT NEOPLASM OF SPHENOIDAL SINUS
	160.8 - (ICD9) MALIGNANT NEOPLASM OF OTHER ACCESSORY SINUSES
	160.9 - (ICD9) MALIGNANT NEOPLASM OF ACCESSORY SINUS UNSPECIFIED
	161 - (ICD9) MALIGNANT NEOPLASM OF LARYNX
	161.0 - (ICD9) MALIGNANT NEOPLASM OF GLOTTIS
	161.1 - (ICD9) MALIGNANT NEOPLASM OF SUPRAGLOTTIS
	161.2 - (ICD9) MALIGNANT NEOPLASM OF SUBGLOTTIS
	161.3 - (ICD9) MALIGNANT NEOPLASM OF LARYNGEAL CARTILAGES
	161.8 - (ICD9) MALIGNANT NEOPLASM OF OTHER SPECIFIED SITES OF LARYNX
	161.9 - (ICD9) MALIGNANT NEOPLASM OF LARYNX UNSPECIFIED
	162 - (ICD9) MALIGNANT NEOPLASM OF TRACHEA BRONCHUS AND LUNG
	162.0 - (ICD9) MALIGNANT NEOPLASM OF TRACHEA
	162.2 - (ICD9) MALIGNANT NEOPLASM OF MAIN BRONCHUS
	162.3 - (ICD9) MALIGNANT NEOPLASM OF UPPER LOBE BRONCHUS OR LUNG
	162.4 - (ICD9) MALIGNANT NEOPLASM OF MIDDLE LOBE BRONCHUS OR LUNG
	162.5 - (ICD9) MALIGNANT NEOPLASM OF LOWER LOBE BRONCHUS OR LUNG
	162.8 - (ICD9) MALIGNANT NEOPLASM OF OTHER PARTS OF BRONCHUS OR LUNG
	162.9 - (ICD9) MALIGNANT NEOPLASM OF BRONCHUS AND LUNG UNSPECIFIED
	163 - (ICD9) MALIGNANT NEOPLASM OF PLEURA
	163.0 - (ICD9) MALIGNANT NEOPLASM OF PARIETAL PLEURA
	163.1 - (ICD9) MALIGNANT NEOPLASM OF VISCERAL PLEURA
	163.8 - (ICD9) MALIGNANT NEOPLASM OF OTHER SPECIFIED SITES OF PLEURA
	163.9 - (ICD9) MALIGNANT NEOPLASM OF PLEURA UNSPECIFIED
	164 - (ICD9) MALIGNANT NEOPLASM OF THYMUS HEART AND MEDIASTINUM
	164.0 - (ICD9) MALIGNANT NEOPLASM OF THYMUS
	164.1 - (ICD9) MALIGNANT NEOPLASM OF HEART
	164.2 - (ICD9) MALIGNANT NEOPLASM OF ANTERIOR MEDIASTINUM
	164.3 - (ICD9) MALIGNANT NEOPLASM OF POSTERIOR MEDIASTINUM
	164.8 - (ICD9) MALIGNANT NEOPLASM OF OTHER PARTS OF MEDIASTINUM
	164.9 - (ICD9) MALIGNANT NEOPLASM OF MEDIASTINUM PART UNSPECIFIED
	165 - (ICD9) MALIGNANT NEOPLASM OF OTHER AND ILL-DEFINED SITES WITHIN THE RESPIRATORY SYSTEM AND INTRATHORACIC ORGANS
	165.0 - (ICD9) MALIGNANT NEOPLASM OF UPPER RESPIRATORY TRACT PART UNSPECIFIED
	165.8 - (ICD9) MALIGNANT NEOPLASM OF OTHER SITES WITHIN THE RESPIRATORY SYSTEM AND INTRATHORACIC ORGANS
	165.9 - (ICD9) MALIGNANT NEOPLASM OF ILL-DEFINED SITES WITHIN THE RESPIRATORY SYSTEM
	170 - (ICD9) MALIGNANT NEOPLASM OF BONE AND ARTICULAR CARTILAGE
	170.0 - (ICD9) MALIGNANT NEOPLASM OF BONES OF SKULL AND FACE EXCEPT MANDIBLE
	170.1 - (ICD9) MALIGNANT NEOPLASM OF MANDIBLE
	170.2 - (ICD9) MALIGNANT NEOPLASM OF VERTEBRAL COLUMN EXCLUDING SACRUM AND COCCYX
	170.3 - (ICD9) MALIGNANT NEOPLASM OF RIBS STERNUM AND CLAVICLE
	170.4 - (ICD9) MALIGNANT NEOPLASM OF SCAPULA AND LONG BONES OF UPPER LIMB
	170.5 - (ICD9) MALIGNANT NEOPLASM OF SHORT BONES OF UPPER LIMB
	170.6 - (ICD9) MALIGNANT NEOPLASM OF PELVIC BONES SACRUM AND COCCYX
	170.7 - (ICD9) MALIGNANT NEOPLASM OF LONG BONES OF LOWER LIMB
	170.8 - (ICD9) MALIGNANT NEOPLASM OF SHORT BONES OF LOWER LIMB
	170.9 - (ICD9) MALIGNANT NEOPLASM OF BONE AND ARTICULAR CARTILAGE SITE UNSPECIFIED
	171 - (ICD9) MALIGNANT NEOPLASM OF CONNECTIVE AND OTHER SOFT TISSUE
	171.0 - (ICD9) MALIGNANT NEOPLASM OF CONNECTIVE AND OTHER SOFT TISSUE OF HEAD FACE AND NECK
	171.2 - (ICD9) MALIGNANT NEOPLASM OF CONNECTIVE AND OTHER SOFT TISSUE OF UPPER LIMB INCLUDING SHOULDER
	171.3 - (ICD9) MALIGNANT NEOPLASM OF CONNECTIVE AND OTHER SOFT TISSUE OF LOWER LIMB INCLUDING HIP
	171.4 - (ICD9) MALIGNANT NEOPLASM OF CONNECTIVE AND OTHER SOFT TISSUE OF THORAX
	171.5 - (ICD9) MALIGNANT NEOPLASM OF CONNECTIVE AND OTHER SOFT TISSUE OF ABDOMEN
	171.6 - (ICD9) MALIGNANT NEOPLASM OF CONNECTIVE AND OTHER SOFT TISSUE OF PELVIS
	171.7 - (ICD9) MALIGNANT NEOPLASM OF CONNECTIVE AND OTHER SOFT TISSUE OF TRUNK UNSPECIFIED
	171.8 - (ICD9) MALIGNANT NEOPLASM OF OTHER SPECIFIED SITES OF CONNECTIVE AND OTHER SOFT TISSUE
	171.9 - (ICD9) MALIGNANT NEOPLASM OF CONNECTIVE AND OTHER SOFT TISSUE SITE UNSPECIFIED
	174 - (ICD9) MALIGNANT NEOPLASM OF FEMALE BREAST
	174.0 - (ICD9) MALIGNANT NEOPLASM OF NIPPLE AND AREOLA OF FEMALE BREAST
	174.1 - (ICD9) MALIGNANT NEOPLASM OF CENTRAL PORTION OF FEMALE BREAST
	174.2 - (ICD9) MALIGNANT NEOPLASM OF UPPER-INNER QUADRANT OF FEMALE BREAST
	174.3 - (ICD9) MALIGNANT NEOPLASM OF LOWER-INNER QUADRANT OF FEMALE BREAST
	174.4 - (ICD9) MALIGNANT NEOPLASM OF UPPER-OUTER QUADRANT OF FEMALE BREAST
	174.5 - (ICD9) MALIGNANT NEOPLASM OF LOWER-OUTER QUADRANT OF FEMALE BREAST
	174.6 - (ICD9) MALIGNANT NEOPLASM OF AXILLARY TAIL OF FEMALE BREAST
	174.8 - (ICD9) MALIGNANT NEOPLASM OF OTHER SPECIFIED SITES OF FEMALE BREAST
	174.9 - (ICD9) MALIGNANT NEOPLASM OF BREAST (FEMALE) UNSPECIFIED SITE
	175 - (ICD9) MALIGNANT NEOPLASM OF MALE BREAST
	175.0 - (ICD9) MALIGNANT NEOPLASM OF NIPPLE AND AREOLA OF MALE BREAST
	175.9 - (ICD9) MALIGNANT NEOPLASM OF OTHER AND UNSPECIFIED SITES OF MALE BREAST
	176 - (ICD9) KAPOSI’S SARCOMA
	176.0 - (ICD9) KAPOSI’S SARCOMA SKIN
	176.1 - (ICD9) KAPOSI’S SARCOMA SOFT TISSUE
	176.2 - (ICD9) KAPOSI’S SARCOMA PALATE
	176.3 - (ICD9) KAPOSI’S SARCOMA GASTROINTESTINAL SITES
	176.4 - (ICD9) KAPOSI’S SARCOMA LUNG
	176.5 - (ICD9) KAPOSI’S SARCOMA LYMPH NODES
	176.8 - (ICD9) KAPOSI’S SARCOMA OTHER SPECIFIED SITES
	176.9 - (ICD9) KAPOSI’S SARCOMA UNSPECIFIED SITE
	179 - (ICD9) MALIGNANT NEOPLASM OF UTERUS-PART UNS
	180 - (ICD9) MALIGNANT NEOPLASM OF CERVIX UTERI
	180.0 - (ICD9) MALIGNANT NEOPLASM OF ENDOCERVIX
	180.1 - (ICD9) MALIGNANT NEOPLASM OF EXOCERVIX
	180.8 - (ICD9) MALIGNANT NEOPLASM OF OTHER SPECIFIED SITES OF CERVIX
	180.9 - (ICD9) MALIGNANT NEOPLASM OF CERVIX UTERI UNSPECIFIED SITE
	181 - (ICD9) MALIGNANT NEOPLASM OF PLACENTA
	182 - (ICD9) MALIGNANT NEOPLASM OF BODY OF UTERUS
	182.0 - (ICD9) MALIGNANT NEOPLASM OF CORPUS UTERI EXCEPT ISTHMUS
	182.1 - (ICD9) MALIGNANT NEOPLASM OF ISTHMUS
	182.8 - (ICD9) MALIGNANT NEOPLASM OF OTHER SPECIFIED SITES OF BODY OF UTERUS
	183 - (ICD9) MALIGNANT NEOPLASM OF OVARY AND OTHER UTERINE ADNEXA
	183.0 - (ICD9) MALIGNANT NEOPLASM OF OVARY
	183.2 - (ICD9) MALIGNANT NEOPLASM OF FALLOPIAN TUBE
	183.3 - (ICD9) MALIGNANT NEOPLASM OF BROAD LIGAMENT OF UTERUS
	183.4 - (ICD9) MALIGNANT NEOPLASM OF PARAMETRIUM
	183.5 - (ICD9) MALIGNANT NEOPLASM OF ROUND LIGAMENT OF UTERUS
	183.8 - (ICD9) MALIGNANT NEOPLASM OF OTHER SPECIFIED SITES OF UTERINE ADNEXA
	183.9 - (ICD9) MALIGNANT NEOPLASM OF UTERINE ADNEXA UNSPECIFIED SITE
	184 - (ICD9) MALIGNANT NEOPLASM OF OTHER AND UNSPECIFIED FEMALE GENITAL ORGANS
	184.0 - (ICD9) MALIGNANT NEOPLASM OF VAGINA
	184.1 - (ICD9) MALIGNANT NEOPLASM OF LABIA MAJORA
	184.2 - (ICD9) MALIGNANT NEOPLASM OF LABIA MINORA
	184.3 - (ICD9) MALIGNANT NEOPLASM OF CLITORIS
	184.4 - (ICD9) MALIGNANT NEOPLASM OF VULVA UNSPECIFIED SITE
	184.8 - (ICD9) MALIGNANT NEOPLASM OF OTHER SPECIFIED SITES OF FEMALE GENITAL ORGANS
	184.9 - (ICD9) MALIGNANT NEOPLASM OF FEMALE GENITAL ORGAN SITE UNSPECIFIED
	185 - (ICD9) MALIGNANT NEOPLASM OF PROSTATE
	186 - (ICD9) MALIGNANT NEOPLASM OF TESTIS
	186.0 - (ICD9) MALIGNANT NEOPLASM OF UNDESCENDED TESTIS
	186.9 - (ICD9) MALIGNANT NEOPLASM OF OTHER AND UNSPECIFIED TESTIS
	187 - (ICD9) MALIGNANT NEOPLASM OF PENIS AND OTHER MALE GENITAL ORGANS
	187.1 - (ICD9) MALIGNANT NEOPLASM OF PREPUCE
	187.2 - (ICD9) MALIGNANT NEOPLASM OF GLANS PENIS
	187.3 - (ICD9) MALIGNANT NEOPLASM OF BODY OF PENIS
	187.4 - (ICD9) MALIGNANT NEOPLASM OF PENIS PART UNSPECIFIED
	187.5 - (ICD9) MALIGNANT NEOPLASM OF EPIDIDYMIS
	187.6 - (ICD9) MALIGNANT NEOPLASM OF SPERMATIC CORD
	187.7 - (ICD9) MALIGNANT NEOPLASM OF SCROTUM
	187.8 - (ICD9) MALIGNANT NEOPLASM OF OTHER SPECIFIED SITES OF MALE GENITAL ORGANS
	187.9 - (ICD9) MALIGNANT NEOPLASM OF MALE GENITAL ORGAN SITE UNSPECIFIED
	188 - (ICD9) MALIGNANT NEOPLASM OF BLADDER
	188.0 - (ICD9) MALIGNANT NEOPLASM OF TRIGONE OF URINARY BLADDER
	188.1 - (ICD9) MALIGNANT NEOPLASM OF DOME OF URINARY BLADDER
	188.2 - (ICD9) MALIGNANT NEOPLASM OF LATERAL WALL OF URINARY BLADDER
	188.3 - (ICD9) MALIGNANT NEOPLASM OF ANTERIOR WALL OF URINARY BLADDER
	188.4 - (ICD9) MALIGNANT NEOPLASM OF POSTERIOR WALL OF URINARY BLADDER
	188.5 - (ICD9) MALIGNANT NEOPLASM OF BLADDER NECK
	188.6 - (ICD9) MALIGNANT NEOPLASM OF URETERIC ORIFICE
	188.7 - (ICD9) MALIGNANT NEOPLASM OF URACHUS
	188.8 - (ICD9) MALIGNANT NEOPLASM OF OTHER SPECIFIED SITES OF BLADDER
	188.9 - (ICD9) MALIGNANT NEOPLASM OF BLADDER PART UNSPECIFIED
	189 - (ICD9) MALIGNANT NEOPLASM OF KIDNEY AND OTHER AND UNSPECIFIED URINARY ORGANS
	189.0 - (ICD9) MALIGNANT NEOPLASM OF KIDNEY EXCEPT PELVIS
	189.1 - (ICD9) MALIGNANT NEOPLASM OF RENAL PELVIS
	189.2 - (ICD9) MALIGNANT NEOPLASM OF URETER
	189.3 - (ICD9) MALIGNANT NEOPLASM OF URETHRA
	189.4 - (ICD9) MALIGNANT NEOPLASM OF PARAURETHRAL GLANDS
	189.8 - (ICD9) MALIGNANT NEOPLASM OF OTHER SPECIFIED SITES OF URINARY ORGANS
	189.9 - (ICD9) MALIGNANT NEOPLASM OF URINARY ORGAN SITE UNSPECIFIED
	190 - (ICD9) MALIGNANT NEOPLASM OF EYE
	190.0 - (ICD9) MALIGNANT NEOPLASM OF EYEBALL EXCEPT CONJUNCTIVA CORNEA RETINA AND CHOROID
	190.1 - (ICD9) MALIGNANT NEOPLASM OF ORBIT
	190.2 - (ICD9) MALIGNANT NEOPLASM OF LACRIMAL GLAND
	190.3 - (ICD9) MALIGNANT NEOPLASM OF CONJUNCTIVA
	190.4 - (ICD9) MALIGNANT NEOPLASM OF CORNEA
	190.5 - (ICD9) MALIGNANT NEOPLASM OF RETINA
	190.6 - (ICD9) MALIGNANT NEOPLASM OF CHOROID
	190.7 - (ICD9) MALIGNANT NEOPLASM OF LACRIMAL DUCT
	190.8 - (ICD9) MALIGNANT NEOPLASM OF OTHER SPECIFIED SITES OF EYE
	190.9 - (ICD9) MALIGNANT NEOPLASM OF EYE PART UNSPECIFIED
	191 - (ICD9) MALIGNANT NEOPLASM OF BRAIN
	191.0 - (ICD9) MALIGNANT NEOPLASM OF CEREBRUM EXCEPT LOBES AND VENTRICLES
	191.1 - (ICD9) MALIGNANT NEOPLASM OF FRONTAL LOBE
	191.2 - (ICD9) MALIGNANT NEOPLASM OF TEMPORAL LOBE
	191.3 - (ICD9) MALIGNANT NEOPLASM OF PARIETAL LOBE
	191.4 - (ICD9) MALIGNANT NEOPLASM OF OCCIPITAL LOBE
	191.5 - (ICD9) MALIGNANT NEOPLASM OF VENTRICLES
	191.6 - (ICD9) MALIGNANT NEOPLASM OF CEREBELLUM NOT OTHERWISE SPECIFIED
	191.7 - (ICD9) MALIGNANT NEOPLASM OF BRAIN STEM
	191.8 - (ICD9) MALIGNANT NEOPLASM OF OTHER PARTS OF BRAIN
	191.9 - (ICD9) MALIGNANT NEOPLASM OF BRAIN UNSPECIFIED SITE
	192 - (ICD9) MALIGNANT NEOPLASM OF OTHER AND UNSPECIFIED PARTS OF NERVOUS SYSTEM
	192.0 - (ICD9) MALIGNANT NEOPLASM OF CRANIAL NERVES
	192.1 - (ICD9) MALIGNANT NEOPLASM OF CEREBRAL MENINGES
	192.2 - (ICD9) MALIGNANT NEOPLASM OF SPINAL CORD
	192.3 - (ICD9) MALIGNANT NEOPLASM OF SPINAL MENINGES
	192.8 - (ICD9) MALIGNANT NEOPLASM OF OTHER SPECIFIED SITES OF NERVOUS SYSTEM
	192.9 - (ICD9) MALIGNANT NEOPLASM OF NERVOUS SYSTEM PART UNSPECIFIED
	193 - (ICD9) MALIGNANT NEOPLASM OF THYROID GLAND
	194 - (ICD9) MALIGNANT NEOPLASM OF OTHER ENDOCRINE GLANDS AND RELATED STRUCTURES
	194.0 - (ICD9) MALIGNANT NEOPLASM OF ADRENAL GLAND
	194.1 - (ICD9) MALIGNANT NEOPLASM OF PARATHYROID GLAND
	194.3 - (ICD9) MALIGNANT NEOPLASM OF PITUITARY GLAND AND CRANIOPHARYNGEAL DUCT
	194.4 - (ICD9) MALIGNANT NEOPLASM OF PINEAL GLAND
	194.5 - (ICD9) MALIGNANT NEOPLASM OF CAROTID BODY
	194.6 - (ICD9) MALIGNANT NEOPLASM OF AORTIC BODY AND OTHER PARAGANGLIA
	194.8 - (ICD9) MALIGNANT NEOPLASM OF OTHER ENDOCRINE GLANDS AND RELATED STRUCTURES
	194.9 - (ICD9) MALIGNANT NEOPLASM OF ENDOCRINE GLAND SITE UNSPECIFIED
	195 - (ICD9) MALIGNANT NEOPLASM OF OTHER AND ILL-DEFINED SITES
	195.0 - (ICD9) MALIGNANT NEOPLASM OF HEAD FACE AND NECK
	195.1 - (ICD9) MALIGNANT NEOPLASM OF THORAX
	195.2 - (ICD9) MALIGNANT NEOPLASM OF ABDOMEN
	195.3 - (ICD9) MALIGNANT NEOPLASM OF PELVIS
	195.4 - (ICD9) MALIGNANT NEOPLASM OF UPPER LIMB
	195.5 - (ICD9) MALIGNANT NEOPLASM OF LOWER LIMB
	195.8 - (ICD9) MALIGNANT NEOPLASM OF OTHER SPECIFIED SITES
	208 - (ICD9) LEUKEMIA OF UNSPECIFIED CELL TYPE
	208.0 - (ICD9) ACUTE LEUKEMIA OF UNSPECIFIED CELL TYPE
	208.00 - (ICD9) ACUTE LEUKEMIA OF UNSPECIFIED CELL TYPE WITHOUT MENTION OF HAVING ACHIEVED REMISSION
	208.01 - (ICD9) ACUTE LEUKEMIA OF UNSPECIFIED CELL TYPE IN REMISSION
	208.02 - (ICD9) ACUTE LEUKEMIA OF UNSPECIFIED CELL TYPE IN RELAPSE
	208.1 - (ICD9) CHRONIC LEUKEMIA OF UNSPECIFIED CELL TYPE
	208.10 - (ICD9) CHRONIC LEUKEMIA OF UNSPECIFIED CELL TYPE WITHOUT MENTION OF HAVING ACHIEVED REMISSION
	208.11 - (ICD9) CHRONIC LEUKEMIA OF UNSPECIFIED CELL TYPE IN REMISSION
	208.12 - (ICD9) CHRONIC LEUKEMIA OF UNSPECIFIED CELL TYPE IN RELAPSE
	208.2 - (ICD9) SUBACUTE LEUKEMIA OF UNSPECIFIED CELL TYPE
	208.20 - (ICD9) SUBACUTE LEUKEMIA OF UNSPECIFIED CELL TYPE WITHOUT MENTION OF HAVING ACHIEVED REMISSION
	208.21 - (ICD9) SUBACUTE LEUKEMIA OF UNSPECIFIED CELL TYPE IN REMISSION
	208.22 - (ICD9) SUBACUTE LEUKEMIA OF UNSPECIFIED CELL TYPE IN RELAPSE
	208.8 - (ICD9) OTHER LEUKEMIA OF UNSPECIFIED CELL TYPE
	208.80 - (ICD9) OTHER LEUKEMIA OF UNSPECIFIED CELL TYPE WITHOUT MENTION OF HAVING ACHIEVED REMISSION
	208.81 - (ICD9) OTHER LEUKEMIA OF UNSPECIFIED CELL TYPE IN REMISSION
	208.82 - (ICD9) OTHER LEUKEMIA OF UNSPECIFIED CELL TYPE IN RELAPSE
	208.9 - (ICD9) UNSPECIFIED LEUKEMIA
	208.90 - (ICD9) UNSPECIFIED LEUKEMIA WITHOUT MENTION OF HAVING ACHIEVED REMISSION
	208.91 - (ICD9) UNSPECIFIED LEUKEMIA IN REMISSION
	208.92 - (ICD9) UNSPECIFIED LEUKEMIA IN RELAPSE
	273.0 - (ICD9) POLYCLONAL HYPERGAMMAGLOBULINEMIA
	273.3 - (ICD9) MACROGLOBULINEMIA
Combined Comorbidity Index COMPONENT 09 of 20: Arrhythmia
This event measure was defined as occurring when any of the following criteria were met:
	The occurrence of Inpatient with the following attributes:
	Diagnosis Code (Any Position) is any of: { “426.10”, “426.11”, “426.13”, “426.2”, “426.3”, “426.4”, “426.50”, “426.51”, “426.52”, “426.53”, “426.6”, “426.7”, “426.8”, “426.81”, “426.82”, “426.89”, “427.0”, “427.2”, “427.31”, “427.60”, “427.9”, “785.0”, “V45.0”, “V45.00”, “V45.01”, “V45.02”, “V45.09”, “V53.3”, “V53.31”, “V53.32”, “V53.39”, “I44.0”, “I44.1”, “I44.3”, “I44.30”, “I44.39”, “I45.2”, “I…
	426.10 - (ICD9) ATRIOVENTRICULAR BLOCK UNSPECIFIED
	426.11 - (ICD9) FIRST DEGREE ATRIOVENTRICULAR BLOCK
	426.13 - (ICD9) OTHER SECOND DEGREE ATRIOVENTRICULAR BLOCK
	426.2 - (ICD9) LEFT BUNDLE BRANCH HEMIBLOCK
	426.3 - (ICD9) OTHER LEFT BUNDLE BRANCH BLOCK
	426.4 - (ICD9) RIGHT BUNDLE BRANCH BLOCK
	426.50 - (ICD9) BUNDLE BRANCH BLOCK UNSPECIFIED
	426.51 - (ICD9) RIGHT BUNDLE BRANCH BLOCK AND LEFT POSTERIOR FASCICULAR BLOCK
	426.52 - (ICD9) RIGHT BUNDLE BRANCH BLOCK AND LEFT ANTERIOR FASCICULAR BLOCK
	426.53 - (ICD9) OTHER BILATERAL BUNDLE BRANCH BLOCK
	426.6 - (ICD9) OTHER HEART BLOCK
	426.7 - (ICD9) ANOMALOUS ATRIOVENTRICULAR EXCITATION
	426.8 - (ICD9) OTHER SPECIFIED CONDUCTION DISORDERS
	426.81 - (ICD9) LOWN-GANONG-LEVINE SYNDROME
	426.82 - (ICD9) LONG QT SYNDROME
	426.89 - (ICD9) OTHER SPECIFIED CONDUCTION DISORDERS
	427.0 - (ICD9) PAROXYSMAL SUPRAVENTRICULAR TACHYCARDIA
	427.2 - (ICD9) PAROXYSMAL TACHYCARDIA UNSPECIFIED
	427.31 - (ICD9) ATRIAL FIBRILLATION
	427.60 - (ICD9) PREMATURE BEATS UNSPECIFIED
	427.9 - (ICD9) CARDIAC DYSRHYTHMIA UNSPECIFIED
	785.0 - (ICD9) TACHYCARDIA UNSPECIFIED
	V45.0 - Code overlap - (ICD9) CARDIAC DEVICE IN SITU; (ICD10) Car driver injured in collision with railway train or railway vehicle in nontraffic accident
	V45.00 - (ICD9) UNSPECIFIED CARDIAC DEVICE IN SITU
	V45.01 - (ICD9) CARDIAC PACEMAKER IN SITU
	V45.02 - (ICD9) AUTOMATIC IMPLANTABLE CARDIAC DEFIBRILLATOR IN SITU
	V45.09 - (ICD9) OTHER SPECIFIED CARDIAC DEVICE IN SITU
	V53.3 - Code overlap - (ICD9) FITTING AND ADJUSTMENT OF CARDIAC DEVICE; (ICD10) Unspecified occupant of pick-up truck or van injured in collision with car, pick-up truck or van in nontraffic accident
	V53.31 - (ICD9) FITTING AND ADJUSTMENT OF CARDIAC PACEMAKER
	V53.32 - (ICD9) FITTING AND ADJUSTMENT OF AUTOMATIC IMPLANTABLE CARDIAC DEFIBRILLATOR
	V53.39 - (ICD9) FITTING AND ADJUSTMENT OF OTHER CARDIAC DEVICE
	The occurrence of Outpatient with the following attributes:
	Diagnosis Code (Any Position) is any of: { “426.10”, “426.11”, “426.13”, “426.2”, “426.3”, “426.4”, “426.50”, “426.51”, “426.52”, “426.53”, “426.6”, “426.7”, “426.8”, “426.81”, “426.82”, “426.89”, “427.0”, “427.2”, “427.31”, “427.60”, “427.9”, “785.0”, “V45.0”, “V45.00”, “V45.01”, “V45.02”, “V45.09”, “V53.3”, “V53.31”, “V53.32”, “V53.39”, “I44.0”, “I44.1”, “I44.3”, “I44.30”, “I44.39”, “I44.4”, “I…
	426.10 - (ICD9) ATRIOVENTRICULAR BLOCK UNSPECIFIED
	426.11 - (ICD9) FIRST DEGREE ATRIOVENTRICULAR BLOCK
	426.13 - (ICD9) OTHER SECOND DEGREE ATRIOVENTRICULAR BLOCK
	426.2 - (ICD9) LEFT BUNDLE BRANCH HEMIBLOCK
	426.3 - (ICD9) OTHER LEFT BUNDLE BRANCH BLOCK
	426.4 - (ICD9) RIGHT BUNDLE BRANCH BLOCK
	426.50 - (ICD9) BUNDLE BRANCH BLOCK UNSPECIFIED
	426.51 - (ICD9) RIGHT BUNDLE BRANCH BLOCK AND LEFT POSTERIOR FASCICULAR BLOCK
	426.52 - (ICD9) RIGHT BUNDLE BRANCH BLOCK AND LEFT ANTERIOR FASCICULAR BLOCK
	426.53 - (ICD9) OTHER BILATERAL BUNDLE BRANCH BLOCK
	426.6 - (ICD9) OTHER HEART BLOCK
	426.7 - (ICD9) ANOMALOUS ATRIOVENTRICULAR EXCITATION
	426.8 - (ICD9) OTHER SPECIFIED CONDUCTION DISORDERS
	426.81 - (ICD9) LOWN-GANONG-LEVINE SYNDROME
	426.82 - (ICD9) LONG QT SYNDROME
	426.89 - (ICD9) OTHER SPECIFIED CONDUCTION DISORDERS
	427.0 - (ICD9) PAROXYSMAL SUPRAVENTRICULAR TACHYCARDIA
	427.2 - (ICD9) PAROXYSMAL TACHYCARDIA UNSPECIFIED
	427.31 - (ICD9) ATRIAL FIBRILLATION
	427.60 - (ICD9) PREMATURE BEATS UNSPECIFIED
	427.9 - (ICD9) CARDIAC DYSRHYTHMIA UNSPECIFIED
	785.0 - (ICD9) TACHYCARDIA UNSPECIFIED
	V45.0 - Code overlap - (ICD9) CARDIAC DEVICE IN SITU; (ICD10) Car driver injured in collision with railway train or railway vehicle in nontraffic accident
	V45.00 - (ICD9) UNSPECIFIED CARDIAC DEVICE IN SITU
	V45.01 - (ICD9) CARDIAC PACEMAKER IN SITU
	V45.02 - (ICD9) AUTOMATIC IMPLANTABLE CARDIAC DEFIBRILLATOR IN SITU
	V45.09 - (ICD9) OTHER SPECIFIED CARDIAC DEVICE IN SITU
	V53.3 - Code overlap - (ICD9) FITTING AND ADJUSTMENT OF CARDIAC DEVICE; (ICD10) Unspecified occupant of pick-up truck or van injured in collision with car, pick-up truck or van in nontraffic accident
	V53.31 - (ICD9) FITTING AND ADJUSTMENT OF CARDIAC PACEMAKER
	V53.32 - (ICD9) FITTING AND ADJUSTMENT OF AUTOMATIC IMPLANTABLE CARDIAC DEFIBRILLATOR
	V53.39 - (ICD9) FITTING AND ADJUSTMENT OF OTHER CARDIAC DEVICE
Combined Comorbidity Index COMPONENT 10 of 20: PulmonaryDisease
This event measure was defined as occurring when any of the following criteria were met:
	The occurrence of Inpatient with the following attributes:
	Diagnosis Code (Any Position) is any of: { “415.0”, “416.8”, “416.9”, “491”, “491.0”, “491.1”, “491.2”, “491.20”, “491.21”, “491.22”, “491.8”, “491.9”, “492”, “492.0”, “492.8”, “493”, “493.0”, “493.00”, “493.01”, “493.02”, “493.1”, “493.10”, “493.11”, “493.12”, “493.2”, “493.20”, “493.21”, “493.22”, “493.8”, “493.81”, “493.82”, “493.9”, “493.90”, “493.91”, “493.92”, “494”, “494.0”, “494.1”, “496”…
	415.0 - (ICD9) ACUTE COR PULMONALE
	416.8 - (ICD9) OTHER CHRONIC PULMONARY HEART DISEASES
	416.9 - (ICD9) CHRONIC PULMONARY HEART DISEASE UNSPECIFIED
	491 - (ICD9) CHRONIC BRONCHITIS
	491.0 - (ICD9) SIMPLE CHRONIC BRONCHITIS
	491.1 - (ICD9) MUCOPURULENT CHRONIC BRONCHITIS
	491.2 - (ICD9) OBSTRUCTIVE CHRONIC BRONCHITIS
	491.20 - (ICD9) OBSTRUCTIVE CHRONIC BRONCHITIS WITHOUT EXACERBATION
	491.21 - (ICD9) OBSTRUCTIVE CHRONIC BRONCHITIS WITH (ACUTE) EXACERBATION
	491.22 - (ICD9) OBSTRUCTIVE CHRONIC BRONCHITIS WITH ACUTE BRONCHITIS
	491.8 - (ICD9) OTHER CHRONIC BRONCHITIS
	491.9 - (ICD9) UNSPECIFIED CHRONIC BRONCHITIS
	492 - (ICD9) EMPHYSEMA
	492.0 - (ICD9) EMPHYSEMATOUS BLEB
	492.8 - (ICD9) OTHER EMPHYSEMA
	493 - (ICD9) ASTHMA
	493.0 - (ICD9) EXTRINSIC ASTHMA
	493.00 - (ICD9) EXTRINSIC ASTHMA UNSPECIFIED
	493.01 - (ICD9) EXTRINSIC ASTHMA WITH STATUS ASTHMATICUS
	493.02 - (ICD9) EXTRINSIC ASTHMA WITH (ACUTE) EXACERBATION
	493.1 - (ICD9) INTRINSIC ASTHMA
	493.10 - (ICD9) INTRINSIC ASTHMA UNSPECIFIED
	493.11 - (ICD9) INTRINSIC ASTHMA WITH STATUS ASTHMATICUS
	493.12 - (ICD9) INTRINSIC ASTHMA WITH (ACUTE) EXACERBATION
	493.2 - (ICD9) CHRONIC OBSTRUCTIVE ASTHMA
	493.20 - (ICD9) CHRONIC OBSTRUCTIVE ASTHMA UNSPECIFIED
	493.21 - (ICD9) CHRONIC OBSTRUCTIVE ASTHMA WITH STATUS ASTHMATICUS
	493.22 - (ICD9) CHRONIC OBSTRUCTIVE ASTHMA WITH (ACUTE) EXACERBATION
	493.8 - (ICD9) OTHER SPECIFIED ASTHMA
	493.81 - (ICD9) EXERCISE-INDUCED BRONCHOSPASM
	493.82 - (ICD9) COUGH VARIANT ASTHMA
	493.9 - (ICD9) ASTHMA UNSPECIFIED
	493.90 - (ICD9) ASTHMA UNSPECIFIED
	493.91 - (ICD9) ASTHMA UNSPECIFIED TYPE WITH STATUS ASTHMATICUS
	493.92 - (ICD9) ASTHMA UNSPECIFIED WITH (ACUTE) EXACERBATION
	494 - (ICD9) BRONCHIECTASIS
	494.0 - (ICD9) BRONCHIECTASIS WITHOUT ACUTE EXACERBATION
	494.1 - (ICD9) BRONCHIECTASIS WITH ACUTE EXACERBATION
	496 - (ICD9) CHRONIC AIRWAY OBSTRUCTION NOT ELSEWHERE CLASSIFIED
	The occurrence of Outpatient with the following attributes:
	Diagnosis Code (Any Position) is any of: { “415.0”, “416.8”, “416.9”, “491”, “491.0”, “491.1”, “491.2”, “491.20”, “491.21”, “491.22”, “491.8”, “491.9”, “492”, “492.0”, “492.8”, “493”, “493.0”, “493.00”, “493.01”, “493.02”, “493.1”, “493.10”, “493.11”, “493.12”, “493.2”, “493.20”, “493.21”, “493.22”, “493.8”, “493.81”, “493.82”, “493.9”, “493.90”, “493.91”, “493.92”, “494”, “494.0”, “494.1”, “496”…
	415.0 - (ICD9) ACUTE COR PULMONALE
	416.8 - (ICD9) OTHER CHRONIC PULMONARY HEART DISEASES
	416.9 - (ICD9) CHRONIC PULMONARY HEART DISEASE UNSPECIFIED
	491 - (ICD9) CHRONIC BRONCHITIS
	491.0 - (ICD9) SIMPLE CHRONIC BRONCHITIS
	491.1 - (ICD9) MUCOPURULENT CHRONIC BRONCHITIS
	491.2 - (ICD9) OBSTRUCTIVE CHRONIC BRONCHITIS
	491.20 - (ICD9) OBSTRUCTIVE CHRONIC BRONCHITIS WITHOUT EXACERBATION
	491.21 - (ICD9) OBSTRUCTIVE CHRONIC BRONCHITIS WITH (ACUTE) EXACERBATION
	491.22 - (ICD9) OBSTRUCTIVE CHRONIC BRONCHITIS WITH ACUTE BRONCHITIS
	491.8 - (ICD9) OTHER CHRONIC BRONCHITIS
	491.9 - (ICD9) UNSPECIFIED CHRONIC BRONCHITIS
	492 - (ICD9) EMPHYSEMA
	492.0 - (ICD9) EMPHYSEMATOUS BLEB
	492.8 - (ICD9) OTHER EMPHYSEMA
	493 - (ICD9) ASTHMA
	493.0 - (ICD9) EXTRINSIC ASTHMA
	493.00 - (ICD9) EXTRINSIC ASTHMA UNSPECIFIED
	493.01 - (ICD9) EXTRINSIC ASTHMA WITH STATUS ASTHMATICUS
	493.02 - (ICD9) EXTRINSIC ASTHMA WITH (ACUTE) EXACERBATION
	493.1 - (ICD9) INTRINSIC ASTHMA
	493.10 - (ICD9) INTRINSIC ASTHMA UNSPECIFIED
	493.11 - (ICD9) INTRINSIC ASTHMA WITH STATUS ASTHMATICUS
	493.12 - (ICD9) INTRINSIC ASTHMA WITH (ACUTE) EXACERBATION
	493.2 - (ICD9) CHRONIC OBSTRUCTIVE ASTHMA
	493.20 - (ICD9) CHRONIC OBSTRUCTIVE ASTHMA UNSPECIFIED
	493.21 - (ICD9) CHRONIC OBSTRUCTIVE ASTHMA WITH STATUS ASTHMATICUS
	493.22 - (ICD9) CHRONIC OBSTRUCTIVE ASTHMA WITH (ACUTE) EXACERBATION
	493.8 - (ICD9) OTHER SPECIFIED ASTHMA
	493.81 - (ICD9) EXERCISE-INDUCED BRONCHOSPASM
	493.82 - (ICD9) COUGH VARIANT ASTHMA
	493.9 - (ICD9) ASTHMA UNSPECIFIED
	493.90 - (ICD9) ASTHMA UNSPECIFIED
	493.91 - (ICD9) ASTHMA UNSPECIFIED TYPE WITH STATUS ASTHMATICUS
	493.92 - (ICD9) ASTHMA UNSPECIFIED WITH (ACUTE) EXACERBATION
	494 - (ICD9) BRONCHIECTASIS
	494.0 - (ICD9) BRONCHIECTASIS WITHOUT ACUTE EXACERBATION
	494.1 - (ICD9) BRONCHIECTASIS WITH ACUTE EXACERBATION
	496 - (ICD9) CHRONIC AIRWAY OBSTRUCTION NOT ELSEWHERE CLASSIFIED
Combined Comorbidity Index COMPONENT 11 of 20: Coagulopathy
This event measure was defined as occurring when any of the following criteria were met:
	The occurrence of Inpatient with the following attributes:
	Diagnosis Code (Any Position) is any of: { “286”, “286.0”, “286.1”, “286.2”, “286.3”, “286.4”, “286.5”, “286.52”, “286.53”, “286.59”, “286.6”, “286.7”, “286.9”, “287.1”, “287.3”, “287.30”, “287.31”, “287.32”, “287.33”, “287.39”, “287.4”, “287.41”, “287.49”, “287.5”, “D68.0”, “D68.1”, “D68.2”, “D68.3”, “D68.4”, “D68.8”, “D68.9”, “D69.1”, “D69.3”, “D69.4”, “D69.5”, “D69.6”, “D65”, “D66”, “D67” }
	286 - (ICD9) COAGULATION DEFECTS
	286.0 - (ICD9) CONGENITAL FACTOR VIII DISORDER
	286.1 - (ICD9) CONGENITAL FACTOR IX DISORDER
	286.2 - (ICD9) CONGENITAL FACTOR XI DEFICIENCY
	286.3 - (ICD9) CONGENITAL DEFICIENCY OF OTHER CLOTTING FACTORS
	286.4 - (ICD9) VON WILLEBRAND’S DISEASE
	286.5 - (ICD9) HEMORRHAGIC DISORDER DUE TO INTRINSIC CIRCULATING ANTICOAGULANTS, ANTIBODIES OR INHIBITORS
	286.52 - (ICD9) ACQUIRED HEMOPHILIA
	286.53 - (ICD9) ANTIPHOSPHOLIPID ANTIBODY WITH HEMORRHAGIC DISORDER
	286.59 - (ICD9) OTHER HEMORRHAGIC DISORDER DUE TO INTRINSIC CIRCULATING ANTICOAGULANTS, ANTIBODIES OR INHIBITORS
	286.6 - (ICD9) DEFIBRINATION SYNDROME
	286.7 - (ICD9) ACQUIRED COAGULATION FACTOR DEFICIENCY
	286.9 - (ICD9) OTHER AND UNSPECIFIED COAGULATION DEFECTS
	287.1 - (ICD9) QUALITATIVE PLATELET DEFECTS
	287.3 - (ICD9) PRIMARY THROMBOCYTOPENIA
	287.30 - (ICD9) PRIMARY THROMBOCYTOPENIA UNSPECIFIED
	287.31 - (ICD9) IMMUNE THROMBOCYTOPENIC PURPURA
	287.32 - (ICD9) EVANS SYNDROME
	287.33 - (ICD9) CONGENITAL AND HEREDITARY THROMBOCYTOPENIC PURPURA
	287.39 - (ICD9) OTHER PRIMARY THROMBOCYTOPENIA
	287.4 - (ICD9) SECONDARY THROMBOCYTOPENIA
	287.41 - (ICD9) POSTTRANSFUSION PURPURA
	287.49 - (ICD9) OTHER SECONDARY THROMBOCYTOPENIA
	287.5 - (ICD9) THROMBOCYTOPENIA UNSPECIFIED
	The occurrence of Outpatient with the following attributes:
	Diagnosis Code (Any Position) is any of: { “286”, “286.0”, “286.1”, “286.2”, “286.3”, “286.4”, “286.5”, “286.52”, “286.53”, “286.59”, “286.6”, “286.7”, “286.9”, “287.1”, “287.3”, “287.30”, “287.31”, “287.32”, “287.33”, “287.39”, “287.4”, “287.41”, “287.49”, “287.5”, “D65”, “D66”, “D67”, “D68.0”, “D68.1”, “D68.2”, “D68.3”, “D68.4”, “D68.8”, “D68.9”, “D69.1”, “D69.3”, “D69.4”, “D69.5”, “D69.6” }
	286 - (ICD9) COAGULATION DEFECTS
	286.0 - (ICD9) CONGENITAL FACTOR VIII DISORDER
	286.1 - (ICD9) CONGENITAL FACTOR IX DISORDER
	286.2 - (ICD9) CONGENITAL FACTOR XI DEFICIENCY
	286.3 - (ICD9) CONGENITAL DEFICIENCY OF OTHER CLOTTING FACTORS
	286.4 - (ICD9) VON WILLEBRAND’S DISEASE
	286.5 - (ICD9) HEMORRHAGIC DISORDER DUE TO INTRINSIC CIRCULATING ANTICOAGULANTS, ANTIBODIES OR INHIBITORS
	286.52 - (ICD9) ACQUIRED HEMOPHILIA
	286.53 - (ICD9) ANTIPHOSPHOLIPID ANTIBODY WITH HEMORRHAGIC DISORDER
	286.59 - (ICD9) OTHER HEMORRHAGIC DISORDER DUE TO INTRINSIC CIRCULATING ANTICOAGULANTS, ANTIBODIES OR INHIBITORS
	286.6 - (ICD9) DEFIBRINATION SYNDROME
	286.7 - (ICD9) ACQUIRED COAGULATION FACTOR DEFICIENCY
	286.9 - (ICD9) OTHER AND UNSPECIFIED COAGULATION DEFECTS
	287.1 - (ICD9) QUALITATIVE PLATELET DEFECTS
	287.3 - (ICD9) PRIMARY THROMBOCYTOPENIA
	287.30 - (ICD9) PRIMARY THROMBOCYTOPENIA UNSPECIFIED
	287.31 - (ICD9) IMMUNE THROMBOCYTOPENIC PURPURA
	287.32 - (ICD9) EVANS SYNDROME
	287.33 - (ICD9) CONGENITAL AND HEREDITARY THROMBOCYTOPENIC PURPURA
	287.39 - (ICD9) OTHER PRIMARY THROMBOCYTOPENIA
	287.4 - (ICD9) SECONDARY THROMBOCYTOPENIA
	287.41 - (ICD9) POSTTRANSFUSION PURPURA
	287.49 - (ICD9) OTHER SECONDARY THROMBOCYTOPENIA
	287.5 - (ICD9) THROMBOCYTOPENIA UNSPECIFIED
Combined Comorbidity Index COMPONENT 12 of 20: Compdiabetes
This event measure was defined as occurring when any of the following criteria were met:
	The occurrence of Inpatient with the following attributes:
	Diagnosis Code (Any Position) is any of: { “250.4”, “250.40”, “250.41”, “250.42”, “250.43”, “250.5”, “250.50”, “250.51”, “250.52”, “250.53”, “250.6”, “250.60”, “250.61”, “250.62”, “250.63”, “250.70”, “250.71”, “250.72”, “250.73”, “250.90”, “250.91”, “250.92”, “250.93”, “E102”, “E102.1”, “E102.2”, “E102.9”, “E103”, “E103.1”, “E103.11”, “E103.19”, “E103.2”, “E103.21”, “E103.29”, “E103.3”, “E103.31”…
	250.4 - (ICD9) DIABETES WITH RENAL MANIFESTATIONS
	250.40 - (ICD9) DIABETES WITH RENAL MANIFESTATIONS TYPE II OR UNSPECIFIED TYPE NOT STATED AS UNCONTROLLED
	250.41 - (ICD9) DIABETES WITH RENAL MANIFESTATIONS TYPE I [JUVENILE TYPE] NOT STATED AS UNCONTROLLED
	250.42 - (ICD9) DIABETES WITH RENAL MANIFESTATIONS TYPE II OR UNSPECIFIED TYPE UNCONTROLLED
	250.43 - (ICD9) DIABETES WITH RENAL MANIFESTATIONS TYPE I [JUVENILE TYPE] UNCONTROLLED
	250.5 - (ICD9) DIABETES WITH OPHTHALMIC MANIFESTATIONS
	250.50 - (ICD9) DIABETES WITH OPHTHALMIC MANIFESTATIONS TYPE II OR UNSPECIFIED TYPE NOT STATED AS UNCONTROLLED
	250.51 - (ICD9) DIABETES WITH OPHTHALMIC MANIFESTATIONS TYPE I [JUVENILE TYPE] NOT STATED AS UNCONTROLLED
	250.52 - (ICD9) DIABETES WITH OPHTHALMIC MANIFESTATIONS TYPE II OR UNSPECIFIED TYPE UNCONTROLLED
	250.53 - (ICD9) DIABETES WITH OPHTHALMIC MANIFESTATIONS TYPE I [JUVENILE TYPE] UNCONTROLLED
	250.6 - (ICD9) DIABETES WITH NEUROLOGICAL MANIFESTATIONS
	250.60 - (ICD9) DIABETES WITH NEUROLOGICAL MANIFESTATIONS TYPE II OR UNSPECIFIED TYPE NOT STATED AS UNCONTROLLED
	250.61 - (ICD9) DIABETES WITH NEUROLOGICAL MANIFESTATIONS TYPE I [JUVENILE TYPE] NOT STATED AS UNCONTROLLED
	250.62 - (ICD9) DIABETES WITH NEUROLOGICAL MANIFESTATIONS TYPE II OR UNSPECIFIED TYPE UNCONTROLLED
	250.63 - (ICD9) DIABETES WITH NEUROLOGICAL MANIFESTATIONS TYPE I [JUVENILE TYPE] UNCONTROLLED
	250.70 - (ICD9) DIABETES WITH PERIPHERAL CIRCULATORY DISORDERS TYPE II OR UNSPECIFIED TYPE NOT STATED AS UNCONTROLLED
	250.71 - (ICD9) DIABETES WITH PERIPHERAL CIRCULATORY DISORDERS TYPE I [JUVENILE TYPE] NOT STATED AS UNCONTROLLED
	250.72 - (ICD9) DIABETES WITH PERIPHERAL CIRCULATORY DISORDERS TYPE II OR UNSPECIFIED TYPE UNCONTROLLED
	250.73 - (ICD9) DIABETES WITH PERIPHERAL CIRCULATORY DISORDERS TYPE I [JUVENILE TYPE] UNCONTROLLED
	250.90 - (ICD9) DIABETES WITH UNSPECIFIED COMPLICATION TYPE II OR UNSPECIFIED TYPE NOT STATED AS UNCONTROLLED
	250.91 - (ICD9) DIABETES WITH UNSPECIFIED COMPLICATION TYPE I [JUVENILE TYPE] NOT STATED AS UNCONTROLLED
	250.92 - (ICD9) DIABETES WITH UNSPECIFIED COMPLICATION TYPE II OR UNSPECIFIED TYPE UNCONTROLLED
	250.93 - (ICD9) DIABETES WITH UNSPECIFIED COMPLICATION TYPE I [JUVENILE TYPE] UNCONTROLLED
	The occurrence of Outpatient with the following attributes:
	Diagnosis Code (Any Position) is any of: { “250.4”, “250.40”, “250.41”, “250.42”, “250.43”, “250.5”, “250.50”, “250.51”, “250.52”, “250.53”, “250.6”, “250.60”, “250.61”, “250.62”, “250.63”, “250.70”, “250.71”, “250.72”, “250.73”, “250.90”, “250.91”, “250.92”, “250.93”, “E102”, “E102.1”, “E102.2”, “E102.9”, “E103”, “E103.1”, “E103.11”, “E103.19”, “E103.2”, “E103.21”, “E103.29”, “E103.3”, “E103.31”…
	250.4 - (ICD9) DIABETES WITH RENAL MANIFESTATIONS
	250.40 - (ICD9) DIABETES WITH RENAL MANIFESTATIONS TYPE II OR UNSPECIFIED TYPE NOT STATED AS UNCONTROLLED
	250.41 - (ICD9) DIABETES WITH RENAL MANIFESTATIONS TYPE I [JUVENILE TYPE] NOT STATED AS UNCONTROLLED
	250.42 - (ICD9) DIABETES WITH RENAL MANIFESTATIONS TYPE II OR UNSPECIFIED TYPE UNCONTROLLED
	250.43 - (ICD9) DIABETES WITH RENAL MANIFESTATIONS TYPE I [JUVENILE TYPE] UNCONTROLLED
	250.5 - (ICD9) DIABETES WITH OPHTHALMIC MANIFESTATIONS
	250.50 - (ICD9) DIABETES WITH OPHTHALMIC MANIFESTATIONS TYPE II OR UNSPECIFIED TYPE NOT STATED AS UNCONTROLLED
	250.51 - (ICD9) DIABETES WITH OPHTHALMIC MANIFESTATIONS TYPE I [JUVENILE TYPE] NOT STATED AS UNCONTROLLED
	250.52 - (ICD9) DIABETES WITH OPHTHALMIC MANIFESTATIONS TYPE II OR UNSPECIFIED TYPE UNCONTROLLED
	250.53 - (ICD9) DIABETES WITH OPHTHALMIC MANIFESTATIONS TYPE I [JUVENILE TYPE] UNCONTROLLED
	250.6 - (ICD9) DIABETES WITH NEUROLOGICAL MANIFESTATIONS
	250.60 - (ICD9) DIABETES WITH NEUROLOGICAL MANIFESTATIONS TYPE II OR UNSPECIFIED TYPE NOT STATED AS UNCONTROLLED
	250.61 - (ICD9) DIABETES WITH NEUROLOGICAL MANIFESTATIONS TYPE I [JUVENILE TYPE] NOT STATED AS UNCONTROLLED
	250.62 - (ICD9) DIABETES WITH NEUROLOGICAL MANIFESTATIONS TYPE II OR UNSPECIFIED TYPE UNCONTROLLED
	250.63 - (ICD9) DIABETES WITH NEUROLOGICAL MANIFESTATIONS TYPE I [JUVENILE TYPE] UNCONTROLLED
	250.70 - (ICD9) DIABETES WITH PERIPHERAL CIRCULATORY DISORDERS TYPE II OR UNSPECIFIED TYPE NOT STATED AS UNCONTROLLED
	250.71 - (ICD9) DIABETES WITH PERIPHERAL CIRCULATORY DISORDERS TYPE I [JUVENILE TYPE] NOT STATED AS UNCONTROLLED
	250.72 - (ICD9) DIABETES WITH PERIPHERAL CIRCULATORY DISORDERS TYPE II OR UNSPECIFIED TYPE UNCONTROLLED
	250.73 - (ICD9) DIABETES WITH PERIPHERAL CIRCULATORY DISORDERS TYPE I [JUVENILE TYPE] UNCONTROLLED
	250.90 - (ICD9) DIABETES WITH UNSPECIFIED COMPLICATION TYPE II OR UNSPECIFIED TYPE NOT STATED AS UNCONTROLLED
	250.91 - (ICD9) DIABETES WITH UNSPECIFIED COMPLICATION TYPE I [JUVENILE TYPE] NOT STATED AS UNCONTROLLED
	250.92 - (ICD9) DIABETES WITH UNSPECIFIED COMPLICATION TYPE II OR UNSPECIFIED TYPE UNCONTROLLED
	250.93 - (ICD9) DIABETES WITH UNSPECIFIED COMPLICATION TYPE I [JUVENILE TYPE] UNCONTROLLED
Combined Comorbidity Index COMPONENT 13 of 20: Anemia
This event measure was defined as occurring when any of the following criteria were met:
	The occurrence of Inpatient with the following attributes:
	Diagnosis Code (Any Position) is any of: { “280.1”, “280.8”, “280.9”, “281”, “281.0”, “281.1”, “281.2”, “281.3”, “281.4”, “281.8”, “281.9”, “285.9”, “D50.1”, “D50.8”, “D50.9”, “D64.9”, “D51.0”, “D51.1”, “D51.2”, “D51.3”, “D51.8”, “D51.9”, “D52.0”, “D52.1”, “D52.8”, “D52.9”, “D53.0”, “D53.1”, “D53.2”, “D53.8”, “D53.9” }
	280.1 - (ICD9) IRON DEFICIENCY ANEMIA SECONDARY TO INADEQUATE DIETARY IRON INTAKE
	280.8 - (ICD9) OTHER SPECIFIED IRON DEFICIENCY ANEMIAS
	280.9 - (ICD9) IRON DEFICIENCY ANEMIA UNSPECIFIED
	281 - (ICD9) OTHER DEFICIENCY ANEMIAS
	281.0 - (ICD9) PERNICIOUS ANEMIA
	281.1 - (ICD9) OTHER VITAMIN B12 DEFICIENCY ANEMIA
	281.2 - (ICD9) FOLATE-DEFICIENCY ANEMIA
	281.3 - (ICD9) OTHER SPECIFIED MEGALOBLASTIC ANEMIAS NOT ELSEWHERE CLASSIFIED
	281.4 - (ICD9) PROTEIN-DEFICIENCY ANEMIA
	281.8 - (ICD9) ANEMIA ASSOCIATED WITH OTHER SPECIFIED NUTRITIONAL DEFICIENCY
	281.9 - (ICD9) UNSPECIFIED DEFICIENCY ANEMIA
	285.9 - (ICD9) ANEMIA UNSPECIFIED
	The occurrence of Outpatient with the following attributes:
	Diagnosis Code (Any Position) is any of: { “280.1”, “280.8”, “280.9”, “281”, “281.0”, “281.1”, “281.2”, “281.3”, “281.4”, “281.8”, “281.9”, “285.9”, “D50.1”, “D50.8”, “D50.9”, “D51.0”, “D51.1”, “D51.2”, “D51.3”, “D51.8”, “D51.9”, “D52.0”, “D52.1”, “D52.8”, “D52.9”, “D53.0”, “D53.1”, “D53.2”, “D53.8”, “D53.9”, “D64.9” }
	280.1 - (ICD9) IRON DEFICIENCY ANEMIA SECONDARY TO INADEQUATE DIETARY IRON INTAKE
	280.8 - (ICD9) OTHER SPECIFIED IRON DEFICIENCY ANEMIAS
	280.9 - (ICD9) IRON DEFICIENCY ANEMIA UNSPECIFIED
	281 - (ICD9) OTHER DEFICIENCY ANEMIAS
	281.0 - (ICD9) PERNICIOUS ANEMIA
	281.1 - (ICD9) OTHER VITAMIN B12 DEFICIENCY ANEMIA
	281.2 - (ICD9) FOLATE-DEFICIENCY ANEMIA
	281.3 - (ICD9) OTHER SPECIFIED MEGALOBLASTIC ANEMIAS NOT ELSEWHERE CLASSIFIED
	281.4 - (ICD9) PROTEIN-DEFICIENCY ANEMIA
	281.8 - (ICD9) ANEMIA ASSOCIATED WITH OTHER SPECIFIED NUTRITIONAL DEFICIENCY
	281.9 - (ICD9) UNSPECIFIED DEFICIENCY ANEMIA
	285.9 - (ICD9) ANEMIA UNSPECIFIED
Combined Comorbidity Index COMPONENT 14 of 20: Electrolytes
This event measure was defined as occurring when any of the following criteria were met:
	The occurrence of Inpatient with the following attributes:
	Diagnosis Code (Any Position) is any of: { “276”, “276.0”, “276.1”, “276.2”, “276.3”, “276.4”, “276.5”, “276.50”, “276.51”, “276.52”, “276.6”, “276.61”, “276.69”, “276.7”, “276.8”, “276.9”, “E86”, “E87” }
	276 - (ICD9) DISORDERS OF FLUID ELECTROLYTE AND ACID-BASE BALANCE
	276.0 - (ICD9) HYPEROSMOLALITY AND/OR HYPERNATREMIA
	276.1 - (ICD9) HYPOSMOLALITY AND/OR HYPONATREMIA
	276.2 - (ICD9) ACIDOSIS
	276.3 - (ICD9) ALKALOSIS
	276.4 - (ICD9) MIXED ACID-BASE BALANCE DISORDER
	276.5 - (ICD9) VOLUME DEPLETION
	276.50 - (ICD9) VOLUME DEPLETION UNSPECIFIED
	276.51 - (ICD9) DEHYDRATION
	276.52 - (ICD9) HYPOVOLEMIA
	276.6 - (ICD9) FLUID OVERLOAD
	276.61 - (ICD9) TRANSFUSION ASSOCIATED CIRCULATORY OVERLOAD
	276.69 - (ICD9) OTHER FLUID OVERLOAD
	276.7 - (ICD9) HYPERPOTASSEMIA
	276.8 - (ICD9) HYPOPOTASSEMIA
	276.9 - (ICD9) ELECTROLYTE AND FLUID DISORDERS NOT ELSEWHERE CLASSIFIED
	The occurrence of Outpatient with the following attributes:
	Diagnosis Code (Any Position) is any of: { “276”, “276.0”, “276.1”, “276.2”, “276.3”, “276.4”, “276.5”, “276.50”, “276.51”, “276.52”, “276.6”, “276.61”, “276.69”, “276.7”, “276.8”, “276.9”, “E86”, “E87” }
	276 - (ICD9) DISORDERS OF FLUID ELECTROLYTE AND ACID-BASE BALANCE
	276.0 - (ICD9) HYPEROSMOLALITY AND/OR HYPERNATREMIA
	276.1 - (ICD9) HYPOSMOLALITY AND/OR HYPONATREMIA
	276.2 - (ICD9) ACIDOSIS
	276.3 - (ICD9) ALKALOSIS
	276.4 - (ICD9) MIXED ACID-BASE BALANCE DISORDER
	276.5 - (ICD9) VOLUME DEPLETION
	276.50 - (ICD9) VOLUME DEPLETION UNSPECIFIED
	276.51 - (ICD9) DEHYDRATION
	276.52 - (ICD9) HYPOVOLEMIA
	276.6 - (ICD9) FLUID OVERLOAD
	276.61 - (ICD9) TRANSFUSION ASSOCIATED CIRCULATORY OVERLOAD
	276.69 - (ICD9) OTHER FLUID OVERLOAD
	276.7 - (ICD9) HYPERPOTASSEMIA
	276.8 - (ICD9) HYPOPOTASSEMIA
	276.9 - (ICD9) ELECTROLYTE AND FLUID DISORDERS NOT ELSEWHERE CLASSIFIED
Combined Comorbidity Index COMPONENT 15 of 20: Liver
This event measure was defined as occurring when any of the following criteria were met:
	The occurrence of Inpatient with the following attributes:
	Diagnosis Code (Any Position) is any of: { “070.32”, “070.33”, “070.54”, “456.0”, “456.1”, “456.20”, “456.21”, “527.3”, “571.0”, “571.2”, “571.3”, “571.49”, “571.5”, “571.6”, “571.8”, “571.9”, “572.8”, “B18”, “B18.0”, “B18.1”, “B18.2”, “B18.8”, “B18.9”, “I85”, “I85.0”, “I85.00”, “I85.01”, “I85.1”, “I85.10”, “I85.11”, “I86.4”, “K70”, “K70.0”, “K70.1”, “K70.10”, “K70.11”, “K70.2”, “K70.3”, “K70.30”…
	070.32 - (ICD9) CHRONIC VIRAL HEPATITIS B WITHOUT HEPATIC COMA WITHOUT HEPATITIS DELTA
	070.33 - (ICD9) CHRONIC VIRAL HEPATITIS B WITHOUT HEPATIC COMA WITH HEPATITIS DELTA
	070.54 - (ICD9) CHRONIC HEPATITIS C WITHOUT HEPATIC COMA
	456.0 - (ICD9) ESOPHAGEAL VARICES WITH BLEEDING
	456.1 - (ICD9) ESOPHAGEAL VARICES WITHOUT BLEEDING
	456.20 - (ICD9) ESOPHAGEAL VARICES IN DISEASES CLASSIFIED ELSEWHERE WITH BLEEDING
	456.21 - (ICD9) ESOPHAGEAL VARICES IN DISEASES CLASSIFIED ELSEWHERE WITHOUT BLEEDING
	527.3 - (ICD9) ABSCESS OF SALIVARY GLAND
	571.0 - (ICD9) ALCOHOLIC FATTY LIVER
	571.2 - (ICD9) ALCOHOLIC CIRRHOSIS OF LIVER
	571.3 - (ICD9) ALCOHOLIC LIVER DAMAGE UNSPECIFIED
	571.49 - (ICD9) OTHER CHRONIC HEPATITIS
	571.5 - (ICD9) CIRRHOSIS OF LIVER WITHOUT ALCOHOL
	571.6 - (ICD9) BILIARY CIRRHOSIS
	571.8 - (ICD9) OTHER CHRONIC NONALCOHOLIC LIVER DISEASE
	571.9 - (ICD9) UNSPECIFIED CHRONIC LIVER DISEASE WITHOUT ALCOHOL
	572.8 - (ICD9) OTHER SEQUELAE OF CHRONIC LIVER DISEASE
	The occurrence of Outpatient with the following attributes:
	Diagnosis Code (Any Position) is any of: { “070.32”, “070.33”, “070.54”, “456.0”, “456.1”, “456.20”, “456.21”, “527.3”, “571.0”, “571.2”, “571.3”, “571.49”, “571.5”, “571.6”, “571.8”, “571.9”, “572.8”, “B18”, “B18.0”, “B18.1”, “B18.2”, “B18.8”, “B18.9”, “I85”, “I85.0”, “I85.00”, “I85.01”, “I85.1”, “I85.10”, “I85.11”, “I86.4”, “K70”, “K70.0”, “K70.1”, “K70.10”, “K70.11”, “K70.2”, “K70.3”, “K70.30”…
	070.32 - (ICD9) CHRONIC VIRAL HEPATITIS B WITHOUT HEPATIC COMA WITHOUT HEPATITIS DELTA
	070.33 - (ICD9) CHRONIC VIRAL HEPATITIS B WITHOUT HEPATIC COMA WITH HEPATITIS DELTA
	070.54 - (ICD9) CHRONIC HEPATITIS C WITHOUT HEPATIC COMA
	456.0 - (ICD9) ESOPHAGEAL VARICES WITH BLEEDING
	456.1 - (ICD9) ESOPHAGEAL VARICES WITHOUT BLEEDING
	456.20 - (ICD9) ESOPHAGEAL VARICES IN DISEASES CLASSIFIED ELSEWHERE WITH BLEEDING
	456.21 - (ICD9) ESOPHAGEAL VARICES IN DISEASES CLASSIFIED ELSEWHERE WITHOUT BLEEDING
	527.3 - (ICD9) ABSCESS OF SALIVARY GLAND
	571.0 - (ICD9) ALCOHOLIC FATTY LIVER
	571.2 - (ICD9) ALCOHOLIC CIRRHOSIS OF LIVER
	571.3 - (ICD9) ALCOHOLIC LIVER DAMAGE UNSPECIFIED
	571.49 - (ICD9) OTHER CHRONIC HEPATITIS
	571.5 - (ICD9) CIRRHOSIS OF LIVER WITHOUT ALCOHOL
	571.6 - (ICD9) BILIARY CIRRHOSIS
	571.8 - (ICD9) OTHER CHRONIC NONALCOHOLIC LIVER DISEASE
	571.9 - (ICD9) UNSPECIFIED CHRONIC LIVER DISEASE WITHOUT ALCOHOL
	572.8 - (ICD9) OTHER SEQUELAE OF CHRONIC LIVER DISEASE
Combined Comorbidity Index COMPONENT 16 of 20: PVD
This event measure was defined as occurring when any of the following criteria were met:
	The occurrence of Inpatient with the following attributes:
	Diagnosis Code (Any Position) is any of: { “440”, “440.0”, “440.1”, “440.2”, “440.20”, “440.21”, “440.22”, “440.23”, “440.24”, “440.29”, “440.3”, “440.30”, “440.31”, “440.32”, “440.4”, “440.8”, “440.9”, “441.2”, “441.3”, “441.4”, “441.7”, “441.9”, “443.1”, “443.2”, “443.21”, “443.22”, “443.23”, “443.24”, “443.29”, “443.8”, “443.81”, “443.82”, “443.89”, “443.9”, “447.1”, “557.1”, “557.9”, “V43.4”,…
	440 - (ICD9) ATHEROSCLEROSIS
	440.0 - (ICD9) ATHEROSCLEROSIS OF AORTA
	440.1 - (ICD9) ATHEROSCLEROSIS OF RENAL ARTERY
	440.2 - (ICD9) ATHEROSCLEROSIS OF NATIVE ARTERIES OF THE EXTREMITIES
	440.20 - (ICD9) ATHEROSCLEROSIS OF NATIVE ARTERIES OF THE EXTREMITIES UNSPECIFIED
	440.21 - (ICD9) ATHEROSCLEROSIS OF NATIVE ARTERIES OF THE EXTREMITIES WITH INTERMITTENT CLAUDICATION
	440.22 - (ICD9) ATHEROSCLEROSIS OF NATIVE ARTERIES OF THE EXTREMITIES WITH REST PAIN
	440.23 - (ICD9) ATHEROSCLEROSIS OF NATIVE ARTERIES OF THE EXTREMITIES WITH ULCERATION
	440.24 - (ICD9) ATHEROSCLEROSIS OF NATIVE ARTERIES OF THE EXTREMITIES WITH GANGRENE
	440.29 - (ICD9) OTHER ATHEROSCLEROSIS OF NATIVE ARTERIES OF THE EXTREMITIES
	440.3 - (ICD9) ATHEROSCLEROSIS OF BYPASS GRAFT OF THE EXTREMITIES
	440.30 - (ICD9) ATHEROSCLEROSIS OF UNSPECIFIED BYPASS GRAFT OF THE EXTREMITIES
	440.31 - (ICD9) ATHEROSCLEROSIS OF AUTOLOGOUS VEIN BYPASS GRAFT OF THE EXTREMITIES
	440.32 - (ICD9) ATHEROSCLEROSIS OF NONAUTOLOGOUS BIOLOGICAL BYPASS GRAFT OF THE EXTREMITIES
	440.4 - (ICD9) CHRONIC TOTAL OCCLUSION OF ARTERY OF THE EXTREMITIES
	440.8 - (ICD9) ATHEROSCLEROSIS OF OTHER SPECIFIED ARTERIES
	440.9 - (ICD9) GENERALIZED AND UNSPECIFIED ATHEROSCLEROSIS
	441.2 - (ICD9) THORACIC ANEURYSM WITHOUT RUPTURE
	441.3 - (ICD9) ABDOMINAL ANEURYSM RUPTURED
	441.4 - (ICD9) ABDOMINAL ANEURYSM WITHOUT RUPTURE
	441.7 - (ICD9) THORACOABDOMINAL ANEURYSM WITHOUT RUPTURE
	441.9 - (ICD9) AORTIC ANEURYSM OF UNSPECIFIED SITE WITHOUT RUPTURE
	443.1 - (ICD9) THROMBOANGIITIS OBLITERANS (BUERGER’S DISEASE)
	443.2 - (ICD9) OTHER ARTERIAL DISSECTION
	443.21 - (ICD9) DISSECTION OF CAROTID ARTERY
	443.22 - (ICD9) DISSECTION OF ILIAC ARTERY
	443.23 - (ICD9) DISSECTION OF RENAL ARTERY
	443.24 - (ICD9) DISSECTION OF VERTEBRAL ARTERY
	443.29 - (ICD9) DISSECTION OF OTHER ARTERY
	443.8 - (ICD9) OTHER SPECIFIED PERIPHERAL VASCULAR DISEASES
	443.81 - (ICD9) PERIPHERAL ANGIOPATHY IN DISEASES CLASSIFIED ELSEWHERE
	443.82 - (ICD9) ERYTHROMELALGIA
	443.89 - (ICD9) OTHER PERIPHERAL VASCULAR DISEASE
	443.9 - (ICD9) PERIPHERAL VASCULAR DISEASE UNSPECIFIED
	447.1 - (ICD9) STRICTURE OF ARTERY
	557.1 - (ICD9) CHRONIC VASCULAR INSUFFICIENCY OF INTESTINE
	557.9 - (ICD9) UNSPECIFIED VASCULAR INSUFFICIENCY OF INTESTINE
	V43.4 - Code overlap - (ICD9) BLOOD VESSEL REPLACED BY OTHER MEANS; (ICD10) Person boarding or alighting a car injured in collision with car, pick-up truck or van
	The occurrence of Outpatient with the following attributes:
	Diagnosis Code (Any Position) is any of: { “440”, “440.0”, “440.1”, “440.2”, “440.20”, “440.21”, “440.22”, “440.23”, “440.24”, “440.29”, “440.3”, “440.30”, “440.31”, “440.32”, “440.4”, “440.8”, “440.9”, “441.2”, “441.3”, “441.4”, “441.7”, “441.9”, “443.1”, “443.2”, “443.21”, “443.22”, “443.23”, “443.24”, “443.29”, “443.8”, “443.81”, “443.82”, “443.89”, “443.9”, “447.1”, “557.1”, “557.9”, “V43.4”,…
	440 - (ICD9) ATHEROSCLEROSIS
	440.0 - (ICD9) ATHEROSCLEROSIS OF AORTA
	440.1 - (ICD9) ATHEROSCLEROSIS OF RENAL ARTERY
	440.2 - (ICD9) ATHEROSCLEROSIS OF NATIVE ARTERIES OF THE EXTREMITIES
	440.20 - (ICD9) ATHEROSCLEROSIS OF NATIVE ARTERIES OF THE EXTREMITIES UNSPECIFIED
	440.21 - (ICD9) ATHEROSCLEROSIS OF NATIVE ARTERIES OF THE EXTREMITIES WITH INTERMITTENT CLAUDICATION
	440.22 - (ICD9) ATHEROSCLEROSIS OF NATIVE ARTERIES OF THE EXTREMITIES WITH REST PAIN
	440.23 - (ICD9) ATHEROSCLEROSIS OF NATIVE ARTERIES OF THE EXTREMITIES WITH ULCERATION
	440.24 - (ICD9) ATHEROSCLEROSIS OF NATIVE ARTERIES OF THE EXTREMITIES WITH GANGRENE
	440.29 - (ICD9) OTHER ATHEROSCLEROSIS OF NATIVE ARTERIES OF THE EXTREMITIES
	440.3 - (ICD9) ATHEROSCLEROSIS OF BYPASS GRAFT OF THE EXTREMITIES
	440.30 - (ICD9) ATHEROSCLEROSIS OF UNSPECIFIED BYPASS GRAFT OF THE EXTREMITIES
	440.31 - (ICD9) ATHEROSCLEROSIS OF AUTOLOGOUS VEIN BYPASS GRAFT OF THE EXTREMITIES
	440.32 - (ICD9) ATHEROSCLEROSIS OF NONAUTOLOGOUS BIOLOGICAL BYPASS GRAFT OF THE EXTREMITIES
	440.4 - (ICD9) CHRONIC TOTAL OCCLUSION OF ARTERY OF THE EXTREMITIES
	440.8 - (ICD9) ATHEROSCLEROSIS OF OTHER SPECIFIED ARTERIES
	440.9 - (ICD9) GENERALIZED AND UNSPECIFIED ATHEROSCLEROSIS
	441.2 - (ICD9) THORACIC ANEURYSM WITHOUT RUPTURE
	441.3 - (ICD9) ABDOMINAL ANEURYSM RUPTURED
	441.4 - (ICD9) ABDOMINAL ANEURYSM WITHOUT RUPTURE
	441.7 - (ICD9) THORACOABDOMINAL ANEURYSM WITHOUT RUPTURE
	441.9 - (ICD9) AORTIC ANEURYSM OF UNSPECIFIED SITE WITHOUT RUPTURE
	443.1 - (ICD9) THROMBOANGIITIS OBLITERANS (BUERGER’S DISEASE)
	443.2 - (ICD9) OTHER ARTERIAL DISSECTION
	443.21 - (ICD9) DISSECTION OF CAROTID ARTERY
	443.22 - (ICD9) DISSECTION OF ILIAC ARTERY
	443.23 - (ICD9) DISSECTION OF RENAL ARTERY
	443.24 - (ICD9) DISSECTION OF VERTEBRAL ARTERY
	443.29 - (ICD9) DISSECTION OF OTHER ARTERY
	443.8 - (ICD9) OTHER SPECIFIED PERIPHERAL VASCULAR DISEASES
	443.81 - (ICD9) PERIPHERAL ANGIOPATHY IN DISEASES CLASSIFIED ELSEWHERE
	443.82 - (ICD9) ERYTHROMELALGIA
	443.89 - (ICD9) OTHER PERIPHERAL VASCULAR DISEASE
	443.9 - (ICD9) PERIPHERAL VASCULAR DISEASE UNSPECIFIED
	447.1 - (ICD9) STRICTURE OF ARTERY
	557.1 - (ICD9) CHRONIC VASCULAR INSUFFICIENCY OF INTESTINE
	557.9 - (ICD9) UNSPECIFIED VASCULAR INSUFFICIENCY OF INTESTINE
	V43.4 - Code overlap - (ICD9) BLOOD VESSEL REPLACED BY OTHER MEANS; (ICD10) Person boarding or alighting a car injured in collision with car, pick-up truck or van
Combined Comorbidity Index COMPONENT 17 of 20: Psychosis
This event measure was defined as occurring when any of the following criteria were met:
	The occurrence of Inpatient with the following attributes:
	Diagnosis Code (Any Position) is any of: { “295”, “295.0”, “295.00”, “295.01”, “295.02”, “295.03”, “295.04”, “295.05”, “295.1”, “295.10”, “295.11”, “295.12”, “295.13”, “295.14”, “295.15”, “295.2”, “295.20”, “295.21”, “295.22”, “295.23”, “295.24”, “295.25”, “295.3”, “295.30”, “295.31”, “295.32”, “295.33”, “295.34”, “295.35”, “295.4”, “295.40”, “295.41”, “295.42”, “295.43”, “295.44”, “295.45”, “295…
	295 - (ICD9) SCHIZOPHRENIC DISORDERS
	295.0 - (ICD9) SIMPLE TYPE SCHIZOPHRENIA
	295.00 - (ICD9) SIMPLE TYPE SCHIZOPHRENIA UNSPECIFIED STATE
	295.01 - (ICD9) SIMPLE TYPE SCHIZOPHRENIA SUBCHRONIC STATE
	295.02 - (ICD9) SIMPLE TYPE SCHIZOPHRENIA CHRONIC STATE
	295.03 - (ICD9) SIMPLE TYPE SCHIZOPHRENIA SUBCHRONIC STATE WITH ACUTE EXACERBATION
	295.04 - (ICD9) SIMPLE TYPE SCHIZOPHRENIA CHRONIC STATE WITH ACUTE EXACERBATION
	295.05 - (ICD9) SIMPLE TYPE SCHIZOPHRENIA IN REMISSION
	295.1 - (ICD9) DISORGANIZED TYPE SCHIZOPHRENIA
	295.10 - (ICD9) DISORGANIZED TYPE SCHIZOPHRENIA UNSPECIFIED STATE
	295.11 - (ICD9) DISORGANIZED TYPE SCHIZOPHRENIA SUBCHRONIC STATE
	295.12 - (ICD9) DISORGANIZED TYPE SCHIZOPHRENIA CHRONIC STATE
	295.13 - (ICD9) DISORGANIZED TYPE SCHIZOPHRENIA SUBCHRONIC STATE WITH ACUTE EXACERBATION
	295.14 - (ICD9) DISORGANIZED TYPE SCHIZOPHRENIA CHRONIC STATE WITH ACUTE EXACERBATION
	295.15 - (ICD9) DISORGANIZED TYPE SCHIZOPHRENIA IN REMISSION
	295.2 - (ICD9) CATATONIC TYPE SCHIZOPHRENIA
	295.20 - (ICD9) CATATONIC TYPE SCHIZOPHRENIA UNSPECIFIED STATE
	295.21 - (ICD9) CATATONIC TYPE SCHIZOPHRENIA SUBCHRONIC STATE
	295.22 - (ICD9) CATATONIC TYPE SCHIZOPHRENIA CHRONIC STATE
	295.23 - (ICD9) CATATONIC TYPE SCHIZOPHRENIA SUBCHRONIC STATE WITH ACUTE EXACERBATION
	295.24 - (ICD9) CATATONIC TYPE SCHIZOPHRENIA CHRONIC STATE WITH ACUTE EXACERBATION
	295.25 - (ICD9) CATATONIC TYPE SCHIZOPHRENIA IN REMISSION
	295.3 - (ICD9) PARANOID TYPE SCHIZOPHRENIA
	295.30 - (ICD9) PARANOID TYPE SCHIZOPHRENIA UNSPECIFIED STATE
	295.31 - (ICD9) PARANOID TYPE SCHIZOPHRENIA SUBCHRONIC STATE
	295.32 - (ICD9) PARANOID TYPE SCHIZOPHRENIA CHRONIC STATE
	295.33 - (ICD9) PARANOID TYPE SCHIZOPHRENIA SUBCHRONIC STATE WITH ACUTE EXACERBATION
	295.34 - (ICD9) PARANOID TYPE SCHIZOPHRENIA CHRONIC STATE WITH ACUTE EXACERBATION
	295.35 - (ICD9) PARANOID TYPE SCHIZOPHRENIA IN REMISSION
	295.4 - (ICD9) SCHIZOPHRENIFORM DISORDER
	295.40 - (ICD9) SCHIZOPHRENIFORM DISORDER UNSPECIFIED STATE
	295.41 - (ICD9) SCHIZOPHRENIFORM DISORDER SUBCHRONIC STATE
	295.42 - (ICD9) SCHIZOPHRENIFORM DISORDER CHRONIC STATE
	295.43 - (ICD9) SCHIZOPHRENIFORM DISORDER SUBCHRONIC STATE WITH ACUTE EXACERBATION
	295.44 - (ICD9) SCHIZOPHRENIFORM DISORDER CHRONIC STATE WITH ACUTE EXACERBATION
	295.45 - (ICD9) SCHIZOPHRENIFORM DISORDER IN REMISSION
	295.5 - (ICD9) LATENT SCHIZOPHRENIA
	295.50 - (ICD9) LATENT SCHIZOPHRENIA UNSPECIFIED STATE
	295.51 - (ICD9) LATENT SCHIZOPHRENIA SUBCHRONIC STATE
	295.52 - (ICD9) LATENT SCHIZOPHRENIA CHRONIC STATE
	295.53 - (ICD9) LATENT SCHIZOPHRENIA SUBCHRONIC STATE WITH ACUTE EXACERBATION
	295.54 - (ICD9) LATENT SCHIZOPHRENIA CHRONIC STATE WITH ACUTE EXACERBATION
	295.55 - (ICD9) LATENT SCHIZOPHRENIA IN REMISSION
	295.6 - (ICD9) SCHIZOPHRENIC DISORDERS RESIDUAL TYPE
	295.60 - (ICD9) SCHIZOPHRENIC DISORDERS RESIDUAL TYPE UNSPECIFIED STATE
	295.61 - (ICD9) SCHIZOPHRENIC DISORDERS RESIDUAL TYPE SUBCHRONIC STATE
	295.62 - (ICD9) SCHIZOPHRENIC DISORDERS RESIDUAL TYPE CHRONIC STATE
	295.63 - (ICD9) SCHIZOPHRENIC DISORDERS RESIDUAL TYPE SUBCHRONIC STATE WITH ACUTE EXACERBATION
	295.64 - (ICD9) SCHIZOPHRENIC DISORDERS RESIDUAL TYPE CHRONIC STATE WITH ACUTE EXACERBATION
	295.65 - (ICD9) SCHIZOPHRENIC DISORDERS RESIDUAL TYPE IN REMISSION
	295.7 - (ICD9) SCHIZOAFFECTIVE DISORDER
	295.70 - (ICD9) SCHIZOAFFECTIVE DISORDER UNSPECIFIED STATE
	295.71 - (ICD9) SCHIZOAFFECTIVE DISORDER SUBCHRONIC STATE
	295.72 - (ICD9) SCHIZOAFFECTIVE DISORDER CHRONIC STATE
	295.73 - (ICD9) SCHIZOAFFECTIVE DISORDER SUBCHRONIC STATE WITH ACUTE EXACERBATION
	295.74 - (ICD9) SCHIZOAFFECTIVE DISORDER CHRONIC STATE WITH ACUTE EXACERBATION
	295.75 - (ICD9) SCHIZOAFFECTIVE DISORDER IN REMISSION
	295.8 - (ICD9) OTHER SPECIFIED TYPES OF SCHIZOPHRENIA
	295.80 - (ICD9) OTHER SPECIFIED TYPES OF SCHIZOPHRENIA UNSPECIFIED STATE
	295.81 - (ICD9) OTHER SPECIFIED TYPES OF SCHIZOPHRENIA SUBCHRONIC STATE
	295.82 - (ICD9) OTHER SPECIFIED TYPES OF SCHIZOPHRENIA CHRONIC STATE
	295.83 - (ICD9) OTHER SPECIFIED TYPES OF SCHIZOPHRENIA SUBCHRONIC STATE WITH ACUTE EXACERBATION
	295.84 - (ICD9) OTHER SPECIFIED TYPES OF SCHIZOPHRENIA CHRONIC STATE WITH ACUTE EXACERBATION
	295.85 - (ICD9) OTHER SPECIFIED TYPES OF SCHIZOPHRENIA IN REMISSION
	295.9 - (ICD9) UNSPECIFIED SCHIZOPHRENIA
	295.90 - (ICD9) UNSPECIFIED TYPE SCHIZOPHRENIA UNSPECIFIED STATE
	295.91 - (ICD9) UNSPECIFIED TYPE SCHIZOPHRENIA SUBCHRONIC STATE
	295.92 - (ICD9) UNSPECIFIED TYPE SCHIZOPHRENIA CHRONIC STATE
	295.93 - (ICD9) UNSPECIFIED TYPE SCHIZOPHRENIA SUBCHRONIC STATE WITH ACUTE EXACERBATION
	295.94 - (ICD9) UNSPECIFIED TYPE SCHIZOPHRENIA CHRONIC STATE WITH ACUTE EXACERBATION
	295.95 - (ICD9) UNSPECIFIED TYPE SCHIZOPHRENIA IN REMISSION
	296 - (ICD9) EPISODIC MOOD DISORDERS
	296.0 - (ICD9) BIPOLAR I DISORDER SINGLE MANIC EPISODE
	296.00 - (ICD9) BIPOLAR I DISORDER SINGLE MANIC EPISODE UNSPECIFIED
	296.01 - (ICD9) BIPOLAR I DISORDER SINGLE MANIC EPISODE MILD
	296.02 - (ICD9) BIPOLAR I DISORDER SINGLE MANIC EPISODE MODERATE
	296.03 - (ICD9) BIPOLAR I DISORDER SINGLE MANIC EPISODE SEVERE WITHOUT MENTION OF PSYCHOTIC BEHAVIOR
	296.04 - (ICD9) BIPOLAR I DISORDER SINGLE MANIC EPISODE SEVERE SPECIFIED AS WITH PSYCHOTIC BEHAVIOR
	296.05 - (ICD9) BIPOLAR I DISORDER SINGLE MANIC EPISODE IN PARTIAL OR UNSPECIFIED REMISSION
	296.06 - (ICD9) BIPOLAR I DISORDER SINGLE MANIC EPISODE IN FULL REMISSION
	296.1 - (ICD9) MANIC DISORDER RECURRENT EPISODE
	296.10 - (ICD9) MANIC AFFECTIVE DISORDER RECURRENT EPISODE UNSPECIFIED DEGREE
	296.11 - (ICD9) MANIC AFFECTIVE DISORDER RECURRENT EPISODE MILD DEGREE
	296.12 - (ICD9) MANIC AFFECTIVE DISORDER RECURRENT EPISODE MODERATE DEGREE
	296.13 - (ICD9) MANIC AFFECTIVE DISORDER RECURRENT EPISODE SEVERE DEGREE WITHOUT PSYCHOTIC BEHAVIOR
	296.14 - (ICD9) MANIC AFFECTIVE DISORDER RECURRENT EPISODE SEVERE DEGREE SPECIFIED AS WITH PSYCHOTIC BEHAVIOR
	296.15 - (ICD9) MANIC AFFECTIVE DISORDER RECURRENT EPISODE IN PARTIAL OR UNSPECIFIED REMISSION
	296.16 - (ICD9) MANIC AFFECTIVE DISORDER RECURRENT EPISODE IN FULL REMISSION
	296.2 - (ICD9) MAJOR DEPRESSIVE DISORDER SINGLE EPISODE
	296.20 - (ICD9) MAJOR DEPRESSIVE AFFECTIVE DISORDER SINGLE EPISODE UNSPECIFIED DEGREE
	296.21 - (ICD9) MAJOR DEPRESSIVE AFFECTIVE DISORDER SINGLE EPISODE MILD DEGREE
	296.22 - (ICD9) MAJOR DEPRESSIVE AFFECTIVE DISORDER SINGLE EPISODE MODERATE DEGREE
	296.23 - (ICD9) MAJOR DEPRESSIVE AFFECTIVE DISORDER SINGLE EPISODE SEVERE DEGREE WITHOUT PSYCHOTIC BEHAVIOR
	296.24 - (ICD9) MAJOR DEPRESSIVE AFFECTIVE DISORDER SINGLE EPISODE SEVERE DEGREE SPECIFIED AS WITH PSYCHOTIC BEHAVIOR
	296.25 - (ICD9) MAJOR DEPRESSIVE AFFECTIVE DISORDER SINGLE EPISODE IN PARTIAL OR UNSPECIFIED REMISSION
	296.26 - (ICD9) MAJOR DEPRESSIVE AFFECTIVE DISORDER SINGLE EPISODE IN FULL REMISSION
	296.3 - (ICD9) MAJOR DEPRESSIVE DISORDER RECURRENT EPISODE
	296.30 - (ICD9) MAJOR DEPRESSIVE AFFECTIVE DISORDER RECURRENT EPISODE UNSPECIFIED DEGREE
	296.31 - (ICD9) MAJOR DEPRESSIVE AFFECTIVE DISORDER RECURRENT EPISODE MILD DEGREE
	296.32 - (ICD9) MAJOR DEPRESSIVE AFFECTIVE DISORDER RECURRENT EPISODE MODERATE DEGREE
	296.33 - (ICD9) MAJOR DEPRESSIVE AFFECTIVE DISORDER RECURRENT EPISODE SEVERE DEGREE WITHOUT PSYCHOTIC BEHAVIOR
	296.34 - (ICD9) MAJOR DEPRESSIVE AFFECTIVE DISORDER RECURRENT EPISODE SEVERE DEGREE SPECIFIED AS WITH PSYCHOTIC BEHAVIOR
	296.35 - (ICD9) MAJOR DEPRESSIVE AFFECTIVE DISORDER RECURRENT EPISODE IN PARTIAL OR UNSPECIFIED REMISSION
	296.36 - (ICD9) MAJOR DEPRESSIVE AFFECTIVE DISORDER RECURRENT EPISODE IN FULL REMISSION
	296.4 - (ICD9) BIPOLAR I DISORDER MOST RECENT EPISODE (OR CURRENT) MANIC
	296.40 - (ICD9) BIPOLAR I DISORDER MOST RECENT EPISODE (OR CURRENT) MANIC UNSPECIFIED
	296.41 - (ICD9) BIPOLAR I DISORDER MOST RECENT EPISODE (OR CURRENT) MANIC MILD
	296.42 - (ICD9) BIPOLAR I DISORDER MOST RECENT EPISODE (OR CURRENT) MANIC MODERATE
	296.43 - (ICD9) BIPOLAR I DISORDER MOST RECENT EPISODE (OR CURRENT) MANIC SEVERE WITHOUT MENTION OF PSYCHOTIC BEHAVIOR
	296.44 - (ICD9) BIPOLAR I DISORDER MOST RECENT EPISODE (OR CURRENT) MANIC SEVERE SPECIFIED AS WITH PSYCHOTIC BEHAVIOR
	296.45 - (ICD9) BIPOLAR I DISORDER MOST RECENT EPISODE (OR CURRENT) MANIC IN PARTIAL OR UNSPECIFIED REMISSION
	296.46 - (ICD9) BIPOLAR I DISORDER MOST RECENT EPISODE (OR CURRENT) MANIC IN FULL REMISSION
	296.5 - (ICD9) BIPOLAR I DISORDER MOST RECENT EPISODE (OR CURRENT) DEPRESSED
	296.50 - (ICD9) BIPOLAR I DISORDER MOST RECENT EPISODE (OR CURRENT) DEPRESSED UNSPECIFIED
	296.51 - (ICD9) BIPOLAR I DISORDER MOST RECENT EPISODE (OR CURRENT) DEPRESSED MILD
	296.52 - (ICD9) BIPOLAR I DISORDER MOST RECENT EPISODE (OR CURRENT) DEPRESSED MODERATE
	296.53 - (ICD9) BIPOLAR I DISORDER MOST RECENT EPISODE (OR CURRENT) DEPRESSED SEVERE WITHOUT MENTION OF PSYCHOTIC BEHAVIOR
	296.54 - (ICD9) BIPOLAR I DISORDER MOST RECENT EPISODE (OR CURRENT) DEPRESSED SEVERE SPECIFIED AS WITH PSYCHOTIC BEHAVIOR
	296.55 - (ICD9) BIPOLAR I DISORDER MOST RECENT EPISODE (OR CURRENT) DEPRESSED IN PARTIAL OR UNSPECIFIED REMISSION
	296.56 - (ICD9) BIPOLAR I DISORDER MOST RECENT EPISODE (OR CURRENT) DEPRESSED IN FULL REMISSION
	296.6 - (ICD9) BIPOLAR I DISORDER MOST RECENT EPISODE (OR CURRENT) MIXED
	296.60 - (ICD9) BIPOLAR I DISORDER MOST RECENT EPISODE (OR CURRENT) MIXED UNSPECIFIED
	296.61 - (ICD9) BIPOLAR I DISORDER MOST RECENT EPISODE (OR CURRENT) MIXED MILD
	296.62 - (ICD9) BIPOLAR I DISORDER MOST RECENT EPISODE (OR CURRENT) MIXED MODERATE
	296.63 - (ICD9) BIPOLAR I DISORDER MOST RECENT EPISODE (OR CURRENT) MIXED SEVERE WITHOUT MENTION OF PSYCHOTIC BEHAVIOR
	296.64 - (ICD9) BIPOLAR I DISORDER MOST RECENT EPISODE (OR CURRENT) MIXED SEVERE SPECIFIED AS WITH PSYCHOTIC BEHAVIOR
	296.65 - (ICD9) BIPOLAR I DISORDER MOST RECENT EPISODE (OR CURRENT) MIXED IN PARTIAL OR UNSPECIFIED REMISSION
	296.66 - (ICD9) BIPOLAR I DISORDER MOST RECENT EPISODE (OR CURRENT) MIXED IN FULL REMISSION
	296.7 - (ICD9) BIPOLAR I DISORDER MOST RECENT EPISODE (OR CURRENT) UNSPECIFIED
	296.8 - (ICD9) OTHER AND UNSPECIFIED BIPOLAR DISORDERS
	296.80 - (ICD9) BIPOLAR DISORDER UNSPECIFIED
	296.81 - (ICD9) ATYPICAL MANIC DISORDER
	296.82 - (ICD9) ATYPICAL DEPRESSIVE DISORDER
	296.89 - (ICD9) OTHER AND UNSPECIFIED BIPOLAR DISORDER OTHER
	296.9 - (ICD9) OTHER AND UNSPECIFIED EPISODIC MOOD DISORDER
	296.90 - (ICD9) UNSPECIFIED EPISODIC MOOD DISORDER
	296.99 - (ICD9) OTHER SPECIFIED EPISODIC MOOD DISORDER
	297 - (ICD9) DELUSIONAL DISORDERS
	297.0 - (ICD9) PARANOID STATE SIMPLE
	297.1 - (ICD9) DELUSIONAL DISORDER
	297.2 - (ICD9) PARAPHRENIA
	297.3 - (ICD9) SHARED PSYCHOTIC DISORDER
	297.8 - (ICD9) OTHER SPECIFIED PARANOID STATES
	297.9 - (ICD9) UNSPECIFIED PARANOID STATE
	298 - (ICD9) OTHER NONORGANIC PSYCHOSES
	298.0 - (ICD9) DEPRESSIVE TYPE PSYCHOSIS
	298.1 - (ICD9) EXCITATIVE TYPE PSYCHOSIS
	298.2 - (ICD9) REACTIVE CONFUSION
	298.3 - (ICD9) ACUTE PARANOID REACTION
	298.4 - (ICD9) PSYCHOGENIC PARANOID PSYCHOSIS
	298.8 - (ICD9) OTHER AND UNSPECIFIED REACTIVE PSYCHOSIS
	298.9 - (ICD9) UNSPECIFIED PSYCHOSIS
	299.10 - (ICD9) CHILDHOOD DISINTEGRATIVE DISORDER CURRENT OR ACTIVE STATE
	299.11 - (ICD9) CHILDHOOD DISINTEGRATIVE DISORDER RESIDUAL STATE
	The occurrence of Outpatient with the following attributes:
	Diagnosis Code (Any Position) is any of: { “295”, “295.0”, “295.00”, “295.01”, “295.02”, “295.03”, “295.04”, “295.05”, “295.1”, “295.10”, “295.11”, “295.12”, “295.13”, “295.14”, “295.15”, “295.2”, “295.20”, “295.21”, “295.22”, “295.23”, “295.24”, “295.25”, “295.3”, “295.30”, “295.31”, “295.32”, “295.33”, “295.34”, “295.35”, “295.4”, “295.40”, “295.41”, “295.42”, “295.43”, “295.44”, “295.45”, “295…
	295 - (ICD9) SCHIZOPHRENIC DISORDERS
	295.0 - (ICD9) SIMPLE TYPE SCHIZOPHRENIA
	295.00 - (ICD9) SIMPLE TYPE SCHIZOPHRENIA UNSPECIFIED STATE
	295.01 - (ICD9) SIMPLE TYPE SCHIZOPHRENIA SUBCHRONIC STATE
	295.02 - (ICD9) SIMPLE TYPE SCHIZOPHRENIA CHRONIC STATE
	295.03 - (ICD9) SIMPLE TYPE SCHIZOPHRENIA SUBCHRONIC STATE WITH ACUTE EXACERBATION
	295.04 - (ICD9) SIMPLE TYPE SCHIZOPHRENIA CHRONIC STATE WITH ACUTE EXACERBATION
	295.05 - (ICD9) SIMPLE TYPE SCHIZOPHRENIA IN REMISSION
	295.1 - (ICD9) DISORGANIZED TYPE SCHIZOPHRENIA
	295.10 - (ICD9) DISORGANIZED TYPE SCHIZOPHRENIA UNSPECIFIED STATE
	295.11 - (ICD9) DISORGANIZED TYPE SCHIZOPHRENIA SUBCHRONIC STATE
	295.12 - (ICD9) DISORGANIZED TYPE SCHIZOPHRENIA CHRONIC STATE
	295.13 - (ICD9) DISORGANIZED TYPE SCHIZOPHRENIA SUBCHRONIC STATE WITH ACUTE EXACERBATION
	295.14 - (ICD9) DISORGANIZED TYPE SCHIZOPHRENIA CHRONIC STATE WITH ACUTE EXACERBATION
	295.15 - (ICD9) DISORGANIZED TYPE SCHIZOPHRENIA IN REMISSION
	295.2 - (ICD9) CATATONIC TYPE SCHIZOPHRENIA
	295.20 - (ICD9) CATATONIC TYPE SCHIZOPHRENIA UNSPECIFIED STATE
	295.21 - (ICD9) CATATONIC TYPE SCHIZOPHRENIA SUBCHRONIC STATE
	295.22 - (ICD9) CATATONIC TYPE SCHIZOPHRENIA CHRONIC STATE
	295.23 - (ICD9) CATATONIC TYPE SCHIZOPHRENIA SUBCHRONIC STATE WITH ACUTE EXACERBATION
	295.24 - (ICD9) CATATONIC TYPE SCHIZOPHRENIA CHRONIC STATE WITH ACUTE EXACERBATION
	295.25 - (ICD9) CATATONIC TYPE SCHIZOPHRENIA IN REMISSION
	295.3 - (ICD9) PARANOID TYPE SCHIZOPHRENIA
	295.30 - (ICD9) PARANOID TYPE SCHIZOPHRENIA UNSPECIFIED STATE
	295.31 - (ICD9) PARANOID TYPE SCHIZOPHRENIA SUBCHRONIC STATE
	295.32 - (ICD9) PARANOID TYPE SCHIZOPHRENIA CHRONIC STATE
	295.33 - (ICD9) PARANOID TYPE SCHIZOPHRENIA SUBCHRONIC STATE WITH ACUTE EXACERBATION
	295.34 - (ICD9) PARANOID TYPE SCHIZOPHRENIA CHRONIC STATE WITH ACUTE EXACERBATION
	295.35 - (ICD9) PARANOID TYPE SCHIZOPHRENIA IN REMISSION
	295.4 - (ICD9) SCHIZOPHRENIFORM DISORDER
	295.40 - (ICD9) SCHIZOPHRENIFORM DISORDER UNSPECIFIED STATE
	295.41 - (ICD9) SCHIZOPHRENIFORM DISORDER SUBCHRONIC STATE
	295.42 - (ICD9) SCHIZOPHRENIFORM DISORDER CHRONIC STATE
	295.43 - (ICD9) SCHIZOPHRENIFORM DISORDER SUBCHRONIC STATE WITH ACUTE EXACERBATION
	295.44 - (ICD9) SCHIZOPHRENIFORM DISORDER CHRONIC STATE WITH ACUTE EXACERBATION
	295.45 - (ICD9) SCHIZOPHRENIFORM DISORDER IN REMISSION
	295.5 - (ICD9) LATENT SCHIZOPHRENIA
	295.50 - (ICD9) LATENT SCHIZOPHRENIA UNSPECIFIED STATE
	295.51 - (ICD9) LATENT SCHIZOPHRENIA SUBCHRONIC STATE
	295.52 - (ICD9) LATENT SCHIZOPHRENIA CHRONIC STATE
	295.53 - (ICD9) LATENT SCHIZOPHRENIA SUBCHRONIC STATE WITH ACUTE EXACERBATION
	295.54 - (ICD9) LATENT SCHIZOPHRENIA CHRONIC STATE WITH ACUTE EXACERBATION
	295.55 - (ICD9) LATENT SCHIZOPHRENIA IN REMISSION
	295.6 - (ICD9) SCHIZOPHRENIC DISORDERS RESIDUAL TYPE
	295.60 - (ICD9) SCHIZOPHRENIC DISORDERS RESIDUAL TYPE UNSPECIFIED STATE
	295.61 - (ICD9) SCHIZOPHRENIC DISORDERS RESIDUAL TYPE SUBCHRONIC STATE
	295.62 - (ICD9) SCHIZOPHRENIC DISORDERS RESIDUAL TYPE CHRONIC STATE
	295.63 - (ICD9) SCHIZOPHRENIC DISORDERS RESIDUAL TYPE SUBCHRONIC STATE WITH ACUTE EXACERBATION
	295.64 - (ICD9) SCHIZOPHRENIC DISORDERS RESIDUAL TYPE CHRONIC STATE WITH ACUTE EXACERBATION
	295.65 - (ICD9) SCHIZOPHRENIC DISORDERS RESIDUAL TYPE IN REMISSION
	295.7 - (ICD9) SCHIZOAFFECTIVE DISORDER
	295.70 - (ICD9) SCHIZOAFFECTIVE DISORDER UNSPECIFIED STATE
	295.71 - (ICD9) SCHIZOAFFECTIVE DISORDER SUBCHRONIC STATE
	295.72 - (ICD9) SCHIZOAFFECTIVE DISORDER CHRONIC STATE
	295.73 - (ICD9) SCHIZOAFFECTIVE DISORDER SUBCHRONIC STATE WITH ACUTE EXACERBATION
	295.74 - (ICD9) SCHIZOAFFECTIVE DISORDER CHRONIC STATE WITH ACUTE EXACERBATION
	295.75 - (ICD9) SCHIZOAFFECTIVE DISORDER IN REMISSION
	295.8 - (ICD9) OTHER SPECIFIED TYPES OF SCHIZOPHRENIA
	295.80 - (ICD9) OTHER SPECIFIED TYPES OF SCHIZOPHRENIA UNSPECIFIED STATE
	295.81 - (ICD9) OTHER SPECIFIED TYPES OF SCHIZOPHRENIA SUBCHRONIC STATE
	295.82 - (ICD9) OTHER SPECIFIED TYPES OF SCHIZOPHRENIA CHRONIC STATE
	295.83 - (ICD9) OTHER SPECIFIED TYPES OF SCHIZOPHRENIA SUBCHRONIC STATE WITH ACUTE EXACERBATION
	295.84 - (ICD9) OTHER SPECIFIED TYPES OF SCHIZOPHRENIA CHRONIC STATE WITH ACUTE EXACERBATION
	295.85 - (ICD9) OTHER SPECIFIED TYPES OF SCHIZOPHRENIA IN REMISSION
	295.9 - (ICD9) UNSPECIFIED SCHIZOPHRENIA
	295.90 - (ICD9) UNSPECIFIED TYPE SCHIZOPHRENIA UNSPECIFIED STATE
	295.91 - (ICD9) UNSPECIFIED TYPE SCHIZOPHRENIA SUBCHRONIC STATE
	295.92 - (ICD9) UNSPECIFIED TYPE SCHIZOPHRENIA CHRONIC STATE
	295.93 - (ICD9) UNSPECIFIED TYPE SCHIZOPHRENIA SUBCHRONIC STATE WITH ACUTE EXACERBATION
	295.94 - (ICD9) UNSPECIFIED TYPE SCHIZOPHRENIA CHRONIC STATE WITH ACUTE EXACERBATION
	295.95 - (ICD9) UNSPECIFIED TYPE SCHIZOPHRENIA IN REMISSION
	296 - (ICD9) EPISODIC MOOD DISORDERS
	296.0 - (ICD9) BIPOLAR I DISORDER SINGLE MANIC EPISODE
	296.00 - (ICD9) BIPOLAR I DISORDER SINGLE MANIC EPISODE UNSPECIFIED
	296.01 - (ICD9) BIPOLAR I DISORDER SINGLE MANIC EPISODE MILD
	296.02 - (ICD9) BIPOLAR I DISORDER SINGLE MANIC EPISODE MODERATE
	296.03 - (ICD9) BIPOLAR I DISORDER SINGLE MANIC EPISODE SEVERE WITHOUT MENTION OF PSYCHOTIC BEHAVIOR
	296.04 - (ICD9) BIPOLAR I DISORDER SINGLE MANIC EPISODE SEVERE SPECIFIED AS WITH PSYCHOTIC BEHAVIOR
	296.05 - (ICD9) BIPOLAR I DISORDER SINGLE MANIC EPISODE IN PARTIAL OR UNSPECIFIED REMISSION
	296.06 - (ICD9) BIPOLAR I DISORDER SINGLE MANIC EPISODE IN FULL REMISSION
	296.1 - (ICD9) MANIC DISORDER RECURRENT EPISODE
	296.10 - (ICD9) MANIC AFFECTIVE DISORDER RECURRENT EPISODE UNSPECIFIED DEGREE
	296.11 - (ICD9) MANIC AFFECTIVE DISORDER RECURRENT EPISODE MILD DEGREE
	296.12 - (ICD9) MANIC AFFECTIVE DISORDER RECURRENT EPISODE MODERATE DEGREE
	296.13 - (ICD9) MANIC AFFECTIVE DISORDER RECURRENT EPISODE SEVERE DEGREE WITHOUT PSYCHOTIC BEHAVIOR
	296.14 - (ICD9) MANIC AFFECTIVE DISORDER RECURRENT EPISODE SEVERE DEGREE SPECIFIED AS WITH PSYCHOTIC BEHAVIOR
	296.15 - (ICD9) MANIC AFFECTIVE DISORDER RECURRENT EPISODE IN PARTIAL OR UNSPECIFIED REMISSION
	296.16 - (ICD9) MANIC AFFECTIVE DISORDER RECURRENT EPISODE IN FULL REMISSION
	296.2 - (ICD9) MAJOR DEPRESSIVE DISORDER SINGLE EPISODE
	296.20 - (ICD9) MAJOR DEPRESSIVE AFFECTIVE DISORDER SINGLE EPISODE UNSPECIFIED DEGREE
	296.21 - (ICD9) MAJOR DEPRESSIVE AFFECTIVE DISORDER SINGLE EPISODE MILD DEGREE
	296.22 - (ICD9) MAJOR DEPRESSIVE AFFECTIVE DISORDER SINGLE EPISODE MODERATE DEGREE
	296.23 - (ICD9) MAJOR DEPRESSIVE AFFECTIVE DISORDER SINGLE EPISODE SEVERE DEGREE WITHOUT PSYCHOTIC BEHAVIOR
	296.24 - (ICD9) MAJOR DEPRESSIVE AFFECTIVE DISORDER SINGLE EPISODE SEVERE DEGREE SPECIFIED AS WITH PSYCHOTIC BEHAVIOR
	296.25 - (ICD9) MAJOR DEPRESSIVE AFFECTIVE DISORDER SINGLE EPISODE IN PARTIAL OR UNSPECIFIED REMISSION
	296.26 - (ICD9) MAJOR DEPRESSIVE AFFECTIVE DISORDER SINGLE EPISODE IN FULL REMISSION
	296.3 - (ICD9) MAJOR DEPRESSIVE DISORDER RECURRENT EPISODE
	296.30 - (ICD9) MAJOR DEPRESSIVE AFFECTIVE DISORDER RECURRENT EPISODE UNSPECIFIED DEGREE
	296.31 - (ICD9) MAJOR DEPRESSIVE AFFECTIVE DISORDER RECURRENT EPISODE MILD DEGREE
	296.32 - (ICD9) MAJOR DEPRESSIVE AFFECTIVE DISORDER RECURRENT EPISODE MODERATE DEGREE
	296.33 - (ICD9) MAJOR DEPRESSIVE AFFECTIVE DISORDER RECURRENT EPISODE SEVERE DEGREE WITHOUT PSYCHOTIC BEHAVIOR
	296.34 - (ICD9) MAJOR DEPRESSIVE AFFECTIVE DISORDER RECURRENT EPISODE SEVERE DEGREE SPECIFIED AS WITH PSYCHOTIC BEHAVIOR
	296.35 - (ICD9) MAJOR DEPRESSIVE AFFECTIVE DISORDER RECURRENT EPISODE IN PARTIAL OR UNSPECIFIED REMISSION
	296.36 - (ICD9) MAJOR DEPRESSIVE AFFECTIVE DISORDER RECURRENT EPISODE IN FULL REMISSION
	296.4 - (ICD9) BIPOLAR I DISORDER MOST RECENT EPISODE (OR CURRENT) MANIC
	296.40 - (ICD9) BIPOLAR I DISORDER MOST RECENT EPISODE (OR CURRENT) MANIC UNSPECIFIED
	296.41 - (ICD9) BIPOLAR I DISORDER MOST RECENT EPISODE (OR CURRENT) MANIC MILD
	296.42 - (ICD9) BIPOLAR I DISORDER MOST RECENT EPISODE (OR CURRENT) MANIC MODERATE
	296.43 - (ICD9) BIPOLAR I DISORDER MOST RECENT EPISODE (OR CURRENT) MANIC SEVERE WITHOUT MENTION OF PSYCHOTIC BEHAVIOR
	296.44 - (ICD9) BIPOLAR I DISORDER MOST RECENT EPISODE (OR CURRENT) MANIC SEVERE SPECIFIED AS WITH PSYCHOTIC BEHAVIOR
	296.45 - (ICD9) BIPOLAR I DISORDER MOST RECENT EPISODE (OR CURRENT) MANIC IN PARTIAL OR UNSPECIFIED REMISSION
	296.46 - (ICD9) BIPOLAR I DISORDER MOST RECENT EPISODE (OR CURRENT) MANIC IN FULL REMISSION
	296.5 - (ICD9) BIPOLAR I DISORDER MOST RECENT EPISODE (OR CURRENT) DEPRESSED
	296.50 - (ICD9) BIPOLAR I DISORDER MOST RECENT EPISODE (OR CURRENT) DEPRESSED UNSPECIFIED
	296.51 - (ICD9) BIPOLAR I DISORDER MOST RECENT EPISODE (OR CURRENT) DEPRESSED MILD
	296.52 - (ICD9) BIPOLAR I DISORDER MOST RECENT EPISODE (OR CURRENT) DEPRESSED MODERATE
	296.53 - (ICD9) BIPOLAR I DISORDER MOST RECENT EPISODE (OR CURRENT) DEPRESSED SEVERE WITHOUT MENTION OF PSYCHOTIC BEHAVIOR
	296.54 - (ICD9) BIPOLAR I DISORDER MOST RECENT EPISODE (OR CURRENT) DEPRESSED SEVERE SPECIFIED AS WITH PSYCHOTIC BEHAVIOR
	296.55 - (ICD9) BIPOLAR I DISORDER MOST RECENT EPISODE (OR CURRENT) DEPRESSED IN PARTIAL OR UNSPECIFIED REMISSION
	296.56 - (ICD9) BIPOLAR I DISORDER MOST RECENT EPISODE (OR CURRENT) DEPRESSED IN FULL REMISSION
	296.6 - (ICD9) BIPOLAR I DISORDER MOST RECENT EPISODE (OR CURRENT) MIXED
	296.60 - (ICD9) BIPOLAR I DISORDER MOST RECENT EPISODE (OR CURRENT) MIXED UNSPECIFIED
	296.61 - (ICD9) BIPOLAR I DISORDER MOST RECENT EPISODE (OR CURRENT) MIXED MILD
	296.62 - (ICD9) BIPOLAR I DISORDER MOST RECENT EPISODE (OR CURRENT) MIXED MODERATE
	296.63 - (ICD9) BIPOLAR I DISORDER MOST RECENT EPISODE (OR CURRENT) MIXED SEVERE WITHOUT MENTION OF PSYCHOTIC BEHAVIOR
	296.64 - (ICD9) BIPOLAR I DISORDER MOST RECENT EPISODE (OR CURRENT) MIXED SEVERE SPECIFIED AS WITH PSYCHOTIC BEHAVIOR
	296.65 - (ICD9) BIPOLAR I DISORDER MOST RECENT EPISODE (OR CURRENT) MIXED IN PARTIAL OR UNSPECIFIED REMISSION
	296.66 - (ICD9) BIPOLAR I DISORDER MOST RECENT EPISODE (OR CURRENT) MIXED IN FULL REMISSION
	296.7 - (ICD9) BIPOLAR I DISORDER MOST RECENT EPISODE (OR CURRENT) UNSPECIFIED
	296.8 - (ICD9) OTHER AND UNSPECIFIED BIPOLAR DISORDERS
	296.80 - (ICD9) BIPOLAR DISORDER UNSPECIFIED
	296.81 - (ICD9) ATYPICAL MANIC DISORDER
	296.82 - (ICD9) ATYPICAL DEPRESSIVE DISORDER
	296.89 - (ICD9) OTHER AND UNSPECIFIED BIPOLAR DISORDER OTHER
	296.9 - (ICD9) OTHER AND UNSPECIFIED EPISODIC MOOD DISORDER
	296.90 - (ICD9) UNSPECIFIED EPISODIC MOOD DISORDER
	296.99 - (ICD9) OTHER SPECIFIED EPISODIC MOOD DISORDER
	297 - (ICD9) DELUSIONAL DISORDERS
	297.0 - (ICD9) PARANOID STATE SIMPLE
	297.1 - (ICD9) DELUSIONAL DISORDER
	297.2 - (ICD9) PARAPHRENIA
	297.3 - (ICD9) SHARED PSYCHOTIC DISORDER
	297.8 - (ICD9) OTHER SPECIFIED PARANOID STATES
	297.9 - (ICD9) UNSPECIFIED PARANOID STATE
	298 - (ICD9) OTHER NONORGANIC PSYCHOSES
	298.0 - (ICD9) DEPRESSIVE TYPE PSYCHOSIS
	298.1 - (ICD9) EXCITATIVE TYPE PSYCHOSIS
	298.2 - (ICD9) REACTIVE CONFUSION
	298.3 - (ICD9) ACUTE PARANOID REACTION
	298.4 - (ICD9) PSYCHOGENIC PARANOID PSYCHOSIS
	298.8 - (ICD9) OTHER AND UNSPECIFIED REACTIVE PSYCHOSIS
	298.9 - (ICD9) UNSPECIFIED PSYCHOSIS
	299.10 - (ICD9) CHILDHOOD DISINTEGRATIVE DISORDER CURRENT OR ACTIVE STATE
	299.11 - (ICD9) CHILDHOOD DISINTEGRATIVE DISORDER RESIDUAL STATE
Combined Comorbidity Index COMPONENT 18 of 20: Pulmcirc
This event measure was defined as occurring when any of the following criteria were met:
	The occurrence of Inpatient with the following attributes:
	Diagnosis Code (Any Position) is any of: { “416”, “416.0”, “416.1”, “416.2”, “416.8”, “416.9”, “417.9”, “I27”, “I27.0”, “I27.1”, “I27.2”, “I27.8”, “I27.81”, “I27.82”, “I27.89”, “I27.9”, “I28.9” }
	416 - (ICD9) CHRONIC PULMONARY HEART DISEASE
	416.0 - (ICD9) PRIMARY PULMONARY HYPERTENSION
	416.1 - (ICD9) KYPHOSCOLIOTIC HEART DISEASE
	416.2 - (ICD9) CHRONIC PULMONARY EMBOLISM
	416.8 - (ICD9) OTHER CHRONIC PULMONARY HEART DISEASES
	416.9 - (ICD9) CHRONIC PULMONARY HEART DISEASE UNSPECIFIED
	417.9 - (ICD9) UNSPECIFIED DISEASE OF PULMONARY CIRCULATION
	The occurrence of Outpatient with the following attributes:
	Diagnosis Code (Any Position) is any of: { “416”, “416.0”, “416.1”, “416.2”, “416.8”, “416.9”, “417.9”, “I27”, “I27.0”, “I27.1”, “I27.2”, “I27.8”, “I27.81”, “I27.82”, “I27.89”, “I27.9”, “I28.9” }
	416 - (ICD9) CHRONIC PULMONARY HEART DISEASE
	416.0 - (ICD9) PRIMARY PULMONARY HYPERTENSION
	416.1 - (ICD9) KYPHOSCOLIOTIC HEART DISEASE
	416.2 - (ICD9) CHRONIC PULMONARY EMBOLISM
	416.8 - (ICD9) OTHER CHRONIC PULMONARY HEART DISEASES
	416.9 - (ICD9) CHRONIC PULMONARY HEART DISEASE UNSPECIFIED
	417.9 - (ICD9) UNSPECIFIED DISEASE OF PULMONARY CIRCULATION
Combined Comorbidity Index COMPONENT 19 of 20: HIVAIDS
This event measure was defined as occurring when any of the following criteria were met:
	The occurrence of Inpatient with the following attributes:
	Diagnosis Code (Any Position) is any of: { “042”, “B20” }
	042 - (ICD9) HUMAN IMMUNODEFICIENCY VIRUS (HIV) DISEASE
	The occurrence of Outpatient with the following attributes:
	Diagnosis Code (Any Position) is any of: { “042”, “B20” }
	042 - (ICD9) HUMAN IMMUNODEFICIENCY VIRUS (HIV) DISEASE
Combined Comorbidity Index COMPONENT 20 of 20: HTN
This event measure was defined as occurring when any of the following criteria were met:
	The occurrence of Inpatient with the following attributes:
	Diagnosis Code (Any Position) is any of: { “401.1”, “401.9”, “402.10”, “402.90”, “404.10”, “404.90”, “405.11”, “405.19”, “405.91”, “405.99”, “I10”, “I11.9”, “I13.10”, “I15”, “I15.0”, “I15.1”, “I15.2”, “I15.8”, “I15.9”, “N26.2” }
	401.1 - (ICD9) BENIGN ESSENTIAL HYPERTENSION
	401.9 - (ICD9) UNSPECIFIED ESSENTIAL HYPERTENSION
	402.10 - (ICD9) BENIGN HYPERTENSIVE HEART DISEASE WITHOUT HEART FAILURE
	402.90 - (ICD9) UNSPECIFIED HYPERTENSIVE HEART DISEASE WITHOUT HEART FAILURE
	404.10 - (ICD9) HYPERTENSIVE HEART AND CHRONIC KIDNEY DISEASE BENIGN WITHOUT HEART FAILURE WITH CHRONIC KIDNEY DISEASE STAGE I THROUGH STAGE IV OR UNSPECIFIED
	404.90 - (ICD9) HYPERTENSIVE HEART AND CHRONIC KIDNEY DISEASE UNSPECIFIED WITHOUT HEART FAILURE WITH CHRONIC KIDNEY DISEASE STAGE I THROUGH STAGE IV OR UNSPECIFIED
	405.11 - (ICD9) BENIGN RENOVASCULAR HYPERTENSION
	405.19 - (ICD9) OTHER BENIGN SECONDARY HYPERTENSION
	405.91 - (ICD9) UNSPECIFIED RENOVASCULAR HYPERTENSION
	405.99 - (ICD9) OTHER UNSPECIFIED SECONDARY HYPERTENSION
	The occurrence of Outpatient with the following attributes:
	Diagnosis Code (Any Position) is any of: { “401.1”, “401.9”, “402.10”, “402.90”, “404.10”, “404.90”, “405.11”, “405.19”, “405.91”, “405.99”, “I10”, “I11.9”, “I13.10”, “I15”, “I15.0”, “I15.1”, “I15.2”, “I15.8”, “I15.9”, “N26.2” }
	401.1 - (ICD9) BENIGN ESSENTIAL HYPERTENSION
	401.9 - (ICD9) UNSPECIFIED ESSENTIAL HYPERTENSION
	402.10 - (ICD9) BENIGN HYPERTENSIVE HEART DISEASE WITHOUT HEART FAILURE
	402.90 - (ICD9) UNSPECIFIED HYPERTENSIVE HEART DISEASE WITHOUT HEART FAILURE
	404.10 - (ICD9) HYPERTENSIVE HEART AND CHRONIC KIDNEY DISEASE BENIGN WITHOUT HEART FAILURE WITH CHRONIC KIDNEY DISEASE STAGE I THROUGH STAGE IV OR UNSPECIFIED
	404.90 - (ICD9) HYPERTENSIVE HEART AND CHRONIC KIDNEY DISEASE UNSPECIFIED WITHOUT HEART FAILURE WITH CHRONIC KIDNEY DISEASE STAGE I THROUGH STAGE IV OR UNSPECIFIED
	405.11 - (ICD9) BENIGN RENOVASCULAR HYPERTENSION
	405.19 - (ICD9) OTHER BENIGN SECONDARY HYPERTENSION
	405.91 - (ICD9) UNSPECIFIED RENOVASCULAR HYPERTENSION
	405.99 - (ICD9) OTHER UNSPECIFIED SECONDARY HYPERTENSION
Insurance type
This measure re-categorizes Plan Indicator as follows:
	PPO: { 6 - PPO }
	Comprehensive: { 2 - Comprehensive }
	HMO: { 4 - HMO }
	POS: { 5 - POS, 7 - POS with capitation }
	Other: { 1 - Basic/major medical, 3 - EPO, 8 - CDHP, 9 - HDHP, (Missing) }
Region
This measure re-categorizes Region as follows:
	Northeast: { 1 - Northeast }
	North Central: { 2 - North Central }
	South: { 3 - South }
	West: { 4 - West }
Inclusions
This measure creates a logical OR of events, and identifies all occurrences of one or more specified events:
	Osteoarthrosis
	Traumatic arthropathy
	Scaphoid related
	Chronic carpal instability
Osteoarthrosis
[truncated: 107 more rows]
