# Supplementary material for: Reproducibility of real-world evidence studies using clinical practice data to inform regulatory and coverage decisions
Source: Nat Commun. 2022 Aug 31;13:5126. doi: 10.1038/s41467-022-32310-3 (PMC9430007; doi:10.1038/s41467-022-32310-3)
Supplement: Supplementary file 7 — Supplementary Dataset 4 [file 41467_2022_32310_MOESM7_ESM.zip › Data S4 Study specific author contact files with details of implementation/REPEAT_109_final.xlsx]

## Sheet: Assumptions
Category	Assumptions
MEASURES	The algorithms used to define all the variables used in the replication of the study are given in the sheet named 'codes'
Exposure	We assumed anti-TNF biologic (adalimumab, certolizumab, etanercept, golimumab, infliximab) and non-TNF biologics (abatacept, rituximab, tocilizumab) were defined using NDC codes and HCPCS codes. The assumed codes are provided in the worksheet 'codes'
Inclusion/Exclusion	We assumed that coronary heart disease was assessed over the period 365 days prior to and including the index date
	We assumed that patients were allowed to initiate more than one biologic on the same day.
	We assumed RA was defined using ICD-9 codes. The assumed codes are provided in the worksheet 'codes'
Covariates	We assumed that Abdominal Aeurotic Aneurysm was defined using ICD-9 codes from the paper "Major Cardiovascular Events in Patients with Gout and Associated Cardiovascular Disease or Heart Failure and Chronic Kidney Disease Initiating a Xanthine Oxidase Inhibitor: JoAnne Foody et al"
	All diagnosis codes, procedure codes and NDC codes used in the replication are provided in sheet named 'codes'
	We assumed DMARDS consists of methotrexate, sulfasalazine, hydroxychloroquine, and leflunomide and were defined using HCPCS or NDC codes. The assumed codes are provided in the worksheet 'codes'
	We assumed Diabetes, Hypertension, Chronic Kidney disease, Atrial Fibrillation, Hyperlipidemia, Obesity, Heart failure, COPD, Tobacco use ACE inhibitors, ARBs, Beta Blockers, Other hypertensives, Statins, NSAIDS and oral corticosteroids were defined using REPEAT standard measures
	We assumed prednisone equivalent conversion was based on website "https://clincalc.com/Corticosteroids/" We also assumed: If a patient was dispensed more than one corticosteroid on the same day (either multiple dispensations of the same or different drugs) treat these dispensations as concurrent exposures. The dose per day will be based on all dispensations on the same day. If patients had early …
	We assumed peripheral arterial diseased was defined using codes from the paper "Billing code algorithms to identify cases of peripheral artery disease from administrative data: Fan J et al"
	We assumed ambulatory physician evaluation and management was defined by following HCPCS codes “99201”, “99202”, “99203”, “99204”, “99205”, “99211”, “99212”, “99213”, “99214”, “99215” based on "http://www.acbhcs.org/providers/QA/docs/training/E_M_Doc_Training_Resources.pdf"
	We assumed Original reason for Medicare enrolment was defined using variable name "ENTLMT_RSN_ORIG" where Disabled = 1 if this variable is equal to 1 or 2 or 3 based on "https://www.resdac.org/cms-data/variables/original-reason-entitlement-code"
	We assumed Receipt of subsidy for Medicare premium (surrogate for low income) was defined using variable name "LIS_MONTHS" where the variable = 1 if value of LIS_MONTHS is greater than 0
COHORT CREATION
ANALYSIS
	It was unclear how patient discontinuation and switching of medication was defined. We assumed that medication discontinuation was defined as occurring when there was a gap of more than 56 days given dispensation date + days supply (or injection date for infusions). We assumed that switching was defined by initiation of a new biologic (where initiation was defined by a 365 day washout)

## Sheet: Attrition table
RA patients with prescription for anti-TNF or non-TNF biologicals prescription between 2006-2012 from Medicare database
	Unique Patient	Unique Episodes
Patient with adalimumab, certolizumab, etanercept, golimumab, infliximab, abatacept, rituximab, or tocilizumab between Jan 1st, 2006 – Dec 31st, 2012	196597	3735452
Restricted to patients with new initiation only (New initiation is defined by a washout window, days -365, -1)	146121	182934
Restrict to patients with ≥ 12 months of continuous enrolment in Medicare Part A, Part B, and Part D at any point during the baseline period, days [-365, 0]	53551	66807
Restrict to patients with no HMO coverage during the baseline period, days [-365, 0]	48523	60765
Restrict to patients with 2 or more diagnosis codes of RA from a physician that are 7 to 365 days apart in the baseline period, days [-365, 0]	40756	51968
Exclude patients with history of coronary heart disease measured during days [-365, -1]	37817	47896

## Sheet: Programming protocol
Cohort Summary RA patients with prescription for anti-TNF or non-TNF biologic prescription between 2006-2012 from Medicare database Important steps for cohort formation – EPISODE LEVEL COHORT (multiple entries allowed per patient) Index date: The index date is the date of dispensation, day 0 for adalimumab, certolizumab, etanercept, golimumab, infliximab or abatacept, rituximab or tocilizumab. Th…
STEPS 1. Identify all episodes of new initiation of adalimumab, certolizumab, etanercept, golimumab, infliximab, abatacept, rituximab, or tocilizumab between Jan 1st, 2006 – Dec 31st, 2012 (where new initiation is defined by a washout window, days [-365, -1]) The date of initiation is the index date, day 0. 2. Restrict to patients with 2 or more diagnosis codes of RA from a physician that are 7 t…
Outcome Occurrence of acute MI measured by at least one ICD-9 discharge diagnosis code in any position and in inpatient care setting with at least one-night stay except when patient died Follow-up Start follow-up on the index date and end if one of the following occurs: 1.Occurrence of outcome 2.Discontinuation of index drug [defined by occurrence of a gap of more than 56 days. If there is a gap …
List of covariates
•Age (Continuous variable) •Gender (Binary variable where Female =1) •Race (Binary variable where White =1) •Original reason for Medicare enrolment (old age or disability, Binary variable where disabled=1) •Receipt of subsidy for Medicare premium (surrogate for low income) •Diabetes •Hypertension •Chronic kidney disease •Abdominal aortic aneurism •Peripheral arterial disease •Atrial fibrillation …							Defining prednisone equivalents: If a patient was dispensed more than one corticosteroid on the same day (either multiple dispensations of the same or different drugs) treat these dispensations as concurrent exposures. The dose per day will be based on all dispensations on the same day. For example: If patient was prescribed 1mg of Cortisone per day on 4/9/2019 with 15 days of supply and 1mg of T…
Analysis A cox proportional hazard model where the exposure indicator is 1 for adalimumab, certolizumab, etanercept, golimumab, infliximab and the exposure indicator is 0 for abatacept. Initiation of rituximab or tocilizumab will not contribute. Adjusted for all covariates listed above

## Sheet: Table 1
	ORIGINAL STUDY							REPLICATED STUDY
	Abatacept	Adalimumab	Certolizumab	Etanercept	Golimumab	Infliximab		Abatacept	Adalimumab	Certolizumab	Etanercept	Golimumab	Infliximab
N of episodes	13608	10241	2956	9763	1774	12758		10301	7407	2438	7861	1066	12175
Demographics
Age, mean	65.59	59.94	63.45	60.85	58.28	66.25		72.9	71.8	72.5	71.9	71.3	72.5
Female sex, %	87.06	83.03	85.44	84.22	87.89	82.8		85	82.8	83.2	82.3	87.9	80.5
White race, %	77.47	65.3	74.59	67.54	66.95	78.59		88.9	78.5	85.5	81.3	77.9	89.4
Disabled, %	33.06	58.87	39.76	55.53	60.98	28.68		25.1	33	28.1	30.1	40.6	20.7
Length of follow-up, in days	503	402	260	435	325	558		819	628	465	645	508	813
CHD risk factors
Diabetes, %	13.94	15.82	13.45	16.27	15.2	14.13		27.9	34	31.4	33.9	34.8	27.4
Hypertension, %	29.61	28.31	26.49	28.37	26.07	29.68		76.1	76.9	77.9	76	77.4	74.7
Hyperlipidaemia, %	22.08	20.53	22.16	20.47	20.1	22.69		63.6	62.7	68.4	63.3	63.8	64.2
Medication use
DMARD use, %	82	82.84	79.76	84.21	79.17	88.12		77.3	76.3	74.2	76.3	72.2	82.8
Prednisone use/dose, %
None	38.62	40.97	45.06	39.17	41.49	39.81		28.5	32.1	32.5	30.2	30.2	30.1
Low (<7.5 mg/day)	46.22	44.36	40.87	44.89	43.8	45.43		61.8	58.4	58.5	59.1	60.4	61
High (.7.5 mg/day)	15.16	14.67	14.07	15.94	14.71	14.76		9.5	9.3	8.9	10.6	9.3	8.8
Antihypertensive, %
ACE inhibitors and ARBs, %	20.16	19.67	20.34	19.7	18.98	19.59		29.1	29.7	28.2	29.5	28.3	29.1
Beta Blockers, %	10.77	9.22	9.39	9.81	9.46	10.65		39.6	37.9	39.5	37.4	41.7	36.1
Other antihypertensive, %	29.35	27.37	26.82	28.4	25.51	29.75		6.9	6.3	6.3	6.5	6.2	6.1
Statin, %	27.71	27.1	28.14	27.86	28.72	29.7		37.5	40	41.8	39.3	41.1	37.9
Prescription NSAIDs, %	46.97	56.03	51.15	55.16	55.41	52.55		31.2	38.8	37.2	38.4	40.9	36.6

## Sheet: Outcome
ORIGINAL STUDY
Outcome - AMI	Abatacept	Anti-TNFs Drugs
Number of events	138	370
Person-years	18747	44763
Rate per 1000 PYs	7.36118	8.26576
Adjusted HR (95% CI)	1.28 (1.04, 1.56)
REPLICATED STUDY
Outcome - AMI	Abatacept	Anti-TNFs Drugs
Number of events	214	560
Person-years	23116	58335
Rate per 1000 PYs	9.25766	9.59973
Adjusted HR (95% CI)	1.15 (0.98, 1.34), p-value: 0.094

## Sheet: Codes
*Because of data licensing agreement, we cannot provide crosswalk between NDC codes and Generic names of drugs
Variable	variable name
Code	NDC or diagnosis or procedure codes
Code category	DX=Diagnosis codes, PX=Procedure codes, RX=Prescription codes
Code type	09=ICD9 type, HC=HCPCS/CPT codes, NDC=NDC codes
Variable	Code	Code category	Code type
Exposure/Reference group	00074379902	RX	NDC
Exposure/Reference group	00074433902	RX	NDC
Exposure/Reference group	00074433906	RX	NDC
Exposure/Reference group	00074433907	RX	NDC
Exposure/Reference group	00074937402	RX	NDC
Exposure/Reference group	54569552400	RX	NDC
Exposure/Reference group	54868482200	RX	NDC
Exposure/Reference group	J0135	PX	HC
Exposure/Reference group	50474070062	RX	NDC
Exposure/Reference group	50474071079	RX	NDC
Exposure/Reference group	50474071081	RX	NDC
Exposure/Reference group	J0717	PX	HC
Exposure/Reference group	J0718	PX	HC
Exposure/Reference group	C9249	PX	HC
Exposure/Reference group	54868478200	RX	NDC
Exposure/Reference group	54868544400	RX	NDC
Exposure/Reference group	58406042534	RX	NDC
Exposure/Reference group	58406042541	RX	NDC
Exposure/Reference group	58406043501	RX	NDC
Exposure/Reference group	58406043504	RX	NDC
Exposure/Reference group	58406044501	RX	NDC
Exposure/Reference group	58406044504	RX	NDC
Exposure/Reference group	58406045501	RX	NDC
Exposure/Reference group	58406045504	RX	NDC
Exposure/Reference group	J1438	PX	HC
Exposure/Reference group	57894007001	RX	NDC
Exposure/Reference group	57894007002	RX	NDC
Exposure/Reference group	J1602	PX	HC
Exposure/Reference group	57894003001	RX	NDC
Exposure/Reference group	J1745	PX	HC
Exposure/Reference group	00003218811	RX	NDC
Exposure/Reference group	00003218831	RX	NDC
Exposure/Reference group	C9230	PX	HC
Exposure/Reference group	J0129	PX	HC
Exposure/Reference group	50242005121	RX	NDC
Exposure/Reference group	50242005306	RX	NDC
Exposure/Reference group	J9310	PX	HC
Exposure/Reference group	50242013501	RX	NDC
Exposure/Reference group	50242013601	RX	NDC
Exposure/Reference group	50242013701	RX	NDC
Exposure/Reference group	C9264	PX	HC
Exposure/Reference group	J3264	PX	HC
INCLUSION EXCLUSION CRITERIA
Variable	Code	Code category	Code type
Rheumatiod arthritis (RA)	714	DX	09
Rheumatiod arthritis (RA)	714.0	DX	09
Rheumatiod arthritis (RA)	714.1	DX	09
Rheumatiod arthritis (RA)	714.2	DX	09
Rheumatiod arthritis (RA)	714.3	DX	09
Rheumatiod arthritis (RA)	714.30	DX	09
Rheumatiod arthritis (RA)	714.31	DX	09
Rheumatiod arthritis (RA)	714.32	DX	09
Rheumatiod arthritis (RA)	714.33	DX	09
Rheumatiod arthritis (RA)	714.4	DX	09
Rheumatiod arthritis (RA)	714.8	DX	09
Rheumatiod arthritis (RA)	714.81	DX	09
Rheumatiod arthritis (RA)	714.89	DX	09
Rheumatiod arthritis (RA)	714.9	DX	09
acute MI	410	DX	09
acute MI	410.0	DX	09
acute MI	410.00	DX	09
acute MI	410.01	DX	09
acute MI	410.02	DX	09
acute MI	410.1	DX	09
acute MI	410.10	DX	09
acute MI	410.11	DX	09
acute MI	410.12	DX	09
acute MI	410.2	DX	09
acute MI	410.20	DX	09
acute MI	410.21	DX	09
acute MI	410.22	DX	09
acute MI	410.3	DX	09
acute MI	410.30	DX	09
acute MI	410.31	DX	09
acute MI	410.32	DX	09
acute MI	410.4	DX	09
acute MI	410.40	DX	09
acute MI	410.41	DX	09
acute MI	410.42	DX	09
acute MI	410.5	DX	09
acute MI	410.50	DX	09
acute MI	410.51	DX	09
acute MI	410.52	DX	09
acute MI	410.6	DX	09
acute MI	410.60	DX	09
acute MI	410.61	DX	09
acute MI	410.62	DX	09
acute MI	410.7	DX	09
acute MI	410.70	DX	09
acute MI	410.71	DX	09
acute MI	410.72	DX	09
acute MI	410.8	DX	09
acute MI	410.80	DX	09
acute MI	410.81	DX	09
acute MI	410.82	DX	09
acute MI	410.9	DX	09
acute MI	410.90	DX	09
acute MI	410.91	DX	09
acute MI	410.92	DX	09
coronary revascularization	00.66	PX	09
coronary revascularization	36.01	PX	09
coronary revascularization	36.02	PX	09
coronary revascularization	36.03	PX	09
coronary revascularization	36.04	PX	09
coronary revascularization	36.05	PX	09
coronary revascularization	36.06	PX	09
coronary revascularization	36.07	PX	09
coronary revascularization	36.09	PX	09
coronary revascularization	36.1	PX	09
coronary revascularization	36.10	PX	09
coronary revascularization	36.11	PX	09
coronary revascularization	36.12	PX	09
coronary revascularization	36.13	PX	09
coronary revascularization	36.14	PX	09
coronary revascularization	36.15	PX	09
coronary revascularization	36.16	PX	09
coronary revascularization	36.17	PX	09
coronary revascularization	36.19	PX	09
coronary revascularization	92980	PX	HC
coronary revascularization	92981	PX	HC
coronary revascularization	92982	PX	HC
coronary revascularization	92984	PX	HC
coronary revascularization	92986	PX	HC
coronary revascularization	92987	PX	HC
coronary revascularization	92990	PX	HC
coronary revascularization	92992	PX	HC
coronary revascularization	92993	PX	HC
coronary revascularization	92995	PX	HC
coronary revascularization	92996	PX	HC
coronary revascularization	33510	PX	HC
coronary revascularization	33511	PX	HC
coronary revascularization	33512	PX	HC
coronary revascularization	33513	PX	HC
coronary revascularization	33514	PX	HC
coronary revascularization	33516	PX	HC
history of MI	412	DX	09
history of cabg or ptca	V45.81	DX	09
history of cabg or ptca	V45.82	DX	09
Variable	Code	Code category	Code type
Acute MI_outcome	410	DX	09
Acute MI_outcome	410.0	DX	09
Acute MI_outcome	410.00	DX	09
Acute MI_outcome	410.01	DX	09
Acute MI_outcome	410.1	DX	09
Acute MI_outcome	410.10	DX	09
Acute MI_outcome	410.11	DX	09
Acute MI_outcome	410.2	DX	09
Acute MI_outcome	410.20	DX	09
Acute MI_outcome	410.21	DX	09
Acute MI_outcome	410.3	DX	09
Acute MI_outcome	410.30	DX	09
Acute MI_outcome	410.31	DX	09
Acute MI_outcome	410.4	DX	09
Acute MI_outcome	410.40	DX	09
Acute MI_outcome	410.41	DX	09
Acute MI_outcome	410.5	DX	09
Acute MI_outcome	410.50	DX	09
Acute MI_outcome	410.51	DX	09
Acute MI_outcome	410.6	DX	09
Acute MI_outcome	410.60	DX	09
Acute MI_outcome	410.61	DX	09
Acute MI_outcome	410.7	DX	09
Acute MI_outcome	410.70	DX	09
Acute MI_outcome	410.71	DX	09
Acute MI_outcome	410.8	DX	09
Acute MI_outcome	410.80	DX	09
Acute MI_outcome	410.81	DX	09
Acute MI_outcome	410.9	DX	09
Acute MI_outcome	410.90	DX	09
Acute MI_outcome	410.91	DX	09
COVARITES
Variable	Code	Code category	Code type
Hypertension	401	DX	09
Hypertension	401.0	DX	09
Hypertension	401.1	DX	09
Hypertension	401.9	DX	09
Hypertension	402	DX	09
Hypertension	402.0	DX	09
Hypertension	402.00	DX	09
Hypertension	402.01	DX	09
Hypertension	402.1	DX	09
Hypertension	402.10	DX	09
Hypertension	402.11	DX	09
Hypertension	402.9	DX	09
Hypertension	402.90	DX	09
Hypertension	402.91	DX	09
Hypertension	403	DX	09
Hypertension	403.0	DX	09
Hypertension	403.00	DX	09
Hypertension	403.01	DX	09
Hypertension	403.1	DX	09
Hypertension	403.10	DX	09
Hypertension	403.11	DX	09
Hypertension	403.9	DX	09
Hypertension	403.90	DX	09
Hypertension	403.91	DX	09
Hypertension	404	DX	09
Hypertension	404.0	DX	09
Hypertension	404.00	DX	09
Hypertension	404.01	DX	09
Hypertension	404.02	DX	09
Hypertension	404.03	DX	09
Hypertension	404.1	DX	09
Hypertension	404.10	DX	09
Hypertension	404.11	DX	09
Hypertension	404.12	DX	09
Hypertension	404.13	DX	09
Hypertension	404.9	DX	09
Hypertension	404.90	DX	09
Hypertension	404.91	DX	09
Hypertension	404.92	DX	09
Hypertension	404.93	DX	09
Hypertension	405	DX	09
Hypertension	405.0	DX	09
Hypertension	405.01	DX	09
Hypertension	405.09	DX	09
Hypertension	405.1	DX	09
Hypertension	405.11	DX	09
Hypertension	405.19	DX	09
Hypertension	405.9	DX	09
Hypertension	405.91	DX	09
Hypertension	405.99	DX	09
Hypertension	642.0	DX	09
Hypertension	642.00	DX	09
Hypertension	642.01	DX	09
Hypertension	642.02	DX	09
Hypertension	642.03	DX	09
Hypertension	642.04	DX	09
Hypertension	642.1	DX	09
Hypertension	642.10	DX	09
Hypertension	642.11	DX	09
Hypertension	642.12	DX	09
Hypertension	642.13	DX	09
Hypertension	642.14	DX	09
Hypertension	642.2	DX	09
Hypertension	642.20	DX	09
Hypertension	642.21	DX	09
Hypertension	642.22	DX	09
Hypertension	642.23	DX	09
Hypertension	642.24	DX	09
Hypertension	642.7	DX	09
Hypertension	642.70	DX	09
Hypertension	642.71	DX	09
Hypertension	642.72	DX	09
Hypertension	642.73	DX	09
Hypertension	642.74	DX	09
Hypertension	642.9	DX	09
Hypertension	642.90	DX	09
Hypertension	642.91	DX	09
Hypertension	642.92	DX	09
Hypertension	642.93	DX	09
Hypertension	642.94	DX	09
CHF_Heart_failure	398.91	DX	09
CHF_Heart_failure	402.01	DX	09
CHF_Heart_failure	402.11	DX	09
CHF_Heart_failure	402.91	DX	09
CHF_Heart_failure	404.01	DX	09
CHF_Heart_failure	404.03	DX	09
CHF_Heart_failure	404.11	DX	09
CHF_Heart_failure	404.13	DX	09
CHF_Heart_failure	404.91	DX	09
CHF_Heart_failure	404.93	DX	09
CHF_Heart_failure	428	DX	09
CHF_Heart_failure	428.0	DX	09
CHF_Heart_failure	428.1	DX	09
CHF_Heart_failure	428.2	DX	09
CHF_Heart_failure	428.20	DX	09
CHF_Heart_failure	428.21	DX	09
CHF_Heart_failure	428.22	DX	09
CHF_Heart_failure	428.23	DX	09
CHF_Heart_failure	428.3	DX	09
CHF_Heart_failure	428.30	DX	09
CHF_Heart_failure	428.31	DX	09
CHF_Heart_failure	428.32	DX	09
CHF_Heart_failure	428.33	DX	09
CHF_Heart_failure	428.4	DX	09
CHF_Heart_failure	428.40	DX	09
CHF_Heart_failure	428.41	DX	09
CHF_Heart_failure	428.42	DX	09
CHF_Heart_failure	428.43	DX	09
CHF_Heart_failure	428.9	DX	09
Diabetes	250	DX	09
Diabetes	250.0	DX	09
Diabetes	250.00	DX	09
Diabetes	250.01	DX	09
Diabetes	250.02	DX	09
Diabetes	250.03	DX	09
Diabetes	250.1	DX	09
Diabetes	250.10	DX	09
Diabetes	250.11	DX	09
Diabetes	250.12	DX	09
Diabetes	250.13	DX	09
Diabetes	250.2	DX	09
Diabetes	250.20	DX	09
Diabetes	250.21	DX	09
Diabetes	250.22	DX	09
Diabetes	250.23	DX	09
Diabetes	250.3	DX	09
Diabetes	250.30	DX	09
Diabetes	250.31	DX	09
Diabetes	250.32	DX	09
Diabetes	250.33	DX	09
Diabetes	250.4	DX	09
Diabetes	250.40	DX	09
Diabetes	250.41	DX	09
Diabetes	250.42	DX	09
Diabetes	250.43	DX	09
Diabetes	250.5	DX	09
Diabetes	250.50	DX	09
Diabetes	250.51	DX	09
Diabetes	250.52	DX	09
Diabetes	250.53	DX	09
Diabetes	250.6	DX	09
Diabetes	250.60	DX	09
Diabetes	250.61	DX	09
Diabetes	250.62	DX	09
Diabetes	250.63	DX	09
Diabetes	250.7	DX	09
Diabetes	250.70	DX	09
Diabetes	250.71	DX	09
Diabetes	250.72	DX	09
Diabetes	250.73	DX	09
Diabetes	250.8	DX	09
Diabetes	250.80	DX	09
Diabetes	250.81	DX	09
Diabetes	250.82	DX	09
Diabetes	250.83	DX	09
Diabetes	250.9	DX	09
Diabetes	250.90	DX	09
Diabetes	250.91	DX	09
Diabetes	250.92	DX	09
Diabetes	250.93	DX	09
COPD	491	DX	09
COPD	491.0	DX	09
COPD	491.1	DX	09
COPD	491.2	DX	09
COPD	491.20	DX	09
COPD	491.21	DX	09
COPD	491.22	DX	09
COPD	491.8	DX	09
COPD	491.9	DX	09
COPD	492	DX	09
COPD	492.0	DX	09
COPD	492.8	DX	09
COPD	496	DX	09
Tobacco_use_dependence	305.1	DX	09
Tobacco_use_dependence	649.0	DX	09
Tobacco_use_dependence	649.00	DX	09
Tobacco_use_dependence	649.01	DX	09
Tobacco_use_dependence	649.02	DX	09
Tobacco_use_dependence	649.03	DX	09
Tobacco_use_dependence	649.04	DX	09
Tobacco_use_dependence	989.84	DX	09
Tobacco_use_dependence	V15.82	DX	09
Tobacco_use_dependence	1034F	PX	HC
Tobacco_use_dependence	4001F	PX	HC
Tobacco_use_dependence	4004F	PX	HC
Tobacco_use_dependence	99406	PX	HC
Tobacco_use_dependence	99407	PX	HC
Tobacco_use_dependence	G0436	PX	HC
Tobacco_use_dependence	G0437	PX	HC
Tobacco_use_dependence	G9016	PX	HC
Tobacco_use_dependence	G9276	PX	HC
Tobacco_use_dependence	G9458	PX	HC
Tobacco_use_dependence	S4995	PX	HC
Tobacco_use_dependence	S9075	PX	HC
Tobacco_use_dependence	S9453	PX	HC
Tobacco_use_dependence	00005240190	RX	NDC
Tobacco_use_dependence	00005240290	RX	NDC
Tobacco_use_dependence	00009519401	RX	NDC
Tobacco_use_dependence	00009519402	RX	NDC
Tobacco_use_dependence	00009519501	RX	NDC
Tobacco_use_dependence	00009519508	RX	NDC
Tobacco_use_dependence	00009519702	RX	NDC
Tobacco_use_dependence	00009519707	RX	NDC
Tobacco_use_dependence	00009519708	RX	NDC
Tobacco_use_dependence	00009526901	RX	NDC
Tobacco_use_dependence	00009527001	RX	NDC
Tobacco_use_dependence	00009540001	RX	NDC
Tobacco_use_dependence	00009540101	RX	NDC
Tobacco_use_dependence	00045060201	RX	NDC
Tobacco_use_dependence	00045060202	RX	NDC
Tobacco_use_dependence	00045060207	RX	NDC
Tobacco_use_dependence	00045060208	RX	NDC
Tobacco_use_dependence	00045060209	RX	NDC
Tobacco_use_dependence	00045060213	RX	NDC
Tobacco_use_dependence	00045060214	RX	NDC
Tobacco_use_dependence	00045060215	RX	NDC
Tobacco_use_dependence	00045060216	RX	NDC
Tobacco_use_dependence	00045060224	RX	NDC
Tobacco_use_dependence	00045060225	RX	NDC
Tobacco_use_dependence	00045060227	RX	NDC
Tobacco_use_dependence	00045060243	RX	NDC
Tobacco_use_dependence	00045089654	RX	NDC
Tobacco_use_dependence	00045089754	RX	NDC
Tobacco_use_dependence	00045089852	RX	NDC
Tobacco_use_dependence	00045089853	RX	NDC
Tobacco_use_dependence	00045089854	RX	NDC
Tobacco_use_dependence	00045089901	RX	NDC
Tobacco_use_dependence	00045090101	RX	NDC
Tobacco_use_dependence	00067021307	RX	NDC
Tobacco_use_dependence	00067021314	RX	NDC
Tobacco_use_dependence	00067021407	RX	NDC
Tobacco_use_dependence	00067021414	RX	NDC
Tobacco_use_dependence	00067021507	RX	NDC
Tobacco_use_dependence	00067021514	RX	NDC
Tobacco_use_dependence	00067021528	RX	NDC
Tobacco_use_dependence	00067081021	RX	NDC
Tobacco_use_dependence	00067082014	RX	NDC
Tobacco_use_dependence	00067083007	RX	NDC
Tobacco_use_dependence	00067488007	RX	NDC
Tobacco_use_dependence	00067488014	RX	NDC
Tobacco_use_dependence	00067489007	RX	NDC
Tobacco_use_dependence	00067489014	RX	NDC
Tobacco_use_dependence	00067490014	RX	NDC
Tobacco_use_dependence	00067502014	RX	NDC
Tobacco_use_dependence	00067503007	RX	NDC
Tobacco_use_dependence	00067503607	RX	NDC
Tobacco_use_dependence	00067503614	RX	NDC
Tobacco_use_dependence	00067503707	RX	NDC
Tobacco_use_dependence	00067503714	RX	NDC
Tobacco_use_dependence	00067503807	RX	NDC
Tobacco_use_dependence	00067503814	RX	NDC
Tobacco_use_dependence	00067503828	RX	NDC
Tobacco_use_dependence	00067503956	RX	NDC
Tobacco_use_dependence	00067504014	RX	NDC
Tobacco_use_dependence	00067505014	RX	NDC
Tobacco_use_dependence	00067512407	RX	NDC
Tobacco_use_dependence	00067512409	RX	NDC
Tobacco_use_dependence	00067512414	RX	NDC
Tobacco_use_dependence	00067512507	RX	NDC
Tobacco_use_dependence	00067512509	RX	NDC
Tobacco_use_dependence	00067512514	RX	NDC
Tobacco_use_dependence	00067512607	RX	NDC
Tobacco_use_dependence	00067512609	RX	NDC
Tobacco_use_dependence	00067512614	RX	NDC
Tobacco_use_dependence	00067512628	RX	NDC
Tobacco_use_dependence	00067560511	RX	NDC
Tobacco_use_dependence	00067560595	RX	NDC
Tobacco_use_dependence	00067560611	RX	NDC
Tobacco_use_dependence	00067560695	RX	NDC
Tobacco_use_dependence	00067604556	RX	NDC
Tobacco_use_dependence	00067612814	RX	NDC
Tobacco_use_dependence	00067612914	RX	NDC
Tobacco_use_dependence	00067613014	RX	NDC
Tobacco_use_dependence	00067613914	RX	NDC
Tobacco_use_dependence	00067614014	RX	NDC
Tobacco_use_dependence	00067614114	RX	NDC
Tobacco_use_dependence	00068004555	RX	NDC
Tobacco_use_dependence	00068004755	RX	NDC
Tobacco_use_dependence	00069046856	RX	NDC
Tobacco_use_dependence	00069046911	RX	NDC
Tobacco_use_dependence	00069046912	RX	NDC
Tobacco_use_dependence	00069046956	RX	NDC
Tobacco_use_dependence	00069046997	RX	NDC
Tobacco_use_dependence	00069047102	RX	NDC
Tobacco_use_dependence	00069047197	RX	NDC
Tobacco_use_dependence	00071985208	RX	NDC
Tobacco_use_dependence	00071985308	RX	NDC
Tobacco_use_dependence	00071985408	RX	NDC
Tobacco_use_dependence	00088005061	RX	NDC
Tobacco_use_dependence	00088005161	RX	NDC
Tobacco_use_dependence	00088005261	RX	NDC
Tobacco_use_dependence	00113020625	RX	NDC
Tobacco_use_dependence	00113020660	RX	NDC
Tobacco_use_dependence	00113034405	RX	NDC
Tobacco_use_dependence	00113034423	RX	NDC
Tobacco_use_dependence	00113042225	RX	NDC
Tobacco_use_dependence	00113042260	RX	NDC
Tobacco_use_dependence	00113045658	RX	NDC
Tobacco_use_dependence	00113045678	RX	NDC
Tobacco_use_dependence	00113053258	RX	NDC
Tobacco_use_dependence	00113053278	RX	NDC
Tobacco_use_dependence	00113087305	RX	NDC
Tobacco_use_dependence	00113087323	RX	NDC
Tobacco_use_dependence	00135014501	RX	NDC
Tobacco_use_dependence	00135014502	RX	NDC
Tobacco_use_dependence	00135014503	RX	NDC
Tobacco_use_dependence	00135014602	RX	NDC
Tobacco_use_dependence	00135014603	RX	NDC
Tobacco_use_dependence	00135014702	RX	NDC
Tobacco_use_dependence	00135014703	RX	NDC
Tobacco_use_dependence	00135015701	RX	NDC
Tobacco_use_dependence	00135015702	RX	NDC
Tobacco_use_dependence	00135015703	RX	NDC
Tobacco_use_dependence	00135015706	RX	NDC
Tobacco_use_dependence	00135015707	RX	NDC
Tobacco_use_dependence	00135015709	RX	NDC
Tobacco_use_dependence	00135015710	RX	NDC
Tobacco_use_dependence	00135015711	RX	NDC
Tobacco_use_dependence	00135015801	RX	NDC
Tobacco_use_dependence	00135015802	RX	NDC
Tobacco_use_dependence	00135015803	RX	NDC
Tobacco_use_dependence	00135015806	RX	NDC
Tobacco_use_dependence	00135015807	RX	NDC
Tobacco_use_dependence	00135015809	RX	NDC
Tobacco_use_dependence	00135015810	RX	NDC
Tobacco_use_dependence	00135015811	RX	NDC
Tobacco_use_dependence	00135017001	RX	NDC
Tobacco_use_dependence	00135017002	RX	NDC
Tobacco_use_dependence	00135017006	RX	NDC
Tobacco_use_dependence	00135017007	RX	NDC
Tobacco_use_dependence	00135017009	RX	NDC
Tobacco_use_dependence	00135017010	RX	NDC
Tobacco_use_dependence	00135017101	RX	NDC
Tobacco_use_dependence	00135017102	RX	NDC
Tobacco_use_dependence	00135017106	RX	NDC
Tobacco_use_dependence	00135017107	RX	NDC
Tobacco_use_dependence	00135017109	RX	NDC
Tobacco_use_dependence	00135017110	RX	NDC
Tobacco_use_dependence	00135019401	RX	NDC
Tobacco_use_dependence	00135019402	RX	NDC
Tobacco_use_dependence	00135019403	RX	NDC
Tobacco_use_dependence	00135019502	RX	NDC
Tobacco_use_dependence	00135019503	RX	NDC
Tobacco_use_dependence	00135019602	RX	NDC
Tobacco_use_dependence	00135019701	RX	NDC
Tobacco_use_dependence	00135019702	RX	NDC
Tobacco_use_dependence	00135019707	RX	NDC
Tobacco_use_dependence	00135019801	RX	NDC
Tobacco_use_dependence	00135019802	RX	NDC
Tobacco_use_dependence	00135019807	RX	NDC
Tobacco_use_dependence	00135020801	RX	NDC
Tobacco_use_dependence	00135020803	RX	NDC
Tobacco_use_dependence	00135020807	RX	NDC
Tobacco_use_dependence	00135020901	RX	NDC
Tobacco_use_dependence	00135020903	RX	NDC
Tobacco_use_dependence	00135020907	RX	NDC
Tobacco_use_dependence	00135022501	RX	NDC
Tobacco_use_dependence	00135022502	RX	NDC
Tobacco_use_dependence	00135022503	RX	NDC
Tobacco_use_dependence	00135022601	RX	NDC
Tobacco_use_dependence	00135022602	RX	NDC
Tobacco_use_dependence	00135022603	RX	NDC
Tobacco_use_dependence	00135022904	RX	NDC
Tobacco_use_dependence	00135022905	RX	NDC
Tobacco_use_dependence	00135023004	RX	NDC
Tobacco_use_dependence	00135023005	RX	NDC
Tobacco_use_dependence	00135024101	RX	NDC
Tobacco_use_dependence	00135024102	RX	NDC
Tobacco_use_dependence	00135024106	RX	NDC
Tobacco_use_dependence	00135024108	RX	NDC
Tobacco_use_dependence	00135024201	RX	NDC
Tobacco_use_dependence	00135024202	RX	NDC
Tobacco_use_dependence	00135024206	RX	NDC
Tobacco_use_dependence	00135024208	RX	NDC
Tobacco_use_dependence	00135045201	RX	NDC
Tobacco_use_dependence	00135045202	RX	NDC
Tobacco_use_dependence	00135045203	RX	NDC
Tobacco_use_dependence	00135045301	RX	NDC
Tobacco_use_dependence	00135045302	RX	NDC
Tobacco_use_dependence	00135045303	RX	NDC
Tobacco_use_dependence	00135046601	RX	NDC
Tobacco_use_dependence	00135046602	RX	NDC
Tobacco_use_dependence	00135046702	RX	NDC
Tobacco_use_dependence	00135047401	RX	NDC
Tobacco_use_dependence	00135047402	RX	NDC
Tobacco_use_dependence	00135047403	RX	NDC
Tobacco_use_dependence	00135047405	RX	NDC
Tobacco_use_dependence	00135047407	RX	NDC
Tobacco_use_dependence	00135047408	RX	NDC
Tobacco_use_dependence	00135047501	RX	NDC
Tobacco_use_dependence	00135047502	RX	NDC
Tobacco_use_dependence	00135047503	RX	NDC
Tobacco_use_dependence	00135047507	RX	NDC
Tobacco_use_dependence	00135047508	RX	NDC
Tobacco_use_dependence	00135047702	RX	NDC
Tobacco_use_dependence	00135047802	RX	NDC
Tobacco_use_dependence	00135050802	RX	NDC
Tobacco_use_dependence	00135050803	RX	NDC
Tobacco_use_dependence	00135050902	RX	NDC
Tobacco_use_dependence	00135050903	RX	NDC
Tobacco_use_dependence	00135051001	RX	NDC
Tobacco_use_dependence	00135051002	RX	NDC
Tobacco_use_dependence	00135051005	RX	NDC
Tobacco_use_dependence	00135051101	RX	NDC
Tobacco_use_dependence	00135051102	RX	NDC
Tobacco_use_dependence	00135051105	RX	NDC
Tobacco_use_dependence	00135051201	RX	NDC
Tobacco_use_dependence	00135051205	RX	NDC
Tobacco_use_dependence	00135051301	RX	NDC
Tobacco_use_dependence	00135051305	RX	NDC
Tobacco_use_dependence	00135051403	RX	NDC
Tobacco_use_dependence	00135051404	RX	NDC
Tobacco_use_dependence	00135051503	RX	NDC
Tobacco_use_dependence	00256012301	RX	NDC
Tobacco_use_dependence	00256012302	RX	NDC
Tobacco_use_dependence	00363012410	RX	NDC
Tobacco_use_dependence	00363019005	RX	NDC
Tobacco_use_dependence	00363019010	RX	NDC
Tobacco_use_dependence	00363019401	RX	NDC
Tobacco_use_dependence	00363019502	RX	NDC
Tobacco_use_dependence	00363019602	RX	NDC
Tobacco_use_dependence	00363020105	RX	NDC
Tobacco_use_dependence	00363020801	RX	NDC
Tobacco_use_dependence	00363020807	RX	NDC
Tobacco_use_dependence	00363020901	RX	NDC
Tobacco_use_dependence	00363020907	RX	NDC
Tobacco_use_dependence	00363034408	RX	NDC
Tobacco_use_dependence	00363034423	RX	NDC
Tobacco_use_dependence	00363034444	RX	NDC
Tobacco_use_dependence	00363034467	RX	NDC
Tobacco_use_dependence	00363035278	RX	NDC
Tobacco_use_dependence	00363042013	RX	NDC
Tobacco_use_dependence	00363042020	RX	NDC
Tobacco_use_dependence	00363042050	RX	NDC
Tobacco_use_dependence	00363042062	RX	NDC
Tobacco_use_dependence	00363042098	RX	NDC
Tobacco_use_dependence	00363042113	RX	NDC
Tobacco_use_dependence	00363042120	RX	NDC
Tobacco_use_dependence	00363042150	RX	NDC
Tobacco_use_dependence	00363042162	RX	NDC
Tobacco_use_dependence	00363042198	RX	NDC
Tobacco_use_dependence	00363042816	RX	NDC
Tobacco_use_dependence	00363042844	RX	NDC
Tobacco_use_dependence	00363042849	RX	NDC
Tobacco_use_dependence	00363042944	RX	NDC
Tobacco_use_dependence	00363042949	RX	NDC
Tobacco_use_dependence	00363044602	RX	NDC
Tobacco_use_dependence	00363044603	RX	NDC
Tobacco_use_dependence	00363045658	RX	NDC
Tobacco_use_dependence	00363045678	RX	NDC
Tobacco_use_dependence	00363048044	RX	NDC
Tobacco_use_dependence	00363048144	RX	NDC
Tobacco_use_dependence	00363048316	RX	NDC
Tobacco_use_dependence	00363048349	RX	NDC
Tobacco_use_dependence	00363053258	RX	NDC
Tobacco_use_dependence	00363053278	RX	NDC
Tobacco_use_dependence	00363060998	RX	NDC
Tobacco_use_dependence	00363087308	RX	NDC
Tobacco_use_dependence	00363087323	RX	NDC
Tobacco_use_dependence	00363087344	RX	NDC
Tobacco_use_dependence	00363087367	RX	NDC
Tobacco_use_dependence	00363412213	RX	NDC
Tobacco_use_dependence	00363412220	RX	NDC
Tobacco_use_dependence	00363412250	RX	NDC
Tobacco_use_dependence	00363412262	RX	NDC
Tobacco_use_dependence	00363412298	RX	NDC
Tobacco_use_dependence	00363414913	RX	NDC
Tobacco_use_dependence	00363414920	RX	NDC
Tobacco_use_dependence	00363414950	RX	NDC
Tobacco_use_dependence	00363414962	RX	NDC
Tobacco_use_dependence	00363414998	RX	NDC
Tobacco_use_dependence	00363917002	RX	NDC
Tobacco_use_dependence	00363918001	RX	NDC
Tobacco_use_dependence	00363918002	RX	NDC
Tobacco_use_dependence	00363920003	RX	NDC
Tobacco_use_dependence	00364289030	RX	NDC
Tobacco_use_dependence	00364289330	RX	NDC
Tobacco_use_dependence	00364290130	RX	NDC
Tobacco_use_dependence	00501630496	RX	NDC
Tobacco_use_dependence	00501630604	RX	NDC
Tobacco_use_dependence	00536136206	RX	NDC
Tobacco_use_dependence	00536136223	RX	NDC
Tobacco_use_dependence	00536136234	RX	NDC
Tobacco_use_dependence	00536137206	RX	NDC
Tobacco_use_dependence	00536137223	RX	NDC
Tobacco_use_dependence	00536137234	RX	NDC
Tobacco_use_dependence	00536302906	RX	NDC
Tobacco_use_dependence	00536302923	RX	NDC
Tobacco_use_dependence	00536302934	RX	NDC
Tobacco_use_dependence	00536303006	RX	NDC
Tobacco_use_dependence	00536303023	RX	NDC
Tobacco_use_dependence	00536310606	RX	NDC
Tobacco_use_dependence	00536310618	RX	NDC
Tobacco_use_dependence	00536310623	RX	NDC
Tobacco_use_dependence	00536310634	RX	NDC
Tobacco_use_dependence	00536310643	RX	NDC
Tobacco_use_dependence	00536310706	RX	NDC
Tobacco_use_dependence	00536310718	RX	NDC
Tobacco_use_dependence	00536310723	RX	NDC
Tobacco_use_dependence	00536310734	RX	NDC
Tobacco_use_dependence	00536310743	RX	NDC
Tobacco_use_dependence	00536311201	RX	NDC
Tobacco_use_dependence	00536311237	RX	NDC
Tobacco_use_dependence	00536311301	RX	NDC
Tobacco_use_dependence	00536311337	RX	NDC
Tobacco_use_dependence	00536338601	RX	NDC
Tobacco_use_dependence	00536338637	RX	NDC
Tobacco_use_dependence	00536338701	RX	NDC
Tobacco_use_dependence	00536338737	RX	NDC
Tobacco_use_dependence	00536340401	RX	NDC
Tobacco_use_dependence	00536340437	RX	NDC
Tobacco_use_dependence	00536340501	RX	NDC
Tobacco_use_dependence	00536340537	RX	NDC
Tobacco_use_dependence	00536589488	RX	NDC
Tobacco_use_dependence	00536589588	RX	NDC
Tobacco_use_dependence	00536589688	RX	NDC
Tobacco_use_dependence	00591289030	RX	NDC
Tobacco_use_dependence	00591289054	RX	NDC
Tobacco_use_dependence	00591289330	RX	NDC
Tobacco_use_dependence	00591289354	RX	NDC
Tobacco_use_dependence	00591290130	RX	NDC
Tobacco_use_dependence	00591290154	RX	NDC
Tobacco_use_dependence	00766004320	RX	NDC
Tobacco_use_dependence	00766004330	RX	NDC
Tobacco_use_dependence	00766004340	RX	NDC
Tobacco_use_dependence	00766004350	RX	NDC
Tobacco_use_dependence	00766004360	RX	NDC
Tobacco_use_dependence	00766004420	RX	NDC
Tobacco_use_dependence	00766004430	RX	NDC
Tobacco_use_dependence	00766004440	RX	NDC
Tobacco_use_dependence	00766004450	RX	NDC
Tobacco_use_dependence	00766004460	RX	NDC
Tobacco_use_dependence	00766004508	RX	NDC
Tobacco_use_dependence	00766004548	RX	NDC
Tobacco_use_dependence	00766004560	RX	NDC
Tobacco_use_dependence	00766004708	RX	NDC
Tobacco_use_dependence	00766004748	RX	NDC
Tobacco_use_dependence	00766004760	RX	NDC
Tobacco_use_dependence	00766140015	RX	NDC
Tobacco_use_dependence	00766140017	RX	NDC
Tobacco_use_dependence	00766140025	RX	NDC
Tobacco_use_dependence	00766142020	RX	NDC
Tobacco_use_dependence	00766142050	RX	NDC
Tobacco_use_dependence	00766143020	RX	NDC
Tobacco_use_dependence	00766143050	RX	NDC
Tobacco_use_dependence	00766144020	RX	NDC
Tobacco_use_dependence	00766145010	RX	NDC
Tobacco_use_dependence	00766145020	RX	NDC
Tobacco_use_dependence	00766146010	RX	NDC
Tobacco_use_dependence	00766146020	RX	NDC
Tobacco_use_dependence	00766147010	RX	NDC
Tobacco_use_dependence	00766147012	RX	NDC
Tobacco_use_dependence	00766147020	RX	NDC
Tobacco_use_dependence	00766147024	RX	NDC
Tobacco_use_dependence	00766150010	RX	NDC
Tobacco_use_dependence	00766150012	RX	NDC
Tobacco_use_dependence	00766150020	RX	NDC
Tobacco_use_dependence	00766150022	RX	NDC
Tobacco_use_dependence	00766150030	RX	NDC
Tobacco_use_dependence	00766150040	RX	NDC
Tobacco_use_dependence	00766155100	RX	NDC
Tobacco_use_dependence	00766155130	RX	NDC
Tobacco_use_dependence	00766155132	RX	NDC
Tobacco_use_dependence	00766155140	RX	NDC
Tobacco_use_dependence	00766155150	RX	NDC
Tobacco_use_dependence	00766155170	RX	NDC
Tobacco_use_dependence	00766155172	RX	NDC
Tobacco_use_dependence	00766155180	RX	NDC
Tobacco_use_dependence	00766156100	RX	NDC
Tobacco_use_dependence	00766156500	RX	NDC
Tobacco_use_dependence	00766157265	RX	NDC
Tobacco_use_dependence	00766157285	RX	NDC
Tobacco_use_dependence	00766286210	RX	NDC
Tobacco_use_dependence	00766286220	RX	NDC
Tobacco_use_dependence	00766775000	RX	NDC
Tobacco_use_dependence	00766775025	RX	NDC
Tobacco_use_dependence	00766775030	RX	NDC
Tobacco_use_dependence	00766775040	RX	NDC
Tobacco_use_dependence	00766775052	RX	NDC
Tobacco_use_dependence	00766775054	RX	NDC
Tobacco_use_dependence	00766776000	RX	NDC
Tobacco_use_dependence	00766776030	RX	NDC
Tobacco_use_dependence	00766776040	RX	NDC
Tobacco_use_dependence	00766776052	RX	NDC
Tobacco_use_dependence	00766776054	RX	NDC
Tobacco_use_dependence	00766784320	RX	NDC
Tobacco_use_dependence	00766784330	RX	NDC
Tobacco_use_dependence	00766784340	RX	NDC
Tobacco_use_dependence	00766784350	RX	NDC
Tobacco_use_dependence	00766784420	RX	NDC
Tobacco_use_dependence	00766784430	RX	NDC
Tobacco_use_dependence	00766784440	RX	NDC
Tobacco_use_dependence	00766784450	RX	NDC
Tobacco_use_dependence	00766784508	RX	NDC
Tobacco_use_dependence	00766784548	RX	NDC
Tobacco_use_dependence	00766784560	RX	NDC
Tobacco_use_dependence	00766784708	RX	NDC
Tobacco_use_dependence	00766784720	RX	NDC
Tobacco_use_dependence	00766784730	RX	NDC
Tobacco_use_dependence	00766784740	RX	NDC
Tobacco_use_dependence	00766784748	RX	NDC
Tobacco_use_dependence	00766784750	RX	NDC
Tobacco_use_dependence	00766784760	RX	NDC
Tobacco_use_dependence	00766784911	RX	NDC
Tobacco_use_dependence	00766784914	RX	NDC
Tobacco_use_dependence	00766784931	RX	NDC
Tobacco_use_dependence	00766784934	RX	NDC
Tobacco_use_dependence	00766784950	RX	NDC
Tobacco_use_dependence	00766784955	RX	NDC
Tobacco_use_dependence	00766785730	RX	NDC
Tobacco_use_dependence	00766785740	RX	NDC
Tobacco_use_dependence	00766785750	RX	NDC
Tobacco_use_dependence	00766785760	RX	NDC
Tobacco_use_dependence	00766785840	RX	NDC
Tobacco_use_dependence	00766785870	RX	NDC
Tobacco_use_dependence	00766785922	RX	NDC
Tobacco_use_dependence	00766785940	RX	NDC
Tobacco_use_dependence	00766785990	RX	NDC
Tobacco_use_dependence	00766786750	RX	NDC
Tobacco_use_dependence	00766786760	RX	NDC
Tobacco_use_dependence	00766788000	RX	NDC
Tobacco_use_dependence	00766788040	RX	NDC
Tobacco_use_dependence	00766788050	RX	NDC
Tobacco_use_dependence	00766788070	RX	NDC
Tobacco_use_dependence	00904573411	RX	NDC
Tobacco_use_dependence	00904573451	RX	NDC
Tobacco_use_dependence	00904573495	RX	NDC
Tobacco_use_dependence	00904573511	RX	NDC
Tobacco_use_dependence	00904573551	RX	NDC
Tobacco_use_dependence	00904573595	RX	NDC
Tobacco_use_dependence	00904573611	RX	NDC
Tobacco_use_dependence	00904573651	RX	NDC
Tobacco_use_dependence	00904573695	RX	NDC
Tobacco_use_dependence	00904573711	RX	NDC
Tobacco_use_dependence	00904573751	RX	NDC
Tobacco_use_dependence	00904573795	RX	NDC
Tobacco_use_dependence	00904581962	RX	NDC
Tobacco_use_dependence	00904582062	RX	NDC
Tobacco_use_dependence	00904625762	RX	NDC
Tobacco_use_dependence	00904625862	RX	NDC
Tobacco_use_dependence	10939008944	RX	NDC
Tobacco_use_dependence	10939009044	RX	NDC
Tobacco_use_dependence	10939009144	RX	NDC
Tobacco_use_dependence	10939009244	RX	NDC
Tobacco_use_dependence	10939019344	RX	NDC
Tobacco_use_dependence	10939019444	RX	NDC
Tobacco_use_dependence	10939019544	RX	NDC
Tobacco_use_dependence	10939019644	RX	NDC
Tobacco_use_dependence	10939052322	RX	NDC
Tobacco_use_dependence	10939052422	RX	NDC
Tobacco_use_dependence	10939052522	RX	NDC
Tobacco_use_dependence	10939052622	RX	NDC
Tobacco_use_dependence	10939068833	RX	NDC
Tobacco_use_dependence	10939068933	RX	NDC
Tobacco_use_dependence	10939069033	RX	NDC
Tobacco_use_dependence	10939069133	RX	NDC
Tobacco_use_dependence	10939070633	RX	NDC
Tobacco_use_dependence	10939070733	RX	NDC
Tobacco_use_dependence	10939070833	RX	NDC
Tobacco_use_dependence	10939090333	RX	NDC
Tobacco_use_dependence	10939090433	RX	NDC
Tobacco_use_dependence	10939090533	RX	NDC
Tobacco_use_dependence	10939090633	RX	NDC
Tobacco_use_dependence	11110035556	RX	NDC
Tobacco_use_dependence	11110035557	RX	NDC
Tobacco_use_dependence	11110035558	RX	NDC
Tobacco_use_dependence	11110035559	RX	NDC
Tobacco_use_dependence	11110035560	RX	NDC
Tobacco_use_dependence	11673002929	RX	NDC
Tobacco_use_dependence	11673012405	RX	NDC
Tobacco_use_dependence	11673017029	RX	NDC
Tobacco_use_dependence	11673019005	RX	NDC
Tobacco_use_dependence	11673019402	RX	NDC
Tobacco_use_dependence	11673019502	RX	NDC
Tobacco_use_dependence	11673019602	RX	NDC
Tobacco_use_dependence	11673034408	RX	NDC
Tobacco_use_dependence	11673034423	RX	NDC
Tobacco_use_dependence	11673045678	RX	NDC
Tobacco_use_dependence	11673053278	RX	NDC
Tobacco_use_dependence	11673085478	RX	NDC
Tobacco_use_dependence	11673087305	RX	NDC
Tobacco_use_dependence	11673087316	RX	NDC
Tobacco_use_dependence	11673087323	RX	NDC
Tobacco_use_dependence	11822032093	RX	NDC
Tobacco_use_dependence	11822243680	RX	NDC
Tobacco_use_dependence	11822243690	RX	NDC
Tobacco_use_dependence	11822243700	RX	NDC
Tobacco_use_dependence	11822243710	RX	NDC
Tobacco_use_dependence	11822253470	RX	NDC
Tobacco_use_dependence	11822253480	RX	NDC
Tobacco_use_dependence	11822302870	RX	NDC
Tobacco_use_dependence	11822302880	RX	NDC
Tobacco_use_dependence	11822302890	RX	NDC
Tobacco_use_dependence	11822302900	RX	NDC
Tobacco_use_dependence	11822309460	RX	NDC
Tobacco_use_dependence	11822309470	RX	NDC
Tobacco_use_dependence	11822320920	RX	NDC
Tobacco_use_dependence	11822320930	RX	NDC
Tobacco_use_dependence	11822321130	RX	NDC
Tobacco_use_dependence	11822321140	RX	NDC
Tobacco_use_dependence	11822323900	RX	NDC
Tobacco_use_dependence	11822323910	RX	NDC
Tobacco_use_dependence	11822353450	RX	NDC
Tobacco_use_dependence	11822353460	RX	NDC
Tobacco_use_dependence	11822452590	RX	NDC
Tobacco_use_dependence	11822452600	RX	NDC
Tobacco_use_dependence	11822452610	RX	NDC
Tobacco_use_dependence	11822452620	RX	NDC
Tobacco_use_dependence	11822452630	RX	NDC
Tobacco_use_dependence	11822558930	RX	NDC
Tobacco_use_dependence	11822558960	RX	NDC
Tobacco_use_dependence	11822573120	RX	NDC
Tobacco_use_dependence	11822573260	RX	NDC
Tobacco_use_dependence	11822573270	RX	NDC
Tobacco_use_dependence	11822573280	RX	NDC
Tobacco_use_dependence	11822573290	RX	NDC
Tobacco_use_dependence	11822575690	RX	NDC
Tobacco_use_dependence	11822575700	RX	NDC
Tobacco_use_dependence	11822635690	RX	NDC
Tobacco_use_dependence	11822655690	RX	NDC
Tobacco_use_dependence	11822854120	RX	NDC
Tobacco_use_dependence	11822854130	RX	NDC
Tobacco_use_dependence	11822872870	RX	NDC
Tobacco_use_dependence	11822872880	RX	NDC
Tobacco_use_dependence	11822872890	RX	NDC
Tobacco_use_dependence	11822872910	RX	NDC
Tobacco_use_dependence	11917001338	RX	NDC
Tobacco_use_dependence	11917001339	RX	NDC
Tobacco_use_dependence	11917001342	RX	NDC
Tobacco_use_dependence	11917001343	RX	NDC
Tobacco_use_dependence	11917003194	RX	NDC
Tobacco_use_dependence	11917005374	RX	NDC
Tobacco_use_dependence	11917005377	RX	NDC
Tobacco_use_dependence	11917005535	RX	NDC
Tobacco_use_dependence	11917005536	RX	NDC
Tobacco_use_dependence	11917005537	RX	NDC
Tobacco_use_dependence	11917005538	RX	NDC
Tobacco_use_dependence	11917005539	RX	NDC
Tobacco_use_dependence	11917005540	RX	NDC
Tobacco_use_dependence	11917005964	RX	NDC
Tobacco_use_dependence	11917005965	RX	NDC
Tobacco_use_dependence	11917005966	RX	NDC
Tobacco_use_dependence	11917005967	RX	NDC
Tobacco_use_dependence	11917006705	RX	NDC
Tobacco_use_dependence	11917006707	RX	NDC
Tobacco_use_dependence	11917006708	RX	NDC
Tobacco_use_dependence	11917006709	RX	NDC
Tobacco_use_dependence	11917006719	RX	NDC
Tobacco_use_dependence	11917006720	RX	NDC
Tobacco_use_dependence	11917006721	RX	NDC
Tobacco_use_dependence	11917006722	RX	NDC
Tobacco_use_dependence	11917006723	RX	NDC
Tobacco_use_dependence	11917006724	RX	NDC
Tobacco_use_dependence	11917006725	RX	NDC
Tobacco_use_dependence	11917006726	RX	NDC
Tobacco_use_dependence	11917006729	RX	NDC
Tobacco_use_dependence	11917007225	RX	NDC
Tobacco_use_dependence	11917007226	RX	NDC
Tobacco_use_dependence	11917007227	RX	NDC
Tobacco_use_dependence	11917007228	RX	NDC
Tobacco_use_dependence	11917007889	RX	NDC
Tobacco_use_dependence	11917007890	RX	NDC
Tobacco_use_dependence	11917007892	RX	NDC
Tobacco_use_dependence	11917007893	RX	NDC
Tobacco_use_dependence	11917008018	RX	NDC
Tobacco_use_dependence	11917008019	RX	NDC
Tobacco_use_dependence	11917008074	RX	NDC
Tobacco_use_dependence	11917008075	RX	NDC
Tobacco_use_dependence	11917008076	RX	NDC
Tobacco_use_dependence	11917008077	RX	NDC
Tobacco_use_dependence	11917008917	RX	NDC
Tobacco_use_dependence	11917009012	RX	NDC
Tobacco_use_dependence	11917009013	RX	NDC
Tobacco_use_dependence	11917009088	RX	NDC
Tobacco_use_dependence	11917010897	RX	NDC
Tobacco_use_dependence	11917010898	RX	NDC
Tobacco_use_dependence	11917010899	RX	NDC
Tobacco_use_dependence	11917010900	RX	NDC
Tobacco_use_dependence	11917010901	RX	NDC
Tobacco_use_dependence	11917010902	RX	NDC
Tobacco_use_dependence	11917010903	RX	NDC
Tobacco_use_dependence	11917010904	RX	NDC
Tobacco_use_dependence	11917011024	RX	NDC
Tobacco_use_dependence	11917011025	RX	NDC
Tobacco_use_dependence	11917011026	RX	NDC
Tobacco_use_dependence	11917011027	RX	NDC
Tobacco_use_dependence	11917011028	RX	NDC
Tobacco_use_dependence	11917011069	RX	NDC
Tobacco_use_dependence	11917011070	RX	NDC
Tobacco_use_dependence	11917011072	RX	NDC
Tobacco_use_dependence	11917011077	RX	NDC
Tobacco_use_dependence	11917011096	RX	NDC
Tobacco_use_dependence	11917011099	RX	NDC
Tobacco_use_dependence	11917011108	RX	NDC
Tobacco_use_dependence	11917011109	RX	NDC
Tobacco_use_dependence	11917012605	RX	NDC
Tobacco_use_dependence	11917012607	RX	NDC
Tobacco_use_dependence	11917012608	RX	NDC
Tobacco_use_dependence	11917012841	RX	NDC
Tobacco_use_dependence	12333099761	RX	NDC
Tobacco_use_dependence	12333099762	RX	NDC
Tobacco_use_dependence	12333099771	RX	NDC
Tobacco_use_dependence	12333099772	RX	NDC
Tobacco_use_dependence	12333099781	RX	NDC
Tobacco_use_dependence	19458945701	RX	NDC
Tobacco_use_dependence	19458945702	RX	NDC
Tobacco_use_dependence	19458945703	RX	NDC
Tobacco_use_dependence	19458945704	RX	NDC
Tobacco_use_dependence	19458962002	RX	NDC
Tobacco_use_dependence	19458964101	RX	NDC
Tobacco_use_dependence	19458964102	RX	NDC
Tobacco_use_dependence	19458964103	RX	NDC
Tobacco_use_dependence	19458964201	RX	NDC
Tobacco_use_dependence	19458964202	RX	NDC
Tobacco_use_dependence	21130034405	RX	NDC
Tobacco_use_dependence	21130035278	RX	NDC
Tobacco_use_dependence	21130045678	RX	NDC
Tobacco_use_dependence	21130053278	RX	NDC
Tobacco_use_dependence	21130078116	RX	NDC
Tobacco_use_dependence	21130078117	RX	NDC
Tobacco_use_dependence	21130078125	RX	NDC
Tobacco_use_dependence	21130078126	RX	NDC
Tobacco_use_dependence	21130078232	RX	NDC
Tobacco_use_dependence	21130078233	RX	NDC
Tobacco_use_dependence	21130085478	RX	NDC
Tobacco_use_dependence	21130087305	RX	NDC
Tobacco_use_dependence	21695063356	RX	NDC
Tobacco_use_dependence	21695094553	RX	NDC
Tobacco_use_dependence	21695094656	RX	NDC
Tobacco_use_dependence	24385017058	RX	NDC
Tobacco_use_dependence	24385017158	RX	NDC
Tobacco_use_dependence	24385044010	RX	NDC
Tobacco_use_dependence	24385044074	RX	NDC
Tobacco_use_dependence	24385059471	RX	NDC
Tobacco_use_dependence	24385059771	RX	NDC
Tobacco_use_dependence	24385059871	RX	NDC
Tobacco_use_dependence	24385059971	RX	NDC
Tobacco_use_dependence	24385068410	RX	NDC
Tobacco_use_dependence	24385068474	RX	NDC
Tobacco_use_dependence	24385097567	RX	NDC
Tobacco_use_dependence	24385097667	RX	NDC
Tobacco_use_dependence	34575074447	RX	NDC
Tobacco_use_dependence	34575074457	RX	NDC
Tobacco_use_dependence	34575074471	RX	NDC
Tobacco_use_dependence	35356001107	RX	NDC
Tobacco_use_dependence	35356001114	RX	NDC
Tobacco_use_dependence	35356001156	RX	NDC
Tobacco_use_dependence	35356001207	RX	NDC
Tobacco_use_dependence	35356001214	RX	NDC
Tobacco_use_dependence	35356001256	RX	NDC
Tobacco_use_dependence	35356017456	RX	NDC
Tobacco_use_dependence	35356017553	RX	NDC
Tobacco_use_dependence	35356059714	RX	NDC
Tobacco_use_dependence	35356059814	RX	NDC
Tobacco_use_dependence	35356059914	RX	NDC
Tobacco_use_dependence	36800002925	RX	NDC
Tobacco_use_dependence	36800010325	RX	NDC
Tobacco_use_dependence	36800010326	RX	NDC
Tobacco_use_dependence	36800010327	RX	NDC
Tobacco_use_dependence	36800010328	RX	NDC
Tobacco_use_dependence	36800010329	RX	NDC
Tobacco_use_dependence	36800011892	RX	NDC
Tobacco_use_dependence	36800011893	RX	NDC
Tobacco_use_dependence	36800013313	RX	NDC
Tobacco_use_dependence	36800015068	RX	NDC
Tobacco_use_dependence	36800015069	RX	NDC
Tobacco_use_dependence	36800017025	RX	NDC
Tobacco_use_dependence	36800017071	RX	NDC
Tobacco_use_dependence	36800020625	RX	NDC
Tobacco_use_dependence	36800033604	RX	NDC
Tobacco_use_dependence	36800033605	RX	NDC
Tobacco_use_dependence	36800033617	RX	NDC
Tobacco_use_dependence	36800033978	RX	NDC
Tobacco_use_dependence	36800033979	RX	NDC
Tobacco_use_dependence	36800034405	RX	NDC
Tobacco_use_dependence	36800035278	RX	NDC
Tobacco_use_dependence	36800042260	RX	NDC
Tobacco_use_dependence	36800042271	RX	NDC
Tobacco_use_dependence	36800045678	RX	NDC
Tobacco_use_dependence	36800053278	RX	NDC
Tobacco_use_dependence	36800085478	RX	NDC
Tobacco_use_dependence	36800087305	RX	NDC
Tobacco_use_dependence	37205003612	RX	NDC
Tobacco_use_dependence	37205003674	RX	NDC
Tobacco_use_dependence	37205003712	RX	NDC
Tobacco_use_dependence	37205003774	RX	NDC
Tobacco_use_dependence	37205020323	RX	NDC
Tobacco_use_dependence	37205020367	RX	NDC
Tobacco_use_dependence	37205020371	RX	NDC
Tobacco_use_dependence	37205020377	RX	NDC
Tobacco_use_dependence	37205020423	RX	NDC
Tobacco_use_dependence	37205020467	RX	NDC
Tobacco_use_dependence	37205020471	RX	NDC
Tobacco_use_dependence	37205020477	RX	NDC
Tobacco_use_dependence	37205035874	RX	NDC
Tobacco_use_dependence	37205036174	RX	NDC
Tobacco_use_dependence	37205036374	RX	NDC
Tobacco_use_dependence	37205096758	RX	NDC
Tobacco_use_dependence	37205096778	RX	NDC
Tobacco_use_dependence	37205096858	RX	NDC
Tobacco_use_dependence	37205096878	RX	NDC
Tobacco_use_dependence	37205098769	RX	NDC
Tobacco_use_dependence	37205098869	RX	NDC
Tobacco_use_dependence	37205098969	RX	NDC
Tobacco_use_dependence	41163002925	RX	NDC
Tobacco_use_dependence	41163002996	RX	NDC
Tobacco_use_dependence	41163017025	RX	NDC
Tobacco_use_dependence	41163017096	RX	NDC
Tobacco_use_dependence	41163020625	RX	NDC
Tobacco_use_dependence	41163021630	RX	NDC
Tobacco_use_dependence	41163021632	RX	NDC
Tobacco_use_dependence	41163021636	RX	NDC
Tobacco_use_dependence	41163021640	RX	NDC
Tobacco_use_dependence	41163034405	RX	NDC
Tobacco_use_dependence	41163034423	RX	NDC
Tobacco_use_dependence	41163035278	RX	NDC
Tobacco_use_dependence	41163042162	RX	NDC
Tobacco_use_dependence	41163042225	RX	NDC
Tobacco_use_dependence	41163042310	RX	NDC
Tobacco_use_dependence	41163042320	RX	NDC
Tobacco_use_dependence	41163042520	RX	NDC
Tobacco_use_dependence	41163042521	RX	NDC
Tobacco_use_dependence	41163043269	RX	NDC
Tobacco_use_dependence	41163043852	RX	NDC
Tobacco_use_dependence	41163043853	RX	NDC
Tobacco_use_dependence	41163044010	RX	NDC
Tobacco_use_dependence	41163044074	RX	NDC
Tobacco_use_dependence	41163045678	RX	NDC
Tobacco_use_dependence	41163045815	RX	NDC
Tobacco_use_dependence	41163045816	RX	NDC
Tobacco_use_dependence	41163045817	RX	NDC
Tobacco_use_dependence	41163045818	RX	NDC
Tobacco_use_dependence	41163053278	RX	NDC
Tobacco_use_dependence	41163060050	RX	NDC
Tobacco_use_dependence	41163060062	RX	NDC
Tobacco_use_dependence	41163060098	RX	NDC
Tobacco_use_dependence	41163060150	RX	NDC
Tobacco_use_dependence	41163060162	RX	NDC
Tobacco_use_dependence	41163060198	RX	NDC
Tobacco_use_dependence	41163068410	RX	NDC
Tobacco_use_dependence	41163068474	RX	NDC
Tobacco_use_dependence	41163085478	RX	NDC
Tobacco_use_dependence	41163087305	RX	NDC
Tobacco_use_dependence	41163087323	RX	NDC
Tobacco_use_dependence	41415024473	RX	NDC
Tobacco_use_dependence	41415024673	RX	NDC
Tobacco_use_dependence	41415024773	RX	NDC
Tobacco_use_dependence	41415024973	RX	NDC
Tobacco_use_dependence	41415025873	RX	NDC
Tobacco_use_dependence	41415025973	RX	NDC
Tobacco_use_dependence	49035019401	RX	NDC
Tobacco_use_dependence	49035019402	RX	NDC
Tobacco_use_dependence	49035082014	RX	NDC
Tobacco_use_dependence	49035083014	RX	NDC
Tobacco_use_dependence	49035084014	RX	NDC
Tobacco_use_dependence	49035087308	RX	NDC
Tobacco_use_dependence	49348033961	RX	NDC
Tobacco_use_dependence	49348034046	RX	NDC
Tobacco_use_dependence	49348034161	RX	NDC
Tobacco_use_dependence	49348034246	RX	NDC
Tobacco_use_dependence	49348057208	RX	NDC
Tobacco_use_dependence	49348057236	RX	NDC
Tobacco_use_dependence	49348057308	RX	NDC
Tobacco_use_dependence	49348057336	RX	NDC
Tobacco_use_dependence	49348069109	RX	NDC
Tobacco_use_dependence	49348069136	RX	NDC
Tobacco_use_dependence	49348069164	RX	NDC
Tobacco_use_dependence	49348069209	RX	NDC
Tobacco_use_dependence	49348069236	RX	NDC
Tobacco_use_dependence	49348069264	RX	NDC
Tobacco_use_dependence	49348078710	RX	NDC
Tobacco_use_dependence	49348078759	RX	NDC
Tobacco_use_dependence	49348078810	RX	NDC
Tobacco_use_dependence	49348078859	RX	NDC
Tobacco_use_dependence	49348085216	RX	NDC
Tobacco_use_dependence	49348085316	RX	NDC
Tobacco_use_dependence	49884005872	RX	NDC
Tobacco_use_dependence	49884005972	RX	NDC
Tobacco_use_dependence	49884006372	RX	NDC
Tobacco_use_dependence	50428000773	RX	NDC
Tobacco_use_dependence	50428000774	RX	NDC
Tobacco_use_dependence	50428000775	RX	NDC
Tobacco_use_dependence	50428000776	RX	NDC
Tobacco_use_dependence	50428003053	RX	NDC
Tobacco_use_dependence	50428101972	RX	NDC
Tobacco_use_dependence	50428102053	RX	NDC
Tobacco_use_dependence	50428102194	RX	NDC
Tobacco_use_dependence	50428102202	RX	NDC
Tobacco_use_dependence	50428133177	RX	NDC
Tobacco_use_dependence	50428133190	RX	NDC
Tobacco_use_dependence	50428133246	RX	NDC
Tobacco_use_dependence	50428133267	RX	NDC
Tobacco_use_dependence	50428173013	RX	NDC
Tobacco_use_dependence	50428246105	RX	NDC
Tobacco_use_dependence	50428246106	RX	NDC
Tobacco_use_dependence	50428253566	RX	NDC
Tobacco_use_dependence	50428253568	RX	NDC
Tobacco_use_dependence	50428331727	RX	NDC
Tobacco_use_dependence	50428331733	RX	NDC
Tobacco_use_dependence	50428331735	RX	NDC
Tobacco_use_dependence	50428331740	RX	NDC
Tobacco_use_dependence	50428331745	RX	NDC
Tobacco_use_dependence	50428331752	RX	NDC
Tobacco_use_dependence	50428338618	RX	NDC
Tobacco_use_dependence	50428346565	RX	NDC
Tobacco_use_dependence	50428394372	RX	NDC
Tobacco_use_dependence	50428394373	RX	NDC
Tobacco_use_dependence	50428394374	RX	NDC
Tobacco_use_dependence	50428394375	RX	NDC
Tobacco_use_dependence	50428416296	RX	NDC
Tobacco_use_dependence	50428446881	RX	NDC
Tobacco_use_dependence	50428456109	RX	NDC
Tobacco_use_dependence	50428456112	RX	NDC
Tobacco_use_dependence	50428456116	RX	NDC
Tobacco_use_dependence	50428473604	RX	NDC
Tobacco_use_dependence	50428717943	RX	NDC
Tobacco_use_dependence	50428718198	RX	NDC
Tobacco_use_dependence	50580089901	RX	NDC
Tobacco_use_dependence	50580090101	RX	NDC
Tobacco_use_dependence	51552100902	RX	NDC
Tobacco_use_dependence	51927340600	RX	NDC
Tobacco_use_dependence	51927346500	RX	NDC
Tobacco_use_dependence	52297101861	RX	NDC
Tobacco_use_dependence	52297101946	RX	NDC
Tobacco_use_dependence	52297102061	RX	NDC
Tobacco_use_dependence	52297102146	RX	NDC
Tobacco_use_dependence	52735094052	RX	NDC
Tobacco_use_dependence	52735094173	RX	NDC
Tobacco_use_dependence	52735094273	RX	NDC
Tobacco_use_dependence	52735094373	RX	NDC
Tobacco_use_dependence	52959095156	RX	NDC
Tobacco_use_dependence	54569348700	RX	NDC
Tobacco_use_dependence	54569348800	RX	NDC
Tobacco_use_dependence	54569438900	RX	NDC
Tobacco_use_dependence	54569438901	RX	NDC
Tobacco_use_dependence	54569448000	RX	NDC
Tobacco_use_dependence	54569448100	RX	NDC
Tobacco_use_dependence	54569457100	RX	NDC
Tobacco_use_dependence	54569483300	RX	NDC
Tobacco_use_dependence	54569483400	RX	NDC
Tobacco_use_dependence	54569483500	RX	NDC
Tobacco_use_dependence	54569483501	RX	NDC
Tobacco_use_dependence	54569565800	RX	NDC
Tobacco_use_dependence	54569570000	RX	NDC
Tobacco_use_dependence	54569583000	RX	NDC
Tobacco_use_dependence	54569583200	RX	NDC
Tobacco_use_dependence	54569615100	RX	NDC
Tobacco_use_dependence	54569615200	RX	NDC
Tobacco_use_dependence	54569615300	RX	NDC
Tobacco_use_dependence	54569615400	RX	NDC
Tobacco_use_dependence	54569615500	RX	NDC
Tobacco_use_dependence	54569615600	RX	NDC
Tobacco_use_dependence	54569615700	RX	NDC
Tobacco_use_dependence	54569615800	RX	NDC
Tobacco_use_dependence	54569616100	RX	NDC
Tobacco_use_dependence	54569616300	RX	NDC
Tobacco_use_dependence	54868201101	RX	NDC
Tobacco_use_dependence	54868201201	RX	NDC
Tobacco_use_dependence	54868497800	RX	NDC
Tobacco_use_dependence	54868505200	RX	NDC
Tobacco_use_dependence	54868566400	RX	NDC
Tobacco_use_dependence	54868567400	RX	NDC
Tobacco_use_dependence	54868581900	RX	NDC
Tobacco_use_dependence	54868582000	RX	NDC
Tobacco_use_dependence	54868582100	RX	NDC
Tobacco_use_dependence	55887009653	RX	NDC
Tobacco_use_dependence	56039044010	RX	NDC
Tobacco_use_dependence	56039044074	RX	NDC
Tobacco_use_dependence	56039068410	RX	NDC
Tobacco_use_dependence	56039068474	RX	NDC
Tobacco_use_dependence	56062002971	RX	NDC
Tobacco_use_dependence	56062017071	RX	NDC
Tobacco_use_dependence	56062020671	RX	NDC
Tobacco_use_dependence	56062034401	RX	NDC
Tobacco_use_dependence	56062042271	RX	NDC
Tobacco_use_dependence	56062087301	RX	NDC
Tobacco_use_dependence	58887081001	RX	NDC
Tobacco_use_dependence	58887081026	RX	NDC
Tobacco_use_dependence	58887082001	RX	NDC
Tobacco_use_dependence	58887082026	RX	NDC
Tobacco_use_dependence	58887083001	RX	NDC
Tobacco_use_dependence	58887083009	RX	NDC
Tobacco_use_dependence	58887083026	RX	NDC
Tobacco_use_dependence	59779034423	RX	NDC
Tobacco_use_dependence	59779037708	RX	NDC
Tobacco_use_dependence	59779042098	RX	NDC
Tobacco_use_dependence	59779042296	RX	NDC
Tobacco_use_dependence	59779045658	RX	NDC
Tobacco_use_dependence	59779045678	RX	NDC
Tobacco_use_dependence	59779053258	RX	NDC
Tobacco_use_dependence	59779053278	RX	NDC
Tobacco_use_dependence	59779087308	RX	NDC
Tobacco_use_dependence	59779087323	RX	NDC
Tobacco_use_dependence	61955060043	RX	NDC
Tobacco_use_dependence	61955060062	RX	NDC
Tobacco_use_dependence	61955060143	RX	NDC
Tobacco_use_dependence	61955060162	RX	NDC
Tobacco_use_dependence	62865044010	RX	NDC
Tobacco_use_dependence	62865044074	RX	NDC
Tobacco_use_dependence	62865068410	RX	NDC
Tobacco_use_dependence	62865068474	RX	NDC
Tobacco_use_dependence	63981002901	RX	NDC
Tobacco_use_dependence	63981017001	RX	NDC
Tobacco_use_dependence	68115064914	RX	NDC
Tobacco_use_dependence	70030014729	RX	NDC
Tobacco_use_dependence	70030014730	RX	NDC
Tobacco_use_dependence	70030014733	RX	NDC
Tobacco_use_dependence	70030014734	RX	NDC
Tobacco_use_dependence	70030014830	RX	NDC
Tobacco_use_dependence	70030014831	RX	NDC
Tobacco_use_dependence	70030014832	RX	NDC
Tobacco_use_dependence	70030014833	RX	NDC
Tobacco_use_dependence	70030062003	RX	NDC
Tobacco_use_dependence	70030062020	RX	NDC
Tobacco_use_dependence	70030062021	RX	NDC
Tobacco_use_dependence	70030062032	RX	NDC
Tobacco_use_dependence	71114060042	RX	NDC
Tobacco_use_dependence	71114060043	RX	NDC
Tobacco_use_dependence	71114060142	RX	NDC
Tobacco_use_dependence	71114060143	RX	NDC
Tobacco_use_dependence	81131018739	RX	NDC
Tobacco_use_dependence	81131073227	RX	NDC
Tobacco_use_dependence	81131073228	RX	NDC
Tobacco_use_dependence	81131073229	RX	NDC
Tobacco_use_dependence	81131077933	RX	NDC
Tobacco_use_dependence	81131083718	RX	NDC
Tobacco_use_dependence	82468061509	RX	NDC
Tobacco_use_dependence	82468061512	RX	NDC
Tobacco_use_dependence	82468061513	RX	NDC
Tobacco_use_dependence	82468061514	RX	NDC
Tobacco_use_dependence	87701040016	RX	NDC
Tobacco_use_dependence	87701040017	RX	NDC
Tobacco_use_dependence	87701040018	RX	NDC
Tobacco_use_dependence	87701040019	RX	NDC
Tobacco_use_dependence	87701040252	RX	NDC
Tobacco_use_dependence	87701040253	RX	NDC
Tobacco_use_dependence	87701040382	RX	NDC
Tobacco_use_dependence	87701040383	RX	NDC
Tobacco_use_dependence	87701089455	RX	NDC
Tobacco_use_dependence	87701089458	RX	NDC
Tobacco_use_dependence	87701089459	RX	NDC
Tobacco_use_dependence	87701089466	RX	NDC
Tobacco_use_dependence	87701089467	RX	NDC
Tobacco_use_dependence	87701089468	RX	NDC
Tobacco_use_dependence	87701089469	RX	NDC
Tobacco_use_dependence	87701089471	RX	NDC
Tobacco_use_dependence	90940090100	RX	NDC
Tobacco_use_dependence	90940090106	RX	NDC
Tobacco_use_dependence	90940090250	RX	NDC
Tobacco_use_dependence	90940090437	RX	NDC
Tobacco_use_dependence	90940090483	RX	NDC
Tobacco_use_dependence	90940090484	RX	NDC
Tobacco_use_dependence	90940090485	RX	NDC
Tobacco_use_dependence	90940090486	RX	NDC
Tobacco_use_dependence	90940090499	RX	NDC
Tobacco_use_dependence	90940090920	RX	NDC
Tobacco_use_dependence	90940090943	RX	NDC
Tobacco_use_dependence	90940090944	RX	NDC
Tobacco_use_dependence	91899044074	RX	NDC
Tobacco_use_dependence	91899068410	RX	NDC
Tobacco_use_dependence	91899068474	RX	NDC
Tobacco_use_dependence	96295011215	RX	NDC
Tobacco_use_dependence	96295011216	RX	NDC
Tobacco_use_dependence	96295011275	RX	NDC
Tobacco_use_dependence	96295011276	RX	NDC
Tobacco_use_dependence	96295011447	RX	NDC
Tobacco_use_dependence	96295011448	RX	NDC
Tobacco_use_dependence	96295011449	RX	NDC
Tobacco_use_dependence	96295011450	RX	NDC
Tobacco_use_dependence	96295011492	RX	NDC
Tobacco_use_dependence	96295011493	RX	NDC
Tobacco_use_dependence	96619092166	RX	NDC
Tobacco_use_dependence	96619092169	RX	NDC
Obesity	278.00	DX	09
Obesity	278.01	DX	09
Obesity	539.0	DX	09
Obesity	539.01	DX	09
Obesity	539.09	DX	09
Obesity	539.8	DX	09
Obesity	539.81	DX	09
Obesity	539.89	DX	09
Obesity	649.1	DX	09
Obesity	649.10	DX	09
Obesity	649.11	DX	09
Obesity	649.12	DX	09
Obesity	649.13	DX	09
Obesity	649.14	DX	09
Obesity	649.2	DX	09
Obesity	649.20	DX	09
Obesity	649.21	DX	09
Obesity	649.22	DX	09
Obesity	649.23	DX	09
Obesity	649.24	DX	09
Obesity	V85.3	DX	09
Obesity	V85.30	DX	09
Obesity	V85.31	DX	09
Obesity	V85.32	DX	09
Obesity	V85.33	DX	09
Obesity	V85.34	DX	09
Obesity	V85.35	DX	09
Obesity	V85.36	DX	09
Obesity	V85.37	DX	09
Obesity	V85.38	DX	09
Obesity	V85.39	DX	09
Obesity	V85.4	DX	09
Obesity	V85.41	DX	09
Obesity	V85.42	DX	09
Obesity	V85.43	DX	09
Obesity	V85.44	DX	09
Obesity	V85.45	DX	09
Obesity	43.82	PX	09
Obesity	43.89	PX	09
Obesity	44.31	PX	09
Obesity	44.38	PX	09
Obesity	44.39	PX	09
Obesity	44.68	PX	09
Obesity	44.69	PX	09
Obesity	44.95	PX	09
Obesity	45.51	PX	09
Obesity	45.91	PX	09
Obesity	43644	PX	HC
Obesity	43645	PX	HC
Obesity	43659	PX	HC
Obesity	43770	PX	HC
Obesity	43842	PX	HC
Obesity	43843	PX	HC
Obesity	43844	PX	HC
Obesity	43845	PX	HC
Obesity	43846	PX	HC
Obesity	43847	PX	HC
Obesity	43999	PX	HC
Obesity	S2082	PX	HC
Obesity	00004025652	RX	NDC
Obesity	00004025752	RX	NDC
Obesity	00008015902	RX	NDC
Obesity	00008015903	RX	NDC
Obesity	00008022402	RX	NDC
Obesity	00008023901	RX	NDC
Obesity	00008090401	RX	NDC
Obesity	00008121801	RX	NDC
Obesity	00008251302	RX	NDC
Obesity	00009001801	RX	NDC
Obesity	00009002401	RX	NDC
Obesity	00009002402	RX	NDC
Obesity	00018090371	RX	NDC
Obesity	00018090384	RX	NDC
Obesity	00018090471	RX	NDC
Obesity	00018090484	RX	NDC
Obesity	00029220530	RX	NDC
Obesity	00029220531	RX	NDC
Obesity	00029220539	RX	NDC
Obesity	00031644763	RX	NDC
Obesity	00031644770	RX	NDC
Obesity	00032108001	RX	NDC
Obesity	00032108201	RX	NDC
Obesity	00032165401	RX	NDC
Obesity	00046075581	RX	NDC
Obesity	00046075591	RX	NDC
Obesity	00047031051	RX	NDC
Obesity	00048060501	RX	NDC
Obesity	00048061001	RX	NDC
Obesity	00048061501	RX	NDC
Obesity	00054271925	RX	NDC
Obesity	00063107906	RX	NDC
Obesity	00063107909	RX	NDC
Obesity	00063108206	RX	NDC
Obesity	00063112709	RX	NDC
Obesity	00063113306	RX	NDC
Obesity	00063113406	RX	NDC
Obesity	00063134010	RX	NDC
Obesity	00063134109	RX	NDC
Obesity	00063165009	RX	NDC
Obesity	00063165401	RX	NDC
Obesity	00063165406	RX	NDC
Obesity	00063165409	RX	NDC
Obesity	00063165410	RX	NDC
Obesity	00063230909	RX	NDC
Obesity	00063258008	RX	NDC
Obesity	00063258051	RX	NDC
Obesity	00063266004	RX	NDC
Obesity	00063266009	RX	NDC
Obesity	00068069761	RX	NDC
Obesity	00068069771	RX	NDC
Obesity	00068069861	RX	NDC
Obesity	00068069862	RX	NDC
Obesity	00074245612	RX	NDC
Obesity	00074245613	RX	NDC
Obesity	00074245712	RX	NDC
Obesity	00074245713	RX	NDC
Obesity	00074245812	RX	NDC
Obesity	00074245813	RX	NDC
Obesity	00086004710	RX	NDC
Obesity	00086004790	RX	NDC
Obesity	00086004810	RX	NDC
Obesity	00086004890	RX	NDC
Obesity	00089035110	RX	NDC
Obesity	00089035303	RX	NDC
Obesity	00089035310	RX	NDC
Obesity	00089035325	RX	NDC
Obesity	00093000901	RX	NDC
Obesity	00093000904	RX	NDC
Obesity	00093000910	RX	NDC
Obesity	00093000917	RX	NDC
Obesity	00093000926	RX	NDC
Obesity	00093001901	RX	NDC
Obesity	00093001926	RX	NDC
Obesity	00093007001	RX	NDC
Obesity	00093007010	RX	NDC
Obesity	00093007101	RX	NDC
Obesity	00093007110	RX	NDC
Obesity	00093007129	RX	NDC
Obesity	00093007701	RX	NDC
Obesity	00093007710	RX	NDC
Obesity	00093009501	RX	NDC
Obesity	00093009510	RX	NDC
Obesity	00093009901	RX	NDC
Obesity	00093009910	RX	NDC
Obesity	00093015310	RX	NDC
Obesity	00093015701	RX	NDC
Obesity	00093015710	RX	NDC
Obesity	00093019510	RX	NDC
Obesity	00093027701	RX	NDC
Obesity	00093027710	RX	NDC
Obesity	00093080410	RX	NDC
Obesity	00093080810	RX	NDC
Obesity	00093085310	RX	NDC
Obesity	00093086010	RX	NDC
Obesity	00093088210	RX	NDC
Obesity	00093088810	RX	NDC
Obesity	00093089910	RX	NDC
Obesity	00093210901	RX	NDC
Obesity	00093211001	RX	NDC
Obesity	00102244001	RX	NDC
Obesity	00102283001	RX	NDC
Obesity	00115120501	RX	NDC
Obesity	00115120502	RX	NDC
Obesity	00115120510	RX	NDC
Obesity	00117311402	RX	NDC
Obesity	00117311404	RX	NDC
Obesity	00117311405	RX	NDC
Obesity	00124112710	RX	NDC
Obesity	00124134010	RX	NDC
Obesity	00124134048	RX	NDC
Obesity	00124165010	RX	NDC
Obesity	00124165401	RX	NDC
Obesity	00124165410	RX	NDC
Obesity	00124165610	RX	NDC
Obesity	00124165648	RX	NDC
Obesity	00124165810	RX	NDC
Obesity	00124165848	RX	NDC
Obesity	00124230710	RX	NDC
Obesity	00124230810	RX	NDC
Obesity	00124230910	RX	NDC
Obesity	00124258005	RX	NDC
Obesity	00124258027	RX	NDC
Obesity	00124266010	RX	NDC
Obesity	00124266048	RX	NDC
Obesity	00135046101	RX	NDC
Obesity	00135046102	RX	NDC
Obesity	00135046104	RX	NDC
Obesity	00135046105	RX	NDC
Obesity	00135046106	RX	NDC
Obesity	00143146001	RX	NDC
Obesity	00143146010	RX	NDC
Obesity	00144074001	RX	NDC
Obesity	00144146203	RX	NDC
Obesity	00144147203	RX	NDC
Obesity	00147010208	RX	NDC
Obesity	00147010220	RX	NDC
Obesity	00147010310	RX	NDC
Obesity	00147010320	RX	NDC
Obesity	00147010330	RX	NDC
Obesity	00147010510	RX	NDC
Obesity	00147010520	RX	NDC
Obesity	00147010530	RX	NDC
Obesity	00147010610	RX	NDC
Obesity	00147010620	RX	NDC
Obesity	00147010630	RX	NDC
Obesity	00147010710	RX	NDC
Obesity	00147010720	RX	NDC
Obesity	00147010730	RX	NDC
Obesity	00147010905	RX	NDC
Obesity	00147010910	RX	NDC
Obesity	00147010920	RX	NDC
Obesity	00147011010	RX	NDC
Obesity	00147011020	RX	NDC
Obesity	00147011910	RX	NDC
Obesity	00147011920	RX	NDC
Obesity	00147012710	RX	NDC
Obesity	00147012720	RX	NDC
Obesity	00147013210	RX	NDC
Obesity	00147013220	RX	NDC
Obesity	00147013510	RX	NDC
Obesity	00147013520	RX	NDC
Obesity	00147013610	RX	NDC
Obesity	00147013620	RX	NDC
Obesity	00147016510	RX	NDC
Obesity	00147016520	RX	NDC
Obesity	00147016610	RX	NDC
Obesity	00147016620	RX	NDC
Obesity	00147019810	RX	NDC
Obesity	00147019820	RX	NDC
Obesity	00147019910	RX	NDC
Obesity	00147019920	RX	NDC
Obesity	00147020020	RX	NDC
Obesity	00147020110	RX	NDC
Obesity	00147020120	RX	NDC
Obesity	00147020210	RX	NDC
Obesity	00147020220	RX	NDC
Obesity	00147023105	RX	NDC
Obesity	00147023110	RX	NDC
Obesity	00147023120	RX	NDC
Obesity	00147023205	RX	NDC
Obesity	00147023210	RX	NDC
Obesity	00147023220	RX	NDC
Obesity	00147023320	RX	NDC
Obesity	00147023405	RX	NDC
Obesity	00147023410	RX	NDC
Obesity	00147023420	RX	NDC
Obesity	00147023505	RX	NDC
Obesity	00147023510	RX	NDC
Obesity	00147023520	RX	NDC
Obesity	00147023705	RX	NDC
Obesity	00147023710	RX	NDC
Obesity	00147023720	RX	NDC
Obesity	00147024020	RX	NDC
Obesity	00147024810	RX	NDC
Obesity	00147024820	RX	NDC
Obesity	00147024910	RX	NDC
Obesity	00147024920	RX	NDC
Obesity	00147025020	RX	NDC
Obesity	00147025110	RX	NDC
Obesity	00147025120	RX	NDC
Obesity	00147025210	RX	NDC
Obesity	00147025220	RX	NDC
Obesity	00147025310	RX	NDC
Obesity	00147025320	RX	NDC
Obesity	00147025410	RX	NDC
Obesity	00147025420	RX	NDC
Obesity	00150061460	RX	NDC
Obesity	00150061480	RX	NDC
Obesity	00150061760	RX	NDC
Obesity	00150061860	RX	NDC
Obesity	00150061870	RX	NDC
Obesity	00150391080	RX	NDC
Obesity	00150392160	RX	NDC
Obesity	00150392180	RX	NDC
Obesity	00157065410	RX	NDC
Obesity	00157066210	RX	NDC
Obesity	00157075501	RX	NDC
Obesity	00157075505	RX	NDC
Obesity	00157075525	RX	NDC
Obesity	00163012410	RX	NDC
Obesity	00166037806	RX	NDC
Obesity	00166038506	RX	NDC
Obesity	00166066015	RX	NDC
Obesity	00166078515	RX	NDC
Obesity	00172392160	RX	NDC
Obesity	00172392180	RX	NDC
Obesity	00172393160	RX	NDC
Obesity	00172393180	RX	NDC
Obesity	00172394260	RX	NDC
Obesity	00172394280	RX	NDC
Obesity	00172394960	RX	NDC
Obesity	00172394980	RX	NDC
Obesity	00172396560	RX	NDC
Obesity	00172396580	RX	NDC
Obesity	00172398960	RX	NDC
Obesity	00172398980	RX	NDC
Obesity	00172399060	RX	NDC
Obesity	00172399080	RX	NDC
Obesity	00172399160	RX	NDC
Obesity	00172399180	RX	NDC
Obesity	00172399260	RX	NDC
Obesity	00172399280	RX	NDC
Obesity	00182012601	RX	NDC
Obesity	00182012610	RX	NDC
Obesity	00182020410	RX	NDC
Obesity	00182020501	RX	NDC
Obesity	00182020510	RX	NDC
Obesity	00182033410	RX	NDC
Obesity	00182033510	RX	NDC
Obesity	00182033610	RX	NDC
Obesity	00182068701	RX	NDC
Obesity	00182068710	RX	NDC
Obesity	00182083901	RX	NDC
Obesity	00182083910	RX	NDC
Obesity	00182087001	RX	NDC
Obesity	00182087002	RX	NDC
Obesity	00182087005	RX	NDC
Obesity	00182087010	RX	NDC
Obesity	00182088910	RX	NDC
Obesity	00182092610	RX	NDC
Obesity	00182096310	RX	NDC
Obesity	00182102601	RX	NDC
Obesity	00182102610	RX	NDC
Obesity	00182120010	RX	NDC
Obesity	00182133710	RX	NDC
Obesity	00182143601	RX	NDC
Obesity	00182143610	RX	NDC
Obesity	00182172510	RX	NDC
Obesity	00182188101	RX	NDC
Obesity	00185063510	RX	NDC
Obesity	00185064010	RX	NDC
Obesity	00185064401	RX	NDC
Obesity	00185064410	RX	NDC
Obesity	00185064701	RX	NDC
Obesity	00185064710	RX	NDC
Obesity	00185088210	RX	NDC
Obesity	00185405510	RX	NDC
Obesity	00185405701	RX	NDC
Obesity	00185405710	RX	NDC
Obesity	00185409010	RX	NDC
Obesity	00185409310	RX	NDC
Obesity	00185409510	RX	NDC
Obesity	00185500001	RX	NDC
Obesity	00185500010	RX	NDC
Obesity	00185525401	RX	NDC
Obesity	00185525405	RX	NDC
Obesity	00185525410	RX	NDC
Obesity	00185572010	RX	NDC
Obesity	00185573010	RX	NDC
Obesity	00185574010	RX	NDC
Obesity	00185626310	RX	NDC
Obesity	00185626510	RX	NDC
Obesity	00187049701	RX	NDC
Obesity	00187049702	RX	NDC
Obesity	00187049801	RX	NDC
Obesity	00187049802	RX	NDC
Obesity	00191001301	RX	NDC
Obesity	00191001310	RX	NDC
Obesity	00217281801	RX	NDC
Obesity	00217281901	RX	NDC
Obesity	00225040015	RX	NDC
Obesity	00225047015	RX	NDC
Obesity	00228204710	RX	NDC
Obesity	00228204725	RX	NDC
Obesity	00228209410	RX	NDC
Obesity	00228301611	RX	NDC
Obesity	00228301696	RX	NDC
Obesity	00247044015	RX	NDC
Obesity	00247044030	RX	NDC
Obesity	00247062500	RX	NDC
Obesity	00247062507	RX	NDC
Obesity	00247062514	RX	NDC
Obesity	00247062515	RX	NDC
Obesity	00247062528	RX	NDC
Obesity	00247062530	RX	NDC
Obesity	00247094814	RX	NDC
Obesity	00247135530	RX	NDC
Obesity	00247149207	RX	NDC
Obesity	00247149214	RX	NDC
Obesity	00247149230	RX	NDC
Obesity	00247149307	RX	NDC
Obesity	00247149330	RX	NDC
Obesity	00252207101	RX	NDC
Obesity	00252207102	RX	NDC
Obesity	00252207103	RX	NDC
Obesity	00252301802	RX	NDC
Obesity	00252791202	RX	NDC
Obesity	00254268928	RX	NDC
Obesity	00254268933	RX	NDC
Obesity	00254288928	RX	NDC
Obesity	00254288933	RX	NDC
Obesity	00259028901	RX	NDC
Obesity	00259028902	RX	NDC
Obesity	00259034601	RX	NDC
Obesity	00259034630	RX	NDC
Obesity	00277014601	RX	NDC
Obesity	00277014602	RX	NDC
Obesity	00284197501	RX	NDC
Obesity	00298187601	RX	NDC
Obesity	00298187611	RX	NDC
Obesity	00298187621	RX	NDC
Obesity	00298187642	RX	NDC
Obesity	00298187901	RX	NDC
Obesity	00298187911	RX	NDC
Obesity	00298187928	RX	NDC
Obesity	00298187942	RX	NDC
Obesity	00298188011	RX	NDC
Obesity	00298188828	RX	NDC
Obesity	00298189811	RX	NDC
Obesity	00298198111	RX	NDC
Obesity	00298199711	RX	NDC
Obesity	00298310011	RX	NDC
Obesity	00298310014	RX	NDC
Obesity	00298310028	RX	NDC
Obesity	00298311511	RX	NDC
Obesity	00298311514	RX	NDC
Obesity	00298311528	RX	NDC
Obesity	00298367811	RX	NDC
Obesity	00298392511	RX	NDC
Obesity	00298392514	RX	NDC
Obesity	00298392528	RX	NDC
Obesity	00298393811	RX	NDC
Obesity	00302182001	RX	NDC
Obesity	00302182010	RX	NDC
Obesity	00302182201	RX	NDC
Obesity	00302182225	RX	NDC
Obesity	00302500001	RX	NDC
Obesity	00302500010	RX	NDC
Obesity	00302503001	RX	NDC
Obesity	00302503010	RX	NDC
Obesity	00302503101	RX	NDC
Obesity	00304010000	RX	NDC
Obesity	00304010001	RX	NDC
Obesity	00304010101	RX	NDC
Obesity	00304010105	RX	NDC
Obesity	00304010132	RX	NDC
Obesity	00304022000	RX	NDC
Obesity	00304022300	RX	NDC
Obesity	00304022400	RX	NDC
Obesity	00304068200	RX	NDC
Obesity	00304089100	RX	NDC
Obesity	00304089400	RX	NDC
Obesity	00304089700	RX	NDC
Obesity	00304109000	RX	NDC
Obesity	00304109900	RX	NDC
Obesity	00304167800	RX	NDC
Obesity	00304171200	RX	NDC
Obesity	00304192101	RX	NDC
Obesity	00304192104	RX	NDC
Obesity	00306321780	RX	NDC
Obesity	00306321790	RX	NDC
Obesity	00306321880	RX	NDC
Obesity	00306321885	RX	NDC
Obesity	00306575185	RX	NDC
Obesity	00306575280	RX	NDC
Obesity	00306575290	RX	NDC
Obesity	00306575690	RX	NDC
Obesity	00306575780	RX	NDC
Obesity	00306575790	RX	NDC
Obesity	00306575990	RX	NDC
Obesity	00314010501	RX	NDC
Obesity	00314010530	RX	NDC
Obesity	00314013520	RX	NDC
Obesity	00314020610	RX	NDC
Obesity	00314062410	RX	NDC
Obesity	00314546210	RX	NDC
Obesity	00331063501	RX	NDC
Obesity	00331063510	RX	NDC
Obesity	00349204801	RX	NDC
Obesity	00349204810	RX	NDC
Obesity	00349204901	RX	NDC
Obesity	00349204905	RX	NDC
Obesity	00349204910	RX	NDC
Obesity	00349204925	RX	NDC
Obesity	00349216501	RX	NDC
Obesity	00349216510	RX	NDC
Obesity	00349231701	RX	NDC
Obesity	00349231710	RX	NDC
Obesity	00349231801	RX	NDC
Obesity	00349231810	RX	NDC
Obesity	00349231910	RX	NDC
Obesity	00349232110	RX	NDC
Obesity	00349801810	RX	NDC
Obesity	00349803510	RX	NDC
Obesity	00349803610	RX	NDC
Obesity	00349803710	RX	NDC
Obesity	00349803810	RX	NDC
Obesity	00349803910	RX	NDC
Obesity	00349806001	RX	NDC
Obesity	00349824210	RX	NDC
Obesity	00349825210	RX	NDC
Obesity	00349842210	RX	NDC
Obesity	00349864810	RX	NDC
Obesity	00351014510	RX	NDC
Obesity	00359017210	RX	NDC
Obesity	00359017240	RX	NDC
Obesity	00359017250	RX	NDC
Obesity	00359017410	RX	NDC
Obesity	00359017440	RX	NDC
Obesity	00359017610	RX	NDC
Obesity	00359029040	RX	NDC
Obesity	00359105640	RX	NDC
Obesity	00361244710	RX	NDC
Obesity	00361245010	RX	NDC
Obesity	00361246110	RX	NDC
Obesity	00364030102	RX	NDC
Obesity	00364030302	RX	NDC
Obesity	00364032901	RX	NDC
Obesity	00364032902	RX	NDC
Obesity	00364033501	RX	NDC
Obesity	00364033502	RX	NDC
Obesity	00364043002	RX	NDC
Obesity	00364043102	RX	NDC
Obesity	00364044001	RX	NDC
Obesity	00364044004	RX	NDC
Obesity	00364053802	RX	NDC
Obesity	00364056301	RX	NDC
Obesity	00364056302	RX	NDC
Obesity	00364063701	RX	NDC
Obesity	00364063704	RX	NDC
Obesity	00364070705	RX	NDC
Obesity	00364229901	RX	NDC
Obesity	00368303701	RX	NDC
Obesity	00377035101	RX	NDC
Obesity	00377035110	RX	NDC
Obesity	00385207910	RX	NDC
Obesity	00405479601	RX	NDC
Obesity	00405479603	RX	NDC
Obesity	00418019820	RX	NDC
Obesity	00418019830	RX	NDC
Obesity	00418403141	RX	NDC
Obesity	00418404141	RX	NDC
Obesity	00418659081	RX	NDC
Obesity	00418659141	RX	NDC
Obesity	00418659181	RX	NDC
Obesity	00418659230	RX	NDC
Obesity	00427000201	RX	NDC
Obesity	00427021301	RX	NDC
Obesity	00436012010	RX	NDC
Obesity	00436013310	RX	NDC
Obesity	00436021010	RX	NDC
Obesity	00440807530	RX	NDC
Obesity	00440807630	RX	NDC
Obesity	00444024110	RX	NDC
Obesity	00444025801	RX	NDC
Obesity	00454435401	RX	NDC
Obesity	00456051600	RX	NDC
Obesity	00456060600	RX	NDC
Obesity	00456076600	RX	NDC
Obesity	00463204310	RX	NDC
Obesity	00463302501	RX	NDC
Obesity	00463302901	RX	NDC
Obesity	00463302910	RX	NDC
Obesity	00463624710	RX	NDC
Obesity	00463750010	RX	NDC
Obesity	00463800010	RX	NDC
Obesity	00478545510	RX	NDC
Obesity	00478545710	RX	NDC
Obesity	00478545810	RX	NDC
Obesity	00478545850	RX	NDC
Obesity	00478545910	RX	NDC
Obesity	00478546001	RX	NDC
Obesity	00478546010	RX	NDC
Obesity	00478546050	RX	NDC
Obesity	00478546201	RX	NDC
Obesity	00478546202	RX	NDC
Obesity	00478546205	RX	NDC
Obesity	00478546210	RX	NDC
Obesity	00478546310	RX	NDC
Obesity	00478546410	RX	NDC
Obesity	00478546510	RX	NDC
Obesity	00478546610	RX	NDC
Obesity	00478546710	RX	NDC
Obesity	00478546810	RX	NDC
Obesity	00478546901	RX	NDC
Obesity	00478546910	RX	NDC
Obesity	00478547010	RX	NDC
Obesity	00478547210	RX	NDC
Obesity	00478547310	RX	NDC
Obesity	00478547410	RX	NDC
Obesity	00485003301	RX	NDC
Obesity	00494015001	RX	NDC
Obesity	00494015010	RX	NDC
Obesity	00494400001	RX	NDC
Obesity	00494400010	RX	NDC
Obesity	00496036002	RX	NDC
Obesity	00496038802	RX	NDC
Obesity	00496039902	RX	NDC
Obesity	00496041001	RX	NDC
Obesity	00496041002	RX	NDC
Obesity	00496046602	RX	NDC
Obesity	00496046702	RX	NDC
Obesity	00498000063	RX	NDC
Obesity	00525033301	RX	NDC
Obesity	00525043301	RX	NDC
Obesity	00525050101	RX	NDC
Obesity	00525050901	RX	NDC
Obesity	00527051010	RX	NDC
Obesity	00527054910	RX	NDC
Obesity	00527059701	RX	NDC
Obesity	00527059710	RX	NDC
Obesity	00527062110	RX	NDC
Obesity	00527062210	RX	NDC
Obesity	00527062310	RX	NDC
Obesity	00527062410	RX	NDC
Obesity	00527062510	RX	NDC
Obesity	00527062610	RX	NDC
Obesity	00527062710	RX	NDC
Obesity	00527062810	RX	NDC
Obesity	00527063710	RX	NDC
Obesity	00527063810	RX	NDC
Obesity	00527063910	RX	NDC
Obesity	00527125201	RX	NDC
Obesity	00527125210	RX	NDC
Obesity	00527126910	RX	NDC
Obesity	00527127010	RX	NDC
Obesity	00527127110	RX	NDC
Obesity	00527127210	RX	NDC
Obesity	00527127310	RX	NDC
Obesity	00527127410	RX	NDC
Obesity	00527130801	RX	NDC
Obesity	00527130810	RX	NDC
Obesity	00527131001	RX	NDC
Obesity	00527131010	RX	NDC
Obesity	00527131701	RX	NDC
Obesity	00527131710	RX	NDC
Obesity	00527143801	RX	NDC
Obesity	00527143810	RX	NDC
Obesity	00527144501	RX	NDC
Obesity	00527144510	RX	NDC
Obesity	00527147501	RX	NDC
Obesity	00527147701	RX	NDC
Obesity	00527174201	RX	NDC
Obesity	00527174210	RX	NDC
Obesity	00527174301	RX	NDC
Obesity	00527174310	RX	NDC
Obesity	00527174330	RX	NDC
Obesity	00536370101	RX	NDC
Obesity	00536370102	RX	NDC
Obesity	00536370105	RX	NDC
Obesity	00536370201	RX	NDC
Obesity	00536370210	RX	NDC
Obesity	00536412001	RX	NDC
Obesity	00536416010	RX	NDC
Obesity	00536416110	RX	NDC
Obesity	00536416150	RX	NDC
Obesity	00536416210	RX	NDC
Obesity	00536416250	RX	NDC
Obesity	00536416401	RX	NDC
[truncated: 32,976 more rows]
