# Supplementary material for: Reproducibility of real-world evidence studies using clinical practice data to inform regulatory and coverage decisions
Source: Nat Commun. 2022 Aug 31;13:5126. doi: 10.1038/s41467-022-32310-3 (PMC9430007; doi:10.1038/s41467-022-32310-3)
Supplement: Supplementary file 7 — Supplementary Dataset 4 [file 41467_2022_32310_MOESM7_ESM.zip › Data S4 Study specific author contact files with details of implementation/REPEAT_110_final.xlsx]

## Sheet: Assumptions
Category	Assumptions
MEASURES	The algorithms used to define all the variables used in the replication of the study are given in the sheet named 'codes'
Outcomes	According to the reference provided (#26): Patients are considered to be highly adherent to abatacept if they "have received the number of infusions expected between the index and outcome visit dates to conform to a schedule of once-monthly dosing; missing one dose is permissible". We assumed that the number of monthly doses expected over the 12 month follow up was 12. Because missing one dose wa…
	According to the reference provided (#26): Patients are considered highly adherent to infliximab if they "have received at least the number of infusions expected between the index and outcome visit dates to conform to a schedule of 0, 2, 6 and 14 weeks and every 8 weeks thereafter" Based on this schedule, we assumed that the number of expected infusions over the 12 month follow up was 8, includin…
	We assumed the following while calculating the starting and ending dose of the drugs. 1. If Abatacept & Infliximab are procedure codes, then the starting/ending dose = (dose in mg) * ('CARR_LINE_MTUS_CNT') based on the website https://www.resdac.org/cms-data/variables/carrier-line-milestimeunitsservices-mtus-count 2. If Abatacept & Infliximab are RX claims, then the starting/ending dose = (dose i…
Inclusion/Exclusion	We assumed that rheumatologist visit was defined by code '66' from the Line HCFA Provider Specialty Code
	We assumed that Psoriasis, Psoriatic Arthritis and Ankylosing Spondylitis were defined based on ICD-9 codes from paper "Risk of Subsequent Infection Among Patients Receiving Tumor Necrosis Factor Inhibitors and Other Disease-Modifying Antirheumatic Drugs: Neil A Accortt et al"
	We assumed that inflammatory bowel disease was defined based on REPEAT standard measure
	We assumed that the requirement for patients to be naive to "biologics" meant that patients did not have exposure to TNF inhibitors (etanercept, infliximab, adalimumab, golimumab, certolizumab) within 12 months prior to the index date. We used NDC codes and HCPCS codes to define biologics.
	We assumed that for patients who met the RA inclusion criterion defined by 1 rheumatologist visit followed by prescription/infusion of RA drugs, these patients were required to have the post RA diagnosis drug claims anytime starting from the date of RA diagnosis up until 365 days later.
	There were discrepancies in the manuscript text description and figure 1, the flow chart of cohort creation. We made the following assumptions: 1. The manuscript description does not mention requiring that RA diagnoses occur in the baseline period, however the flow chart does. We assumed that the flow chart was correct and the authors did require patients to meet the RA algorithm criterion before…
Covariates	We assumed covariates were defined using any diagnosis/procedure position and any care setting
	We assumed COPD, Cerebrovascular disease, Hypertension, Liver disease, Diabetes, Diabetes with chronic complications, prior fractures, Heart Failure, acute MI, opioids, depressive illness, and anti-depressive medications were defined using REPEAT Standard measures.
	We assumed the covariate "nursing home resident" was defined by SNF claims, CPT codes and place of service codes given in reference 13 (Identifying types of nursing facility stays using Medicare claims data: an algorithm and validation by Huifeng Yun et al)
	We assumed Urban variable was defined using zipcode and value of urban/rural associated with the zip based on website "https://www.cms.gov/Medicare/Medicare-Fee-for-Service-Payment/ProspMedicareFeeSvcPmtGen/index.html" using file 2014 End of Year Zip Code File.
	We assumed that the original reason for Medicare enrollment was defined based on the variable "ENTLMT_RSN_ORIG" where 0 is old age and survivor’s insurance and 1 or 2 or 3 is disabled or ESRD ("https://www.resdac.org/cms-data/variables/original-reason-entitlement-code")
	We assumed low socio-economic status was defined based on: 1. the variable "LIS_MONTHS" where low socioeconomic status = 1 if LIS_MONTHS value > 0 OR 2.the variable "DUAL_STUS_CD" where low socioeconomic status = 1 id 'DUAL_STUS_CD" = 01 or 02 or 03 or 04 or 05 or 06 or 08
	We assumed Glucocorticoids, Antibiotics, Orthopedic surgery and Rheumatoid factor laboratory test were defined by the codes provided in the worksheet 'codes'
	We assumed Infection was defined using the ICD-9 diagnosis codes from the paper "Administrative codes combined with medical records based criteria accurately identified bacterial infections among rheumatoid arthritis patients". There were two sets of codes provided in this paper, a more sensitive set and a more specific set. We used the sensitive set of code algorithms.
	We assumed average glucocorticoid use was defined using prednisone equivalents
	We assumed peptic ulcer disease was defined by the codes given in the paper "Predictors of Gastrointestinal Bleeding Among Patients with Atrial Fibrillation After Initiating Dabigatran Therapy: Julie C. Lauffenburger et al"
	We assumed ambulatory physician evaluation and management was defined by following HCPCS codes “99201”, “99202”, “99203”, “99204”, “99205”, “99211”, “99212”, “99213”, “99214”, “99215” based on "http://www.acbhcs.org/providers/QA/docs/training/E_M_Doc_Training_Resources.pdf"
	We assumed cancer was defined used codes from website " http://www.icd9data.com/2012/Volume1/140-239/default.htm"
COHORT CREATION
ANALYSIS

## Sheet: Protocol
Protocol: REPEAT Project - Redacted paper 110
Aim
To compare the effectiveness of initiating abatacept vs infliximab in patients with rheumatoid arthritis
Data Source
Medicare RA database between 1 January 2006- 31 December 2010
1 Cohort Identification
1.1	Cohort Summary
RA patients who are biologic new users of etanercept, adalimumab, infliximab and abatacept between Jan 1, 2006 and Dec 31, 2010
1.2	Important steps for cohort formation
Specify inclusion-exclusion criteria for cohort entry and define the index date, baseline and follow up periods.
Index date: The index date is of the first RX claim for infliximab or abatacept between 1/1/2007 and 12/31/2009
Baseline Period: The baseline period is defined as 12 months prior up to one day prior to index date [-365, -1].
Follow up Period: Follow-up period starts 1 day after index date and continues to 365 days after index date, [1, 365.]
Step	Criteria
1.2.1	Identify patients with rheumatoid arthritis (RA) in the time frame: 1/1/2006 to 12/31/2010. RA is defined by EITHER: • Two diagnoses of RA from a rheumatology visit in any diagnosis position and any care setting. These diagnoses must be between 7 and 365 days apart. OR • One diagnosis of RA from a rheumatology visit in any diagnosis position or care setting followed by a prescription or infusion …
	Note: Rheumatologist visit is measured as patients to have the code “66” in the Line HCFA Provider Specialty Code file on the day of the RA diagnosis claim
1.2.2	Identify the first claim date for infliximab or abatacept between 1/1/2007 and 12/31/2009 from patients from step 1.2.1, (The date of this claim is the index date, [0], and the drug is the index drug, i.e. claim for etanercept => index drug is etanercept) Exposure =1, if the index drug is Abatacept Exposure=0, if the index drug is Infliximab PATIENTS CAN ENTER THE COHORT ONLY ONCE (classified acc…
1.2.3	Exclude If patients do not have RA claims during the baseline period or on the index date patients [-365 to 0 days]
1.2.4	Exclude patients if there is a claim for the any of the biologic drugs (etanercept, adalimumab, infliximab or abatacept) in the baseline period [-365, -1 days]
1.2.5	Restrict to patients with continuous enrollment in Part A, B, D Medicare coverage and no enrollment in HMO coverage during both the baseline and follow-up period [-365, 365]
1.2.6	Exclude patients with a diagnosis of psoriatic arthritis (PsA), psoriasis, ankylosing spondylitis (AS) or inflammatory bowel disease (IBD) measured during the baseline period Days [-365, -1]
Flowchart of the study cohort assembly
2 Covariates
Measured during the baseline period (defined as 12 months prior and up to 1 day prior to index date) except where indicated otherwise.
Apply any diagnosis position and any care setting except where indicated otherwise.
Covariate list
Age (Measure on the index date)
Female (Measure on the index date)
Geographic Region (Measure on the index date)
Northeast (use as reference)
Midwest
South
West
Race (Measure on the index date)
White (use as reference)
Black
Other
Urban (Measure on the index date)
Low socio-economic status (Measure on the index date)
Nursing home resident (Measure during baseline period)
Original Reason for Medicare Entitlement (Measure on the index date)
Old age and survivor's insurance (use as reference)
Disabled or ESRD
Calendar year of biologic initiation (Measure on the index date)
2007 (use as reference)
2008
2009
Orthopedic surgery
Baseline infection related hospitalization (Infection codes in Inpatient setting)
Any rheumatoid factor laboratory test
Outpatient Infections (Infection codes in Outpatient setting)
Narcotics
Antibiotics
Anti-depressive medications
Glucocorticoids
Methotrexate
Leflunomide
Sulfasalazine
Hydroxychloroquine
Average glucocorticoid use (prednisone equivalents1), %
None (use as reference)
<7.5 mg / day
>= 7.5 mg / day
Baseline non-infection related hospitalization
Ambulatory physician visit during baseline
Number of outpatient's visits
COPD
Diabetes
Diabetes with chronic complications
Cerebrovascular disease
Peptic ulcer disease
Prior fractures
Hypertension
Heart Failure
Acute myocardial infarction
Liver disease
Cancer
Depressive illness
1Defining prednisone equivalents:
If a patient was dispensed more than one corticosteroid on the same day (either multiple dispensations of the same or different drugs) treat these dispensations as concurrent exposures.
The dose per day will be based on all dispensations on the same day.
For example:	If a patient was prescribed 1mg of Cortisone per day on 4/9/2019 with 15 days of supply and 1mg of Triamcinolone per day on 4/9/2019 for 10 days of supply,
	then the prednisone equivalents from 4/9/2019 to 4/18/2019 will be 5.8mg per day and prednisone equivalent from 4/20/2019 to 4/24/2019 will be 5mg per day.
If patients had early refills or added a new corticosteroid after a prior dispensation but before the prior dispensation's day supply has ended,
shift the start date of the new dispensations to begin after the end of the prior dispensation.
For example:	If patient was prescribed 1mg of Budesonide on 4/1/2019 with 15 days of supply and Budesonide of 1mg again on 4/9/2019 with 10 days of supply,
	then the prednisone equivalents will be 0.25mg per day from 4/1/2019 to 4/15/2019 and 0.25mg per day from 4/16/2019 to 4/25/2019
Conversion factors - multiply the mg dosage for these drugs by the listed conversion factor:
	DRUG NAME	CONVERSATION FACTOR
	Prednisone	1
	Prednisolone	1
	Methylprednisolone	0.8
	Triamcinolone	0.8
	Dexamethasone	0.15
	Betamethasone	0.12
	Hydrocortisone	4
	Cortisone	5
Changes:
For patients where 'RxAmt' = 50000, change 'RxAmt' to 50_x000D_
For patients where 'RxAmt' = 90000, change 'RxAmt' to 90
For patients where 'RxAmt' = 240 and 'RxSup' = 4, change 'RxAmt' to 24_x000D_
For patients where 'RxAmt'= 20 and 'RxSup' = 4, change 'RxAmt' to 2
3 OUTCOME
The outcome is the effectiveness of the index drug. It is a composite outcome which is measured using 6 criteria
Description	Variable name	Defintion
No switch in biologics	criteria_1	criteria_1 = 0 if patients are dispensed any biologic other than the index biologic (adalimumab, etanercept, certolizumab, golimumab, infliximab, rituximab, tocilizumab, or ustekinumab) over the time frame [1, 365] Otherwise, criteria_1 = 1
High adherence	criteria_2	if the index drug was infliximab (exposure = 0) then do: criteria_2 = 1 if patients have at least 7 claims for inflixumab (on different days) over follow up, days [1, 365] otherwise, criteria_2 = 0 if the index drug was abatacept (exposure = 1) then do: criteria_2 = 1 if patients have at least 10 claims for abatacept over follow up, days [1, 365] otherwise, criteria_2 = 0
Do not add new nonbiologic DMARD	criteria_3	Step 1: create four indicators for prior use of non-biologic DMARDs methotrexate, sulfasalazine, leflunomide, and hydroxychloroquine measured over the time frame [-180, -1]. Step 2: create four indicators for use of methotrexate, sulfasalazine, leflunomide, and hydroxychloroquine during follow up, measured over the time frame [1, 365]. Step 3: criteria_3 = 0 if the patient is exposed to ≥1 non-bi…
No dose increases for index biologic	criteria_4	if the index drug was infliximab (exposure = 0) then do: Step 1. start_dose = round the sum of all doses received on the index date to the nearest 100mg (e.g. 150 mg dose rounds to 200 mg) Step 2. end_dose = round the sum of all doses received on the last date of infusion during follow up (days [1, 365]) to the nearest 100 mg Step 3. criteria_4 = 0 if A. the number of infusions (counted on differ…
Did not have more than one glucocorticoid injection	criteria_5	criteria_5 = 1 if the patient had at most 1 (i.e. ≤1) day of glucocorticoid injections over the time frame [90, 365] Otherwise, criteria_5 = 0
Did not increase dose of oral glucocorticoid	criteria_6	If the patient had no oral glucocorticoids over the time frame [-180, -1] then do: criteria_6 = 1 if the patient has ≤30 days’ supply of oral glucocorticoid over the time frame [90, 365] otherwise, criteria_6 = 0 If the patient had oral glucocorticoid exposure over the time frame [-180, -1] then do: Step 1. prior_oralgluc_cumdose = cumulative oral glucocorticoid dose over days [-180, -1] (calcula…
Patients have an outcome, if and only if they satisfy all 6 criteria during the follow-up period days [1, 365].
Outcome = 1 if sum (criteria_1, criteria_2, criteria_3, criteria_4, criteria_5, criteria_6) = 6
Otherwise, outcome = 0
4 Statistical analysis
Use Poisson regression models with robust parameters to obtain crude and adjusted risk ratios
Adjusted: Use multivariate adjustment including all covariates listed previously
Use the given SAS code below to carry out analysis.
proc genmod data = analytic_dataset;
class id /param=glm;
model outcome = exposure covariates /dist=poisson;
repeated subject=id;
run;

## Sheet: Attrition table
RA patients who are biologic new users of etanercept, adalimumab, infliximab and abatacept between 2007 -2010 from Medicare database
	Number of patients
Patients with 2 RA diagnosis between 7 and 365 days within the time frame 1/1/2006 to 12/31/2010	508696
Patients with 1 RA diagnosis plus prescription or infusion for methotrexate, leflunomide, sulfasalazine, hydroxychloroquine, an anti-TNF (adalimumab, etanercept, certolizumab, golimumab, infliximab) or non-anti TNF biologic (abatacept, rituximab, tocilizumab, ustekinumab) within 365 days in the time frame 1/1/2006 to 12/31/2010	32267
COHORT of RA diagnosis patients	540963
Patients with a prescription for infliximab or abatacept between 1/1/2007 and 12/31/2009	62880
Patients with RA diagnosis claims [measured between 365 days prior up to and including CED]	57447
Patients without any claim for the biologic drugs (etanercept, adalimumab, infliximab or abatacept) [measured between 365 days prior up to 1 day prior to CED]	26372
Patients with continuous enrollment in Part A and B Medicare coverage [measured 365 days prior and up to 365 days after CED]	15546
Patients with continuous enrollment in Part D Medicare coverage [measured 365 days prior and up to 365 days after CED]	6719
Patients with no enrollment in HMO coverage [measured 365 days prior and up to 365 days after CED]	6719
Patients without psoriatic arthritis (PsA), psoriasis, ankylosing spondylitis (AS) or inflammatory bowel disease (IBD) [measured 365 days prior and up to 1 days prior to CED]	5880

## Sheet: Table 1
	ORIGINAL STUDY				REPLICATED STUDY
Variables	Abatacept	SMD	Infliximab		Abatacept	SMD	Infliximab
Number of patients	2129		5654		1977		3903
Age; mean (SD)	69.9 (11.2)	0.06	63.0 (12.9)		73.3 (6.2)	0.075	72.8 (5.8)
Female; %	83.5	0.11	83		85.0784	0.135	79.9641
Race; %
White	82.3	0.05	72.3		87.4557	-0.017	88.0092
Black	9.4	0.01	17.3		5.66515	-0.065	7.25083
Other	8.3	0.08	10.4		6.87911	0.092	4.73994
Urban; %	75.2	0.1	68.2		72.0789	0.085	68.1783
Receipt of lower income subsidy; %	23.8	0.07	49.7		22.2559	0.1	18.2424
Nursing home/community dwelling; %	5.1	0.02	4.4		6.42387	0.044	5.38048
Original reason for Medicare entitlement; %
Old age and survivors insurance	72.6	0.16	50.1		83.7127	0.119	87.8555
Disabled or ESRD	27.4	0.16	49.9		16.2873	0.119	12.1445
RA related conditions; %
Orthopaedic surgery	8.8	0.01	7.8		8.04249	0.063	6.40533
Baseline infection related hospitalization	10.3	0.14	9		12.4937	0.119	8.83935
Any rhematoid factor laboratory test	47	0.22	50.8		38.695	-0.22	49.5516
Health service utilization
Baseline non-infection related hospitalization; %	27.7	0.14	24.4		23.8746	0.099	19.7797
Ambulatory physician visit during baseline; mean (SD)	21.2 (13.3)	0.16	18.9 (12.8)		18.6 (10.1)	0.225	16.4 (9.1)
Comorbidity covariates; %
COPD	20.3	0.05	22		20.5867	0.027	19.5234
Diabetes	21.1	0.05	23.5		29.0845	0.057	26.5437
Diabetes with chronic complications	4.1	0.09	4.2		4.55235	0.024	4.07379
Cerebrovascular disease	5.8	0.11	4.5		5.15933	0.098	3.20266
Prior fractures	8.5	0.13	6.4		14.5675	0.099	11.2478
Hypertension	56.7	0.06	50.2		76.783	0.057	74.3531
Heart Failure	9	0.26	5.5		16.439	0.175	10.4791
Acute myocardial infarction	3.1	0.08	2.1		1.82094	0.033	1.40917
Cancer	6.3	0.04	3.5		15.4274	0.047	13.7586
Other medication use; %
Narcotics	76.5	0.18	76.8		73.9504	0.121	68.4858
Average glucocorticoid use; %
None	40	0.06	39.1		28.8316	0.041	27.0049
Average glucocorticoid use < 7.5 mg / day	44.8	0.04	45.4		62.2661	-0.06	65.1294
Average glucocorticoid use >= 7.5 mg / day	15.2	0.03	15.6		8.90238	0.037	7.86574
Antibiotics; %	74.2	0.07	72.6		74.8609	0.123	69.3569
Antidepressive medications; %	38.1	0.12	43.3		36.0142	0.089	31.7961

## Sheet: Outcomes
ORIGINAL STUDY
Outcome - Effectiveness measured using 6 component algorithm	RR (95% CI) p-value
Unadjusted Risk Ratio	1.13 (1.02, 1.25)
Adjusted Risk ratio	1.17 (1.06, 1.30)
REPLICATED STUDY
Outcome - Effectiveness measured using 6 component algorithm	RR (95% CI) p-value
Unadjusted Risk Ratio	1.05 (0.96, 1.33), 0.28
Adjusted Risk ratio	1.19 (1.10, 1.29), <0.001

## Sheet: Codes
*Due to licesing agreement, we won't be able to provide crosswalk between NDC codes used and Generic names of drugs
Variable	variable name
Code	NDC or diagnosis or procedure codes
Code category	DX=Diagnosis codes, PX=Procedure codes, RX=Prescription codes
Code type	09=ICD9 type, HC=HCPCS, C4=CPT codes, NDC=NDC codes
Variable	Code	Code category	Code type	Dose (in mg for exposure and reference group)
Rheumatiod arthritis (RA)	714	DX	09
Rheumatiod arthritis (RA)	714.0	DX	09
Rheumatiod arthritis (RA)	714.1	DX	09
Rheumatiod arthritis (RA)	714.2	DX	09
Rheumatiod arthritis (RA)	714.3	DX	09
Rheumatiod arthritis (RA)	714.30	DX	09
Rheumatiod arthritis (RA)	714.31	DX	09
Rheumatiod arthritis (RA)	714.32	DX	09
Rheumatiod arthritis (RA)	714.33	DX	09
Rheumatiod arthritis (RA)	714.4	DX	09
Rheumatiod arthritis (RA)	714.8	DX	09
Rheumatiod arthritis (RA)	714.81	DX	09
Rheumatiod arthritis (RA)	714.89	DX	09
Rheumatiod arthritis (RA)	714.9	DX	09
Psoriasis (Pso)	696.1	DX	09
Psoriatic Arthritis (PsA)	696.0	DX	09
Ankylosing Spondylitis (AS)	720.0	DX	09
Inflammatory bowel disease (IBD)	555.0	DX	09
Inflammatory bowel disease (IBD)	555.1	DX	09
Inflammatory bowel disease (IBD)	555.2	DX	09
Inflammatory bowel disease (IBD)	555.9	DX	09
Inflammatory bowel disease (IBD)	556.0	DX	09
Inflammatory bowel disease (IBD)	556.1	DX	09
Inflammatory bowel disease (IBD)	556.2	DX	09
Inflammatory bowel disease (IBD)	556.3	DX	09
Inflammatory bowel disease (IBD)	556.4	DX	09
Inflammatory bowel disease (IBD)	556.5	DX	09
Inflammatory bowel disease (IBD)	556.6	DX	09
Inflammatory bowel disease (IBD)	556.8	DX	09
Inflammatory bowel disease (IBD)	556.9	DX	09
Drugs used during cohort creation	00005450704	RX	NDC
Drugs used during cohort creation	00005450705	RX	NDC
Drugs used during cohort creation	00005450707	RX	NDC
Drugs used during cohort creation	00005450709	RX	NDC
Drugs used during cohort creation	00005450723	RX	NDC
Drugs used during cohort creation	00005450791	RX	NDC
Drugs used during cohort creation	00005455426	RX	NDC
Drugs used during cohort creation	00005456123	RX	NDC
Drugs used during cohort creation	00005465490	RX	NDC
Drugs used during cohort creation	00013222686	RX	NDC
Drugs used during cohort creation	00013223686	RX	NDC
Drugs used during cohort creation	00013224686	RX	NDC
Drugs used during cohort creation	00013225686	RX	NDC
Drugs used during cohort creation	00013226686	RX	NDC
Drugs used during cohort creation	00013226691	RX	NDC
Drugs used during cohort creation	00013227686	RX	NDC
Drugs used during cohort creation	00013227691	RX	NDC
Drugs used during cohort creation	00013228686	RX	NDC
Drugs used during cohort creation	00013228691	RX	NDC
Drugs used during cohort creation	00013229686	RX	NDC
Drugs used during cohort creation	00013229691	RX	NDC
Drugs used during cohort creation	00015300620	RX	NDC
Drugs used during cohort creation	00015300697	RX	NDC
Drugs used during cohort creation	00015300720	RX	NDC
Drugs used during cohort creation	00015300797	RX	NDC
Drugs used during cohort creation	00015300820	RX	NDC
Drugs used during cohort creation	00015300897	RX	NDC
Drugs used during cohort creation	00015305020	RX	NDC
Drugs used during cohort creation	00015305097	RX	NDC
Drugs used during cohort creation	00015305120	RX	NDC
Drugs used during cohort creation	00015305197	RX	NDC
Drugs used during cohort creation	00015305220	RX	NDC
Drugs used during cohort creation	00015305297	RX	NDC
Drugs used during cohort creation	00015305320	RX	NDC
Drugs used during cohort creation	00015305397	RX	NDC
Drugs used during cohort creation	00054455015	RX	NDC
Drugs used during cohort creation	00054455025	RX	NDC
Drugs used during cohort creation	00054855003	RX	NDC
Drugs used during cohort creation	00054855005	RX	NDC
Drugs used during cohort creation	00054855006	RX	NDC
Drugs used during cohort creation	00054855007	RX	NDC
Drugs used during cohort creation	00054855010	RX	NDC
Drugs used during cohort creation	00054855025	RX	NDC
Drugs used during cohort creation	00069014601	RX	NDC
Drugs used during cohort creation	00069014602	RX	NDC
Drugs used during cohort creation	00069014701	RX	NDC
Drugs used during cohort creation	00069014702	RX	NDC
Drugs used during cohort creation	00069014801	RX	NDC
Drugs used during cohort creation	00069014901	RX	NDC
Drugs used during cohort creation	00069018101	RX	NDC
Drugs used during cohort creation	00069018102	RX	NDC
Drugs used during cohort creation	00069020401	RX	NDC
Drugs used during cohort creation	00069020410	RX	NDC
Drugs used during cohort creation	00094532553	RX	NDC
Drugs used during cohort creation	00094532561	RX	NDC
Drugs used during cohort creation	00094532569	RX	NDC
Drugs used during cohort creation	00143951901	RX	NDC
Drugs used during cohort creation	00143951910	RX	NDC
Drugs used during cohort creation	00143983001	RX	NDC
Drugs used during cohort creation	00182153901	RX	NDC
Drugs used during cohort creation	00182153989	RX	NDC
Drugs used during cohort creation	00182153995	RX	NDC
Drugs used during cohort creation	00186142013	RX	NDC
Drugs used during cohort creation	00186142113	RX	NDC
Drugs used during cohort creation	00186142212	RX	NDC
Drugs used during cohort creation	00186142304	RX	NDC
Drugs used during cohort creation	00205450723	RX	NDC
Drugs used during cohort creation	00205455426	RX	NDC
Drugs used during cohort creation	00205455626	RX	NDC
Drugs used during cohort creation	00205456123	RX	NDC
Drugs used during cohort creation	00205465302	RX	NDC
Drugs used during cohort creation	00205465490	RX	NDC
Drugs used during cohort creation	00205466692	RX	NDC
Drugs used during cohort creation	00205520394	RX	NDC
Drugs used during cohort creation	00205532526	RX	NDC
Drugs used during cohort creation	00205532618	RX	NDC
Drugs used during cohort creation	00205532719	RX	NDC
Drugs used during cohort creation	00205532730	RX	NDC
Drugs used during cohort creation	00205533734	RX	NDC
Drugs used during cohort creation	00205533798	RX	NDC
Drugs used during cohort creation	00205533834	RX	NDC
Drugs used during cohort creation	00205933792	RX	NDC
Drugs used during cohort creation	00205933894	RX	NDC
Drugs used during cohort creation	00304218155	RX	NDC
Drugs used during cohort creation	00304218256	RX	NDC
Drugs used during cohort creation	00304218358	RX	NDC
Drugs used during cohort creation	00364249901	RX	NDC
Drugs used during cohort creation	00364249936	RX	NDC
Drugs used during cohort creation	00378001401	RX	NDC
Drugs used during cohort creation	00378001450	RX	NDC
Drugs used during cohort creation	00405464301	RX	NDC
Drugs used during cohort creation	00405464336	RX	NDC
Drugs used during cohort creation	00418014820	RX	NDC
Drugs used during cohort creation	00418014920	RX	NDC
Drugs used during cohort creation	00418015220	RX	NDC
Drugs used during cohort creation	00418019702	RX	NDC
Drugs used during cohort creation	00418019704	RX	NDC
Drugs used during cohort creation	00418019708	RX	NDC
Drugs used during cohort creation	00418021502	RX	NDC
Drugs used during cohort creation	00418021602	RX	NDC
Drugs used during cohort creation	00469148040	RX	NDC
Drugs used during cohort creation	00469149040	RX	NDC
Drugs used during cohort creation	00469152040	RX	NDC
Drugs used during cohort creation	00469197010	RX	NDC
Drugs used during cohort creation	00469197020	RX	NDC
Drugs used during cohort creation	00469197030	RX	NDC
Drugs used during cohort creation	00469215010	RX	NDC
Drugs used during cohort creation	00469216010	RX	NDC
Drugs used during cohort creation	00469288030	RX	NDC
Drugs used during cohort creation	00536399801	RX	NDC
Drugs used during cohort creation	00536399836	RX	NDC
Drugs used during cohort creation	00555057202	RX	NDC
Drugs used during cohort creation	00555057235	RX	NDC
Drugs used during cohort creation	00555057245	RX	NDC
Drugs used during cohort creation	00555057246	RX	NDC
Drugs used during cohort creation	00555057247	RX	NDC
Drugs used during cohort creation	00555057248	RX	NDC
Drugs used during cohort creation	00555057249	RX	NDC
Drugs used during cohort creation	00555092701	RX	NDC
Drugs used during cohort creation	00555092801	RX	NDC
Drugs used during cohort creation	00555092901	RX	NDC
Drugs used during cohort creation	00555094501	RX	NDC
Drugs used during cohort creation	00603449921	RX	NDC
Drugs used during cohort creation	00677161001	RX	NDC
Drugs used during cohort creation	00703367101	RX	NDC
Drugs used during cohort creation	00703367103	RX	NDC
Drugs used during cohort creation	00703367191	RX	NDC
Drugs used during cohort creation	00703367193	RX	NDC
Drugs used during cohort creation	00703367301	RX	NDC
Drugs used during cohort creation	00703367501	RX	NDC
Drugs used during cohort creation	00703367591	RX	NDC
Drugs used during cohort creation	00703367801	RX	NDC
Drugs used during cohort creation	00703367881	RX	NDC
Drugs used during cohort creation	00719154410	RX	NDC
Drugs used during cohort creation	00781107601	RX	NDC
Drugs used during cohort creation	00781107636	RX	NDC
Drugs used during cohort creation	00839790506	RX	NDC
Drugs used during cohort creation	00904174960	RX	NDC
Drugs used during cohort creation	00904174973	RX	NDC
Drugs used during cohort creation	00904601260	RX	NDC
Drugs used during cohort creation	10019094001	RX	NDC
Drugs used during cohort creation	10019094002	RX	NDC
Drugs used during cohort creation	10019094101	RX	NDC
Drugs used during cohort creation	10139006202	RX	NDC
Drugs used during cohort creation	10139006210	RX	NDC
Drugs used during cohort creation	10139006240	RX	NDC
Drugs used during cohort creation	11845110401	RX	NDC
Drugs used during cohort creation	16729027703	RX	NDC
Drugs used during cohort creation	16729027730	RX	NDC
Drugs used during cohort creation	16729027735	RX	NDC
Drugs used during cohort creation	21695011100	RX	NDC
Drugs used during cohort creation	21695011130	RX	NDC
Drugs used during cohort creation	23490588900	RX	NDC
Drugs used during cohort creation	38779003503	RX	NDC
Drugs used during cohort creation	38779003504	RX	NDC
Drugs used during cohort creation	38779003506	RX	NDC
Drugs used during cohort creation	38779003510	RX	NDC
Drugs used during cohort creation	38779003511	RX	NDC
Drugs used during cohort creation	38779003515	RX	NDC
Drugs used during cohort creation	38779003525	RX	NDC
Drugs used during cohort creation	42254011030	RX	NDC
Drugs used during cohort creation	42291059401	RX	NDC
Drugs used during cohort creation	43063043930	RX	NDC
Drugs used during cohort creation	47335023583	RX	NDC
Drugs used during cohort creation	47335023596	RX	NDC
Drugs used during cohort creation	49452460001	RX	NDC
Drugs used during cohort creation	49452460002	RX	NDC
Drugs used during cohort creation	49452460003	RX	NDC
Drugs used during cohort creation	49452460101	RX	NDC
Drugs used during cohort creation	49452460102	RX	NDC
Drugs used during cohort creation	49452460103	RX	NDC
Drugs used during cohort creation	49452460104	RX	NDC
Drugs used during cohort creation	49999038024	RX	NDC
Drugs used during cohort creation	49999038036	RX	NDC
Drugs used during cohort creation	51079067001	RX	NDC
Drugs used during cohort creation	51079067005	RX	NDC
Drugs used during cohort creation	51079067086	RX	NDC
Drugs used during cohort creation	51079067087	RX	NDC
Drugs used during cohort creation	51079067088	RX	NDC
Drugs used during cohort creation	51079067089	RX	NDC
Drugs used during cohort creation	51285036601	RX	NDC
Drugs used during cohort creation	51285036701	RX	NDC
Drugs used during cohort creation	51285036801	RX	NDC
Drugs used during cohort creation	51285036901	RX	NDC
Drugs used during cohort creation	51285050902	RX	NDC
Drugs used during cohort creation	51309020605	RX	NDC
Drugs used during cohort creation	51309020610	RX	NDC
Drugs used during cohort creation	51309020615	RX	NDC
Drugs used during cohort creation	51309020705	RX	NDC
Drugs used during cohort creation	51309020710	RX	NDC
Drugs used during cohort creation	51309020715	RX	NDC
Drugs used during cohort creation	51309020720	RX	NDC
Drugs used during cohort creation	51309020830	RX	NDC
Drugs used during cohort creation	51309020930	RX	NDC
Drugs used during cohort creation	51309021030	RX	NDC
Drugs used during cohort creation	51309021130	RX	NDC
Drugs used during cohort creation	51432052203	RX	NDC
Drugs used during cohort creation	51552105401	RX	NDC
Drugs used during cohort creation	51552105409	RX	NDC
Drugs used during cohort creation	51927156500	RX	NDC
Drugs used during cohort creation	52652200101	RX	NDC
Drugs used during cohort creation	52728035401	RX	NDC
Drugs used during cohort creation	52728035532	RX	NDC
Drugs used during cohort creation	52959024400	RX	NDC
Drugs used during cohort creation	53258148004	RX	NDC
Drugs used during cohort creation	53258149004	RX	NDC
Drugs used during cohort creation	53258152004	RX	NDC
Drugs used during cohort creation	53258197001	RX	NDC
Drugs used during cohort creation	53258197002	RX	NDC
Drugs used during cohort creation	53258197003	RX	NDC
Drugs used during cohort creation	53258288003	RX	NDC
Drugs used during cohort creation	53258288030	RX	NDC
Drugs used during cohort creation	53443000321	RX	NDC
Drugs used during cohort creation	53443000322	RX	NDC
Drugs used during cohort creation	53443000324	RX	NDC
Drugs used during cohort creation	53443058232	RX	NDC
Drugs used during cohort creation	53905003110	RX	NDC
Drugs used during cohort creation	53905003210	RX	NDC
Drugs used during cohort creation	53905003310	RX	NDC
Drugs used during cohort creation	53905003410	RX	NDC
Drugs used during cohort creation	54436001002	RX	NDC
Drugs used during cohort creation	54436001004	RX	NDC
Drugs used during cohort creation	54436001202	RX	NDC
Drugs used during cohort creation	54436001204	RX	NDC
Drugs used during cohort creation	54436001502	RX	NDC
Drugs used during cohort creation	54436001504	RX	NDC
Drugs used during cohort creation	54436001702	RX	NDC
Drugs used during cohort creation	54436001704	RX	NDC
Drugs used during cohort creation	54436002002	RX	NDC
Drugs used during cohort creation	54436002004	RX	NDC
Drugs used during cohort creation	54436002202	RX	NDC
Drugs used during cohort creation	54436002204	RX	NDC
Drugs used during cohort creation	54436002502	RX	NDC
Drugs used during cohort creation	54436002504	RX	NDC
Drugs used during cohort creation	54436007502	RX	NDC
Drugs used during cohort creation	54436007504	RX	NDC
Drugs used during cohort creation	54569181800	RX	NDC
Drugs used during cohort creation	54569181809	RX	NDC
Drugs used during cohort creation	54569452500	RX	NDC
Drugs used during cohort creation	54569531600	RX	NDC
Drugs used during cohort creation	54868017301	RX	NDC
Drugs used during cohort creation	54868382600	RX	NDC
Drugs used during cohort creation	54868382601	RX	NDC
Drugs used during cohort creation	54868382602	RX	NDC
Drugs used during cohort creation	54868382603	RX	NDC
Drugs used during cohort creation	54868382604	RX	NDC
Drugs used during cohort creation	54868382605	RX	NDC
Drugs used during cohort creation	54868382606	RX	NDC
Drugs used during cohort creation	54868382607	RX	NDC
Drugs used during cohort creation	54868382608	RX	NDC
Drugs used during cohort creation	54868382609	RX	NDC
Drugs used during cohort creation	54868471600	RX	NDC
Drugs used during cohort creation	54868479600	RX	NDC
Drugs used during cohort creation	55289092430	RX	NDC
Drugs used during cohort creation	55390003110	RX	NDC
Drugs used during cohort creation	55390003210	RX	NDC
Drugs used during cohort creation	55390003310	RX	NDC
Drugs used during cohort creation	55390003410	RX	NDC
Drugs used during cohort creation	55390014301	RX	NDC
Drugs used during cohort creation	58406067101	RX	NDC
Drugs used during cohort creation	58406067103	RX	NDC
Drugs used during cohort creation	58406067105	RX	NDC
Drugs used during cohort creation	58406067301	RX	NDC
Drugs used during cohort creation	58406068114	RX	NDC
Drugs used during cohort creation	58406068117	RX	NDC
Drugs used during cohort creation	58406068312	RX	NDC
Drugs used during cohort creation	58406068315	RX	NDC
Drugs used during cohort creation	58406068316	RX	NDC
Drugs used during cohort creation	58406068318	RX	NDC
Drugs used during cohort creation	59137050500	RX	NDC
Drugs used during cohort creation	59137050504	RX	NDC
Drugs used during cohort creation	59137051000	RX	NDC
Drugs used during cohort creation	59137051004	RX	NDC
Drugs used during cohort creation	59137051500	RX	NDC
Drugs used during cohort creation	59137051504	RX	NDC
Drugs used during cohort creation	59137052000	RX	NDC
Drugs used during cohort creation	59137052004	RX	NDC
Drugs used during cohort creation	59137052500	RX	NDC
Drugs used during cohort creation	59137052504	RX	NDC
Drugs used during cohort creation	59137053000	RX	NDC
Drugs used during cohort creation	59137053004	RX	NDC
Drugs used during cohort creation	59137053500	RX	NDC
Drugs used during cohort creation	59137053504	RX	NDC
Drugs used during cohort creation	59137054000	RX	NDC
Drugs used during cohort creation	59137054004	RX	NDC
Drugs used during cohort creation	59137054500	RX	NDC
Drugs used during cohort creation	59137054504	RX	NDC
Drugs used during cohort creation	59137055000	RX	NDC
Drugs used during cohort creation	59137055004	RX	NDC
Drugs used during cohort creation	59911587401	RX	NDC
Drugs used during cohort creation	60429008036	RX	NDC
Drugs used during cohort creation	61703035009	RX	NDC
Drugs used during cohort creation	61703035010	RX	NDC
Drugs used during cohort creation	61703035037	RX	NDC
Drugs used during cohort creation	61703035038	RX	NDC
Drugs used during cohort creation	61703040707	RX	NDC
Drugs used during cohort creation	61703040732	RX	NDC
Drugs used during cohort creation	61703040804	RX	NDC
Drugs used during cohort creation	61703040807	RX	NDC
Drugs used during cohort creation	61703040813	RX	NDC
Drugs used during cohort creation	61703040822	RX	NDC
Drugs used during cohort creation	61703040825	RX	NDC
Drugs used during cohort creation	61703040832	RX	NDC
Drugs used during cohort creation	61703040841	RX	NDC
Drugs used during cohort creation	61703040858	RX	NDC
Drugs used during cohort creation	62584078201	RX	NDC
Drugs used during cohort creation	62701094036	RX	NDC
Drugs used during cohort creation	62701094099	RX	NDC
Drugs used during cohort creation	62991120001	RX	NDC
Drugs used during cohort creation	62991120002	RX	NDC
Drugs used during cohort creation	62991120004	RX	NDC
Drugs used during cohort creation	63323012102	RX	NDC
Drugs used during cohort creation	63323012104	RX	NDC
Drugs used during cohort creation	63323012108	RX	NDC
Drugs used during cohort creation	63323012110	RX	NDC
Drugs used during cohort creation	63323012140	RX	NDC
Drugs used during cohort creation	63323012250	RX	NDC
Drugs used during cohort creation	63323012259	RX	NDC
Drugs used during cohort creation	63323012302	RX	NDC
Drugs used during cohort creation	63323012310	RX	NDC
Drugs used during cohort creation	63370015410	RX	NDC
Drugs used during cohort creation	63370015415	RX	NDC
Drugs used during cohort creation	63370015425	RX	NDC
Drugs used during cohort creation	63629147201	RX	NDC
Drugs used during cohort creation	63629147202	RX	NDC
Drugs used during cohort creation	66479013501	RX	NDC
Drugs used during cohort creation	66479013509	RX	NDC
Drugs used during cohort creation	66479013611	RX	NDC
Drugs used during cohort creation	66479013613	RX	NDC
Drugs used during cohort creation	66479013619	RX	NDC
Drugs used during cohort creation	66479013721	RX	NDC
Drugs used during cohort creation	66479013929	RX	NDC
Drugs used during cohort creation	66758004001	RX	NDC
Drugs used during cohort creation	66758004002	RX	NDC
Drugs used during cohort creation	66758004008	RX	NDC
Drugs used during cohort creation	66758004101	RX	NDC
Drugs used during cohort creation	67253032010	RX	NDC
Drugs used during cohort creation	67253032036	RX	NDC
Drugs used during cohort creation	67253058042	RX	NDC
Drugs used during cohort creation	67253058043	RX	NDC
Drugs used during cohort creation	67253058044	RX	NDC
Drugs used during cohort creation	67253058045	RX	NDC
Drugs used during cohort creation	67253058046	RX	NDC
Drugs used during cohort creation	67457022102	RX	NDC
Drugs used during cohort creation	67457022110	RX	NDC
Drugs used during cohort creation	67457022140	RX	NDC
Drugs used during cohort creation	67457046610	RX	NDC
Drugs used during cohort creation	67457046721	RX	NDC
Drugs used during cohort creation	67457046799	RX	NDC
Drugs used during cohort creation	67457048040	RX	NDC
Drugs used during cohort creation	67457048508	RX	NDC
Drugs used during cohort creation	67457048599	RX	NDC
Drugs used during cohort creation	67457048604	RX	NDC
Drugs used during cohort creation	67457048699	RX	NDC
Drugs used during cohort creation	68115063200	RX	NDC
Drugs used during cohort creation	68382077501	RX	NDC
Drugs used during cohort creation	J8610	PX	HC
Drugs used during cohort creation	J9250	PX	HC
Drugs used during cohort creation	J9260	PX	HC
Drugs used during cohort creation	00088216030	RX	NDC
Drugs used during cohort creation	00088216130	RX	NDC
Drugs used during cohort creation	00088216203	RX	NDC
Drugs used during cohort creation	00093017356	RX	NDC
Drugs used during cohort creation	00093017456	RX	NDC
Drugs used during cohort creation	00555035101	RX	NDC
Drugs used during cohort creation	00555035201	RX	NDC
Drugs used during cohort creation	00781505631	RX	NDC
Drugs used during cohort creation	00781505731	RX	NDC
Drugs used during cohort creation	00955173530	RX	NDC
Drugs used during cohort creation	00955173730	RX	NDC
Drugs used during cohort creation	13811067730	RX	NDC
Drugs used during cohort creation	13811067830	RX	NDC
Drugs used during cohort creation	16714032101	RX	NDC
Drugs used during cohort creation	16714033101	RX	NDC
Drugs used during cohort creation	23155004303	RX	NDC
Drugs used during cohort creation	23155004403	RX	NDC
Drugs used during cohort creation	49884088805	RX	NDC
Drugs used during cohort creation	49884088811	RX	NDC
Drugs used during cohort creation	49884088905	RX	NDC
Drugs used during cohort creation	49884088911	RX	NDC
Drugs used during cohort creation	54868231900	RX	NDC
Drugs used during cohort creation	54868438500	RX	NDC
Drugs used during cohort creation	54868490200	RX	NDC
Drugs used during cohort creation	54868617000	RX	NDC
Drugs used during cohort creation	60429031930	RX	NDC
Drugs used during cohort creation	60429032030	RX	NDC
Drugs used during cohort creation	60505250201	RX	NDC
Drugs used during cohort creation	60505250203	RX	NDC
Drugs used during cohort creation	60505250301	RX	NDC
Drugs used during cohort creation	60505250303	RX	NDC
Drugs used during cohort creation	62332006130	RX	NDC
Drugs used during cohort creation	62332006230	RX	NDC
Drugs used during cohort creation	63629126301	RX	NDC
Drugs used during cohort creation	66993016030	RX	NDC
Drugs used during cohort creation	66993016130	RX	NDC
Drugs used during cohort creation	68115081730	RX	NDC
Drugs used during cohort creation	00005396031	RX	NDC
Drugs used during cohort creation	00013010101	RX	NDC
Drugs used during cohort creation	00013010105	RX	NDC
Drugs used during cohort creation	00013010111	RX	NDC
Drugs used during cohort creation	00013010120	RX	NDC
Drugs used during cohort creation	00013010201	RX	NDC
Drugs used during cohort creation	00013010205	RX	NDC
Drugs used during cohort creation	00013010220	RX	NDC
Drugs used during cohort creation	00016010101	RX	NDC
Drugs used during cohort creation	00016010105	RX	NDC
Drugs used during cohort creation	00016010110	RX	NDC
Drugs used during cohort creation	00016010111	RX	NDC
Drugs used during cohort creation	00016010201	RX	NDC
Drugs used during cohort creation	00016010205	RX	NDC
Drugs used during cohort creation	00016010306	RX	NDC
Drugs used during cohort creation	00016070105	RX	NDC
Drugs used during cohort creation	00032206001	RX	NDC
Drugs used during cohort creation	00032206010	RX	NDC
Drugs used during cohort creation	00032206011	RX	NDC
Drugs used during cohort creation	00032208001	RX	NDC
Drugs used during cohort creation	00032208010	RX	NDC
Drugs used during cohort creation	00093007801	RX	NDC
Drugs used during cohort creation	00093007805	RX	NDC
Drugs used during cohort creation	00093007810	RX	NDC
Drugs used during cohort creation	00102275501	RX	NDC
Drugs used during cohort creation	00150115240	RX	NDC
Drugs used during cohort creation	00150115260	RX	NDC
Drugs used during cohort creation	00150115280	RX	NDC
Drugs used during cohort creation	00157069601	RX	NDC
Drugs used during cohort creation	00157069605	RX	NDC
Drugs used during cohort creation	00182101601	RX	NDC
Drugs used during cohort creation	00182101605	RX	NDC
Drugs used during cohort creation	00182101610	RX	NDC
Drugs used during cohort creation	00223172701	RX	NDC
Drugs used during cohort creation	00223172702	RX	NDC
Drugs used during cohort creation	00223172705	RX	NDC
Drugs used during cohort creation	00228239910	RX	NDC
Drugs used during cohort creation	00228239950	RX	NDC
Drugs used during cohort creation	00254590528	RX	NDC
Drugs used during cohort creation	00302671001	RX	NDC
Drugs used during cohort creation	00302671005	RX	NDC
Drugs used during cohort creation	00302671201	RX	NDC
Drugs used during cohort creation	00302671205	RX	NDC
Drugs used during cohort creation	00304026900	RX	NDC
Drugs used during cohort creation	00304026901	RX	NDC
Drugs used during cohort creation	00304026905	RX	NDC
Drugs used during cohort creation	00304117901	RX	NDC
Drugs used during cohort creation	00306646185	RX	NDC
Drugs used during cohort creation	00306647090	RX	NDC
Drugs used during cohort creation	00331000901	RX	NDC
Drugs used during cohort creation	00331000910	RX	NDC
Drugs used during cohort creation	00349234900	RX	NDC
Drugs used during cohort creation	00349234901	RX	NDC
Drugs used during cohort creation	00349234905	RX	NDC
Drugs used during cohort creation	00349234998	RX	NDC
Drugs used during cohort creation	00349829201	RX	NDC
Drugs used during cohort creation	00349829205	RX	NDC
Drugs used during cohort creation	00359036710	RX	NDC
Drugs used during cohort creation	00359037010	RX	NDC
Drugs used during cohort creation	00359037040	RX	NDC
Drugs used during cohort creation	00359037050	RX	NDC
Drugs used during cohort creation	00364044401	RX	NDC
Drugs used during cohort creation	00364044405	RX	NDC
Drugs used during cohort creation	00364068801	RX	NDC
Drugs used during cohort creation	00368102001	RX	NDC
Drugs used during cohort creation	00405495601	RX	NDC
Drugs used during cohort creation	00405495602	RX	NDC
Drugs used during cohort creation	00440842091	RX	NDC
Drugs used during cohort creation	00536461301	RX	NDC
Drugs used during cohort creation	00536461305	RX	NDC
Drugs used during cohort creation	00536461701	RX	NDC
Drugs used during cohort creation	00536461705	RX	NDC
Drugs used during cohort creation	00536461710	RX	NDC
Drugs used during cohort creation	00537614801	RX	NDC
Drugs used during cohort creation	00537614810	RX	NDC
Drugs used during cohort creation	00580033101	RX	NDC
Drugs used during cohort creation	00580033105	RX	NDC
Drugs used during cohort creation	00580146001	RX	NDC
Drugs used during cohort creation	00580146005	RX	NDC
Drugs used during cohort creation	00591079601	RX	NDC
Drugs used during cohort creation	00591079605	RX	NDC
Drugs used during cohort creation	00591079610	RX	NDC
Drugs used during cohort creation	00591550301	RX	NDC
Drugs used during cohort creation	00591550303	RX	NDC
Drugs used during cohort creation	00591550304	RX	NDC
Drugs used during cohort creation	00603580104	RX	NDC
Drugs used during cohort creation	00603580121	RX	NDC
Drugs used during cohort creation	00603580128	RX	NDC
Drugs used during cohort creation	00603580132	RX	NDC
Drugs used during cohort creation	00603580221	RX	NDC
Drugs used during cohort creation	00603580228	RX	NDC
Drugs used during cohort creation	00603580321	RX	NDC
Drugs used during cohort creation	00603580325	RX	NDC
Drugs used during cohort creation	00615152201	RX	NDC
Drugs used during cohort creation	00615152205	RX	NDC
Drugs used during cohort creation	00615152213	RX	NDC
Drugs used during cohort creation	00615152253	RX	NDC
Drugs used during cohort creation	00615152263	RX	NDC
Drugs used during cohort creation	00615152265	RX	NDC
Drugs used during cohort creation	00677048301	RX	NDC
Drugs used during cohort creation	00677048305	RX	NDC
Drugs used during cohort creation	00719070001	RX	NDC
Drugs used during cohort creation	00719070004	RX	NDC
Drugs used during cohort creation	00719192710	RX	NDC
Drugs used during cohort creation	00719192810	RX	NDC
Drugs used during cohort creation	00719192812	RX	NDC
Drugs used during cohort creation	00719192813	RX	NDC
Drugs used during cohort creation	00725005901	RX	NDC
Drugs used during cohort creation	00725005904	RX	NDC
Drugs used during cohort creation	00725005905	RX	NDC
Drugs used during cohort creation	00725005910	RX	NDC
Drugs used during cohort creation	00725013101	RX	NDC
Drugs used during cohort creation	00725013105	RX	NDC
Drugs used during cohort creation	00725013110	RX	NDC
Drugs used during cohort creation	00779013101	RX	NDC
Drugs used during cohort creation	00779102525	RX	NDC
Drugs used during cohort creation	00779105225	RX	NDC
Drugs used during cohort creation	00779105227	RX	NDC
Drugs used during cohort creation	00781104501	RX	NDC
Drugs used during cohort creation	00781104505	RX	NDC
Drugs used during cohort creation	00814723014	RX	NDC
Drugs used during cohort creation	00814723028	RX	NDC
Drugs used during cohort creation	00814723114	RX	NDC
Drugs used during cohort creation	00814723128	RX	NDC
Drugs used during cohort creation	00839609806	RX	NDC
Drugs used during cohort creation	00839609812	RX	NDC
Drugs used during cohort creation	00839609816	RX	NDC
Drugs used during cohort creation	00839674406	RX	NDC
Drugs used during cohort creation	00839674412	RX	NDC
Drugs used during cohort creation	00904115140	RX	NDC
Drugs used during cohort creation	00904115160	RX	NDC
Drugs used during cohort creation	00904115180	RX	NDC
Drugs used during cohort creation	00904115240	RX	NDC
Drugs used during cohort creation	00904115260	RX	NDC
Drugs used during cohort creation	00904115261	RX	NDC
Drugs used during cohort creation	00904115270	RX	NDC
Drugs used during cohort creation	00904115280	RX	NDC
Drugs used during cohort creation	00948515901	RX	NDC
Drugs used during cohort creation	00948520201	RX	NDC
Drugs used during cohort creation	10544028830	RX	NDC
Drugs used during cohort creation	10876046105	RX	NDC
Drugs used during cohort creation	11289211905	RX	NDC
Drugs used during cohort creation	11845012101	RX	NDC
Drugs used during cohort creation	11845012103	RX	NDC
Drugs used during cohort creation	12071034101	RX	NDC
Drugs used during cohort creation	12071034105	RX	NDC
Drugs used during cohort creation	17022838002	RX	NDC
Drugs used during cohort creation	17022838004	RX	NDC
Drugs used during cohort creation	17236028501	RX	NDC
Drugs used during cohort creation	17236028505	RX	NDC
Drugs used during cohort creation	17236028510	RX	NDC
Drugs used during cohort creation	17236029101	RX	NDC
Drugs used during cohort creation	17236029105	RX	NDC
Drugs used during cohort creation	23490631300	RX	NDC
Drugs used during cohort creation	35470005901	RX	NDC
Drugs used during cohort creation	35470005905	RX	NDC
Drugs used during cohort creation	35470008705	RX	NDC
Drugs used during cohort creation	35470024801	RX	NDC
Drugs used during cohort creation	38022032801	RX	NDC
Drugs used during cohort creation	38779017604	RX	NDC
Drugs used during cohort creation	38779017605	RX	NDC
Drugs used during cohort creation	38779017608	RX	NDC
Drugs used during cohort creation	38779017609	RX	NDC
Drugs used during cohort creation	38779017610	RX	NDC
Drugs used during cohort creation	38779017625	RX	NDC
Drugs used during cohort creation	38779017644	RX	NDC
Drugs used during cohort creation	43353049553	RX	NDC
Drugs used during cohort creation	43353049570	RX	NDC
Drugs used during cohort creation	43353049580	RX	NDC
Drugs used during cohort creation	45124007801	RX	NDC
Drugs used during cohort creation	45124007805	RX	NDC
Drugs used during cohort creation	45124007810	RX	NDC
Drugs used during cohort creation	46198023101	RX	NDC
Drugs used during cohort creation	46198023105	RX	NDC
Drugs used during cohort creation	47202237101	RX	NDC
Drugs used during cohort creation	47202237102	RX	NDC
Drugs used during cohort creation	47202271001	RX	NDC
Drugs used during cohort creation	49452752301	RX	NDC
Drugs used during cohort creation	49452752302	RX	NDC
Drugs used during cohort creation	49648026900	RX	NDC
Drugs used during cohort creation	49648026901	RX	NDC
Drugs used during cohort creation	49648026905	RX	NDC
Drugs used during cohort creation	49648117901	RX	NDC
Drugs used during cohort creation	49727004204	RX	NDC
Drugs used during cohort creation	49999098100	RX	NDC
Drugs used during cohort creation	50268073011	RX	NDC
Drugs used during cohort creation	50268073015	RX	NDC
Drugs used during cohort creation	50430004003	RX	NDC
Drugs used during cohort creation	50430004005	RX	NDC
Drugs used during cohort creation	50430004006	RX	NDC
Drugs used during cohort creation	51079004420	RX	NDC
Drugs used during cohort creation	51079004440	RX	NDC
Drugs used during cohort creation	51079004450	RX	NDC
Drugs used during cohort creation	51079015540	RX	NDC
Drugs used during cohort creation	51079015550	RX	NDC
Drugs used during cohort creation	51382010701	RX	NDC
Drugs used during cohort creation	51382010705	RX	NDC
Drugs used during cohort creation	51432044103	RX	NDC
Drugs used during cohort creation	51432044105	RX	NDC
Drugs used during cohort creation	51432044200	RX	NDC
Drugs used during cohort creation	51432044203	RX	NDC
Drugs used during cohort creation	51432044205	RX	NDC
Drugs used during cohort creation	51552104405	RX	NDC
Drugs used during cohort creation	51728004601	RX	NDC
Drugs used during cohort creation	51728004605	RX	NDC
Drugs used during cohort creation	51728064801	RX	NDC
Drugs used during cohort creation	51728064805	RX	NDC
Drugs used during cohort creation	51927104500	RX	NDC
Drugs used during cohort creation	52446044421	RX	NDC
Drugs used during cohort creation	52446044428	RX	NDC
Drugs used during cohort creation	52446044621	RX	NDC
Drugs used during cohort creation	52544079601	RX	NDC
Drugs used during cohort creation	52544079605	RX	NDC
Drugs used during cohort creation	52544079610	RX	NDC
Drugs used during cohort creation	52728028510	RX	NDC
Drugs used during cohort creation	53258017213	RX	NDC
Drugs used during cohort creation	53489014701	RX	NDC
Drugs used during cohort creation	53489014705	RX	NDC
Drugs used during cohort creation	53489014710	RX	NDC
Drugs used during cohort creation	54274000410	RX	NDC
Drugs used during cohort creation	54274000430	RX	NDC
Drugs used during cohort creation	54274005210	RX	NDC
Drugs used during cohort creation	54274005230	RX	NDC
Drugs used during cohort creation	54569007227	RX	NDC
Drugs used during cohort creation	54569007250	RX	NDC
Drugs used during cohort creation	54569031301	RX	NDC
Drugs used during cohort creation	54569031303	RX	NDC
Drugs used during cohort creation	54868112301	RX	NDC
Drugs used during cohort creation	54868113800	RX	NDC
Drugs used during cohort creation	54868113801	RX	NDC
Drugs used during cohort creation	54868113803	RX	NDC
Drugs used during cohort creation	54868113804	RX	NDC
Drugs used during cohort creation	54868113805	RX	NDC
Drugs used during cohort creation	54868113806	RX	NDC
Drugs used during cohort creation	54868113900	RX	NDC
Drugs used during cohort creation	55289017610	RX	NDC
Drugs used during cohort creation	55289017640	RX	NDC
Drugs used during cohort creation	56126030611	RX	NDC
Drugs used during cohort creation	58016007400	RX	NDC
Drugs used during cohort creation	58016007430	RX	NDC
Drugs used during cohort creation	58016007460	RX	NDC
Drugs used during cohort creation	58016007490	RX	NDC
Drugs used during cohort creation	59762010401	RX	NDC
Drugs used during cohort creation	59762010402	RX	NDC
Drugs used during cohort creation	59762500001	RX	NDC
Drugs used during cohort creation	59762500002	RX	NDC
Drugs used during cohort creation	61392014730	RX	NDC
Drugs used during cohort creation	61392014731	RX	NDC
Drugs used during cohort creation	61392014732	RX	NDC
Drugs used during cohort creation	61392014739	RX	NDC
Drugs used during cohort creation	61392014745	RX	NDC
Drugs used during cohort creation	61392014751	RX	NDC
Drugs used during cohort creation	61392014754	RX	NDC
Drugs used during cohort creation	61392014760	RX	NDC
Drugs used during cohort creation	61392014790	RX	NDC
Drugs used during cohort creation	61392014791	RX	NDC
Drugs used during cohort creation	62991270401	RX	NDC
Drugs used during cohort creation	62991270403	RX	NDC
Drugs used during cohort creation	62991270404	RX	NDC
Drugs used during cohort creation	67544094370	RX	NDC
Drugs used during cohort creation	67544094380	RX	NDC
Drugs used during cohort creation	68258908601	RX	NDC
Drugs used during cohort creation	00024156104	RX	NDC
Drugs used during cohort creation	00024156210	RX	NDC
Drugs used during cohort creation	00093977401	RX	NDC
Drugs used during cohort creation	00093977405	RX	NDC
Drugs used during cohort creation	00143212801	RX	NDC
Drugs used during cohort creation	00182260901	RX	NDC
Drugs used during cohort creation	00364262701	RX	NDC
Drugs used during cohort creation	00378037301	RX	NDC
Drugs used during cohort creation	00378037399	RX	NDC
Drugs used during cohort creation	00406209601	RX	NDC
Drugs used during cohort creation	00406209605	RX	NDC
Drugs used during cohort creation	00440761530	RX	NDC
Drugs used during cohort creation	00536571001	RX	NDC
Drugs used during cohort creation	00591069801	RX	NDC
Drugs used during cohort creation	00591069805	RX	NDC
Drugs used during cohort creation	00591304101	RX	NDC
Drugs used during cohort creation	00591304105	RX	NDC
Drugs used during cohort creation	00603394421	RX	NDC
Drugs used during cohort creation	00677159001	RX	NDC
Drugs used during cohort creation	00781140701	RX	NDC
Drugs used during cohort creation	00781140705	RX	NDC
Drugs used during cohort creation	00781140752	RX	NDC
Drugs used during cohort creation	00781140797	RX	NDC
Drugs used during cohort creation	00781599401	RX	NDC
Drugs used during cohort creation	00781599405	RX	NDC
Drugs used during cohort creation	00839796306	RX	NDC
Drugs used during cohort creation	00904510760	RX	NDC
Drugs used during cohort creation	00904650806	RX	NDC
Drugs used during cohort creation	00904650861	RX	NDC
Drugs used during cohort creation	00955079001	RX	NDC
Drugs used during cohort creation	00955079005	RX	NDC
Drugs used during cohort creation	10544057890	RX	NDC
Drugs used during cohort creation	16714047401	RX	NDC
Drugs used during cohort creation	16714075301	RX	NDC
Drugs used during cohort creation	17236061001	RX	NDC
Drugs used during cohort creation	17236061005	RX	NDC
Drugs used during cohort creation	21695048630	RX	NDC
Drugs used during cohort creation	23490572403	RX	NDC
Drugs used during cohort creation	23490572406	RX	NDC
Drugs used during cohort creation	23490572409	RX	NDC
Drugs used during cohort creation	23629002601	RX	NDC
Drugs used during cohort creation	23629002610	RX	NDC
Drugs used during cohort creation	24987056210	RX	NDC
Drugs used during cohort creation	29936037701	RX	NDC
Drugs used during cohort creation	38245077410	RX	NDC
Drugs used during cohort creation	38245077450	RX	NDC
Drugs used during cohort creation	38779135205	RX	NDC
Drugs used during cohort creation	42291031801	RX	NDC
Drugs used during cohort creation	42291031818	RX	NDC
Drugs used during cohort creation	42291032001	RX	NDC
Drugs used during cohort creation	42291032018	RX	NDC
Drugs used during cohort creation	42291033590	RX	NDC
Drugs used during cohort creation	42292001101	RX	NDC
Drugs used during cohort creation	42292001106	RX	NDC
Drugs used during cohort creation	43353005109	RX	NDC
Drugs used during cohort creation	43353005153	RX	NDC
Drugs used during cohort creation	43353005160	RX	NDC
Drugs used during cohort creation	43353010309	RX	NDC
Drugs used during cohort creation	43353010353	RX	NDC
Drugs used during cohort creation	43353010360	RX	NDC
Drugs used during cohort creation	43353010380	RX	NDC
Drugs used during cohort creation	43353076153	RX	NDC
Drugs used during cohort creation	43353076180	RX	NDC
Drugs used during cohort creation	43353079416	RX	NDC
Drugs used during cohort creation	43353079453	RX	NDC
Drugs used during cohort creation	43353079460	RX	NDC
Drugs used during cohort creation	43353079480	RX	NDC
Drugs used during cohort creation	43353097209	RX	NDC
Drugs used during cohort creation	43353097253	RX	NDC
Drugs used during cohort creation	43353097260	RX	NDC
Drugs used during cohort creation	43353099709	RX	NDC
Drugs used during cohort creation	43353099753	RX	NDC
Drugs used during cohort creation	43353099760	RX	NDC
Drugs used during cohort creation	47463301730	RX	NDC
Drugs used during cohort creation	49452006401	RX	NDC
Drugs used during cohort creation	49999037260	RX	NDC
Drugs used during cohort creation	51660029601	RX	NDC
Drugs used during cohort creation	51875037701	RX	NDC
Drugs used during cohort creation	51875037702	RX	NDC
Drugs used during cohort creation	51927213600	RX	NDC
Drugs used during cohort creation	52544069801	RX	NDC
Drugs used during cohort creation	52544069805	RX	NDC
Drugs used during cohort creation	52555064201	RX	NDC
Drugs used during cohort creation	52761037701	RX	NDC
Drugs used during cohort creation	52959017660	RX	NDC
Drugs used during cohort creation	54569498100	RX	NDC
Drugs used during cohort creation	54569498101	RX	NDC
Drugs used during cohort creation	54868382100	RX	NDC
Drugs used during cohort creation	54868382101	RX	NDC
Drugs used during cohort creation	54868382102	RX	NDC
Drugs used during cohort creation	54868382103	RX	NDC
Drugs used during cohort creation	55887091601	RX	NDC
Drugs used during cohort creation	57866902701	RX	NDC
Drugs used during cohort creation	59212056210	RX	NDC
Drugs used during cohort creation	60429070001	RX	NDC
Drugs used during cohort creation	60429070030	RX	NDC
Drugs used during cohort creation	60429070060	RX	NDC
Drugs used during cohort creation	61919013230	RX	NDC
Drugs used during cohort creation	62269025024	RX	NDC
Drugs used during cohort creation	62269025029	RX	NDC
Drugs used during cohort creation	63304029601	RX	NDC
Drugs used during cohort creation	63304029605	RX	NDC
Drugs used during cohort creation	63370010425	RX	NDC
Drugs used during cohort creation	63370010435	RX	NDC
Drugs used during cohort creation	63370010445	RX	NDC
Drugs used during cohort creation	63629334301	RX	NDC
Drugs used during cohort creation	63739077710	RX	NDC
Drugs used during cohort creation	65162061010	RX	NDC
Drugs used during cohort creation	65243025518	RX	NDC
Drugs used during cohort creation	66993005702	RX	NDC
Drugs used during cohort creation	66993005704	RX	NDC
Drugs used during cohort creation	67544098180	RX	NDC
Drugs used during cohort creation	68084026901	RX	NDC
Drugs used during cohort creation	68084026911	RX	NDC
Drugs used during cohort creation	68115063300	RX	NDC
Drugs used during cohort creation	68258906301	RX	NDC
Drugs used during cohort creation	68382009601	RX	NDC
Drugs used during cohort creation	68382009605	RX	NDC
Drugs used during cohort creation	69238154401	RX	NDC
Drugs used during cohort creation	00003218710	RX	NDC	250
Drugs used during cohort creation	00003218811	RX	NDC	125
Drugs used during cohort creation	00003218831	RX	NDC	125
Drugs used during cohort creation	00003218851	RX	NDC	125
Drugs used during cohort creation	C9230	PX	HC	10
Drugs used during cohort creation	J0129	PX	HC	10
Drugs used during cohort creation	J9310	PX	HC
Drugs used during cohort creation	50242005121	RX	NDC
Drugs used during cohort creation	50242005306	RX	NDC
Drugs used during cohort creation	50242010801	RX	NDC
Drugs used during cohort creation	50242010901	RX	NDC
Drugs used during cohort creation	50242013501	RX	NDC
Drugs used during cohort creation	50242013601	RX	NDC
Drugs used during cohort creation	50242013701	RX	NDC
Drugs used during cohort creation	50242013801	RX	NDC
Drugs used during cohort creation	C9264	PX	HC
Drugs used during cohort creation	J3264	PX	HC
Drugs used during cohort creation	J0135	PX	HC
Drugs used during cohort creation	00074006702	RX	NDC
Drugs used during cohort creation	00074024302	RX	NDC
Drugs used during cohort creation	00074055402	RX	NDC
Drugs used during cohort creation	00074061602	RX	NDC
Drugs used during cohort creation	00074081702	RX	NDC
Drugs used during cohort creation	00074254003	RX	NDC
Drugs used during cohort creation	00074379902	RX	NDC
Drugs used during cohort creation	00074379903	RX	NDC
Drugs used during cohort creation	00074379906	RX	NDC
Drugs used during cohort creation	00074433902	RX	NDC
Drugs used during cohort creation	00074433906	RX	NDC
Drugs used during cohort creation	00074433907	RX	NDC
Drugs used during cohort creation	00074433971	RX	NDC
Drugs used during cohort creation	00074634702	RX	NDC
Drugs used during cohort creation	00074937402	RX	NDC
Drugs used during cohort creation	54569552400	RX	NDC
Drugs used during cohort creation	54868482200	RX	NDC
Drugs used during cohort creation	J1438	PX	HC
Drugs used during cohort creation	54868478200	RX	NDC
Drugs used during cohort creation	54868544400	RX	NDC
Drugs used during cohort creation	58406042534	RX	NDC
Drugs used during cohort creation	58406042541	RX	NDC
Drugs used during cohort creation	58406043501	RX	NDC
Drugs used during cohort creation	58406043504	RX	NDC
Drugs used during cohort creation	58406044501	RX	NDC
Drugs used during cohort creation	58406044504	RX	NDC
Drugs used during cohort creation	58406045501	RX	NDC
Drugs used during cohort creation	58406045504	RX	NDC
Drugs used during cohort creation	58406045601	RX	NDC
Drugs used during cohort creation	58406045604	RX	NDC
Drugs used during cohort creation	J0717	PX	HC
Drugs used during cohort creation	J0718	PX	HC
Drugs used during cohort creation	C9249	PX	HC
Drugs used during cohort creation	50474070062	RX	NDC
Drugs used during cohort creation	50474071079	RX	NDC
Drugs used during cohort creation	50474071081	RX	NDC
Drugs used during cohort creation	J1602	PX	HC
Drugs used during cohort creation	57894007001	RX	NDC
Drugs used during cohort creation	57894007002	RX	NDC
Drugs used during cohort creation	57894007101	RX	NDC
Drugs used during cohort creation	57894007102	RX	NDC
Drugs used during cohort creation	57894035001	RX	NDC
Drugs used during cohort creation	J1745	PX	HC	10
Drugs used during cohort creation	57894003001	RX	NDC	100
Drugs used during cohort creation	00006430501	RX	NDC	100
Drugs used during cohort creation	00006430502	RX	NDC	100
Drugs used during cohort creation	00069080901	RX	NDC	100
Drugs used during cohort creation	57894005427	RX	NDC
Drugs used during cohort creation	57894006002	RX	NDC
Drugs used during cohort creation	57894006003	RX	NDC
Drugs used during cohort creation	57894006103	RX	NDC
STATE	ZIP CODE	Urban
AK	99501	Yes
AK	99502	Yes
AK	99503	Yes
AK	99504	Yes
AK	99505	Yes
AK	99506	Yes
AK	99507	Yes
AK	99508	Yes
AK	99509	Yes
AK	99510	Yes
AK	99511	Yes
AK	99512	Yes
AK	99513	Yes
AK	99514	Yes
AK	99515	Yes
AK	99516	Yes
AK	99517	Yes
AK	99518	Yes
AK	99519	Yes
AK	99520	Yes
AK	99521	Yes
AK	99522	Yes
AK	99523	Yes
AK	99524	Yes
AK	99529	Yes
AK	99530	Yes
AK	99540	Yes
AK	99545	No
AK	99546	No
AK	99547	No
AK	99548	No
AK	99549	No
AK	99550	No
AK	99551	No
AK	99552	No
AK	99553	No
AK	99554	No
AK	99555	No
AK	99556	No
AK	99557	No
AK	99558	No
AK	99559	No
AK	99561	No
AK	99563	No
AK	99564	No
AK	99565	No
AK	99566	No
AK	99567	Yes
AK	99568	No
AK	99569	No
AK	99571	No
AK	99572	No
AK	99573	No
AK	99574	No
AK	99575	No
AK	99576	No
AK	99577	Yes
AK	99578	No
AK	99579	No
AK	99580	No
AK	99581	No
AK	99583	No
AK	99584	No
AK	99585	No
AK	99586	No
AK	99587	Yes
AK	99588	No
AK	99589	No
AK	99590	No
AK	99591	No
AK	99599	Yes
AK	99602	No
AK	99603	No
AK	99604	No
AK	99605	No
AK	99606	No
AK	99607	No
AK	99608	No
AK	99609	No
AK	99610	No
AK	99611	No
AK	99612	No
AK	99613	No
AK	99614	No
AK	99615	No
AK	99619	No
AK	99620	No
AK	99621	No
AK	99622	No
AK	99623	No
AK	99624	No
AK	99625	No
AK	99626	No
AK	99627	No
AK	99628	No
AK	99629	No
AK	99630	No
AK	99631	No
AK	99632	No
AK	99633	No
AK	99634	No
AK	99635	No
AK	99636	No
AK	99637	No
AK	99638	No
AK	99639	No
AK	99640	No
AK	99641	No
AK	99643	No
AK	99644	No
AK	99645	No
AK	99647	No
AK	99648	No
AK	99649	No
AK	99650	No
AK	99651	No
AK	99652	No
AK	99653	No
AK	99654	No
AK	99655	No
AK	99656	No
AK	99657	No
AK	99658	No
AK	99659	No
AK	99660	No
AK	99661	No
AK	99662	No
AK	99663	No
AK	99664	No
AK	99665	No
AK	99666	No
AK	99667	No
AK	99668	No
AK	99669	No
AK	99670	No
AK	99671	No
AK	99672	No
AK	99674	No
AK	99675	No
AK	99676	No
AK	99677	No
AK	99678	No
AK	99679	No
AK	99680	No
AK	99681	No
AK	99682	No
AK	99683	No
AK	99684	No
AK	99685	No
AK	99686	No
AK	99687	No
AK	99688	No
AK	99689	No
AK	99690	No
AK	99691	No
AK	99692	No
AK	99693	No
AK	99694	No
AK	99695	Yes
AK	99697	No
AK	99701	No
AK	99702	No
AK	99703	No
AK	99704	No
AK	99705	No
AK	99706	No
AK	99707	No
AK	99708	No
AK	99709	No
AK	99710	No
AK	99711	No
AK	99712	No
AK	99714	No
AK	99716	No
AK	99720	No
AK	99721	No
AK	99722	No
AK	99723	No
AK	99724	No
AK	99725	No
AK	99726	No
AK	99727	No
AK	99729	No
AK	99730	No
AK	99731	No
AK	99732	No
AK	99733	No
AK	99734	No
AK	99736	No
AK	99737	No
AK	99738	No
AK	99739	No
AK	99740	No
AK	99741	No
AK	99742	No
AK	99743	No
AK	99744	No
AK	99745	No
AK	99746	No
AK	99747	No
AK	99748	No
AK	99749	No
AK	99750	No
AK	99751	No
AK	99752	No
AK	99753	No
AK	99754	No
AK	99755	No
AK	99756	No
AK	99757	No
AK	99758	No
AK	99759	No
AK	99760	No
AK	99761	No
AK	99762	No
AK	99763	No
AK	99764	No
AK	99765	No
AK	99766	No
AK	99767	No
AK	99768	No
AK	99769	No
AK	99770	No
AK	99771	No
AK	99772	No
AK	99773	No
AK	99774	No
AK	99775	No
AK	99776	No
AK	99777	No
AK	99778	No
AK	99779	No
AK	99780	No
AK	99781	No
AK	99782	No
AK	99783	No
AK	99784	No
AK	99785	No
AK	99786	No
AK	99788	No
AK	99789	No
AK	99790	No
AK	99791	No
AK	99801	No
AK	99802	No
AK	99803	No
AK	99811	No
AK	99812	No
AK	99820	No
AK	99821	No
AK	99824	No
AK	99825	No
AK	99826	No
AK	99827	No
AK	99829	No
AK	99830	No
AK	99832	No
AK	99833	No
AK	99835	No
AK	99836	No
AK	99840	No
AK	99841	No
AK	99850	No
AK	99901	No
AK	99903	No
AK	99918	No
AK	99919	No
AK	99921	No
AK	99922	No
AK	99923	No
AK	99925	No
AK	99926	No
AK	99927	No
AK	99928	No
AK	99929	No
AK	99950	No
AL	35004	Yes
AL	35005	Yes
AL	35006	Yes
AL	35007	Yes
AL	35010	No
AL	35011	No
AL	35013	No
AL	35014	No
AL	35015	Yes
AL	35016	No
AL	35019	No
AL	35020	Yes
AL	35021	Yes
AL	35022	Yes
AL	35023	Yes
AL	35031	Yes
AL	35032	No
AL	35033	No
AL	35034	No
AL	35035	No
AL	35036	Yes
AL	35038	Yes
AL	35040	Yes
AL	35041	Yes
AL	35042	No
AL	35043	Yes
AL	35044	No
AL	35045	No
AL	35046	No
AL	35048	Yes
AL	35049	Yes
AL	35051	Yes
AL	35052	No
AL	35053	No
AL	35054	No
AL	35055	No
AL	35056	No
AL	35057	No
AL	35058	No
AL	35060	Yes
AL	35061	Yes
AL	35062	Yes
AL	35063	Yes
AL	35064	Yes
AL	35068	Yes
AL	35070	No
AL	35071	Yes
AL	35072	No
AL	35073	Yes
AL	35074	Yes
AL	35077	No
AL	35078	Yes
AL	35079	Yes
AL	35080	Yes
AL	35082	No
AL	35083	No
AL	35085	Yes
AL	35087	No
AL	35089	No
AL	35091	Yes
AL	35094	Yes
AL	35096	No
AL	35097	Yes
AL	35098	No
AL	35111	Yes
AL	35112	Yes
AL	35114	Yes
AL	35115	Yes
AL	35116	Yes
AL	35117	Yes
AL	35118	Yes
AL	35119	Yes
AL	35120	Yes
AL	35121	No
AL	35123	Yes
AL	35124	Yes
AL	35125	Yes
AL	35126	Yes
AL	35127	Yes
AL	35128	No
AL	35130	Yes
AL	35131	Yes
AL	35133	Yes
AL	35135	Yes
AL	35136	No
AL	35137	Yes
AL	35139	Yes
AL	35142	Yes
AL	35143	Yes
AL	35144	Yes
AL	35146	Yes
AL	35147	Yes
AL	35148	Yes
AL	35149	No
AL	35150	No
AL	35151	No
AL	35160	No
AL	35161	No
AL	35171	Yes
AL	35172	Yes
AL	35173	Yes
AL	35175	No
AL	35176	Yes
AL	35178	Yes
AL	35179	No
AL	35180	Yes
AL	35181	Yes
AL	35182	Yes
AL	35183	No
AL	35184	Yes
AL	35185	Yes
AL	35186	Yes
AL	35187	No
AL	35188	Yes
AL	35201	Yes
AL	35202	Yes
AL	35203	Yes
AL	35204	Yes
AL	35205	Yes
AL	35206	Yes
AL	35207	Yes
AL	35208	Yes
AL	35209	Yes
AL	35210	Yes
AL	35211	Yes
AL	35212	Yes
AL	35213	Yes
AL	35214	Yes
AL	35215	Yes
AL	35216	Yes
AL	35217	Yes
AL	35218	Yes
AL	35219	Yes
AL	35220	Yes
AL	35221	Yes
AL	35222	Yes
AL	35223	Yes
AL	35224	Yes
AL	35225	Yes
AL	35226	Yes
AL	35228	Yes
AL	35229	Yes
AL	35230	Yes
AL	35231	Yes
AL	35232	Yes
AL	35233	Yes
AL	35234	Yes
AL	35235	Yes
AL	35236	Yes
AL	35237	Yes
AL	35238	Yes
AL	35240	Yes
AL	35242	Yes
AL	35243	Yes
AL	35244	Yes
AL	35245	Yes
AL	35246	Yes
AL	35249	Yes
AL	35253	Yes
AL	35254	Yes
AL	35255	Yes
AL	35259	Yes
AL	35260	Yes
AL	35261	Yes
AL	35263	Yes
AL	35266	Yes
AL	35270	Yes
AL	35277	Yes
AL	35278	Yes
AL	35279	Yes
AL	35280	Yes
AL	35281	Yes
AL	35282	Yes
AL	35283	Yes
AL	35285	Yes
AL	35286	Yes
AL	35287	Yes
AL	35288	Yes
AL	35289	Yes
AL	35290	Yes
AL	35291	Yes
AL	35292	Yes
AL	35293	Yes
AL	35294	Yes
AL	35295	Yes
AL	35296	Yes
AL	35297	Yes
AL	35298	Yes
AL	35299	Yes
AL	35401	Yes
AL	35402	Yes
AL	35403	Yes
AL	35404	Yes
AL	35405	Yes
AL	35406	Yes
AL	35407	Yes
AL	35440	Yes
AL	35441	No
AL	35442	No
AL	35443	No
AL	35444	Yes
AL	35446	Yes
AL	35447	No
AL	35448	No
AL	35449	Yes
AL	35452	Yes
AL	35453	Yes
AL	35456	Yes
AL	35457	Yes
AL	35458	Yes
AL	35459	No
AL	35460	No
AL	35461	No
AL	35462	No
AL	35463	Yes
AL	35464	No
AL	35466	No
AL	35468	Yes
AL	35469	No
AL	35470	No
AL	35471	No
AL	35473	Yes
AL	35474	No
AL	35475	Yes
AL	35476	Yes
AL	35477	No
AL	35478	Yes
AL	35480	Yes
AL	35481	No
AL	35482	Yes
AL	35485	Yes
AL	35486	Yes
AL	35487	Yes
AL	35490	Yes
AL	35491	No
AL	35501	No
AL	35502	No
AL	35503	No
AL	35504	No
AL	35540	No
AL	35541	No
AL	35542	No
AL	35543	No
AL	35544	No
AL	35545	No
AL	35546	No
AL	35548	No
AL	35549	No
AL	35550	No
AL	35551	No
AL	35552	No
AL	35553	No
AL	35554	No
AL	35555	No
AL	35559	No
AL	35560	No
AL	35563	No
AL	35564	No
AL	35565	No
AL	35570	No
AL	35571	No
AL	35572	No
AL	35573	No
AL	35574	No
AL	35575	No
AL	35576	No
AL	35577	No
AL	35578	No
AL	35579	No
AL	35580	No
AL	35581	No
AL	35582	No
AL	35584	Yes
AL	35585	No
AL	35586	No
AL	35587	No
AL	35592	No
AL	35593	No
AL	35594	No
AL	35601	Yes
AL	35602	Yes
AL	35603	Yes
AL	35609	Yes
AL	35610	Yes
AL	35611	No
AL	35612	No
AL	35613	Yes
AL	35614	No
AL	35615	No
AL	35616	Yes
AL	35617	Yes
AL	35618	Yes
AL	35619	Yes
AL	35620	No
AL	35621	Yes
AL	35622	Yes
AL	35630	Yes
AL	35631	Yes
AL	35632	Yes
AL	35633	Yes
AL	35634	Yes
AL	35640	Yes
AL	35643	Yes
AL	35645	Yes
AL	35646	Yes
AL	35647	No
AL	35648	Yes
AL	35649	Yes
AL	35650	Yes
AL	35651	Yes
AL	35652	Yes
AL	35653	No
AL	35654	No
AL	35660	Yes
AL	35661	Yes
AL	35662	Yes
AL	35670	Yes
AL	35671	No
AL	35672	Yes
AL	35673	Yes
AL	35674	Yes
AL	35677	Yes
AL	35699	Yes
AL	35739	Yes
AL	35740	No
AL	35741	Yes
AL	35742	Yes
AL	35744	No
AL	35745	No
AL	35746	No
AL	35747	No
AL	35748	Yes
AL	35749	Yes
AL	35750	Yes
AL	35751	No
AL	35752	No
AL	35754	Yes
AL	35755	No
AL	35756	Yes
AL	35757	Yes
AL	35758	Yes
AL	35759	Yes
AL	35760	Yes
AL	35761	Yes
AL	35762	Yes
AL	35763	Yes
AL	35764	No
AL	35765	No
AL	35766	No
AL	35767	Yes
AL	35768	No
AL	35769	No
AL	35771	No
AL	35772	No
AL	35773	Yes
AL	35774	No
AL	35775	Yes
AL	35776	No
AL	35801	Yes
AL	35802	Yes
AL	35803	Yes
AL	35804	Yes
AL	35805	Yes
AL	35806	Yes
AL	35807	Yes
AL	35808	Yes
AL	35809	Yes
AL	35810	Yes
AL	35811	Yes
AL	35812	Yes
AL	35813	Yes
AL	35814	Yes
AL	35815	Yes
AL	35816	Yes
AL	35824	Yes
AL	35893	Yes
AL	35894	Yes
AL	35895	Yes
AL	35896	Yes
AL	35897	Yes
AL	35898	Yes
AL	35899	Yes
AL	35901	Yes
AL	35902	Yes
AL	35903	Yes
AL	35904	Yes
AL	35905	Yes
AL	35906	Yes
AL	35907	Yes
AL	35950	No
AL	35951	No
AL	35952	Yes
AL	35953	Yes
AL	35954	Yes
AL	35956	No
AL	35957	No
AL	35958	No
AL	35959	No
AL	35960	No
AL	35961	No
AL	35962	No
AL	35963	No
AL	35964	No
AL	35966	No
AL	35967	No
AL	35968	No
AL	35971	No
AL	35972	Yes
AL	35973	No
AL	35974	No
AL	35975	No
AL	35976	No
AL	35978	No
AL	35979	No
AL	35980	No
AL	35981	No
AL	35983	No
AL	35984	No
AL	35986	No
AL	35987	Yes
AL	35988	No
AL	35989	No
AL	35990	Yes
AL	35999	Yes
AL	36003	No
AL	36005	No
AL	36006	No
AL	36008	Yes
AL	36009	No
AL	36010	No
AL	36013	Yes
AL	36015	No
AL	36016	No
AL	36017	No
AL	36020	Yes
AL	36022	Yes
AL	36023	No
AL	36024	Yes
AL	36025	Yes
AL	36026	No
AL	36027	No
AL	36028	No
AL	36029	No
AL	36030	No
AL	36031	No
AL	36032	No
AL	36033	No
AL	36034	No
AL	36035	No
AL	36036	Yes
AL	36037	No
AL	36038	No
AL	36039	No
AL	36040	No
AL	36041	No
AL	36042	No
AL	36043	Yes
AL	36045	Yes
AL	36046	Yes
AL	36047	No
AL	36048	No
AL	36049	No
AL	36051	Yes
AL	36052	Yes
AL	36053	No
AL	36054	Yes
AL	36057	Yes
AL	36061	No
AL	36062	No
AL	36064	Yes
AL	36065	Yes
AL	36066	Yes
AL	36067	Yes
AL	36068	Yes
AL	36069	Yes
AL	36071	No
AL	36072	No
AL	36075	No
AL	36078	Yes
AL	36079	No
AL	36080	Yes
AL	36081	No
AL	36082	No
AL	36083	No
AL	36087	No
AL	36088	No
AL	36089	No
AL	36091	No
AL	36092	Yes
AL	36093	Yes
AL	36100	Yes
AL	36101	Yes
AL	36102	Yes
AL	36103	Yes
AL	36104	Yes
AL	36105	Yes
AL	36106	Yes
AL	36107	Yes
AL	36108	Yes
AL	36109	Yes
AL	36110	Yes
AL	36111	Yes
AL	36112	Yes
AL	36113	Yes
AL	36114	Yes
AL	36115	Yes
AL	36116	Yes
AL	36117	Yes
AL	36118	Yes
AL	36119	Yes
AL	36120	Yes
AL	36121	Yes
AL	36123	Yes
AL	36124	Yes
AL	36125	Yes
AL	36130	Yes
AL	36131	Yes
AL	36132	Yes
AL	36133	Yes
AL	36134	Yes
AL	36135	Yes
AL	36140	Yes
AL	36141	Yes
AL	36142	Yes
AL	36177	Yes
AL	36191	Yes
AL	36201	Yes
AL	36202	Yes
AL	36203	Yes
AL	36204	Yes
AL	36205	Yes
AL	36206	Yes
AL	36207	Yes
AL	36210	Yes
AL	36250	Yes
AL	36251	No
AL	36253	Yes
AL	36254	Yes
AL	36255	No
AL	36256	No
AL	36257	Yes
AL	36258	No
AL	36260	Yes
AL	36261	No
AL	36262	No
AL	36263	No
AL	36264	No
AL	36265	Yes
AL	36266	No
AL	36267	No
AL	36268	No
AL	36269	No
AL	36270	No
AL	36271	Yes
AL	36272	No
AL	36273	No
AL	36274	No
AL	36275	No
AL	36276	No
AL	36277	Yes
AL	36278	No
AL	36279	Yes
AL	36280	No
AL	36301	Yes
AL	36302	Yes
AL	36303	Yes
AL	36304	Yes
AL	36305	Yes
AL	36310	No
AL	36311	No
AL	36312	Yes
AL	36313	No
AL	36314	No
AL	36316	No
AL	36317	No
AL	36318	No
AL	36319	Yes
AL	36320	Yes
AL	36321	Yes
AL	36322	No
AL	36323	No
AL	36330	No
AL	36331	No
AL	36340	No
AL	36343	Yes
AL	36344	No
AL	36345	Yes
AL	36346	No
AL	36349	Yes
AL	36350	No
AL	36351	No
AL	36352	No
AL	36353	Yes
AL	36360	No
AL	36361	No
AL	36362	No
AL	36370	Yes
AL	36371	No
AL	36373	No
AL	36374	No
AL	36375	Yes
AL	36376	Yes
AL	36401	No
AL	36419	No
AL	36420	No
AL	36421	No
AL	36425	No
AL	36426	No
AL	36427	No
AL	36429	No
AL	36431	No
AL	36432	No
AL	36435	No
AL	36436	No
AL	36439	No
AL	36441	No
AL	36442	No
AL	36444	No
AL	36445	No
AL	36446	No
AL	36449	No
AL	36451	No
AL	36453	No
AL	36454	No
AL	36455	No
AL	36456	No
AL	36457	No
AL	36458	No
AL	36460	No
AL	36461	No
AL	36462	No
AL	36467	No
AL	36470	No
AL	36471	No
AL	36473	No
AL	36474	No
AL	36475	No
AL	36476	No
AL	36477	No
AL	36480	No
AL	36481	No
AL	36482	No
AL	36483	No
AL	36501	No
AL	36502	No
AL	36503	No
AL	36504	No
AL	36505	Yes
AL	36507	No
AL	36509	Yes
AL	36511	No
AL	36512	Yes
AL	36513	No
AL	36515	No
AL	36518	No
AL	36521	Yes
AL	36522	Yes
AL	36523	Yes
AL	36524	No
AL	36525	Yes
AL	36526	No
AL	36527	No
AL	36528	Yes
AL	36529	No
AL	36530	No
AL	36532	No
AL	36533	No
AL	36535	No
AL	36536	No
AL	36538	No
AL	36539	No
AL	36540	No
AL	36541	Yes
AL	36542	No
AL	36543	No
AL	36544	Yes
AL	36545	No
AL	36547	No
AL	36548	No
AL	36549	No
AL	36550	No
AL	36551	No
AL	36553	No
AL	36555	No
AL	36556	No
AL	36558	No
AL	36559	No
AL	36560	Yes
AL	36561	No
AL	36562	No
AL	36564	No
AL	36567	No
AL	36568	Yes
AL	36569	No
AL	36570	No
AL	36571	Yes
AL	36572	Yes
AL	36574	No
AL	36575	Yes
AL	36576	No
AL	36577	No
AL	36578	No
AL	36579	No
AL	36580	No
AL	36581	No
AL	36582	Yes
AL	36583	No
AL	36584	No
AL	36585	No
AL	36586	No
AL	36587	Yes
AL	36590	Yes
AL	36601	Yes
AL	36602	Yes
AL	36603	Yes
AL	36604	Yes
AL	36605	Yes
AL	36606	Yes
AL	36607	Yes
AL	36608	Yes
AL	36609	Yes
AL	36610	Yes
AL	36611	Yes
AL	36612	Yes
AL	36613	Yes
AL	36614	Yes
AL	36615	Yes
AL	36616	Yes
AL	36617	Yes
AL	36618	Yes
AL	36619	Yes
AL	36621	Yes
AL	36622	Yes
AL	36623	Yes
AL	36624	Yes
AL	36625	Yes
AL	36626	Yes
AL	36628	Yes
AL	36630	Yes
AL	36631	Yes
AL	36633	Yes
AL	36640	Yes
AL	36641	Yes
AL	36644	Yes
AL	36652	Yes
AL	36660	Yes
AL	36663	Yes
AL	36670	Yes
AL	36671	Yes
AL	36675	Yes
AL	36685	Yes
AL	36688	Yes
AL	36689	Yes
AL	36690	Yes
AL	36691	Yes
AL	36693	Yes
AL	36695	Yes
AL	36701	No
AL	36702	No
AL	36703	No
AL	36720	No
AL	36721	No
AL	36722	No
AL	36723	No
AL	36726	No
AL	36727	No
AL	36728	No
AL	36732	No
AL	36736	No
AL	36738	No
AL	36740	No
AL	36741	No
AL	36742	No
AL	36744	No
AL	36745	No
AL	36748	No
AL	36749	No
AL	36750	No
AL	36751	No
AL	36752	No
AL	36753	No
AL	36754	No
AL	36756	No
AL	36758	No
AL	36759	No
AL	36761	No
AL	36762	No
AL	36763	No
AL	36764	No
AL	36765	No
AL	36766	No
AL	36767	No
AL	36768	No
AL	36769	No
AL	36773	No
AL	36775	No
AL	36776	No
AL	36778	No
AL	36779	No
AL	36782	No
AL	36783	No
AL	36784	No
AL	36785	No
AL	36786	No
AL	36790	No
AL	36792	No
AL	36793	No
AL	36801	Yes
AL	36802	Yes
AL	36803	Yes
AL	36804	Yes
AL	36830	Yes
AL	36831	Yes
AL	36832	Yes
AL	36849	Yes
AL	36850	No
AL	36851	Yes
AL	36852	Yes
AL	36853	No
AL	36854	No
AL	36855	No
AL	36856	Yes
AL	36858	Yes
AL	36859	Yes
AL	36860	Yes
AL	36861	No
AL	36862	No
AL	36863	No
AL	36865	Yes
AL	36866	No
AL	36867	Yes
AL	36868	Yes
AL	36869	Yes
AL	36870	Yes
AL	36871	Yes
AL	36872	No
AL	36874	Yes
AL	36875	Yes
AL	36877	Yes
AL	36879	No
AL	36901	No
[truncated: 101,491 more rows]
