# Supplementary material for: Reproducibility of real-world evidence studies using clinical practice data to inform regulatory and coverage decisions
Source: Nat Commun. 2022 Aug 31;13:5126. doi: 10.1038/s41467-022-32310-3 (PMC9430007; doi:10.1038/s41467-022-32310-3)
Supplement: Supplementary file 7 — Supplementary Dataset 4 [file 41467_2022_32310_MOESM7_ESM.zip › Data S4 Study specific author contact files with details of implementation/REPEAT_111_final.xlsx]

## Sheet: Assumptions
Category	Assumptions
MEASURES	The algorithms used to define all the variables used in the replication of the study are given in the sheet named 'codes'
Exposure	We assumed that remote monitoring and office monitoring are not mutually exclusive groups. Any patients who have had at least 1 remote monitoring code was assigned to remote monitoring group
	We assumed any care setting to define exposure
Inclusion/Exclusion	The manuscript mentioned 33249 CPT code to describe both the 'CTRD' and 'ICD' cohort. As we had to include patients with complete (generator and lead) cardiac implant only, we assumed the codes provided in the paper "Incidence, Treatment Intensity, and Incremental Annual Expenditures for Patients Experiencing a Cardiac Implantable Electronic Device Infection Evidence From a Large US Payer Databas…
	We assumed patients belonging to 'ICD' cohort cannot have 'CTRD' or 'PPM' procedures in 2009
	We assumed one year wash-out for the cardiac implantable devices
	We assumed any care setting to define inclusion exclusion criteria
Covariates	We assumed any care setting and any diagnosis position to define covariates
	We assumed REPEAT standard measured was used to define ambulatory care utilization. We also assumed that the count of ambulatory visits reflected the number of different days with occurrences of that type
COHORT CREATION
ANALYSIS
	We assumed the following while creating a matched cohort: 1. We assumed propensity score was matched based on deciles 2. We assumed that the ambulatory visit and inpatient care utilization was categorized into two groups based on percentiles: 0 = less than or equal to 90 percentile and 1 = more than 90 percentile
	As we were unclear as how estimated difference was calculated, we assumed that estimated difference in the table was the coefficient from negative binomial model (formatted as percentage).

## Sheet: Attrition table
Patients newly implanted with an implantable cardioverter defibrillators (ICD) in 2009 from Truven with Medicare supplement with at least one remote or office monitoring in 2009-2011
	Less Excluded Patients	Remaining Patients
All patients in the our database		185306593
Patients with cardiac implantable devices [ICD/CRTD/PPM] between Jan 1st 2009 - Dec 31st 2009 Date of device implantation is cohort entry date (CED)	-185289316	17277
Excluded due to insufficient medical enrollment on CED	-75	17202
Excluded due to prior use or prior event (wash-out for cardiac devices 365 days)	-161	17041
Excluded due to insufficient medical enrollment (assessed from CED up to 730 days after CED)	-8625	8416
Excluded based on non-occurrence of Monitoring [Remote/Office] (assessed from CED up to 365 days after CED)	-420	7996
Excluded based on non-occurrence of Monitoring [Remote/Office] (assessed from 366 days after CED up to 730 days after CED)	-554	7442
Excluded based on CRTD device implantation in 2009	-1673	5769
Excluded based on PPM device implantation in 2010	0	5769
Excluded based on non-occurrence of Remote Monitoring (assessed from CED up to 365 days after CED)	-3023	2746
Excluded based on non-occurrence of Remote Monitoring (assessed from 366 days after CED up to 730 days after CED)	-261	2485
Final cohort		2485	Exposure cohort (Remote monitoring)
		3284	Reference cohort (Office monitoring only)

## Sheet: Cohort as text
CARDIAC DEVICE COHORT Cohort Entry Entry date: Between Jan 01, 2009 and Dec 31, 2009. If a patient has multiple possible qualifying cohort entry events, the patient enters the cohort on the first-occurring qualifying event before exclusions are applied. Cohort Inclusion Measure: New users of implantable cardiac devices with a washout period of 365 days. For the purposes of identifying potential q…

## Sheet: Analysis as text
Statistical Analysis Patient Characteristics This study evaluated the following patient characteristics: Age, Gender, Region, Insurance coverage, Plan Indicator, MSA, Rheumatoid Arthritis and Related, Colon/Lung/Bronchus/Trachea Cancer, Gastroesophageal Reflux Disease (GERD), Depressive disorders, Heart failure, MI, Angina, Other coronary artery disease, Stroke, TIA, Cardiac dysrhythmias, Hyperte…

## Sheet: Table 1
	ORIGINAL STUDY					REPLICATED STUDY
	ICD - Before Matching		ICD - After Matching			ICD - Before Matching		ICD - After Matching
	Remote	Office	Remote	Office		Remote	Office	Remote	Office
Total Patient (N)	1446	1794	1127	1127		2485	3284	2485	2485
Age; mean (SD)	64 (13)	65 (14)	64 (12)	65 (12)		64 (13)	64 (14)	64 (13)	64 (13)
Age (years); %
<18	0	0.01	0	0		0.006	0.008	0.006	0.006
18-29	0.01	0.01	0	0		0.009	0.009	0.008	0.009
30-39	0.03	0.03	0.02	0.02		0.029	0.025	0.029	0.029
40-49	0.08	0.08	0.07	0.08		0.078	0.071	0.079	0.078
50-59	0.22	0.22	0.24	0.24		0.226	0.238	0.227	0.226
60-69	0.28	0.26	0.29	0.28		0.286	0.259	0.28	0.286
70-79	0.28	0.26	0.28	0.27		0.254	0.255	0.259	0.254
80+	0.1	0.13	0.1	0.11		0.112	0.136	0.112	0.112
Gender; %
Male	0.75	0.76	0.79	0.79		0.742	0.741	0.752	0.742
Female	0.25	0.24	0.21	0.21		0.258	0.259	0.248	0.258
Insurance coverage; %
Commercial	0.47	0.47	0.48	0.48		0.499	0.495	0.501	0.499
Medicare	0.53	0.53	0.52	0.52		0.501	0.505	0.499	0.501
Region; %
Northeast	0.17	0.21	0.18	0.19		0.197	0.209	0.204	0.197
North central	0.38	0.29	0.37	0.29		0.367	0.286	0.286	0.367
South	0.33	0.33	0.33	0.35		0.297	0.321	0.321	0.297
West	0.09	0.15	0.09	0.16		0.095	0.15	0.154	0.095
Unknown	0.03	0.02	0.03	0.02		0.043	0.034	0.035	0.043
MSA Status; %
Within a MSA	0.77	0.84	0.76	0.83		0.763	0.815	0.813	0.763
Outside a MSA	0.2	0.15	0.21	0.15		0.194	0.151	0.152	0.194
Missing	0.03	0.02	0.03	0.02		0.043	0.034	0.035	0.043
Comorbidities; %
Rheumatoid arthritis and related	0.02	0.01	0.01	0.01		0.017	0.02	0.017	0.017
Colon, Lung, Bronchus or Trachea cancer	0.01	0.01	0.01	0.01		0.012	0.015	0.012	0.012
Gastro esophageal reflux disease (GERD)	0.1	0.1	0.1	0.09		0.095	0.092	0.088	0.095
Depressive disorders	0.08	0.09	0.07	0.08		0.084	0.083	0.077	0.084
Heart failure	0.74	0.77	0.74	0.76		0.743	0.762	0.754	0.743
Myocardial infarction (MI), any	0.32	0.3	0.31	0.28		0.301	0.277	0.274	0.301
Angina pectoris	0.12	16%z	0.11	0.1		0.113	0.146	0.123	0.113
Other coronary artery disease	0.77	0.79	0.77	0.78		0.762	0.766	0.762	0.762
Stroke	0.04	0.05	0.02	0.01		0.036	0.051	0.033	0.036
Transient ischemic attack (TIA)	0.03	0.04	0.02	0.03		0.029	0.037	0.031	0.029
Cardiac dysrhythmias	0.82	0.84	0.82	0.81		0.817	0.849	0.835	0.817
Hypertension	0.65	0.7	0.7	0.69		0.659	0.696	0.682	0.659
Osteoarthritis	0.16	0.16	0.16	0.15		0.168	0.18	0.167	0.168
Obstructive chronic bronchitis or emphysema	0.07	0.09	0.06	0.07		0.067	0.081	0.063	0.067
Diabetes	0.35	0.38	0.35	0.38		0.336	0.374	0.359	0.336
Hyperlipidemia	0.58	0.53	0.58	0.56		0.582	0.546	0.563	0.582

## Sheet: Outcome
ORIGINAL STUDY
Table 4 (outcome)	ICD - After matching
Inpatient admissions	Remote	Office
Sum	405	479
Mean	0.36	0.43
SD	0.77	0.89
Estimated difference	-0.1545
REPLICATED STUDY
Table 4 (outcome)	ICD - After matching
Inpatient admissions	Remote	Office
Sum	897	976
Mean	0.36	0.39
SD	0.739606	0.700903
Estimated difference	-0.0844

## Sheet: Codes
Insurance coverage
This measure re-categorizes Data Type as follows:
	Commerical: { 1 - Fee For Service, 2 - Encounter }
	Medicare: { 3 - Medicare, 4 - Medicare Encounter }
MSA
This measure re-categorizes Metropolitan Statistical Area as follows:
	Within a MSA: { Abilene, TX, Aguadilla-Isabela-San Sebastian, PR, Akron, OH, Albany, GA, Albany-Schenectady-Troy, NY, Albuquerque, NM, Alexandria, LA, Allentown-Bethlehem-Easton, PA-NJ, Altoona, PA, Amarillo, TX, Ames, IA, Anchorage, AK, Anderson, IN, Anderson, SC, Ann Arbor, MI, Anniston-Oxford, AL, Appleton, WI, Asheville, NC, Athens-Clarke County, GA, Atlanta-Sandy Springs-Marietta, GA, Atlant…
	Outside a MSA: { Non-MSA, 0000, 00000, 0040, 0060, 0080, 0120, 0160, 0200, 0220, 0240, 0280, 0320, 0380, 0440, 0450, 0460, 0470, 0480, 0500, 0520, 0560, 0580, 0600, 0640, 0680, 0720, 0730, 0740, 0760, 0840, 0860, 0870, 0875, 0880, 0920, 0960, 1000, 1010, 1020, 1040, 10540, 1080, 1120, 11244, 1125, 1145, 1150, 11640, 1240, 1260, 1280, 1305, 1310, 1320, 13220, 1350, 1360, 1400, 14010, 14100, 1440, …
	Missing: { (Missing) }
Ambulatory interim
This event measure was defined as occurring when any of the following criteria were met:
	The occurrence of Outpatient
Angina
This event measure was defined as occurring when any of the following criteria were met:
	The occurrence of Inpatient with the following attributes:
	Diagnosis Code (Any Position), ICD-9 is any of: { "411.1", "413.0", "413.1", "413.9" }
	411.1 - INTERMEDIATE CORONARY SYNDROME
	413.0 - ANGINA DECUBITUS
	413.1 - PRINZMETAL ANGINA
	413.9 - OTHER AND UNSPECIFIED ANGINA PECTORIS
	The occurrence of Outpatient with the following attributes:
	Diagnosis Code (Any Position), ICD-9 is any of: { "411.1", "413.0", "413.1", "413.9" }
	411.1 - INTERMEDIATE CORONARY SYNDROME
	413.0 - ANGINA DECUBITUS
	413.1 - PRINZMETAL ANGINA
	413.9 - OTHER AND UNSPECIFIED ANGINA PECTORIS
CIEDs
This measure creates a logical OR of events, and identifies all occurrences of one or more specified events:
	ICD
	CRTD
	PPM
CRTD
This event measure was defined as occurring when any of the following criteria were met:
	The occurrence of Inpatient with the following attributes:
	Procedure Code (Any Position), CPT and HCPC is any of: { "33225" }
	33225 - Insertion of pacing electrode, cardiac venous system, for left ventricular pacing, at time of insertion of implantable defibrillator or pacemaker pulse generator (eg, for upgrade to dual chamber system) (List separately in addition to code for primary procedure) / Insertion of pacing electrode, cardiac venous system, for left ventricular pacing, at time of insertion of pacing cardioverter…
	Procedure Code (Any Position), CPT and HCPC is any of: { "33249" }
	33249 - Insertion or replacement of permanent implantable defibrillator system, with transvenous lead(s), single or dual chamber / Insertion or replacement of permanent pacing cardioverter-defibrillator system with transvenous lead(s), single or dual chamber / Insertion or repositioning of electrode lead(s) for single or dual chamber pacing cardioverter-defibrillator and insertion of pulse genera…
	The occurrence of Outpatient with the following attributes:
	Procedure Code (Position 1), CPT and HCPC is any of: { "33225" }
	33225 - Insertion of pacing electrode, cardiac venous system, for left ventricular pacing, at time of insertion of implantable defibrillator or pacemaker pulse generator (eg, for upgrade to dual chamber system) (List separately in addition to code for primary procedure) / Insertion of pacing electrode, cardiac venous system, for left ventricular pacing, at time of insertion of pacing cardioverter…
	Procedure Code (Position 1), CPT and HCPC is any of: { "33249" }
	33249 - Insertion or replacement of permanent implantable defibrillator system, with transvenous lead(s), single or dual chamber / Insertion or replacement of permanent pacing cardioverter-defibrillator system with transvenous lead(s), single or dual chamber / Insertion or repositioning of electrode lead(s) for single or dual chamber pacing cardioverter-defibrillator and insertion of pulse genera…
	The occurrence of Outpatient with the following attributes:
	Procedure Code (Any Position) is any of: { "00.51" }
	00.51 - (ICD9) IMPLANTATION OF CARDIAC RESYNCHRONIZATION DEFIBRILLATOR, TOTAL SYSTEM [CRT-D]
	The occurrence of Inpatient Service with the following attributes:
	Procedure Code (Any Position) is any of: { "00.51" }
	00.51 - (ICD9) IMPLANTATION OF CARDIAC RESYNCHRONIZATION DEFIBRILLATOR, TOTAL SYSTEM [CRT-D]
Cardiac dysrrhythmias
This event measure was defined as occurring when any of the following criteria were met:
	The occurrence of Inpatient with the following attributes:
	Diagnosis Code (Any Position), ICD-9 is any of: { "427", "427.0", "427.1", "427.2", "427.3", "427.31", "427.32", "427.4", "427.41", "427.42", "427.5", "427.6", "427.60", "427.61", "427.69", "427.8", "427.81", "427.89", "427.9" }
	427 - CARDIAC DYSRHYTHMIAS
	427.0 - PAROXYSMAL SUPRAVENTRICULAR TACHYCARDIA
	427.1 - PAROXYSMAL VENTRICULAR TACHYCARDIA
	427.2 - PAROXYSMAL TACHYCARDIA UNSPECIFIED
	427.3 - ATRIAL FIBRILLATION AND FLUTTER
	427.31 - ATRIAL FIBRILLATION
	427.32 - ATRIAL FLUTTER
	427.4 - VENTRICULAR FIBRILLATION AND FLUTTER
	427.41 - VENTRICULAR FIBRILLATION
	427.42 - VENTRICULAR FLUTTER
	427.5 - CARDIAC ARREST
	427.6 - PREMATURE BEATS
	427.60 - PREMATURE BEATS UNSPECIFIED
	427.61 - SUPRAVENTRICULAR PREMATURE BEATS
	427.69 - OTHER PREMATURE BEATS
	427.8 - OTHER SPECIFIED CARDIAC DYSRHYTHMIAS
	427.81 - SINOATRIAL NODE DYSFUNCTION
	427.89 - OTHER SPECIFIED CARDIAC DYSRHYTHMIAS
	427.9 - CARDIAC DYSRHYTHMIA UNSPECIFIED
	The occurrence of Outpatient with the following attributes:
	Diagnosis Code (Any Position), ICD-9 is any of: { "427", "427.0", "427.1", "427.2", "427.3", "427.31", "427.32", "427.4", "427.41", "427.42", "427.5", "427.6", "427.60", "427.61", "427.69", "427.8", "427.81", "427.89", "427.9" }
	427 - CARDIAC DYSRHYTHMIAS
	427.0 - PAROXYSMAL SUPRAVENTRICULAR TACHYCARDIA
	427.1 - PAROXYSMAL VENTRICULAR TACHYCARDIA
	427.2 - PAROXYSMAL TACHYCARDIA UNSPECIFIED
	427.3 - ATRIAL FIBRILLATION AND FLUTTER
	427.31 - ATRIAL FIBRILLATION
	427.32 - ATRIAL FLUTTER
	427.4 - VENTRICULAR FIBRILLATION AND FLUTTER
	427.41 - VENTRICULAR FIBRILLATION
	427.42 - VENTRICULAR FLUTTER
	427.5 - CARDIAC ARREST
	427.6 - PREMATURE BEATS
	427.60 - PREMATURE BEATS UNSPECIFIED
	427.61 - SUPRAVENTRICULAR PREMATURE BEATS
	427.69 - OTHER PREMATURE BEATS
	427.8 - OTHER SPECIFIED CARDIAC DYSRHYTHMIAS
	427.81 - SINOATRIAL NODE DYSFUNCTION
	427.89 - OTHER SPECIFIED CARDIAC DYSRHYTHMIAS
	427.9 - CARDIAC DYSRHYTHMIA UNSPECIFIED
Colon, Lung, Bronchus, or Trachea Cancer
This event measure was defined as occurring when any of the following criteria were met:
	The occurrence of Inpatient with the following attributes:
	Diagnosis Code (Any Position), ICD-9 is any of: { "153.0", "153.1", "153.2", "153.3", "153.4", "153.5", "153.6", "153.7", "153.8", "153.9", "162.0", "162.2", "162.3", "162.4", "162.5", "162.8", "162.9" }
	153.0 - MALIGNANT NEOPLASM OF HEPATIC FLEXURE
	153.1 - MALIGNANT NEOPLASM OF TRANSVERSE COLON
	153.2 - MALIGNANT NEOPLASM OF DESCENDING COLON
	153.3 - MALIGNANT NEOPLASM OF SIGMOID COLON
	153.4 - MALIGNANT NEOPLASM OF CECUM
	153.5 - MALIGNANT NEOPLASM OF APPENDIX VERMIFORMIS
	153.6 - MALIGNANT NEOPLASM OF ASCENDING COLON
	153.7 - MALIGNANT NEOPLASM OF SPLENIC FLEXURE
	153.8 - MALIGNANT NEOPLASM OF OTHER SPECIFIED SITES OF LARGE INTESTINE
	153.9 - MALIGNANT NEOPLASM OF COLON UNSPECIFIED SITE
	162.0 - MALIGNANT NEOPLASM OF TRACHEA
	162.2 - MALIGNANT NEOPLASM OF MAIN BRONCHUS
	162.3 - MALIGNANT NEOPLASM OF UPPER LOBE BRONCHUS OR LUNG
	162.4 - MALIGNANT NEOPLASM OF MIDDLE LOBE BRONCHUS OR LUNG
	162.5 - MALIGNANT NEOPLASM OF LOWER LOBE BRONCHUS OR LUNG
	162.8 - MALIGNANT NEOPLASM OF OTHER PARTS OF BRONCHUS OR LUNG
	162.9 - MALIGNANT NEOPLASM OF BRONCHUS AND LUNG UNSPECIFIED
	The occurrence of Outpatient with the following attributes:
	Diagnosis Code (Any Position), ICD-9 is any of: { "153.0", "153.1", "153.2", "153.3", "153.4", "153.5", "153.6", "153.7", "153.8", "153.9", "162.0", "162.2", "162.3", "162.4", "162.5", "162.8", "162.9" }
	153.0 - MALIGNANT NEOPLASM OF HEPATIC FLEXURE
	153.1 - MALIGNANT NEOPLASM OF TRANSVERSE COLON
	153.2 - MALIGNANT NEOPLASM OF DESCENDING COLON
	153.3 - MALIGNANT NEOPLASM OF SIGMOID COLON
	153.4 - MALIGNANT NEOPLASM OF CECUM
	153.5 - MALIGNANT NEOPLASM OF APPENDIX VERMIFORMIS
	153.6 - MALIGNANT NEOPLASM OF ASCENDING COLON
	153.7 - MALIGNANT NEOPLASM OF SPLENIC FLEXURE
	153.8 - MALIGNANT NEOPLASM OF OTHER SPECIFIED SITES OF LARGE INTESTINE
	153.9 - MALIGNANT NEOPLASM OF COLON UNSPECIFIED SITE
	162.0 - MALIGNANT NEOPLASM OF TRACHEA
	162.2 - MALIGNANT NEOPLASM OF MAIN BRONCHUS
	162.3 - MALIGNANT NEOPLASM OF UPPER LOBE BRONCHUS OR LUNG
	162.4 - MALIGNANT NEOPLASM OF MIDDLE LOBE BRONCHUS OR LUNG
	162.5 - MALIGNANT NEOPLASM OF LOWER LOBE BRONCHUS OR LUNG
	162.8 - MALIGNANT NEOPLASM OF OTHER PARTS OF BRONCHUS OR LUNG
	162.9 - MALIGNANT NEOPLASM OF BRONCHUS AND LUNG UNSPECIFIED
Depressive disorders
This event measure was defined as occurring when any of the following criteria were met:
	The occurrence of Inpatient with the following attributes:
	Diagnosis Code (Any Position), ICD-9 is any of: { "298.0", "300.4", "309.0", "309.1", "309.28", "296.2", "296.20", "296.21", "296.22", "296.23", "296.24", "296.25", "296.26", "296.3", "296.30", "296.31", "296.32", "296.33", "296.34", "296.35", "296.36", "296.5", "296.50", "296.51", "296.52", "296.53", "296.54", "296.55", "296.56", "296.6", "296.60", "296.61", "296.62", "296.63", "296.64", "296.65…
	298.0 - DEPRESSIVE TYPE PSYCHOSIS
	300.4 - DYSTHYMIC DISORDER
	309.0 - ADJUSTMENT DISORDER WITH DEPRESSED MOOD
	309.1 - ADJUSTMENT REACTION WITH PROLONGED DEPRESSIVE REACTION
	309.28 - ADJUSTMENT DISORDER WITH MIXED ANXIETY AND DEPRESSED MOOD
	296.2 - MAJOR DEPRESSIVE DISORDER SINGLE EPISODE
	296.20 - MAJOR DEPRESSIVE AFFECTIVE DISORDER SINGLE EPISODE UNSPECIFIED DEGREE
	296.21 - MAJOR DEPRESSIVE AFFECTIVE DISORDER SINGLE EPISODE MILD DEGREE
	296.22 - MAJOR DEPRESSIVE AFFECTIVE DISORDER SINGLE EPISODE MODERATE DEGREE
	296.23 - MAJOR DEPRESSIVE AFFECTIVE DISORDER SINGLE EPISODE SEVERE DEGREE WITHOUT PSYCHOTIC BEHAVIOR
	296.24 - MAJOR DEPRESSIVE AFFECTIVE DISORDER SINGLE EPISODE SEVERE DEGREE SPECIFIED AS WITH PSYCHOTIC BEHAVIOR
	296.25 - MAJOR DEPRESSIVE AFFECTIVE DISORDER SINGLE EPISODE IN PARTIAL OR UNSPECIFIED REMISSION
	296.26 - MAJOR DEPRESSIVE AFFECTIVE DISORDER SINGLE EPISODE IN FULL REMISSION
	296.3 - MAJOR DEPRESSIVE DISORDER RECURRENT EPISODE
	296.30 - MAJOR DEPRESSIVE AFFECTIVE DISORDER RECURRENT EPISODE UNSPECIFIED DEGREE
	296.31 - MAJOR DEPRESSIVE AFFECTIVE DISORDER RECURRENT EPISODE MILD DEGREE
	296.32 - MAJOR DEPRESSIVE AFFECTIVE DISORDER RECURRENT EPISODE MODERATE DEGREE
	296.33 - MAJOR DEPRESSIVE AFFECTIVE DISORDER RECURRENT EPISODE SEVERE DEGREE WITHOUT PSYCHOTIC BEHAVIOR
	296.34 - MAJOR DEPRESSIVE AFFECTIVE DISORDER RECURRENT EPISODE SEVERE DEGREE SPECIFIED AS WITH PSYCHOTIC BEHAVIOR
	296.35 - MAJOR DEPRESSIVE AFFECTIVE DISORDER RECURRENT EPISODE IN PARTIAL OR UNSPECIFIED REMISSION
	296.36 - MAJOR DEPRESSIVE AFFECTIVE DISORDER RECURRENT EPISODE IN FULL REMISSION
	296.5 - BIPOLAR I DISORDER MOST RECENT EPISODE (OR CURRENT) DEPRESSED
	296.50 - BIPOLAR I DISORDER MOST RECENT EPISODE (OR CURRENT) DEPRESSED UNSPECIFIED
	296.51 - BIPOLAR I DISORDER MOST RECENT EPISODE (OR CURRENT) DEPRESSED MILD
	296.52 - BIPOLAR I DISORDER MOST RECENT EPISODE (OR CURRENT) DEPRESSED MODERATE
	296.53 - BIPOLAR I DISORDER MOST RECENT EPISODE (OR CURRENT) DEPRESSED SEVERE WITHOUT MENTION OF PSYCHOTIC BEHAVIOR
	296.54 - BIPOLAR I DISORDER MOST RECENT EPISODE (OR CURRENT) DEPRESSED SEVERE SPECIFIED AS WITH PSYCHOTIC BEHAVIOR
	296.55 - BIPOLAR I DISORDER MOST RECENT EPISODE (OR CURRENT) DEPRESSED IN PARTIAL OR UNSPECIFIED REMISSION
	296.56 - BIPOLAR I DISORDER MOST RECENT EPISODE (OR CURRENT) DEPRESSED IN FULL REMISSION
	296.6 - BIPOLAR I DISORDER MOST RECENT EPISODE (OR CURRENT) MIXED
	296.60 - BIPOLAR I DISORDER MOST RECENT EPISODE (OR CURRENT) MIXED UNSPECIFIED
	296.61 - BIPOLAR I DISORDER MOST RECENT EPISODE (OR CURRENT) MIXED MILD
	296.62 - BIPOLAR I DISORDER MOST RECENT EPISODE (OR CURRENT) MIXED MODERATE
	296.63 - BIPOLAR I DISORDER MOST RECENT EPISODE (OR CURRENT) MIXED SEVERE WITHOUT MENTION OF PSYCHOTIC BEHAVIOR
	296.64 - BIPOLAR I DISORDER MOST RECENT EPISODE (OR CURRENT) MIXED SEVERE SPECIFIED AS WITH PSYCHOTIC BEHAVIOR
	296.65 - BIPOLAR I DISORDER MOST RECENT EPISODE (OR CURRENT) MIXED IN PARTIAL OR UNSPECIFIED REMISSION
	296.66 - BIPOLAR I DISORDER MOST RECENT EPISODE (OR CURRENT) MIXED IN FULL REMISSION
	296.8 - OTHER AND UNSPECIFIED BIPOLAR DISORDERS
	296.80 - BIPOLAR DISORDER UNSPECIFIED
	296.82 - ATYPICAL DEPRESSIVE DISORDER
	296.89 - OTHER AND UNSPECIFIED BIPOLAR DISORDER OTHER
	311 - DEPRESSIVE DISORDER NOT ELSEWHERE CLASSIFIED
	The occurrence of Outpatient with the following attributes:
	Diagnosis Code (Any Position), ICD-9 is any of: { "296.2", "296.20", "296.21", "296.22", "296.23", "296.24", "296.25", "296.26", "296.3", "296.30", "296.31", "296.32", "296.33", "296.34", "296.35", "296.36", "296.5", "296.50", "296.51", "296.52", "296.53", "296.54", "296.55", "296.56", "296.6", "296.60", "296.61", "296.62", "296.63", "296.64", "296.65", "296.66", "296.8", "296.80", "296.82", "296…
	296.2 - MAJOR DEPRESSIVE DISORDER SINGLE EPISODE
	296.20 - MAJOR DEPRESSIVE AFFECTIVE DISORDER SINGLE EPISODE UNSPECIFIED DEGREE
	296.21 - MAJOR DEPRESSIVE AFFECTIVE DISORDER SINGLE EPISODE MILD DEGREE
	296.22 - MAJOR DEPRESSIVE AFFECTIVE DISORDER SINGLE EPISODE MODERATE DEGREE
	296.23 - MAJOR DEPRESSIVE AFFECTIVE DISORDER SINGLE EPISODE SEVERE DEGREE WITHOUT PSYCHOTIC BEHAVIOR
	296.24 - MAJOR DEPRESSIVE AFFECTIVE DISORDER SINGLE EPISODE SEVERE DEGREE SPECIFIED AS WITH PSYCHOTIC BEHAVIOR
	296.25 - MAJOR DEPRESSIVE AFFECTIVE DISORDER SINGLE EPISODE IN PARTIAL OR UNSPECIFIED REMISSION
	296.26 - MAJOR DEPRESSIVE AFFECTIVE DISORDER SINGLE EPISODE IN FULL REMISSION
	296.3 - MAJOR DEPRESSIVE DISORDER RECURRENT EPISODE
	296.30 - MAJOR DEPRESSIVE AFFECTIVE DISORDER RECURRENT EPISODE UNSPECIFIED DEGREE
	296.31 - MAJOR DEPRESSIVE AFFECTIVE DISORDER RECURRENT EPISODE MILD DEGREE
	296.32 - MAJOR DEPRESSIVE AFFECTIVE DISORDER RECURRENT EPISODE MODERATE DEGREE
	296.33 - MAJOR DEPRESSIVE AFFECTIVE DISORDER RECURRENT EPISODE SEVERE DEGREE WITHOUT PSYCHOTIC BEHAVIOR
	296.34 - MAJOR DEPRESSIVE AFFECTIVE DISORDER RECURRENT EPISODE SEVERE DEGREE SPECIFIED AS WITH PSYCHOTIC BEHAVIOR
	296.35 - MAJOR DEPRESSIVE AFFECTIVE DISORDER RECURRENT EPISODE IN PARTIAL OR UNSPECIFIED REMISSION
	296.36 - MAJOR DEPRESSIVE AFFECTIVE DISORDER RECURRENT EPISODE IN FULL REMISSION
	296.5 - BIPOLAR I DISORDER MOST RECENT EPISODE (OR CURRENT) DEPRESSED
	296.50 - BIPOLAR I DISORDER MOST RECENT EPISODE (OR CURRENT) DEPRESSED UNSPECIFIED
	296.51 - BIPOLAR I DISORDER MOST RECENT EPISODE (OR CURRENT) DEPRESSED MILD
	296.52 - BIPOLAR I DISORDER MOST RECENT EPISODE (OR CURRENT) DEPRESSED MODERATE
	296.53 - BIPOLAR I DISORDER MOST RECENT EPISODE (OR CURRENT) DEPRESSED SEVERE WITHOUT MENTION OF PSYCHOTIC BEHAVIOR
	296.54 - BIPOLAR I DISORDER MOST RECENT EPISODE (OR CURRENT) DEPRESSED SEVERE SPECIFIED AS WITH PSYCHOTIC BEHAVIOR
	296.55 - BIPOLAR I DISORDER MOST RECENT EPISODE (OR CURRENT) DEPRESSED IN PARTIAL OR UNSPECIFIED REMISSION
	296.56 - BIPOLAR I DISORDER MOST RECENT EPISODE (OR CURRENT) DEPRESSED IN FULL REMISSION
	296.6 - BIPOLAR I DISORDER MOST RECENT EPISODE (OR CURRENT) MIXED
	296.60 - BIPOLAR I DISORDER MOST RECENT EPISODE (OR CURRENT) MIXED UNSPECIFIED
	296.61 - BIPOLAR I DISORDER MOST RECENT EPISODE (OR CURRENT) MIXED MILD
	296.62 - BIPOLAR I DISORDER MOST RECENT EPISODE (OR CURRENT) MIXED MODERATE
	296.63 - BIPOLAR I DISORDER MOST RECENT EPISODE (OR CURRENT) MIXED SEVERE WITHOUT MENTION OF PSYCHOTIC BEHAVIOR
	296.64 - BIPOLAR I DISORDER MOST RECENT EPISODE (OR CURRENT) MIXED SEVERE SPECIFIED AS WITH PSYCHOTIC BEHAVIOR
	296.65 - BIPOLAR I DISORDER MOST RECENT EPISODE (OR CURRENT) MIXED IN PARTIAL OR UNSPECIFIED REMISSION
	296.66 - BIPOLAR I DISORDER MOST RECENT EPISODE (OR CURRENT) MIXED IN FULL REMISSION
	296.8 - OTHER AND UNSPECIFIED BIPOLAR DISORDERS
	296.80 - BIPOLAR DISORDER UNSPECIFIED
	296.82 - ATYPICAL DEPRESSIVE DISORDER
	296.89 - OTHER AND UNSPECIFIED BIPOLAR DISORDER OTHER
	298.0 - DEPRESSIVE TYPE PSYCHOSIS
	300.4 - DYSTHYMIC DISORDER
	309.0 - ADJUSTMENT DISORDER WITH DEPRESSED MOOD
	309.1 - ADJUSTMENT REACTION WITH PROLONGED DEPRESSIVE REACTION
	309.28 - ADJUSTMENT DISORDER WITH MIXED ANXIETY AND DEPRESSED MOOD
	311 - DEPRESSIVE DISORDER NOT ELSEWHERE CLASSIFIED
Diabetes
This event measure was defined as occurring when any of the following criteria were met:
	The occurrence of Inpatient with the following attributes:
	Diagnosis Code (Any Position), ICD-9 is any of: { "249", "249.0", "249.00", "249.01", "249.1", "249.10", "249.11", "249.2", "249.20", "249.21", "249.3", "249.30", "249.31", "249.4", "249.40", "249.41", "249.5", "249.50", "249.51", "249.6", "249.60", "249.61", "249.7", "249.70", "249.71", "249.8", "249.80", "249.81", "249.9", "249.90", "249.91", "250", "250.0", "250.00", "250.01", "250.02", "250.0…
	249 - SECONDARY DIABETES MELLITUS
	249.0 - SECONDARY DIABETES MELLITUS WITHOUT MENTION OF COMPLICATION
	249.00 - SECONDARY DIABETES MELLITUS WITHOUT MENTION OF COMPLICATION NOT STATED AS UNCONTROLLED OR UNSPECIFIED
	249.01 - SECONDARY DIABETES MELLITUS WITHOUT MENTION OF COMPLICATION UNCONTROLLED
	249.1 - SECONDARY DIABETES MELLITUS WITH KETOACIDOSIS
	249.10 - SECONDARY DIABETES MELLITUS WITH KETOACIDOSIS NOT STATED AS UNCONTROLLED OR UNSPECIFIED
	249.11 - SECONDARY DIABETES MELLITUS WITH KETOACIDOSIS UNCONTROLLED
	249.2 - SECONDARY DIABETES MELLITUS WITH HYPEROSMOLARITY
	249.20 - SECONDARY DIABETES MELLITUS WITH HYPEROSMOLARITY NOT STATED AS UNCONTROLLED OR UNSPECIFIED
	249.21 - SECONDARY DIABETES MELLITUS WITH HYPEROSMOLARITY UNCONTROLLED
	249.3 - SECONDARY DIABETES MELLITUS WITH OTHER COMA
	249.30 - SECONDARY DIABETES MELLITUS WITH OTHER COMA NOT STATED AS UNCONTROLLED OR UNSPECIFIED
	249.31 - SECONDARY DIABETES MELLITUS WITH OTHER COMA UNCONTROLLED
	249.4 - SECONDARY DIABETES MELLITUS WITH OPHTHALMIC MANIFESTATION
	249.40 - SECONDARY DIABETES MELLITUS WITH RENAL MANIFESTATION NOT STATED AS UNCONTROLLED OR UNSPECIFIED
	249.41 - SECONDARY DIABETES MELLITUS WITH RENAL MANIFESTATION UNCONTROLLED
	249.5 - SECONDARY DIABETES MELLITUS WITH OPHTHALMIC MANIFESTATION
	249.50 - SECONDARY DIABETES MELLITUS WITH OPHTHALMIC MANIFESTATION NOT STATED AS UNCONTROLLED OR UNSPECIFIED
	249.51 - SECONDARY DIABETES MELLITUS WITH OPHTHALMIC MANIFESTATION UNCONTROLLED
	249.6 - SECONDARY DIABETES MELLITUS WITH NEUROLOGICAL MANIFESTATION
	249.60 - SECONDARY DIABETES MELLITUS WITH NEUROLOGICAL MANIFESTATION NOT STATED AS UNCONTROLLED OR UNSPECIFIED
	249.61 - SECONDARY DIABETES MELLITUS WITH NEUROLOGICAL MANIFESTATION UNCONTROLLED
	249.7 - SECONDARY DIABETES MELLITUS WITH PERIPHERAL CIRCULATORY MANIFESTATION
	249.70 - SECONDARY DIABETES MELLITUS WITH PERIPHERAL CIRCULATORY MANIFESTATION NOT STATED AS UNCONTROLLED OR UNSPECIFIED
	249.71 - SECONDARY DIABETES MELLITUS WITH PERIPHERAL CIRCULATORY MANIFESTATION UNCONTROLLED
	249.8 - SECONDARY DIABETES MELLITUS WITH OTHER SPECIFIED MANIFESTATION
	249.80 - SECONDARY DIABETES MELLITUS WITH OTHER SPECIFIED MANIFESTATION NOT STATED AS UNCONTROLLED OR UNSPECIFIED
	249.81 - SECONDARY DIABETES MELLITUS WITH OTHER SPECIFIED MANIFESTATION UNCONTROLLED
	249.9 - SECONDARY DIABETES MELLITUS WITH UNSPECIFIED COMPLICATION
	249.90 - SECONDARY DIABETES MELLITUS WITH UNSPECIFIED COMPLICATION NOT STATED AS UNCONTROLLED OR UNSPECIFIED
	249.91 - SECONDARY DIABETES MELLITUS WITH UNSPECIFIED COMPLICATION UNCONTROLLED
	250 - DIABETES MELLITUS
	250.0 - DIABETES MELLITUS WITHOUT MENTION OF COMPLICATION
	250.00 - DIABETES MELLITUS WITHOUT MENTION OF COMPLICATION TYPE II OR UNSPECIFIED TYPE NOT STATED AS UNCONTROLLED
	250.01 - DIABETES MELLITUS WITHOUT MENTION OF COMPLICATION TYPE I [JUVENILE TYPE] NOT STATED AS UNCONTROLLED
	250.02 - DIABETES MELLITUS WITHOUT MENTION OF COMPLICATION TYPE II OR UNSPECIFIED TYPE UNCONTROLLED
	250.03 - DIABETES MELLITUS WITHOUT MENTION OF COMPLICATION TYPE I [JUVENILE TYPE] UNCONTROLLED
	250.1 - DIABETES WITH KETOACIDOSIS
	250.10 - DIABETES WITH KETOACIDOSIS TYPE II OR UNSPECIFIED TYPE NOT STATED AS UNCONTROLLED
	250.11 - DIABETES WITH KETOACIDOSIS TYPE I [JUVENILE TYPE] NOT STATED AS UNCONTROLLED
	250.12 - DIABETES WITH KETOACIDOSIS TYPE II OR UNSPECIFIED TYPE UNCONTROLLED
	250.13 - DIABETES WITH KETOACIDOSIS TYPE I [JUVENILE TYPE] UNCONTROLLED
	250.2 - DIABETES WITH HYPEROSMOLARITY
	250.20 - DIABETES WITH HYPEROSMOLARITY TYPE II OR UNSPECIFIED TYPE NOT STATED AS UNCONTROLLED
	250.21 - DIABETES WITH HYPEROSMOLARITY TYPE I [JUVENILE TYPE] NOT STATED AS UNCONTROLLED
	250.22 - DIABETES WITH HYPEROSMOLARITY TYPE II OR UNSPECIFIED TYPE UNCONTROLLED
	250.23 - DIABETES WITH HYPEROSMOLARITY TYPE I [JUVENILE TYPE] UNCONTROLLED
	250.3 - DIABETES WITH OTHER COMA
	250.30 - DIABETES WITH OTHER COMA TYPE II OR UNSPECIFIED TYPE NOT STATED AS UNCONTROLLED
	250.31 - DIABETES WITH OTHER COMA TYPE I [JUVENILE TYPE] NOT STATED AS UNCONTROLLED
	250.32 - DIABETES WITH OTHER COMA TYPE II OR UNSPECIFIED TYPE UNCONTROLLED
	250.33 - DIABETES WITH OTHER COMA TYPE I [JUVENILE TYPE] UNCONTROLLED
	250.4 - DIABETES WITH RENAL MANIFESTATIONS
	250.40 - DIABETES WITH RENAL MANIFESTATIONS TYPE II OR UNSPECIFIED TYPE NOT STATED AS UNCONTROLLED
	250.41 - DIABETES WITH RENAL MANIFESTATIONS TYPE I [JUVENILE TYPE] NOT STATED AS UNCONTROLLED
	250.42 - DIABETES WITH RENAL MANIFESTATIONS TYPE II OR UNSPECIFIED TYPE UNCONTROLLED
	250.43 - DIABETES WITH RENAL MANIFESTATIONS TYPE I [JUVENILE TYPE] UNCONTROLLED
	250.5 - DIABETES WITH OPHTHALMIC MANIFESTATIONS
	250.50 - DIABETES WITH OPHTHALMIC MANIFESTATIONS TYPE II OR UNSPECIFIED TYPE NOT STATED AS UNCONTROLLED
	250.51 - DIABETES WITH OPHTHALMIC MANIFESTATIONS TYPE I [JUVENILE TYPE] NOT STATED AS UNCONTROLLED
	250.52 - DIABETES WITH OPHTHALMIC MANIFESTATIONS TYPE II OR UNSPECIFIED TYPE UNCONTROLLED
	250.53 - DIABETES WITH OPHTHALMIC MANIFESTATIONS TYPE I [JUVENILE TYPE] UNCONTROLLED
	250.6 - DIABETES WITH NEUROLOGICAL MANIFESTATIONS
	250.60 - DIABETES WITH NEUROLOGICAL MANIFESTATIONS TYPE II OR UNSPECIFIED TYPE NOT STATED AS UNCONTROLLED
	250.61 - DIABETES WITH NEUROLOGICAL MANIFESTATIONS TYPE I [JUVENILE TYPE] NOT STATED AS UNCONTROLLED
	250.62 - DIABETES WITH NEUROLOGICAL MANIFESTATIONS TYPE II OR UNSPECIFIED TYPE UNCONTROLLED
	250.63 - DIABETES WITH NEUROLOGICAL MANIFESTATIONS TYPE I [JUVENILE TYPE] UNCONTROLLED
	250.7 - DIABETES WITH PERIPHERAL CIRCULATORY DISORDERS
	250.70 - DIABETES WITH PERIPHERAL CIRCULATORY DISORDERS TYPE II OR UNSPECIFIED TYPE NOT STATED AS UNCONTROLLED
	250.71 - DIABETES WITH PERIPHERAL CIRCULATORY DISORDERS TYPE I [JUVENILE TYPE] NOT STATED AS UNCONTROLLED
	250.72 - DIABETES WITH PERIPHERAL CIRCULATORY DISORDERS TYPE II OR UNSPECIFIED TYPE UNCONTROLLED
	250.73 - DIABETES WITH PERIPHERAL CIRCULATORY DISORDERS TYPE I [JUVENILE TYPE] UNCONTROLLED
	250.8 - DIABETES WITH OTHER SPECIFIED MANIFESTATIONS
	250.80 - DIABETES WITH OTHER SPECIFIED MANIFESTATIONS TYPE II OR UNSPECIFIED TYPE NOT STATED AS UNCONTROLLED
	250.81 - DIABETES WITH OTHER SPECIFIED MANIFESTATIONS TYPE I [JUVENILE TYPE] NOT STATED AS UNCONTROLLED
	250.82 - DIABETES WITH OTHER SPECIFIED MANIFESTATIONS TYPE II OR UNSPECIFIED TYPE UNCONTROLLED
	250.83 - DIABETES WITH OTHER SPECIFIED MANIFESTATIONS TYPE I [JUVENILE TYPE] UNCONTROLLED
	250.9 - DIABETES WITH UNSPECIFIED COMPLICATION
	250.90 - DIABETES WITH UNSPECIFIED COMPLICATION TYPE II OR UNSPECIFIED TYPE NOT STATED AS UNCONTROLLED
	250.91 - DIABETES WITH UNSPECIFIED COMPLICATION TYPE I [JUVENILE TYPE] NOT STATED AS UNCONTROLLED
	250.92 - DIABETES WITH UNSPECIFIED COMPLICATION TYPE II OR UNSPECIFIED TYPE UNCONTROLLED
	250.93 - DIABETES WITH UNSPECIFIED COMPLICATION TYPE I [JUVENILE TYPE] UNCONTROLLED
	The occurrence of Outpatient with the following attributes:
	Diagnosis Code (Any Position), ICD-9 is any of: { "249", "249.0", "249.00", "249.01", "249.1", "249.10", "249.11", "249.2", "249.20", "249.21", "249.3", "249.30", "249.31", "249.4", "249.40", "249.41", "249.5", "249.50", "249.51", "249.6", "249.60", "249.61", "249.7", "249.70", "249.71", "249.8", "249.80", "249.81", "249.9", "249.90", "249.91", "250", "250.0", "250.00", "250.01", "250.02", "250.0…
	249 - SECONDARY DIABETES MELLITUS
	249.0 - SECONDARY DIABETES MELLITUS WITHOUT MENTION OF COMPLICATION
	249.00 - SECONDARY DIABETES MELLITUS WITHOUT MENTION OF COMPLICATION NOT STATED AS UNCONTROLLED OR UNSPECIFIED
	249.01 - SECONDARY DIABETES MELLITUS WITHOUT MENTION OF COMPLICATION UNCONTROLLED
	249.1 - SECONDARY DIABETES MELLITUS WITH KETOACIDOSIS
	249.10 - SECONDARY DIABETES MELLITUS WITH KETOACIDOSIS NOT STATED AS UNCONTROLLED OR UNSPECIFIED
	249.11 - SECONDARY DIABETES MELLITUS WITH KETOACIDOSIS UNCONTROLLED
	249.2 - SECONDARY DIABETES MELLITUS WITH HYPEROSMOLARITY
	249.20 - SECONDARY DIABETES MELLITUS WITH HYPEROSMOLARITY NOT STATED AS UNCONTROLLED OR UNSPECIFIED
	249.21 - SECONDARY DIABETES MELLITUS WITH HYPEROSMOLARITY UNCONTROLLED
	249.3 - SECONDARY DIABETES MELLITUS WITH OTHER COMA
	249.30 - SECONDARY DIABETES MELLITUS WITH OTHER COMA NOT STATED AS UNCONTROLLED OR UNSPECIFIED
	249.31 - SECONDARY DIABETES MELLITUS WITH OTHER COMA UNCONTROLLED
	249.4 - SECONDARY DIABETES MELLITUS WITH OPHTHALMIC MANIFESTATION
	249.40 - SECONDARY DIABETES MELLITUS WITH RENAL MANIFESTATION NOT STATED AS UNCONTROLLED OR UNSPECIFIED
	249.41 - SECONDARY DIABETES MELLITUS WITH RENAL MANIFESTATION UNCONTROLLED
	249.5 - SECONDARY DIABETES MELLITUS WITH OPHTHALMIC MANIFESTATION
	249.50 - SECONDARY DIABETES MELLITUS WITH OPHTHALMIC MANIFESTATION NOT STATED AS UNCONTROLLED OR UNSPECIFIED
	249.51 - SECONDARY DIABETES MELLITUS WITH OPHTHALMIC MANIFESTATION UNCONTROLLED
	249.6 - SECONDARY DIABETES MELLITUS WITH NEUROLOGICAL MANIFESTATION
	249.60 - SECONDARY DIABETES MELLITUS WITH NEUROLOGICAL MANIFESTATION NOT STATED AS UNCONTROLLED OR UNSPECIFIED
	249.61 - SECONDARY DIABETES MELLITUS WITH NEUROLOGICAL MANIFESTATION UNCONTROLLED
	249.7 - SECONDARY DIABETES MELLITUS WITH PERIPHERAL CIRCULATORY MANIFESTATION
	249.70 - SECONDARY DIABETES MELLITUS WITH PERIPHERAL CIRCULATORY MANIFESTATION NOT STATED AS UNCONTROLLED OR UNSPECIFIED
	249.71 - SECONDARY DIABETES MELLITUS WITH PERIPHERAL CIRCULATORY MANIFESTATION UNCONTROLLED
	249.8 - SECONDARY DIABETES MELLITUS WITH OTHER SPECIFIED MANIFESTATION
	249.80 - SECONDARY DIABETES MELLITUS WITH OTHER SPECIFIED MANIFESTATION NOT STATED AS UNCONTROLLED OR UNSPECIFIED
	249.81 - SECONDARY DIABETES MELLITUS WITH OTHER SPECIFIED MANIFESTATION UNCONTROLLED
	249.9 - SECONDARY DIABETES MELLITUS WITH UNSPECIFIED COMPLICATION
	249.90 - SECONDARY DIABETES MELLITUS WITH UNSPECIFIED COMPLICATION NOT STATED AS UNCONTROLLED OR UNSPECIFIED
	249.91 - SECONDARY DIABETES MELLITUS WITH UNSPECIFIED COMPLICATION UNCONTROLLED
	250 - DIABETES MELLITUS
	250.0 - DIABETES MELLITUS WITHOUT MENTION OF COMPLICATION
	250.00 - DIABETES MELLITUS WITHOUT MENTION OF COMPLICATION TYPE II OR UNSPECIFIED TYPE NOT STATED AS UNCONTROLLED
	250.01 - DIABETES MELLITUS WITHOUT MENTION OF COMPLICATION TYPE I [JUVENILE TYPE] NOT STATED AS UNCONTROLLED
	250.02 - DIABETES MELLITUS WITHOUT MENTION OF COMPLICATION TYPE II OR UNSPECIFIED TYPE UNCONTROLLED
	250.03 - DIABETES MELLITUS WITHOUT MENTION OF COMPLICATION TYPE I [JUVENILE TYPE] UNCONTROLLED
	250.1 - DIABETES WITH KETOACIDOSIS
	250.10 - DIABETES WITH KETOACIDOSIS TYPE II OR UNSPECIFIED TYPE NOT STATED AS UNCONTROLLED
	250.11 - DIABETES WITH KETOACIDOSIS TYPE I [JUVENILE TYPE] NOT STATED AS UNCONTROLLED
	250.12 - DIABETES WITH KETOACIDOSIS TYPE II OR UNSPECIFIED TYPE UNCONTROLLED
	250.13 - DIABETES WITH KETOACIDOSIS TYPE I [JUVENILE TYPE] UNCONTROLLED
	250.2 - DIABETES WITH HYPEROSMOLARITY
	250.20 - DIABETES WITH HYPEROSMOLARITY TYPE II OR UNSPECIFIED TYPE NOT STATED AS UNCONTROLLED
	250.21 - DIABETES WITH HYPEROSMOLARITY TYPE I [JUVENILE TYPE] NOT STATED AS UNCONTROLLED
	250.22 - DIABETES WITH HYPEROSMOLARITY TYPE II OR UNSPECIFIED TYPE UNCONTROLLED
	250.23 - DIABETES WITH HYPEROSMOLARITY TYPE I [JUVENILE TYPE] UNCONTROLLED
	250.3 - DIABETES WITH OTHER COMA
	250.30 - DIABETES WITH OTHER COMA TYPE II OR UNSPECIFIED TYPE NOT STATED AS UNCONTROLLED
	250.31 - DIABETES WITH OTHER COMA TYPE I [JUVENILE TYPE] NOT STATED AS UNCONTROLLED
	250.32 - DIABETES WITH OTHER COMA TYPE II OR UNSPECIFIED TYPE UNCONTROLLED
	250.33 - DIABETES WITH OTHER COMA TYPE I [JUVENILE TYPE] UNCONTROLLED
	250.4 - DIABETES WITH RENAL MANIFESTATIONS
	250.40 - DIABETES WITH RENAL MANIFESTATIONS TYPE II OR UNSPECIFIED TYPE NOT STATED AS UNCONTROLLED
	250.41 - DIABETES WITH RENAL MANIFESTATIONS TYPE I [JUVENILE TYPE] NOT STATED AS UNCONTROLLED
	250.42 - DIABETES WITH RENAL MANIFESTATIONS TYPE II OR UNSPECIFIED TYPE UNCONTROLLED
	250.43 - DIABETES WITH RENAL MANIFESTATIONS TYPE I [JUVENILE TYPE] UNCONTROLLED
	250.5 - DIABETES WITH OPHTHALMIC MANIFESTATIONS
	250.50 - DIABETES WITH OPHTHALMIC MANIFESTATIONS TYPE II OR UNSPECIFIED TYPE NOT STATED AS UNCONTROLLED
	250.51 - DIABETES WITH OPHTHALMIC MANIFESTATIONS TYPE I [JUVENILE TYPE] NOT STATED AS UNCONTROLLED
	250.52 - DIABETES WITH OPHTHALMIC MANIFESTATIONS TYPE II OR UNSPECIFIED TYPE UNCONTROLLED
	250.53 - DIABETES WITH OPHTHALMIC MANIFESTATIONS TYPE I [JUVENILE TYPE] UNCONTROLLED
	250.6 - DIABETES WITH NEUROLOGICAL MANIFESTATIONS
	250.60 - DIABETES WITH NEUROLOGICAL MANIFESTATIONS TYPE II OR UNSPECIFIED TYPE NOT STATED AS UNCONTROLLED
	250.61 - DIABETES WITH NEUROLOGICAL MANIFESTATIONS TYPE I [JUVENILE TYPE] NOT STATED AS UNCONTROLLED
	250.62 - DIABETES WITH NEUROLOGICAL MANIFESTATIONS TYPE II OR UNSPECIFIED TYPE UNCONTROLLED
	250.63 - DIABETES WITH NEUROLOGICAL MANIFESTATIONS TYPE I [JUVENILE TYPE] UNCONTROLLED
	250.7 - DIABETES WITH PERIPHERAL CIRCULATORY DISORDERS
	250.70 - DIABETES WITH PERIPHERAL CIRCULATORY DISORDERS TYPE II OR UNSPECIFIED TYPE NOT STATED AS UNCONTROLLED
	250.71 - DIABETES WITH PERIPHERAL CIRCULATORY DISORDERS TYPE I [JUVENILE TYPE] NOT STATED AS UNCONTROLLED
	250.72 - DIABETES WITH PERIPHERAL CIRCULATORY DISORDERS TYPE II OR UNSPECIFIED TYPE UNCONTROLLED
	250.73 - DIABETES WITH PERIPHERAL CIRCULATORY DISORDERS TYPE I [JUVENILE TYPE] UNCONTROLLED
	250.8 - DIABETES WITH OTHER SPECIFIED MANIFESTATIONS
	250.80 - DIABETES WITH OTHER SPECIFIED MANIFESTATIONS TYPE II OR UNSPECIFIED TYPE NOT STATED AS UNCONTROLLED
	250.81 - DIABETES WITH OTHER SPECIFIED MANIFESTATIONS TYPE I [JUVENILE TYPE] NOT STATED AS UNCONTROLLED
	250.82 - DIABETES WITH OTHER SPECIFIED MANIFESTATIONS TYPE II OR UNSPECIFIED TYPE UNCONTROLLED
	250.83 - DIABETES WITH OTHER SPECIFIED MANIFESTATIONS TYPE I [JUVENILE TYPE] UNCONTROLLED
	250.9 - DIABETES WITH UNSPECIFIED COMPLICATION
	250.90 - DIABETES WITH UNSPECIFIED COMPLICATION TYPE II OR UNSPECIFIED TYPE NOT STATED AS UNCONTROLLED
	250.91 - DIABETES WITH UNSPECIFIED COMPLICATION TYPE I [JUVENILE TYPE] NOT STATED AS UNCONTROLLED
	250.92 - DIABETES WITH UNSPECIFIED COMPLICATION TYPE II OR UNSPECIFIED TYPE UNCONTROLLED
	250.93 - DIABETES WITH UNSPECIFIED COMPLICATION TYPE I [JUVENILE TYPE] UNCONTROLLED
Gastroesophageal Reflux Disease (GERD)
This event measure was defined as occurring when any of the following criteria were met:
	The occurrence of Inpatient with the following attributes:
	Diagnosis Code (Any Position), ICD-9 is any of: { "530.81" }
	530.81 - ESOPHAGEAL REFLUX
	The occurrence of Outpatient with the following attributes:
	Diagnosis Code (Any Position), ICD-9 is any of: { "530.81" }
	530.81 - ESOPHAGEAL REFLUX
Heart failure
This event measure was defined as occurring when any of the following criteria were met:
	The occurrence of Inpatient with the following attributes:
	Diagnosis Code (Any Position), ICD-9 is any of: { "398.91", "402.01", "402.1", "402.11", "402.91", "404.01", "404.03", "404.1", "404.11", "404.13", "404.91", "404.93", "428.0", "428.1", "428.2", "428.20", "428.21", "428.22", "428.23", "428.3", "428.30", "428.31", "428.32", "428.33", "428.4", "428.40", "428.41", "428.42", "428.43", "428.9" }
	398.91 - RHEUMATIC HEART FAILURE (CONGESTIVE)
	402.01 - MALIGNANT HYPERTENSIVE HEART DISEASE WITH HEART FAILURE
	402.1 - BENIGN HYPERTENSIVE HEART DISEASE
	402.11 - BENIGN HYPERTENSIVE HEART DISEASE WITH HEART FAILURE
	402.91 - UNSPECIFIED HYPERTENSIVE HEART DISEASE WITH HEART FAILURE
	404.01 - HYPERTENSIVE HEART AND CHRONIC KIDNEY DISEASE MALIGNANT WITH HEART FAILURE WITH CHRONIC KIDNEY DISEASE STAGE I THROUGH STAGE IV OR UNSPECIFIED
	404.03 - HYPERTENSIVE HEART AND CHRONIC KIDNEY DISEASE MALIGNANT WITH HEART FAILURE WITH CHRONIC KIDNEY DISEASE STAGE V OR END STAGE RENAL DISEASE
	404.1 - BENIGN HYPERTENSIVE HEART AND KIDNEY DISEASE
	404.11 - HYPERTENSIVE HEART AND CHRONIC KIDNEY DISEASE BENIGN WITH HEART FAILURE WITH CHRONIC KIDNEY DISEASE STAGE I THROUGH STAGE IV OR UNSPECIFIED
	404.13 - HYPERTENSIVE HEART AND CHRONIC KIDNEY DISEASE BENIGN WITH HEART FAILURE WITH CHRONIC KIDNEY DISEASE STAGE V OR END STAGE RENAL DISEASE
	404.91 - HYPERTENSIVE HEART AND CHRONIC KIDNEY DISEASE UNSPECIFIED WITH HEART FAILURE WITH CHRONIC KIDNEY DISEASE STAGE I THROUGH STAGE IV OR UNSPECIFIED
	404.93 - HYPERTENSIVE HEART AND CHRONIC KIDNEY DISEASE UNSPECIFIED WITH HEART FAILURE WITH CHRONIC KIDNEY DISEASE STAGE V OR END STAGE RENAL DISEASE
	428.0 - CONGESTIVE HEART FAILURE UNSPECIFIED
	428.1 - LEFT HEART FAILURE
	428.2 - SYSTOLIC HEART FAILURE
	428.20 - UNSPECIFIED SYSTOLIC HEART FAILURE
	428.21 - ACUTE SYSTOLIC HEART FAILURE
	428.22 - CHRONIC SYSTOLIC HEART FAILURE
	428.23 - ACUTE ON CHRONIC SYSTOLIC HEART FAILURE
	428.3 - DIASTOLIC HEART FAILURE
	428.30 - UNSPECIFIED DIASTOLIC HEART FAILURE
	428.31 - ACUTE DIASTOLIC HEART FAILURE
	428.32 - CHRONIC DIASTOLIC HEART FAILURE
	428.33 - ACUTE ON CHRONIC DIASTOLIC HEART FAILURE
	428.4 - COMBINED SYSTOLIC AND DIASTOLIC HEART FAILURE
	428.40 - UNSPECIFIED COMBINED SYSTOLIC AND DIASTOLIC HEART FAILURE
	428.41 - ACUTE COMBINED SYSTOLIC AND DIASTOLIC HEART FAILURE
	428.42 - CHRONIC COMBINED SYSTOLIC AND DIASTOLIC HEART FAILURE
	428.43 - ACUTE ON CHRONIC COMBINED SYSTOLIC AND DIASTOLIC HEART FAILURE
	428.9 - HEART FAILURE UNSPECIFIED
	The occurrence of Outpatient with the following attributes:
	Diagnosis Code (Any Position), ICD-9 is any of: { "398.91", "402.01", "402.1", "402.11", "402.91", "404.01", "404.03", "404.1", "404.11", "404.13", "404.91", "404.93", "428.0", "428.1", "428.2", "428.20", "428.21", "428.22", "428.23", "428.3", "428.30", "428.31", "428.32", "428.33", "428.4", "428.40", "428.41", "428.42", "428.43", "428.9" }
	398.91 - RHEUMATIC HEART FAILURE (CONGESTIVE)
	402.01 - MALIGNANT HYPERTENSIVE HEART DISEASE WITH HEART FAILURE
	402.1 - BENIGN HYPERTENSIVE HEART DISEASE
	402.11 - BENIGN HYPERTENSIVE HEART DISEASE WITH HEART FAILURE
	402.91 - UNSPECIFIED HYPERTENSIVE HEART DISEASE WITH HEART FAILURE
	404.01 - HYPERTENSIVE HEART AND CHRONIC KIDNEY DISEASE MALIGNANT WITH HEART FAILURE WITH CHRONIC KIDNEY DISEASE STAGE I THROUGH STAGE IV OR UNSPECIFIED
	404.03 - HYPERTENSIVE HEART AND CHRONIC KIDNEY DISEASE MALIGNANT WITH HEART FAILURE WITH CHRONIC KIDNEY DISEASE STAGE V OR END STAGE RENAL DISEASE
	404.1 - BENIGN HYPERTENSIVE HEART AND KIDNEY DISEASE
	404.11 - HYPERTENSIVE HEART AND CHRONIC KIDNEY DISEASE BENIGN WITH HEART FAILURE WITH CHRONIC KIDNEY DISEASE STAGE I THROUGH STAGE IV OR UNSPECIFIED
	404.13 - HYPERTENSIVE HEART AND CHRONIC KIDNEY DISEASE BENIGN WITH HEART FAILURE WITH CHRONIC KIDNEY DISEASE STAGE V OR END STAGE RENAL DISEASE
	404.91 - HYPERTENSIVE HEART AND CHRONIC KIDNEY DISEASE UNSPECIFIED WITH HEART FAILURE WITH CHRONIC KIDNEY DISEASE STAGE I THROUGH STAGE IV OR UNSPECIFIED
	404.93 - HYPERTENSIVE HEART AND CHRONIC KIDNEY DISEASE UNSPECIFIED WITH HEART FAILURE WITH CHRONIC KIDNEY DISEASE STAGE V OR END STAGE RENAL DISEASE
	428.0 - CONGESTIVE HEART FAILURE UNSPECIFIED
	428.1 - LEFT HEART FAILURE
	428.2 - SYSTOLIC HEART FAILURE
	428.20 - UNSPECIFIED SYSTOLIC HEART FAILURE
	428.21 - ACUTE SYSTOLIC HEART FAILURE
	428.22 - CHRONIC SYSTOLIC HEART FAILURE
	428.23 - ACUTE ON CHRONIC SYSTOLIC HEART FAILURE
	428.3 - DIASTOLIC HEART FAILURE
	428.30 - UNSPECIFIED DIASTOLIC HEART FAILURE
	428.31 - ACUTE DIASTOLIC HEART FAILURE
	428.32 - CHRONIC DIASTOLIC HEART FAILURE
	428.33 - ACUTE ON CHRONIC DIASTOLIC HEART FAILURE
	428.4 - COMBINED SYSTOLIC AND DIASTOLIC HEART FAILURE
	428.40 - UNSPECIFIED COMBINED SYSTOLIC AND DIASTOLIC HEART FAILURE
	428.41 - ACUTE COMBINED SYSTOLIC AND DIASTOLIC HEART FAILURE
	428.42 - CHRONIC COMBINED SYSTOLIC AND DIASTOLIC HEART FAILURE
	428.43 - ACUTE ON CHRONIC COMBINED SYSTOLIC AND DIASTOLIC HEART FAILURE
	428.9 - HEART FAILURE UNSPECIFIED
Hyperlipidemia
This event measure was defined as occurring when any of the following criteria were met:
	The occurrence of Inpatient with the following attributes:
	Diagnosis Code (Any Position), ICD-9 is any of: { "272.0", "272.1", "272.2", "272.4", "272.9" }
	272.0 - PURE HYPERCHOLESTEROLEMIA
	272.1 - PURE HYPERGLYCERIDEMIA
	272.2 - MIXED HYPERLIPIDEMIA
	272.4 - OTHER AND UNSPECIFIED HYPERLIPIDEMIA
	272.9 - UNSPECIFIED DISORDER OF LIPOID METABOLISM
	The occurrence of Outpatient with the following attributes:
	Diagnosis Code (Any Position), ICD-9 is any of: { "272.0", "272.1", "272.2", "272.4", "272.9" }
	272.0 - PURE HYPERCHOLESTEROLEMIA
	272.1 - PURE HYPERGLYCERIDEMIA
	272.2 - MIXED HYPERLIPIDEMIA
	272.4 - OTHER AND UNSPECIFIED HYPERLIPIDEMIA
	272.9 - UNSPECIFIED DISORDER OF LIPOID METABOLISM
Hypertension
This event measure was defined as occurring when any of the following criteria were met:
	The occurrence of Inpatient with the following attributes:
	Diagnosis Code (Any Position), ICD-9 is any of: { "401.0", "401.1", "401.9", "402.0", "402.00", "402.01", "402.1", "402.10", "402.11", "402.9", "402.90", "402.91", "404.0", "404.00", "404.01", "404.02", "404.03", "404.1", "404.10", "404.11", "404.12", "404.13", "404.9", "404.90", "404.91", "404.92", "404.93", "405.0", "405.01", "405.09", "405.1", "405.11", "405.19", "405.9", "405.91", "405.99" }
	401.0 - MALIGNANT ESSENTIAL HYPERTENSION
	401.1 - BENIGN ESSENTIAL HYPERTENSION
	401.9 - UNSPECIFIED ESSENTIAL HYPERTENSION
	402.0 - MALIGNANT HYPERTENSIVE HEART DISEASE
	402.00 - MALIGNANT HYPERTENSIVE HEART DISEASE WITHOUT HEART FAILURE
	402.01 - MALIGNANT HYPERTENSIVE HEART DISEASE WITH HEART FAILURE
	402.1 - BENIGN HYPERTENSIVE HEART DISEASE
	402.10 - BENIGN HYPERTENSIVE HEART DISEASE WITHOUT HEART FAILURE
	402.11 - BENIGN HYPERTENSIVE HEART DISEASE WITH HEART FAILURE
	402.9 - UNSPECIFIED HYPERTENSIVE HEART DISEASE
	402.90 - UNSPECIFIED HYPERTENSIVE HEART DISEASE WITHOUT HEART FAILURE
	402.91 - UNSPECIFIED HYPERTENSIVE HEART DISEASE WITH HEART FAILURE
	404.0 - MALIGNANT HYPERTENSIVE HEART AND KIDNEY DISEASE
	404.00 - HYPERTENSIVE HEART AND CHRONIC KIDNEY DISEASE MALIGNANT WITHOUT HEART FAILURE WITH CHRONIC KIDNEY DISEASE STAGE I THROUGH STAGE IV OR UNSPECIFIED
	404.01 - HYPERTENSIVE HEART AND CHRONIC KIDNEY DISEASE MALIGNANT WITH HEART FAILURE WITH CHRONIC KIDNEY DISEASE STAGE I THROUGH STAGE IV OR UNSPECIFIED
	404.02 - HYPERTENSIVE HEART AND CHRONIC KIDNEY DISEASE MALIGNANT WITHOUT HEART FAILURE WITH CHRONIC KIDNEY DISEASE STAGE V OR END STAGE RENAL DISEASE
	404.03 - HYPERTENSIVE HEART AND CHRONIC KIDNEY DISEASE MALIGNANT WITH HEART FAILURE WITH CHRONIC KIDNEY DISEASE STAGE V OR END STAGE RENAL DISEASE
	404.1 - BENIGN HYPERTENSIVE HEART AND KIDNEY DISEASE
	404.10 - HYPERTENSIVE HEART AND CHRONIC KIDNEY DISEASE BENIGN WITHOUT HEART FAILURE WITH CHRONIC KIDNEY DISEASE STAGE I THROUGH STAGE IV OR UNSPECIFIED
	404.11 - HYPERTENSIVE HEART AND CHRONIC KIDNEY DISEASE BENIGN WITH HEART FAILURE WITH CHRONIC KIDNEY DISEASE STAGE I THROUGH STAGE IV OR UNSPECIFIED
	404.12 - HYPERTENSIVE HEART AND CHRONIC KIDNEY DISEASE BENIGN WITHOUT HEART FAILURE WITH CHRONIC KIDNEY DISEASE STAGE V OR END STAGE RENAL DISEASE
	404.13 - HYPERTENSIVE HEART AND CHRONIC KIDNEY DISEASE BENIGN WITH HEART FAILURE WITH CHRONIC KIDNEY DISEASE STAGE V OR END STAGE RENAL DISEASE
	404.9 - UNSPECIFIED HYPERTENSIVE HEART AND KIDNEY DISEASE
	404.90 - HYPERTENSIVE HEART AND CHRONIC KIDNEY DISEASE UNSPECIFIED WITHOUT HEART FAILURE WITH CHRONIC KIDNEY DISEASE STAGE I THROUGH STAGE IV OR UNSPECIFIED
	404.91 - HYPERTENSIVE HEART AND CHRONIC KIDNEY DISEASE UNSPECIFIED WITH HEART FAILURE WITH CHRONIC KIDNEY DISEASE STAGE I THROUGH STAGE IV OR UNSPECIFIED
	404.92 - HYPERTENSIVE HEART AND CHRONIC KIDNEY DISEASE UNSPECIFIED WITHOUT HEART FAILURE WITH CHRONIC KIDNEY DISEASE STAGE V OR END STAGE RENAL DISEASE
	404.93 - HYPERTENSIVE HEART AND CHRONIC KIDNEY DISEASE UNSPECIFIED WITH HEART FAILURE WITH CHRONIC KIDNEY DISEASE STAGE V OR END STAGE RENAL DISEASE
	405.0 - MALIGNANT SECONDARY HYPERTENSION
	405.01 - MALIGNANT RENOVASCULAR HYPERTENSION
	405.09 - OTHER MALIGNANT SECONDARY HYPERTENSION
	405.1 - BENIGN SECONDARY HYPERTENSION
	405.11 - BENIGN RENOVASCULAR HYPERTENSION
	405.19 - OTHER BENIGN SECONDARY HYPERTENSION
	405.9 - UNSPECIFIED SECONDARY HYPERTENSION
	405.91 - UNSPECIFIED RENOVASCULAR HYPERTENSION
	405.99 - OTHER UNSPECIFIED SECONDARY HYPERTENSION
	The occurrence of Outpatient with the following attributes:
	Diagnosis Code (Any Position), ICD-9 is any of: { "401.0", "401.1", "401.9", "402.0", "402.00", "402.01", "402.1", "402.10", "402.11", "402.9", "402.90", "402.91", "404.0", "404.00", "404.01", "404.02", "404.03", "404.1", "404.10", "404.11", "404.12", "404.13", "404.9", "404.90", "404.91", "404.92", "404.93", "405.0", "405.01", "405.09", "405.1", "405.11", "405.19", "405.9", "405.91", "405.99" }
	401.0 - MALIGNANT ESSENTIAL HYPERTENSION
	401.1 - BENIGN ESSENTIAL HYPERTENSION
	401.9 - UNSPECIFIED ESSENTIAL HYPERTENSION
	402.0 - MALIGNANT HYPERTENSIVE HEART DISEASE
	402.00 - MALIGNANT HYPERTENSIVE HEART DISEASE WITHOUT HEART FAILURE
	402.01 - MALIGNANT HYPERTENSIVE HEART DISEASE WITH HEART FAILURE
	402.1 - BENIGN HYPERTENSIVE HEART DISEASE
	402.10 - BENIGN HYPERTENSIVE HEART DISEASE WITHOUT HEART FAILURE
	402.11 - BENIGN HYPERTENSIVE HEART DISEASE WITH HEART FAILURE
	402.9 - UNSPECIFIED HYPERTENSIVE HEART DISEASE
	402.90 - UNSPECIFIED HYPERTENSIVE HEART DISEASE WITHOUT HEART FAILURE
	402.91 - UNSPECIFIED HYPERTENSIVE HEART DISEASE WITH HEART FAILURE
	404.0 - MALIGNANT HYPERTENSIVE HEART AND KIDNEY DISEASE
	404.00 - HYPERTENSIVE HEART AND CHRONIC KIDNEY DISEASE MALIGNANT WITHOUT HEART FAILURE WITH CHRONIC KIDNEY DISEASE STAGE I THROUGH STAGE IV OR UNSPECIFIED
	404.01 - HYPERTENSIVE HEART AND CHRONIC KIDNEY DISEASE MALIGNANT WITH HEART FAILURE WITH CHRONIC KIDNEY DISEASE STAGE I THROUGH STAGE IV OR UNSPECIFIED
	404.02 - HYPERTENSIVE HEART AND CHRONIC KIDNEY DISEASE MALIGNANT WITHOUT HEART FAILURE WITH CHRONIC KIDNEY DISEASE STAGE V OR END STAGE RENAL DISEASE
	404.03 - HYPERTENSIVE HEART AND CHRONIC KIDNEY DISEASE MALIGNANT WITH HEART FAILURE WITH CHRONIC KIDNEY DISEASE STAGE V OR END STAGE RENAL DISEASE
	404.1 - BENIGN HYPERTENSIVE HEART AND KIDNEY DISEASE
	404.10 - HYPERTENSIVE HEART AND CHRONIC KIDNEY DISEASE BENIGN WITHOUT HEART FAILURE WITH CHRONIC KIDNEY DISEASE STAGE I THROUGH STAGE IV OR UNSPECIFIED
	404.11 - HYPERTENSIVE HEART AND CHRONIC KIDNEY DISEASE BENIGN WITH HEART FAILURE WITH CHRONIC KIDNEY DISEASE STAGE I THROUGH STAGE IV OR UNSPECIFIED
	404.12 - HYPERTENSIVE HEART AND CHRONIC KIDNEY DISEASE BENIGN WITHOUT HEART FAILURE WITH CHRONIC KIDNEY DISEASE STAGE V OR END STAGE RENAL DISEASE
	404.13 - HYPERTENSIVE HEART AND CHRONIC KIDNEY DISEASE BENIGN WITH HEART FAILURE WITH CHRONIC KIDNEY DISEASE STAGE V OR END STAGE RENAL DISEASE
	404.9 - UNSPECIFIED HYPERTENSIVE HEART AND KIDNEY DISEASE
	404.90 - HYPERTENSIVE HEART AND CHRONIC KIDNEY DISEASE UNSPECIFIED WITHOUT HEART FAILURE WITH CHRONIC KIDNEY DISEASE STAGE I THROUGH STAGE IV OR UNSPECIFIED
	404.91 - HYPERTENSIVE HEART AND CHRONIC KIDNEY DISEASE UNSPECIFIED WITH HEART FAILURE WITH CHRONIC KIDNEY DISEASE STAGE I THROUGH STAGE IV OR UNSPECIFIED
	404.92 - HYPERTENSIVE HEART AND CHRONIC KIDNEY DISEASE UNSPECIFIED WITHOUT HEART FAILURE WITH CHRONIC KIDNEY DISEASE STAGE V OR END STAGE RENAL DISEASE
	404.93 - HYPERTENSIVE HEART AND CHRONIC KIDNEY DISEASE UNSPECIFIED WITH HEART FAILURE WITH CHRONIC KIDNEY DISEASE STAGE V OR END STAGE RENAL DISEASE
	405.0 - MALIGNANT SECONDARY HYPERTENSION
	405.01 - MALIGNANT RENOVASCULAR HYPERTENSION
	405.09 - OTHER MALIGNANT SECONDARY HYPERTENSION
	405.1 - BENIGN SECONDARY HYPERTENSION
	405.11 - BENIGN RENOVASCULAR HYPERTENSION
	405.19 - OTHER BENIGN SECONDARY HYPERTENSION
	405.9 - UNSPECIFIED SECONDARY HYPERTENSION
	405.91 - UNSPECIFIED RENOVASCULAR HYPERTENSION
	405.99 - OTHER UNSPECIFIED SECONDARY HYPERTENSION
ICD
This event measure was defined as occurring when any of the following criteria were met:
	The occurrence of Inpatient with the following attributes:
	Procedure Code (Any Position), CPT and HCPC is any of: { "33249" }
	33249 - Insertion or replacement of permanent implantable defibrillator system, with transvenous lead(s), single or dual chamber / Insertion or replacement of permanent pacing cardioverter-defibrillator system with transvenous lead(s), single or dual chamber / Insertion or repositioning of electrode lead(s) for single or dual chamber pacing cardioverter-defibrillator and insertion of pulse genera…
	Procedure Code (Any Position), CPT and HCPC is not any of: { "33225" }
	33225 - Insertion of pacing electrode, cardiac venous system, for left ventricular pacing, at time of insertion of implantable defibrillator or pacemaker pulse generator (eg, for upgrade to dual chamber system) (List separately in addition to code for primary procedure) / Insertion of pacing electrode, cardiac venous system, for left ventricular pacing, at time of insertion of pacing cardioverter…
	The occurrence of Outpatient with the following attributes:
	Procedure Code (Position 1), CPT and HCPC is any of: { "33249" }
	33249 - Insertion or replacement of permanent implantable defibrillator system, with transvenous lead(s), single or dual chamber / Insertion or replacement of permanent pacing cardioverter-defibrillator system with transvenous lead(s), single or dual chamber / Insertion or repositioning of electrode lead(s) for single or dual chamber pacing cardioverter-defibrillator and insertion of pulse genera…
	Procedure Code (Position 1), CPT and HCPC is not any of: { "33225" }
	33225 - Insertion of pacing electrode, cardiac venous system, for left ventricular pacing, at time of insertion of implantable defibrillator or pacemaker pulse generator (eg, for upgrade to dual chamber system) (List separately in addition to code for primary procedure) / Insertion of pacing electrode, cardiac venous system, for left ventricular pacing, at time of insertion of pacing cardioverter…
	The occurrence of Outpatient with the following attributes:
	Procedure Code (Any Position) is any of: { "37.95" }
	37.95 - (ICD9) IMPLANTATION OF AUTOMATIC CARDIOVERTER/DEFIBRILLATOR LEAD(S) ONLY
	Procedure Code (Any Position) is any of: { "37.96" }
	37.96 - (ICD9) IMPLANTATION OF AUTOMATIC CARDIOVERTER/DEFIBRILLATOR PULSE GENERATOR ONLY
	The occurrence of Inpatient Service with the following attributes:
	Procedure Code (Any Position) is any of: { "37.95" }
	37.95 - (ICD9) IMPLANTATION OF AUTOMATIC CARDIOVERTER/DEFIBRILLATOR LEAD(S) ONLY
	Procedure Code (Any Position) is any of: { "37.96" }
	37.96 - (ICD9) IMPLANTATION OF AUTOMATIC CARDIOVERTER/DEFIBRILLATOR PULSE GENERATOR ONLY
	The occurrence of Outpatient with the following attributes:
	Procedure Code (Any Position) is any of: { "37.94" }
	37.94 - (ICD9) IMPLANTATION OR REPLACEMENT OF AUTOMATIC CARDIOVERTER/DEFIBRILLATOR, TOTAL SYSTEM [AICD]
	The occurrence of Inpatient Service with the following attributes:
	Procedure Code (Any Position) is any of: { "37.94" }
	37.94 - (ICD9) IMPLANTATION OR REPLACEMENT OF AUTOMATIC CARDIOVERTER/DEFIBRILLATOR, TOTAL SYSTEM [AICD]
Inpt admission
This event measure was defined as occurring when any of the following criteria were met:
	The occurrence of Inpatient
MI
This event measure was defined as occurring when any of the following criteria were met:
	The occurrence of Inpatient with the following attributes:
	Diagnosis Code (Any Position), ICD-9 is any of: { "410", "410.0", "410.00", "410.01", "410.02", "410.1", "410.10", "410.11", "410.12", "410.2", "410.20", "410.21", "410.22", "410.3", "410.30", "410.31", "410.32", "410.4", "410.40", "410.41", "410.42", "410.5", "410.50", "410.51", "410.52", "410.6", "410.60", "410.61", "410.62", "410.7", "410.70", "410.71", "410.72", "410.8", "410.80", "410.81", "…
	410 - ACUTE MYOCARDIAL INFARCTION
	410.0 - ACUTE MYOCARDIAL INFARCTION OF ANTEROLATERAL WALL
	410.00 - ACUTE MYOCARDIAL INFARCTION OF ANTEROLATERAL WALL EPISODE OF CARE UNSPECIFIED
	410.01 - ACUTE MYOCARDIAL INFARCTION OF ANTEROLATERAL WALL INITIAL EPISODE OF CARE
	410.02 - ACUTE MYOCARDIAL INFARCTION OF ANTEROLATERAL WALL SUBSEQUENT EPISODE OF CARE
	410.1 - ACUTE MYOCARDIAL INFARCTION OF OTHER ANTERIOR WALL
	410.10 - ACUTE MYOCARDIAL INFARCTION OF OTHER ANTERIOR WALL EPISODE OF CARE UNSPECIFIED
	410.11 - ACUTE MYOCARDIAL INFARCTION OF OTHER ANTERIOR WALL INITIAL EPISODE OF CARE
	410.12 - ACUTE MYOCARDIAL INFARCTION OF OTHER ANTERIOR WALL SUBSEQUENT EPISODE OF CARE
	410.2 - ACUTE MYOCARDIAL INFARCTION OF INFEROLATERAL WALL
	410.20 - ACUTE MYOCARDIAL INFARCTION OF INFEROLATERAL WALL EPISODE OF CARE UNSPECIFIED
	410.21 - ACUTE MYOCARDIAL INFARCTION OF INFEROLATERAL WALL INITIAL EPISODE OF CARE
	410.22 - ACUTE MYOCARDIAL INFARCTION OF INFEROLATERAL WALL SUBSEQUENT EPISODE OF CARE
	410.3 - ACUTE MYOCARDIAL INFARCTION OF INFEROPOSTERIOR WALL
	410.30 - ACUTE MYOCARDIAL INFARCTION OF INFEROPOSTERIOR WALL EPISODE OF CARE UNSPECIFIED
	410.31 - ACUTE MYOCARDIAL INFARCTION OF INFEROPOSTERIOR WALL INITIAL EPISODE OF CARE
	410.32 - ACUTE MYOCARDIAL INFARCTION OF INFEROPOSTERIOR WALL SUBSEQUENT EPISODE OF CARE
	410.4 - ACUTE MYOCARDIAL INFARCTION OF OTHER INFERIOR WALL
	410.40 - ACUTE MYOCARDIAL INFARCTION OF OTHER INFERIOR WALL EPISODE OF CARE UNSPECIFIED
	410.41 - ACUTE MYOCARDIAL INFARCTION OF OTHER INFERIOR WALL INITIAL EPISODE OF CARE
	410.42 - ACUTE MYOCARDIAL INFARCTION OF OTHER INFERIOR WALL SUBSEQUENT EPISODE OF CARE
	410.5 - ACUTE MYOCARDIAL INFARCTION OF OTHER LATERAL WALL
	410.50 - ACUTE MYOCARDIAL INFARCTION OF OTHER LATERAL WALL EPISODE OF CARE UNSPECIFIED
	410.51 - ACUTE MYOCARDIAL INFARCTION OF OTHER LATERAL WALL INITIAL EPISODE OF CARE
	410.52 - ACUTE MYOCARDIAL INFARCTION OF OTHER LATERAL WALL SUBSEQUENT EPISODE OF CARE
	410.6 - TRUE POSTERIOR WALL INFARCTION
	410.60 - TRUE POSTERIOR WALL INFARCTION EPISODE OF CARE UNSPECIFIED
	410.61 - TRUE POSTERIOR WALL INFARCTION INITIAL EPISODE OF CARE
	410.62 - TRUE POSTERIOR WALL INFARCTION SUBSEQUENT EPISODE OF CARE
	410.7 - SUBENDOCARDIAL INFARCTION
	410.70 - SUBENDOCARDIAL INFARCTION EPISODE OF CARE UNSPECIFIED
	410.71 - SUBENDOCARDIAL INFARCTION INITIAL EPISODE OF CARE
	410.72 - SUBENDOCARDIAL INFARCTION SUBSEQUENT EPISODE OF CARE
	410.8 - ACUTE MYOCARDIAL INFARCTION OF OTHER SPECIFIED SITES
	410.80 - ACUTE MYOCARDIAL INFARCTION OF OTHER SPECIFIED SITES EPISODE OF CARE UNSPECIFIED
	410.81 - ACUTE MYOCARDIAL INFARCTION OF OTHER SPECIFIED SITES INITIAL EPISODE OF CARE
	410.82 - ACUTE MYOCARDIAL INFARCTION OF OTHER SPECIFIED SITES SUBSEQUENT EPISODE OF CARE
	410.9 - ACUTE MYOCARDIAL INFARCTION OF UNSPECIFIED SITE
	410.90 - ACUTE MYOCARDIAL INFARCTION OF UNSPECIFIED SITE EPISODE OF CARE UNSPECIFIED
	410.91 - ACUTE MYOCARDIAL INFARCTION OF UNSPECIFIED SITE INITIAL EPISODE OF CARE
	410.92 - ACUTE MYOCARDIAL INFARCTION OF UNSPECIFIED SITE SUBSEQUENT EPISODE OF CARE
	412 - OLD MYOCARDIAL INFARCTION
	411.0 - POSTMYOCARDIAL INFARCTION SYNDROME
	The occurrence of Outpatient with the following attributes:
	Diagnosis Code (Any Position), ICD-9 is any of: { "410", "410.0", "410.00", "410.01", "410.02", "410.1", "410.10", "410.11", "410.12", "410.2", "410.20", "410.21", "410.22", "410.3", "410.30", "410.31", "410.32", "410.4", "410.40", "410.41", "410.42", "410.5", "410.50", "410.51", "410.52", "410.6", "410.60", "410.61", "410.62", "410.7", "410.70", "410.71", "410.72", "410.8", "410.80", "410.81", "…
	410 - ACUTE MYOCARDIAL INFARCTION
	410.0 - ACUTE MYOCARDIAL INFARCTION OF ANTEROLATERAL WALL
	410.00 - ACUTE MYOCARDIAL INFARCTION OF ANTEROLATERAL WALL EPISODE OF CARE UNSPECIFIED
	410.01 - ACUTE MYOCARDIAL INFARCTION OF ANTEROLATERAL WALL INITIAL EPISODE OF CARE
	410.02 - ACUTE MYOCARDIAL INFARCTION OF ANTEROLATERAL WALL SUBSEQUENT EPISODE OF CARE
	410.1 - ACUTE MYOCARDIAL INFARCTION OF OTHER ANTERIOR WALL
	410.10 - ACUTE MYOCARDIAL INFARCTION OF OTHER ANTERIOR WALL EPISODE OF CARE UNSPECIFIED
	410.11 - ACUTE MYOCARDIAL INFARCTION OF OTHER ANTERIOR WALL INITIAL EPISODE OF CARE
	410.12 - ACUTE MYOCARDIAL INFARCTION OF OTHER ANTERIOR WALL SUBSEQUENT EPISODE OF CARE
	410.2 - ACUTE MYOCARDIAL INFARCTION OF INFEROLATERAL WALL
	410.20 - ACUTE MYOCARDIAL INFARCTION OF INFEROLATERAL WALL EPISODE OF CARE UNSPECIFIED
	410.21 - ACUTE MYOCARDIAL INFARCTION OF INFEROLATERAL WALL INITIAL EPISODE OF CARE
	410.22 - ACUTE MYOCARDIAL INFARCTION OF INFEROLATERAL WALL SUBSEQUENT EPISODE OF CARE
	410.3 - ACUTE MYOCARDIAL INFARCTION OF INFEROPOSTERIOR WALL
	410.30 - ACUTE MYOCARDIAL INFARCTION OF INFEROPOSTERIOR WALL EPISODE OF CARE UNSPECIFIED
	410.31 - ACUTE MYOCARDIAL INFARCTION OF INFEROPOSTERIOR WALL INITIAL EPISODE OF CARE
	410.32 - ACUTE MYOCARDIAL INFARCTION OF INFEROPOSTERIOR WALL SUBSEQUENT EPISODE OF CARE
	410.4 - ACUTE MYOCARDIAL INFARCTION OF OTHER INFERIOR WALL
	410.40 - ACUTE MYOCARDIAL INFARCTION OF OTHER INFERIOR WALL EPISODE OF CARE UNSPECIFIED
	410.41 - ACUTE MYOCARDIAL INFARCTION OF OTHER INFERIOR WALL INITIAL EPISODE OF CARE
	410.42 - ACUTE MYOCARDIAL INFARCTION OF OTHER INFERIOR WALL SUBSEQUENT EPISODE OF CARE
	410.5 - ACUTE MYOCARDIAL INFARCTION OF OTHER LATERAL WALL
	410.50 - ACUTE MYOCARDIAL INFARCTION OF OTHER LATERAL WALL EPISODE OF CARE UNSPECIFIED
	410.51 - ACUTE MYOCARDIAL INFARCTION OF OTHER LATERAL WALL INITIAL EPISODE OF CARE
	410.52 - ACUTE MYOCARDIAL INFARCTION OF OTHER LATERAL WALL SUBSEQUENT EPISODE OF CARE
	410.6 - TRUE POSTERIOR WALL INFARCTION
	410.60 - TRUE POSTERIOR WALL INFARCTION EPISODE OF CARE UNSPECIFIED
	410.61 - TRUE POSTERIOR WALL INFARCTION INITIAL EPISODE OF CARE
	410.62 - TRUE POSTERIOR WALL INFARCTION SUBSEQUENT EPISODE OF CARE
	410.7 - SUBENDOCARDIAL INFARCTION
	410.70 - SUBENDOCARDIAL INFARCTION EPISODE OF CARE UNSPECIFIED
	410.71 - SUBENDOCARDIAL INFARCTION INITIAL EPISODE OF CARE
	410.72 - SUBENDOCARDIAL INFARCTION SUBSEQUENT EPISODE OF CARE
	410.8 - ACUTE MYOCARDIAL INFARCTION OF OTHER SPECIFIED SITES
	410.80 - ACUTE MYOCARDIAL INFARCTION OF OTHER SPECIFIED SITES EPISODE OF CARE UNSPECIFIED
	410.81 - ACUTE MYOCARDIAL INFARCTION OF OTHER SPECIFIED SITES INITIAL EPISODE OF CARE
	410.82 - ACUTE MYOCARDIAL INFARCTION OF OTHER SPECIFIED SITES SUBSEQUENT EPISODE OF CARE
	410.9 - ACUTE MYOCARDIAL INFARCTION OF UNSPECIFIED SITE
	410.90 - ACUTE MYOCARDIAL INFARCTION OF UNSPECIFIED SITE EPISODE OF CARE UNSPECIFIED
	410.91 - ACUTE MYOCARDIAL INFARCTION OF UNSPECIFIED SITE INITIAL EPISODE OF CARE
	410.92 - ACUTE MYOCARDIAL INFARCTION OF UNSPECIFIED SITE SUBSEQUENT EPISODE OF CARE
	411.0 - POSTMYOCARDIAL INFARCTION SYNDROME
	412 - OLD MYOCARDIAL INFARCTION
Monitoring
This measure creates a logical OR of events, and identifies all occurrences of one or more specified events:
	Office monitoring
	Remote monitoring
Number of ambulatory
This measure counts the number of occurrences of Ambulatory interim over a time period of 365 days. Occurrences starting on different days for each patient are counted.
Obstructive Chronic Bronchitis or Emphysema
This event measure was defined as occurring when any of the following criteria were met:
	The occurrence of Inpatient with the following attributes:
	Diagnosis Code (Any Position), ICD-9 is any of: { "491.2", "491.20", "491.21", "491.22", "492", "492.0", "492.8" }
	491.2 - OBSTRUCTIVE CHRONIC BRONCHITIS
	491.20 - OBSTRUCTIVE CHRONIC BRONCHITIS WITHOUT EXACERBATION
	491.21 - OBSTRUCTIVE CHRONIC BRONCHITIS WITH (ACUTE) EXACERBATION
	491.22 - OBSTRUCTIVE CHRONIC BRONCHITIS WITH ACUTE BRONCHITIS
	492 - EMPHYSEMA
	492.0 - EMPHYSEMATOUS BLEB
	492.8 - OTHER EMPHYSEMA
	The occurrence of Outpatient with the following attributes:
	Diagnosis Code (Any Position), ICD-9 is any of: { "491.2", "491.20", "491.21", "491.22", "492", "492.0", "492.8" }
	491.2 - OBSTRUCTIVE CHRONIC BRONCHITIS
	491.20 - OBSTRUCTIVE CHRONIC BRONCHITIS WITHOUT EXACERBATION
	491.21 - OBSTRUCTIVE CHRONIC BRONCHITIS WITH (ACUTE) EXACERBATION
	491.22 - OBSTRUCTIVE CHRONIC BRONCHITIS WITH ACUTE BRONCHITIS
	492 - EMPHYSEMA
	492.0 - EMPHYSEMATOUS BLEB
	492.8 - OTHER EMPHYSEMA
Office monitoring
This event measure was defined as occurring when any of the following criteria were met:
	The occurrence of Inpatient with the following attributes:
	Procedure Code (Any Position), CPT and HCPC is any of: { "93279", "93280", "93281", "93282", "93283", "93284", "93288", "93289", "93293" }
	93279 - Programming device evaluation (in person) with iterative adjustment of the implantable device to test the function of the device and select optimal permanent programmed values with analysis, review and report by a physician or other qualified health care professional; single lead pacemaker system / Programming device evaluation (in person) with iterative adjustment of the implantable devi…
	93280 - Programming device evaluation (in person) with iterative adjustment of the implantable device to test the function of the device and select optimal permanent programmed values with analysis, review and report by a physician or other qualified health care professional; dual lead pacemaker system / Programming device evaluation (in person) with iterative adjustment of the implantable device…
	93281 - Programming device evaluation (in person) with iterative adjustment of the implantable device to test the function of the device and select optimal permanent programmed values with analysis, review and report by a physician or other qualified health care professional; multiple lead pacemaker system / Programming device evaluation (in person) with iterative adjustment of the implantable de…
	93282 - Programming device evaluation (in person) with iterative adjustment of the implantable device to test the function of the device and select optimal permanent programmed values with analysis, review and report by a physician or other qualified health care professional; single lead implantable cardioverter-defibrillator system / Programming device evaluation (in person) with iterative adjus…
	93283 - Programming device evaluation (in person) with iterative adjustment of the implantable device to test the function of the device and select optimal permanent programmed values with analysis, review and report by a physician or other qualified health care professional; dual lead implantable cardioverter-defibrillator system / Programming device evaluation (in person) with iterative adjustm…
	93284 - Programming device evaluation (in person) with iterative adjustment of the implantable device to test the function of the device and select optimal permanent programmed values with analysis, review and report by a physician or other qualified health care professional; multiple lead implantable cardioverter-defibrillator system / Programming device evaluation (in person) with iterative adj…
	93288 - Interrogation device evaluation (in person) with analysis, review and report by a physician or other qualified health care professional, includes connection, recording and disconnection per patient encounter; single, dual, or multiple lead pacemaker system / Interrogation device evaluation (in person) with physician analysis, review and report, includes connection, recording and disconnec…
	93289 - Interrogation device evaluation (in person) with analysis, review and report by a physician or other qualified health care professional, includes connection, recording and disconnection per patient encounter; single, dual, or multiple lead implantable cardioverter-defibrillator system, including analysis of heart rhythm derived data elements / Interrogation device evaluation (in person) w…
	93293 - Transtelephonic rhythm strip pacemaker evaluation(s) single, dual, or multiple lead pacemaker system, includes recording with and without magnet application with analysis, review and report(s) by a physician or other qualified health care professional, up to 90 days / Transtelephonic rhythm strip pacemaker evaluation(s) single, dual, or multiple lead pacemaker system, includes recording w…
	The occurrence of Outpatient with the following attributes:
	Procedure Code (Position 1), CPT and HCPC is any of: { "93279", "93280", "93281", "93282", "93283", "93284", "93288", "93289", "93293" }
	93279 - Programming device evaluation (in person) with iterative adjustment of the implantable device to test the function of the device and select optimal permanent programmed values with analysis, review and report by a physician or other qualified health care professional; single lead pacemaker system / Programming device evaluation (in person) with iterative adjustment of the implantable devi…
	93280 - Programming device evaluation (in person) with iterative adjustment of the implantable device to test the function of the device and select optimal permanent programmed values with analysis, review and report by a physician or other qualified health care professional; dual lead pacemaker system / Programming device evaluation (in person) with iterative adjustment of the implantable device…
	93281 - Programming device evaluation (in person) with iterative adjustment of the implantable device to test the function of the device and select optimal permanent programmed values with analysis, review and report by a physician or other qualified health care professional; multiple lead pacemaker system / Programming device evaluation (in person) with iterative adjustment of the implantable de…
	93282 - Programming device evaluation (in person) with iterative adjustment of the implantable device to test the function of the device and select optimal permanent programmed values with analysis, review and report by a physician or other qualified health care professional; single lead implantable cardioverter-defibrillator system / Programming device evaluation (in person) with iterative adjus…
	93283 - Programming device evaluation (in person) with iterative adjustment of the implantable device to test the function of the device and select optimal permanent programmed values with analysis, review and report by a physician or other qualified health care professional; dual lead implantable cardioverter-defibrillator system / Programming device evaluation (in person) with iterative adjustm…
	93284 - Programming device evaluation (in person) with iterative adjustment of the implantable device to test the function of the device and select optimal permanent programmed values with analysis, review and report by a physician or other qualified health care professional; multiple lead implantable cardioverter-defibrillator system / Programming device evaluation (in person) with iterative adj…
	93288 - Interrogation device evaluation (in person) with analysis, review and report by a physician or other qualified health care professional, includes connection, recording and disconnection per patient encounter; single, dual, or multiple lead pacemaker system / Interrogation device evaluation (in person) with physician analysis, review and report, includes connection, recording and disconnec…
	93289 - Interrogation device evaluation (in person) with analysis, review and report by a physician or other qualified health care professional, includes connection, recording and disconnection per patient encounter; single, dual, or multiple lead implantable cardioverter-defibrillator system, including analysis of heart rhythm derived data elements / Interrogation device evaluation (in person) w…
	93293 - Transtelephonic rhythm strip pacemaker evaluation(s) single, dual, or multiple lead pacemaker system, includes recording with and without magnet application with analysis, review and report(s) by a physician or other qualified health care professional, up to 90 days / Transtelephonic rhythm strip pacemaker evaluation(s) single, dual, or multiple lead pacemaker system, includes recording w…
Osteoarthritis
This event measure was defined as occurring when any of the following criteria were met:
	The occurrence of Inpatient with the following attributes:
	Diagnosis Code (Any Position), ICD-9 is any of: { "715", "715.0", "715.00", "715.04", "715.09", "715.1", "715.10", "715.11", "715.12", "715.13", "715.14", "715.15", "715.16", "715.17", "715.18", "715.2", "715.20", "715.21", "715.22", "715.23", "715.24", "715.25", "715.26", "715.27", "715.28", "715.3", "715.30", "715.31", "715.32", "715.33", "715.34", "715.35", "715.36", "715.37", "715.38", "715.8…
	715 - OSTEOARTHROSIS AND ALLIED DISORDERS
	715.0 - OSTEOARTHROSIS GENERALIZED
	715.00 - OSTEOARTHROSIS GENERALIZED INVOLVING UNSPECIFIED SITE
	715.04 - OSTEOARTHROSIS GENERALIZED INVOLVING HAND
	715.09 - OSTEOARTHROSIS GENERALIZED INVOLVING MULTIPLE SITES
	715.1 - OSTEOARTHROSIS LOCALIZED PRIMARY
	715.10 - OSTEOARTHROSIS LOCALIZED PRIMARY INVOLVING UNSPECIFIED SITE
	715.11 - OSTEOARTHROSIS LOCALIZED PRIMARY INVOLVING SHOULDER REGION
	715.12 - OSTEOARTHROSIS LOCALIZED PRIMARY INVOLVING UPPER ARM
	715.13 - OSTEOARTHROSIS LOCALIZED PRIMARY INVOLVING FOREARM
	715.14 - OSTEOARTHROSIS LOCALIZED PRIMARY INVOLVING HAND
	715.15 - OSTEOARTHROSIS LOCALIZED PRIMARY INVOLVING PELVIC REGION AND THIGH
	715.16 - OSTEOARTHROSIS LOCALIZED PRIMARY INVOLVING LOWER LEG
	715.17 - OSTEOARTHROSIS LOCALIZED PRIMARY INVOLVING ANKLE AND FOOT
	715.18 - OSTEOARTHROSIS LOCALIZED PRIMARY INVOLVING OTHER SPECIFIED SITES
	715.2 - OSTEOARTHROSIS LOCALIZED SECONDARY
	715.20 - OSTEOARTHROSIS LOCALIZED SECONDARY INVOLVING UNSPECIFIED SITE
	715.21 - OSTEOARTHROSIS LOCALIZED SECONDARY INVOLVING SHOULDER REGION
	715.22 - OSTEOARTHROSIS LOCALIZED SECONDARY INVOLVING UPPER ARM
	715.23 - OSTEOARTHROSIS LOCALIZED SECONDARY INVOLVING FOREARM
	715.24 - OSTEOARTHROSIS LOCALIZED SECONDARY INVOLVING HAND
	715.25 - OSTEOARTHROSIS LOCALIZED SECONDARY INVOLVING PELVIC REGION AND THIGH
	715.26 - OSTEOARTHROSIS LOCALIZED SECONDARY INVOLVING LOWER LEG
	715.27 - OSTEOARTHROSIS LOCALIZED SECONDARY INVOLVING ANKLE AND FOOT
	715.28 - OSTEOARTHROSIS LOCALIZED SECONDARY INVOLVING OTHER SPECIFIED SITES
	715.3 - OSTEOARTHROSIS LOCALIZED NOT SPECIFIED WHETHER PRIMARY OR SECONDARY
	715.30 - OSTEOARTHROSIS LOCALIZED NOT SPECIFIED WHETHER PRIMARY OR SECONDARY INVOLVING UNSPECIFIED SITE
	715.31 - OSTEOARTHROSIS LOCALIZED NOT SPECIFIED WHETHER PRIMARY OR SECONDARY INVOLVING SHOULDER REGION
	715.32 - OSTEOARTHROSIS LOCALIZED NOT SPECIFIED WHETHER PRIMARY OR SECONDARY INVOLVING UPPER ARM
	715.33 - OSTEOARTHROSIS LOCALIZED NOT SPECIFIED WHETHER PRIMARY OR SECONDARY INVOLVING FOREARM
	715.34 - OSTEOARTHROSIS LOCALIZED NOT SPECIFIED WHETHER PRIMARY OR SECONDARY INVOLVING HAND
	715.35 - OSTEOARTHROSIS LOCALIZED NOT SPECIFIED WHETHER PRIMARY OR SECONDARY INVOLVING PELVIC REGION AND THIGH
	715.36 - OSTEOARTHROSIS LOCALIZED NOT SPECIFIED WHETHER PRIMARY OR SECONDARY INVOLVING LOWER LEG
	715.37 - OSTEOARTHROSIS LOCALIZED NOT SPECIFIED WHETHER PRIMARY OR SECONDARY INVOLVING ANKLE AND FOOT
	715.38 - OSTEOARTHROSIS LOCALIZED NOT SPECIFIED WHETHER PRIMARY OR SECONDARY INVOLVING OTHER SPECIFIED SITES
	715.8 - OSTEOARTHROSIS INVOLVING OR WITH MENTION OF MORE THAN ONE SITE BUT NOT SPECIFIED AS GENERALIZED
	715.80 - OSTEOARTHROSIS INVOLVING OR WITH MORE THAN ONE SITE BUT NOT SPECIFIED AS GENERALIZED AND INVOLVING UNSPECIFIED SITE
	715.89 - OSTEOARTHROSIS INVOLVING OR WITH MULTIPLE SITES BUT NOT SPECIFIED AS GENERALIZED
	715.9 - OSTEOARTHROSIS UNSPECIFIED WHETHER GENERALIZED OR LOCALIZED
	715.90 - OSTEOARTHROSIS UNSPECIFIED WHETHER GENERALIZED OR LOCALIZED INVOLVING UNSPECIFIED SITE
	715.91 - OSTEOARTHROSIS UNSPECIFIED WHETHER GENERALIZED OR LOCALIZED INVOLVING SHOULDER REGION
	715.92 - OSTEOARTHROSIS UNSPECIFIED WHETHER GENERALIZED OR LOCALIZED INVOLVING UPPER ARM
	715.93 - OSTEOARTHROSIS UNSPECIFIED WHETHER GENERALIZED OR LOCALIZED INVOLVING FOREARM
	715.94 - OSTEOARTHROSIS UNSPECIFIED WHETHER GENERALIZED OR LOCALIZED INVOLVING HAND
	715.95 - OSTEOARTHROSIS UNSPECIFIED WHETHER GENERALIZED OR LOCALIZED INVOLVING PELVIC REGION AND THIGH
	715.96 - OSTEOARTHROSIS UNSPECIFIED WHETHER GENERALIZED OR LOCALIZED INVOLVING LOWER LEG
	715.97 - OSTEOARTHROSIS UNSPECIFIED WHETHER GENERALIZED OR LOCALIZED INVOLVING ANKLE AND FOOT
	715.98 - OSTEOARTHROSIS UNSPECIFIED WHETHER GENERALIZED OR LOCALIZED INVOLVING OTHER SPECIFIED SITES
	721 - SPONDYLOSIS AND ALLIED DISORDERS
	721.0 - CERVICAL SPONDYLOSIS WITHOUT MYELOPATHY
	721.1 - CERVICAL SPONDYLOSIS WITH MYELOPATHY
	721.2 - THORACIC SPONDYLOSIS WITHOUT MYELOPATHY
	721.3 - LUMBOSACRAL SPONDYLOSIS WITHOUT MYELOPATHY
	721.4 - THORACIC OR LUMBAR SPONDYLOSIS WITH MYELOPATHY
	721.41 - SPONDYLOSIS WITH MYELOPATHY THORACIC REGION
	721.42 - SPONDYLOSIS WITH MYELOPATHY LUMBAR REGION
	721.5 - KISSING SPINE
	721.6 - ANKYLOSING VERTEBRAL HYPEROSTOSIS
	721.7 - TRAUMATIC SPONDYLOPATHY
	721.8 - OTHER ALLIED DISORDERS OF SPINE
	721.9 - SPONDYLOSIS OF UNSPECIFIED SITE
	721.90 - SPONDYLOSIS OF UNSPECIFIED SITE WITHOUT MYELOPATHY
	721.91 - SPONDYLOSIS OF UNSPECIFIED SITE WITH MYELOPATHY
	The occurrence of Outpatient with the following attributes:
	Diagnosis Code (Any Position), ICD-9 is any of: { "715", "715.0", "715.00", "715.04", "715.09", "715.1", "715.10", "715.11", "715.12", "715.13", "715.14", "715.15", "715.16", "715.17", "715.18", "715.2", "715.20", "715.21", "715.22", "715.23", "715.24", "715.25", "715.26", "715.27", "715.28", "715.3", "715.30", "715.31", "715.32", "715.33", "715.34", "715.35", "715.36", "715.37", "715.38", "715.8…
	715 - OSTEOARTHROSIS AND ALLIED DISORDERS
	715.0 - OSTEOARTHROSIS GENERALIZED
	715.00 - OSTEOARTHROSIS GENERALIZED INVOLVING UNSPECIFIED SITE
	715.04 - OSTEOARTHROSIS GENERALIZED INVOLVING HAND
	715.09 - OSTEOARTHROSIS GENERALIZED INVOLVING MULTIPLE SITES
	715.1 - OSTEOARTHROSIS LOCALIZED PRIMARY
	715.10 - OSTEOARTHROSIS LOCALIZED PRIMARY INVOLVING UNSPECIFIED SITE
	715.11 - OSTEOARTHROSIS LOCALIZED PRIMARY INVOLVING SHOULDER REGION
	715.12 - OSTEOARTHROSIS LOCALIZED PRIMARY INVOLVING UPPER ARM
	715.13 - OSTEOARTHROSIS LOCALIZED PRIMARY INVOLVING FOREARM
	715.14 - OSTEOARTHROSIS LOCALIZED PRIMARY INVOLVING HAND
	715.15 - OSTEOARTHROSIS LOCALIZED PRIMARY INVOLVING PELVIC REGION AND THIGH
	715.16 - OSTEOARTHROSIS LOCALIZED PRIMARY INVOLVING LOWER LEG
	715.17 - OSTEOARTHROSIS LOCALIZED PRIMARY INVOLVING ANKLE AND FOOT
	715.18 - OSTEOARTHROSIS LOCALIZED PRIMARY INVOLVING OTHER SPECIFIED SITES
	715.2 - OSTEOARTHROSIS LOCALIZED SECONDARY
	715.20 - OSTEOARTHROSIS LOCALIZED SECONDARY INVOLVING UNSPECIFIED SITE
	715.21 - OSTEOARTHROSIS LOCALIZED SECONDARY INVOLVING SHOULDER REGION
	715.22 - OSTEOARTHROSIS LOCALIZED SECONDARY INVOLVING UPPER ARM
	715.23 - OSTEOARTHROSIS LOCALIZED SECONDARY INVOLVING FOREARM
	715.24 - OSTEOARTHROSIS LOCALIZED SECONDARY INVOLVING HAND
	715.25 - OSTEOARTHROSIS LOCALIZED SECONDARY INVOLVING PELVIC REGION AND THIGH
	715.26 - OSTEOARTHROSIS LOCALIZED SECONDARY INVOLVING LOWER LEG
	715.27 - OSTEOARTHROSIS LOCALIZED SECONDARY INVOLVING ANKLE AND FOOT
	715.28 - OSTEOARTHROSIS LOCALIZED SECONDARY INVOLVING OTHER SPECIFIED SITES
	715.3 - OSTEOARTHROSIS LOCALIZED NOT SPECIFIED WHETHER PRIMARY OR SECONDARY
	715.30 - OSTEOARTHROSIS LOCALIZED NOT SPECIFIED WHETHER PRIMARY OR SECONDARY INVOLVING UNSPECIFIED SITE
	715.31 - OSTEOARTHROSIS LOCALIZED NOT SPECIFIED WHETHER PRIMARY OR SECONDARY INVOLVING SHOULDER REGION
	715.32 - OSTEOARTHROSIS LOCALIZED NOT SPECIFIED WHETHER PRIMARY OR SECONDARY INVOLVING UPPER ARM
	715.33 - OSTEOARTHROSIS LOCALIZED NOT SPECIFIED WHETHER PRIMARY OR SECONDARY INVOLVING FOREARM
	715.34 - OSTEOARTHROSIS LOCALIZED NOT SPECIFIED WHETHER PRIMARY OR SECONDARY INVOLVING HAND
	715.35 - OSTEOARTHROSIS LOCALIZED NOT SPECIFIED WHETHER PRIMARY OR SECONDARY INVOLVING PELVIC REGION AND THIGH
	715.36 - OSTEOARTHROSIS LOCALIZED NOT SPECIFIED WHETHER PRIMARY OR SECONDARY INVOLVING LOWER LEG
	715.37 - OSTEOARTHROSIS LOCALIZED NOT SPECIFIED WHETHER PRIMARY OR SECONDARY INVOLVING ANKLE AND FOOT
	715.38 - OSTEOARTHROSIS LOCALIZED NOT SPECIFIED WHETHER PRIMARY OR SECONDARY INVOLVING OTHER SPECIFIED SITES
	715.8 - OSTEOARTHROSIS INVOLVING OR WITH MENTION OF MORE THAN ONE SITE BUT NOT SPECIFIED AS GENERALIZED
	715.80 - OSTEOARTHROSIS INVOLVING OR WITH MORE THAN ONE SITE BUT NOT SPECIFIED AS GENERALIZED AND INVOLVING UNSPECIFIED SITE
	715.89 - OSTEOARTHROSIS INVOLVING OR WITH MULTIPLE SITES BUT NOT SPECIFIED AS GENERALIZED
	715.9 - OSTEOARTHROSIS UNSPECIFIED WHETHER GENERALIZED OR LOCALIZED
	715.90 - OSTEOARTHROSIS UNSPECIFIED WHETHER GENERALIZED OR LOCALIZED INVOLVING UNSPECIFIED SITE
	715.91 - OSTEOARTHROSIS UNSPECIFIED WHETHER GENERALIZED OR LOCALIZED INVOLVING SHOULDER REGION
	715.92 - OSTEOARTHROSIS UNSPECIFIED WHETHER GENERALIZED OR LOCALIZED INVOLVING UPPER ARM
	715.93 - OSTEOARTHROSIS UNSPECIFIED WHETHER GENERALIZED OR LOCALIZED INVOLVING FOREARM
	715.94 - OSTEOARTHROSIS UNSPECIFIED WHETHER GENERALIZED OR LOCALIZED INVOLVING HAND
	715.95 - OSTEOARTHROSIS UNSPECIFIED WHETHER GENERALIZED OR LOCALIZED INVOLVING PELVIC REGION AND THIGH
	715.96 - OSTEOARTHROSIS UNSPECIFIED WHETHER GENERALIZED OR LOCALIZED INVOLVING LOWER LEG
	715.97 - OSTEOARTHROSIS UNSPECIFIED WHETHER GENERALIZED OR LOCALIZED INVOLVING ANKLE AND FOOT
	715.98 - OSTEOARTHROSIS UNSPECIFIED WHETHER GENERALIZED OR LOCALIZED INVOLVING OTHER SPECIFIED SITES
	721 - SPONDYLOSIS AND ALLIED DISORDERS
	721.0 - CERVICAL SPONDYLOSIS WITHOUT MYELOPATHY
	721.1 - CERVICAL SPONDYLOSIS WITH MYELOPATHY
	721.2 - THORACIC SPONDYLOSIS WITHOUT MYELOPATHY
	721.3 - LUMBOSACRAL SPONDYLOSIS WITHOUT MYELOPATHY
	721.4 - THORACIC OR LUMBAR SPONDYLOSIS WITH MYELOPATHY
	721.41 - SPONDYLOSIS WITH MYELOPATHY THORACIC REGION
	721.42 - SPONDYLOSIS WITH MYELOPATHY LUMBAR REGION
	721.5 - KISSING SPINE
	721.6 - ANKYLOSING VERTEBRAL HYPEROSTOSIS
	721.7 - TRAUMATIC SPONDYLOPATHY
	721.8 - OTHER ALLIED DISORDERS OF SPINE
	721.9 - SPONDYLOSIS OF UNSPECIFIED SITE
	721.90 - SPONDYLOSIS OF UNSPECIFIED SITE WITHOUT MYELOPATHY
	721.91 - SPONDYLOSIS OF UNSPECIFIED SITE WITH MYELOPATHY
Other coronary artery disease
This event measure was defined as occurring when any of the following criteria were met:
	The occurrence of Inpatient with the following attributes:
	Diagnosis Code (Any Position), ICD-9 is any of: { "411.81", "411.89", "414.2", "414.3", "414.4", "414.8", "414.9", "429.2", "V45.81", "V45.82", "414.0", "414.00", "414.01", "414.02", "414.03", "414.04", "414.05", "414.06", "414.07" }
	411.81 - ACUTE CORONARY OCCLUSION WITHOUT MYOCARDIAL INFARCTION
	411.89 - OTHER ACUTE AND SUBACUTE FORMS OF ISCHEMIC HEART DISEASE OTHER
	414.2 - CHRONIC TOTAL OCCLUSION OF CORONARY ARTERY
	414.3 - CORONARY ATHEROSCLEROSIS DUE TO LIPID RICH PLAQUE
	414.4 - CORONARY ATHEROSCLEROSIS DUE TO CALCIFIED CORONARY LESION
	414.8 - OTHER SPECIFIED FORMS OF CHRONIC ISCHEMIC HEART DISEASE
	414.9 - CHRONIC ISCHEMIC HEART DISEASE UNSPECIFIED
	429.2 - CARDIOVASCULAR DISEASE UNSPECIFIED
	V45.81 - POSTSURGICAL AORTOCORONARY BYPASS STATUS
	V45.82 - PERCUTANEOUS TRANSLUMINAL CORONARY ANGIOPLASTY STATUS
	414.0 - CORONARY ATHEROSCLEROSIS
	414.00 - CORONARY ATHEROSCLEROSIS OF UNSPECIFIED TYPE OF VESSEL NATIVE OR GRAFT
	414.01 - CORONARY ATHEROSCLEROSIS OF NATIVE CORONARY ARTERY
	414.02 - CORONARY ATHEROSCLEROSIS OF AUTOLOGOUS VEIN BYPASS GRAFT
	414.03 - CORONARY ATHEROSCLEROSIS OF NONAUTOLOGOUS BIOLOGICAL BYPASS GRAFT
	414.04 - CORONARY ATHEROSCLEROSIS OF ARTERY BYPASS GRAFT
	414.05 - CORONARY ATHEROSCLEROSIS OF UNSPECIFIED BYPASS GRAFT
	414.06 - CORONARY ATHEROSCLEROSIS OF NATIVE CORONARY ARTERY OF TRANSPLANTED HEART
	414.07 - CORONARY ATHEROSCLEROSIS OF BYPASS GRAFT (ARTERY) (VEIN) OF TRANSPLANTED HEART
	The occurrence of Outpatient with the following attributes:
	Diagnosis Code (Any Position), ICD-9 is any of: { "411.81", "411.89", "414.0", "414.00", "414.01", "414.02", "414.03", "414.04", "414.05", "414.06", "414.07", "414.2", "414.3", "414.4", "414.8", "414.9", "429.2", "V45.81", "V45.82" }
	411.81 - ACUTE CORONARY OCCLUSION WITHOUT MYOCARDIAL INFARCTION
	411.89 - OTHER ACUTE AND SUBACUTE FORMS OF ISCHEMIC HEART DISEASE OTHER
	414.0 - CORONARY ATHEROSCLEROSIS
	414.00 - CORONARY ATHEROSCLEROSIS OF UNSPECIFIED TYPE OF VESSEL NATIVE OR GRAFT
	414.01 - CORONARY ATHEROSCLEROSIS OF NATIVE CORONARY ARTERY
	414.02 - CORONARY ATHEROSCLEROSIS OF AUTOLOGOUS VEIN BYPASS GRAFT
	414.03 - CORONARY ATHEROSCLEROSIS OF NONAUTOLOGOUS BIOLOGICAL BYPASS GRAFT
	414.04 - CORONARY ATHEROSCLEROSIS OF ARTERY BYPASS GRAFT
	414.05 - CORONARY ATHEROSCLEROSIS OF UNSPECIFIED BYPASS GRAFT
	414.06 - CORONARY ATHEROSCLEROSIS OF NATIVE CORONARY ARTERY OF TRANSPLANTED HEART
	414.07 - CORONARY ATHEROSCLEROSIS OF BYPASS GRAFT (ARTERY) (VEIN) OF TRANSPLANTED HEART
	414.2 - CHRONIC TOTAL OCCLUSION OF CORONARY ARTERY
	414.3 - CORONARY ATHEROSCLEROSIS DUE TO LIPID RICH PLAQUE
	414.4 - CORONARY ATHEROSCLEROSIS DUE TO CALCIFIED CORONARY LESION
	414.8 - OTHER SPECIFIED FORMS OF CHRONIC ISCHEMIC HEART DISEASE
	414.9 - CHRONIC ISCHEMIC HEART DISEASE UNSPECIFIED
	429.2 - CARDIOVASCULAR DISEASE UNSPECIFIED
	V45.81 - POSTSURGICAL AORTOCORONARY BYPASS STATUS
	V45.82 - PERCUTANEOUS TRANSLUMINAL CORONARY ANGIOPLASTY STATUS
PPM
This event measure was defined as occurring when any of the following criteria were met:
	The occurrence of Outpatient with the following attributes:
	Procedure Code (Any Position) is any of: { "37.71", "37.73" }
	37.71 - (ICD9) INITIAL INSERTION OF TRANSVENOUS LEAD [ELECTRODE] INTO VENTRICLE
	37.73 - (ICD9) INITIAL INSERTION OF TRANSVENOUS LEAD [ELECTRODE] INTO ATRIUM
	Procedure Code (Any Position) is any of: { "37.80", "37.81", "37.82" }
	37.80 - (ICD9) INSERTION OF PERMANENT PACEMAKER, INITIAL OR REPLACEMENT, TYPE OF DEVICE NOT SPECIFIED
	37.81 - (ICD9) INITIAL INSERTION OF SINGLE-CHAMBER DEVICE, NOT SPECIFIED AS RATE RESPONSIVE
	37.82 - (ICD9) INITIAL INSERTION OF SINGLE-CHAMBER DEVICE, RATE RESPONSIVE
	The occurrence of Inpatient Service with the following attributes:
	Procedure Code (Any Position) is any of: { "37.71", "37.73" }
	37.71 - (ICD9) INITIAL INSERTION OF TRANSVENOUS LEAD [ELECTRODE] INTO VENTRICLE
	37.73 - (ICD9) INITIAL INSERTION OF TRANSVENOUS LEAD [ELECTRODE] INTO ATRIUM
	Procedure Code (Any Position) is any of: { "37.80", "37.81", "37.82" }
	37.80 - (ICD9) INSERTION OF PERMANENT PACEMAKER, INITIAL OR REPLACEMENT, TYPE OF DEVICE NOT SPECIFIED
	37.81 - (ICD9) INITIAL INSERTION OF SINGLE-CHAMBER DEVICE, NOT SPECIFIED AS RATE RESPONSIVE
	37.82 - (ICD9) INITIAL INSERTION OF SINGLE-CHAMBER DEVICE, RATE RESPONSIVE
Remote monitoring
This event measure was defined as occurring when any of the following criteria were met:
	The occurrence of Inpatient with the following attributes:
	Procedure Code (Any Position), CPT and HCPC is any of: { "93294", "93295", "93296" }
	93294 - Interrogation device evaluation(s) (remote), up to 90 days; single, dual, or multiple lead pacemaker system with interim analysis, review(s) and report(s) by a physician or other qualified health care professional / Interrogation device evaluation(s) (remote), up to 90 days; single, dual, or multiple lead pacemaker system with interim physician analysis, review(s) and report(s)
	93295 - Interrogation device evaluation(s) (remote), up to 90 days; single, dual, or multiple lead implantable cardioverter-defibrillator system with interim analysis, review(s) and report(s) by a physician or other qualified health care professional / Interrogation device evaluation(s) (remote), up to 90 days; single, dual, or multiple lead implantable cardioverter-defibrillator system with inte…
	93296 - Interrogation device evaluation(s) (remote), up to 90 days; single, dual, or multiple lead pacemaker system or implantable cardioverter-defibrillator system, remote data acquisition(s), receipt of transmissions and technician review, technical support and distribution of results / Interrogation device evaluation(s) (remote), up to 90 days; single, dual, or multiple lead pacemaker system o…
	The occurrence of Outpatient with the following attributes:
	Procedure Code (Position 1), CPT and HCPC is any of: { "93294", "93295", "93296" }
	93294 - Interrogation device evaluation(s) (remote), up to 90 days; single, dual, or multiple lead pacemaker system with interim analysis, review(s) and report(s) by a physician or other qualified health care professional / Interrogation device evaluation(s) (remote), up to 90 days; single, dual, or multiple lead pacemaker system with interim physician analysis, review(s) and report(s)
	93295 - Interrogation device evaluation(s) (remote), up to 90 days; single, dual, or multiple lead implantable cardioverter-defibrillator system with interim analysis, review(s) and report(s) by a physician or other qualified health care professional / Interrogation device evaluation(s) (remote), up to 90 days; single, dual, or multiple lead implantable cardioverter-defibrillator system with inte…
	93296 - Interrogation device evaluation(s) (remote), up to 90 days; single, dual, or multiple lead pacemaker system or implantable cardioverter-defibrillator system, remote data acquisition(s), receipt of transmissions and technician review, technical support and distribution of results / Interrogation device evaluation(s) (remote), up to 90 days; single, dual, or multiple lead pacemaker system o…
Rheumatoid Arthritis and Related
This event measure was defined as occurring when any of the following criteria were met:
	The occurrence of Inpatient with the following attributes:
	Diagnosis Code (Any Position), ICD-9 is any of: { "696.0", "714.0", "720.0" }
	696.0 - PSORIATIC ARTHROPATHY
	714.0 - RHEUMATOID ARTHRITIS
	720.0 - ANKYLOSING SPONDYLITIS
	The occurrence of Outpatient with the following attributes:
	Diagnosis Code (Any Position), ICD-9 is any of: { "696.0", "714.0", "720.0" }
	696.0 - PSORIATIC ARTHROPATHY
	714.0 - RHEUMATOID ARTHRITIS
	720.0 - ANKYLOSING SPONDYLITIS
Stroke
This event measure was defined as occurring when any of the following criteria were met:
	The occurrence of Inpatient with the following attributes:
	Diagnosis Code (Any Position), ICD-9 is any of: { "430", "431", "997.02", "432.0", "432.1", "432.9", "433.01", "433.1", "433.11", "433.21", "433.31", "433.81", "433.91", "434.01", "434.1", "434.11", "434.91" }
	430 - SUBARACHNOID HEMORRHAGE
	431 - INTRACEREBRAL HEMORRHAGE
	997.02 - IATROGENIC CEREBROVASCULAR INFARCTION OR HEMORRHAGE
	432.0 - NONTRAUMATIC EXTRADURAL HEMORRHAGE
	432.1 - SUBDURAL HEMORRHAGE
	432.9 - UNSPECIFIED INTRACRANIAL HEMORRHAGE
	433.01 - OCCLUSION AND STENOSIS OF BASILAR ARTERY WITH CEREBRAL INFARCTION
	433.1 - OCCLUSION AND STENOSIS OF CAROTID ARTERY
	433.11 - OCCLUSION AND STENOSIS OF CAROTID ARTERY WITH CEREBRAL INFARCTION
	433.21 - OCCLUSION AND STENOSIS OF VERTEBRAL ARTERY WITH CEREBRAL INFARCTION
	433.31 - OCCLUSION AND STENOSIS OF MULTIPLE AND BILATERAL PRECEREBRAL ARTERIES WITH CEREBRAL INFARCTION
	433.81 - OCCLUSION AND STENOSIS OF OTHER SPECIFIED PRECEREBRAL ARTERY WITH CEREBRAL INFARCTION
	433.91 - OCCLUSION AND STENOSIS OF UNSPECIFIED PRECEREBRAL ARTERY WITH CEREBRAL INFARCTION
	434.01 - CEREBRAL THROMBOSIS WITH CEREBRAL INFARCTION
	434.1 - CEREBRAL EMBOLISM
	434.11 - CEREBRAL EMBOLISM WITH CEREBRAL INFARCTION
	434.91 - CEREBRAL ARTERY OCCLUSION UNSPECIFIED WITH CEREBRAL INFARCTION
	The occurrence of Outpatient with the following attributes:
	Diagnosis Code (Any Position), ICD-9 is any of: { "430", "431", "432.0", "432.1", "432.9", "433.01", "433.1", "433.11", "433.21", "433.31", "433.81", "433.91", "434.01", "434.1", "434.11", "434.91", "997.02" }
	430 - SUBARACHNOID HEMORRHAGE
	431 - INTRACEREBRAL HEMORRHAGE
	432.0 - NONTRAUMATIC EXTRADURAL HEMORRHAGE
	432.1 - SUBDURAL HEMORRHAGE
	432.9 - UNSPECIFIED INTRACRANIAL HEMORRHAGE
	433.01 - OCCLUSION AND STENOSIS OF BASILAR ARTERY WITH CEREBRAL INFARCTION
	433.1 - OCCLUSION AND STENOSIS OF CAROTID ARTERY
	433.11 - OCCLUSION AND STENOSIS OF CAROTID ARTERY WITH CEREBRAL INFARCTION
	433.21 - OCCLUSION AND STENOSIS OF VERTEBRAL ARTERY WITH CEREBRAL INFARCTION
	433.31 - OCCLUSION AND STENOSIS OF MULTIPLE AND BILATERAL PRECEREBRAL ARTERIES WITH CEREBRAL INFARCTION
	433.81 - OCCLUSION AND STENOSIS OF OTHER SPECIFIED PRECEREBRAL ARTERY WITH CEREBRAL INFARCTION
	433.91 - OCCLUSION AND STENOSIS OF UNSPECIFIED PRECEREBRAL ARTERY WITH CEREBRAL INFARCTION
	434.01 - CEREBRAL THROMBOSIS WITH CEREBRAL INFARCTION
	434.1 - CEREBRAL EMBOLISM
	434.11 - CEREBRAL EMBOLISM WITH CEREBRAL INFARCTION
	434.91 - CEREBRAL ARTERY OCCLUSION UNSPECIFIED WITH CEREBRAL INFARCTION
	997.02 - IATROGENIC CEREBROVASCULAR INFARCTION OR HEMORRHAGE
TIA
This event measure was defined as occurring when any of the following criteria were met:
	The occurrence of Inpatient with the following attributes:
	Diagnosis Code (Any Position), ICD-9 is any of: { "435", "435.0", "435.1", "435.2", "435.3", "435.8", "435.9" }
	435 - TRANSIENT CEREBRAL ISCHEMIA
	435.0 - BASILAR ARTERY SYNDROME
	435.1 - VERTEBRAL ARTERY SYNDROME
	435.2 - SUBCLAVIAN STEAL SYNDROME
	435.3 - VERTEBROBASILAR ARTERY SYNDROME
	435.8 - OTHER SPECIFIED TRANSIENT CEREBRAL ISCHEMIAS
	435.9 - UNSPECIFIED TRANSIENT CEREBRAL ISCHEMIA
	The occurrence of Outpatient with the following attributes:
	Diagnosis Code (Any Position), ICD-9 is any of: { "435", "435.0", "435.1", "435.2", "435.3", "435.8", "435.9" }
	435 - TRANSIENT CEREBRAL ISCHEMIA
	435.0 - BASILAR ARTERY SYNDROME
	435.1 - VERTEBRAL ARTERY SYNDROME
	435.2 - SUBCLAVIAN STEAL SYNDROME
	435.3 - VERTEBROBASILAR ARTERY SYNDROME
	435.8 - OTHER SPECIFIED TRANSIENT CEREBRAL ISCHEMIAS
	435.9 - UNSPECIFIED TRANSIENT CEREBRAL ISCHEMIA
