# Supplementary material for: Reproducibility of real-world evidence studies using clinical practice data to inform regulatory and coverage decisions
Source: Nat Commun. 2022 Aug 31;13:5126. doi: 10.1038/s41467-022-32310-3 (PMC9430007; doi:10.1038/s41467-022-32310-3)
Supplement: Supplementary file 7 — Supplementary Dataset 4 [file 41467_2022_32310_MOESM7_ESM.zip › Data S4 Study specific author contact files with details of implementation/REPEAT_112_final.xlsx]

## Sheet: Assumptions
Category	Assumptions
MEASURES	The algorithms used to define all the variables used in the replication of the study are given in the sheet named 'codes'
Exposure	As we could not find the claims in the prescription claims file for the drugs recombinant follicle stimulating hormone and recombinant luteinizing hormone, we assumed these (which are part of exposure group) were defined as "Menotropins" based on the website "https://www.ncbi.nlm.nih.gov/pubmedhealth/PMHT0010378/"
	We assumed Infertility was defined using ICD9 diagnosis codes (628*)
	As 2 diagnosis codes in outpatient setting were required to define Infertility, we assumed that both the codes had to occur within the time-frame mentioned in the manuscript
	We assumed Aromatase inhibitors were defined using the generic names of drugs based on paper "The Use of Aromatase Inhibitors for Ovulation Induction and Superovulation: Mary Ellen Pavone and Serdar E. Bulun"
Inclusion/Exclusion	We assumed any diagnosis/procedure position was used to define inclusion/exclusion criteria
	We assumed the exclusion criteria fetal death, multiple gestations, molar pregnancy, Spontaneous abortion or termination of pregnancy, Ectopic pregnancy, Pregnancy associated with complications and cryopreserved embryo usage was assessed 360 days prior up to and including cohort entry date (CED, liver birth is CED for this replication). As LMP is usually 270 days prior to live birth and the exlcu…
Covariates	We assumed any diagnosis/procedure position was used to define comorbidities
	As we were unable to find codes to define parity (multiparous/non-nulliparous), we assumed anyone who had livebirth codes (which is used as cohort entry date) if present anytime prior to CED as multiparous otherwise classified as non-nulliparous
	As 2 diagnosis codes in outpatient setting were required to define comorbidities we assumed that both the codes had to occur within the time-frame mentioned in the manuscript
COHORT CREATION
ANALYSIS

## Sheet: Attrition table
Women aged 20 - 49 years with live birth between 2004 - 2012 from MarketScan database
	Less Excluded Patients	Remaining Patients
All patients in our database		185306593
All patients with Live birth between Jan 1st 2004 - Dec 31st 2012 Date of live birth is cohort entry date (CED)	-181974339	3332254
Excluded due to insufficient medical enrollment (assessed 365 days prior up to and including CED)	-1347090	1985164
Excluded due to insufficient pharmacy enrollment (assessed 365 days prior up to and including CED)	-415468	1569696
Excluded based on occurrence of Fetal Death (assessed 360 days prior up to and including CED)	-7637	1562059
Excluded based on occurrence of Multiple gestation (assessed 360 days prior up to and including CED)	-43700	1518359
Excluded based on occurrence of Molar pregnancy (assessed 360 days prior up to and including CED)	-686	1517673
Excluded based on occurrence of Spontaneous abortion/termination (assessed 360 days prior up to and including CED)	-61562	1456111
Excluded based on occurrence of Ectopic pregnancy (assessed 360 days prior up to and including CED)	-10117	1445994
Excluded based on occurrence Pregnancies with a complication following a molar pregnancy, abortion, termination, and ectopic pregnancy (assessed 360 days prior up to and including CED)	-255	1445739
Excluded based on occurrence of Cryopreserved embryo (assessed 360 days prior up to and including CED)	-1481	1444258
Excluded based on Gender male/missing	-45918	1398340
Excluded based on Age less than 20 years on CED	-53963	1344377
Excluded based on Age greater than 49 years on CED	-22427	1321950
Exposure [Hyperoestronic with ART] Patient with both Hyperoestrogenic medication and ART diagnosis/Procedure codes (assessed 315 days prior up to 1 day prior to CED)		5537
Reference [Spontaneous delivery] Patients without Hyperoestrogenic medication, ART diagnosis/Procedure codes, nonhyperoestrogenic drugs, intrauterine insemination and infertility codes (assessed 315 days prior up to 1 day prior to CED)		991579
Total analytic cohort		997116

## Sheet: Cohort as text
Cohort Entry Entry date: Between Jan 01, 2004 and Dec 31, 2012. If a patient has multiple possible qualifying cohort entry events, the patient enters the cohort on the first-occurring qualifying event after exclusions are applied. Enrollment Measure: Enrollment Prior Enrollment: 365 days Cohort Inclusion Measure: All patients with Live births. For the purposes of identifying potential qualifying …

## Sheet: Analysis as text
Statistical Analysis Patient Characteristics This study evaluated the following patient characteristics: Age, Multiparous,Tobacco Use, Pregestational diabetes, Gestational diabetes, Chronic hypertension, Obesity, Region The default assessment period for the above was the period beginning 365 days prior to the cohort entry date, and ending one day prior to the cohort entry date. Study Outcomes The…

## Sheet: Table 1
	ORIGINAL STUDY				REPLICATED STUDY
	Spontaneous	HyperOS ART	p-value		Spontaneous	HyperOS ART	p-value
Total	1014526	6881			991579	5537
Age
<25	127,939 (12.6%)	54 (0.8%)	<0.0001		119,518 (12.1%)	44 (0.8%)	<0.001
25-34	670,721 (66.1%)	3,301 (48.0%)			657,871 (66.3%)	2,697 (48.7%)
35-44	213,499 (21.1%)	3,459 (50.2%)			210,204 (21.2%)	2,752 (49.7%)
>=45	2,367 (0.2%)	67 (1.0%)			3,986 (0.4%)	44 (0.8%)
Parity
Multiparous	329,539 (32.5%)	3,657 (53.1%)	<0.0001		128,948 (13.0%)	323 (5.8%)	<0.0001
Non-nulliparous	684,987 (67.5%)	3,224 (46.9%)			862,631 (97.0%)	5,214 (94.2%)
Comorbidities
Tobacco use	27,499 (2.7%)	65 (0.9%)	<0.0001		13,486 (1.4%)	23 (0.4%)	<0.001
Pregestational Diabetes	21,759 (2.1%)	208 (3.0%)	<0.0001		18,606 (1.9%)	134 (2.4%)	0.003
Gestational Diabetes	71,724 (7.1%)	707 (10.3%)	<0.0001		52,339 (5.3%)	435 (7.9%)	<0.001
Chronic Hypertension	38,284 (3.8%)	310 (4.5%)	0.002		29,573 (3.0%)	176 (3.2%)	0.39
Obesity	47,292 (4.7%)	310 (4.5%)	0.566		29,872 (3.0%)	198 (3.6%)	0.015
Region
Northeast	115,602 (11.4%)	1,738 (25.3%)	<0.0001		134,880 (13.6%)	1,527 (27.6%)	<0.001
North central	251,264 (24.8%)	1,950 (28.3%)			235,906 (23.8%)	1,380 (24.9%)
South	422,737 (41.7%)	2,320 (33.7%)			408,103 (41.2%)	1,975 (35.7%)
West	214,212 (21.1%)	---			201,726 (20.3%)	629 (11.4%)
Unknown	10,711 (1.0%)	---			10,964 (1.1%)	26 (0.5%)

## Sheet: Outcomes
ORIGINAL STUDY
Outcome	OR (95% CI)
Unadjusted	1.39 (1.22, 1.58)
Adjusted	1.42 (1.24, 1.62)
REPLICATED STUDY
Outcome	OR (95% CI)	p-value
Unadjusted	1.42 (1.25, 1.63)	<0.0001
Adjusted	1.46 (1.28, 1.67)	<0.0001
	Spontaneous	HyperOS ART
Number of events	28779	226
Unadjusted risk	2.9	4.08

## Sheet: Codes
Age Categories
This measure categorizes Age into the following categories:
	< 25: Up to 25.0 (exclusive). This is the referent category.
	25 - 34: From 25.0 (inclusive) to 35.0 (exclusive).
	35 - 44: From 35.0 (inclusive) to 45.0 (exclusive).
	>= 45: From 45.0 (inclusive) to (any).
Chronic Hypertension IP
This event measure was defined as occurring when any of the following criteria were met:
	The occurrence of Inpatient with the following attributes:
	Diagnosis Code (Any Position), ICD-9 is any of: { "402.00", "401.0", "401.1", "401.9", "403", "403.0", "403.00", "403.01", "403.1", "403.10", "403.11", "403.9", "403.90", "403.91", "404", "404.0", "404.00", "404.01", "404.02", "404.03", "404.1", "404.10", "404.11", "404.12", "404.13", "404.9", "404.90", "404.91", "404.92", "404.93", "405", "405.0", "405.01", "405.09", "405.1", "405.11", "405.19",…
	402.00 - MALIGNANT HYPERTENSIVE HEART DISEASE WITHOUT HEART FAILURE
	401.0 - MALIGNANT ESSENTIAL HYPERTENSION
	401.1 - BENIGN ESSENTIAL HYPERTENSION
	401.9 - UNSPECIFIED ESSENTIAL HYPERTENSION
	403 - HYPERTENSIVE CHRONIC KIDNEY DISEASE
	403.0 - MALIGNANT HYPERTENSIVE KIDNEY DISEASE
	403.00 - HYPERTENSIVE CHRONIC KIDNEY DISEASE MALIGNANT WITH CHRONIC KIDNEY DISEASE STAGE I THROUGH STAGE IV OR UNSPECIFIED
	403.01 - HYPERTENSIVE CHRONIC KIDNEY DISEASE MALIGNANT WITH CHRONIC KIDNEY DISEASE STAGE V OR END STAGE RENAL DISEASE
	403.1 - BENIGN HYPERTENSIVE KIDNEY DISEASE
	403.10 - HYPERTENSIVE KIDNEY DISEASE BENIGN WITH CHRONIC KIDNEY DISEASE STAGE I THROUGH STAGE IV OR UNSPECIFIED
	403.11 - HYPERTENSIVE KIDNEY DISEASE BENIGN WITH CHRONIC KIDNEY DISEASE STAGE V OR END STAGE RENAL DISEASE
	403.9 - UNSPECIFIED HYPERTENSIVE KIDNEY DISEASE
	403.90 - HYPERTENSIVE CHRONIC KIDNEY DISEASE UNSPECIFIED WITH CHRONIC KIDNEY DISEASE STAGE I THROUGH STAGE IV OR UNSPECIFIED
	403.91 - HYPERTENSIVE CHRONIC KIDNEY DISEASE UNSPECIFIED WITH CHRONIC KIDNEY DISEASE STAGE V OR END STAGE RENAL DISEASE
	404 - HYPERTENSIVE HEART AND CHRONIC KIDNEY DISEASE
	404.0 - MALIGNANT HYPERTENSIVE HEART AND KIDNEY DISEASE
	404.00 - HYPERTENSIVE HEART AND CHRONIC KIDNEY DISEASE MALIGNANT WITHOUT HEART FAILURE WITH CHRONIC KIDNEY DISEASE STAGE I THROUGH STAGE IV OR UNSPECIFIED
	404.01 - HYPERTENSIVE HEART AND CHRONIC KIDNEY DISEASE MALIGNANT WITH HEART FAILURE WITH CHRONIC KIDNEY DISEASE STAGE I THROUGH STAGE IV OR UNSPECIFIED
	404.02 - HYPERTENSIVE HEART AND CHRONIC KIDNEY DISEASE MALIGNANT WITHOUT HEART FAILURE WITH CHRONIC KIDNEY DISEASE STAGE V OR END STAGE RENAL DISEASE
	404.03 - HYPERTENSIVE HEART AND CHRONIC KIDNEY DISEASE MALIGNANT WITH HEART FAILURE WITH CHRONIC KIDNEY DISEASE STAGE V OR END STAGE RENAL DISEASE
	404.1 - BENIGN HYPERTENSIVE HEART AND KIDNEY DISEASE
	404.10 - HYPERTENSIVE HEART AND CHRONIC KIDNEY DISEASE BENIGN WITHOUT HEART FAILURE WITH CHRONIC KIDNEY DISEASE STAGE I THROUGH STAGE IV OR UNSPECIFIED
	404.11 - HYPERTENSIVE HEART AND CHRONIC KIDNEY DISEASE BENIGN WITH HEART FAILURE WITH CHRONIC KIDNEY DISEASE STAGE I THROUGH STAGE IV OR UNSPECIFIED
	404.12 - HYPERTENSIVE HEART AND CHRONIC KIDNEY DISEASE BENIGN WITHOUT HEART FAILURE WITH CHRONIC KIDNEY DISEASE STAGE V OR END STAGE RENAL DISEASE
	404.13 - HYPERTENSIVE HEART AND CHRONIC KIDNEY DISEASE BENIGN WITH HEART FAILURE WITH CHRONIC KIDNEY DISEASE STAGE V OR END STAGE RENAL DISEASE
	404.9 - UNSPECIFIED HYPERTENSIVE HEART AND KIDNEY DISEASE
	404.90 - HYPERTENSIVE HEART AND CHRONIC KIDNEY DISEASE UNSPECIFIED WITHOUT HEART FAILURE WITH CHRONIC KIDNEY DISEASE STAGE I THROUGH STAGE IV OR UNSPECIFIED
	404.91 - HYPERTENSIVE HEART AND CHRONIC KIDNEY DISEASE UNSPECIFIED WITH HEART FAILURE WITH CHRONIC KIDNEY DISEASE STAGE I THROUGH STAGE IV OR UNSPECIFIED
	404.92 - HYPERTENSIVE HEART AND CHRONIC KIDNEY DISEASE UNSPECIFIED WITHOUT HEART FAILURE WITH CHRONIC KIDNEY DISEASE STAGE V OR END STAGE RENAL DISEASE
	404.93 - HYPERTENSIVE HEART AND CHRONIC KIDNEY DISEASE UNSPECIFIED WITH HEART FAILURE WITH CHRONIC KIDNEY DISEASE STAGE V OR END STAGE RENAL DISEASE
	405 - SECONDARY HYPERTENSION
	405.0 - MALIGNANT SECONDARY HYPERTENSION
	405.01 - MALIGNANT RENOVASCULAR HYPERTENSION
	405.09 - OTHER MALIGNANT SECONDARY HYPERTENSION
	405.1 - BENIGN SECONDARY HYPERTENSION
	405.11 - BENIGN RENOVASCULAR HYPERTENSION
	405.19 - OTHER BENIGN SECONDARY HYPERTENSION
	405.9 - UNSPECIFIED SECONDARY HYPERTENSION
	405.91 - UNSPECIFIED RENOVASCULAR HYPERTENSION
	405.99 - OTHER UNSPECIFIED SECONDARY HYPERTENSION
	642.0 - BENIGN ESSENTIAL HYPERTENSION COMPLICATING PREGNANCY CHILDBIRTH AND THE PUERPERIUM
	642.00 - BENIGN ESSENTIAL HYPERTENSION COMPLICATING PREGNANCY CHILDBIRTH AND THE PUERPERIUM UNSPECIFIED AS TO EPISODE OF CARE
	642.01 - BENIGN ESSENTIAL HYPERTENSION WITH DELIVERY
	642.02 - BENIGN ESSENTIAL HYPERTENSION WITH DELIVERY WITH POSTPARTUM COMPLICATION
	642.03 - ANTEPARTUM BENIGN ESSENTIAL HYPERTENSION
	642.04 - POSTPARTUM BENIGN ESSENTIAL HYPERTENSION
	642.1 - HYPERTENSION SECONDARY TO RENAL DISEASE COMPLICATING PREGNANCY CHILDBIRTH AND THE PUERPERIUM
	642.10 - HYPERTENSION SECONDARY TO RENAL DISEASE COMPLICATING PREGNANCY CHILDBIRTH AND THE PUERPERIUM UNSPECIFIED AS TO EPISODE OF CARE
	642.11 - HYPERTENSION SECONDARY TO RENAL DISEASE WITH DELIVERY
	642.12 - HYPERTENSION SECONDARY TO RENAL DISEASE WITH DELIVERY WITH POSTPARTUM COMPLICATION
	642.13 - HYPERTENSION SECONDARY TO RENAL DISEASE ANTEPARTUM
	642.14 - HYPERTENSION SECONDARY TO RENAL DISEASE POSTPARTUM
	642.2 - OTHER PRE-EXISTING HYPERTENSION COMPLICATING PREGNANCY CHILDBIRTH AND THE PUERPERIUM
	642.20 - OTHER PRE-EXISTING HYPERTENSION COMPLICATING PREGNANCY CHILDBIRTH AND THE PUERPERIUM UNSPECIFIED AS TO EPISODE OF CARE
	642.21 - OTHER PRE-EXISTING HYPERTENSION WITH DELIVERY
	642.22 - OTHER PRE-EXISTING HYPERTENSION WITH DELIVERY WITH POSTPARTUM COMPLICATION
	642.23 - OTHER PRE-EXISTING HYPERTENSION ANTEPARTUM
	642.24 - OTHER PRE-EXISTING HYPERTENSION POSTPARTUM
	402.01 - MALIGNANT HYPERTENSIVE HEART DISEASE WITH HEART FAILURE
	402.1 - BENIGN HYPERTENSIVE HEART DISEASE
	402.10 - BENIGN HYPERTENSIVE HEART DISEASE WITHOUT HEART FAILURE
	402.11 - BENIGN HYPERTENSIVE HEART DISEASE WITH HEART FAILURE
	402.9 - UNSPECIFIED HYPERTENSIVE HEART DISEASE
	402.90 - UNSPECIFIED HYPERTENSIVE HEART DISEASE WITHOUT HEART FAILURE
	402.91 - UNSPECIFIED HYPERTENSIVE HEART DISEASE WITH HEART FAILURE
Chronic Hypertension OP
This event measure was defined as occurring when any of the following criteria were met:
	The occurrence of Outpatient with the following attributes:
	Diagnosis Code (Any Position), ICD-9 is any of: { "401.0", "401.1", "401.9", "402.00", "403", "403.0", "403.00", "403.01", "403.1", "403.10", "403.11", "403.9", "403.90", "403.91", "404", "404.0", "404.00", "404.01", "404.02", "404.03", "404.1", "404.10", "404.11", "404.12", "404.13", "404.9", "404.90", "404.91", "404.92", "404.93", "405", "405.0", "405.01", "405.09", "405.1", "405.11", "405.19",…
	401.0 - MALIGNANT ESSENTIAL HYPERTENSION
	401.1 - BENIGN ESSENTIAL HYPERTENSION
	401.9 - UNSPECIFIED ESSENTIAL HYPERTENSION
	402.00 - MALIGNANT HYPERTENSIVE HEART DISEASE WITHOUT HEART FAILURE
	403 - HYPERTENSIVE CHRONIC KIDNEY DISEASE
	403.0 - MALIGNANT HYPERTENSIVE KIDNEY DISEASE
	403.00 - HYPERTENSIVE CHRONIC KIDNEY DISEASE MALIGNANT WITH CHRONIC KIDNEY DISEASE STAGE I THROUGH STAGE IV OR UNSPECIFIED
	403.01 - HYPERTENSIVE CHRONIC KIDNEY DISEASE MALIGNANT WITH CHRONIC KIDNEY DISEASE STAGE V OR END STAGE RENAL DISEASE
	403.1 - BENIGN HYPERTENSIVE KIDNEY DISEASE
	403.10 - HYPERTENSIVE KIDNEY DISEASE BENIGN WITH CHRONIC KIDNEY DISEASE STAGE I THROUGH STAGE IV OR UNSPECIFIED
	403.11 - HYPERTENSIVE KIDNEY DISEASE BENIGN WITH CHRONIC KIDNEY DISEASE STAGE V OR END STAGE RENAL DISEASE
	403.9 - UNSPECIFIED HYPERTENSIVE KIDNEY DISEASE
	403.90 - HYPERTENSIVE CHRONIC KIDNEY DISEASE UNSPECIFIED WITH CHRONIC KIDNEY DISEASE STAGE I THROUGH STAGE IV OR UNSPECIFIED
	403.91 - HYPERTENSIVE CHRONIC KIDNEY DISEASE UNSPECIFIED WITH CHRONIC KIDNEY DISEASE STAGE V OR END STAGE RENAL DISEASE
	404 - HYPERTENSIVE HEART AND CHRONIC KIDNEY DISEASE
	404.0 - MALIGNANT HYPERTENSIVE HEART AND KIDNEY DISEASE
	404.00 - HYPERTENSIVE HEART AND CHRONIC KIDNEY DISEASE MALIGNANT WITHOUT HEART FAILURE WITH CHRONIC KIDNEY DISEASE STAGE I THROUGH STAGE IV OR UNSPECIFIED
	404.01 - HYPERTENSIVE HEART AND CHRONIC KIDNEY DISEASE MALIGNANT WITH HEART FAILURE WITH CHRONIC KIDNEY DISEASE STAGE I THROUGH STAGE IV OR UNSPECIFIED
	404.02 - HYPERTENSIVE HEART AND CHRONIC KIDNEY DISEASE MALIGNANT WITHOUT HEART FAILURE WITH CHRONIC KIDNEY DISEASE STAGE V OR END STAGE RENAL DISEASE
	404.03 - HYPERTENSIVE HEART AND CHRONIC KIDNEY DISEASE MALIGNANT WITH HEART FAILURE WITH CHRONIC KIDNEY DISEASE STAGE V OR END STAGE RENAL DISEASE
	404.1 - BENIGN HYPERTENSIVE HEART AND KIDNEY DISEASE
	404.10 - HYPERTENSIVE HEART AND CHRONIC KIDNEY DISEASE BENIGN WITHOUT HEART FAILURE WITH CHRONIC KIDNEY DISEASE STAGE I THROUGH STAGE IV OR UNSPECIFIED
	404.11 - HYPERTENSIVE HEART AND CHRONIC KIDNEY DISEASE BENIGN WITH HEART FAILURE WITH CHRONIC KIDNEY DISEASE STAGE I THROUGH STAGE IV OR UNSPECIFIED
	404.12 - HYPERTENSIVE HEART AND CHRONIC KIDNEY DISEASE BENIGN WITHOUT HEART FAILURE WITH CHRONIC KIDNEY DISEASE STAGE V OR END STAGE RENAL DISEASE
	404.13 - HYPERTENSIVE HEART AND CHRONIC KIDNEY DISEASE BENIGN WITH HEART FAILURE WITH CHRONIC KIDNEY DISEASE STAGE V OR END STAGE RENAL DISEASE
	404.9 - UNSPECIFIED HYPERTENSIVE HEART AND KIDNEY DISEASE
	404.90 - HYPERTENSIVE HEART AND CHRONIC KIDNEY DISEASE UNSPECIFIED WITHOUT HEART FAILURE WITH CHRONIC KIDNEY DISEASE STAGE I THROUGH STAGE IV OR UNSPECIFIED
	404.91 - HYPERTENSIVE HEART AND CHRONIC KIDNEY DISEASE UNSPECIFIED WITH HEART FAILURE WITH CHRONIC KIDNEY DISEASE STAGE I THROUGH STAGE IV OR UNSPECIFIED
	404.92 - HYPERTENSIVE HEART AND CHRONIC KIDNEY DISEASE UNSPECIFIED WITHOUT HEART FAILURE WITH CHRONIC KIDNEY DISEASE STAGE V OR END STAGE RENAL DISEASE
	404.93 - HYPERTENSIVE HEART AND CHRONIC KIDNEY DISEASE UNSPECIFIED WITH HEART FAILURE WITH CHRONIC KIDNEY DISEASE STAGE V OR END STAGE RENAL DISEASE
	405 - SECONDARY HYPERTENSION
	405.0 - MALIGNANT SECONDARY HYPERTENSION
	405.01 - MALIGNANT RENOVASCULAR HYPERTENSION
	405.09 - OTHER MALIGNANT SECONDARY HYPERTENSION
	405.1 - BENIGN SECONDARY HYPERTENSION
	405.11 - BENIGN RENOVASCULAR HYPERTENSION
	405.19 - OTHER BENIGN SECONDARY HYPERTENSION
	405.9 - UNSPECIFIED SECONDARY HYPERTENSION
	405.91 - UNSPECIFIED RENOVASCULAR HYPERTENSION
	405.99 - OTHER UNSPECIFIED SECONDARY HYPERTENSION
	642.0 - BENIGN ESSENTIAL HYPERTENSION COMPLICATING PREGNANCY CHILDBIRTH AND THE PUERPERIUM
	642.00 - BENIGN ESSENTIAL HYPERTENSION COMPLICATING PREGNANCY CHILDBIRTH AND THE PUERPERIUM UNSPECIFIED AS TO EPISODE OF CARE
	642.01 - BENIGN ESSENTIAL HYPERTENSION WITH DELIVERY
	642.02 - BENIGN ESSENTIAL HYPERTENSION WITH DELIVERY WITH POSTPARTUM COMPLICATION
	642.03 - ANTEPARTUM BENIGN ESSENTIAL HYPERTENSION
	642.04 - POSTPARTUM BENIGN ESSENTIAL HYPERTENSION
	642.1 - HYPERTENSION SECONDARY TO RENAL DISEASE COMPLICATING PREGNANCY CHILDBIRTH AND THE PUERPERIUM
	642.10 - HYPERTENSION SECONDARY TO RENAL DISEASE COMPLICATING PREGNANCY CHILDBIRTH AND THE PUERPERIUM UNSPECIFIED AS TO EPISODE OF CARE
	642.11 - HYPERTENSION SECONDARY TO RENAL DISEASE WITH DELIVERY
	642.12 - HYPERTENSION SECONDARY TO RENAL DISEASE WITH DELIVERY WITH POSTPARTUM COMPLICATION
	642.13 - HYPERTENSION SECONDARY TO RENAL DISEASE ANTEPARTUM
	642.14 - HYPERTENSION SECONDARY TO RENAL DISEASE POSTPARTUM
	642.2 - OTHER PRE-EXISTING HYPERTENSION COMPLICATING PREGNANCY CHILDBIRTH AND THE PUERPERIUM
	642.20 - OTHER PRE-EXISTING HYPERTENSION COMPLICATING PREGNANCY CHILDBIRTH AND THE PUERPERIUM UNSPECIFIED AS TO EPISODE OF CARE
	642.21 - OTHER PRE-EXISTING HYPERTENSION WITH DELIVERY
	642.22 - OTHER PRE-EXISTING HYPERTENSION WITH DELIVERY WITH POSTPARTUM COMPLICATION
	642.23 - OTHER PRE-EXISTING HYPERTENSION ANTEPARTUM
	642.24 - OTHER PRE-EXISTING HYPERTENSION POSTPARTUM
	402.01 - MALIGNANT HYPERTENSIVE HEART DISEASE WITH HEART FAILURE
	402.1 - BENIGN HYPERTENSIVE HEART DISEASE
	402.10 - BENIGN HYPERTENSIVE HEART DISEASE WITHOUT HEART FAILURE
	402.11 - BENIGN HYPERTENSIVE HEART DISEASE WITH HEART FAILURE
	402.9 - UNSPECIFIED HYPERTENSIVE HEART DISEASE
	402.90 - UNSPECIFIED HYPERTENSIVE HEART DISEASE WITHOUT HEART FAILURE
	402.91 - UNSPECIFIED HYPERTENSIVE HEART DISEASE WITH HEART FAILURE
Chronic hypertension
This measure was defined as matching any of the following groups:
1. New Sequence
	1.1. The occurrence of Chronic Hypertension IP.
2. New Sequence
	2.1. The occurrence of Chronic Hypertension OP; and
	2.2. The occurrence of Chronic Hypertension OP, starting at least 30 days after the start of 2.1.
The event of interest in this group is 2.2.
Cryopreserved embryo
This event measure was defined as occurring when any of the following criteria were met:
	The occurrence of Inpatient Service with the following attributes:
	Procedure Code (Any Position) is any of: { "89352" }
	89352 - (HCPCS) Thawing of cryopreserved; embryo(s)
	The occurrence of Outpatient with the following attributes:
	Procedure Code (Any Position) is any of: { "89352" }
	89352 - (HCPCS) Thawing of cryopreserved; embryo(s)
Ectopic Pregnancy
This event measure was defined as occurring when any of the following criteria were met:
	The occurrence of Inpatient with the following attributes:
	Diagnosis Code (Any Position), ICD-9 is any of: { "633", "633.0", "633.00", "633.01", "633.1", "633.10", "633.11", "633.2", "633.20", "633.21", "633.8", "633.80", "633.81", "633.9", "633.90", "633.91" }
	633 - ECTOPIC PREGNANCY
	633.0 - ABDOMINAL PREGNANCY
	633.00 - ABDOMINAL PREGNANCY WITHOUT INTRAUTERINE PREGNANCY
	633.01 - ABDOMINAL PREGNANCY WITH INTRAUTERINE PREGNANCY
	633.1 - TUBAL PREGNANCY
	633.10 - TUBAL PREGNANCY WITHOUT INTRAUTERINE PREGNANCY
	633.11 - TUBAL PREGNANCY WITH INTRAUTERINE PREGNANCY
	633.2 - OVARIAN PREGNANCY
	633.20 - OVARIAN PREGNANCY WITHOUT INTRAUTERINE PREGNANCY
	633.21 - OVARIAN PREGNANCY WITH INTRAUTERINE PREGNANCY
	633.8 - OTHER ECTOPIC PREGNANCY
	633.80 - OTHER ECTOPIC PREGNANCY WITHOUT INTRAUTERINE PREGNANCY
	633.81 - OTHER ECTOPIC PREGNANCY WITH INTRAUTERINE PREGNANCY
	633.9 - UNSPECIFIED ECTOPIC PREGNANCY
	633.90 - UNSPECIFIED ECTOPIC PREGNANCY WITHOUT INTRAUTERINE PREGNANCY
	633.91 - UNSPECIFIED ECTOPIC PREGNANCY WITH INTRAUTERINE PREGNANCY
	The occurrence of Inpatient with the following attributes:
	DRG Code is any of: { "378", "777" }
	378
	777
	The occurrence of Outpatient with the following attributes:
	Diagnosis Code (Any Position), ICD-9 is any of: { "633", "633.0", "633.00", "633.01", "633.1", "633.10", "633.11", "633.2", "633.20", "633.21", "633.8", "633.80", "633.81", "633.9", "633.90", "633.91" }
	633 - ECTOPIC PREGNANCY
	633.0 - ABDOMINAL PREGNANCY
	633.00 - ABDOMINAL PREGNANCY WITHOUT INTRAUTERINE PREGNANCY
	633.01 - ABDOMINAL PREGNANCY WITH INTRAUTERINE PREGNANCY
	633.1 - TUBAL PREGNANCY
	633.10 - TUBAL PREGNANCY WITHOUT INTRAUTERINE PREGNANCY
	633.11 - TUBAL PREGNANCY WITH INTRAUTERINE PREGNANCY
	633.2 - OVARIAN PREGNANCY
	633.20 - OVARIAN PREGNANCY WITHOUT INTRAUTERINE PREGNANCY
	633.21 - OVARIAN PREGNANCY WITH INTRAUTERINE PREGNANCY
	633.8 - OTHER ECTOPIC PREGNANCY
	633.80 - OTHER ECTOPIC PREGNANCY WITHOUT INTRAUTERINE PREGNANCY
	633.81 - OTHER ECTOPIC PREGNANCY WITH INTRAUTERINE PREGNANCY
	633.9 - UNSPECIFIED ECTOPIC PREGNANCY
	633.90 - UNSPECIFIED ECTOPIC PREGNANCY WITHOUT INTRAUTERINE PREGNANCY
	633.91 - UNSPECIFIED ECTOPIC PREGNANCY WITH INTRAUTERINE PREGNANCY
Fetal Death
This event measure was defined as occurring when any of the following criteria were met:
	The occurrence of Inpatient with the following attributes:
	Diagnosis Code (Any Position), ICD-9 is any of: { "656.4", "656.40", "656.41", "656.43" }
	656.4 - INTRAUTERINE DEATH AFFECTING MANAGEMENT OF MOTHER
	656.40 - INTRAUTERINE DEATH AFFECTING MANAGEMENT OF MOTHER UNSPECIFIED AS TO EPISODE OF CARE
	656.41 - INTRAUTERINE DEATH AFFECTING MANAGEMENT OF MOTHER DELIVERED
	656.43 - INTRAUTERINE DEATH AFFECTING MANAGEMENT OF MOTHER ANTEPARTUM
	The occurrence of Outpatient with the following attributes:
	Diagnosis Code (Any Position), ICD-9 is any of: { "656.4", "656.40", "656.41", "656.43" }
	656.4 - INTRAUTERINE DEATH AFFECTING MANAGEMENT OF MOTHER
	656.40 - INTRAUTERINE DEATH AFFECTING MANAGEMENT OF MOTHER UNSPECIFIED AS TO EPISODE OF CARE
	656.41 - INTRAUTERINE DEATH AFFECTING MANAGEMENT OF MOTHER DELIVERED
	656.43 - INTRAUTERINE DEATH AFFECTING MANAGEMENT OF MOTHER ANTEPARTUM
Gestational Diabetes IP
This event measure was defined as occurring when any of the following criteria were met:
	The occurrence of Inpatient with the following attributes:
	Diagnosis Code (Any Position), ICD-9 is any of: { "648.8", "648.80", "648.81", "648.82", "648.83", "648.84" }
	648.8 - ABNORMAL GLUCOSE TOLERANCE OF MOTHER COMPLICATING PREGNANCY CHILDBIRTH OR THE PUERPERIUM
	648.80 - ABNORMAL GLUCOSE TOLERANCE OF MOTHER COMPLICATING PREGNANCY CHILDBIRTH OR THE PUERPERIUM UNSPECIFIED AS TO EPISODE OF CARE
	648.81 - ABNORMAL GLUCOSE TOLERANCE OF MOTHER WITH DELIVERY
	648.82 - ABNORMAL GLUCOSE TOLERANCE OF MOTHER WITH DELIVERY WITH POSTPARTUM COMPLICATION
	648.83 - ABNORMAL GLUCOSE TOLERANCE OF MOTHER ANTEPARTUM
	648.84 - ABNORMAL GLUCOSE TOLERANCE OF MOTHER POSTPARTUM
Gestational Diabetes OP
This event measure was defined as occurring when any of the following criteria were met:
	The occurrence of Outpatient with the following attributes:
	Diagnosis Code (Any Position), ICD-9 is any of: { "648.8", "648.80", "648.81", "648.82", "648.83", "648.84" }
	648.8 - ABNORMAL GLUCOSE TOLERANCE OF MOTHER COMPLICATING PREGNANCY CHILDBIRTH OR THE PUERPERIUM
	648.80 - ABNORMAL GLUCOSE TOLERANCE OF MOTHER COMPLICATING PREGNANCY CHILDBIRTH OR THE PUERPERIUM UNSPECIFIED AS TO EPISODE OF CARE
	648.81 - ABNORMAL GLUCOSE TOLERANCE OF MOTHER WITH DELIVERY
	648.82 - ABNORMAL GLUCOSE TOLERANCE OF MOTHER WITH DELIVERY WITH POSTPARTUM COMPLICATION
	648.83 - ABNORMAL GLUCOSE TOLERANCE OF MOTHER ANTEPARTUM
	648.84 - ABNORMAL GLUCOSE TOLERANCE OF MOTHER POSTPARTUM
Gestational diabetes
This measure was defined as matching any of the following groups:
1. New Sequence
	1.1. The occurrence of Gestational Diabetes IP.
2. New Sequence
	2.1. The occurrence of Gestational Diabetes OP; and
	2.2. The occurrence of Gestational Diabetes OP, starting at least 30 days after the start of 2.1.
The event of interest in this group is 2.2.
Infertility IP
This event measure was defined as occurring when any of the following criteria were met:
	The occurrence of Inpatient with the following attributes:
	Diagnosis Code (Any Position), ICD-9 is any of: { "628", "628.0", "628.1", "628.2", "628.3", "628.4", "628.8", "628.9" }
	628 - FEMALE INFERTILITY
	628.0 - INFERTILITY FEMALE ASSOCIATED WITH ANOVULATION
	628.1 - INFERTILITY FEMALE OF PITUITARY-HYPOTHALAMIC ORIGIN
	628.2 - INFERTILITY FEMALE OF TUBAL ORIGIN
	628.3 - INFERTILITY FEMALE OF UTERINE ORIGIN
	628.4 - INFERTILITY FEMALE OF CERVICAL OR VAGINAL ORIGIN
	628.8 - INFERTILITY FEMALE OF OTHER SPECIFIED ORIGIN
	628.9 - INFERTILITY FEMALE OF UNSPECIFIED ORIGIN
Infertility OP
This event measure was defined as occurring when any of the following criteria were met:
	The occurrence of Outpatient with the following attributes:
	Diagnosis Code (Any Position), ICD-9 is any of: { "628", "628.0", "628.1", "628.2", "628.3", "628.4", "628.8", "628.9" }
	628 - FEMALE INFERTILITY
	628.0 - INFERTILITY FEMALE ASSOCIATED WITH ANOVULATION
	628.1 - INFERTILITY FEMALE OF PITUITARY-HYPOTHALAMIC ORIGIN
	628.2 - INFERTILITY FEMALE OF TUBAL ORIGIN
	628.3 - INFERTILITY FEMALE OF UTERINE ORIGIN
	628.4 - INFERTILITY FEMALE OF CERVICAL OR VAGINAL ORIGIN
	628.8 - INFERTILITY FEMALE OF OTHER SPECIFIED ORIGIN
	628.9 - INFERTILITY FEMALE OF UNSPECIFIED ORIGIN
Infertility exclusion
This measure was defined as matching any of the following groups:
1. Inpatient
	1.1. The occurrence of Infertility IP.
2. outpatient
	2.1. The occurrence of Infertility OP; and
	2.2. The occurrence of Infertility OP, starting at least 30 days after the start of 2.1.
The event of interest in this group is 2.2.
Intrauterine semnination
This event measure was defined as occurring when any of the following criteria were met:
	The occurrence of Inpatient with the following attributes:
	Diagnosis Code (Any Position), ICD-9 is any of: { "V26.1" }
	V26.1 - ARTIFICIAL INSEMINATION
	The occurrence of Inpatient Service with the following attributes:
	Procedure Code (Any Position) is any of: { "58321", "58322" }
	58321 - (HCPCS) Artificial insemination; intra-cervical
	58322 - (HCPCS) Artificial insemination; intra-uterine
	The occurrence of Outpatient with the following attributes:
	Diagnosis Code (Any Position), ICD-9 is any of: { "V26.1" }
	V26.1 - ARTIFICIAL INSEMINATION
	The occurrence of Outpatient with the following attributes:
	Procedure Code (Any Position) is any of: { "58321", "58322" }
	58321 - (HCPCS) Artificial insemination; intra-cervical
	58322 - (HCPCS) Artificial insemination; intra-uterine
Live births
This event measure was defined as occurring when any of the following criteria were met:
	The occurrence of Inpatient with the following attributes:
	Diagnosis Code (Any Position), ICD-9 is any of: { "650", "669.7", "669.70", "669.71", "V27", "V27.0", "V27.1", "V27.2", "V27.3", "V27.4", "V27.5", "V27.6", "V27.7", "V27.9" }
	650 - NORMAL DELIVERY
	669.7 - CESAREAN DELIVERY WITHOUT MENTION OF INDICATION
	669.70 - CESAREAN DELIVERY WITHOUT INDICATION UNSPECIFIED AS TO EPISODE OF CARE
	669.71 - CESAREAN DELIVERY WITHOUT INDICATION DELIVERED WITH OR WITHOUT ANTEPARTUM CONDITION
	V27 - OUTCOME OF DELIVERY
	V27.0 - MOTHER WITH SINGLE LIVEBORN
	V27.1 - MOTHER WITH SINGLE STILLBORN
	V27.2 - MOTHER WITH TWINS BOTH LIVEBORN
	V27.3 - MOTHER WITH TWINS ONE LIVEBORN AND ONE STILLBORN
	V27.4 - MOTHER WITH TWINS BOTH STILLBORN
	V27.5 - MOTHER WITH OTHER MULTIPLE BIRTH ALL LIVEBORN
	V27.6 - MOTHER WITH OTHER MULTIPLE BIRTH SOME LIVEBORN
	V27.7 - MOTHER WITH OTHER MULTIPLE BIRTH ALL STILLBORN
	V27.9 - MOTHER WITH UNSPECIFIED OUTCOME OF DELIVERY
	The occurrence of Inpatient with the following attributes:
	Procedure Code (Any Position) is any of: { "72", "72.0", "72.1", "72.2", "72.21", "72.29", "72.3", "72.31", "72.39", "72.4", "72.5", "72.51", "72.52", "72.53", "72.54", "72.6", "72.7", "72.71", "72.79", "72.8", "72.9", "73.22", "73.59", "73.6", "74.0", "74.1", "74.2", "74.4", "74.99", "59409", "59514", "59612", "59620" }
	72 - (ICD9) FORCEPS, VACUUM, AND BREECH DELIVERY
	72.0 - (ICD9) LOW FORCEPS OPERATION
	72.1 - (ICD9) LOW FORCEPS OPERATION WITH EPISIOTOMY
	72.2 - (ICD9) MID FORCEPS OPERATION
	72.21 - (ICD9) MID FORCEPS OPERATION WITH EPISIOTOMY
	72.29 - (ICD9) OTHER MID FORCEPS OPERATION
	72.3 - (ICD9) HIGH FORCEPS OPERATION
	72.31 - (ICD9) HIGH FORCEPS OPERATION WITH EPISIOTOMY
	72.39 - (ICD9) OTHER HIGH FORCEPS OPERATION
	72.4 - (ICD9) FORCEPS ROTATION OF FETAL HEAD
	72.5 - (ICD9) BREECH EXTRACTION
	72.51 - (ICD9) PARTIAL BREECH EXTRACTION WITH FORCEPS TO AFTERCOMING HEAD
	72.52 - (ICD9) OTHER PARTIAL BREECH EXTRACTION
	72.53 - (ICD9) TOTAL BREECH EXTRACTION WITH FORCEPS TO AFTERCOMING HEAD
	72.54 - (ICD9) OTHER TOTAL BREECH EXTRACTION
	72.6 - (ICD9) FORCEPS APPLICATION TO AFTERCOMING HEAD
	72.7 - (ICD9) VACUUM EXTRACTION
	72.71 - (ICD9) VACUUM EXTRACTION WITH EPISIOTOMY
	72.79 - (ICD9) OTHER VACUUM EXTRACTION
	72.8 - (ICD9) OTHER SPECIFIED INSTRUMENTAL DELIVERY
	72.9 - (ICD9) UNSPECIFIED INSTRUMENTAL DELIVERY
	73.22 - (ICD9) INTERNAL AND COMBINED VERSION WITH EXTRACTION
	73.59 - (ICD9) OTHER MANUALLY ASSISTED DELIVERY
	73.6 - (ICD9) EPISIOTOMY
	74.0 - (ICD9) CLASSICAL CESAREAN SECTION
	74.1 - (ICD9) LOW CERVICAL CESAREAN SECTION
	74.2 - (ICD9) EXTRAPERITONEAL CESAREAN SECTION
	74.4 - (ICD9) CESAREAN SECTION OF OTHER SPECIFIED TYPE
	74.99 - (ICD9) OTHER CESAREAN SECTION OF UNSPECIFIED TYPE
	59409 - (HCPCS) Vaginal delivery only (with or without episiotomy and/or forceps) / Vaginal delivery only (with or without episiotomy and/or forceps);
	59514 - (HCPCS) Cesarean delivery only / Cesarean delivery only;
	59612 - (HCPCS) Vaginal delivery only, after previous cesarean delivery (with or without episiotomy and/or forceps) / Vaginal delivery only, after previous cesarean delivery (with or without episiotomy and/or forceps);
	59620 - (HCPCS) Cesarean delivery only, following attempted vaginal delivery after previous cesarean delivery / Cesarean delivery only, following attempted vaginal delivery after previous cesarean delivery;
	The occurrence of Inpatient with the following attributes:
	DRG Code is any of: { "370", "372", "373", "374", "375", "765", "766", "767", "768", "774", "775", "371" }
	370
	372
	373
	374
	375
	765
	766
	767
	768
	774
	775
	371
Live births (for multiparous)
This event measure was defined as occurring when any of the following criteria were met:
	The occurrence of Inpatient with the following attributes:
	Diagnosis Code (Any Position), ICD-9 is any of: { "650", "669.7", "669.70", "669.71", "V27", "V27.0", "V27.1", "V27.2", "V27.3", "V27.4", "V27.5", "V27.6", "V27.7", "V27.9" }
	650 - NORMAL DELIVERY
	669.7 - CESAREAN DELIVERY WITHOUT MENTION OF INDICATION
	669.70 - CESAREAN DELIVERY WITHOUT INDICATION UNSPECIFIED AS TO EPISODE OF CARE
	669.71 - CESAREAN DELIVERY WITHOUT INDICATION DELIVERED WITH OR WITHOUT ANTEPARTUM CONDITION
	V27 - OUTCOME OF DELIVERY
	V27.0 - MOTHER WITH SINGLE LIVEBORN
	V27.1 - MOTHER WITH SINGLE STILLBORN
	V27.2 - MOTHER WITH TWINS BOTH LIVEBORN
	V27.3 - MOTHER WITH TWINS ONE LIVEBORN AND ONE STILLBORN
	V27.4 - MOTHER WITH TWINS BOTH STILLBORN
	V27.5 - MOTHER WITH OTHER MULTIPLE BIRTH ALL LIVEBORN
	V27.6 - MOTHER WITH OTHER MULTIPLE BIRTH SOME LIVEBORN
	V27.7 - MOTHER WITH OTHER MULTIPLE BIRTH ALL STILLBORN
	V27.9 - MOTHER WITH UNSPECIFIED OUTCOME OF DELIVERY
	The occurrence of Inpatient with the following attributes:
	Procedure Code (Any Position) is any of: { "72", "72.0", "72.1", "72.2", "72.21", "72.29", "72.3", "72.31", "72.39", "72.4", "72.5", "72.51", "72.52", "72.53", "72.54", "72.6", "72.7", "72.71", "72.79", "72.8", "72.9", "73.22", "73.59", "73.6", "74.0", "74.1", "74.2", "74.4", "74.99", "59409", "59514", "59612", "59620" }
	72 - (ICD9) FORCEPS, VACUUM, AND BREECH DELIVERY
	72.0 - (ICD9) LOW FORCEPS OPERATION
	72.1 - (ICD9) LOW FORCEPS OPERATION WITH EPISIOTOMY
	72.2 - (ICD9) MID FORCEPS OPERATION
	72.21 - (ICD9) MID FORCEPS OPERATION WITH EPISIOTOMY
	72.29 - (ICD9) OTHER MID FORCEPS OPERATION
	72.3 - (ICD9) HIGH FORCEPS OPERATION
	72.31 - (ICD9) HIGH FORCEPS OPERATION WITH EPISIOTOMY
	72.39 - (ICD9) OTHER HIGH FORCEPS OPERATION
	72.4 - (ICD9) FORCEPS ROTATION OF FETAL HEAD
	72.5 - (ICD9) BREECH EXTRACTION
	72.51 - (ICD9) PARTIAL BREECH EXTRACTION WITH FORCEPS TO AFTERCOMING HEAD
	72.52 - (ICD9) OTHER PARTIAL BREECH EXTRACTION
	72.53 - (ICD9) TOTAL BREECH EXTRACTION WITH FORCEPS TO AFTERCOMING HEAD
	72.54 - (ICD9) OTHER TOTAL BREECH EXTRACTION
	72.6 - (ICD9) FORCEPS APPLICATION TO AFTERCOMING HEAD
	72.7 - (ICD9) VACUUM EXTRACTION
	72.71 - (ICD9) VACUUM EXTRACTION WITH EPISIOTOMY
	72.79 - (ICD9) OTHER VACUUM EXTRACTION
	72.8 - (ICD9) OTHER SPECIFIED INSTRUMENTAL DELIVERY
	72.9 - (ICD9) UNSPECIFIED INSTRUMENTAL DELIVERY
	73.22 - (ICD9) INTERNAL AND COMBINED VERSION WITH EXTRACTION
	73.59 - (ICD9) OTHER MANUALLY ASSISTED DELIVERY
	73.6 - (ICD9) EPISIOTOMY
	74.0 - (ICD9) CLASSICAL CESAREAN SECTION
	74.1 - (ICD9) LOW CERVICAL CESAREAN SECTION
	74.2 - (ICD9) EXTRAPERITONEAL CESAREAN SECTION
	74.4 - (ICD9) CESAREAN SECTION OF OTHER SPECIFIED TYPE
	74.99 - (ICD9) OTHER CESAREAN SECTION OF UNSPECIFIED TYPE
	59409 - (HCPCS) Vaginal delivery only (with or without episiotomy and/or forceps) / Vaginal delivery only (with or without episiotomy and/or forceps);
	59514 - (HCPCS) Cesarean delivery only / Cesarean delivery only;
	59612 - (HCPCS) Vaginal delivery only, after previous cesarean delivery (with or without episiotomy and/or forceps) / Vaginal delivery only, after previous cesarean delivery (with or without episiotomy and/or forceps);
	59620 - (HCPCS) Cesarean delivery only, following attempted vaginal delivery after previous cesarean delivery / Cesarean delivery only, following attempted vaginal delivery after previous cesarean delivery;
	The occurrence of Inpatient with the following attributes:
	DRG Code is any of: { "370", "372", "373", "374", "375", "765", "766", "767", "768", "774", "775", "371" }
	370
	372
	373
	374
	375
	765
	766
	767
	768
	774
	775
	371
Medications - Hyperestrogenic OS
This event measure was defined as occurring when any of the following criteria were met:
	The occurrence of Drug with the following attributes:
	Generic Name is any of: { "CETRORELIX ACETATE", "CHORIOGONADOTROPIN ALFA", "CLOMIPHENE CITRATE", "FOLLITROPIN ALFA, RECOMBINANT", "FOLLITROPIN BETA,RECOMB/GANIRELIX ACETATE", "FOLLITROPIN BETA,RECOMBINANT", "GANIRELIX ACETATE", "GONADORELIN ACETATE", "GONADORELIN HCL", "HISTRELIN ACETATE", "LUTROPIN ALFA", "UROFOLLITROPIN", "MENOTROPINS" }
	CETRORELIX ACETATE
	CHORIOGONADOTROPIN ALFA
	CLOMIPHENE CITRATE
	FOLLITROPIN ALFA, RECOMBINANT
	FOLLITROPIN BETA,RECOMB/GANIRELIX ACETATE
	FOLLITROPIN BETA,RECOMBINANT
	GANIRELIX ACETATE
	GONADORELIN ACETATE
	GONADORELIN HCL
	HISTRELIN ACETATE
	LUTROPIN ALFA
	UROFOLLITROPIN
	MENOTROPINS
Medications - NON-Hyperestrogenic OS
This event measure was defined as occurring when any of the following criteria were met:
	The occurrence of Drug with the following attributes:
	Generic Name is any of: { "ANASTROZOLE", "LETROZOLE", "RIBOCICLIB SUCCINATE/LETROZOLE", "AMINOGLUTETHIMIDE", "EXEMESTANE" }
	ANASTROZOLE
	LETROZOLE
	RIBOCICLIB SUCCINATE/LETROZOLE
	AMINOGLUTETHIMIDE
	EXEMESTANE
Mild Preeclampsia
This event measure was defined as occurring when any of the following criteria were met:
	The occurrence of Inpatient with the following attributes:
	Diagnosis Code (Any Position), ICD-9 is any of: { "642.40", "642.41", "642.42", "642.43", "642.44" }
	642.40 - MILD OR UNSPECIFIED PRE-ECLAMPSIA UNSPECIFIED AS TO EPISODE OF CARE
	642.41 - MILD OR UNSPECIFIED PRE-ECLAMPSIA WITH DELIVERY
	642.42 - MILD OR UNSPECIFIED PRE-ECLAMPSIA WITH DELIVERY WITH POSTPARTUM COMPLICATION
	642.43 - MILD OR UNSPECIFIED PRE-ECLAMPSIA ANTEPARTUM
	642.44 - MILD OR UNSPECIFIED PRE-ECLAMPSIA POSTPARTUM
Molar pregnancy
This event measure was defined as occurring when any of the following criteria were met:
	The occurrence of Inpatient with the following attributes:
	Diagnosis Code (Any Position), ICD-9 is any of: { "630" }
	630 - HYDATIDIFORM MOLE
	The occurrence of Outpatient with the following attributes:
	Diagnosis Code (Any Position), ICD-9 is any of: { "630" }
	630 - HYDATIDIFORM MOLE
Multiple Gestation
This event measure was defined as occurring when any of the following criteria were met:
	The occurrence of Inpatient with the following attributes:
	Diagnosis Code (Any Position), ICD-9 is any of: { "651", "651.0", "651.00", "651.01", "651.03", "651.1", "651.10", "651.11", "651.13", "651.2", "651.20", "651.21", "651.23", "651.3", "651.30", "651.31", "651.33", "651.4", "651.40", "651.41", "651.43", "651.5", "651.50", "651.51", "651.53", "651.6", "651.60", "651.61", "651.63", "651.7", "651.70", "651.71", "651.73", "651.8", "651.80", "651.81", "…
	651 - MULTIPLE GESTATION
	651.0 - TWIN PREGNANCY
	651.00 - TWIN PREGNANCY UNSPECIFIED AS TO EPISODE OF CARE
	651.01 - TWIN PREGNANCY DELIVERED
	651.03 - TWIN PREGNANCY ANTEPARTUM CONDITION OR COMPLICATION
	651.1 - TRIPLET PREGNANCY
	651.10 - TRIPLET PREGNANCY UNSPECIFIED AS TO EPISODE OF CARE
	651.11 - TRIPLET PREGNANCY DELIVERED
	651.13 - TRIPLET PREGNANCY ANTEPARTUM CONDITION OR COMPLICATION
	651.2 - QUADRUPLET PREGNANCY
	651.20 - QUADRUPLET PREGNANCY UNSPECIFIED AS TO EPISODE OF CARE
	651.21 - QUADRUPLET PREGNANCY DELIVERED
	651.23 - QUADRUPLET PREGNANCY ANTEPARTUM CONDITION OR COMPLICATION
	651.3 - TWIN PREGNANCY WITH FETAL LOSS AND RETENTION OF ONE FETUS
	651.30 - TWIN PREGNANCY WITH FETAL LOSS AND RETENTION OF ONE FETUS UNSPECIFIED AS TO EPISODE OF CARE OR NOT APPLICABLE
	651.31 - TWIN PREGNANCY WITH FETAL LOSS AND RETENTION OF ONE FETUS DELIVERED WITH OR WITHOUT ANTEPARTUM CONDITION
	651.33 - TWIN PREGNANCY WITH FETAL LOSS AND RETENTION OF ONE FETUS ANTEPARTUM CONDITION OR COMPLICATION
	651.4 - TRIPLET PREGNANCY WITH FETAL LOSS AND RETENTION OF ONE OR MORE FETUS(ES))
	651.40 - TRIPLET PREGNANCY WITH FETAL LOSS AND RETENTION OF ONE OR MORE FETUS(ES) UNSPECIFIED AS TO EPISODE OF CARE OR NOT APPLICABLE
	651.41 - TRIPLET PREGNANCY WITH FETAL LOSS AND RETENTION OF ONE OR MORE FETUS(ES) DELIVERED WITH OR WITHOUT ANTEPARTUM CONDITION
	651.43 - TRIPLET PREGNANCY WITH FETAL LOSS AND RETENTION OF ONE OR MORE FETUS(ES) ANTEPARTUM CONDITION OR COMPLICATION
	651.5 - QUADRUPLET PREGNANCY WITH FETAL LOSS AND RETENTION OF ONE OR MORE FETUS(ES)
	651.50 - QUADRUPLET PREGNANCY WITH FETAL LOSS AND RETENTION OF ONE OR MORE FETUS(ES) UNSPECIFIED AS TO EPISODE OF CARE OR NOT APPLICABLE
	651.51 - QUADRUPLET PREGNANCY WITH FETAL LOSS AND RETENTION OF ONE OR MORE FETUS(ES) DELIVERED WITH OR WITHOUT ANTEPARTUM CONDITION
	651.53 - QUADRUPLET PREGNANCY WITH FETAL LOSS AND RETENTION OF ONE OR MORE FETUS(ES) ANTEPARTUM CONDITION OR COMPLICATION
	651.6 - OTHER MULTIPLE PREGNANCY WITH FETAL LOSS AND RETENTION OF ONE OR MORE FETUS(ES)
	651.60 - OTHER MULTIPLE PREGNANCY WITH FETAL LOSS AND RETENTION OF ONE OR MORE FETUS(ES) UNSPECIFIED AS TO EPISODE OF CARE
	651.61 - OTHER MULTIPLE PREGNANCY WITH FETAL LOSS AND RETENTION OF ONE OR MORE FETUS(ES) DELIVERED WITH OR WITHOUT ANTEPARTUM CONDITION
	651.63 - OTHER MULTIPLE PREGNANCY WITH FETAL LOSS AND RETENTION OF ONE OR MORE FETUS(ES) ANTEPARTUM CONDITION OR COMPLICATION
	651.7 - MULTIPLE GESTATION FOLLOWING (ELECTIVE) FETAL REDUCTION
	651.70 - MULTIPLE GESTATION FOLLOWING (ELECTIVE) FETAL REDUCTION UNSPECIFIED
	651.71 - MULTIPLE GESTATION FOLLOWING (ELECTIVE) FETAL REDUCTION DELIVERED WITH OR WITHOUT ANTEPARTUM CONDITION
	651.73 - MULTIPLE GESTATION FOLLOWING (ELECTIVE) FETAL REDUCTION ANTEPARTUM CONDITION OR COMPLICATION
	651.8 - OTHER SPECIFIED MULTIPLE GESTATION
	651.80 - OTHER SPECIFIED MULTIPLE GESTATION UNSPECIFIED AS TO EPISODE OF CARE
	651.81 - OTHER SPECIFIED MULTIPLE GESTATION DELIVERED
	651.83 - OTHER SPECIFIED MULTIPLE GESTATION ANTEPARTUM CONDITION OR COMPLICATION
	651.9 - UNSPECIFIED MULTIPLE GESTATION
	651.90 - UNSPECIFIED MULTIPLE GESTATION UNSPECIFIED AS TO EPISODE OF CARE
	651.91 - UNSPECIFIED MULTIPLE GESTATION DELIVERED
	651.93 - UNSPECIFIED MULTIPLE GESTATION ANTEPARTUM CONDITION OR COMPLICATION
	V27.2 - MOTHER WITH TWINS BOTH LIVEBORN
	V27.3 - MOTHER WITH TWINS ONE LIVEBORN AND ONE STILLBORN
	V27.4 - MOTHER WITH TWINS BOTH STILLBORN
	V27.5 - MOTHER WITH OTHER MULTIPLE BIRTH ALL LIVEBORN
	V27.6 - MOTHER WITH OTHER MULTIPLE BIRTH SOME LIVEBORN
	V27.7 - MOTHER WITH OTHER MULTIPLE BIRTH ALL STILLBORN
	V91 - MULTIPLE GESTATION PLACENTA STATUS
	V91.0 - TWIN GESTATION PLACENTA STATUS
	V91.00 - TWIN GESTATION UNSPECIFIED NUMBER OF PLACENTA UNSPECIFIED NUMBER OF AMNIOTIC SACS
	V91.01 - TWIN GESTATION MONOCHORIONIC/MONOAMNIOTIC (ONE PLACENTA ONE AMNIOTIC SAC)
	V91.02 - TWIN GESTATION MONOCHORIONIC/DIAMNIOTIC (ONE PLACENTA TWO AMNIOTIC SACS)
	V91.03 - TWIN GESTATION DICHORIONIC/DIAMNIOTIC (TWO PLACENTAE TWO AMNIOTIC SACS)
	V91.09 - TWIN GESTATION UNABLE TO DETERMINE NUMBER OF PLACENTA AND NUMBER OF AMNIOTIC SACS
	V91.1 - TRIPLET GESTATION PLACENTA STATUS
	V91.10 - TRIPLET GESTATION UNSPECIFIED NUMBER OF PLACENTA UNSPECIFIED NUMBER OF AMNIOTIC SACS
	V91.11 - TRIPLET GESTATION WITH TWO OR MORE MONOCHORIONIC FETUSES
	V91.12 - TRIPLET GESTATION WITH TWO OR MORE MONOAMNIOTIC FETUSES
	V91.19 - TRIPLET GESTATION UNABLE TO DETERMINE NUMBER OF PLACENTA AND NUMBER OF AMNIOTIC SACS
	V91.2 - QUADRUPLET GESTATION PLACENTA STATUS
	V91.20 - QUADRUPLET GESTATION UNSPECIFIED NUMBER OF PLACENTA UNSPECIFIED NUMBER OF AMNIOTIC SACS
	V91.21 - QUADRUPLET GESTATION WITH TWO OR MORE MONOCHORIONIC FETUSES
	V91.22 - QUADRUPLET GESTATION WITH TWO OR MORE MONOAMNIOTIC FETUSES
	V91.29 - QUADRUPLET GESTATION UNABLE TO DETERMINE NUMBER OF PLACENTA AND NUMBER OF AMNIOTIC SACS
	V91.9 - OTHER MULTIPLE GESTATION PLACENTA STATUS
	V91.90 - OTHER SPECIFIED MULTIPLE GESTATION UNSPECIFIED NUMBER OF PLACENTA UNSPECIFIED NUMBER OF AMNIOTIC SACS
	V91.91 - OTHER SPECIFIED MULTIPLE GESTATION WITH TWO OR MORE MONOCHORIONIC FETUSES
	V91.92 - OTHER SPECIFIED MULTIPLE GESTATION WITH TWO OR MORE MONOAMNIOTIC FETUSES
	V91.99 - OTHER SPECIFIED MULTIPLE GESTATION UNABLE TO DETERMINE NUMBER OF PLACENTA AND NUMBER OF AMNIOTIC SACS
	The occurrence of Outpatient with the following attributes:
	Diagnosis Code (Any Position), ICD-9 is any of: { "651", "651.0", "651.00", "651.01", "651.03", "651.1", "651.10", "651.11", "651.13", "651.2", "651.20", "651.21", "651.23", "651.3", "651.30", "651.31", "651.33", "651.4", "651.40", "651.41", "651.43", "651.5", "651.50", "651.51", "651.53", "651.6", "651.60", "651.61", "651.63", "651.7", "651.70", "651.71", "651.73", "651.8", "651.80", "651.81", "…
	651 - MULTIPLE GESTATION
	651.0 - TWIN PREGNANCY
	651.00 - TWIN PREGNANCY UNSPECIFIED AS TO EPISODE OF CARE
	651.01 - TWIN PREGNANCY DELIVERED
	651.03 - TWIN PREGNANCY ANTEPARTUM CONDITION OR COMPLICATION
	651.1 - TRIPLET PREGNANCY
	651.10 - TRIPLET PREGNANCY UNSPECIFIED AS TO EPISODE OF CARE
	651.11 - TRIPLET PREGNANCY DELIVERED
	651.13 - TRIPLET PREGNANCY ANTEPARTUM CONDITION OR COMPLICATION
	651.2 - QUADRUPLET PREGNANCY
	651.20 - QUADRUPLET PREGNANCY UNSPECIFIED AS TO EPISODE OF CARE
	651.21 - QUADRUPLET PREGNANCY DELIVERED
	651.23 - QUADRUPLET PREGNANCY ANTEPARTUM CONDITION OR COMPLICATION
	651.3 - TWIN PREGNANCY WITH FETAL LOSS AND RETENTION OF ONE FETUS
	651.30 - TWIN PREGNANCY WITH FETAL LOSS AND RETENTION OF ONE FETUS UNSPECIFIED AS TO EPISODE OF CARE OR NOT APPLICABLE
	651.31 - TWIN PREGNANCY WITH FETAL LOSS AND RETENTION OF ONE FETUS DELIVERED WITH OR WITHOUT ANTEPARTUM CONDITION
	651.33 - TWIN PREGNANCY WITH FETAL LOSS AND RETENTION OF ONE FETUS ANTEPARTUM CONDITION OR COMPLICATION
	651.4 - TRIPLET PREGNANCY WITH FETAL LOSS AND RETENTION OF ONE OR MORE FETUS(ES))
	651.40 - TRIPLET PREGNANCY WITH FETAL LOSS AND RETENTION OF ONE OR MORE FETUS(ES) UNSPECIFIED AS TO EPISODE OF CARE OR NOT APPLICABLE
	651.41 - TRIPLET PREGNANCY WITH FETAL LOSS AND RETENTION OF ONE OR MORE FETUS(ES) DELIVERED WITH OR WITHOUT ANTEPARTUM CONDITION
	651.43 - TRIPLET PREGNANCY WITH FETAL LOSS AND RETENTION OF ONE OR MORE FETUS(ES) ANTEPARTUM CONDITION OR COMPLICATION
	651.5 - QUADRUPLET PREGNANCY WITH FETAL LOSS AND RETENTION OF ONE OR MORE FETUS(ES)
	651.50 - QUADRUPLET PREGNANCY WITH FETAL LOSS AND RETENTION OF ONE OR MORE FETUS(ES) UNSPECIFIED AS TO EPISODE OF CARE OR NOT APPLICABLE
	651.51 - QUADRUPLET PREGNANCY WITH FETAL LOSS AND RETENTION OF ONE OR MORE FETUS(ES) DELIVERED WITH OR WITHOUT ANTEPARTUM CONDITION
	651.53 - QUADRUPLET PREGNANCY WITH FETAL LOSS AND RETENTION OF ONE OR MORE FETUS(ES) ANTEPARTUM CONDITION OR COMPLICATION
	651.6 - OTHER MULTIPLE PREGNANCY WITH FETAL LOSS AND RETENTION OF ONE OR MORE FETUS(ES)
	651.60 - OTHER MULTIPLE PREGNANCY WITH FETAL LOSS AND RETENTION OF ONE OR MORE FETUS(ES) UNSPECIFIED AS TO EPISODE OF CARE
	651.61 - OTHER MULTIPLE PREGNANCY WITH FETAL LOSS AND RETENTION OF ONE OR MORE FETUS(ES) DELIVERED WITH OR WITHOUT ANTEPARTUM CONDITION
	651.63 - OTHER MULTIPLE PREGNANCY WITH FETAL LOSS AND RETENTION OF ONE OR MORE FETUS(ES) ANTEPARTUM CONDITION OR COMPLICATION
	651.7 - MULTIPLE GESTATION FOLLOWING (ELECTIVE) FETAL REDUCTION
	651.70 - MULTIPLE GESTATION FOLLOWING (ELECTIVE) FETAL REDUCTION UNSPECIFIED
	651.71 - MULTIPLE GESTATION FOLLOWING (ELECTIVE) FETAL REDUCTION DELIVERED WITH OR WITHOUT ANTEPARTUM CONDITION
	651.73 - MULTIPLE GESTATION FOLLOWING (ELECTIVE) FETAL REDUCTION ANTEPARTUM CONDITION OR COMPLICATION
	651.8 - OTHER SPECIFIED MULTIPLE GESTATION
	651.80 - OTHER SPECIFIED MULTIPLE GESTATION UNSPECIFIED AS TO EPISODE OF CARE
	651.81 - OTHER SPECIFIED MULTIPLE GESTATION DELIVERED
	651.83 - OTHER SPECIFIED MULTIPLE GESTATION ANTEPARTUM CONDITION OR COMPLICATION
	651.9 - UNSPECIFIED MULTIPLE GESTATION
	651.90 - UNSPECIFIED MULTIPLE GESTATION UNSPECIFIED AS TO EPISODE OF CARE
	651.91 - UNSPECIFIED MULTIPLE GESTATION DELIVERED
	651.93 - UNSPECIFIED MULTIPLE GESTATION ANTEPARTUM CONDITION OR COMPLICATION
	V27.2 - MOTHER WITH TWINS BOTH LIVEBORN
	V27.3 - MOTHER WITH TWINS ONE LIVEBORN AND ONE STILLBORN
	V27.4 - MOTHER WITH TWINS BOTH STILLBORN
	V27.5 - MOTHER WITH OTHER MULTIPLE BIRTH ALL LIVEBORN
	V27.6 - MOTHER WITH OTHER MULTIPLE BIRTH SOME LIVEBORN
	V27.7 - MOTHER WITH OTHER MULTIPLE BIRTH ALL STILLBORN
	V91 - MULTIPLE GESTATION PLACENTA STATUS
	V91.0 - TWIN GESTATION PLACENTA STATUS
	V91.00 - TWIN GESTATION UNSPECIFIED NUMBER OF PLACENTA UNSPECIFIED NUMBER OF AMNIOTIC SACS
	V91.01 - TWIN GESTATION MONOCHORIONIC/MONOAMNIOTIC (ONE PLACENTA ONE AMNIOTIC SAC)
	V91.02 - TWIN GESTATION MONOCHORIONIC/DIAMNIOTIC (ONE PLACENTA TWO AMNIOTIC SACS)
	V91.03 - TWIN GESTATION DICHORIONIC/DIAMNIOTIC (TWO PLACENTAE TWO AMNIOTIC SACS)
	V91.09 - TWIN GESTATION UNABLE TO DETERMINE NUMBER OF PLACENTA AND NUMBER OF AMNIOTIC SACS
	V91.1 - TRIPLET GESTATION PLACENTA STATUS
	V91.10 - TRIPLET GESTATION UNSPECIFIED NUMBER OF PLACENTA UNSPECIFIED NUMBER OF AMNIOTIC SACS
	V91.11 - TRIPLET GESTATION WITH TWO OR MORE MONOCHORIONIC FETUSES
	V91.12 - TRIPLET GESTATION WITH TWO OR MORE MONOAMNIOTIC FETUSES
	V91.19 - TRIPLET GESTATION UNABLE TO DETERMINE NUMBER OF PLACENTA AND NUMBER OF AMNIOTIC SACS
	V91.2 - QUADRUPLET GESTATION PLACENTA STATUS
	V91.20 - QUADRUPLET GESTATION UNSPECIFIED NUMBER OF PLACENTA UNSPECIFIED NUMBER OF AMNIOTIC SACS
	V91.21 - QUADRUPLET GESTATION WITH TWO OR MORE MONOCHORIONIC FETUSES
	V91.22 - QUADRUPLET GESTATION WITH TWO OR MORE MONOAMNIOTIC FETUSES
	V91.29 - QUADRUPLET GESTATION UNABLE TO DETERMINE NUMBER OF PLACENTA AND NUMBER OF AMNIOTIC SACS
	V91.9 - OTHER MULTIPLE GESTATION PLACENTA STATUS
	V91.90 - OTHER SPECIFIED MULTIPLE GESTATION UNSPECIFIED NUMBER OF PLACENTA UNSPECIFIED NUMBER OF AMNIOTIC SACS
	V91.91 - OTHER SPECIFIED MULTIPLE GESTATION WITH TWO OR MORE MONOCHORIONIC FETUSES
	V91.92 - OTHER SPECIFIED MULTIPLE GESTATION WITH TWO OR MORE MONOAMNIOTIC FETUSES
	V91.99 - OTHER SPECIFIED MULTIPLE GESTATION UNABLE TO DETERMINE NUMBER OF PLACENTA AND NUMBER OF AMNIOTIC SACS
Obesity
This event measure was defined as occurring when any of the following criteria were met:
	The occurrence of Inpatient with the following attributes:
	Diagnosis Code (Any Position), ICD-9 is any of: { "278.00", "278.01", "278.03", "649.1", "649.10", "649.11", "649.12", "649.13", "649.14" }
	278.00 - OBESITY UNSPECIFIED
	278.01 - MORBID OBESITY
	278.03 - OBESITY HYPOVENTILATION SYNDROME
	649.1 - OBESITY COMPLICATING PREGNANCY CHILDBIRTH OR THE PUERPERIUM
	649.10 - OBESITY COMPLICATING PREGNANCY CHILDBIRTH OR THE PUERPERIUM UNSPECIFIED AS TO EPISODE OF CARE OR NOT APPLICABLE
	649.11 - OBESITY COMPLICATING PREGNANCY CHILDBIRTH OR THE PUERPERIUM DELIVERED WITH OR WITHOUT MENTION OF ANTEPARTUM CONDITION
	649.12 - OBESITY COMPLICATING PREGNANCY CHILDBIRTH OR THE PUERPERIUM DELIVERED WITH MENTION OF POSTPARTUM COMPLICATION
	649.13 - OBESITY COMPLICATING PREGNANCY CHILDBIRTH OR THE PUERPERIUM ANTEPARTUM CONDITION OR COMPLICATION
	649.14 - OBESITY COMPLICATING PREGNANCY CHILDBIRTH OR THE PUERPERIUM POSTPARTUM CONDITION OR COMPLICATION
	The occurrence of Outpatient with the following attributes:
	Diagnosis Code (Any Position), ICD-9 is any of: { "278.00", "278.01", "278.03", "649.1", "649.10", "649.11", "649.12", "649.13", "649.14" }
	278.00 - OBESITY UNSPECIFIED
	278.01 - MORBID OBESITY
	278.03 - OBESITY HYPOVENTILATION SYNDROME
	649.1 - OBESITY COMPLICATING PREGNANCY CHILDBIRTH OR THE PUERPERIUM
	649.10 - OBESITY COMPLICATING PREGNANCY CHILDBIRTH OR THE PUERPERIUM UNSPECIFIED AS TO EPISODE OF CARE OR NOT APPLICABLE
	649.11 - OBESITY COMPLICATING PREGNANCY CHILDBIRTH OR THE PUERPERIUM DELIVERED WITH OR WITHOUT MENTION OF ANTEPARTUM CONDITION
	649.12 - OBESITY COMPLICATING PREGNANCY CHILDBIRTH OR THE PUERPERIUM DELIVERED WITH MENTION OF POSTPARTUM COMPLICATION
	649.13 - OBESITY COMPLICATING PREGNANCY CHILDBIRTH OR THE PUERPERIUM ANTEPARTUM CONDITION OR COMPLICATION
	649.14 - OBESITY COMPLICATING PREGNANCY CHILDBIRTH OR THE PUERPERIUM POSTPARTUM CONDITION OR COMPLICATION
Pregestational Diabetes IP
This event measure was defined as occurring when any of the following criteria were met:
	The occurrence of Inpatient with the following attributes:
	Diagnosis Code (Any Position), ICD-9 is any of: { "250.90", "250.91", "250.92", "250.93", "648.00", "648.01", "648.02", "648.03", "648.04", "250.0", "250.00", "250.01", "250.02", "250.03", "250.1", "250.10", "250.11", "250.12", "250.13", "250.2", "250.20", "250.21", "250.22", "250.23", "250.3", "250.30", "250.31", "250.32", "250.33", "250.4", "250.40", "250.41", "250.42", "250.43", "250.5", "250.…
	250.90 - DIABETES WITH UNSPECIFIED COMPLICATION TYPE II OR UNSPECIFIED TYPE NOT STATED AS UNCONTROLLED
	250.91 - DIABETES WITH UNSPECIFIED COMPLICATION TYPE I [JUVENILE TYPE] NOT STATED AS UNCONTROLLED
	250.92 - DIABETES WITH UNSPECIFIED COMPLICATION TYPE II OR UNSPECIFIED TYPE UNCONTROLLED
	250.93 - DIABETES WITH UNSPECIFIED COMPLICATION TYPE I [JUVENILE TYPE] UNCONTROLLED
	648.00 - DIABETES MELLITUS OF MOTHER COMPLICATING PREGNANCY CHILDBIRTH OR THE PUERPERIUM UNSPECIFIED AS TO EPISODE OF CARE
	648.01 - DIABETES MELLITUS OF MOTHER WITH DELIVERY
	648.02 - DIABETES MELLITUS OF MOTHER WITH DELIVERY WITH POSTPARTUM COMPLICATION
	648.03 - ANTEPARTUM DIABETES MELLITUS
	648.04 - POSTPARTUM DIABETES MELLITUS
	250.0 - DIABETES MELLITUS WITHOUT MENTION OF COMPLICATION
	250.00 - DIABETES MELLITUS WITHOUT MENTION OF COMPLICATION TYPE II OR UNSPECIFIED TYPE NOT STATED AS UNCONTROLLED
	250.01 - DIABETES MELLITUS WITHOUT MENTION OF COMPLICATION TYPE I [JUVENILE TYPE] NOT STATED AS UNCONTROLLED
	250.02 - DIABETES MELLITUS WITHOUT MENTION OF COMPLICATION TYPE II OR UNSPECIFIED TYPE UNCONTROLLED
	250.03 - DIABETES MELLITUS WITHOUT MENTION OF COMPLICATION TYPE I [JUVENILE TYPE] UNCONTROLLED
	250.1 - DIABETES WITH KETOACIDOSIS
	250.10 - DIABETES WITH KETOACIDOSIS TYPE II OR UNSPECIFIED TYPE NOT STATED AS UNCONTROLLED
	250.11 - DIABETES WITH KETOACIDOSIS TYPE I [JUVENILE TYPE] NOT STATED AS UNCONTROLLED
	250.12 - DIABETES WITH KETOACIDOSIS TYPE II OR UNSPECIFIED TYPE UNCONTROLLED
	250.13 - DIABETES WITH KETOACIDOSIS TYPE I [JUVENILE TYPE] UNCONTROLLED
	250.2 - DIABETES WITH HYPEROSMOLARITY
	250.20 - DIABETES WITH HYPEROSMOLARITY TYPE II OR UNSPECIFIED TYPE NOT STATED AS UNCONTROLLED
	250.21 - DIABETES WITH HYPEROSMOLARITY TYPE I [JUVENILE TYPE] NOT STATED AS UNCONTROLLED
	250.22 - DIABETES WITH HYPEROSMOLARITY TYPE II OR UNSPECIFIED TYPE UNCONTROLLED
	250.23 - DIABETES WITH HYPEROSMOLARITY TYPE I [JUVENILE TYPE] UNCONTROLLED
	250.3 - DIABETES WITH OTHER COMA
	250.30 - DIABETES WITH OTHER COMA TYPE II OR UNSPECIFIED TYPE NOT STATED AS UNCONTROLLED
	250.31 - DIABETES WITH OTHER COMA TYPE I [JUVENILE TYPE] NOT STATED AS UNCONTROLLED
	250.32 - DIABETES WITH OTHER COMA TYPE II OR UNSPECIFIED TYPE UNCONTROLLED
	250.33 - DIABETES WITH OTHER COMA TYPE I [JUVENILE TYPE] UNCONTROLLED
	250.4 - DIABETES WITH RENAL MANIFESTATIONS
	250.40 - DIABETES WITH RENAL MANIFESTATIONS TYPE II OR UNSPECIFIED TYPE NOT STATED AS UNCONTROLLED
	250.41 - DIABETES WITH RENAL MANIFESTATIONS TYPE I [JUVENILE TYPE] NOT STATED AS UNCONTROLLED
	250.42 - DIABETES WITH RENAL MANIFESTATIONS TYPE II OR UNSPECIFIED TYPE UNCONTROLLED
	250.43 - DIABETES WITH RENAL MANIFESTATIONS TYPE I [JUVENILE TYPE] UNCONTROLLED
	250.5 - DIABETES WITH OPHTHALMIC MANIFESTATIONS
	250.50 - DIABETES WITH OPHTHALMIC MANIFESTATIONS TYPE II OR UNSPECIFIED TYPE NOT STATED AS UNCONTROLLED
	250.51 - DIABETES WITH OPHTHALMIC MANIFESTATIONS TYPE I [JUVENILE TYPE] NOT STATED AS UNCONTROLLED
	250.52 - DIABETES WITH OPHTHALMIC MANIFESTATIONS TYPE II OR UNSPECIFIED TYPE UNCONTROLLED
	250.53 - DIABETES WITH OPHTHALMIC MANIFESTATIONS TYPE I [JUVENILE TYPE] UNCONTROLLED
	250.6 - DIABETES WITH NEUROLOGICAL MANIFESTATIONS
	250.60 - DIABETES WITH NEUROLOGICAL MANIFESTATIONS TYPE II OR UNSPECIFIED TYPE NOT STATED AS UNCONTROLLED
	250.61 - DIABETES WITH NEUROLOGICAL MANIFESTATIONS TYPE I [JUVENILE TYPE] NOT STATED AS UNCONTROLLED
	250.62 - DIABETES WITH NEUROLOGICAL MANIFESTATIONS TYPE II OR UNSPECIFIED TYPE UNCONTROLLED
	250.63 - DIABETES WITH NEUROLOGICAL MANIFESTATIONS TYPE I [JUVENILE TYPE] UNCONTROLLED
	250.7 - DIABETES WITH PERIPHERAL CIRCULATORY DISORDERS
	250.70 - DIABETES WITH PERIPHERAL CIRCULATORY DISORDERS TYPE II OR UNSPECIFIED TYPE NOT STATED AS UNCONTROLLED
	250.71 - DIABETES WITH PERIPHERAL CIRCULATORY DISORDERS TYPE I [JUVENILE TYPE] NOT STATED AS UNCONTROLLED
	250.72 - DIABETES WITH PERIPHERAL CIRCULATORY DISORDERS TYPE II OR UNSPECIFIED TYPE UNCONTROLLED
	250.73 - DIABETES WITH PERIPHERAL CIRCULATORY DISORDERS TYPE I [JUVENILE TYPE] UNCONTROLLED
	250.8 - DIABETES WITH OTHER SPECIFIED MANIFESTATIONS
	250.80 - DIABETES WITH OTHER SPECIFIED MANIFESTATIONS TYPE II OR UNSPECIFIED TYPE NOT STATED AS UNCONTROLLED
	250.81 - DIABETES WITH OTHER SPECIFIED MANIFESTATIONS TYPE I [JUVENILE TYPE] NOT STATED AS UNCONTROLLED
	250.82 - DIABETES WITH OTHER SPECIFIED MANIFESTATIONS TYPE II OR UNSPECIFIED TYPE UNCONTROLLED
	250.83 - DIABETES WITH OTHER SPECIFIED MANIFESTATIONS TYPE I [JUVENILE TYPE] UNCONTROLLED
Pregestational Diabetes OP
This event measure was defined as occurring when any of the following criteria were met:
	The occurrence of Outpatient with the following attributes:
	Diagnosis Code (Any Position), ICD-9 is any of: { "250.0", "250.00", "250.01", "250.02", "250.03", "250.1", "250.10", "250.11", "250.12", "250.13", "250.2", "250.20", "250.21", "250.22", "250.23", "250.3", "250.30", "250.31", "250.32", "250.33", "250.4", "250.40", "250.41", "250.42", "250.43", "250.5", "250.50", "250.51", "250.52", "250.53", "250.6", "250.60", "250.61", "250.62", "250.63", "250.7…
	250.0 - DIABETES MELLITUS WITHOUT MENTION OF COMPLICATION
	250.00 - DIABETES MELLITUS WITHOUT MENTION OF COMPLICATION TYPE II OR UNSPECIFIED TYPE NOT STATED AS UNCONTROLLED
	250.01 - DIABETES MELLITUS WITHOUT MENTION OF COMPLICATION TYPE I [JUVENILE TYPE] NOT STATED AS UNCONTROLLED
	250.02 - DIABETES MELLITUS WITHOUT MENTION OF COMPLICATION TYPE II OR UNSPECIFIED TYPE UNCONTROLLED
	250.03 - DIABETES MELLITUS WITHOUT MENTION OF COMPLICATION TYPE I [JUVENILE TYPE] UNCONTROLLED
	250.1 - DIABETES WITH KETOACIDOSIS
	250.10 - DIABETES WITH KETOACIDOSIS TYPE II OR UNSPECIFIED TYPE NOT STATED AS UNCONTROLLED
	250.11 - DIABETES WITH KETOACIDOSIS TYPE I [JUVENILE TYPE] NOT STATED AS UNCONTROLLED
	250.12 - DIABETES WITH KETOACIDOSIS TYPE II OR UNSPECIFIED TYPE UNCONTROLLED
	250.13 - DIABETES WITH KETOACIDOSIS TYPE I [JUVENILE TYPE] UNCONTROLLED
	250.2 - DIABETES WITH HYPEROSMOLARITY
	250.20 - DIABETES WITH HYPEROSMOLARITY TYPE II OR UNSPECIFIED TYPE NOT STATED AS UNCONTROLLED
	250.21 - DIABETES WITH HYPEROSMOLARITY TYPE I [JUVENILE TYPE] NOT STATED AS UNCONTROLLED
	250.22 - DIABETES WITH HYPEROSMOLARITY TYPE II OR UNSPECIFIED TYPE UNCONTROLLED
	250.23 - DIABETES WITH HYPEROSMOLARITY TYPE I [JUVENILE TYPE] UNCONTROLLED
	250.3 - DIABETES WITH OTHER COMA
	250.30 - DIABETES WITH OTHER COMA TYPE II OR UNSPECIFIED TYPE NOT STATED AS UNCONTROLLED
	250.31 - DIABETES WITH OTHER COMA TYPE I [JUVENILE TYPE] NOT STATED AS UNCONTROLLED
	250.32 - DIABETES WITH OTHER COMA TYPE II OR UNSPECIFIED TYPE UNCONTROLLED
	250.33 - DIABETES WITH OTHER COMA TYPE I [JUVENILE TYPE] UNCONTROLLED
	250.4 - DIABETES WITH RENAL MANIFESTATIONS
	250.40 - DIABETES WITH RENAL MANIFESTATIONS TYPE II OR UNSPECIFIED TYPE NOT STATED AS UNCONTROLLED
	250.41 - DIABETES WITH RENAL MANIFESTATIONS TYPE I [JUVENILE TYPE] NOT STATED AS UNCONTROLLED
	250.42 - DIABETES WITH RENAL MANIFESTATIONS TYPE II OR UNSPECIFIED TYPE UNCONTROLLED
	250.43 - DIABETES WITH RENAL MANIFESTATIONS TYPE I [JUVENILE TYPE] UNCONTROLLED
	250.5 - DIABETES WITH OPHTHALMIC MANIFESTATIONS
	250.50 - DIABETES WITH OPHTHALMIC MANIFESTATIONS TYPE II OR UNSPECIFIED TYPE NOT STATED AS UNCONTROLLED
	250.51 - DIABETES WITH OPHTHALMIC MANIFESTATIONS TYPE I [JUVENILE TYPE] NOT STATED AS UNCONTROLLED
	250.52 - DIABETES WITH OPHTHALMIC MANIFESTATIONS TYPE II OR UNSPECIFIED TYPE UNCONTROLLED
	250.53 - DIABETES WITH OPHTHALMIC MANIFESTATIONS TYPE I [JUVENILE TYPE] UNCONTROLLED
	250.6 - DIABETES WITH NEUROLOGICAL MANIFESTATIONS
	250.60 - DIABETES WITH NEUROLOGICAL MANIFESTATIONS TYPE II OR UNSPECIFIED TYPE NOT STATED AS UNCONTROLLED
	250.61 - DIABETES WITH NEUROLOGICAL MANIFESTATIONS TYPE I [JUVENILE TYPE] NOT STATED AS UNCONTROLLED
	250.62 - DIABETES WITH NEUROLOGICAL MANIFESTATIONS TYPE II OR UNSPECIFIED TYPE UNCONTROLLED
	250.63 - DIABETES WITH NEUROLOGICAL MANIFESTATIONS TYPE I [JUVENILE TYPE] UNCONTROLLED
	250.7 - DIABETES WITH PERIPHERAL CIRCULATORY DISORDERS
	250.70 - DIABETES WITH PERIPHERAL CIRCULATORY DISORDERS TYPE II OR UNSPECIFIED TYPE NOT STATED AS UNCONTROLLED
	250.71 - DIABETES WITH PERIPHERAL CIRCULATORY DISORDERS TYPE I [JUVENILE TYPE] NOT STATED AS UNCONTROLLED
	250.72 - DIABETES WITH PERIPHERAL CIRCULATORY DISORDERS TYPE II OR UNSPECIFIED TYPE UNCONTROLLED
	250.73 - DIABETES WITH PERIPHERAL CIRCULATORY DISORDERS TYPE I [JUVENILE TYPE] UNCONTROLLED
	250.8 - DIABETES WITH OTHER SPECIFIED MANIFESTATIONS
	250.80 - DIABETES WITH OTHER SPECIFIED MANIFESTATIONS TYPE II OR UNSPECIFIED TYPE NOT STATED AS UNCONTROLLED
	250.81 - DIABETES WITH OTHER SPECIFIED MANIFESTATIONS TYPE I [JUVENILE TYPE] NOT STATED AS UNCONTROLLED
	250.82 - DIABETES WITH OTHER SPECIFIED MANIFESTATIONS TYPE II OR UNSPECIFIED TYPE UNCONTROLLED
	250.83 - DIABETES WITH OTHER SPECIFIED MANIFESTATIONS TYPE I [JUVENILE TYPE] UNCONTROLLED
	250.90 - DIABETES WITH UNSPECIFIED COMPLICATION TYPE II OR UNSPECIFIED TYPE NOT STATED AS UNCONTROLLED
	250.91 - DIABETES WITH UNSPECIFIED COMPLICATION TYPE I [JUVENILE TYPE] NOT STATED AS UNCONTROLLED
	250.92 - DIABETES WITH UNSPECIFIED COMPLICATION TYPE II OR UNSPECIFIED TYPE UNCONTROLLED
	250.93 - DIABETES WITH UNSPECIFIED COMPLICATION TYPE I [JUVENILE TYPE] UNCONTROLLED
	648.00 - DIABETES MELLITUS OF MOTHER COMPLICATING PREGNANCY CHILDBIRTH OR THE PUERPERIUM UNSPECIFIED AS TO EPISODE OF CARE
	648.01 - DIABETES MELLITUS OF MOTHER WITH DELIVERY
	648.02 - DIABETES MELLITUS OF MOTHER WITH DELIVERY WITH POSTPARTUM COMPLICATION
	648.03 - ANTEPARTUM DIABETES MELLITUS
	648.04 - POSTPARTUM DIABETES MELLITUS
Pregestational diabetes
This measure was defined as matching any of the following groups:
1. New Sequence
	1.1. The occurrence of Pregestational Diabetes IP.
2. New Sequence
	2.1. The occurrence of Pregestational Diabetes OP; and
	2.2. The occurrence of Pregestational Diabetes OP, starting at least 30 days after the start of 2.1.
The event of interest in this group is 2.2.
Pregnancies with a complication following a molar pregnancy, abortion, termination, and ectopic pregnancy
This event measure was defined as occurring when any of the following criteria were met:
	The occurrence of Inpatient with the following attributes:
	Diagnosis Code (Any Position), ICD-9 is any of: { "639", "639.0", "639.1", "639.2", "639.3", "639.4", "639.5", "639.6", "639.8", "639.9" }
	639 - COMPLICATIONS FOLLOWING ABORTION AND ECTOPIC AND MOLAR PREGNANCIES
	639.0 - GENITAL TRACT AND PELVIC INFECTION FOLLOWING ABORTION OR ECTOPIC AND MOLAR PREGNANCIES
	639.1 - DELAYED OR EXCESSIVE HEMORRHAGE FOLLOWING ABORTION OR ECTOPIC AND MOLAR PREGNANCIES
	639.2 - DAMAGE TO PELVIC ORGANS AND TISSUES FOLLOWING ABORTION OR ECTOPIC AND MOLAR PREGNANCIES
	639.3 - KIDNEY FAILURE FOLLOWING ABORTION OR ECTOPIC AND MOLAR PREGNANCIES
	639.4 - METABOLIC DISORDERS FOLLOWING ABORTION OR ECTOPIC AND MOLAR PREGNANCIES
	639.5 - SHOCK FOLLOWING ABORTION OR ECTOPIC AND MOLAR PREGNANCIES
	639.6 - EMBOLISM FOLLOWING ABORTION OR ECTOPIC AND MOLAR PREGNANCIES
	639.8 - OTHER SPECIFIED COMPLICATIONS FOLLOWING ABORTION OR ECTOPIC AND MOLAR PREGNANCIES
	639.9 - UNSPECIFIED COMPLICATION FOLLOWING ABORTION OR ECTOPIC AND MOLAR PREGNANCIES
	The occurrence of Outpatient with the following attributes:
	Diagnosis Code (Any Position), ICD-9 is any of: { "639", "639.0", "639.1", "639.2", "639.3", "639.4", "639.5", "639.6", "639.8", "639.9" }
	639 - COMPLICATIONS FOLLOWING ABORTION AND ECTOPIC AND MOLAR PREGNANCIES
	639.0 - GENITAL TRACT AND PELVIC INFECTION FOLLOWING ABORTION OR ECTOPIC AND MOLAR PREGNANCIES
	639.1 - DELAYED OR EXCESSIVE HEMORRHAGE FOLLOWING ABORTION OR ECTOPIC AND MOLAR PREGNANCIES
	639.2 - DAMAGE TO PELVIC ORGANS AND TISSUES FOLLOWING ABORTION OR ECTOPIC AND MOLAR PREGNANCIES
	639.3 - KIDNEY FAILURE FOLLOWING ABORTION OR ECTOPIC AND MOLAR PREGNANCIES
	639.4 - METABOLIC DISORDERS FOLLOWING ABORTION OR ECTOPIC AND MOLAR PREGNANCIES
	639.5 - SHOCK FOLLOWING ABORTION OR ECTOPIC AND MOLAR PREGNANCIES
	639.6 - EMBOLISM FOLLOWING ABORTION OR ECTOPIC AND MOLAR PREGNANCIES
	639.8 - OTHER SPECIFIED COMPLICATIONS FOLLOWING ABORTION OR ECTOPIC AND MOLAR PREGNANCIES
	639.9 - UNSPECIFIED COMPLICATION FOLLOWING ABORTION OR ECTOPIC AND MOLAR PREGNANCIES
Spontaneous Abortion or Termination
This event measure was defined as occurring when any of the following criteria were met:
	The occurrence of Inpatient with the following attributes:
	Diagnosis Code (Any Position), ICD-9 is any of: { "631", "631.0", "631.8", "632", "634", "634.0", "634.00", "634.01", "634.02", "634.1", "634.10", "634.11", "634.12", "634.2", "634.20", "634.21", "634.22", "634.3", "634.30", "634.31", "634.32", "634.4", "634.40", "634.41", "634.42", "634.5", "634.50", "634.51", "634.52", "634.6", "634.60", "634.61", "634.62", "634.7", "634.70", "634.71", "634.72"…
	631 - OTHER ABNORMAL PRODUCT OF CONCEPTION
	631.0 - INAPPROPRIATE CHANGE IN QUANTITATIVE HUMAN CHORIONIC GONADOTROPIN (HCG) IN EARLY PREGNANCY
	631.8 - OTHER ABNORMAL PRODUCTS OF CONCEPTION
	632 - MISSED ABORTION
	634 - SPONTANEOUS ABORTION
	634.0 - SPONTANEOUS ABORTION COMPLICATED BY GENITAL TRACT AND PELVIC INFECTION
	634.00 - SPONTANEOUS ABORTION UNSPECIFIED COMPLICATED BY GENITAL TRACT AND PELVIC INFECTION
	634.01 - SPONTANEOUS ABORTION INCOMPLETE COMPLICATED BY GENITAL TRACT AND PELVIC INFECTION
	634.02 - SPONTANEOUS ABORTION COMPLETE COMPLICATED BY GENITAL TRACT AND PELVIC INFECTION
	634.1 - SPONTANEOUS ABORTION COMPLICATED BY DELAYED OR EXCESSIVE HEMORRHAGE
	634.10 - SPONTANEOUS ABORTION UNSPECIFIED COMPLICATED BY DELAYED OR EXCESSIVE HEMORRHAGE
	634.11 - SPONTANEOUS ABORTION INCOMPLETE COMPLICATED BY DELAYED OR EXCESSIVE HEMORRHAGE
	634.12 - SPONTANEOUS ABORTION COMPLETE COMPLICATED BY DELAYED OR EXCESSIVE HEMORRHAGE
	634.2 - SPONTANEOUS ABORTION COMPLICATED BY DAMAGE TO PELVIC ORGANS OR TISSUES
	634.20 - SPONTANEOUS ABORTION UNSPECIFIED COMPLICATED BY DAMAGE TO PELVIC ORGANS OR TISSUES
	634.21 - SPONTANEOUS ABORTION INCOMPLETE COMPLICATED BY DAMAGE TO PELVIC ORGANS OR TISSUES
	634.22 - SPONTANEOUS ABORTION COMPLETE COMPLICATED BY DAMAGE TO PELVIC ORGANS OR TISSUES
	634.3 - SPONTANEOUS ABORTION COMPLICATED BY RENAL FAILURE
	634.30 - SPONTANEOUS ABORTION UNSPECIFIED COMPLICATED BY RENAL FAILURE
	634.31 - SPONTANEOUS ABORTION INCOMPLETE COMPLICATED BY RENAL FAILURE
	634.32 - SPONTANEOUS ABORTION COMPLETE COMPLICATED BY RENAL FAILURE
	634.4 - SPONTANEOUS ABORTION COMPLICATED BY METABOLIC DISORDER
	634.40 - SPONTANEOUS ABORTION UNSPECIFIED COMPLICATED BY METABOLIC DISORDER
	634.41 - SPONTANEOUS ABORTION INCOMPLETE COMPLICATED BY METABOLIC DISORDER
	634.42 - SPONTANEOUS ABORTION COMPLETE COMPLICATED BY METABOLIC DISORDER
	634.5 - SPONTANEOUS ABORTION COMPLICATED BY SHOCK
	634.50 - SPONTANEOUS ABORTION UNSPECIFIED COMPLICATED BY SHOCK
	634.51 - SPONTANEOUS ABORTION INCOMPLETE COMPLICATED BY SHOCK
	634.52 - SPONTANEOUS ABORTION COMPLETE COMPLICATED BY SHOCK
	634.6 - SPONTANEOUS ABORTION COMPLICATED BY EMBOLISM
	634.60 - SPONTANEOUS ABORTION UNSPECIFIED COMPLICATED BY EMBOLISM
	634.61 - SPONTANEOUS ABORTION INCOMPLETE COMPLICATED BY EMBOLISM
	634.62 - SPONTANEOUS ABORTION COMPLETE COMPLICATED BY EMBOLISM
	634.7 - SPONTANEOUS ABORTION WITH OTHER SPECIFIED COMPLICATIONS
	634.70 - SPONTANEOUS ABORTION UNSPECIFIED WITH OTHER SPECIFIED COMPLICATIONS
	634.71 - SPONTANEOUS ABORTION INCOMPLETE WITH OTHER SPECIFIED COMPLICATIONS
	634.72 - SPONTANEOUS ABORTION COMPLETE WITH OTHER SPECIFIED COMPLICATIONS
	634.8 - SPONTANEOUS ABORTION WITH UNSPECIFIED COMPLICATION
	634.80 - SPONTANEOUS ABORTION UNSPECIFIED WITH UNSPECIFIED COMPLICATION
	634.81 - SPONTANEOUS ABORTION INCOMPLETE WITH UNSPECIFIED COMPLICATION
	634.82 - SPONTANEOUS ABORTION COMPLETE WITH UNSPECIFIED COMPLICATION
	634.9 - SPONTANEOUS ABORTION WITHOUT MENTION OF COMPLICATION
	634.90 - SPONTANEOUS ABORTION UNSPECIFIED WITHOUT COMPLICATION
	634.91 - SPONTANEOUS ABORTION INCOMPLETE WITHOUT COMPLICATION
	634.92 - SPONTANEOUS ABORTION COMPLETE WITHOUT COMPLICATION
	635 - LEGALLY INDUCED ABORTION
	635.0 - LEGALLY INDUCED ABORTION COMPLICATED BY GENITAL TRACT AND PELVIC INFECTION
	635.00 - LEGALLY INDUCED ABORTION UNSPECIFIED COMPLICATED BY GENITAL TRACT AND PELVIC INFECTION
	635.01 - LEGALLY INDUCED ABORTION INCOMPLETE COMPLICATED BY GENITAL TRACT AND PELVIC INFECTION
	635.02 - LEGALLY INDUCED ABORTION COMPLETE COMPLICATED BY GENITAL TRACT AND PELVIC INFECTION
	635.1 - LEGALLY INDUCED ABORTION COMPLICATED BY DELAYED OR EXCESSIVE HEMORRHAGE
	635.10 - LEGALLY INDUCED ABORTION UNSPECIFIED COMPLICATED BY DELAYED OR EXCESSIVE HEMORRHAGE
	635.11 - LEGALLY INDUCED ABORTION INCOMPLETE COMPLICATED BY DELAYED OR EXCESSIVE HEMORRHAGE
	635.12 - LEGALLY INDUCED ABORTION COMPLETE COMPLICATED BY DELAYED OR EXCESSIVE HEMORRHAGE
	635.2 - LEGALLY INDUCED ABORTION COMPLICATED BY DAMAGE TO PELVIC ORGANS OR TISSUES
	635.20 - LEGALLY INDUCED ABORTION UNSPECIFIED COMPLICATED BY DAMAGE TO PELVIC ORGANS OR TISSUES
	635.21 - LEGALLY INDUCED ABORTION INCOMPLETE COMPLICATED BY DAMAGE TO PELVIC ORGANS OR TISSUES
	635.22 - LEGALLY INDUCED ABORTION COMPLETE COMPLICATED BY DAMAGE TO PELVIC ORGANS OR TISSUES
	635.3 - LEGALLY INDUCED ABORTION COMPLICATED BY RENAL FAILURE
	635.30 - LEGALLY INDUCED ABORTION UNSPECIFIED COMPLICATED BY RENAL FAILURE
	635.31 - LEGALLY INDUCED ABORTION INCOMPLETE COMPLICATED BY RENAL FAILURE
	635.32 - LEGALLY INDUCED ABORTION COMPLETE COMPLICATED BY RENAL FAILURE
	635.4 - LEGALLY INDUCED ABORTION COMPLICATED BY METABOLIC DISORDER
	635.40 - LEGALLY INDUCED ABORTION UNSPECIFIED COMPLICATED BY METABOLIC DISORDER
	635.41 - LEGALLY INDUCED ABORTION INCOMPLETE COMPLICATED BY METABOLIC DISORDER
	635.42 - LEGALLY INDUCED ABORTION COMPLETE COMPLICATED BY METABOLIC DISORDER
	635.5 - LEGALLY INDUCED ABORTION COMPLICATED BY SHOCK
	635.50 - LEGALLY INDUCED ABORTION UNSPECIFIED COMPLICATED BY SHOCK
	635.51 - LEGALLY INDUCED ABORTION INCOMPLETE COMPLICATED BY SHOCK
	635.52 - LEGALLY INDUCED ABORTION COMPLETE COMPLICATED BY SHOCK
	635.6 - LEGALLY INDUCED ABORTION COMPLICATED BY EMBOLISM
	635.60 - LEGALLY INDUCED ABORTION UNSPECIFIED COMPLICATED BY EMBOLISM
	635.61 - LEGALLY INDUCED ABORTION INCOMPLETE COMPLICATED BY EMBOLISM
	635.62 - LEGALLY INDUCED ABORTION COMPLETE COMPLICATED BY EMBOLISM
	635.7 - LEGALLY INDUCED ABORTION WITH OTHER SPECIFIED COMPLICATIONS
	635.70 - LEGALLY INDUCED ABORTION UNSPECIFIED WITH OTHER SPECIFIED COMPLICATIONS
	635.71 - LEGALLY INDUCED ABORTION INCOMPLETE WITH OTHER SPECIFIED COMPLICATIONS
	635.72 - LEGALLY INDUCED ABORTION COMPLETE WITH OTHER SPECIFIED COMPLICATIONS
	635.8 - LEGALLY INDUCED ABORTION WITH UNSPECIFIED COMPLICATION
	635.80 - LEGALLY INDUCED ABORTION UNSPECIFIED WITH UNSPECIFIED COMPLICATION
	635.81 - LEGALLY INDUCED ABORTION INCOMPLETE WITH UNSPECIFIED COMPLICATION
	635.82 - LEGALLY INDUCED ABORTION COMPLETE WITH UNSPECIFIED COMPLICATION
	635.9 - LEGALLY INDUCED ABORTION WITHOUT MENTION OF COMPLICATION
	635.90 - LEGALLY INDUCED ABORTION UNSPECIFIED WITHOUT COMPLICATION
	635.91 - LEGALLY INDUCED ABORTION INCOMPLETE WITHOUT COMPLICATION
	635.92 - LEGALLY INDUCED ABORTION COMPLETE WITHOUT COMPLICATION
	636 - ILLEGAL ABORTION
	636.0 - ILLEGAL ABORTION COMPLICATED BY GENITAL TRACT AND PELVIC INFECTION
	636.00 - ILLEGAL ABORTION UNSPECIFIED COMPLICATED BY GENITAL TRACT AND PELVIC INFECTION
	636.01 - ILLEGAL ABORTION INCOMPLETE COMPLICATED BY GENITAL TRACT AND PELVIC INFECTION
	636.02 - ILLEGAL ABORTION COMPLETE COMPLICATED BY GENITAL TRACT AND PELVIC INFECTION
	636.1 - ILLEGAL ABORTION COMPLICATED BY DELAYED OR EXCESSIVE HEMORRHAGE
	636.10 - ILLEGAL ABORTION UNSPECIFIED COMPLICATED BY DELAYED OR EXCESSIVE HEMORRHAGE
	636.11 - ILLEGAL ABORTION INCOMPLETE COMPLICATED BY DELAYED OR EXCESSIVE HEMORRHAGE
	636.12 - ILLEGAL ABORTION COMPLETE COMPLICATED BY DELAYED OR EXCESSIVE HEMORRHAGE
	636.2 - ILLEGAL ABORTION COMPLICATED BY DAMAGE TO PELVIC ORGANS OR TISSUES
	636.20 - ILLEGAL ABORTION UNSPECIFIED COMPLICATED BY DAMAGE TO PELVIC ORGANS OR TISSUES
	636.21 - ILLEGAL ABORTION INCOMPLETE COMPLICATED BY DAMAGE TO PELVIC ORGANS OR TISSUES
	636.22 - ILLEGAL ABORTION COMPLETE COMPLICATED BY DAMAGE TO PELVIC ORGANS OR TISSUES
	636.3 - ILLEGAL ABORTION COMPLICATED BY RENAL FAILURE
	636.30 - ILLEGAL ABORTION UNSPECIFIED COMPLICATED BY RENAL FAILURE
	636.31 - ILLEGAL ABORTION INCOMPLETE COMPLICATED BY RENAL FAILURE
	636.32 - ILLEGAL ABORTION COMPLETE COMPLICATED BY RENAL FAILURE
	636.4 - ILLEGAL ABORTION COMPLICATED BY METABOLIC DISORDER
	636.40 - ILLEGAL ABORTION UNSPECIFIED COMPLICATED BY METABOLIC DISORDER
	636.41 - ILLEGAL ABORTION INCOMPLETE COMPLICATED BY METABOLIC DISORDER
	636.42 - ILLEGAL ABORTION COMPLETE COMPLICATED BY METABOLIC DISORDER
	636.5 - ILLEGAL ABORTION COMPLICATED BY SHOCK
	636.50 - ILLEGAL ABORTION UNSPECIFIED COMPLICATED BY SHOCK
	636.51 - ILLEGAL ABORTION INCOMPLETE COMPLICATED BY SHOCK
	636.52 - ILLEGAL ABORTION COMPLETE COMPLICATED BY SHOCK
	636.6 - ILLEGAL ABORTION COMPLICATED BY EMBOLISM
	636.60 - ILLEGAL ABORTION UNSPECIFIED COMPLICATED BY EMBOLISM
	636.61 - ILLEGAL ABORTION INCOMPLETE COMPLICATED BY EMBOLISM
	636.62 - ILLEGAL ABORTION COMPLETE COMPLICATED BY EMBOLISM
	636.7 - ILLEGAL ABORTION WITH OTHER SPECIFIED COMPLICATIONS
	636.70 - ILLEGAL ABORTION UNSPECIFIED WITH OTHER SPECIFIED COMPLICATIONS
	636.71 - ILLEGAL ABORTION INCOMPLETE WITH OTHER SPECIFIED COMPLICATIONS
	636.72 - ILLEGAL ABORTION COMPLETE WITH OTHER SPECIFIED COMPLICATIONS
	636.8 - ILLEGAL ABORTION WITH UNSPECIFIED COMPLICATION
	636.80 - ILLEGAL ABORTION UNSPECIFIED WITH UNSPECIFIED COMPLICATION
	636.81 - ILLEGAL ABORTION INCOMPLETE WITH UNSPECIFIED COMPLICATION
	636.82 - ILLEGAL ABORTION COMPLETE WITH UNSPECIFIED COMPLICATION
	636.9 - ILLEGAL ABORTION WITHOUT MENTION OF COMPLICATION
	636.90 - ILLEGAL ABORTION UNSPECIFIED WITHOUT COMPLICATION
	636.91 - ILLEGAL ABORTION INCOMPLETE WITHOUT COMPLICATION
	636.92 - ILLEGAL ABORTION COMPLETE WITHOUT COMPLICATION
	637 - UNSPECIFIED ABORTION
	637.0 - UNSPECIFIED ABORTION COMPLICATED BY GENITAL TRACT AND PELVIC INFECTION
	637.00 - UNSPECIFIED TYPE OF ABORTION UNSPECIFIED COMPLICATED BY GENITAL TRACT AND PELVIC INFECTION
	637.01 - UNSPECIFIED ABORTION INCOMPLETE COMPLICATED BY GENITAL TRACT AND PELVIC INFECTION
	637.02 - UNSPECIFIED ABORTION COMPLETE COMPLICATED BY GENITAL TRACT AND PELVIC INFECTION
	637.1 - UNSPECIFIED ABORTION COMPLICATED BY DELAYED OR EXCESSIVE HEMORRHAGE
	637.10 - UNSPECIFIED TYPE OF ABORTION UNSPECIFIED COMPLICATED BY DELAYED OR EXCESSIVE HEMORRHAGE
	637.11 - LEGALLY UNSPECIFIED ABORTION INCOMPLETE COMPLICATED BY DELAYED OR EXCESSIVE HEMORRHAGE
	637.12 - LEGALLY UNSPECIFIED ABORTION COMPLETE COMPLICATED BY DELAYED OR EXCESSIVE HEMORRHAGE
	637.2 - LEGALLY UNSPECIFIED ABORTION COMPLICATED BY DAMAGE TO PELVIC ORGANS OR TISSUES
	637.20 - LEGALLY UNSPECIFIED TYPE OF ABORTION UNSPECIFIED COMPLICATED BY DAMAGE TO PELVIC ORGANS OR TISSUES
	637.21 - LEGALLY UNSPECIFIED ABORTION INCOMPLETE COMPLICATED BY DAMAGE TO PELVIC ORGANS OR TISSUES
	637.22 - LEGALLY UNSPECIFIED ABORTION COMPLETE COMPLICATED BY DAMAGE TO PELVIC ORGANS OR TISSUES
	637.3 - LEGALLY UNSPECIFIED ABORTION COMPLICATED BY RENAL FAILURE
	637.30 - LEGALLY UNSPECIFIED TYPE OF ABORTION UNSPECIFIED COMPLICATED BY RENAL FAILURE
	637.31 - LEGALLY UNSPECIFIED ABORTION INCOMPLETE COMPLICATED BY RENAL FAILURE
	637.32 - LEGALLY UNSPECIFIED ABORTION COMPLETE COMPLICATED BY RENAL FAILURE
	637.4 - LEGALLY UNSPECIFIED ABORTION COMPLICATED BY METABOLIC DISORDER
	637.40 - LEGALLY UNSPECIFIED TYPE OF ABORTION UNSPECIFIED COMPLICATED BY METABOLIC DISORDER
	637.41 - LEGALLY UNSPECIFIED ABORTION INCOMPLETE COMPLICATED BY METABOLIC DISORDER
	637.42 - LEGALLY UNSPECIFIED ABORTION COMPLETE COMPLICATED BY METABOLIC DISORDER
	637.5 - LEGALLY UNSPECIFIED ABORTION COMPLICATED BY SHOCK
	637.50 - LEGALLY UNSPECIFIED TYPE OF ABORTION UNSPECIFIED COMPLICATED BY SHOCK
	637.51 - LEGALLY UNSPECIFIED ABORTION INCOMPLETE COMPLICATED BY SHOCK
	637.52 - LEGALLY UNSPECIFIED ABORTION COMPLETE COMPLICATED BY SHOCK
	637.6 - LEGALLY UNSPECIFIED ABORTION COMPLICATED BY EMBOLISM
	637.60 - LEGALLY UNSPECIFIED TYPE OF ABORTION UNSPECIFIED COMPLICATED BY EMBOLISM
	637.61 - LEGALLY UNSPECIFIED ABORTION INCOMPLETE COMPLICATED BY EMBOLISM
	637.62 - LEGALLY UNSPECIFIED ABORTION COMPLETE COMPLICATED BY EMBOLISM
	637.7 - LEGALLY UNSPECIFIED ABORTION WITH OTHER SPECIFIED COMPLICATIONS
	637.70 - LEGALLY UNSPECIFIED TYPE OF ABORTION UNSPECIFIED WITH OTHER SPECIFIED COMPLICATIONS
	637.71 - LEGALLY UNSPECIFIED ABORTION INCOMPLETE WITH OTHER SPECIFIED COMPLICATIONS
	637.72 - LEGALLY UNSPECIFIED ABORTION COMPLETE WITH OTHER SPECIFIED COMPLICATIONS
	637.8 - LEGALLY UNSPECIFIED ABORTION WITH UNSPECIFIED COMPLICATION
	637.80 - LEGALLY UNSPECIFIED TYPE OF ABORTION UNSPECIFIED WITH UNSPECIFIED COMPLICATION
	637.81 - LEGALLY UNSPECIFIED ABORTION INCOMPLETE WITH UNSPECIFIED COMPLICATION
	637.82 - LEGALLY UNSPECIFIED ABORTION COMPLETE WITH UNSPECIFIED COMPLICATION
	637.9 - LEGALLY UNSPECIFIED ABORTION WITHOUT MENTION OF COMPLICATION
	637.90 - LEGALLY UNSPECIFIED TYPE OF ABORTION UNSPECIFIED WITHOUT COMPLICATION
	637.91 - LEGALLY UNSPECIFIED ABORTION INCOMPLETE WITHOUT COMPLICATION
	637.92 - LEGALLY UNSPECIFIED ABORTION COMPLETE WITHOUT COMPLICATION
	638 - FAILED ATTEMPTED ABORTION
	638.0 - FAILED ATTEMPTED ABORTION COMPLICATED BY GENITAL TRACT AND PELVIC INFECTION
	638.1 - FAILED ATTEMPTED ABORTION COMPLICATED BY DELAYED OR EXCESSIVE HEMORRHAGE
	638.2 - FAILED ATTEMPTED ABORTION COMPLICATED BY DAMAGE TO PELVIC ORGANS OR TISSUES
	638.3 - FAILED ATTEMPTED ABORTION COMPLICATED BY RENAL FAILURE
	638.4 - FAILED ATTEMPTED ABORTION COMPLICATED BY METABOLIC DISORDER
	638.5 - FAILED ATTEMPTED ABORTION COMPLICATED BY SHOCK
	638.6 - FAILED ATTEMPTED ABORTION COMPLICATED BY EMBOLISM
	638.7 - FAILED ATTEMPTED ABORTION WITH OTHER SPECIFIED COMPLICATIONS
	638.8 - FAILED ATTEMPTED ABORTION WITH UNSPECIFIED COMPLICATION
	638.9 - FAILED ATTEMPTED ABORTION WITHOUT COMPLICATION
	The occurrence of Inpatient with the following attributes:
	DRG Code is any of: { "380", "381", "770", "779" }
	380
	381
	770
	779
	The occurrence of Inpatient with the following attributes:
	Procedure Code (Any Position) is any of: { "69.01", "69.51", "74.91", "75.0" }
	69.01 - (ICD9) DILATION AND CURETTAGE FOR TERMINATION OF PREGNANCY
	69.51 - (ICD9) ASPIRATION CURETTAGE OF UTERUS FOR TERMINATION OF PREGNANCY
	74.91 - (ICD9) HYSTEROTOMY TO TERMINATE PREGNANCY
	75.0 - (ICD9) INTRA-AMNIOTIC INJECTION FOR ABORTION
	The occurrence of Inpatient Service with the following attributes:
	Procedure Code (Any Position) is any of: { "59840", "59841", "59850", "59851", "59852", "59855", "59856", "59857" }
	59840 - (HCPCS) Induced abortion, by dilation and curettage
	59841 - (HCPCS) Induced abortion, by dilation and evacuation
	59850 - (HCPCS) Induced abortion, by 1 or more intra-amniotic injections (amniocentesis-injections), including hospital admission and visits, delivery of fetus and secundines / Induced abortion, by one or more intra-amniotic injections (amniocentesis-injections), including hospital admission and visits, delivery of fetus and secundines;
	59851 - (HCPCS) Induced abortion, by 1 or more intra-amniotic injections (amniocentesis-injections), including hospital admission and visits, delivery of fetus and secundines; with dilation and curettage and/or evacuation / Induced abortion, by one or more intra-amniotic injections (amniocentesis-injections), including hospital admission and visits, delivery of fetus and secundines; with dilation…
	59852 - (HCPCS) Induced abortion, by 1 or more intra-amniotic injections (amniocentesis-injections), including hospital admission and visits, delivery of fetus and secundines; with hysterotomy (failed intra-amniotic injection) / Induced abortion, by one or more intra-amniotic injections (amniocentesis-injections), including hospital admission and visits, delivery of fetus and secundines; with hys…
	59855 - (HCPCS) Induced abortion, by 1 or more vaginal suppositories (eg, prostaglandin) with or without cervical dilation (eg, laminaria), including hospital admission and visits, delivery of fetus and secundines / Induced abortion, by one or more vaginal suppositories (eg, prostaglandin) with or without cervical dilation (eg, laminaria), including hospital admission and visits, delivery of fetu…
	59856 - (HCPCS) Induced abortion, by 1 or more vaginal suppositories (eg, prostaglandin) with or without cervical dilation (eg, laminaria), including hospital admission and visits, delivery of fetus and secundines; with dilation and curettage and/or evacuation / Induced abortion, by one or more vaginal suppositories (eg, prostaglandin) with or without cervical dilation (eg, laminaria), including …
	59857 - (HCPCS) Induced abortion, by 1 or more vaginal suppositories (eg, prostaglandin) with or without cervical dilation (eg, laminaria), including hospital admission and visits, delivery of fetus and secundines; with hysterotomy (failed medical evacuation) / Induced abortion, by one or more vaginal suppositories (eg, prostaglandin) with or without cervical dilation (eg, laminaria), including h…
	The occurrence of Outpatient with the following attributes:
	Diagnosis Code (Any Position), ICD-9 is any of: { "631", "631.0", "631.8", "632", "634", "634.0", "634.00", "634.01", "634.02", "634.1", "634.10", "634.11", "634.12", "634.2", "634.20", "634.21", "634.22", "634.3", "634.30", "634.31", "634.32", "634.4", "634.40", "634.41", "634.42", "634.5", "634.50", "634.51", "634.52", "634.6", "634.60", "634.61", "634.62", "634.7", "634.70", "634.71", "634.72"…
	631 - OTHER ABNORMAL PRODUCT OF CONCEPTION
	631.0 - INAPPROPRIATE CHANGE IN QUANTITATIVE HUMAN CHORIONIC GONADOTROPIN (HCG) IN EARLY PREGNANCY
	631.8 - OTHER ABNORMAL PRODUCTS OF CONCEPTION
	632 - MISSED ABORTION
	634 - SPONTANEOUS ABORTION
	634.0 - SPONTANEOUS ABORTION COMPLICATED BY GENITAL TRACT AND PELVIC INFECTION
	634.00 - SPONTANEOUS ABORTION UNSPECIFIED COMPLICATED BY GENITAL TRACT AND PELVIC INFECTION
	634.01 - SPONTANEOUS ABORTION INCOMPLETE COMPLICATED BY GENITAL TRACT AND PELVIC INFECTION
	634.02 - SPONTANEOUS ABORTION COMPLETE COMPLICATED BY GENITAL TRACT AND PELVIC INFECTION
	634.1 - SPONTANEOUS ABORTION COMPLICATED BY DELAYED OR EXCESSIVE HEMORRHAGE
	634.10 - SPONTANEOUS ABORTION UNSPECIFIED COMPLICATED BY DELAYED OR EXCESSIVE HEMORRHAGE
	634.11 - SPONTANEOUS ABORTION INCOMPLETE COMPLICATED BY DELAYED OR EXCESSIVE HEMORRHAGE
	634.12 - SPONTANEOUS ABORTION COMPLETE COMPLICATED BY DELAYED OR EXCESSIVE HEMORRHAGE
	634.2 - SPONTANEOUS ABORTION COMPLICATED BY DAMAGE TO PELVIC ORGANS OR TISSUES
	634.20 - SPONTANEOUS ABORTION UNSPECIFIED COMPLICATED BY DAMAGE TO PELVIC ORGANS OR TISSUES
	634.21 - SPONTANEOUS ABORTION INCOMPLETE COMPLICATED BY DAMAGE TO PELVIC ORGANS OR TISSUES
	634.22 - SPONTANEOUS ABORTION COMPLETE COMPLICATED BY DAMAGE TO PELVIC ORGANS OR TISSUES
	634.3 - SPONTANEOUS ABORTION COMPLICATED BY RENAL FAILURE
	634.30 - SPONTANEOUS ABORTION UNSPECIFIED COMPLICATED BY RENAL FAILURE
	634.31 - SPONTANEOUS ABORTION INCOMPLETE COMPLICATED BY RENAL FAILURE
	634.32 - SPONTANEOUS ABORTION COMPLETE COMPLICATED BY RENAL FAILURE
	634.4 - SPONTANEOUS ABORTION COMPLICATED BY METABOLIC DISORDER
	634.40 - SPONTANEOUS ABORTION UNSPECIFIED COMPLICATED BY METABOLIC DISORDER
	634.41 - SPONTANEOUS ABORTION INCOMPLETE COMPLICATED BY METABOLIC DISORDER
	634.42 - SPONTANEOUS ABORTION COMPLETE COMPLICATED BY METABOLIC DISORDER
	634.5 - SPONTANEOUS ABORTION COMPLICATED BY SHOCK
	634.50 - SPONTANEOUS ABORTION UNSPECIFIED COMPLICATED BY SHOCK
	634.51 - SPONTANEOUS ABORTION INCOMPLETE COMPLICATED BY SHOCK
	634.52 - SPONTANEOUS ABORTION COMPLETE COMPLICATED BY SHOCK
	634.6 - SPONTANEOUS ABORTION COMPLICATED BY EMBOLISM
	634.60 - SPONTANEOUS ABORTION UNSPECIFIED COMPLICATED BY EMBOLISM
	634.61 - SPONTANEOUS ABORTION INCOMPLETE COMPLICATED BY EMBOLISM
	634.62 - SPONTANEOUS ABORTION COMPLETE COMPLICATED BY EMBOLISM
	634.7 - SPONTANEOUS ABORTION WITH OTHER SPECIFIED COMPLICATIONS
	634.70 - SPONTANEOUS ABORTION UNSPECIFIED WITH OTHER SPECIFIED COMPLICATIONS
	634.71 - SPONTANEOUS ABORTION INCOMPLETE WITH OTHER SPECIFIED COMPLICATIONS
	634.72 - SPONTANEOUS ABORTION COMPLETE WITH OTHER SPECIFIED COMPLICATIONS
	634.8 - SPONTANEOUS ABORTION WITH UNSPECIFIED COMPLICATION
	634.80 - SPONTANEOUS ABORTION UNSPECIFIED WITH UNSPECIFIED COMPLICATION
	634.81 - SPONTANEOUS ABORTION INCOMPLETE WITH UNSPECIFIED COMPLICATION
	634.82 - SPONTANEOUS ABORTION COMPLETE WITH UNSPECIFIED COMPLICATION
	634.9 - SPONTANEOUS ABORTION WITHOUT MENTION OF COMPLICATION
	634.90 - SPONTANEOUS ABORTION UNSPECIFIED WITHOUT COMPLICATION
	634.91 - SPONTANEOUS ABORTION INCOMPLETE WITHOUT COMPLICATION
	634.92 - SPONTANEOUS ABORTION COMPLETE WITHOUT COMPLICATION
	635 - LEGALLY INDUCED ABORTION
	635.0 - LEGALLY INDUCED ABORTION COMPLICATED BY GENITAL TRACT AND PELVIC INFECTION
	635.00 - LEGALLY INDUCED ABORTION UNSPECIFIED COMPLICATED BY GENITAL TRACT AND PELVIC INFECTION
	635.01 - LEGALLY INDUCED ABORTION INCOMPLETE COMPLICATED BY GENITAL TRACT AND PELVIC INFECTION
	635.02 - LEGALLY INDUCED ABORTION COMPLETE COMPLICATED BY GENITAL TRACT AND PELVIC INFECTION
	635.1 - LEGALLY INDUCED ABORTION COMPLICATED BY DELAYED OR EXCESSIVE HEMORRHAGE
	635.10 - LEGALLY INDUCED ABORTION UNSPECIFIED COMPLICATED BY DELAYED OR EXCESSIVE HEMORRHAGE
	635.11 - LEGALLY INDUCED ABORTION INCOMPLETE COMPLICATED BY DELAYED OR EXCESSIVE HEMORRHAGE
	635.12 - LEGALLY INDUCED ABORTION COMPLETE COMPLICATED BY DELAYED OR EXCESSIVE HEMORRHAGE
	635.2 - LEGALLY INDUCED ABORTION COMPLICATED BY DAMAGE TO PELVIC ORGANS OR TISSUES
	635.20 - LEGALLY INDUCED ABORTION UNSPECIFIED COMPLICATED BY DAMAGE TO PELVIC ORGANS OR TISSUES
	635.21 - LEGALLY INDUCED ABORTION INCOMPLETE COMPLICATED BY DAMAGE TO PELVIC ORGANS OR TISSUES
	635.22 - LEGALLY INDUCED ABORTION COMPLETE COMPLICATED BY DAMAGE TO PELVIC ORGANS OR TISSUES
	635.3 - LEGALLY INDUCED ABORTION COMPLICATED BY RENAL FAILURE
	635.30 - LEGALLY INDUCED ABORTION UNSPECIFIED COMPLICATED BY RENAL FAILURE
	635.31 - LEGALLY INDUCED ABORTION INCOMPLETE COMPLICATED BY RENAL FAILURE
	635.32 - LEGALLY INDUCED ABORTION COMPLETE COMPLICATED BY RENAL FAILURE
	635.4 - LEGALLY INDUCED ABORTION COMPLICATED BY METABOLIC DISORDER
	635.40 - LEGALLY INDUCED ABORTION UNSPECIFIED COMPLICATED BY METABOLIC DISORDER
	635.41 - LEGALLY INDUCED ABORTION INCOMPLETE COMPLICATED BY METABOLIC DISORDER
	635.42 - LEGALLY INDUCED ABORTION COMPLETE COMPLICATED BY METABOLIC DISORDER
	635.5 - LEGALLY INDUCED ABORTION COMPLICATED BY SHOCK
	635.50 - LEGALLY INDUCED ABORTION UNSPECIFIED COMPLICATED BY SHOCK
	635.51 - LEGALLY INDUCED ABORTION INCOMPLETE COMPLICATED BY SHOCK
	635.52 - LEGALLY INDUCED ABORTION COMPLETE COMPLICATED BY SHOCK
	635.6 - LEGALLY INDUCED ABORTION COMPLICATED BY EMBOLISM
	635.60 - LEGALLY INDUCED ABORTION UNSPECIFIED COMPLICATED BY EMBOLISM
	635.61 - LEGALLY INDUCED ABORTION INCOMPLETE COMPLICATED BY EMBOLISM
	635.62 - LEGALLY INDUCED ABORTION COMPLETE COMPLICATED BY EMBOLISM
	635.7 - LEGALLY INDUCED ABORTION WITH OTHER SPECIFIED COMPLICATIONS
	635.70 - LEGALLY INDUCED ABORTION UNSPECIFIED WITH OTHER SPECIFIED COMPLICATIONS
	635.71 - LEGALLY INDUCED ABORTION INCOMPLETE WITH OTHER SPECIFIED COMPLICATIONS
	635.72 - LEGALLY INDUCED ABORTION COMPLETE WITH OTHER SPECIFIED COMPLICATIONS
	635.8 - LEGALLY INDUCED ABORTION WITH UNSPECIFIED COMPLICATION
	635.80 - LEGALLY INDUCED ABORTION UNSPECIFIED WITH UNSPECIFIED COMPLICATION
	635.81 - LEGALLY INDUCED ABORTION INCOMPLETE WITH UNSPECIFIED COMPLICATION
	635.82 - LEGALLY INDUCED ABORTION COMPLETE WITH UNSPECIFIED COMPLICATION
	635.9 - LEGALLY INDUCED ABORTION WITHOUT MENTION OF COMPLICATION
	635.90 - LEGALLY INDUCED ABORTION UNSPECIFIED WITHOUT COMPLICATION
	635.91 - LEGALLY INDUCED ABORTION INCOMPLETE WITHOUT COMPLICATION
	635.92 - LEGALLY INDUCED ABORTION COMPLETE WITHOUT COMPLICATION
	636 - ILLEGAL ABORTION
	636.0 - ILLEGAL ABORTION COMPLICATED BY GENITAL TRACT AND PELVIC INFECTION
	636.00 - ILLEGAL ABORTION UNSPECIFIED COMPLICATED BY GENITAL TRACT AND PELVIC INFECTION
	636.01 - ILLEGAL ABORTION INCOMPLETE COMPLICATED BY GENITAL TRACT AND PELVIC INFECTION
	636.02 - ILLEGAL ABORTION COMPLETE COMPLICATED BY GENITAL TRACT AND PELVIC INFECTION
	636.1 - ILLEGAL ABORTION COMPLICATED BY DELAYED OR EXCESSIVE HEMORRHAGE
	636.10 - ILLEGAL ABORTION UNSPECIFIED COMPLICATED BY DELAYED OR EXCESSIVE HEMORRHAGE
	636.11 - ILLEGAL ABORTION INCOMPLETE COMPLICATED BY DELAYED OR EXCESSIVE HEMORRHAGE
	636.12 - ILLEGAL ABORTION COMPLETE COMPLICATED BY DELAYED OR EXCESSIVE HEMORRHAGE
	636.2 - ILLEGAL ABORTION COMPLICATED BY DAMAGE TO PELVIC ORGANS OR TISSUES
	636.20 - ILLEGAL ABORTION UNSPECIFIED COMPLICATED BY DAMAGE TO PELVIC ORGANS OR TISSUES
	636.21 - ILLEGAL ABORTION INCOMPLETE COMPLICATED BY DAMAGE TO PELVIC ORGANS OR TISSUES
	636.22 - ILLEGAL ABORTION COMPLETE COMPLICATED BY DAMAGE TO PELVIC ORGANS OR TISSUES
	636.3 - ILLEGAL ABORTION COMPLICATED BY RENAL FAILURE
	636.30 - ILLEGAL ABORTION UNSPECIFIED COMPLICATED BY RENAL FAILURE
	636.31 - ILLEGAL ABORTION INCOMPLETE COMPLICATED BY RENAL FAILURE
	636.32 - ILLEGAL ABORTION COMPLETE COMPLICATED BY RENAL FAILURE
	636.4 - ILLEGAL ABORTION COMPLICATED BY METABOLIC DISORDER
	636.40 - ILLEGAL ABORTION UNSPECIFIED COMPLICATED BY METABOLIC DISORDER
	636.41 - ILLEGAL ABORTION INCOMPLETE COMPLICATED BY METABOLIC DISORDER
	636.42 - ILLEGAL ABORTION COMPLETE COMPLICATED BY METABOLIC DISORDER
	636.5 - ILLEGAL ABORTION COMPLICATED BY SHOCK
	636.50 - ILLEGAL ABORTION UNSPECIFIED COMPLICATED BY SHOCK
	636.51 - ILLEGAL ABORTION INCOMPLETE COMPLICATED BY SHOCK
	636.52 - ILLEGAL ABORTION COMPLETE COMPLICATED BY SHOCK
	636.6 - ILLEGAL ABORTION COMPLICATED BY EMBOLISM
	636.60 - ILLEGAL ABORTION UNSPECIFIED COMPLICATED BY EMBOLISM
	636.61 - ILLEGAL ABORTION INCOMPLETE COMPLICATED BY EMBOLISM
	636.62 - ILLEGAL ABORTION COMPLETE COMPLICATED BY EMBOLISM
	636.7 - ILLEGAL ABORTION WITH OTHER SPECIFIED COMPLICATIONS
	636.70 - ILLEGAL ABORTION UNSPECIFIED WITH OTHER SPECIFIED COMPLICATIONS
	636.71 - ILLEGAL ABORTION INCOMPLETE WITH OTHER SPECIFIED COMPLICATIONS
	636.72 - ILLEGAL ABORTION COMPLETE WITH OTHER SPECIFIED COMPLICATIONS
	636.8 - ILLEGAL ABORTION WITH UNSPECIFIED COMPLICATION
	636.80 - ILLEGAL ABORTION UNSPECIFIED WITH UNSPECIFIED COMPLICATION
	636.81 - ILLEGAL ABORTION INCOMPLETE WITH UNSPECIFIED COMPLICATION
	636.82 - ILLEGAL ABORTION COMPLETE WITH UNSPECIFIED COMPLICATION
	636.9 - ILLEGAL ABORTION WITHOUT MENTION OF COMPLICATION
	636.90 - ILLEGAL ABORTION UNSPECIFIED WITHOUT COMPLICATION
	636.91 - ILLEGAL ABORTION INCOMPLETE WITHOUT COMPLICATION
	636.92 - ILLEGAL ABORTION COMPLETE WITHOUT COMPLICATION
	637 - UNSPECIFIED ABORTION
	637.0 - UNSPECIFIED ABORTION COMPLICATED BY GENITAL TRACT AND PELVIC INFECTION
	637.00 - UNSPECIFIED TYPE OF ABORTION UNSPECIFIED COMPLICATED BY GENITAL TRACT AND PELVIC INFECTION
	637.01 - UNSPECIFIED ABORTION INCOMPLETE COMPLICATED BY GENITAL TRACT AND PELVIC INFECTION
	637.02 - UNSPECIFIED ABORTION COMPLETE COMPLICATED BY GENITAL TRACT AND PELVIC INFECTION
	637.1 - UNSPECIFIED ABORTION COMPLICATED BY DELAYED OR EXCESSIVE HEMORRHAGE
	637.10 - UNSPECIFIED TYPE OF ABORTION UNSPECIFIED COMPLICATED BY DELAYED OR EXCESSIVE HEMORRHAGE
	637.11 - LEGALLY UNSPECIFIED ABORTION INCOMPLETE COMPLICATED BY DELAYED OR EXCESSIVE HEMORRHAGE
	637.12 - LEGALLY UNSPECIFIED ABORTION COMPLETE COMPLICATED BY DELAYED OR EXCESSIVE HEMORRHAGE
	637.2 - LEGALLY UNSPECIFIED ABORTION COMPLICATED BY DAMAGE TO PELVIC ORGANS OR TISSUES
	637.20 - LEGALLY UNSPECIFIED TYPE OF ABORTION UNSPECIFIED COMPLICATED BY DAMAGE TO PELVIC ORGANS OR TISSUES
	637.21 - LEGALLY UNSPECIFIED ABORTION INCOMPLETE COMPLICATED BY DAMAGE TO PELVIC ORGANS OR TISSUES
	637.22 - LEGALLY UNSPECIFIED ABORTION COMPLETE COMPLICATED BY DAMAGE TO PELVIC ORGANS OR TISSUES
	637.3 - LEGALLY UNSPECIFIED ABORTION COMPLICATED BY RENAL FAILURE
	637.30 - LEGALLY UNSPECIFIED TYPE OF ABORTION UNSPECIFIED COMPLICATED BY RENAL FAILURE
	637.31 - LEGALLY UNSPECIFIED ABORTION INCOMPLETE COMPLICATED BY RENAL FAILURE
	637.32 - LEGALLY UNSPECIFIED ABORTION COMPLETE COMPLICATED BY RENAL FAILURE
	637.4 - LEGALLY UNSPECIFIED ABORTION COMPLICATED BY METABOLIC DISORDER
	637.40 - LEGALLY UNSPECIFIED TYPE OF ABORTION UNSPECIFIED COMPLICATED BY METABOLIC DISORDER
	637.41 - LEGALLY UNSPECIFIED ABORTION INCOMPLETE COMPLICATED BY METABOLIC DISORDER
	637.42 - LEGALLY UNSPECIFIED ABORTION COMPLETE COMPLICATED BY METABOLIC DISORDER
	637.5 - LEGALLY UNSPECIFIED ABORTION COMPLICATED BY SHOCK
	637.50 - LEGALLY UNSPECIFIED TYPE OF ABORTION UNSPECIFIED COMPLICATED BY SHOCK
	637.51 - LEGALLY UNSPECIFIED ABORTION INCOMPLETE COMPLICATED BY SHOCK
	637.52 - LEGALLY UNSPECIFIED ABORTION COMPLETE COMPLICATED BY SHOCK
	637.6 - LEGALLY UNSPECIFIED ABORTION COMPLICATED BY EMBOLISM
	637.60 - LEGALLY UNSPECIFIED TYPE OF ABORTION UNSPECIFIED COMPLICATED BY EMBOLISM
	637.61 - LEGALLY UNSPECIFIED ABORTION INCOMPLETE COMPLICATED BY EMBOLISM
	637.62 - LEGALLY UNSPECIFIED ABORTION COMPLETE COMPLICATED BY EMBOLISM
	637.7 - LEGALLY UNSPECIFIED ABORTION WITH OTHER SPECIFIED COMPLICATIONS
	637.70 - LEGALLY UNSPECIFIED TYPE OF ABORTION UNSPECIFIED WITH OTHER SPECIFIED COMPLICATIONS
	637.71 - LEGALLY UNSPECIFIED ABORTION INCOMPLETE WITH OTHER SPECIFIED COMPLICATIONS
	637.72 - LEGALLY UNSPECIFIED ABORTION COMPLETE WITH OTHER SPECIFIED COMPLICATIONS
	637.8 - LEGALLY UNSPECIFIED ABORTION WITH UNSPECIFIED COMPLICATION
	637.80 - LEGALLY UNSPECIFIED TYPE OF ABORTION UNSPECIFIED WITH UNSPECIFIED COMPLICATION
	637.81 - LEGALLY UNSPECIFIED ABORTION INCOMPLETE WITH UNSPECIFIED COMPLICATION
	637.82 - LEGALLY UNSPECIFIED ABORTION COMPLETE WITH UNSPECIFIED COMPLICATION
	637.9 - LEGALLY UNSPECIFIED ABORTION WITHOUT MENTION OF COMPLICATION
	637.90 - LEGALLY UNSPECIFIED TYPE OF ABORTION UNSPECIFIED WITHOUT COMPLICATION
	637.91 - LEGALLY UNSPECIFIED ABORTION INCOMPLETE WITHOUT COMPLICATION
	637.92 - LEGALLY UNSPECIFIED ABORTION COMPLETE WITHOUT COMPLICATION
	638 - FAILED ATTEMPTED ABORTION
	638.0 - FAILED ATTEMPTED ABORTION COMPLICATED BY GENITAL TRACT AND PELVIC INFECTION
	638.1 - FAILED ATTEMPTED ABORTION COMPLICATED BY DELAYED OR EXCESSIVE HEMORRHAGE
	638.2 - FAILED ATTEMPTED ABORTION COMPLICATED BY DAMAGE TO PELVIC ORGANS OR TISSUES
	638.3 - FAILED ATTEMPTED ABORTION COMPLICATED BY RENAL FAILURE
	638.4 - FAILED ATTEMPTED ABORTION COMPLICATED BY METABOLIC DISORDER
	638.5 - FAILED ATTEMPTED ABORTION COMPLICATED BY SHOCK
	638.6 - FAILED ATTEMPTED ABORTION COMPLICATED BY EMBOLISM
	638.7 - FAILED ATTEMPTED ABORTION WITH OTHER SPECIFIED COMPLICATIONS
	638.8 - FAILED ATTEMPTED ABORTION WITH UNSPECIFIED COMPLICATION
	638.9 - FAILED ATTEMPTED ABORTION WITHOUT COMPLICATION
	The occurrence of Outpatient with the following attributes:
	Procedure Code (Any Position) is any of: { "69.01", "69.51", "74.91", "75.0", "59840", "59841", "59850", "59851", "59852", "59855", "59856", "59857" }
	69.01 - (ICD9) DILATION AND CURETTAGE FOR TERMINATION OF PREGNANCY
	69.51 - (ICD9) ASPIRATION CURETTAGE OF UTERUS FOR TERMINATION OF PREGNANCY
	74.91 - (ICD9) HYSTEROTOMY TO TERMINATE PREGNANCY
	75.0 - (ICD9) INTRA-AMNIOTIC INJECTION FOR ABORTION
	59840 - (HCPCS) Induced abortion, by dilation and curettage
	59841 - (HCPCS) Induced abortion, by dilation and evacuation
	59850 - (HCPCS) Induced abortion, by 1 or more intra-amniotic injections (amniocentesis-injections), including hospital admission and visits, delivery of fetus and secundines / Induced abortion, by one or more intra-amniotic injections (amniocentesis-injections), including hospital admission and visits, delivery of fetus and secundines;
	59851 - (HCPCS) Induced abortion, by 1 or more intra-amniotic injections (amniocentesis-injections), including hospital admission and visits, delivery of fetus and secundines; with dilation and curettage and/or evacuation / Induced abortion, by one or more intra-amniotic injections (amniocentesis-injections), including hospital admission and visits, delivery of fetus and secundines; with dilation…
	59852 - (HCPCS) Induced abortion, by 1 or more intra-amniotic injections (amniocentesis-injections), including hospital admission and visits, delivery of fetus and secundines; with hysterotomy (failed intra-amniotic injection) / Induced abortion, by one or more intra-amniotic injections (amniocentesis-injections), including hospital admission and visits, delivery of fetus and secundines; with hys…
	59855 - (HCPCS) Induced abortion, by 1 or more vaginal suppositories (eg, prostaglandin) with or without cervical dilation (eg, laminaria), including hospital admission and visits, delivery of fetus and secundines / Induced abortion, by one or more vaginal suppositories (eg, prostaglandin) with or without cervical dilation (eg, laminaria), including hospital admission and visits, delivery of fetu…
	59856 - (HCPCS) Induced abortion, by 1 or more vaginal suppositories (eg, prostaglandin) with or without cervical dilation (eg, laminaria), including hospital admission and visits, delivery of fetus and secundines; with dilation and curettage and/or evacuation / Induced abortion, by one or more vaginal suppositories (eg, prostaglandin) with or without cervical dilation (eg, laminaria), including …
	59857 - (HCPCS) Induced abortion, by 1 or more vaginal suppositories (eg, prostaglandin) with or without cervical dilation (eg, laminaria), including hospital admission and visits, delivery of fetus and secundines; with hysterotomy (failed medical evacuation) / Induced abortion, by one or more vaginal suppositories (eg, prostaglandin) with or without cervical dilation (eg, laminaria), including h…
Tobacco Use
This event measure was defined as occurring when any of the following criteria were met:
	The occurrence of Inpatient with the following attributes:
	Diagnosis Code (Any Position), ICD-9 is any of: { "305.1", "649.0", "649.00", "649.01", "649.02", "649.03", "649.04" }
	305.1 - NONDEPENDENT TOBACCO USE DISORDER
	649.0 - TOBACCO USE DISORDER COMPLICATING PREGNANCY CHILDBIRTH OR THE PUERPERIUM
	649.00 - TOBACCO USE DISORDER COMPLICATING PREGNANCY CHILDBIRTH OR THE PUERPERIUM UNSPECIFIED AS TO EPISODE OF CARE OR NOT APPLICABLE
	649.01 - TOBACCO USE DISORDER COMPLICATING PREGNANCY CHILDBIRTH OR THE PUERPERIUM DELIVERED WITH OR WITHOUT MENTION OF ANTEPARTUM CONDITION
	649.02 - TOBACCO USE DISORDER COMPLICATING PREGNANCY CHILDBIRTH OR THE PUERPERIUM DELIVERED WITH MENTION OF POSTPARTUM COMPLICATION
	649.03 - TOBACCO USE DISORDER COMPLICATING PREGNANCY CHILDBIRTH OR THE PUERPERIUM ANTEPARTUM CONDITION OR COMPLICATION
	649.04 - TOBACCO USE DISORDER COMPLICATING PREGNANCY CHILDBIRTH OR THE PUERPERIUM POSTPARTUM CONDITION OR COMPLICATION
	The occurrence of Inpatient with the following attributes:
	Procedure Code (Any Position) is any of: { "99406", "99407" }
	99406 - (HCPCS) Smoking and tobacco use cessation counseling visit; intermediate, greater than 3 minutes up to 10 minutes
	99407 - (HCPCS) Smoking and tobacco use cessation counseling visit; intensive, greater than 10 minutes
	The occurrence of Outpatient with the following attributes:
	Diagnosis Code (Any Position), ICD-9 is any of: { "305.1", "649.0", "649.00", "649.01", "649.02", "649.03", "649.04" }
	305.1 - NONDEPENDENT TOBACCO USE DISORDER
	649.0 - TOBACCO USE DISORDER COMPLICATING PREGNANCY CHILDBIRTH OR THE PUERPERIUM
	649.00 - TOBACCO USE DISORDER COMPLICATING PREGNANCY CHILDBIRTH OR THE PUERPERIUM UNSPECIFIED AS TO EPISODE OF CARE OR NOT APPLICABLE
	649.01 - TOBACCO USE DISORDER COMPLICATING PREGNANCY CHILDBIRTH OR THE PUERPERIUM DELIVERED WITH OR WITHOUT MENTION OF ANTEPARTUM CONDITION
	649.02 - TOBACCO USE DISORDER COMPLICATING PREGNANCY CHILDBIRTH OR THE PUERPERIUM DELIVERED WITH MENTION OF POSTPARTUM COMPLICATION
	649.03 - TOBACCO USE DISORDER COMPLICATING PREGNANCY CHILDBIRTH OR THE PUERPERIUM ANTEPARTUM CONDITION OR COMPLICATION
	649.04 - TOBACCO USE DISORDER COMPLICATING PREGNANCY CHILDBIRTH OR THE PUERPERIUM POSTPARTUM CONDITION OR COMPLICATION
	The occurrence of Outpatient with the following attributes:
	Procedure Code (Any Position) is any of: { "99406", "99407" }
	99406 - (HCPCS) Smoking and tobacco use cessation counseling visit; intermediate, greater than 3 minutes up to 10 minutes
	99407 - (HCPCS) Smoking and tobacco use cessation counseling visit; intensive, greater than 10 minutes
With ART
This event measure was defined as occurring when any of the following criteria were met:
	The occurrence of Inpatient with the following attributes:
	Diagnosis Code (Any Position), ICD-9 is any of: { "V26.81" }
	V26.81 - ENCOUNTER FOR ASSISTED REPRODUCTIVE FERTILITY PROCEDURE CYCLE
	The occurrence of Inpatient Service with the following attributes:
	Procedure Code (Any Position) is any of: { "58970", "58974", "58976" }
	58970 - (HCPCS) Follicle puncture for oocyte retrieval, any method
	58974 - (HCPCS) Embryo transfer, intrauterine
	58976 - (HCPCS) Gamete, zygote, or embryo intrafallopian transfer, any method
	The occurrence of Outpatient with the following attributes:
	Procedure Code (Any Position) is any of: { "58970", "58974", "58976" }
	58970 - (HCPCS) Follicle puncture for oocyte retrieval, any method
	58974 - (HCPCS) Embryo transfer, intrauterine
	58976 - (HCPCS) Gamete, zygote, or embryo intrafallopian transfer, any method
	The occurrence of Outpatient with the following attributes:
	Diagnosis Code (Any Position), ICD-9 is any of: { "V26.81" }
	V26.81 - ENCOUNTER FOR ASSISTED REPRODUCTIVE FERTILITY PROCEDURE CYCLE
