# Supplementary material for: Reproducibility of real-world evidence studies using clinical practice data to inform regulatory and coverage decisions
Source: Nat Commun. 2022 Aug 31;13:5126. doi: 10.1038/s41467-022-32310-3 (PMC9430007; doi:10.1038/s41467-022-32310-3)
Supplement: Supplementary file 7 — Supplementary Dataset 4 [file 41467_2022_32310_MOESM7_ESM.zip › Data S4 Study specific author contact files with details of implementation/REPEAT_114_final cell suppressed.xlsx]

## Sheet: Assumption
Category	Assumptions
MEASURES	The algorithms used to define all the variables used in the replication of the study are given in the sheet named 'codes' [Date of prescription of dabigatran or warfarin is cohort entry date]
Inclusion/Exclusion	We assumed Atrial fibrillation, Atrial flutter and Dialysis were defined based on REPEAT standard measures.
	We assumed DVT, PE, Mitral valve disease, Heart valve repair and replacement were defined based on codes from the paper "Safety and effectiveness of dabigatran and warfarin in routine care of patients with atrial fibrillation: John D. Seeger et al"
	We assumed Joint replacement is defined by hip and knee replacement using procedure codes based on papers "Patterns of Therapy Switching, Augmentation, and Discontinuation After Initiation of Treatment With Select Medications in Patients With Osteoarthritis: Mugdha Gore et al" and "Joint Replacement Surgeries Among Medicare Beneficiaries in Rural Compared With Urban Areas: Mark L. Francis. et al"
	We assumed Renal transplant was defined using diagnosis and procedure codes. We assumed diagnosis codes based on the paper "Epidemiology of post-transplant malignancy in Asian renal transplant recipients: a population-based study." We assumed the following HCPCS codes “50360”, “50365”, “50370”, “50380” and ICD9 procedure code 55.6
Covariates	We assumed any diagnosis position and any care setting to define the covariates
	We assumed Prescriber characteristics was defined based on "Line HCFA provider Specialty code" from the carrier claims files (https://www.resdac.org/sites/resdac.umn.edu/files/CMS_PRVDR_SPCLTY_TB_rev01242018_0.txt). Patients with the following codes between 7 days prior to and up to 7 days after CED were classified as having cardiologist (06), Internal medicine (11) and Family medicine (07) as th…
	We assumed Diabetes, Hypertension, Hypercholesterolemia, PVD, Kidney failure, Obesity, Smoking, Acute MI, Coronary revascularization, Heart failure, Other IHD, Stroke, Other cerebrovascular disease, TIA, Falls, Fractures, NSAIDs, PPIs, SSRIs, Cardiovascular disease, ACEI/ARB, Antiarrhythmics, Anticoagulants, Antiplatelets, Beta-blockers, Calcium channel blockers, Digoxin, Loop diuretics, Potassiu…
	We assumed Cardioversion and Cardio ablation was defined using procedure codes based on papers "Administrative billing codes accurately identified occurrence of electrical cardioversion and ablation/maze procedures in a prospective cohort study of atrial fibrillation patients: Alexa N. Ehlert et al" and "Risk of stroke after catheter ablation versus cardioversion for atrial fibrillation: A propen…
	We assumed Peptic ulcer disease was defined based on codes from paper "Rate of bleeding-related episodes in adult patients with primary immune thrombocytopenia: a retrospective cohort study using a large administrative medical claims database in the US: Ivy Altomare et al"
	We assumed Syncope was defined using diagnosis codes based on paper "Initiation of Nonselective Alpha,-Antagonist Therapy and Occurrence of Hypotension-Related Adverse Events Among Men with Benign Prostatic Hyperplasia: A Retrospective Cohort Study: Elizabeth Chrischilles et al"
	We assumed Walker use and Wheelchair use were defined using HCPCS codes based on paper "Measuring Frailty in Medicare Data: Development and Validation of a Claims-Based Frailty Index: Dae Hyun Kim et al"
	We assumed Thyroid replacement was defined based on generic names from website "https://www.drugs.com/drug-class/thyroid-drugs.html?condition_id=&generic=1&sort=rating&order=desc"
	We assumed Microvascular disease was defined based on "https://academic.oup.com/ije/article/34/4/936/692982"
	We assumed Home oxygen was defined using CMS billing guideline" https://www.cms.gov/Outreach-and-Education/Medicare-Learning-Network-MLN/MLNProducts/Downloads/Home-Oxygen-Therapy-ICN908804.pdf"
	We assumed H2 antagonist was defined based on generic name of drugs from website "https://www.drugs.com/drug-class/h2-antagonists.html?condition_id=&generic=1&sort=rating&order=desc"
	We assumed Fibrates was defined based on generic name of drugs from website "https://www.drugs.com/drug-class/fibric-acid-derivatives.html?condition_id=&generic=1&sort=rating&order=desc"
	We assumed Azole antifungals were defined using generic name of drugs based on websites "https://www.ncbi.nlm.nih.gov/pmc/articles/PMC88906/pdf/cm000040.pdf" and "https://www.drugs.com/drug-class/azole-antifungals.html?condition_id=&generic=1&sort=rating&order=desc"
	We assumed Anemia, Injectable anticoagulants, Estrogen replacement, Gout, Malignancy, Inflammatory arthritis were defined using diagnosis codes provided in the work sheet 'codes'
	We assumed Rural msa was defined based on website "https://www.cms.gov/Medicare/Medicare-Fee-for-Service-Payment/ProspMedicareFeeSvcPmtGen/index.html" using file 2014 End of Year Zip Code File. The zip codes 90227, 62328 and 30100 did not have any value associated with it to classify them as either rural or urban hence we made assumption that patients with these zip codes are classified as rural
	We assumed CHADS2 score was defined based on the paper "Anticoagulant use for the prevention of stroke in patients with atrial fibrillation: findings from a multi-payer analysis: Kathleen Lang e al"
	We assumed HAS-BLED score was defined based on the paper "A Novel User-Friendly Score (HAS-BLED) To Assess 1-Year Risk of Major Bleeding in Patients with Atrial Fibrillation: The Euro Heart Survey: Pisters R et al"
COHORT CREATION
ANALYSIS

## Sheet: Attrition table
Patients aged 65=> years with AF or atrial flutter who initiated dabigatran or warfarin between 10/19/2010-12/31/2012.
	Less Excluded Patients	Remaining Patients
All patients		6886908
Patients with Dabigatran and Warfarin dispensing between Oct 19, 2010 and Dec 31, 2012 Date of dispensing is cohort entry date (CED)	-4880671	2006237			Cells suppresed due to counts <11
Excluded due to insufficient enrollment in Medicare part A, B and D (assessed 180 days prior to CED up to and including CED)	-81462	1924775
Excluded due to prior use of referent (180 days wash-out for Warfarin)	-1404923	519852
Excluded due to prior use of exposure (180 days wash-out for Dabigatran)	-155416	364436
Excluded because patient qualified in >1 exposure category	-37	364399
Excluded based on non-occurrence of Atrial fibrillation (assessed 180 days prior to CED up to and including CED)	-113048	251351
Excluded based on Age less than 65 years old on CED	-3915	247436
Excluded based on prior dispensation rivaroxaban (assessed 180 days prior up to 1 day prior to CED)	-708	246728
Excluded based on prior dispensation apixaban (assessed 180 days prior up to 1 day prior to CED)	0	246728
Excluded based on stay in Nursing facility (assessed 180 days prior up to 1 day prior to CED)	-5509	241219
Excluded based on occurrence of Hospice care on CED	-263	240956
Excluded based on Hospitalization extended beyond the index dispensing date	-466	240490
Excluded based on occurrence of Dialysis (assessed 180 days prior up to 1 day prior to CED)	-593	239897
Excluded based on occurrence of Renal transplant (assessed 180 days prior up to 1 day prior to CED)
Excluded based on occurrence of Mitral valve disease (assessed 180 days prior up to 1 day prior to CED)
Excluded based on occurrence of Heart valve repair or replacement (assessed 180 days prior up to 1 day prior to CED)	-1740	237502
Excluded based on occurrence of Deep vein thrombosis (assessed 180 days prior up to 1 day prior to CED)	-2168	235334
Excluded based on occurrence of Pulmonary embolism (assessed 180 days prior up to 1 day prior to CED)	-658	234676
Excluded based on occurrence of Joint replacement (assessed 180 days prior up to 1 day prior to CED)	-996	233680
Final cohort		233680

## Sheet: Cohort as text
COMPARATIVE COHORT Cohort Entry Entry date: Between Oct 19, 2010 and Dec 31, 2012. If a patient has multiple possible qualifying cohort entry events, the patient enters the cohort on the first-occurring qualifying event after exclusions are applied. Enrollment Measure: Medicare Part A B and D enrollment Prior Enrollment: 180 days Referent Group: New users of Warfarin with a washout period of 180 …

## Sheet: Analysis as text
STATISTICAL ANALYSIS Baseline covariate assessment In the primary analysis, the baseline covariates were assessed by default in the period beginning 183 days prior to the cohort entry date, and ending one day prior to the cohort entry date. Covariates: Age, Female, Race, Diabetes, Hypercholesterolemia, Hypertension, Obesity, Peptic Ulcer Disease, Prior_bleeding_Hospitalized, Prior_bleeding_Not ho…

## Sheet: Table 1
PS-Matched	ORIGINAL STUDY			REPLICATED STUDY
Covariate	Dabigatran	Warfarin		Dabigatran	Warfarin
Users	67207	67207		68311	68311
Age group, %
65-74	42	41		41.8	42.1
75-84	43	43		42.7	42.6
>=85	16	16		15.5	15.3
Female sex, %	51	52		51.7	51.6
Race/ethnicity, %
White	92	92		91.6	91.5
Black	3	3		3.5	3.6
Other	5	5		4.9	5
Medical history, %
Diabetes	33	34		30.4	30.2
Hypercholesterolemia	74	74		19.5	19.4
Hypertension	87	87		73.7	73.6
Kidney failure
Acute	5	5		4.6	4.8
Chronic	13	13		10.3	10.3
Obesity	11	11		7.8	8
Peptic ulcer disease	<1	<1		18	17.9
Prior bleeding event
Hospitalized	1	1		8.3	8.4
Not hospitalized	3	3		23.1	22.9
Smoking	16	16		15.4	15.4
Cardiovascular disease
Acute myocardial infarction
Past 1-30 d	1	1		2.1	2.1
Past 31-183 d	1	1		1.2	1.3
Coronary revascularization	16	16		2.6	2.5
Heart failure
Hospitalized	4	4		12.7	13
Outpatient	14	14		19.1	19.2
Other ischemic heart disease	48	49		38.1	38
Stroke
Past 1-30 d	2	2		7.9	7.9
Past 31-183 d	1	2		8.2	8.1
Other cerebrovascular disease	13	13		3.6	3.5
Transient ischemic attack	7	7		5.6	5.6
Cardioablation	2	2		2	1.9
Cardioversion	9	9		8.5	8.3
Other medical conditions, %
Falls	5	5		1.5	1.5
Fractures	2	2		3.7	3.6
Syncope	10	10		7.4	7.6
Walker use	3	3		2.1	2
CHADS2 score
0-1	28	28		33.2	33.1
2	40	40		31.9	32.1
3	21	21		19.5	19.4
>=4	10	11		15.4	15.3
HAS-BLED score
1	9	9		23	23.2
2	50	50		55.8	55.6
3	32	32		15.3	15.4
>=4	9	9		5.9	5.9
Medication use
General, %
Estrogen replacement	2	3		2.9	2.9
H2 antagonists	5	5		5.1	5.1
NSAIDs	15	15		13.3	13.4
Proton pump inhibitors	26	27		24.8	24.7
SSRI antidepressants	13	13		12.5	12.6
Cardiovascular disease, %
ACEI/ARB	59	59		54.7	54.9
Antiarrhythmics	25	25		17.2	16.9
Anticoagnlants (injectable)	7	7		6.1	6.1
Antiplatelets	17	17		17.5	17.7
β-Blockers	70	71		63.2	63.2
Calcium channel blockers	42	42		38.9	38.9
Digoxin	17	16		13.1	12.8
Diuretics
Loop	28	28		25.8	25.6
Potassium sparing	5	5		3.8	3.7
Thiazide	29	29		13.4	13.4
Nitrates	10	11		10	10.1
Statins	57	57		54.5	54.2
Fibrates	5	5		24.8	24.7
Diabetes related, %
Insulin	6	6		6	5.9
Metformin	13	14		12.9	13
Sulfonylureas	9	10		8.8	8.8
Other	6	6		5.2	5.3
Metabolic inhibitors, %
Amiodarone	10	10		8.1	7.9
Dronedarone	5	5		4.1	3.9
Verapamil	2	2		2.4	2.3
Azole antifungals	<1	<1		5.6	5.7

## Sheet: Outcomes
ORIGINAL STUDY
Outcome: ischemic stroke	Treatment	IR per 1000 PY (95% CI)	HR (95%CI)
After matching	Dabigatran	11.3	0.80 (0.67-0.96)
	Warfarin	13.9	Reference
REPLICATED STUDY
Outcome: ischemic stroke	Treatment	IR per 1000 PY (95% CI)	HR (95%CI)	p-value
After matching	Dabigatran	12.28	1.08 (0.86-1.37)
	Warfarin	18.14	Reference	0.528

## Sheet: Codes
CHADS2 score, 180 days
This measure computes a score by summing over the following components:
	If the event COMPONENT, CHADS2, Occurrence of congestive heart failure
	Occurs within 180 days, set the score to 1.0
	Otherwise, set the score to 0.0
	If the event COMPONENT, CHADS2, Occurrence of hypertension v1
	Occurs within 180 days, set the score to 1.0
	Otherwise, set the score to 0.0
	If the value of COMPONENT, CHADS2, Age greater than or equal to 75 is
	True, set the score to 1.0
	False, set the score to 0.0
	Missing, set the score to 0.0
	If the event COMPONENT, CHADS2, Occurrence of diabetes
	Occurs within 180 days, set the score to 1.0
	Otherwise, set the score to 0.0
	If the event COMPONENT, CHADS2, Occurrence of stroke or TIA
	Occurs within 180 days, set the score to 2.0
	Otherwise, set the score to 0.0
COMPONENT, Age greater than 65
This measure categorizes Age into the following categories:
	< 65: Up to 65.0 (exclusive). This is the referent category.
	>= 65: From 65.0 (inclusive) to (any).
COMPONENT, CHADS2, Age greater than or equal to 75
This measure evaluates to true if any of these criteria are met:
	Age is at least 75.0
COMPONENT, CHADS2, Occurrence of congestive heart failure
This event measure was defined as occurring when any of the following criteria were met:
	The occurrence of Inpatient with the following attributes:
	ICD-9 Diagnosis Code (any position) is any of: { “428.23”, “428.42”, “428”, “428.0”, “428.3”, “428.30”, “428.31”, “428.33”, “428.43”, “428.1”, “428.2”, “428.20”, “428.41”, “428.21”, “428.4”, “429.9”, “428.22”, “428.32”, “428.40”, “428.9” }
	428.23 - ACUTE ON CHRONIC SYSTOLIC HEART FAILURE
	428.42 - CHRONIC COMBINED SYSTOLIC AND DIASTOLIC HEART FAILURE
	428 - HEART FAILURE
	428.0 - CONGESTIVE HEART FAILURE UNSPECIFIED
	428.3 - DIASTOLIC HEART FAILURE
	428.30 - UNSPECIFIED DIASTOLIC HEART FAILURE
	428.31 - ACUTE DIASTOLIC HEART FAILURE
	428.33 - ACUTE ON CHRONIC DIASTOLIC HEART FAILURE
	428.43 - ACUTE ON CHRONIC COMBINED SYSTOLIC AND DIASTOLIC HEART FAILURE
	428.1 - LEFT HEART FAILURE
	428.2 - SYSTOLIC HEART FAILURE
	428.20 - UNSPECIFIED SYSTOLIC HEART FAILURE
	428.41 - ACUTE COMBINED SYSTOLIC AND DIASTOLIC HEART FAILURE
	428.21 - ACUTE SYSTOLIC HEART FAILURE
	428.4 - COMBINED SYSTOLIC AND DIASTOLIC HEART FAILURE
	429.9 - HEART DISEASE UNSPECIFIED
	428.22 - CHRONIC SYSTOLIC HEART FAILURE
	428.32 - CHRONIC DIASTOLIC HEART FAILURE
	428.40 - UNSPECIFIED COMBINED SYSTOLIC AND DIASTOLIC HEART FAILURE
	428.9 - HEART FAILURE UNSPECIFIED
	The occurrence of Outpatient with the following attributes:
	ICD-9 Diagnosis Code (any position) is any of: { “428.23”, “428.42”, “428”, “428.0”, “428.3”, “428.30”, “428.31”, “428.33”, “428.43”, “428.1”, “428.2”, “428.20”, “428.41”, “428.21”, “428.4”, “429.9”, “428.22”, “428.32”, “428.40”, “428.9” }
	428.23 - ACUTE ON CHRONIC SYSTOLIC HEART FAILURE
	428.42 - CHRONIC COMBINED SYSTOLIC AND DIASTOLIC HEART FAILURE
	428 - HEART FAILURE
	428.0 - CONGESTIVE HEART FAILURE UNSPECIFIED
	428.3 - DIASTOLIC HEART FAILURE
	428.30 - UNSPECIFIED DIASTOLIC HEART FAILURE
	428.31 - ACUTE DIASTOLIC HEART FAILURE
	428.33 - ACUTE ON CHRONIC DIASTOLIC HEART FAILURE
	428.43 - ACUTE ON CHRONIC COMBINED SYSTOLIC AND DIASTOLIC HEART FAILURE
	428.1 - LEFT HEART FAILURE
	428.2 - SYSTOLIC HEART FAILURE
	428.20 - UNSPECIFIED SYSTOLIC HEART FAILURE
	428.41 - ACUTE COMBINED SYSTOLIC AND DIASTOLIC HEART FAILURE
	428.21 - ACUTE SYSTOLIC HEART FAILURE
	428.4 - COMBINED SYSTOLIC AND DIASTOLIC HEART FAILURE
	429.9 - HEART DISEASE UNSPECIFIED
	428.22 - CHRONIC SYSTOLIC HEART FAILURE
	428.32 - CHRONIC DIASTOLIC HEART FAILURE
	428.40 - UNSPECIFIED COMBINED SYSTOLIC AND DIASTOLIC HEART FAILURE
	428.9 - HEART FAILURE UNSPECIFIED
	The occurrence of Carrier Claims Line with the following attributes:
	ICD-9 Diagnosis Code is any of: { “428.23”, “428.42”, “428”, “428.0”, “428.3”, “428.30”, “428.31”, “428.33”, “428.43”, “428.1”, “428.2”, “428.20”, “428.41”, “428.21”, “428.4”, “429.9”, “428.22”, “428.32”, “428.40”, “428.9” }
	428.23 - ACUTE ON CHRONIC SYSTOLIC HEART FAILURE
	428.42 - CHRONIC COMBINED SYSTOLIC AND DIASTOLIC HEART FAILURE
	428 - HEART FAILURE
	428.0 - CONGESTIVE HEART FAILURE UNSPECIFIED
	428.3 - DIASTOLIC HEART FAILURE
	428.30 - UNSPECIFIED DIASTOLIC HEART FAILURE
	428.31 - ACUTE DIASTOLIC HEART FAILURE
	428.33 - ACUTE ON CHRONIC DIASTOLIC HEART FAILURE
	428.43 - ACUTE ON CHRONIC COMBINED SYSTOLIC AND DIASTOLIC HEART FAILURE
	428.1 - LEFT HEART FAILURE
	428.2 - SYSTOLIC HEART FAILURE
	428.20 - UNSPECIFIED SYSTOLIC HEART FAILURE
	428.41 - ACUTE COMBINED SYSTOLIC AND DIASTOLIC HEART FAILURE
	428.21 - ACUTE SYSTOLIC HEART FAILURE
	428.4 - COMBINED SYSTOLIC AND DIASTOLIC HEART FAILURE
	429.9 - HEART DISEASE UNSPECIFIED
	428.22 - CHRONIC SYSTOLIC HEART FAILURE
	428.32 - CHRONIC DIASTOLIC HEART FAILURE
	428.40 - UNSPECIFIED COMBINED SYSTOLIC AND DIASTOLIC HEART FAILURE
	428.9 - HEART FAILURE UNSPECIFIED
COMPONENT, CHADS2, Occurrence of diabetes
This event measure was defined as occurring when any of the following criteria were met:
	The occurrence of Inpatient with the following attributes:
	ICD-9 Diagnosis Code (any position) is any of: { “249”, “249.00”, “249.1”, “249.4”, “250”, “250.1”, “250.22”, “250.62”, “250.71”, “250.8”, “250.81”, “250.93”, “249.20”, “249.3”, “249.30”, “249.41”, “249.5”, “249.51”, “249.61”, “249.8”, “249.80”, “249.90”, “249.91”, “250.23”, “250.3”, “250.30”, “250.33”, “250.42”, “250.82”, “250.92”, “249.10”, “249.21”, “249.40”, “249.71”, “249.9”, “250.10”, “250.…
	249 - SECONDARY DIABETES MELLITUS
	249.00 - SECONDARY DIABETES MELLITUS WITHOUT MENTION OF COMPLICATION NOT STATED AS UNCONTROLLED OR UNSPECIFIED
	249.1 - SECONDARY DIABETES MELLITUS WITH KETOACIDOSIS
	249.4 - SECONDARY DIABETES MELLITUS WITH OPHTHALMIC MANIFESTATION
	250 - DIABETES MELLITUS
	250.1 - DIABETES WITH KETOACIDOSIS
	250.22 - DIABETES WITH HYPEROSMOLARITY TYPE II OR UNSPECIFIED TYPE UNCONTROLLED
	250.62 - DIABETES WITH NEUROLOGICAL MANIFESTATIONS TYPE II OR UNSPECIFIED TYPE UNCONTROLLED
	250.71 - DIABETES WITH PERIPHERAL CIRCULATORY DISORDERS TYPE I [JUVENILE TYPE] NOT STATED AS UNCONTROLLED
	250.8 - DIABETES WITH OTHER SPECIFIED MANIFESTATIONS
	250.81 - DIABETES WITH OTHER SPECIFIED MANIFESTATIONS TYPE I [JUVENILE TYPE] NOT STATED AS UNCONTROLLED
	250.93 - DIABETES WITH UNSPECIFIED COMPLICATION TYPE I [JUVENILE TYPE] UNCONTROLLED
	249.20 - SECONDARY DIABETES MELLITUS WITH HYPEROSMOLARITY NOT STATED AS UNCONTROLLED OR UNSPECIFIED
	249.3 - SECONDARY DIABETES MELLITUS WITH OTHER COMA
	249.30 - SECONDARY DIABETES MELLITUS WITH OTHER COMA NOT STATED AS UNCONTROLLED OR UNSPECIFIED
	249.41 - SECONDARY DIABETES MELLITUS WITH RENAL MANIFESTATION UNCONTROLLED
	249.5 - SECONDARY DIABETES MELLITUS WITH OPHTHALMIC MANIFESTATION
	249.51 - SECONDARY DIABETES MELLITUS WITH OPHTHALMIC MANIFESTATION UNCONTROLLED
	249.61 - SECONDARY DIABETES MELLITUS WITH NEUROLOGICAL MANIFESTATION UNCONTROLLED
	249.8 - SECONDARY DIABETES MELLITUS WITH OTHER SPECIFIED MANIFESTATION
	249.80 - SECONDARY DIABETES MELLITUS WITH OTHER SPECIFIED MANIFESTATION NOT STATED AS UNCONTROLLED OR UNSPECIFIED
	249.90 - SECONDARY DIABETES MELLITUS WITH UNSPECIFIED COMPLICATION NOT STATED AS UNCONTROLLED OR UNSPECIFIED
	249.91 - SECONDARY DIABETES MELLITUS WITH UNSPECIFIED COMPLICATION UNCONTROLLED
	250.23 - DIABETES WITH HYPEROSMOLARITY TYPE I [JUVENILE TYPE] UNCONTROLLED
	250.3 - DIABETES WITH OTHER COMA
	250.30 - DIABETES WITH OTHER COMA TYPE II OR UNSPECIFIED TYPE NOT STATED AS UNCONTROLLED
	250.33 - DIABETES WITH OTHER COMA TYPE I [JUVENILE TYPE] UNCONTROLLED
	250.42 - DIABETES WITH RENAL MANIFESTATIONS TYPE II OR UNSPECIFIED TYPE UNCONTROLLED
	250.82 - DIABETES WITH OTHER SPECIFIED MANIFESTATIONS TYPE II OR UNSPECIFIED TYPE UNCONTROLLED
	250.92 - DIABETES WITH UNSPECIFIED COMPLICATION TYPE II OR UNSPECIFIED TYPE UNCONTROLLED
	249.10 - SECONDARY DIABETES MELLITUS WITH KETOACIDOSIS NOT STATED AS UNCONTROLLED OR UNSPECIFIED
	249.21 - SECONDARY DIABETES MELLITUS WITH HYPEROSMOLARITY UNCONTROLLED
	249.40 - SECONDARY DIABETES MELLITUS WITH RENAL MANIFESTATION NOT STATED AS UNCONTROLLED OR UNSPECIFIED
	249.71 - SECONDARY DIABETES MELLITUS WITH PERIPHERAL CIRCULATORY MANIFESTATION UNCONTROLLED
	249.9 - SECONDARY DIABETES MELLITUS WITH UNSPECIFIED COMPLICATION
	250.10 - DIABETES WITH KETOACIDOSIS TYPE II OR UNSPECIFIED TYPE NOT STATED AS UNCONTROLLED
	250.43 - DIABETES WITH RENAL MANIFESTATIONS TYPE I [JUVENILE TYPE] UNCONTROLLED
	250.50 - DIABETES WITH OPHTHALMIC MANIFESTATIONS TYPE II OR UNSPECIFIED TYPE NOT STATED AS UNCONTROLLED
	250.51 - DIABETES WITH OPHTHALMIC MANIFESTATIONS TYPE I [JUVENILE TYPE] NOT STATED AS UNCONTROLLED
	250.52 - DIABETES WITH OPHTHALMIC MANIFESTATIONS TYPE II OR UNSPECIFIED TYPE UNCONTROLLED
	250.53 - DIABETES WITH OPHTHALMIC MANIFESTATIONS TYPE I [JUVENILE TYPE] UNCONTROLLED
	250.6 - DIABETES WITH NEUROLOGICAL MANIFESTATIONS
	250.61 - DIABETES WITH NEUROLOGICAL MANIFESTATIONS TYPE I [JUVENILE TYPE] NOT STATED AS UNCONTROLLED
	250.63 - DIABETES WITH NEUROLOGICAL MANIFESTATIONS TYPE I [JUVENILE TYPE] UNCONTROLLED
	250.7 - DIABETES WITH PERIPHERAL CIRCULATORY DISORDERS
	250.83 - DIABETES WITH OTHER SPECIFIED MANIFESTATIONS TYPE I [JUVENILE TYPE] UNCONTROLLED
	249.01 - SECONDARY DIABETES MELLITUS WITHOUT MENTION OF COMPLICATION UNCONTROLLED
	249.2 - SECONDARY DIABETES MELLITUS WITH HYPEROSMOLARITY
	249.60 - SECONDARY DIABETES MELLITUS WITH NEUROLOGICAL MANIFESTATION NOT STATED AS UNCONTROLLED OR UNSPECIFIED
	249.7 - SECONDARY DIABETES MELLITUS WITH PERIPHERAL CIRCULATORY MANIFESTATION
	249.70 - SECONDARY DIABETES MELLITUS WITH PERIPHERAL CIRCULATORY MANIFESTATION NOT STATED AS UNCONTROLLED OR UNSPECIFIED
	250.0 - DIABETES MELLITUS WITHOUT MENTION OF COMPLICATION
	250.00 - DIABETES MELLITUS WITHOUT MENTION OF COMPLICATION TYPE II OR UNSPECIFIED TYPE NOT STATED AS UNCONTROLLED
	250.03 - DIABETES MELLITUS WITHOUT MENTION OF COMPLICATION TYPE I [JUVENILE TYPE] UNCONTROLLED
	250.11 - DIABETES WITH KETOACIDOSIS TYPE I [JUVENILE TYPE] NOT STATED AS UNCONTROLLED
	250.13 - DIABETES WITH KETOACIDOSIS TYPE I [JUVENILE TYPE] UNCONTROLLED
	250.41 - DIABETES WITH RENAL MANIFESTATIONS TYPE I [JUVENILE TYPE] NOT STATED AS UNCONTROLLED
	250.5 - DIABETES WITH OPHTHALMIC MANIFESTATIONS
	250.60 - DIABETES WITH NEUROLOGICAL MANIFESTATIONS TYPE II OR UNSPECIFIED TYPE NOT STATED AS UNCONTROLLED
	250.72 - DIABETES WITH PERIPHERAL CIRCULATORY DISORDERS TYPE II OR UNSPECIFIED TYPE UNCONTROLLED
	250.91 - DIABETES WITH UNSPECIFIED COMPLICATION TYPE I [JUVENILE TYPE] NOT STATED AS UNCONTROLLED
	249.0 - SECONDARY DIABETES MELLITUS WITHOUT MENTION OF COMPLICATION
	249.11 - SECONDARY DIABETES MELLITUS WITH KETOACIDOSIS UNCONTROLLED
	249.31 - SECONDARY DIABETES MELLITUS WITH OTHER COMA UNCONTROLLED
	249.50 - SECONDARY DIABETES MELLITUS WITH OPHTHALMIC MANIFESTATION NOT STATED AS UNCONTROLLED OR UNSPECIFIED
	249.6 - SECONDARY DIABETES MELLITUS WITH NEUROLOGICAL MANIFESTATION
	249.81 - SECONDARY DIABETES MELLITUS WITH OTHER SPECIFIED MANIFESTATION UNCONTROLLED
	250.01 - DIABETES MELLITUS WITHOUT MENTION OF COMPLICATION TYPE I [JUVENILE TYPE] NOT STATED AS UNCONTROLLED
	250.02 - DIABETES MELLITUS WITHOUT MENTION OF COMPLICATION TYPE II OR UNSPECIFIED TYPE UNCONTROLLED
	250.12 - DIABETES WITH KETOACIDOSIS TYPE II OR UNSPECIFIED TYPE UNCONTROLLED
	250.2 - DIABETES WITH HYPEROSMOLARITY
	250.20 - DIABETES WITH HYPEROSMOLARITY TYPE II OR UNSPECIFIED TYPE NOT STATED AS UNCONTROLLED
	250.21 - DIABETES WITH HYPEROSMOLARITY TYPE I [JUVENILE TYPE] NOT STATED AS UNCONTROLLED
	250.31 - DIABETES WITH OTHER COMA TYPE I [JUVENILE TYPE] NOT STATED AS UNCONTROLLED
	250.32 - DIABETES WITH OTHER COMA TYPE II OR UNSPECIFIED TYPE UNCONTROLLED
	250.4 - DIABETES WITH RENAL MANIFESTATIONS
	250.40 - DIABETES WITH RENAL MANIFESTATIONS TYPE II OR UNSPECIFIED TYPE NOT STATED AS UNCONTROLLED
	250.70 - DIABETES WITH PERIPHERAL CIRCULATORY DISORDERS TYPE II OR UNSPECIFIED TYPE NOT STATED AS UNCONTROLLED
	250.73 - DIABETES WITH PERIPHERAL CIRCULATORY DISORDERS TYPE I [JUVENILE TYPE] UNCONTROLLED
	250.80 - DIABETES WITH OTHER SPECIFIED MANIFESTATIONS TYPE II OR UNSPECIFIED TYPE NOT STATED AS UNCONTROLLED
	250.9 - DIABETES WITH UNSPECIFIED COMPLICATION
	250.90 - DIABETES WITH UNSPECIFIED COMPLICATION TYPE II OR UNSPECIFIED TYPE NOT STATED AS UNCONTROLLED
	The occurrence of Outpatient with the following attributes:
	ICD-9 Diagnosis Code (any position) is any of: { “249”, “249.00”, “249.1”, “249.4”, “250”, “250.1”, “250.22”, “250.62”, “250.71”, “250.8”, “250.81”, “250.93”, “249.20”, “249.3”, “249.30”, “249.41”, “249.5”, “249.51”, “249.61”, “249.8”, “249.80”, “249.90”, “249.91”, “250.23”, “250.3”, “250.30”, “250.33”, “250.42”, “250.82”, “250.92”, “249.10”, “249.21”, “249.40”, “249.71”, “249.9”, “250.10”, “250.…
	249 - SECONDARY DIABETES MELLITUS
	249.00 - SECONDARY DIABETES MELLITUS WITHOUT MENTION OF COMPLICATION NOT STATED AS UNCONTROLLED OR UNSPECIFIED
	249.1 - SECONDARY DIABETES MELLITUS WITH KETOACIDOSIS
	249.4 - SECONDARY DIABETES MELLITUS WITH OPHTHALMIC MANIFESTATION
	250 - DIABETES MELLITUS
	250.1 - DIABETES WITH KETOACIDOSIS
	250.22 - DIABETES WITH HYPEROSMOLARITY TYPE II OR UNSPECIFIED TYPE UNCONTROLLED
	250.62 - DIABETES WITH NEUROLOGICAL MANIFESTATIONS TYPE II OR UNSPECIFIED TYPE UNCONTROLLED
	250.71 - DIABETES WITH PERIPHERAL CIRCULATORY DISORDERS TYPE I [JUVENILE TYPE] NOT STATED AS UNCONTROLLED
	250.8 - DIABETES WITH OTHER SPECIFIED MANIFESTATIONS
	250.81 - DIABETES WITH OTHER SPECIFIED MANIFESTATIONS TYPE I [JUVENILE TYPE] NOT STATED AS UNCONTROLLED
	250.93 - DIABETES WITH UNSPECIFIED COMPLICATION TYPE I [JUVENILE TYPE] UNCONTROLLED
	249.20 - SECONDARY DIABETES MELLITUS WITH HYPEROSMOLARITY NOT STATED AS UNCONTROLLED OR UNSPECIFIED
	249.3 - SECONDARY DIABETES MELLITUS WITH OTHER COMA
	249.30 - SECONDARY DIABETES MELLITUS WITH OTHER COMA NOT STATED AS UNCONTROLLED OR UNSPECIFIED
	249.41 - SECONDARY DIABETES MELLITUS WITH RENAL MANIFESTATION UNCONTROLLED
	249.5 - SECONDARY DIABETES MELLITUS WITH OPHTHALMIC MANIFESTATION
	249.51 - SECONDARY DIABETES MELLITUS WITH OPHTHALMIC MANIFESTATION UNCONTROLLED
	249.61 - SECONDARY DIABETES MELLITUS WITH NEUROLOGICAL MANIFESTATION UNCONTROLLED
	249.8 - SECONDARY DIABETES MELLITUS WITH OTHER SPECIFIED MANIFESTATION
	249.80 - SECONDARY DIABETES MELLITUS WITH OTHER SPECIFIED MANIFESTATION NOT STATED AS UNCONTROLLED OR UNSPECIFIED
	249.90 - SECONDARY DIABETES MELLITUS WITH UNSPECIFIED COMPLICATION NOT STATED AS UNCONTROLLED OR UNSPECIFIED
	249.91 - SECONDARY DIABETES MELLITUS WITH UNSPECIFIED COMPLICATION UNCONTROLLED
	250.23 - DIABETES WITH HYPEROSMOLARITY TYPE I [JUVENILE TYPE] UNCONTROLLED
	250.3 - DIABETES WITH OTHER COMA
	250.30 - DIABETES WITH OTHER COMA TYPE II OR UNSPECIFIED TYPE NOT STATED AS UNCONTROLLED
	250.33 - DIABETES WITH OTHER COMA TYPE I [JUVENILE TYPE] UNCONTROLLED
	250.42 - DIABETES WITH RENAL MANIFESTATIONS TYPE II OR UNSPECIFIED TYPE UNCONTROLLED
	250.82 - DIABETES WITH OTHER SPECIFIED MANIFESTATIONS TYPE II OR UNSPECIFIED TYPE UNCONTROLLED
	250.92 - DIABETES WITH UNSPECIFIED COMPLICATION TYPE II OR UNSPECIFIED TYPE UNCONTROLLED
	249.10 - SECONDARY DIABETES MELLITUS WITH KETOACIDOSIS NOT STATED AS UNCONTROLLED OR UNSPECIFIED
	249.21 - SECONDARY DIABETES MELLITUS WITH HYPEROSMOLARITY UNCONTROLLED
	249.40 - SECONDARY DIABETES MELLITUS WITH RENAL MANIFESTATION NOT STATED AS UNCONTROLLED OR UNSPECIFIED
	249.71 - SECONDARY DIABETES MELLITUS WITH PERIPHERAL CIRCULATORY MANIFESTATION UNCONTROLLED
	249.9 - SECONDARY DIABETES MELLITUS WITH UNSPECIFIED COMPLICATION
	250.10 - DIABETES WITH KETOACIDOSIS TYPE II OR UNSPECIFIED TYPE NOT STATED AS UNCONTROLLED
	250.43 - DIABETES WITH RENAL MANIFESTATIONS TYPE I [JUVENILE TYPE] UNCONTROLLED
	250.50 - DIABETES WITH OPHTHALMIC MANIFESTATIONS TYPE II OR UNSPECIFIED TYPE NOT STATED AS UNCONTROLLED
	250.51 - DIABETES WITH OPHTHALMIC MANIFESTATIONS TYPE I [JUVENILE TYPE] NOT STATED AS UNCONTROLLED
	250.52 - DIABETES WITH OPHTHALMIC MANIFESTATIONS TYPE II OR UNSPECIFIED TYPE UNCONTROLLED
	250.53 - DIABETES WITH OPHTHALMIC MANIFESTATIONS TYPE I [JUVENILE TYPE] UNCONTROLLED
	250.6 - DIABETES WITH NEUROLOGICAL MANIFESTATIONS
	250.61 - DIABETES WITH NEUROLOGICAL MANIFESTATIONS TYPE I [JUVENILE TYPE] NOT STATED AS UNCONTROLLED
	250.63 - DIABETES WITH NEUROLOGICAL MANIFESTATIONS TYPE I [JUVENILE TYPE] UNCONTROLLED
	250.7 - DIABETES WITH PERIPHERAL CIRCULATORY DISORDERS
	250.83 - DIABETES WITH OTHER SPECIFIED MANIFESTATIONS TYPE I [JUVENILE TYPE] UNCONTROLLED
	249.01 - SECONDARY DIABETES MELLITUS WITHOUT MENTION OF COMPLICATION UNCONTROLLED
	249.2 - SECONDARY DIABETES MELLITUS WITH HYPEROSMOLARITY
	249.60 - SECONDARY DIABETES MELLITUS WITH NEUROLOGICAL MANIFESTATION NOT STATED AS UNCONTROLLED OR UNSPECIFIED
	249.7 - SECONDARY DIABETES MELLITUS WITH PERIPHERAL CIRCULATORY MANIFESTATION
	249.70 - SECONDARY DIABETES MELLITUS WITH PERIPHERAL CIRCULATORY MANIFESTATION NOT STATED AS UNCONTROLLED OR UNSPECIFIED
	250.0 - DIABETES MELLITUS WITHOUT MENTION OF COMPLICATION
	250.00 - DIABETES MELLITUS WITHOUT MENTION OF COMPLICATION TYPE II OR UNSPECIFIED TYPE NOT STATED AS UNCONTROLLED
	250.03 - DIABETES MELLITUS WITHOUT MENTION OF COMPLICATION TYPE I [JUVENILE TYPE] UNCONTROLLED
	250.11 - DIABETES WITH KETOACIDOSIS TYPE I [JUVENILE TYPE] NOT STATED AS UNCONTROLLED
	250.13 - DIABETES WITH KETOACIDOSIS TYPE I [JUVENILE TYPE] UNCONTROLLED
	250.41 - DIABETES WITH RENAL MANIFESTATIONS TYPE I [JUVENILE TYPE] NOT STATED AS UNCONTROLLED
	250.5 - DIABETES WITH OPHTHALMIC MANIFESTATIONS
	250.60 - DIABETES WITH NEUROLOGICAL MANIFESTATIONS TYPE II OR UNSPECIFIED TYPE NOT STATED AS UNCONTROLLED
	250.72 - DIABETES WITH PERIPHERAL CIRCULATORY DISORDERS TYPE II OR UNSPECIFIED TYPE UNCONTROLLED
	250.91 - DIABETES WITH UNSPECIFIED COMPLICATION TYPE I [JUVENILE TYPE] NOT STATED AS UNCONTROLLED
	249.0 - SECONDARY DIABETES MELLITUS WITHOUT MENTION OF COMPLICATION
	249.11 - SECONDARY DIABETES MELLITUS WITH KETOACIDOSIS UNCONTROLLED
	249.31 - SECONDARY DIABETES MELLITUS WITH OTHER COMA UNCONTROLLED
	249.50 - SECONDARY DIABETES MELLITUS WITH OPHTHALMIC MANIFESTATION NOT STATED AS UNCONTROLLED OR UNSPECIFIED
	249.6 - SECONDARY DIABETES MELLITUS WITH NEUROLOGICAL MANIFESTATION
	249.81 - SECONDARY DIABETES MELLITUS WITH OTHER SPECIFIED MANIFESTATION UNCONTROLLED
	250.01 - DIABETES MELLITUS WITHOUT MENTION OF COMPLICATION TYPE I [JUVENILE TYPE] NOT STATED AS UNCONTROLLED
	250.02 - DIABETES MELLITUS WITHOUT MENTION OF COMPLICATION TYPE II OR UNSPECIFIED TYPE UNCONTROLLED
	250.12 - DIABETES WITH KETOACIDOSIS TYPE II OR UNSPECIFIED TYPE UNCONTROLLED
	250.2 - DIABETES WITH HYPEROSMOLARITY
	250.20 - DIABETES WITH HYPEROSMOLARITY TYPE II OR UNSPECIFIED TYPE NOT STATED AS UNCONTROLLED
	250.21 - DIABETES WITH HYPEROSMOLARITY TYPE I [JUVENILE TYPE] NOT STATED AS UNCONTROLLED
	250.31 - DIABETES WITH OTHER COMA TYPE I [JUVENILE TYPE] NOT STATED AS UNCONTROLLED
	250.32 - DIABETES WITH OTHER COMA TYPE II OR UNSPECIFIED TYPE UNCONTROLLED
	250.4 - DIABETES WITH RENAL MANIFESTATIONS
	250.40 - DIABETES WITH RENAL MANIFESTATIONS TYPE II OR UNSPECIFIED TYPE NOT STATED AS UNCONTROLLED
	250.70 - DIABETES WITH PERIPHERAL CIRCULATORY DISORDERS TYPE II OR UNSPECIFIED TYPE NOT STATED AS UNCONTROLLED
	250.73 - DIABETES WITH PERIPHERAL CIRCULATORY DISORDERS TYPE I [JUVENILE TYPE] UNCONTROLLED
	250.80 - DIABETES WITH OTHER SPECIFIED MANIFESTATIONS TYPE II OR UNSPECIFIED TYPE NOT STATED AS UNCONTROLLED
	250.9 - DIABETES WITH UNSPECIFIED COMPLICATION
	250.90 - DIABETES WITH UNSPECIFIED COMPLICATION TYPE II OR UNSPECIFIED TYPE NOT STATED AS UNCONTROLLED
	The occurrence of Carrier Claims Line with the following attributes:
	ICD-9 Diagnosis Code is any of: { “249”, “249.00”, “249.1”, “249.4”, “250”, “250.1”, “250.22”, “250.62”, “250.71”, “250.8”, “250.81”, “250.93”, “249.20”, “249.3”, “249.30”, “249.41”, “249.5”, “249.51”, “249.61”, “249.8”, “249.80”, “249.90”, “249.91”, “250.23”, “250.3”, “250.30”, “250.33”, “250.42”, “250.82”, “250.92”, “249.10”, “249.21”, “249.40”, “249.71”, “249.9”, “250.10”, “250.43”, “250.50”, …
	249 - SECONDARY DIABETES MELLITUS
	249.00 - SECONDARY DIABETES MELLITUS WITHOUT MENTION OF COMPLICATION NOT STATED AS UNCONTROLLED OR UNSPECIFIED
	249.1 - SECONDARY DIABETES MELLITUS WITH KETOACIDOSIS
	249.4 - SECONDARY DIABETES MELLITUS WITH OPHTHALMIC MANIFESTATION
	250 - DIABETES MELLITUS
	250.1 - DIABETES WITH KETOACIDOSIS
	250.22 - DIABETES WITH HYPEROSMOLARITY TYPE II OR UNSPECIFIED TYPE UNCONTROLLED
	250.62 - DIABETES WITH NEUROLOGICAL MANIFESTATIONS TYPE II OR UNSPECIFIED TYPE UNCONTROLLED
	250.71 - DIABETES WITH PERIPHERAL CIRCULATORY DISORDERS TYPE I [JUVENILE TYPE] NOT STATED AS UNCONTROLLED
	250.8 - DIABETES WITH OTHER SPECIFIED MANIFESTATIONS
	250.81 - DIABETES WITH OTHER SPECIFIED MANIFESTATIONS TYPE I [JUVENILE TYPE] NOT STATED AS UNCONTROLLED
	250.93 - DIABETES WITH UNSPECIFIED COMPLICATION TYPE I [JUVENILE TYPE] UNCONTROLLED
	249.20 - SECONDARY DIABETES MELLITUS WITH HYPEROSMOLARITY NOT STATED AS UNCONTROLLED OR UNSPECIFIED
	249.3 - SECONDARY DIABETES MELLITUS WITH OTHER COMA
	249.30 - SECONDARY DIABETES MELLITUS WITH OTHER COMA NOT STATED AS UNCONTROLLED OR UNSPECIFIED
	249.41 - SECONDARY DIABETES MELLITUS WITH RENAL MANIFESTATION UNCONTROLLED
	249.5 - SECONDARY DIABETES MELLITUS WITH OPHTHALMIC MANIFESTATION
	249.51 - SECONDARY DIABETES MELLITUS WITH OPHTHALMIC MANIFESTATION UNCONTROLLED
	249.61 - SECONDARY DIABETES MELLITUS WITH NEUROLOGICAL MANIFESTATION UNCONTROLLED
	249.8 - SECONDARY DIABETES MELLITUS WITH OTHER SPECIFIED MANIFESTATION
	249.80 - SECONDARY DIABETES MELLITUS WITH OTHER SPECIFIED MANIFESTATION NOT STATED AS UNCONTROLLED OR UNSPECIFIED
	249.90 - SECONDARY DIABETES MELLITUS WITH UNSPECIFIED COMPLICATION NOT STATED AS UNCONTROLLED OR UNSPECIFIED
	249.91 - SECONDARY DIABETES MELLITUS WITH UNSPECIFIED COMPLICATION UNCONTROLLED
	250.23 - DIABETES WITH HYPEROSMOLARITY TYPE I [JUVENILE TYPE] UNCONTROLLED
	250.3 - DIABETES WITH OTHER COMA
	250.30 - DIABETES WITH OTHER COMA TYPE II OR UNSPECIFIED TYPE NOT STATED AS UNCONTROLLED
	250.33 - DIABETES WITH OTHER COMA TYPE I [JUVENILE TYPE] UNCONTROLLED
	250.42 - DIABETES WITH RENAL MANIFESTATIONS TYPE II OR UNSPECIFIED TYPE UNCONTROLLED
	250.82 - DIABETES WITH OTHER SPECIFIED MANIFESTATIONS TYPE II OR UNSPECIFIED TYPE UNCONTROLLED
	250.92 - DIABETES WITH UNSPECIFIED COMPLICATION TYPE II OR UNSPECIFIED TYPE UNCONTROLLED
	249.10 - SECONDARY DIABETES MELLITUS WITH KETOACIDOSIS NOT STATED AS UNCONTROLLED OR UNSPECIFIED
	249.21 - SECONDARY DIABETES MELLITUS WITH HYPEROSMOLARITY UNCONTROLLED
	249.40 - SECONDARY DIABETES MELLITUS WITH RENAL MANIFESTATION NOT STATED AS UNCONTROLLED OR UNSPECIFIED
	249.71 - SECONDARY DIABETES MELLITUS WITH PERIPHERAL CIRCULATORY MANIFESTATION UNCONTROLLED
	249.9 - SECONDARY DIABETES MELLITUS WITH UNSPECIFIED COMPLICATION
	250.10 - DIABETES WITH KETOACIDOSIS TYPE II OR UNSPECIFIED TYPE NOT STATED AS UNCONTROLLED
	250.43 - DIABETES WITH RENAL MANIFESTATIONS TYPE I [JUVENILE TYPE] UNCONTROLLED
	250.50 - DIABETES WITH OPHTHALMIC MANIFESTATIONS TYPE II OR UNSPECIFIED TYPE NOT STATED AS UNCONTROLLED
	250.51 - DIABETES WITH OPHTHALMIC MANIFESTATIONS TYPE I [JUVENILE TYPE] NOT STATED AS UNCONTROLLED
	250.52 - DIABETES WITH OPHTHALMIC MANIFESTATIONS TYPE II OR UNSPECIFIED TYPE UNCONTROLLED
	250.53 - DIABETES WITH OPHTHALMIC MANIFESTATIONS TYPE I [JUVENILE TYPE] UNCONTROLLED
	250.6 - DIABETES WITH NEUROLOGICAL MANIFESTATIONS
	250.61 - DIABETES WITH NEUROLOGICAL MANIFESTATIONS TYPE I [JUVENILE TYPE] NOT STATED AS UNCONTROLLED
	250.63 - DIABETES WITH NEUROLOGICAL MANIFESTATIONS TYPE I [JUVENILE TYPE] UNCONTROLLED
	250.7 - DIABETES WITH PERIPHERAL CIRCULATORY DISORDERS
	250.83 - DIABETES WITH OTHER SPECIFIED MANIFESTATIONS TYPE I [JUVENILE TYPE] UNCONTROLLED
	249.01 - SECONDARY DIABETES MELLITUS WITHOUT MENTION OF COMPLICATION UNCONTROLLED
	249.2 - SECONDARY DIABETES MELLITUS WITH HYPEROSMOLARITY
	249.60 - SECONDARY DIABETES MELLITUS WITH NEUROLOGICAL MANIFESTATION NOT STATED AS UNCONTROLLED OR UNSPECIFIED
	249.7 - SECONDARY DIABETES MELLITUS WITH PERIPHERAL CIRCULATORY MANIFESTATION
	249.70 - SECONDARY DIABETES MELLITUS WITH PERIPHERAL CIRCULATORY MANIFESTATION NOT STATED AS UNCONTROLLED OR UNSPECIFIED
	250.0 - DIABETES MELLITUS WITHOUT MENTION OF COMPLICATION
	250.00 - DIABETES MELLITUS WITHOUT MENTION OF COMPLICATION TYPE II OR UNSPECIFIED TYPE NOT STATED AS UNCONTROLLED
	250.03 - DIABETES MELLITUS WITHOUT MENTION OF COMPLICATION TYPE I [JUVENILE TYPE] UNCONTROLLED
	250.11 - DIABETES WITH KETOACIDOSIS TYPE I [JUVENILE TYPE] NOT STATED AS UNCONTROLLED
	250.13 - DIABETES WITH KETOACIDOSIS TYPE I [JUVENILE TYPE] UNCONTROLLED
	250.41 - DIABETES WITH RENAL MANIFESTATIONS TYPE I [JUVENILE TYPE] NOT STATED AS UNCONTROLLED
	250.5 - DIABETES WITH OPHTHALMIC MANIFESTATIONS
	250.60 - DIABETES WITH NEUROLOGICAL MANIFESTATIONS TYPE II OR UNSPECIFIED TYPE NOT STATED AS UNCONTROLLED
	250.72 - DIABETES WITH PERIPHERAL CIRCULATORY DISORDERS TYPE II OR UNSPECIFIED TYPE UNCONTROLLED
	250.91 - DIABETES WITH UNSPECIFIED COMPLICATION TYPE I [JUVENILE TYPE] NOT STATED AS UNCONTROLLED
	249.0 - SECONDARY DIABETES MELLITUS WITHOUT MENTION OF COMPLICATION
	249.11 - SECONDARY DIABETES MELLITUS WITH KETOACIDOSIS UNCONTROLLED
	249.31 - SECONDARY DIABETES MELLITUS WITH OTHER COMA UNCONTROLLED
	249.50 - SECONDARY DIABETES MELLITUS WITH OPHTHALMIC MANIFESTATION NOT STATED AS UNCONTROLLED OR UNSPECIFIED
	249.6 - SECONDARY DIABETES MELLITUS WITH NEUROLOGICAL MANIFESTATION
	249.81 - SECONDARY DIABETES MELLITUS WITH OTHER SPECIFIED MANIFESTATION UNCONTROLLED
	250.01 - DIABETES MELLITUS WITHOUT MENTION OF COMPLICATION TYPE I [JUVENILE TYPE] NOT STATED AS UNCONTROLLED
	250.02 - DIABETES MELLITUS WITHOUT MENTION OF COMPLICATION TYPE II OR UNSPECIFIED TYPE UNCONTROLLED
	250.12 - DIABETES WITH KETOACIDOSIS TYPE II OR UNSPECIFIED TYPE UNCONTROLLED
	250.2 - DIABETES WITH HYPEROSMOLARITY
	250.20 - DIABETES WITH HYPEROSMOLARITY TYPE II OR UNSPECIFIED TYPE NOT STATED AS UNCONTROLLED
	250.21 - DIABETES WITH HYPEROSMOLARITY TYPE I [JUVENILE TYPE] NOT STATED AS UNCONTROLLED
	250.31 - DIABETES WITH OTHER COMA TYPE I [JUVENILE TYPE] NOT STATED AS UNCONTROLLED
	250.32 - DIABETES WITH OTHER COMA TYPE II OR UNSPECIFIED TYPE UNCONTROLLED
	250.4 - DIABETES WITH RENAL MANIFESTATIONS
	250.40 - DIABETES WITH RENAL MANIFESTATIONS TYPE II OR UNSPECIFIED TYPE NOT STATED AS UNCONTROLLED
	250.70 - DIABETES WITH PERIPHERAL CIRCULATORY DISORDERS TYPE II OR UNSPECIFIED TYPE NOT STATED AS UNCONTROLLED
	250.73 - DIABETES WITH PERIPHERAL CIRCULATORY DISORDERS TYPE I [JUVENILE TYPE] UNCONTROLLED
	250.80 - DIABETES WITH OTHER SPECIFIED MANIFESTATIONS TYPE II OR UNSPECIFIED TYPE NOT STATED AS UNCONTROLLED
	250.9 - DIABETES WITH UNSPECIFIED COMPLICATION
	250.90 - DIABETES WITH UNSPECIFIED COMPLICATION TYPE II OR UNSPECIFIED TYPE NOT STATED AS UNCONTROLLED
COMPONENT, CHADS2, Occurrence of hypertension
This event measure was defined as occurring when any of the following criteria were met:
	The occurrence of Inpatient with the following attributes:
	ICD-9 Diagnosis Code (any position) is any of: { “405.01”, “401.1”, “405.0”, “405.1”, “405.11”, “405.19”, “405.9”, “405.99”, “401.9”, “405.09”, “401”, “401.0”, “405”, “405.91” }
	405.01 - MALIGNANT RENOVASCULAR HYPERTENSION
	401.1 - BENIGN ESSENTIAL HYPERTENSION
	405.0 - MALIGNANT SECONDARY HYPERTENSION
	405.1 - BENIGN SECONDARY HYPERTENSION
	405.11 - BENIGN RENOVASCULAR HYPERTENSION
	405.19 - OTHER BENIGN SECONDARY HYPERTENSION
	405.9 - UNSPECIFIED SECONDARY HYPERTENSION
	405.99 - OTHER UNSPECIFIED SECONDARY HYPERTENSION
	401.9 - UNSPECIFIED ESSENTIAL HYPERTENSION
	405.09 - OTHER MALIGNANT SECONDARY HYPERTENSION
	401 - ESSENTIAL HYPERTENSION
	401.0 - MALIGNANT ESSENTIAL HYPERTENSION
	405 - SECONDARY HYPERTENSION
	405.91 - UNSPECIFIED RENOVASCULAR HYPERTENSION
	The occurrence of Outpatient with the following attributes:
	ICD-9 Diagnosis Code (any position) is any of: { “405.01”, “401.1”, “405.0”, “405.1”, “405.11”, “405.19”, “405.9”, “405.99”, “401.9”, “405.09”, “401”, “401.0”, “405”, “405.91” }
	405.01 - MALIGNANT RENOVASCULAR HYPERTENSION
	401.1 - BENIGN ESSENTIAL HYPERTENSION
	405.0 - MALIGNANT SECONDARY HYPERTENSION
	405.1 - BENIGN SECONDARY HYPERTENSION
	405.11 - BENIGN RENOVASCULAR HYPERTENSION
	405.19 - OTHER BENIGN SECONDARY HYPERTENSION
	405.9 - UNSPECIFIED SECONDARY HYPERTENSION
	405.99 - OTHER UNSPECIFIED SECONDARY HYPERTENSION
	401.9 - UNSPECIFIED ESSENTIAL HYPERTENSION
	405.09 - OTHER MALIGNANT SECONDARY HYPERTENSION
	401 - ESSENTIAL HYPERTENSION
	401.0 - MALIGNANT ESSENTIAL HYPERTENSION
	405 - SECONDARY HYPERTENSION
	405.91 - UNSPECIFIED RENOVASCULAR HYPERTENSION
	The occurrence of Carrier Claims Line with the following attributes:
	ICD-9 Diagnosis Code is any of: { “405.01”, “401.1”, “405.0”, “405.1”, “405.11”, “405.19”, “405.9”, “405.99”, “401.9”, “405.09”, “401”, “401.0”, “405”, “405.91” }
	405.01 - MALIGNANT RENOVASCULAR HYPERTENSION
	401.1 - BENIGN ESSENTIAL HYPERTENSION
	405.0 - MALIGNANT SECONDARY HYPERTENSION
	405.1 - BENIGN SECONDARY HYPERTENSION
	405.11 - BENIGN RENOVASCULAR HYPERTENSION
	405.19 - OTHER BENIGN SECONDARY HYPERTENSION
	405.9 - UNSPECIFIED SECONDARY HYPERTENSION
	405.99 - OTHER UNSPECIFIED SECONDARY HYPERTENSION
	401.9 - UNSPECIFIED ESSENTIAL HYPERTENSION
	405.09 - OTHER MALIGNANT SECONDARY HYPERTENSION
	401 - ESSENTIAL HYPERTENSION
	401.0 - MALIGNANT ESSENTIAL HYPERTENSION
	405 - SECONDARY HYPERTENSION
	405.91 - UNSPECIFIED RENOVASCULAR HYPERTENSION
COMPONENT, CHADS2, Occurrence of stroke or TIA
This event measure was defined as occurring when any of the following criteria were met:
	The occurrence of Inpatient with the following attributes:
	ICD-9 Diagnosis Code (any position) is any of: { “431”, “432.9”, “433.0”, “433.00”, “433.2”, “433.31”, “433.8”, “435.0”, “435.2”, “437.1”, “432.0”, “433.20”, “433.81”, “435”, “435.8”, “437.3”, “433”, “433.91”, “435.1”, “433.01”, “433.10”, “433.21”, “433.3”, “433.90”, “434.91”, “435.9”, “997.02”, “430”, “432”, “432.1”, “433.1”, “433.11”, “433.30”, “433.80”, “433.9”, “434.01”, “434.11”, “435.3” }
	431 - INTRACEREBRAL HEMORRHAGE
	432.9 - UNSPECIFIED INTRACRANIAL HEMORRHAGE
	433.0 - OCCLUSION AND STENOSIS OF BASILAR ARTERY
	433.00 - OCCLUSION AND STENOSIS OF BASILAR ARTERY WITHOUT CEREBRAL INFARCTION
	433.2 - OCCLUSION AND STENOSIS OF VERTEBRAL ARTERY
	433.31 - OCCLUSION AND STENOSIS OF MULTIPLE AND BILATERAL PRECEREBRAL ARTERIES WITH CEREBRAL INFARCTION
	433.8 - OCCLUSION AND STENOSIS OF OTHER SPECIFIED PRECEREBRAL ARTERY
	435.0 - BASILAR ARTERY SYNDROME
	435.2 - SUBCLAVIAN STEAL SYNDROME
	437.1 - OTHER GENERALIZED ISCHEMIC CEREBROVASCULAR DISEASE
	432.0 - NONTRAUMATIC EXTRADURAL HEMORRHAGE
	433.20 - OCCLUSION AND STENOSIS OF VERTEBRAL ARTERY WITHOUT CEREBRAL INFARCTION
	433.81 - OCCLUSION AND STENOSIS OF OTHER SPECIFIED PRECEREBRAL ARTERY WITH CEREBRAL INFARCTION
	435 - TRANSIENT CEREBRAL ISCHEMIA
	435.8 - OTHER SPECIFIED TRANSIENT CEREBRAL ISCHEMIAS
	437.3 - CEREBRAL ANEURYSM NONRUPTURED
	433 - OCCLUSION AND STENOSIS OF PRECEREBRAL ARTERIES
	433.91 - OCCLUSION AND STENOSIS OF UNSPECIFIED PRECEREBRAL ARTERY WITH CEREBRAL INFARCTION
	435.1 - VERTEBRAL ARTERY SYNDROME
	433.01 - OCCLUSION AND STENOSIS OF BASILAR ARTERY WITH CEREBRAL INFARCTION
	433.10 - OCCLUSION AND STENOSIS OF CAROTID ARTERY WITHOUT CEREBRAL INFARCTION
	433.21 - OCCLUSION AND STENOSIS OF VERTEBRAL ARTERY WITH CEREBRAL INFARCTION
	433.3 - OCCLUSION AND STENOSIS OF MULTIPLE AND BILATERAL PRECEREBRAL ARTERIES
	433.90 - OCCLUSION AND STENOSIS OF UNSPECIFIED PRECEREBRAL ARTERY WITHOUT CEREBRAL INFARCTION
	434.91 - CEREBRAL ARTERY OCCLUSION UNSPECIFIED WITH CEREBRAL INFARCTION
	435.9 - UNSPECIFIED TRANSIENT CEREBRAL ISCHEMIA
	997.02 - IATROGENIC CEREBROVASCULAR INFARCTION OR HEMORRHAGE
	430 - SUBARACHNOID HEMORRHAGE
	432 - OTHER AND UNSPECIFIED INTRACRANIAL HEMORRHAGE
	432.1 - SUBDURAL HEMORRHAGE
	433.1 - OCCLUSION AND STENOSIS OF CAROTID ARTERY
	433.11 - OCCLUSION AND STENOSIS OF CAROTID ARTERY WITH CEREBRAL INFARCTION
	433.30 - OCCLUSION AND STENOSIS OF MULTIPLE AND BILATERAL PRECEREBRAL ARTERIES WITHOUT CEREBRAL INFARCTION
	433.80 - OCCLUSION AND STENOSIS OF OTHER SPECIFIED PRECEREBRAL ARTERY WITHOUT CEREBRAL INFARCTION
	433.9 - OCCLUSION AND STENOSIS OF UNSPECIFIED PRECEREBRAL ARTERY
	434.01 - CEREBRAL THROMBOSIS WITH CEREBRAL INFARCTION
	434.11 - CEREBRAL EMBOLISM WITH CEREBRAL INFARCTION
	435.3 - VERTEBROBASILAR ARTERY SYNDROME
	The occurrence of Outpatient with the following attributes:
	ICD-9 Diagnosis Code (any position) is any of: { “431”, “432.9”, “433.0”, “433.00”, “433.2”, “433.31”, “433.8”, “435.0”, “435.2”, “437.1”, “432.0”, “433.20”, “433.81”, “435”, “435.8”, “437.3”, “433”, “433.91”, “435.1”, “433.01”, “433.10”, “433.21”, “433.3”, “433.90”, “434.91”, “435.9”, “997.02”, “430”, “432”, “432.1”, “433.1”, “433.11”, “433.30”, “433.80”, “433.9”, “434.01”, “434.11”, “435.3” }
	431 - INTRACEREBRAL HEMORRHAGE
	432.9 - UNSPECIFIED INTRACRANIAL HEMORRHAGE
	433.0 - OCCLUSION AND STENOSIS OF BASILAR ARTERY
	433.00 - OCCLUSION AND STENOSIS OF BASILAR ARTERY WITHOUT CEREBRAL INFARCTION
	433.2 - OCCLUSION AND STENOSIS OF VERTEBRAL ARTERY
	433.31 - OCCLUSION AND STENOSIS OF MULTIPLE AND BILATERAL PRECEREBRAL ARTERIES WITH CEREBRAL INFARCTION
	433.8 - OCCLUSION AND STENOSIS OF OTHER SPECIFIED PRECEREBRAL ARTERY
	435.0 - BASILAR ARTERY SYNDROME
	435.2 - SUBCLAVIAN STEAL SYNDROME
	437.1 - OTHER GENERALIZED ISCHEMIC CEREBROVASCULAR DISEASE
	432.0 - NONTRAUMATIC EXTRADURAL HEMORRHAGE
	433.20 - OCCLUSION AND STENOSIS OF VERTEBRAL ARTERY WITHOUT CEREBRAL INFARCTION
	433.81 - OCCLUSION AND STENOSIS OF OTHER SPECIFIED PRECEREBRAL ARTERY WITH CEREBRAL INFARCTION
	435 - TRANSIENT CEREBRAL ISCHEMIA
	435.8 - OTHER SPECIFIED TRANSIENT CEREBRAL ISCHEMIAS
	437.3 - CEREBRAL ANEURYSM NONRUPTURED
	433 - OCCLUSION AND STENOSIS OF PRECEREBRAL ARTERIES
	433.91 - OCCLUSION AND STENOSIS OF UNSPECIFIED PRECEREBRAL ARTERY WITH CEREBRAL INFARCTION
	435.1 - VERTEBRAL ARTERY SYNDROME
	433.01 - OCCLUSION AND STENOSIS OF BASILAR ARTERY WITH CEREBRAL INFARCTION
	433.10 - OCCLUSION AND STENOSIS OF CAROTID ARTERY WITHOUT CEREBRAL INFARCTION
	433.21 - OCCLUSION AND STENOSIS OF VERTEBRAL ARTERY WITH CEREBRAL INFARCTION
	433.3 - OCCLUSION AND STENOSIS OF MULTIPLE AND BILATERAL PRECEREBRAL ARTERIES
	433.90 - OCCLUSION AND STENOSIS OF UNSPECIFIED PRECEREBRAL ARTERY WITHOUT CEREBRAL INFARCTION
	434.91 - CEREBRAL ARTERY OCCLUSION UNSPECIFIED WITH CEREBRAL INFARCTION
	435.9 - UNSPECIFIED TRANSIENT CEREBRAL ISCHEMIA
	997.02 - IATROGENIC CEREBROVASCULAR INFARCTION OR HEMORRHAGE
	430 - SUBARACHNOID HEMORRHAGE
	432 - OTHER AND UNSPECIFIED INTRACRANIAL HEMORRHAGE
	432.1 - SUBDURAL HEMORRHAGE
	433.1 - OCCLUSION AND STENOSIS OF CAROTID ARTERY
	433.11 - OCCLUSION AND STENOSIS OF CAROTID ARTERY WITH CEREBRAL INFARCTION
	433.30 - OCCLUSION AND STENOSIS OF MULTIPLE AND BILATERAL PRECEREBRAL ARTERIES WITHOUT CEREBRAL INFARCTION
	433.80 - OCCLUSION AND STENOSIS OF OTHER SPECIFIED PRECEREBRAL ARTERY WITHOUT CEREBRAL INFARCTION
	433.9 - OCCLUSION AND STENOSIS OF UNSPECIFIED PRECEREBRAL ARTERY
	434.01 - CEREBRAL THROMBOSIS WITH CEREBRAL INFARCTION
	434.11 - CEREBRAL EMBOLISM WITH CEREBRAL INFARCTION
	435.3 - VERTEBROBASILAR ARTERY SYNDROME
	The occurrence of Carrier Claims Line with the following attributes:
	ICD-9 Diagnosis Code is any of: { “431”, “432.9”, “433.0”, “433.00”, “433.2”, “433.31”, “433.8”, “435.0”, “435.2”, “437.1”, “432.0”, “433.20”, “433.81”, “435”, “435.8”, “437.3”, “433”, “433.91”, “435.1”, “433.01”, “433.10”, “433.21”, “433.3”, “433.90”, “434.91”, “435.9”, “997.02”, “430”, “432”, “432.1”, “433.1”, “433.11”, “433.30”, “433.80”, “433.9”, “434.01”, “434.11”, “435.3” }
	431 - INTRACEREBRAL HEMORRHAGE
	432.9 - UNSPECIFIED INTRACRANIAL HEMORRHAGE
	433.0 - OCCLUSION AND STENOSIS OF BASILAR ARTERY
	433.00 - OCCLUSION AND STENOSIS OF BASILAR ARTERY WITHOUT CEREBRAL INFARCTION
	433.2 - OCCLUSION AND STENOSIS OF VERTEBRAL ARTERY
	433.31 - OCCLUSION AND STENOSIS OF MULTIPLE AND BILATERAL PRECEREBRAL ARTERIES WITH CEREBRAL INFARCTION
	433.8 - OCCLUSION AND STENOSIS OF OTHER SPECIFIED PRECEREBRAL ARTERY
	435.0 - BASILAR ARTERY SYNDROME
	435.2 - SUBCLAVIAN STEAL SYNDROME
	437.1 - OTHER GENERALIZED ISCHEMIC CEREBROVASCULAR DISEASE
	432.0 - NONTRAUMATIC EXTRADURAL HEMORRHAGE
	433.20 - OCCLUSION AND STENOSIS OF VERTEBRAL ARTERY WITHOUT CEREBRAL INFARCTION
	433.81 - OCCLUSION AND STENOSIS OF OTHER SPECIFIED PRECEREBRAL ARTERY WITH CEREBRAL INFARCTION
	435 - TRANSIENT CEREBRAL ISCHEMIA
	435.8 - OTHER SPECIFIED TRANSIENT CEREBRAL ISCHEMIAS
	437.3 - CEREBRAL ANEURYSM NONRUPTURED
	433 - OCCLUSION AND STENOSIS OF PRECEREBRAL ARTERIES
	433.91 - OCCLUSION AND STENOSIS OF UNSPECIFIED PRECEREBRAL ARTERY WITH CEREBRAL INFARCTION
	435.1 - VERTEBRAL ARTERY SYNDROME
	433.01 - OCCLUSION AND STENOSIS OF BASILAR ARTERY WITH CEREBRAL INFARCTION
	433.10 - OCCLUSION AND STENOSIS OF CAROTID ARTERY WITHOUT CEREBRAL INFARCTION
	433.21 - OCCLUSION AND STENOSIS OF VERTEBRAL ARTERY WITH CEREBRAL INFARCTION
	433.3 - OCCLUSION AND STENOSIS OF MULTIPLE AND BILATERAL PRECEREBRAL ARTERIES
	433.90 - OCCLUSION AND STENOSIS OF UNSPECIFIED PRECEREBRAL ARTERY WITHOUT CEREBRAL INFARCTION
	434.91 - CEREBRAL ARTERY OCCLUSION UNSPECIFIED WITH CEREBRAL INFARCTION
	435.9 - UNSPECIFIED TRANSIENT CEREBRAL ISCHEMIA
	997.02 - IATROGENIC CEREBROVASCULAR INFARCTION OR HEMORRHAGE
	430 - SUBARACHNOID HEMORRHAGE
	432 - OTHER AND UNSPECIFIED INTRACRANIAL HEMORRHAGE
	432.1 - SUBDURAL HEMORRHAGE
	433.1 - OCCLUSION AND STENOSIS OF CAROTID ARTERY
	433.11 - OCCLUSION AND STENOSIS OF CAROTID ARTERY WITH CEREBRAL INFARCTION
	433.30 - OCCLUSION AND STENOSIS OF MULTIPLE AND BILATERAL PRECEREBRAL ARTERIES WITHOUT CEREBRAL INFARCTION
	433.80 - OCCLUSION AND STENOSIS OF OTHER SPECIFIED PRECEREBRAL ARTERY WITHOUT CEREBRAL INFARCTION
	433.9 - OCCLUSION AND STENOSIS OF UNSPECIFIED PRECEREBRAL ARTERY
	434.01 - CEREBRAL THROMBOSIS WITH CEREBRAL INFARCTION
	434.11 - CEREBRAL EMBOLISM WITH CEREBRAL INFARCTION
	435.3 - VERTEBROBASILAR ARTERY SYNDROME
COMPONENT, Occurrence of Abnormal liver function
This event measure was defined as occurring when any of the following criteria were met:
	The occurrence of Inpatient with the following attributes:
	ICD-9 Diagnosis Code (any position) is any of: { “794.8” }
	794.8 - NONSPECIFIC ABNORMAL RESULTS OF FUNCTION STUDY OF LIVER
	The occurrence of Outpatient with the following attributes:
	ICD-9 Diagnosis Code (any position) is any of: { “794.8” }
	794.8 - NONSPECIFIC ABNORMAL RESULTS OF FUNCTION STUDY OF LIVER
	The occurrence of Carrier Claims Line with the following attributes:
	ICD-9 Diagnosis Code is any of: { “794.8” }
	794.8 - NONSPECIFIC ABNORMAL RESULTS OF FUNCTION STUDY OF LIVER
COMPONENT, Occurrence of Abnormal renal function
This event measure was defined as occurring when any of the following criteria were met:
	The occurrence of Inpatient with the following attributes:
	ICD-9 Diagnosis Code (any position) is any of: { “794.4” }
	794.4 - NONSPECIFIC ABNORMAL RESULTS OF FUNCTION STUDY OF KIDNEY
	The occurrence of Outpatient with the following attributes:
	ICD-9 Diagnosis Code (any position) is any of: { “794.4” }
	794.4 - NONSPECIFIC ABNORMAL RESULTS OF FUNCTION STUDY OF KIDNEY
	The occurrence of Carrier Claims Line with the following attributes:
	ICD-9 Diagnosis Code is any of: { “794.4” }
	794.4 - NONSPECIFIC ABNORMAL RESULTS OF FUNCTION STUDY OF KIDNEY
COMPONENT, Occurrence of Bleeding
This event measure was defined as occurring when any of the following criteria were met:
	The occurrence of Inpatient with the following attributes:
	ICD-9 Diagnosis Code (any position) is any of: { “281.4”, “282.0”, “282.60”, “283.1”, “284.9”, “285.1”, “285.2”, “285.22”, “280.9”, “281.3”, “282.2”, “282.4”, “282.43”, “282.44”, “282.47”, “282.49”, “282.6”, “283.19”, “283.9”, “284.09”, “284.12”, “285.0”, “285.8”, “285.9”, “280.1”, “281.8”, “281.9”, “282.46”, “282.61”, “283.11”, “284.01”, “284.19”, “284.2”, “284.8”, “285.21”, “285.29”, “285.3”, “…
	281.4 - PROTEIN-DEFICIENCY ANEMIA
	282.0 - HEREDITARY SPHEROCYTOSIS
	282.60 - SICKLE-CELL DISEASE UNSPECIFIED
	283.1 - NON-AUTOIMMUNE HEMOLYTIC ANEMIAS
	284.9 - APLASTIC ANEMIA UNSPECIFIED
	285.1 - ACUTE POSTHEMORRHAGIC ANEMIA
	285.2 - ANEMIA OF CHRONIC DISEASE
	285.22 - ANEMIA IN NEOPLASTIC DISEASE
	280.9 - IRON DEFICIENCY ANEMIA UNSPECIFIED
	281.3 - OTHER SPECIFIED MEGALOBLASTIC ANEMIAS NOT ELSEWHERE CLASSIFIED
	282.2 - ANEMIAS DUE TO DISORDERS OF GLUTATHIONE METABOLISM
	282.4 - THALASSEMIAS
	282.43 - ALPHA THALASSEMIA
	282.44 - BETA THALASSEMIA
	282.47 - HEMOGLOBIN E-BETA THALASSEMIA
	282.49 - OTHER THALASSEMIA
	282.6 - SICKLE-CELL DISEASE
	283.19 - OTHER NON-AUTOIMMUNE HEMOLYTIC ANEMIAS
	283.9 - ACQUIRED HEMOLYTIC ANEMIA UNSPECIFIED
	284.09 - OTHER CONSTITUTIONAL APLASTIC ANEMIA
	284.12 - OTHER DRUG INDUCED PANCYTOPENIA
	285.0 - SIDEROBLASTIC ANEMIA
	285.8 - OTHER SPECIFIED ANEMIAS
	285.9 - ANEMIA UNSPECIFIED
	280.1 - IRON DEFICIENCY ANEMIA SECONDARY TO INADEQUATE DIETARY IRON INTAKE
	281.8 - ANEMIA ASSOCIATED WITH OTHER SPECIFIED NUTRITIONAL DEFICIENCY
	281.9 - UNSPECIFIED DEFICIENCY ANEMIA
	282.46 - THALASSEMIA MINOR
	282.61 - HB-SS DISEASE WITHOUT CRISIS
	283.11 - HEMOLYTIC-UREMIC SYNDROME
	284.01 - CONSTITUTIONAL RED BLOOD CELL APLASIA
	284.19 - OTHER PANCYTOPENIA
	284.2 - MYELOPHTHISIS
	284.8 - OTHER SPECIFIED APLASTIC ANEMIAS
	285.21 - ANEMIA IN CHRONIC KIDNEY DISEASE
	285.29 - ANEMIA OF OTHER CHRONIC DISEASE
	285.3 - ANTINEOPLASTIC CHEMOTHERAPY INDUCED ANEMIA
	280.8 - OTHER SPECIFIED IRON DEFICIENCY ANEMIAS
	281.0 - PERNICIOUS ANEMIA
	281.1 - OTHER VITAMIN B12 DEFICIENCY ANEMIA
	281.2 - FOLATE-DEFICIENCY ANEMIA
	282.45 - DELTA-BETA THALASSEMIA
	282.62 - HB-SS DISEASE WITH CRISIS
	282.63 - SICKLE-CELL/HB-C DISEASE WITHOUT CRISIS
	282.69 - OTHER SICKLE-CELL DISEASE WITH CRISIS
	282.8 - OTHER SPECIFIED HEREDITARY HEMOLYTIC ANEMIAS
	282.9 - HEREDITARY HEMOLYTIC ANEMIA UNSPECIFIED
	283.10 - NON-AUTOIMMUNE HEMOLYTIC ANEMIA UNSPECIFIED
	284.0 - CONSTITUTIONAL APLASTIC ANEMIA
	284.1 - PANCYTOPENIA
	284.11 - ANTINEOPLASTIC CHEMOTHERAPY INDUCED PANCYTOPENIA
	284.81 - RED CELL APLASIA (ACQUIRED) (ADULT) (WITH THYOMA)
	280.0 - IRON DEFICIENCY ANEMIA SECONDARY TO BLOOD LOSS (CHRONIC)
	282.1 - HEREDITARY ELLIPTOCYTOSIS
	282.3 - OTHER HEMOLYTIC ANEMIAS DUE TO ENZYME DEFICIENCY
	282.40 - THALASSEMIA UNSPECIFIED
	282.41 - SICKLE-CELL THALASSEMIA WITHOUT CRISIS
	282.42 - SICKLE-CELL THALASSEMIA WITH CRISIS
	282.5 - SICKLE-CELL TRAIT
	282.64 - SICKLE-CELL/HB C DISEASE WITH CRISIS
	282.68 - OTHER SICKLE-CELL DISEASE WITHOUT CRISIS
	282.7 - OTHER HEMOGLOBINOPATHIES
	283.0 - AUTOIMMUNE HEMOLYTIC ANEMIAS
	283.2 - HEMOGLOBINURIA DUE TO HEMOLYSIS FROM EXTERNAL CAUSES
	284.89 - OTHER SPECIFIED APLASTIC ANEMIAS
	The occurrence of Outpatient with the following attributes:
	ICD-9 Diagnosis Code (any position) is any of: { “281.4”, “282.0”, “282.60”, “283.1”, “284.9”, “285.1”, “285.2”, “285.22”, “280.9”, “281.3”, “282.2”, “282.4”, “282.43”, “282.44”, “282.47”, “282.49”, “282.6”, “283.19”, “283.9”, “284.09”, “284.12”, “285.0”, “285.8”, “285.9”, “280.1”, “281.8”, “281.9”, “282.46”, “282.61”, “283.11”, “284.01”, “284.19”, “284.2”, “284.8”, “285.21”, “285.29”, “285.3”, “…
	281.4 - PROTEIN-DEFICIENCY ANEMIA
	282.0 - HEREDITARY SPHEROCYTOSIS
	282.60 - SICKLE-CELL DISEASE UNSPECIFIED
	283.1 - NON-AUTOIMMUNE HEMOLYTIC ANEMIAS
	284.9 - APLASTIC ANEMIA UNSPECIFIED
	285.1 - ACUTE POSTHEMORRHAGIC ANEMIA
	285.2 - ANEMIA OF CHRONIC DISEASE
	285.22 - ANEMIA IN NEOPLASTIC DISEASE
	280.9 - IRON DEFICIENCY ANEMIA UNSPECIFIED
	281.3 - OTHER SPECIFIED MEGALOBLASTIC ANEMIAS NOT ELSEWHERE CLASSIFIED
	282.2 - ANEMIAS DUE TO DISORDERS OF GLUTATHIONE METABOLISM
	282.4 - THALASSEMIAS
	282.43 - ALPHA THALASSEMIA
	282.44 - BETA THALASSEMIA
	282.47 - HEMOGLOBIN E-BETA THALASSEMIA
	282.49 - OTHER THALASSEMIA
	282.6 - SICKLE-CELL DISEASE
	283.19 - OTHER NON-AUTOIMMUNE HEMOLYTIC ANEMIAS
	283.9 - ACQUIRED HEMOLYTIC ANEMIA UNSPECIFIED
	284.09 - OTHER CONSTITUTIONAL APLASTIC ANEMIA
	284.12 - OTHER DRUG INDUCED PANCYTOPENIA
	285.0 - SIDEROBLASTIC ANEMIA
	285.8 - OTHER SPECIFIED ANEMIAS
	285.9 - ANEMIA UNSPECIFIED
	280.1 - IRON DEFICIENCY ANEMIA SECONDARY TO INADEQUATE DIETARY IRON INTAKE
	281.8 - ANEMIA ASSOCIATED WITH OTHER SPECIFIED NUTRITIONAL DEFICIENCY
	281.9 - UNSPECIFIED DEFICIENCY ANEMIA
	282.46 - THALASSEMIA MINOR
	282.61 - HB-SS DISEASE WITHOUT CRISIS
	283.11 - HEMOLYTIC-UREMIC SYNDROME
	284.01 - CONSTITUTIONAL RED BLOOD CELL APLASIA
	284.19 - OTHER PANCYTOPENIA
	284.2 - MYELOPHTHISIS
	284.8 - OTHER SPECIFIED APLASTIC ANEMIAS
	285.21 - ANEMIA IN CHRONIC KIDNEY DISEASE
	285.29 - ANEMIA OF OTHER CHRONIC DISEASE
	285.3 - ANTINEOPLASTIC CHEMOTHERAPY INDUCED ANEMIA
	280.8 - OTHER SPECIFIED IRON DEFICIENCY ANEMIAS
	281.0 - PERNICIOUS ANEMIA
	281.1 - OTHER VITAMIN B12 DEFICIENCY ANEMIA
	281.2 - FOLATE-DEFICIENCY ANEMIA
	282.45 - DELTA-BETA THALASSEMIA
	282.62 - HB-SS DISEASE WITH CRISIS
	282.63 - SICKLE-CELL/HB-C DISEASE WITHOUT CRISIS
	282.69 - OTHER SICKLE-CELL DISEASE WITH CRISIS
	282.8 - OTHER SPECIFIED HEREDITARY HEMOLYTIC ANEMIAS
	282.9 - HEREDITARY HEMOLYTIC ANEMIA UNSPECIFIED
	283.10 - NON-AUTOIMMUNE HEMOLYTIC ANEMIA UNSPECIFIED
	284.0 - CONSTITUTIONAL APLASTIC ANEMIA
	284.1 - PANCYTOPENIA
	284.11 - ANTINEOPLASTIC CHEMOTHERAPY INDUCED PANCYTOPENIA
	284.81 - RED CELL APLASIA (ACQUIRED) (ADULT) (WITH THYOMA)
	280.0 - IRON DEFICIENCY ANEMIA SECONDARY TO BLOOD LOSS (CHRONIC)
	282.1 - HEREDITARY ELLIPTOCYTOSIS
	282.3 - OTHER HEMOLYTIC ANEMIAS DUE TO ENZYME DEFICIENCY
	282.40 - THALASSEMIA UNSPECIFIED
	282.41 - SICKLE-CELL THALASSEMIA WITHOUT CRISIS
	282.42 - SICKLE-CELL THALASSEMIA WITH CRISIS
	282.5 - SICKLE-CELL TRAIT
	282.64 - SICKLE-CELL/HB C DISEASE WITH CRISIS
	282.68 - OTHER SICKLE-CELL DISEASE WITHOUT CRISIS
	282.7 - OTHER HEMOGLOBINOPATHIES
	283.0 - AUTOIMMUNE HEMOLYTIC ANEMIAS
	283.2 - HEMOGLOBINURIA DUE TO HEMOLYSIS FROM EXTERNAL CAUSES
	284.89 - OTHER SPECIFIED APLASTIC ANEMIAS
	The occurrence of Carrier Claims Line with the following attributes:
	ICD-9 Diagnosis Code is any of: { “281.4”, “282.0”, “282.60”, “283.1”, “284.9”, “285.1”, “285.2”, “285.22”, “280.9”, “281.3”, “282.2”, “282.4”, “282.43”, “282.44”, “282.47”, “282.49”, “282.6”, “283.19”, “283.9”, “284.09”, “284.12”, “285.0”, “285.8”, “285.9”, “280.1”, “281.8”, “281.9”, “282.46”, “282.61”, “283.11”, “284.01”, “284.19”, “284.2”, “284.8”, “285.21”, “285.29”, “285.3”, “280.8”, “281.0”…
	281.4 - PROTEIN-DEFICIENCY ANEMIA
	282.0 - HEREDITARY SPHEROCYTOSIS
	282.60 - SICKLE-CELL DISEASE UNSPECIFIED
	283.1 - NON-AUTOIMMUNE HEMOLYTIC ANEMIAS
	284.9 - APLASTIC ANEMIA UNSPECIFIED
	285.1 - ACUTE POSTHEMORRHAGIC ANEMIA
	285.2 - ANEMIA OF CHRONIC DISEASE
	285.22 - ANEMIA IN NEOPLASTIC DISEASE
	280.9 - IRON DEFICIENCY ANEMIA UNSPECIFIED
	281.3 - OTHER SPECIFIED MEGALOBLASTIC ANEMIAS NOT ELSEWHERE CLASSIFIED
	282.2 - ANEMIAS DUE TO DISORDERS OF GLUTATHIONE METABOLISM
	282.4 - THALASSEMIAS
	282.43 - ALPHA THALASSEMIA
	282.44 - BETA THALASSEMIA
	282.47 - HEMOGLOBIN E-BETA THALASSEMIA
	282.49 - OTHER THALASSEMIA
	282.6 - SICKLE-CELL DISEASE
	283.19 - OTHER NON-AUTOIMMUNE HEMOLYTIC ANEMIAS
	283.9 - ACQUIRED HEMOLYTIC ANEMIA UNSPECIFIED
	284.09 - OTHER CONSTITUTIONAL APLASTIC ANEMIA
	284.12 - OTHER DRUG INDUCED PANCYTOPENIA
	285.0 - SIDEROBLASTIC ANEMIA
	285.8 - OTHER SPECIFIED ANEMIAS
	285.9 - ANEMIA UNSPECIFIED
	280.1 - IRON DEFICIENCY ANEMIA SECONDARY TO INADEQUATE DIETARY IRON INTAKE
	281.8 - ANEMIA ASSOCIATED WITH OTHER SPECIFIED NUTRITIONAL DEFICIENCY
	281.9 - UNSPECIFIED DEFICIENCY ANEMIA
	282.46 - THALASSEMIA MINOR
	282.61 - HB-SS DISEASE WITHOUT CRISIS
	283.11 - HEMOLYTIC-UREMIC SYNDROME
	284.01 - CONSTITUTIONAL RED BLOOD CELL APLASIA
	284.19 - OTHER PANCYTOPENIA
	284.2 - MYELOPHTHISIS
	284.8 - OTHER SPECIFIED APLASTIC ANEMIAS
	285.21 - ANEMIA IN CHRONIC KIDNEY DISEASE
	285.29 - ANEMIA OF OTHER CHRONIC DISEASE
	285.3 - ANTINEOPLASTIC CHEMOTHERAPY INDUCED ANEMIA
	280.8 - OTHER SPECIFIED IRON DEFICIENCY ANEMIAS
	281.0 - PERNICIOUS ANEMIA
	281.1 - OTHER VITAMIN B12 DEFICIENCY ANEMIA
	281.2 - FOLATE-DEFICIENCY ANEMIA
	282.45 - DELTA-BETA THALASSEMIA
	282.62 - HB-SS DISEASE WITH CRISIS
	282.63 - SICKLE-CELL/HB-C DISEASE WITHOUT CRISIS
	282.69 - OTHER SICKLE-CELL DISEASE WITH CRISIS
	282.8 - OTHER SPECIFIED HEREDITARY HEMOLYTIC ANEMIAS
	282.9 - HEREDITARY HEMOLYTIC ANEMIA UNSPECIFIED
	283.10 - NON-AUTOIMMUNE HEMOLYTIC ANEMIA UNSPECIFIED
	284.0 - CONSTITUTIONAL APLASTIC ANEMIA
	284.1 - PANCYTOPENIA
	284.11 - ANTINEOPLASTIC CHEMOTHERAPY INDUCED PANCYTOPENIA
	284.81 - RED CELL APLASIA (ACQUIRED) (ADULT) (WITH THYOMA)
	280.0 - IRON DEFICIENCY ANEMIA SECONDARY TO BLOOD LOSS (CHRONIC)
	282.1 - HEREDITARY ELLIPTOCYTOSIS
	282.3 - OTHER HEMOLYTIC ANEMIAS DUE TO ENZYME DEFICIENCY
	282.40 - THALASSEMIA UNSPECIFIED
	282.41 - SICKLE-CELL THALASSEMIA WITHOUT CRISIS
	282.42 - SICKLE-CELL THALASSEMIA WITH CRISIS
	282.5 - SICKLE-CELL TRAIT
	282.64 - SICKLE-CELL/HB C DISEASE WITH CRISIS
	282.68 - OTHER SICKLE-CELL DISEASE WITHOUT CRISIS
	282.7 - OTHER HEMOGLOBINOPATHIES
	283.0 - AUTOIMMUNE HEMOLYTIC ANEMIAS
	283.2 - HEMOGLOBINURIA DUE TO HEMOLYSIS FROM EXTERNAL CAUSES
	284.89 - OTHER SPECIFIED APLASTIC ANEMIAS
COMPONENT, Occurrence of Drugs or alcohol abuse
This event measure was defined as occurring when any of the following criteria were met:
	The occurrence of Inpatient with the following attributes:
	ICD-9 Diagnosis Code (any position) is any of: { “433.31”, “433.81”, “433.91”, “433.01”, “433.21”, “434.91”, “433.11”, “434.01”, “434.11” }
	433.31 - OCCLUSION AND STENOSIS OF MULTIPLE AND BILATERAL PRECEREBRAL ARTERIES WITH CEREBRAL INFARCTION
	433.81 - OCCLUSION AND STENOSIS OF OTHER SPECIFIED PRECEREBRAL ARTERY WITH CEREBRAL INFARCTION
	433.91 - OCCLUSION AND STENOSIS OF UNSPECIFIED PRECEREBRAL ARTERY WITH CEREBRAL INFARCTION
	433.01 - OCCLUSION AND STENOSIS OF BASILAR ARTERY WITH CEREBRAL INFARCTION
	433.21 - OCCLUSION AND STENOSIS OF VERTEBRAL ARTERY WITH CEREBRAL INFARCTION
	434.91 - CEREBRAL ARTERY OCCLUSION UNSPECIFIED WITH CEREBRAL INFARCTION
	433.11 - OCCLUSION AND STENOSIS OF CAROTID ARTERY WITH CEREBRAL INFARCTION
	434.01 - CEREBRAL THROMBOSIS WITH CEREBRAL INFARCTION
	434.11 - CEREBRAL EMBOLISM WITH CEREBRAL INFARCTION
	The occurrence of Outpatient with the following attributes:
	ICD-9 Diagnosis Code (any position) is any of: { “433.31”, “433.81”, “433.91”, “433.01”, “433.21”, “434.91”, “433.11”, “434.01”, “434.11” }
	433.31 - OCCLUSION AND STENOSIS OF MULTIPLE AND BILATERAL PRECEREBRAL ARTERIES WITH CEREBRAL INFARCTION
	433.81 - OCCLUSION AND STENOSIS OF OTHER SPECIFIED PRECEREBRAL ARTERY WITH CEREBRAL INFARCTION
	433.91 - OCCLUSION AND STENOSIS OF UNSPECIFIED PRECEREBRAL ARTERY WITH CEREBRAL INFARCTION
	433.01 - OCCLUSION AND STENOSIS OF BASILAR ARTERY WITH CEREBRAL INFARCTION
	433.21 - OCCLUSION AND STENOSIS OF VERTEBRAL ARTERY WITH CEREBRAL INFARCTION
	434.91 - CEREBRAL ARTERY OCCLUSION UNSPECIFIED WITH CEREBRAL INFARCTION
	433.11 - OCCLUSION AND STENOSIS OF CAROTID ARTERY WITH CEREBRAL INFARCTION
	434.01 - CEREBRAL THROMBOSIS WITH CEREBRAL INFARCTION
	434.11 - CEREBRAL EMBOLISM WITH CEREBRAL INFARCTION
	The occurrence of Carrier Claims Line with the following attributes:
	ICD-9 Diagnosis Code is any of: { “433.31”, “433.81”, “433.91”, “433.01”, “433.21”, “434.91”, “433.11”, “434.01”, “434.11” }
	433.31 - OCCLUSION AND STENOSIS OF MULTIPLE AND BILATERAL PRECEREBRAL ARTERIES WITH CEREBRAL INFARCTION
	433.81 - OCCLUSION AND STENOSIS OF OTHER SPECIFIED PRECEREBRAL ARTERY WITH CEREBRAL INFARCTION
	433.91 - OCCLUSION AND STENOSIS OF UNSPECIFIED PRECEREBRAL ARTERY WITH CEREBRAL INFARCTION
	433.01 - OCCLUSION AND STENOSIS OF BASILAR ARTERY WITH CEREBRAL INFARCTION
	433.21 - OCCLUSION AND STENOSIS OF VERTEBRAL ARTERY WITH CEREBRAL INFARCTION
	434.91 - CEREBRAL ARTERY OCCLUSION UNSPECIFIED WITH CEREBRAL INFARCTION
	433.11 - OCCLUSION AND STENOSIS OF CAROTID ARTERY WITH CEREBRAL INFARCTION
	434.01 - CEREBRAL THROMBOSIS WITH CEREBRAL INFARCTION
	434.11 - CEREBRAL EMBOLISM WITH CEREBRAL INFARCTION
COMPONENT, Occurrence of Hypertension
This event measure was defined as occurring when any of the following criteria were met:
	The occurrence of Inpatient with the following attributes:
	ICD-9 Diagnosis Code (any position) is any of: { “402.11”, “403.1”, “404.0”, “404.03”, “404.10”, “404.92”, “405.01”, “401.1”, “402.1”, “402.90”, “403.0”, “403.01”, “404.11”, “404.9”, “405.0”, “405.1”, “405.11”, “405.19”, “405.9”, “402.10”, “403.10”, “403.11”, “403.9”, “403.91”, “404.1”, “404.12”, “404.91”, “405.99”, “401.9”, “402.00”, “402.91”, “403.00”, “404.00”, “404.01”, “404.93”, “405.09”, “4…
	402.11 - BENIGN HYPERTENSIVE HEART DISEASE WITH HEART FAILURE
	403.1 - BENIGN HYPERTENSIVE KIDNEY DISEASE
	404.0 - MALIGNANT HYPERTENSIVE HEART AND KIDNEY DISEASE
	404.03 - HYPERTENSIVE HEART AND CHRONIC KIDNEY DISEASE MALIGNANT WITH HEART FAILURE WITH CHRONIC KIDNEY DISEASE STAGE V OR END STAGE RENAL DISEASE
	404.10 - HYPERTENSIVE HEART AND CHRONIC KIDNEY DISEASE BENIGN WITHOUT HEART FAILURE WITH CHRONIC KIDNEY DISEASE STAGE I THROUGH STAGE IV OR UNSPECIFIED
	404.92 - HYPERTENSIVE HEART AND CHRONIC KIDNEY DISEASE UNSPECIFIED WITHOUT HEART FAILURE WITH CHRONIC KIDNEY DISEASE STAGE V OR END STAGE RENAL DISEASE
	405.01 - MALIGNANT RENOVASCULAR HYPERTENSION
	401.1 - BENIGN ESSENTIAL HYPERTENSION
	402.1 - BENIGN HYPERTENSIVE HEART DISEASE
	402.90 - UNSPECIFIED HYPERTENSIVE HEART DISEASE WITHOUT HEART FAILURE
	403.0 - MALIGNANT HYPERTENSIVE KIDNEY DISEASE
	403.01 - HYPERTENSIVE CHRONIC KIDNEY DISEASE MALIGNANT WITH CHRONIC KIDNEY DISEASE STAGE V OR END STAGE RENAL DISEASE
	404.11 - HYPERTENSIVE HEART AND CHRONIC KIDNEY DISEASE BENIGN WITH HEART FAILURE WITH CHRONIC KIDNEY DISEASE STAGE I THROUGH STAGE IV OR UNSPECIFIED
	404.9 - UNSPECIFIED HYPERTENSIVE HEART AND KIDNEY DISEASE
	405.0 - MALIGNANT SECONDARY HYPERTENSION
	405.1 - BENIGN SECONDARY HYPERTENSION
	405.11 - BENIGN RENOVASCULAR HYPERTENSION
	405.19 - OTHER BENIGN SECONDARY HYPERTENSION
	405.9 - UNSPECIFIED SECONDARY HYPERTENSION
	402.10 - BENIGN HYPERTENSIVE HEART DISEASE WITHOUT HEART FAILURE
	403.10 - HYPERTENSIVE KIDNEY DISEASE BENIGN WITH CHRONIC KIDNEY DISEASE STAGE I THROUGH STAGE IV OR UNSPECIFIED
	403.11 - HYPERTENSIVE KIDNEY DISEASE BENIGN WITH CHRONIC KIDNEY DISEASE STAGE V OR END STAGE RENAL DISEASE
	403.9 - UNSPECIFIED HYPERTENSIVE KIDNEY DISEASE
	403.91 - HYPERTENSIVE CHRONIC KIDNEY DISEASE UNSPECIFIED WITH CHRONIC KIDNEY DISEASE STAGE V OR END STAGE RENAL DISEASE
	404.1 - BENIGN HYPERTENSIVE HEART AND KIDNEY DISEASE
	404.12 - HYPERTENSIVE HEART AND CHRONIC KIDNEY DISEASE BENIGN WITHOUT HEART FAILURE WITH CHRONIC KIDNEY DISEASE STAGE V OR END STAGE RENAL DISEASE
	404.91 - HYPERTENSIVE HEART AND CHRONIC KIDNEY DISEASE UNSPECIFIED WITH HEART FAILURE WITH CHRONIC KIDNEY DISEASE STAGE I THROUGH STAGE IV OR UNSPECIFIED
	405.99 - OTHER UNSPECIFIED SECONDARY HYPERTENSION
	401.9 - UNSPECIFIED ESSENTIAL HYPERTENSION
	402.00 - MALIGNANT HYPERTENSIVE HEART DISEASE WITHOUT HEART FAILURE
	402.91 - UNSPECIFIED HYPERTENSIVE HEART DISEASE WITH HEART FAILURE
	403.00 - HYPERTENSIVE CHRONIC KIDNEY DISEASE MALIGNANT WITH CHRONIC KIDNEY DISEASE STAGE I THROUGH STAGE IV OR UNSPECIFIED
	404.00 - HYPERTENSIVE HEART AND CHRONIC KIDNEY DISEASE MALIGNANT WITHOUT HEART FAILURE WITH CHRONIC KIDNEY DISEASE STAGE I THROUGH STAGE IV OR UNSPECIFIED
	404.01 - HYPERTENSIVE HEART AND CHRONIC KIDNEY DISEASE MALIGNANT WITH HEART FAILURE WITH CHRONIC KIDNEY DISEASE STAGE I THROUGH STAGE IV OR UNSPECIFIED
	404.93 - HYPERTENSIVE HEART AND CHRONIC KIDNEY DISEASE UNSPECIFIED WITH HEART FAILURE WITH CHRONIC KIDNEY DISEASE STAGE V OR END STAGE RENAL DISEASE
	405.09 - OTHER MALIGNANT SECONDARY HYPERTENSION
	401.0 - MALIGNANT ESSENTIAL HYPERTENSION
	402.0 - MALIGNANT HYPERTENSIVE HEART DISEASE
	402.01 - MALIGNANT HYPERTENSIVE HEART DISEASE WITH HEART FAILURE
	402.9 - UNSPECIFIED HYPERTENSIVE HEART DISEASE
	403.90 - HYPERTENSIVE CHRONIC KIDNEY DISEASE UNSPECIFIED WITH CHRONIC KIDNEY DISEASE STAGE I THROUGH STAGE IV OR UNSPECIFIED
	404.02 - HYPERTENSIVE HEART AND CHRONIC KIDNEY DISEASE MALIGNANT WITHOUT HEART FAILURE WITH CHRONIC KIDNEY DISEASE STAGE V OR END STAGE RENAL DISEASE
	404.13 - HYPERTENSIVE HEART AND CHRONIC KIDNEY DISEASE BENIGN WITH HEART FAILURE WITH CHRONIC KIDNEY DISEASE STAGE V OR END STAGE RENAL DISEASE
	404.90 - HYPERTENSIVE HEART AND CHRONIC KIDNEY DISEASE UNSPECIFIED WITHOUT HEART FAILURE WITH CHRONIC KIDNEY DISEASE STAGE I THROUGH STAGE IV OR UNSPECIFIED
	405.91 - UNSPECIFIED RENOVASCULAR HYPERTENSION
	The occurrence of Outpatient with the following attributes:
	ICD-9 Diagnosis Code (any position) is any of: { “402.11”, “403.1”, “404.0”, “404.03”, “404.10”, “404.92”, “405.01”, “401.1”, “402.1”, “402.90”, “403.0”, “403.01”, “404.11”, “404.9”, “405.0”, “405.1”, “405.11”, “405.19”, “405.9”, “402.10”, “403.10”, “403.11”, “403.9”, “403.91”, “404.1”, “404.12”, “404.91”, “405.99”, “401.9”, “402.00”, “402.91”, “403.00”, “404.00”, “404.01”, “404.93”, “405.09”, “4…
	402.11 - BENIGN HYPERTENSIVE HEART DISEASE WITH HEART FAILURE
	403.1 - BENIGN HYPERTENSIVE KIDNEY DISEASE
	404.0 - MALIGNANT HYPERTENSIVE HEART AND KIDNEY DISEASE
	404.03 - HYPERTENSIVE HEART AND CHRONIC KIDNEY DISEASE MALIGNANT WITH HEART FAILURE WITH CHRONIC KIDNEY DISEASE STAGE V OR END STAGE RENAL DISEASE
	404.10 - HYPERTENSIVE HEART AND CHRONIC KIDNEY DISEASE BENIGN WITHOUT HEART FAILURE WITH CHRONIC KIDNEY DISEASE STAGE I THROUGH STAGE IV OR UNSPECIFIED
	404.92 - HYPERTENSIVE HEART AND CHRONIC KIDNEY DISEASE UNSPECIFIED WITHOUT HEART FAILURE WITH CHRONIC KIDNEY DISEASE STAGE V OR END STAGE RENAL DISEASE
	405.01 - MALIGNANT RENOVASCULAR HYPERTENSION
	401.1 - BENIGN ESSENTIAL HYPERTENSION
	402.1 - BENIGN HYPERTENSIVE HEART DISEASE
	402.90 - UNSPECIFIED HYPERTENSIVE HEART DISEASE WITHOUT HEART FAILURE
	403.0 - MALIGNANT HYPERTENSIVE KIDNEY DISEASE
	403.01 - HYPERTENSIVE CHRONIC KIDNEY DISEASE MALIGNANT WITH CHRONIC KIDNEY DISEASE STAGE V OR END STAGE RENAL DISEASE
	404.11 - HYPERTENSIVE HEART AND CHRONIC KIDNEY DISEASE BENIGN WITH HEART FAILURE WITH CHRONIC KIDNEY DISEASE STAGE I THROUGH STAGE IV OR UNSPECIFIED
	404.9 - UNSPECIFIED HYPERTENSIVE HEART AND KIDNEY DISEASE
	405.0 - MALIGNANT SECONDARY HYPERTENSION
	405.1 - BENIGN SECONDARY HYPERTENSION
	405.11 - BENIGN RENOVASCULAR HYPERTENSION
	405.19 - OTHER BENIGN SECONDARY HYPERTENSION
	405.9 - UNSPECIFIED SECONDARY HYPERTENSION
	402.10 - BENIGN HYPERTENSIVE HEART DISEASE WITHOUT HEART FAILURE
	403.10 - HYPERTENSIVE KIDNEY DISEASE BENIGN WITH CHRONIC KIDNEY DISEASE STAGE I THROUGH STAGE IV OR UNSPECIFIED
	403.11 - HYPERTENSIVE KIDNEY DISEASE BENIGN WITH CHRONIC KIDNEY DISEASE STAGE V OR END STAGE RENAL DISEASE
	403.9 - UNSPECIFIED HYPERTENSIVE KIDNEY DISEASE
	403.91 - HYPERTENSIVE CHRONIC KIDNEY DISEASE UNSPECIFIED WITH CHRONIC KIDNEY DISEASE STAGE V OR END STAGE RENAL DISEASE
	404.1 - BENIGN HYPERTENSIVE HEART AND KIDNEY DISEASE
	404.12 - HYPERTENSIVE HEART AND CHRONIC KIDNEY DISEASE BENIGN WITHOUT HEART FAILURE WITH CHRONIC KIDNEY DISEASE STAGE V OR END STAGE RENAL DISEASE
	404.91 - HYPERTENSIVE HEART AND CHRONIC KIDNEY DISEASE UNSPECIFIED WITH HEART FAILURE WITH CHRONIC KIDNEY DISEASE STAGE I THROUGH STAGE IV OR UNSPECIFIED
	405.99 - OTHER UNSPECIFIED SECONDARY HYPERTENSION
	401.9 - UNSPECIFIED ESSENTIAL HYPERTENSION
	402.00 - MALIGNANT HYPERTENSIVE HEART DISEASE WITHOUT HEART FAILURE
	402.91 - UNSPECIFIED HYPERTENSIVE HEART DISEASE WITH HEART FAILURE
	403.00 - HYPERTENSIVE CHRONIC KIDNEY DISEASE MALIGNANT WITH CHRONIC KIDNEY DISEASE STAGE I THROUGH STAGE IV OR UNSPECIFIED
	404.00 - HYPERTENSIVE HEART AND CHRONIC KIDNEY DISEASE MALIGNANT WITHOUT HEART FAILURE WITH CHRONIC KIDNEY DISEASE STAGE I THROUGH STAGE IV OR UNSPECIFIED
	404.01 - HYPERTENSIVE HEART AND CHRONIC KIDNEY DISEASE MALIGNANT WITH HEART FAILURE WITH CHRONIC KIDNEY DISEASE STAGE I THROUGH STAGE IV OR UNSPECIFIED
	404.93 - HYPERTENSIVE HEART AND CHRONIC KIDNEY DISEASE UNSPECIFIED WITH HEART FAILURE WITH CHRONIC KIDNEY DISEASE STAGE V OR END STAGE RENAL DISEASE
	405.09 - OTHER MALIGNANT SECONDARY HYPERTENSION
	401.0 - MALIGNANT ESSENTIAL HYPERTENSION
	402.0 - MALIGNANT HYPERTENSIVE HEART DISEASE
	402.01 - MALIGNANT HYPERTENSIVE HEART DISEASE WITH HEART FAILURE
	402.9 - UNSPECIFIED HYPERTENSIVE HEART DISEASE
	403.90 - HYPERTENSIVE CHRONIC KIDNEY DISEASE UNSPECIFIED WITH CHRONIC KIDNEY DISEASE STAGE I THROUGH STAGE IV OR UNSPECIFIED
	404.02 - HYPERTENSIVE HEART AND CHRONIC KIDNEY DISEASE MALIGNANT WITHOUT HEART FAILURE WITH CHRONIC KIDNEY DISEASE STAGE V OR END STAGE RENAL DISEASE
	404.13 - HYPERTENSIVE HEART AND CHRONIC KIDNEY DISEASE BENIGN WITH HEART FAILURE WITH CHRONIC KIDNEY DISEASE STAGE V OR END STAGE RENAL DISEASE
	404.90 - HYPERTENSIVE HEART AND CHRONIC KIDNEY DISEASE UNSPECIFIED WITHOUT HEART FAILURE WITH CHRONIC KIDNEY DISEASE STAGE I THROUGH STAGE IV OR UNSPECIFIED
	405.91 - UNSPECIFIED RENOVASCULAR HYPERTENSION
	The occurrence of Carrier Claims Line with the following attributes:
	ICD-9 Diagnosis Code is any of: { “402.11”, “403.1”, “404.0”, “404.03”, “404.10”, “404.92”, “405.01”, “401.1”, “402.1”, “402.90”, “403.0”, “403.01”, “404.11”, “404.9”, “405.0”, “405.1”, “405.11”, “405.19”, “405.9”, “402.10”, “403.10”, “403.11”, “403.9”, “403.91”, “404.1”, “404.12”, “404.91”, “405.99”, “401.9”, “402.00”, “402.91”, “403.00”, “404.00”, “404.01”, “404.93”, “405.09”, “401.0”, “402.0”,…
	402.11 - BENIGN HYPERTENSIVE HEART DISEASE WITH HEART FAILURE
	403.1 - BENIGN HYPERTENSIVE KIDNEY DISEASE
	404.0 - MALIGNANT HYPERTENSIVE HEART AND KIDNEY DISEASE
	404.03 - HYPERTENSIVE HEART AND CHRONIC KIDNEY DISEASE MALIGNANT WITH HEART FAILURE WITH CHRONIC KIDNEY DISEASE STAGE V OR END STAGE RENAL DISEASE
	404.10 - HYPERTENSIVE HEART AND CHRONIC KIDNEY DISEASE BENIGN WITHOUT HEART FAILURE WITH CHRONIC KIDNEY DISEASE STAGE I THROUGH STAGE IV OR UNSPECIFIED
	404.92 - HYPERTENSIVE HEART AND CHRONIC KIDNEY DISEASE UNSPECIFIED WITHOUT HEART FAILURE WITH CHRONIC KIDNEY DISEASE STAGE V OR END STAGE RENAL DISEASE
	405.01 - MALIGNANT RENOVASCULAR HYPERTENSION
	401.1 - BENIGN ESSENTIAL HYPERTENSION
	402.1 - BENIGN HYPERTENSIVE HEART DISEASE
	402.90 - UNSPECIFIED HYPERTENSIVE HEART DISEASE WITHOUT HEART FAILURE
	403.0 - MALIGNANT HYPERTENSIVE KIDNEY DISEASE
	403.01 - HYPERTENSIVE CHRONIC KIDNEY DISEASE MALIGNANT WITH CHRONIC KIDNEY DISEASE STAGE V OR END STAGE RENAL DISEASE
	404.11 - HYPERTENSIVE HEART AND CHRONIC KIDNEY DISEASE BENIGN WITH HEART FAILURE WITH CHRONIC KIDNEY DISEASE STAGE I THROUGH STAGE IV OR UNSPECIFIED
	404.9 - UNSPECIFIED HYPERTENSIVE HEART AND KIDNEY DISEASE
	405.0 - MALIGNANT SECONDARY HYPERTENSION
	405.1 - BENIGN SECONDARY HYPERTENSION
	405.11 - BENIGN RENOVASCULAR HYPERTENSION
	405.19 - OTHER BENIGN SECONDARY HYPERTENSION
	405.9 - UNSPECIFIED SECONDARY HYPERTENSION
	402.10 - BENIGN HYPERTENSIVE HEART DISEASE WITHOUT HEART FAILURE
	403.10 - HYPERTENSIVE KIDNEY DISEASE BENIGN WITH CHRONIC KIDNEY DISEASE STAGE I THROUGH STAGE IV OR UNSPECIFIED
	403.11 - HYPERTENSIVE KIDNEY DISEASE BENIGN WITH CHRONIC KIDNEY DISEASE STAGE V OR END STAGE RENAL DISEASE
	403.9 - UNSPECIFIED HYPERTENSIVE KIDNEY DISEASE
	403.91 - HYPERTENSIVE CHRONIC KIDNEY DISEASE UNSPECIFIED WITH CHRONIC KIDNEY DISEASE STAGE V OR END STAGE RENAL DISEASE
	404.1 - BENIGN HYPERTENSIVE HEART AND KIDNEY DISEASE
	404.12 - HYPERTENSIVE HEART AND CHRONIC KIDNEY DISEASE BENIGN WITHOUT HEART FAILURE WITH CHRONIC KIDNEY DISEASE STAGE V OR END STAGE RENAL DISEASE
	404.91 - HYPERTENSIVE HEART AND CHRONIC KIDNEY DISEASE UNSPECIFIED WITH HEART FAILURE WITH CHRONIC KIDNEY DISEASE STAGE I THROUGH STAGE IV OR UNSPECIFIED
	405.99 - OTHER UNSPECIFIED SECONDARY HYPERTENSION
	401.9 - UNSPECIFIED ESSENTIAL HYPERTENSION
	402.00 - MALIGNANT HYPERTENSIVE HEART DISEASE WITHOUT HEART FAILURE
	402.91 - UNSPECIFIED HYPERTENSIVE HEART DISEASE WITH HEART FAILURE
	403.00 - HYPERTENSIVE CHRONIC KIDNEY DISEASE MALIGNANT WITH CHRONIC KIDNEY DISEASE STAGE I THROUGH STAGE IV OR UNSPECIFIED
	404.00 - HYPERTENSIVE HEART AND CHRONIC KIDNEY DISEASE MALIGNANT WITHOUT HEART FAILURE WITH CHRONIC KIDNEY DISEASE STAGE I THROUGH STAGE IV OR UNSPECIFIED
	404.01 - HYPERTENSIVE HEART AND CHRONIC KIDNEY DISEASE MALIGNANT WITH HEART FAILURE WITH CHRONIC KIDNEY DISEASE STAGE I THROUGH STAGE IV OR UNSPECIFIED
	404.93 - HYPERTENSIVE HEART AND CHRONIC KIDNEY DISEASE UNSPECIFIED WITH HEART FAILURE WITH CHRONIC KIDNEY DISEASE STAGE V OR END STAGE RENAL DISEASE
	405.09 - OTHER MALIGNANT SECONDARY HYPERTENSION
	401.0 - MALIGNANT ESSENTIAL HYPERTENSION
	402.0 - MALIGNANT HYPERTENSIVE HEART DISEASE
	402.01 - MALIGNANT HYPERTENSIVE HEART DISEASE WITH HEART FAILURE
	402.9 - UNSPECIFIED HYPERTENSIVE HEART DISEASE
	403.90 - HYPERTENSIVE CHRONIC KIDNEY DISEASE UNSPECIFIED WITH CHRONIC KIDNEY DISEASE STAGE I THROUGH STAGE IV OR UNSPECIFIED
	404.02 - HYPERTENSIVE HEART AND CHRONIC KIDNEY DISEASE MALIGNANT WITHOUT HEART FAILURE WITH CHRONIC KIDNEY DISEASE STAGE V OR END STAGE RENAL DISEASE
	404.13 - HYPERTENSIVE HEART AND CHRONIC KIDNEY DISEASE BENIGN WITH HEART FAILURE WITH CHRONIC KIDNEY DISEASE STAGE V OR END STAGE RENAL DISEASE
	404.90 - HYPERTENSIVE HEART AND CHRONIC KIDNEY DISEASE UNSPECIFIED WITHOUT HEART FAILURE WITH CHRONIC KIDNEY DISEASE STAGE I THROUGH STAGE IV OR UNSPECIFIED
	405.91 - UNSPECIFIED RENOVASCULAR HYPERTENSION
COMPONENT, Occurrence of Stroke
This event measure was defined as occurring when any of the following criteria were met:
	The occurrence of Inpatient with the following attributes:
	ICD-9 Diagnosis Code (any position) is any of: { “433.31”, “433.81”, “433.91”, “433.01”, “433.21”, “434.91”, “433.11”, “434.01”, “434.11” }
	433.31 - OCCLUSION AND STENOSIS OF MULTIPLE AND BILATERAL PRECEREBRAL ARTERIES WITH CEREBRAL INFARCTION
	433.81 - OCCLUSION AND STENOSIS OF OTHER SPECIFIED PRECEREBRAL ARTERY WITH CEREBRAL INFARCTION
	433.91 - OCCLUSION AND STENOSIS OF UNSPECIFIED PRECEREBRAL ARTERY WITH CEREBRAL INFARCTION
	433.01 - OCCLUSION AND STENOSIS OF BASILAR ARTERY WITH CEREBRAL INFARCTION
	433.21 - OCCLUSION AND STENOSIS OF VERTEBRAL ARTERY WITH CEREBRAL INFARCTION
	434.91 - CEREBRAL ARTERY OCCLUSION UNSPECIFIED WITH CEREBRAL INFARCTION
	433.11 - OCCLUSION AND STENOSIS OF CAROTID ARTERY WITH CEREBRAL INFARCTION
	434.01 - CEREBRAL THROMBOSIS WITH CEREBRAL INFARCTION
	434.11 - CEREBRAL EMBOLISM WITH CEREBRAL INFARCTION
	The occurrence of Outpatient with the following attributes:
	ICD-9 Diagnosis Code (any position) is any of: { “433.31”, “433.81”, “433.91”, “433.01”, “433.21”, “434.91”, “433.11”, “434.01”, “434.11” }
	433.31 - OCCLUSION AND STENOSIS OF MULTIPLE AND BILATERAL PRECEREBRAL ARTERIES WITH CEREBRAL INFARCTION
	433.81 - OCCLUSION AND STENOSIS OF OTHER SPECIFIED PRECEREBRAL ARTERY WITH CEREBRAL INFARCTION
	433.91 - OCCLUSION AND STENOSIS OF UNSPECIFIED PRECEREBRAL ARTERY WITH CEREBRAL INFARCTION
	433.01 - OCCLUSION AND STENOSIS OF BASILAR ARTERY WITH CEREBRAL INFARCTION
	433.21 - OCCLUSION AND STENOSIS OF VERTEBRAL ARTERY WITH CEREBRAL INFARCTION
	434.91 - CEREBRAL ARTERY OCCLUSION UNSPECIFIED WITH CEREBRAL INFARCTION
	433.11 - OCCLUSION AND STENOSIS OF CAROTID ARTERY WITH CEREBRAL INFARCTION
	434.01 - CEREBRAL THROMBOSIS WITH CEREBRAL INFARCTION
	434.11 - CEREBRAL EMBOLISM WITH CEREBRAL INFARCTION
	The occurrence of Carrier Claims Line with the following attributes:
	ICD-9 Diagnosis Code is any of: { “433.31”, “433.81”, “433.91”, “433.01”, “433.21”, “434.91”, “433.11”, “434.01”, “434.11” }
	433.31 - OCCLUSION AND STENOSIS OF MULTIPLE AND BILATERAL PRECEREBRAL ARTERIES WITH CEREBRAL INFARCTION
	433.81 - OCCLUSION AND STENOSIS OF OTHER SPECIFIED PRECEREBRAL ARTERY WITH CEREBRAL INFARCTION
	433.91 - OCCLUSION AND STENOSIS OF UNSPECIFIED PRECEREBRAL ARTERY WITH CEREBRAL INFARCTION
	433.01 - OCCLUSION AND STENOSIS OF BASILAR ARTERY WITH CEREBRAL INFARCTION
	433.21 - OCCLUSION AND STENOSIS OF VERTEBRAL ARTERY WITH CEREBRAL INFARCTION
	434.91 - CEREBRAL ARTERY OCCLUSION UNSPECIFIED WITH CEREBRAL INFARCTION
	433.11 - OCCLUSION AND STENOSIS OF CAROTID ARTERY WITH CEREBRAL INFARCTION
	434.01 - CEREBRAL THROMBOSIS WITH CEREBRAL INFARCTION
	434.11 - CEREBRAL EMBOLISM WITH CEREBRAL INFARCTION
Censoring measure
This measure creates a logical OR of events, and identifies all occurrences of one or more specified events:
	Anticoagulants
	Dialysis
	Renal transplant
	Hospice/SNF
HAS-BLED Score, 180 days
This measure computes a score by summing over the following components:
	If the value of COMPONENT, Age greater than 65 is
	< 65, set the score to 0.0
	>= 65, set the score to 1.0
	Missing, set the score to 0.0
	If the event COMPONENT, Occurrence of Abnormal liver function
	Occurs within 180 days, set the score to 1.0
	Otherwise, set the score to 0.0
	If the event COMPONENT, Occurrence of Abnormal renal function
	Occurs within 180 days, set the score to 1.0
	Otherwise, set the score to 0.0
	If the event COMPONENT, Occurrence of Bleeding
	Occurs within 180 days, set the score to 1.0
	Otherwise, set the score to 0.0
	If the event COMPONENT, Occurrence of Drugs or alcohol abuse
	Occurs within 180 days, set the score to 1.0
	Otherwise, set the score to 0.0
	If the event COMPONENT, Occurrence of Hypertension
	Occurs within 180 days, set the score to 1.0
	Otherwise, set the score to 0.0
	If the event COMPONENT, Occurrence of Stroke
	Occurs within 180 days, set the score to 1.0
	Otherwise, set the score to 0.0
Medicare Part A B and D enrollment
This measures the concurrence of the following source measures:
	Medicare Part A and B Enrollment
	Medicare Part D Enrollment
Days in all periods on which all of the above measures overlap will be flagged as ‘true.’
Other ischemic heart disease
This event measure was defined as occurring when any of the following criteria were met:
	The occurrence of Inpatient with the following attributes:
	ICD-9 Diagnosis Code (any position) is any of: { “411”, “411.0”, “411.1”, “411.8”, “411.81”, “411.89”, “412”, “413”, “413.0”, “413.1”, “413.9”, “414”, “414.0”, “414.00”, “414.01”, “414.02”, “414.03”, “414.04”, “414.05”, “414.06”, “414.07”, “414.1”, “414.10”, “414.11”, “414.12”, “414.19”, “414.2”, “414.3”, “414.4”, “414.8”, “414.9” }
	411 - (ICD9) OTHER ACUTE AND SUBACUTE FORMS OF ISCHEMIC HEART DISEASE
	411.0 - (ICD9) POSTMYOCARDIAL INFARCTION SYNDROME
	411.1 - (ICD9) INTERMEDIATE CORONARY SYNDROME
	411.8 - (ICD9) OTHER ACUTE AND SUBACUTE FORMS OF ISCHEMIC HEART DISEASE
	411.81 - (ICD9) ACUTE CORONARY OCCLUSION WITHOUT MYOCARDIAL INFARCTION
	411.89 - (ICD9) OTHER ACUTE AND SUBACUTE FORMS OF ISCHEMIC HEART DISEASE OTHER
	412 - (ICD9) OLD MYOCARDIAL INFARCTION
	413 - (ICD9) ANGINA PECTORIS
	413.0 - (ICD9) ANGINA DECUBITUS
	413.1 - (ICD9) PRINZMETAL ANGINA
	413.9 - (ICD9) OTHER AND UNSPECIFIED ANGINA PECTORIS
	414 - (ICD9) OTHER FORMS OF CHRONIC ISCHEMIC HEART DISEASE
	414.0 - (ICD9) CORONARY ATHEROSCLEROSIS
	414.00 - (ICD9) CORONARY ATHEROSCLEROSIS OF UNSPECIFIED TYPE OF VESSEL NATIVE OR GRAFT
	414.01 - (ICD9) CORONARY ATHEROSCLEROSIS OF NATIVE CORONARY ARTERY
	414.02 - (ICD9) CORONARY ATHEROSCLEROSIS OF AUTOLOGOUS VEIN BYPASS GRAFT
	414.03 - (ICD9) CORONARY ATHEROSCLEROSIS OF NONAUTOLOGOUS BIOLOGICAL BYPASS GRAFT
	414.04 - (ICD9) CORONARY ATHEROSCLEROSIS OF ARTERY BYPASS GRAFT
	414.05 - (ICD9) CORONARY ATHEROSCLEROSIS OF UNSPECIFIED BYPASS GRAFT
	414.06 - (ICD9) CORONARY ATHEROSCLEROSIS OF NATIVE CORONARY ARTERY OF TRANSPLANTED HEART
	414.07 - (ICD9) CORONARY ATHEROSCLEROSIS OF BYPASS GRAFT (ARTERY) (VEIN) OF TRANSPLANTED HEART
	414.1 - (ICD9) ANEURYSM AND DISSECTION OF HEART
	414.10 - (ICD9) ANEURYSM OF HEART (WALL)
	414.11 - (ICD9) ANEURYSM OF CORONARY VESSELS
	414.12 - (ICD9) DISSECTION OF CORONARY ARTERY
	414.19 - (ICD9) OTHER ANEURYSM OF HEART
	414.2 - (ICD9) CHRONIC TOTAL OCCLUSION OF CORONARY ARTERY
	414.3 - (ICD9) CORONARY ATHEROSCLEROSIS DUE TO LIPID RICH PLAQUE
	414.4 - (ICD9) CORONARY ATHEROSCLEROSIS DUE TO CALCIFIED CORONARY LESION
	414.8 - (ICD9) OTHER SPECIFIED FORMS OF CHRONIC ISCHEMIC HEART DISEASE
	414.9 - (ICD9) CHRONIC ISCHEMIC HEART DISEASE UNSPECIFIED
	The occurrence of Outpatient with the following attributes:
	ICD-9 Diagnosis Code (any position) is any of: { “411”, “411.0”, “411.1”, “411.8”, “411.81”, “411.89”, “412”, “413”, “413.0”, “413.1”, “413.9”, “414”, “414.0”, “414.00”, “414.01”, “414.02”, “414.03”, “414.04”, “414.05”, “414.06”, “414.07”, “414.1”, “414.10”, “414.11”, “414.12”, “414.19”, “414.2”, “414.3”, “414.4”, “414.8”, “414.9” }
	411 - OTHER ACUTE AND SUBACUTE FORMS OF ISCHEMIC HEART DISEASE
	411.0 - POSTMYOCARDIAL INFARCTION SYNDROME
	411.1 - INTERMEDIATE CORONARY SYNDROME
	411.8 - OTHER ACUTE AND SUBACUTE FORMS OF ISCHEMIC HEART DISEASE
	411.81 - ACUTE CORONARY OCCLUSION WITHOUT MYOCARDIAL INFARCTION
	411.89 - OTHER ACUTE AND SUBACUTE FORMS OF ISCHEMIC HEART DISEASE OTHER
	412 - OLD MYOCARDIAL INFARCTION
	413 - ANGINA PECTORIS
	413.0 - ANGINA DECUBITUS
	413.1 - PRINZMETAL ANGINA
	413.9 - OTHER AND UNSPECIFIED ANGINA PECTORIS
	414 - OTHER FORMS OF CHRONIC ISCHEMIC HEART DISEASE
	414.0 - CORONARY ATHEROSCLEROSIS
	414.00 - CORONARY ATHEROSCLEROSIS OF UNSPECIFIED TYPE OF VESSEL NATIVE OR GRAFT
	414.01 - CORONARY ATHEROSCLEROSIS OF NATIVE CORONARY ARTERY
	414.02 - CORONARY ATHEROSCLEROSIS OF AUTOLOGOUS VEIN BYPASS GRAFT
	414.03 - CORONARY ATHEROSCLEROSIS OF NONAUTOLOGOUS BIOLOGICAL BYPASS GRAFT
	414.04 - CORONARY ATHEROSCLEROSIS OF ARTERY BYPASS GRAFT
	414.05 - CORONARY ATHEROSCLEROSIS OF UNSPECIFIED BYPASS GRAFT
	414.06 - CORONARY ATHEROSCLEROSIS OF NATIVE CORONARY ARTERY OF TRANSPLANTED HEART
	414.07 - CORONARY ATHEROSCLEROSIS OF BYPASS GRAFT (ARTERY) (VEIN) OF TRANSPLANTED HEART
	414.1 - ANEURYSM AND DISSECTION OF HEART
	414.10 - ANEURYSM OF HEART (WALL)
	414.11 - ANEURYSM OF CORONARY VESSELS
	414.12 - DISSECTION OF CORONARY ARTERY
	414.19 - OTHER ANEURYSM OF HEART
	414.2 - CHRONIC TOTAL OCCLUSION OF CORONARY ARTERY
	414.3 - CORONARY ATHEROSCLEROSIS DUE TO LIPID RICH PLAQUE
	414.4 - CORONARY ATHEROSCLEROSIS DUE TO CALCIFIED CORONARY LESION
	414.8 - OTHER SPECIFIED FORMS OF CHRONIC ISCHEMIC HEART DISEASE
	414.9 - CHRONIC ISCHEMIC HEART DISEASE UNSPECIFIED
	The occurrence of Carrier Claims Line with the following attributes:
	ICD-9 Diagnosis Code is any of: { “411.0”, “413.1”, “414.05”, “414.10”, “414.19”, “411.1”, “412”, “413.0”, “414.03”, “414.04”, “414.06”, “414.2”, “414.3”, “414.4”, “411”, “411.81”, “413”, “414”, “414.0”, “414.02”, “414.1”, “414.11”, “411.89”, “413.9”, “414.00”, “414.07”, “414.8”, “411.8”, “414.01”, “414.12”, “414.9” }
	411.0 - POSTMYOCARDIAL INFARCTION SYNDROME
	413.1 - PRINZMETAL ANGINA
	414.05 - CORONARY ATHEROSCLEROSIS OF UNSPECIFIED BYPASS GRAFT
	414.10 - ANEURYSM OF HEART (WALL)
	414.19 - OTHER ANEURYSM OF HEART
	411.1 - INTERMEDIATE CORONARY SYNDROME
	412 - OLD MYOCARDIAL INFARCTION
	413.0 - ANGINA DECUBITUS
	414.03 - CORONARY ATHEROSCLEROSIS OF NONAUTOLOGOUS BIOLOGICAL BYPASS GRAFT
	414.04 - CORONARY ATHEROSCLEROSIS OF ARTERY BYPASS GRAFT
	414.06 - CORONARY ATHEROSCLEROSIS OF NATIVE CORONARY ARTERY OF TRANSPLANTED HEART
	414.2 - CHRONIC TOTAL OCCLUSION OF CORONARY ARTERY
	414.3 - CORONARY ATHEROSCLEROSIS DUE TO LIPID RICH PLAQUE
	414.4 - CORONARY ATHEROSCLEROSIS DUE TO CALCIFIED CORONARY LESION
	411 - OTHER ACUTE AND SUBACUTE FORMS OF ISCHEMIC HEART DISEASE
	411.81 - ACUTE CORONARY OCCLUSION WITHOUT MYOCARDIAL INFARCTION
	413 - ANGINA PECTORIS
	414 - OTHER FORMS OF CHRONIC ISCHEMIC HEART DISEASE
	414.0 - CORONARY ATHEROSCLEROSIS
	414.02 - CORONARY ATHEROSCLEROSIS OF AUTOLOGOUS VEIN BYPASS GRAFT
	414.1 - ANEURYSM AND DISSECTION OF HEART
	414.11 - ANEURYSM OF CORONARY VESSELS
	411.89 - OTHER ACUTE AND SUBACUTE FORMS OF ISCHEMIC HEART DISEASE OTHER
	413.9 - OTHER AND UNSPECIFIED ANGINA PECTORIS
	414.00 - CORONARY ATHEROSCLEROSIS OF UNSPECIFIED TYPE OF VESSEL NATIVE OR GRAFT
	414.07 - CORONARY ATHEROSCLEROSIS OF BYPASS GRAFT (ARTERY) (VEIN) OF TRANSPLANTED HEART
	414.8 - OTHER SPECIFIED FORMS OF CHRONIC ISCHEMIC HEART DISEASE
	411.8 - OTHER ACUTE AND SUBACUTE FORMS OF ISCHEMIC HEART DISEASE
	414.01 - CORONARY ATHEROSCLEROSIS OF NATIVE CORONARY ARTERY
	414.12 - DISSECTION OF CORONARY ARTERY
	414.9 - CHRONIC ISCHEMIC HEART DISEASE UNSPECIFIED
Apixaban
This event measure was defined as occurring when any of the following criteria were met:
	The occurrence of Drug with the following attributes:
	NDC Generic Name is any of: { “APIXABAN” }
	APIXABAN
Atrial Flutter
This event measure was defined as occurring when any of the following criteria were met:
	The occurrence of Inpatient with the following attributes:
	ICD-9 Diagnosis Code (any position) is any of: { “427.32” }
	427.32 - ATRIAL FLUTTER
	The occurrence of Outpatient with the following attributes:
	ICD-9 Diagnosis Code (any position) is any of: { “427.32” }
	427.32 - ATRIAL FLUTTER
	The occurrence of Carrier Claims Line with the following attributes:
	ICD-9 Diagnosis Code is any of: { “427.32” }
	427.32 - ATRIAL FLUTTER
Dabigatran (exp)
This event measure was defined as occurring when any of the following criteria were met:
	The occurrence of Drug with the following attributes:
	NDC Generic Name is any of: { “DABIGATRAN ETEXILATE MESYLATE” }
	DABIGATRAN ETEXILATE MESYLATE
Deep vein thrombosis
This event measure was defined as occurring when any of the following criteria were met:
	The occurrence of Inpatient with the following attributes:
	ICD-9 Diagnosis Code (any position) is any of: { “451”, “451.0”, “451.1”, “451.11”, “451.19”, “451.2”, “451.8”, “451.81”, “451.82”, “451.83”, “451.84”, “451.89”, “451.9”, “453”, “453.0”, “453.1”, “453.2”, “453.3”, “453.4”, “453.40”, “453.41”, “453.42”, “453.5”, “453.50”, “453.51”, “453.52”, “453.6”, “453.7”, “453.71”, “453.72”, “453.73”, “453.74”, “453.75”, “453.76”, “453.77”, “453.79”, “453.8”, …
	451 - PHLEBITIS AND THROMBOPHLEBITIS
	451.0 - PHLEBITIS AND THROMBOPHLEBITIS OF SUPERFICIAL VESSELS OF LOWER EXTREMITIES
	451.1 - PHLEBITIS AND THROMBOPHLEBITIS OF DEEP VEINS OF LOWER EXTREMITIES
	451.11 - PHLEBITIS AND THROMBOPHLEBITIS OF FEMORAL VEIN (DEEP) (SUPERFICIAL)
	451.19 - PHLEBITIS AND THROMBOPHLEBITIS OF OTHER
	451.2 - PHLEBITIS AND THROMBOPHLEBITIS OF LOWER EXTREMITIES UNSPECIFIED
	451.8 - PHLEBITIS AND THROMBOPHLEBITIS OF OTHER SITES
	451.81 - PHLEBITIS AND THROMBOPHLEBITIS OF ILIAC VEIN
	451.82 - PHLEBITIS AND THROMBOPHLEBITIS OF SUPERFICIAL VEINS OF UPPER EXTREMITIES
	451.83 - PHLEBITIS AND THROMBOPHLEBITIS OF DEEP VEINS OF UPPER EXTREMITIES
	451.84 - PHLEBITIS AND THROMBOPHLEBITIS OF UPPER EXTREMITIES UNSPECIFIED
	451.89 - PHLEBITIS AND THROMBOPHLEBITIS OF OTHER SITES
	451.9 - PHLEBITIS AND THROMBOPHLEBITIS OF UNSPECIFIED SITE
	453 - OTHER VENOUS EMBOLISM AND THROMBOSIS
	453.0 - BUDD-CHIARI SYNDROME
	453.1 - THROMBOPHLEBITIS MIGRANS
	453.2 - EMBOLISM AND THROMBOSIS OF INFERIOR VENA CAVA
	453.3 - EMBOLISM AND THROMBOSIS OF RENAL VEIN
	453.4 - ACUTE VENOUS EMBOLISM AND THROMBOSIS OF DEEP VESSELS OF LOWER EXTREMITY
	453.40 - ACUTE VENOUS EMBOLISM AND THROMBOSIS OF UNSPECIFIED DEEP VESSELS OF LOWER EXTREMITY
	453.41 - ACUTE VENOUS EMBOLISM AND THROMBOSIS OF DEEP VESSELS OF PROXIMAL LOWER EXTREMITY
	453.42 - ACUTE VENOUS EMBOLISM AND THROMBOSIS OF DEEP VESSELS OF DISTAL LOWER EXTREMITY
	453.5 - CHRONIC VENOUS EMBOLISM AND THROMBOSIS OF DEEP VESSELS OF LOWER EXTREMITY
	453.50 - CHRONIC VENOUS EMBOLISM AND THROMBOSIS OF UNSPECIFIED DEEP VESSELS OF LOWER EXTREMITY
	453.51 - CHRONIC VENOUS EMBOLISM AND THROMBOSIS OF DEEP VESSELS OF PROXIMAL LOWER EXTREMITY
	453.52 - CHRONIC VENOUS EMBOLISM AND THROMBOSIS OF DEEP VESSELS OF DISTAL LOWER EXTREMITY
	453.6 - VENOUS EMBOLISM AND THROMBOSIS OF SUPERFICIAL VESSELS OF LOWER EXTREMITY
	453.7 - CHRONIC VENOUS EMBOLISM AND THROMBOSIS OF OTHER SPECIFIED VESSELS
	453.71 - CHRONIC VENOUS EMBOLISM AND THROMBOSIS OF SUPERFICIAL VEINS OF UPPER EXTREMITY
	453.72 - CHRONIC VENOUS EMBOLISM AND THROMBOSIS OF DEEP VEINS OF UPPER EXTREMITY
	453.73 - CHRONIC VENOUS EMBOLISM AND THROMBOSIS OF UPPER EXTREMITY UNSPECIFIED
	453.74 - CHRONIC VENOUS EMBOLISM AND THROMBOSIS OF AXILLARY VEINS
	453.75 - CHRONIC VENOUS EMBOLISM AND THROMBOSIS OF SUBCLAVIAN VEINS
	453.76 - CHRONIC VENOUS EMBOLISM AND THROMBOSIS OF INTERNAL JUGULAR VEINS
	453.77 - CHRONIC VENOUS EMBOLISM AND THROMBOSIS OF OTHER THORACIC VEINS
	453.79 - CHRONIC VENOUS EMBOLISM AND THROMBOSIS OF OTHER SPECIFIED VEINS
	453.8 - ACUTE VENOUS EMBOLISM AND THROMBOSIS OF OTHER SPECIFIED VEINS
	453.81 - ACUTE VENOUS EMBOLISM AND THROMBOSIS OF SUPERFICIAL VEINS OF UPPER EXTREMITY
	453.82 - ACUTE VENOUS EMBOLISM AND THROMBOSIS OF DEEP VEINS OF UPPER EXTREMITY
	453.83 - ACUTE VENOUS EMBOLISM AND THROMBOSIS OF UPPER EXTREMITY UNSPECIFIED
	453.84 - ACUTE VENOUS EMBOLISM AND THROMBOSIS OF AXILLARY VEINS
	453.85 - ACUTE VENOUS EMBOLISM AND THROMBOSIS OF SUBCLAVIAN VEINS
	453.86 - ACUTE VENOUS EMBOLISM AND THROMBOSIS OF INTERNAL JUGULAR VEINS
	453.87 - ACUTE VENOUS EMBOLISM AND THROMBOSIS OF OTHER THORACIC VEINS
	453.89 - ACUTE VENOUS EMBOLISM AND THROMBOSIS OF OTHER SPECIFIED VEINS
	453.9 - EMBOLISM AND THROMBOSIS OF UNSPECIFIED SITE
	The occurrence of Outpatient with the following attributes:
	ICD-9 Diagnosis Code (any position) is any of: { “451”, “451.0”, “451.1”, “451.11”, “451.19”, “451.2”, “451.8”, “451.81”, “451.82”, “451.83”, “451.84”, “451.89”, “451.9”, “453”, “453.0”, “453.1”, “453.2”, “453.3”, “453.4”, “453.40”, “453.41”, “453.42”, “453.5”, “453.50”, “453.51”, “453.52”, “453.6”, “453.7”, “453.71”, “453.72”, “453.73”, “453.74”, “453.75”, “453.76”, “453.77”, “453.79”, “453.8”, …
	451 - PHLEBITIS AND THROMBOPHLEBITIS
	451.0 - PHLEBITIS AND THROMBOPHLEBITIS OF SUPERFICIAL VESSELS OF LOWER EXTREMITIES
	451.1 - PHLEBITIS AND THROMBOPHLEBITIS OF DEEP VEINS OF LOWER EXTREMITIES
	451.11 - PHLEBITIS AND THROMBOPHLEBITIS OF FEMORAL VEIN (DEEP) (SUPERFICIAL)
	451.19 - PHLEBITIS AND THROMBOPHLEBITIS OF OTHER
	451.2 - PHLEBITIS AND THROMBOPHLEBITIS OF LOWER EXTREMITIES UNSPECIFIED
	451.8 - PHLEBITIS AND THROMBOPHLEBITIS OF OTHER SITES
	451.81 - PHLEBITIS AND THROMBOPHLEBITIS OF ILIAC VEIN
	451.82 - PHLEBITIS AND THROMBOPHLEBITIS OF SUPERFICIAL VEINS OF UPPER EXTREMITIES
	451.83 - PHLEBITIS AND THROMBOPHLEBITIS OF DEEP VEINS OF UPPER EXTREMITIES
	451.84 - PHLEBITIS AND THROMBOPHLEBITIS OF UPPER EXTREMITIES UNSPECIFIED
	451.89 - PHLEBITIS AND THROMBOPHLEBITIS OF OTHER SITES
	451.9 - PHLEBITIS AND THROMBOPHLEBITIS OF UNSPECIFIED SITE
	453 - OTHER VENOUS EMBOLISM AND THROMBOSIS
	453.0 - BUDD-CHIARI SYNDROME
	453.1 - THROMBOPHLEBITIS MIGRANS
	453.2 - EMBOLISM AND THROMBOSIS OF INFERIOR VENA CAVA
	453.3 - EMBOLISM AND THROMBOSIS OF RENAL VEIN
	453.4 - ACUTE VENOUS EMBOLISM AND THROMBOSIS OF DEEP VESSELS OF LOWER EXTREMITY
	453.40 - ACUTE VENOUS EMBOLISM AND THROMBOSIS OF UNSPECIFIED DEEP VESSELS OF LOWER EXTREMITY
	453.41 - ACUTE VENOUS EMBOLISM AND THROMBOSIS OF DEEP VESSELS OF PROXIMAL LOWER EXTREMITY
	453.42 - ACUTE VENOUS EMBOLISM AND THROMBOSIS OF DEEP VESSELS OF DISTAL LOWER EXTREMITY
	453.5 - CHRONIC VENOUS EMBOLISM AND THROMBOSIS OF DEEP VESSELS OF LOWER EXTREMITY
	453.50 - CHRONIC VENOUS EMBOLISM AND THROMBOSIS OF UNSPECIFIED DEEP VESSELS OF LOWER EXTREMITY
	453.51 - CHRONIC VENOUS EMBOLISM AND THROMBOSIS OF DEEP VESSELS OF PROXIMAL LOWER EXTREMITY
	453.52 - CHRONIC VENOUS EMBOLISM AND THROMBOSIS OF DEEP VESSELS OF DISTAL LOWER EXTREMITY
	453.6 - VENOUS EMBOLISM AND THROMBOSIS OF SUPERFICIAL VESSELS OF LOWER EXTREMITY
	453.7 - CHRONIC VENOUS EMBOLISM AND THROMBOSIS OF OTHER SPECIFIED VESSELS
	453.71 - CHRONIC VENOUS EMBOLISM AND THROMBOSIS OF SUPERFICIAL VEINS OF UPPER EXTREMITY
	453.72 - CHRONIC VENOUS EMBOLISM AND THROMBOSIS OF DEEP VEINS OF UPPER EXTREMITY
	453.73 - CHRONIC VENOUS EMBOLISM AND THROMBOSIS OF UPPER EXTREMITY UNSPECIFIED
	453.74 - CHRONIC VENOUS EMBOLISM AND THROMBOSIS OF AXILLARY VEINS
	453.75 - CHRONIC VENOUS EMBOLISM AND THROMBOSIS OF SUBCLAVIAN VEINS
	453.76 - CHRONIC VENOUS EMBOLISM AND THROMBOSIS OF INTERNAL JUGULAR VEINS
	453.77 - CHRONIC VENOUS EMBOLISM AND THROMBOSIS OF OTHER THORACIC VEINS
	453.79 - CHRONIC VENOUS EMBOLISM AND THROMBOSIS OF OTHER SPECIFIED VEINS
	453.8 - ACUTE VENOUS EMBOLISM AND THROMBOSIS OF OTHER SPECIFIED VEINS
	453.81 - ACUTE VENOUS EMBOLISM AND THROMBOSIS OF SUPERFICIAL VEINS OF UPPER EXTREMITY
	453.82 - ACUTE VENOUS EMBOLISM AND THROMBOSIS OF DEEP VEINS OF UPPER EXTREMITY
	453.83 - ACUTE VENOUS EMBOLISM AND THROMBOSIS OF UPPER EXTREMITY UNSPECIFIED
	453.84 - ACUTE VENOUS EMBOLISM AND THROMBOSIS OF AXILLARY VEINS
	453.85 - ACUTE VENOUS EMBOLISM AND THROMBOSIS OF SUBCLAVIAN VEINS
	453.86 - ACUTE VENOUS EMBOLISM AND THROMBOSIS OF INTERNAL JUGULAR VEINS
	453.87 - ACUTE VENOUS EMBOLISM AND THROMBOSIS OF OTHER THORACIC VEINS
	453.89 - ACUTE VENOUS EMBOLISM AND THROMBOSIS OF OTHER SPECIFIED VEINS
	453.9 - EMBOLISM AND THROMBOSIS OF UNSPECIFIED SITE
	The occurrence of Carrier Claims Line with the following attributes:
	ICD-9 Diagnosis Code is any of: { “451”, “451.11”, “451.82”, “453.2”, “453.41”, “453.50”, “453.52”, “453.71”, “453.73”, “453.76”, “453.79”, “453.8”, “453.81”, “453.9”, “453.1”, “453.3”, “453.42”, “453.5”, “453.51”, “453.6”, “453.83”, “451.8”, “451.81”, “451.83”, “451.84”, “451.9”, “453.75”, “453.84”, “453.85”, “453.87”, “453.0”, “453.4”, “453.74”, “451.0”, “451.1”, “451.19”, “451.2”, “451.89”, “4…
	451 - PHLEBITIS AND THROMBOPHLEBITIS
	451.11 - PHLEBITIS AND THROMBOPHLEBITIS OF FEMORAL VEIN (DEEP) (SUPERFICIAL)
	451.82 - PHLEBITIS AND THROMBOPHLEBITIS OF SUPERFICIAL VEINS OF UPPER EXTREMITIES
	453.2 - EMBOLISM AND THROMBOSIS OF INFERIOR VENA CAVA
	453.41 - ACUTE VENOUS EMBOLISM AND THROMBOSIS OF DEEP VESSELS OF PROXIMAL LOWER EXTREMITY
	453.50 - CHRONIC VENOUS EMBOLISM AND THROMBOSIS OF UNSPECIFIED DEEP VESSELS OF LOWER EXTREMITY
	453.52 - CHRONIC VENOUS EMBOLISM AND THROMBOSIS OF DEEP VESSELS OF DISTAL LOWER EXTREMITY
	453.71 - CHRONIC VENOUS EMBOLISM AND THROMBOSIS OF SUPERFICIAL VEINS OF UPPER EXTREMITY
	453.73 - CHRONIC VENOUS EMBOLISM AND THROMBOSIS OF UPPER EXTREMITY UNSPECIFIED
	453.76 - CHRONIC VENOUS EMBOLISM AND THROMBOSIS OF INTERNAL JUGULAR VEINS
	453.79 - CHRONIC VENOUS EMBOLISM AND THROMBOSIS OF OTHER SPECIFIED VEINS
	453.8 - ACUTE VENOUS EMBOLISM AND THROMBOSIS OF OTHER SPECIFIED VEINS
	453.81 - ACUTE VENOUS EMBOLISM AND THROMBOSIS OF SUPERFICIAL VEINS OF UPPER EXTREMITY
	453.9 - EMBOLISM AND THROMBOSIS OF UNSPECIFIED SITE
	453.1 - THROMBOPHLEBITIS MIGRANS
	453.3 - EMBOLISM AND THROMBOSIS OF RENAL VEIN
	453.42 - ACUTE VENOUS EMBOLISM AND THROMBOSIS OF DEEP VESSELS OF DISTAL LOWER EXTREMITY
	453.5 - CHRONIC VENOUS EMBOLISM AND THROMBOSIS OF DEEP VESSELS OF LOWER EXTREMITY
	453.51 - CHRONIC VENOUS EMBOLISM AND THROMBOSIS OF DEEP VESSELS OF PROXIMAL LOWER EXTREMITY
	453.6 - VENOUS EMBOLISM AND THROMBOSIS OF SUPERFICIAL VESSELS OF LOWER EXTREMITY
	453.83 - ACUTE VENOUS EMBOLISM AND THROMBOSIS OF UPPER EXTREMITY UNSPECIFIED
	451.8 - PHLEBITIS AND THROMBOPHLEBITIS OF OTHER SITES
	451.81 - PHLEBITIS AND THROMBOPHLEBITIS OF ILIAC VEIN
	451.83 - PHLEBITIS AND THROMBOPHLEBITIS OF DEEP VEINS OF UPPER EXTREMITIES
	451.84 - PHLEBITIS AND THROMBOPHLEBITIS OF UPPER EXTREMITIES UNSPECIFIED
	451.9 - PHLEBITIS AND THROMBOPHLEBITIS OF UNSPECIFIED SITE
	453.75 - CHRONIC VENOUS EMBOLISM AND THROMBOSIS OF SUBCLAVIAN VEINS
	453.84 - ACUTE VENOUS EMBOLISM AND THROMBOSIS OF AXILLARY VEINS
	453.85 - ACUTE VENOUS EMBOLISM AND THROMBOSIS OF SUBCLAVIAN VEINS
	453.87 - ACUTE VENOUS EMBOLISM AND THROMBOSIS OF OTHER THORACIC VEINS
	453.0 - BUDD-CHIARI SYNDROME
	453.4 - ACUTE VENOUS EMBOLISM AND THROMBOSIS OF DEEP VESSELS OF LOWER EXTREMITY
	453.74 - CHRONIC VENOUS EMBOLISM AND THROMBOSIS OF AXILLARY VEINS
	451.0 - PHLEBITIS AND THROMBOPHLEBITIS OF SUPERFICIAL VESSELS OF LOWER EXTREMITIES
	451.1 - PHLEBITIS AND THROMBOPHLEBITIS OF DEEP VEINS OF LOWER EXTREMITIES
	451.19 - PHLEBITIS AND THROMBOPHLEBITIS OF OTHER
	451.2 - PHLEBITIS AND THROMBOPHLEBITIS OF LOWER EXTREMITIES UNSPECIFIED
	451.89 - PHLEBITIS AND THROMBOPHLEBITIS OF OTHER SITES
	453 - OTHER VENOUS EMBOLISM AND THROMBOSIS
	453.40 - ACUTE VENOUS EMBOLISM AND THROMBOSIS OF UNSPECIFIED DEEP VESSELS OF LOWER EXTREMITY
	453.7 - CHRONIC VENOUS EMBOLISM AND THROMBOSIS OF OTHER SPECIFIED VESSELS
	453.72 - CHRONIC VENOUS EMBOLISM AND THROMBOSIS OF DEEP VEINS OF UPPER EXTREMITY
	453.77 - CHRONIC VENOUS EMBOLISM AND THROMBOSIS OF OTHER THORACIC VEINS
	453.82 - ACUTE VENOUS EMBOLISM AND THROMBOSIS OF DEEP VEINS OF UPPER EXTREMITY
	453.86 - ACUTE VENOUS EMBOLISM AND THROMBOSIS OF INTERNAL JUGULAR VEINS
	453.89 - ACUTE VENOUS EMBOLISM AND THROMBOSIS OF OTHER SPECIFIED VEINS
Hospice care
This event measure was defined as occurring when any of the following criteria were met:
	The occurrence of Hospice
Kidney transplant
This event measure was defined as occurring when any of the following criteria were met:
	The occurrence of Inpatient with the following attributes:
	ICD-9 Procedure Code (any position) is any of: { “55.61”, “55.69” }
	55.61 - RENAL AUTOTRANSPLANTATION
	55.69 - OTHER KIDNEY TRANSPLANTATION
	The occurrence of Outpatient with the following attributes:
	ICD-9 Procedure Code (any position) is any of: { “55.61”, “55.69” }
	55.61 - RENAL AUTOTRANSPLANTATION
	55.69 - OTHER KIDNEY TRANSPLANTATION
Pulmonary embolism
This event measure was defined as occurring when any of the following criteria were met:
	The occurrence of Inpatient with the following attributes:
	ICD-9 Diagnosis Code (any position) is any of: { “415.1”, “415.11”, “415.12”, “415.13”, “415.19” }
	415.1 - PULMONARY EMBOLISM AND INFARCTION
	415.11 - IATROGENIC PULMONARY EMBOLISM AND INFARCTION
	415.12 - SEPTIC PULMONARY EMBOLISM
	415.13 - SADDLE EMBOLUS OF PULMONARY ARTERY
	415.19 - OTHER PULMONARY EMBOLISM AND INFARCTION
	The occurrence of Outpatient with the following attributes:
	ICD-9 Diagnosis Code (any position) is any of: { “415.1”, “415.11”, “415.12”, “415.13”, “415.19” }
	415.1 - PULMONARY EMBOLISM AND INFARCTION
	415.11 - IATROGENIC PULMONARY EMBOLISM AND INFARCTION
	415.12 - SEPTIC PULMONARY EMBOLISM
	415.13 - SADDLE EMBOLUS OF PULMONARY ARTERY
	415.19 - OTHER PULMONARY EMBOLISM AND INFARCTION
	The occurrence of Carrier Claims Line with the following attributes:
	ICD-9 Diagnosis Code is any of: { “415.1”, “415.11”, “415.12”, “415.13”, “415.19” }
	415.1 - PULMONARY EMBOLISM AND INFARCTION
	415.11 - IATROGENIC PULMONARY EMBOLISM AND INFARCTION
	415.12 - SEPTIC PULMONARY EMBOLISM
	415.13 - SADDLE EMBOLUS OF PULMONARY ARTERY
	415.19 - OTHER PULMONARY EMBOLISM AND INFARCTION
Rivaroxaban
This event measure was defined as occurring when any of the following criteria were met:
	The occurrence of Drug with the following attributes:
	NDC Generic Name is any of: { “RIVAROXABAN” }
	RIVAROXABAN
Skilled Nursing Facility
This event measure was defined as occurring when any of the following criteria were met:
	The occurrence of Skilled Nursing Facility
Warfarin (ref)
This event measure was defined as occurring when any of the following criteria were met:
	The occurrence of Drug with the following attributes:
	NDC Generic Name is any of: { “WARFARIN SODIUM” }
	WARFARIN SODIUM
ACEi/ARB
This event measure was defined as occurring when any of the following criteria were met:
	The occurrence of Drug with the following attributes:
	NDC Generic Name is any of: { “BENAZEPRIL HCL”, “BENAZEPRIL HCL/HYDROCHLOROTHIAZIDE”, “CAPTOPRIL”, “CAPTOPRIL/HYDROCHLOROTHIAZIDE”, “ENALAPRIL MALEATE”, “ENALAPRIL MALEATE/DILTIAZEM MALATE”, “ENALAPRIL MALEATE/FELODIPINE”, “ENALAPRIL MALEATE/HYDROCHLOROTHIAZIDE”, “ENALAPRILAT DIHYDRATE”, “FOSINOPRIL SODIUM”, “FOSINOPRIL SODIUM/HYDROCHLOROTHIAZIDE”, “LISINOPRIL”, “LISINOPRIL/DIETARY SUPPLEMENT,COM…
	BENAZEPRIL HCL
	BENAZEPRIL HCL/HYDROCHLOROTHIAZIDE
	CAPTOPRIL
	CAPTOPRIL/HYDROCHLOROTHIAZIDE
	ENALAPRIL MALEATE
	ENALAPRIL MALEATE/DILTIAZEM MALATE
	ENALAPRIL MALEATE/FELODIPINE
	ENALAPRIL MALEATE/HYDROCHLOROTHIAZIDE
	ENALAPRILAT DIHYDRATE
	FOSINOPRIL SODIUM
	FOSINOPRIL SODIUM/HYDROCHLOROTHIAZIDE
	LISINOPRIL
	LISINOPRIL/DIETARY SUPPLEMENT,COMB.10
	LISINOPRIL/HYDROCHLOROTHIAZIDE
	MOEXIPRIL HCL
	MOEXIPRIL HCL/HYDROCHLOROTHIAZIDE
	PERINDOPRIL ARGININE/AMLODIPINE BESYLATE
	PERINDOPRIL ERBUMINE
	QUINAPRIL HCL
	QUINAPRIL HCL/HYDROCHLOROTHIAZIDE
	RAMIPRIL
	TRANDOLAPRIL
	TRANDOLAPRIL/VERAPAMIL HCL
	ALISKIREN/VALSARTAN
	AMLODIPINE BESYLATE/OLMESARTAN MEDOXOMIL
	AMLODIPINE BESYLATE/VALSARTAN
	AMLODIPINE BESYLATE/VALSARTAN/HYDROCHLOROTHIAZIDE
	AZILSARTAN MEDOXOMIL
	AZILSARTAN MEDOXOMIL/CHLORTHALIDONE
	CANDESARTAN CILEXETIL
	CANDESARTAN CILEXETIL/HYDROCHLOROTHIAZIDE
	EPROSARTAN MESYLATE
	EPROSARTAN MESYLATE/HYDROCHLOROTHIAZIDE
	IRBESARTAN
	IRBESARTAN/HYDROCHLOROTHIAZIDE
	LOSARTAN POTASSIUM
	LOSARTAN POTASSIUM/HYDROCHLOROTHIAZIDE
	NEBIVOLOL HCL/VALSARTAN
	OLMESARTAN MEDOXOMIL
	OLMESARTAN MEDOXOMIL/AMLODIPINE BESYLATE/HYDROCHLOROTHIAZIDE
	OLMESARTAN MEDOXOMIL/HYDROCHLOROTHIAZIDE
	SACUBITRIL/VALSARTAN
	TELMISARTAN
	TELMISARTAN/AMLODIPINE BESYLATE
	TELMISARTAN/HYDROCHLOROTHIAZIDE
	VALSARTAN
	VALSARTAN/HYDROCHLOROTHIAZIDE
Age
This measure categorizes Age into the following categories:
	< 65: Up to 65.0 (exclusive).
	65 - 74: From 65.0 (inclusive) to 75.0 (exclusive). This is the referent category.
	75 - 84: From 75.0 (inclusive) to 85.0 (exclusive).
	>= 85: From 85.0 (inclusive) to (any).
Alcohol abuse
This event measure was defined as occurring when any of the following criteria were met:
	The occurrence of Inpatient with the following attributes:
	ICD-9 Diagnosis Code (any position) is any of: { “265.2”, “291.1”, “291.2”, “291.3”, “291.5”, “291.8”, “291.81”, “291.82”, “291.89”, “291.9”, “303.0”, “303.00”, “303.01”, “303.02”, “303.03”, “303.9”, “303.90”, “303.91”, “303.92”, “303.93”, “305.0”, “305.00”, “305.01”, “305.02”, “305.03”, “357.5”, “425.5”, “535.3”, “535.30”, “535.31”, “571.0”, “571.1”, “571.2”, “571.3”, “980”, “980.0”, “980.1”, “9…
	265.2 - PELLAGRA
	291.1 - ALCOHOL-INDUCED PERSISTING AMNESTIC DISORDER
	291.2 - ALCOHOL-INDUCED PERSISTING DEMENTIA
	291.3 - ALCOHOL-INDUCED PSYCHOTIC DISORDER WITH HALLUCINATIONS
	291.5 - ALCOHOL-INDUCED PSYCHOTIC DISORDER WITH DELUSIONS
	291.8 - OTHER SPECIFIED ALCOHOL-INDUCED MENTAL DISORDERS
	291.81 - ALCOHOL WITHDRAWAL
	291.82 - ALCOHOL-INDUCED SLEEP DISORDERS
	291.89 - OTHER SPECIFIED ALCOHOL-INDUCED MENTAL DISORDERS
	291.9 - UNSPECIFIED ALCOHOL-INDUCED MENTAL DISORDERS
	303.0 - ACUTE ALCOHOLIC INTOXICATION
	303.00 - ACUTE ALCOHOLIC INTOXICATION IN ALCOHOLISM UNSPECIFIED DRINKING BEHAVIOR
	303.01 - ACUTE ALCOHOLIC INTOXICATION IN ALCOHOLISM CONTINUOUS DRINKING BEHAVIOR
	303.02 - ACUTE ALCOHOLIC INTOXICATION IN ALCOHOLISM EPISODIC DRINKING BEHAVIOR
	303.03 - ACUTE ALCOHOLIC INTOXICATION IN ALCOHOLISM IN REMISSION
	303.9 - OTHER AND UNSPECIFIED ALCOHOL DEPENDENCE
	303.90 - OTHER AND UNSPECIFIED ALCOHOL DEPENDENCE UNSPECIFIED DRINKING BEHAVIOR
	303.91 - OTHER AND UNSPECIFIED ALCOHOL DEPENDENCE CONTINUOUS DRINKING BEHAVIOR
	303.92 - OTHER AND UNSPECIFIED ALCOHOL DEPENDENCE EPISODIC DRINKING BEHAVIOR
	303.93 - OTHER AND UNSPECIFIED ALCOHOL DEPENDENCE IN REMISSION
	305.0 - NONDEPENDENT ALCOHOL ABUSE
	305.00 - NONDEPENDENT ALCOHOL ABUSE UNSPECIFIED DRINKING BEHAVIOR
	305.01 - NONDEPENDENT ALCOHOL ABUSE CONTINUOUS DRINKING BEHAVIOR
	305.02 - NONDEPENDENT ALCOHOL ABUSE EPISODIC DRINKING BEHAVIOR
	305.03 - NONDEPENDENT ALCOHOL ABUSE IN REMISSION
	357.5 - ALCOHOLIC POLYNEUROPATHY
	425.5 - ALCOHOLIC CARDIOMYOPATHY
	535.3 - ALCOHOLIC GASTRITIS
	535.30 - ALCOHOLIC GASTRITIS (WITHOUT HEMORRHAGE)
	535.31 - ALCOHOLIC GASTRITIS WITH HEMORRHAGE
	571.0 - ALCOHOLIC FATTY LIVER
	571.1 - ACUTE ALCOHOLIC HEPATITIS
	571.2 - ALCOHOLIC CIRRHOSIS OF LIVER
	571.3 - ALCOHOLIC LIVER DAMAGE UNSPECIFIED
	980 - TOXIC EFFECT OF ALCOHOL
	980.0 - TOXIC EFFECT OF ETHYL ALCOHOL
	980.1 - TOXIC EFFECT OF METHYL ALCOHOL
	980.2 - TOXIC EFFECT OF ISOPROPYL ALCOHOL
	980.3 - TOXIC EFFECT OF FUSEL OIL
	980.8 - TOXIC EFFECT OF OTHER SPECIFIED ALCOHOLS
	980.9 - TOXIC EFFECT OF UNSPECIFIED ALCOHOL
	V11.3 - PERSONAL HISTORY OF ALCOHOLISM
	The occurrence of Outpatient with the following attributes:
	ICD-9 Diagnosis Code (any position) is any of: { “265.2”, “291.1”, “291.2”, “291.3”, “291.5”, “291.8”, “291.81”, “291.82”, “291.89”, “291.9”, “303.0”, “303.00”, “303.01”, “303.02”, “303.03”, “303.9”, “303.90”, “303.91”, “303.92”, “303.93”, “305.0”, “305.00”, “305.01”, “305.02”, “305.03”, “357.5”, “425.5”, “535.3”, “535.30”, “535.31”, “571.0”, “571.1”, “571.2”, “571.3”, “980”, “980.0”, “980.1”, “9…
	265.2 - PELLAGRA
	291.1 - ALCOHOL-INDUCED PERSISTING AMNESTIC DISORDER
	291.2 - ALCOHOL-INDUCED PERSISTING DEMENTIA
	291.3 - ALCOHOL-INDUCED PSYCHOTIC DISORDER WITH HALLUCINATIONS
	291.5 - ALCOHOL-INDUCED PSYCHOTIC DISORDER WITH DELUSIONS
	291.8 - OTHER SPECIFIED ALCOHOL-INDUCED MENTAL DISORDERS
	291.81 - ALCOHOL WITHDRAWAL
	291.82 - ALCOHOL-INDUCED SLEEP DISORDERS
	291.89 - OTHER SPECIFIED ALCOHOL-INDUCED MENTAL DISORDERS
	291.9 - UNSPECIFIED ALCOHOL-INDUCED MENTAL DISORDERS
	303.0 - ACUTE ALCOHOLIC INTOXICATION
	303.00 - ACUTE ALCOHOLIC INTOXICATION IN ALCOHOLISM UNSPECIFIED DRINKING BEHAVIOR
	303.01 - ACUTE ALCOHOLIC INTOXICATION IN ALCOHOLISM CONTINUOUS DRINKING BEHAVIOR
	303.02 - ACUTE ALCOHOLIC INTOXICATION IN ALCOHOLISM EPISODIC DRINKING BEHAVIOR
	303.03 - ACUTE ALCOHOLIC INTOXICATION IN ALCOHOLISM IN REMISSION
	303.9 - OTHER AND UNSPECIFIED ALCOHOL DEPENDENCE
	303.90 - OTHER AND UNSPECIFIED ALCOHOL DEPENDENCE UNSPECIFIED DRINKING BEHAVIOR
	303.91 - OTHER AND UNSPECIFIED ALCOHOL DEPENDENCE CONTINUOUS DRINKING BEHAVIOR
	303.92 - OTHER AND UNSPECIFIED ALCOHOL DEPENDENCE EPISODIC DRINKING BEHAVIOR
	303.93 - OTHER AND UNSPECIFIED ALCOHOL DEPENDENCE IN REMISSION
	305.0 - NONDEPENDENT ALCOHOL ABUSE
	305.00 - NONDEPENDENT ALCOHOL ABUSE UNSPECIFIED DRINKING BEHAVIOR
	305.01 - NONDEPENDENT ALCOHOL ABUSE CONTINUOUS DRINKING BEHAVIOR
	305.02 - NONDEPENDENT ALCOHOL ABUSE EPISODIC DRINKING BEHAVIOR
	305.03 - NONDEPENDENT ALCOHOL ABUSE IN REMISSION
	357.5 - ALCOHOLIC POLYNEUROPATHY
	425.5 - ALCOHOLIC CARDIOMYOPATHY
	535.3 - ALCOHOLIC GASTRITIS
	535.30 - ALCOHOLIC GASTRITIS (WITHOUT HEMORRHAGE)
	535.31 - ALCOHOLIC GASTRITIS WITH HEMORRHAGE
	571.0 - ALCOHOLIC FATTY LIVER
	571.1 - ACUTE ALCOHOLIC HEPATITIS
	571.2 - ALCOHOLIC CIRRHOSIS OF LIVER
	571.3 - ALCOHOLIC LIVER DAMAGE UNSPECIFIED
	980 - TOXIC EFFECT OF ALCOHOL
	980.0 - TOXIC EFFECT OF ETHYL ALCOHOL
	980.1 - TOXIC EFFECT OF METHYL ALCOHOL
	980.2 - TOXIC EFFECT OF ISOPROPYL ALCOHOL
	980.3 - TOXIC EFFECT OF FUSEL OIL
	980.8 - TOXIC EFFECT OF OTHER SPECIFIED ALCOHOLS
	980.9 - TOXIC EFFECT OF UNSPECIFIED ALCOHOL
	V11.3 - PERSONAL HISTORY OF ALCOHOLISM
	The occurrence of Carrier Claims Line with the following attributes:
	ICD-9 Diagnosis Code is any of: { “291.9”, “303.92”, “303.93”, “305.01”, “980.1”, “980.3”, “265.2”, “303.00”, “303.03”, “305.02”, “305.03”, “535.31”, “571.2”, “980.2”, “291.1”, “291.2”, “291.5”, “303.0”, “303.02”, “303.90”, “305.0”, “305.00”, “357.5”, “571.1”, “571.3”, “291.3”, “291.8”, “291.89”, “303.01”, “535.30”, “980”, “980.0”, “291.81”, “291.82”, “303.9”, “303.91”, “425.5”, “535.3”, “571.0”,…
	291.9 - UNSPECIFIED ALCOHOL-INDUCED MENTAL DISORDERS
	303.92 - OTHER AND UNSPECIFIED ALCOHOL DEPENDENCE EPISODIC DRINKING BEHAVIOR
	303.93 - OTHER AND UNSPECIFIED ALCOHOL DEPENDENCE IN REMISSION
	305.01 - NONDEPENDENT ALCOHOL ABUSE CONTINUOUS DRINKING BEHAVIOR
	980.1 - TOXIC EFFECT OF METHYL ALCOHOL
	980.3 - TOXIC EFFECT OF FUSEL OIL
	265.2 - PELLAGRA
	303.00 - ACUTE ALCOHOLIC INTOXICATION IN ALCOHOLISM UNSPECIFIED DRINKING BEHAVIOR
	303.03 - ACUTE ALCOHOLIC INTOXICATION IN ALCOHOLISM IN REMISSION
	305.02 - NONDEPENDENT ALCOHOL ABUSE EPISODIC DRINKING BEHAVIOR
	305.03 - NONDEPENDENT ALCOHOL ABUSE IN REMISSION
	535.31 - ALCOHOLIC GASTRITIS WITH HEMORRHAGE
	571.2 - ALCOHOLIC CIRRHOSIS OF LIVER
	980.2 - TOXIC EFFECT OF ISOPROPYL ALCOHOL
	291.1 - ALCOHOL-INDUCED PERSISTING AMNESTIC DISORDER
	291.2 - ALCOHOL-INDUCED PERSISTING DEMENTIA
	291.5 - ALCOHOL-INDUCED PSYCHOTIC DISORDER WITH DELUSIONS
	303.0 - ACUTE ALCOHOLIC INTOXICATION
	303.02 - ACUTE ALCOHOLIC INTOXICATION IN ALCOHOLISM EPISODIC DRINKING BEHAVIOR
	303.90 - OTHER AND UNSPECIFIED ALCOHOL DEPENDENCE UNSPECIFIED DRINKING BEHAVIOR
	305.0 - NONDEPENDENT ALCOHOL ABUSE
	305.00 - NONDEPENDENT ALCOHOL ABUSE UNSPECIFIED DRINKING BEHAVIOR
	357.5 - ALCOHOLIC POLYNEUROPATHY
	571.1 - ACUTE ALCOHOLIC HEPATITIS
	571.3 - ALCOHOLIC LIVER DAMAGE UNSPECIFIED
	291.3 - ALCOHOL-INDUCED PSYCHOTIC DISORDER WITH HALLUCINATIONS
	291.8 - OTHER SPECIFIED ALCOHOL-INDUCED MENTAL DISORDERS
	291.89 - OTHER SPECIFIED ALCOHOL-INDUCED MENTAL DISORDERS
	303.01 - ACUTE ALCOHOLIC INTOXICATION IN ALCOHOLISM CONTINUOUS DRINKING BEHAVIOR
	535.30 - ALCOHOLIC GASTRITIS (WITHOUT HEMORRHAGE)
	980 - TOXIC EFFECT OF ALCOHOL
	980.0 - TOXIC EFFECT OF ETHYL ALCOHOL
	291.81 - ALCOHOL WITHDRAWAL
	291.82 - ALCOHOL-INDUCED SLEEP DISORDERS
	303.9 - OTHER AND UNSPECIFIED ALCOHOL DEPENDENCE
	303.91 - OTHER AND UNSPECIFIED ALCOHOL DEPENDENCE CONTINUOUS DRINKING BEHAVIOR
	425.5 - ALCOHOLIC CARDIOMYOPATHY
	535.3 - ALCOHOLIC GASTRITIS
	571.0 - ALCOHOLIC FATTY LIVER
	980.8 - TOXIC EFFECT OF OTHER SPECIFIED ALCOHOLS
	980.9 - TOXIC EFFECT OF UNSPECIFIED ALCOHOL
	V11.3 - PERSONAL HISTORY OF ALCOHOLISM
Amiodarone
This event measure was defined as occurring when any of the following criteria were met:
	The occurrence of Drug with the following attributes:
	NDC Generic Name is any of: { “AMIODARONE HCL”, “AMIODARONE HCL/DEXTROSE 5 % IN WATER”, “AMIODARONE IN DEXTROSE, ISO-OSMOTIC” }
	AMIODARONE HCL
	AMIODARONE HCL/DEXTROSE 5 % IN WATER
	AMIODARONE IN DEXTROSE, ISO-OSMOTIC
Anemia
This event measure was defined as occurring when any of the following criteria were met:
	The occurrence of Inpatient with the following attributes:
	ICD-9 Diagnosis Code (any position) is any of: { “280”, “280.0”, “280.1”, “280.8”, “280.9” }
	280 - IRON DEFICIENCY ANEMIAS
	280.0 - IRON DEFICIENCY ANEMIA SECONDARY TO BLOOD LOSS (CHRONIC)
	280.1 - IRON DEFICIENCY ANEMIA SECONDARY TO INADEQUATE DIETARY IRON INTAKE
	280.8 - OTHER SPECIFIED IRON DEFICIENCY ANEMIAS
	280.9 - IRON DEFICIENCY ANEMIA UNSPECIFIED
	The occurrence of Outpatient with the following attributes:
	ICD-9 Diagnosis Code (any position) is any of: { “280”, “280.0”, “280.1”, “280.8”, “280.9” }
	280 - IRON DEFICIENCY ANEMIAS
	280.0 - IRON DEFICIENCY ANEMIA SECONDARY TO BLOOD LOSS (CHRONIC)
	280.1 - IRON DEFICIENCY ANEMIA SECONDARY TO INADEQUATE DIETARY IRON INTAKE
	280.8 - OTHER SPECIFIED IRON DEFICIENCY ANEMIAS
	280.9 - IRON DEFICIENCY ANEMIA UNSPECIFIED
	The occurrence of Carrier Claims Line with the following attributes:
	ICD-9 Diagnosis Code is any of: { “280.9”, “280”, “280.1”, “280.8”, “280.0” }
	280.9 - IRON DEFICIENCY ANEMIA UNSPECIFIED
	280 - IRON DEFICIENCY ANEMIAS
	280.1 - IRON DEFICIENCY ANEMIA SECONDARY TO INADEQUATE DIETARY IRON INTAKE
	280.8 - OTHER SPECIFIED IRON DEFICIENCY ANEMIAS
	280.0 - IRON DEFICIENCY ANEMIA SECONDARY TO BLOOD LOSS (CHRONIC)
Any ED visits
This event measure was defined as occurring when any of the following criteria were met:
	The occurrence of Inpatient Revenue Center with the following attributes:
	Revenue Center Code is any of: { “0450”, “0451”, “0452”, “0456”, “0459” }
	0450 - Emergency room-general classification
	0451 - Emergency room-emtala emergency medical screening services (eff 10/96)
	0452 - Emergency room-ER beyond emtala screening (eff 10/96)
	0456 - Emergency room-urgent care (eff 10/96)
	0459 - Emergency room-other
	The occurrence of Outpatient Revenue Center with the following attributes:
	Revenue Center Code is any of: { “0450”, “0451”, “0452”, “0456”, “0459” }
	0450 - Emergency room-general classification
	0451 - Emergency room-emtala emergency medical screening services (eff 10/96)
	0452 - Emergency room-ER beyond emtala screening (eff 10/96)
	0456 - Emergency room-urgent care (eff 10/96)
	0459 - Emergency room-other
	The occurrence of Carrier Claims Line with the following attributes:
	Line Place Of Service Code is any of:
	23 = Emergency Room - Hospital
	42 = Ambulance - Air or Water
Any hospitalization
This event measure was defined as occurring when any of the following criteria were met:
	The occurrence of Inpatient
Azole antifungals
This event measure was defined as occurring when any of the following criteria were met:
	The occurrence of Drug with the following attributes:
	NDC Brand Name is any of: { “CLOTRIMAZOLE”, “CLOTRIMAZOLE 3”, “CLOTRIMAZOLE AF”, “CLOTRIMAZOLE ANTIFUNGAL”, “CLOTRIMAZOLE-3”, “CLOTRIMAZOLE-7”, “CLOTRIMAZOLE-BETAMETHASONE”, “ECONAZOLE NITRATE”, “FLUCONAZOLE”, “FLUCONAZOLE IN DEXTROSE”, “FLUCONAZOLE IN SALINE”, “FLUCONAZOLE-NACL”, “HM CLOTRIMAZOLE AF”, “HM MICONAZOLE 7”, “ITRACONAZOLE”, “ITRACONAZOLE MICRONIZED”, “KETOCONAZOLE”, “KETOCONAZOLE MIC…
	CLOTRIMAZOLE
	CLOTRIMAZOLE 3
	CLOTRIMAZOLE AF
	CLOTRIMAZOLE ANTIFUNGAL
	CLOTRIMAZOLE-3
	CLOTRIMAZOLE-7
	CLOTRIMAZOLE-BETAMETHASONE
	ECONAZOLE NITRATE
	FLUCONAZOLE
	FLUCONAZOLE IN DEXTROSE
	FLUCONAZOLE IN SALINE
	FLUCONAZOLE-NACL
	HM CLOTRIMAZOLE AF
	HM MICONAZOLE 7
	ITRACONAZOLE
	ITRACONAZOLE MICRONIZED
	KETOCONAZOLE
	KETOCONAZOLE MICRONIZED
	MICONAZOLE
	MICONAZOLE 1
	MICONAZOLE 3
	MICONAZOLE 7
	MICONAZOLE NITRATE
	MICONAZOLE-7
	SB CLOTRIMAZOLE
	TIOCONAZOLE
	TIOCONAZOLE 1
	TIOCONAZOLE-1
	VORICONAZOLE
CHADS score categorized
This measure categorizes CHADS2 score, 180 days into the following categories:
	0-1: Up to 2.0 (exclusive). This is the referent category.
	2: From 2.0 (inclusive) to 3.0 (exclusive).
	3: From 3.0 (inclusive) to 4.0 (exclusive).
	>= 4: From 4.0 (inclusive) to (any).
Cardiaoablation
This event measure was defined as occurring when any of the following criteria were met:
	The occurrence of Inpatient with the following attributes:
	HCPCS Procedure Code (any position) is any of: { “93650”, “93651” }
	93650 - Intracardiac catheter ablation of atrioventricular node function, atrioventricular conduction for creation of complete heart block, with or without temporary pacemaker placement
	93651 - Intracardiac catheter ablation of arrhythmogenic focus; for treatment of supraventricular tachycardia by ablation of fast or slow atrioventricular pathways, accessory atrioventricular connections or other atrial foci, singly or in combination
	The occurrence of Outpatient with the following attributes:
	HCPCS Procedure Code (any position) is any of: { “93650”, “93651” }
	93650 - Intracardiac catheter ablation of atrioventricular node function, atrioventricular conduction for creation of complete heart block, with or without temporary pacemaker placement
	93651 - Intracardiac catheter ablation of arrhythmogenic focus; for treatment of supraventricular tachycardia by ablation of fast or slow atrioventricular pathways, accessory atrioventricular connections or other atrial foci, singly or in combination
	The occurrence of Inpatient with the following attributes:
	ICD-9 Procedure Code (any position) is any of: { “37.33”, “37.34” }
	37.33 - EXCISION OR DESTRUCTION OF OTHER LESION OR TISSUE OF HEART, OPEN APPROACH
	37.34 - EXCISION OR DESTRUCTION OF OTHER LESION OR TISSUE OF HEART, ENDOVASCULAR APPROACH
	The occurrence of Outpatient with the following attributes:
	ICD-9 Procedure Code (any position) is any of: { “37.33”, “37.34” }
	37.33 - EXCISION OR DESTRUCTION OF OTHER LESION OR TISSUE OF HEART, OPEN APPROACH
	37.34 - EXCISION OR DESTRUCTION OF OTHER LESION OR TISSUE OF HEART, ENDOVASCULAR APPROACH
	The occurrence of Carrier Claims Line with the following attributes:
	HCPCS Procedure Code is any of: { “93650”, “93651” }
	93650 - Intracardiac catheter ablation of atrioventricular node function, atrioventricular conduction for creation of complete heart block, with or without temporary pacemaker placement
	93651 - Intracardiac catheter ablation of arrhythmogenic focus; for treatment of supraventricular tachycardia by ablation of fast or slow atrioventricular pathways, accessory atrioventricular connections or other atrial foci, singly or in combination
Cardioversion
This event measure was defined as occurring when any of the following criteria were met:
	The occurrence of Inpatient with the following attributes:
	ICD-9 Procedure Code (any position) is any of: { “99.61”, “99.62”, “99.69” }
	99.61 - ATRIAL CARDIOVERSION
	99.62 - OTHER ELECTRIC COUNTERSHOCK OF HEART
	99.69 - OTHER CONVERSION OF CARDIAC RHYTHM
	The occurrence of Outpatient with the following attributes:
	ICD-9 Procedure Code (any position) is any of: { “99.61”, “99.62”, “99.69” }
	99.61 - ATRIAL CARDIOVERSION
	99.62 - OTHER ELECTRIC COUNTERSHOCK OF HEART
	99.69 - OTHER CONVERSION OF CARDIAC RHYTHM
	The occurrence of Inpatient with the following attributes:
	HCPCS Procedure Code (any position) is any of: { “92960”, “92961” }
	92960 - Cardioversion, elective, electrical conversion of arrhythmia; external
	92961 - Cardioversion, elective, electrical conversion of arrhythmia; internal (separate procedure)
	The occurrence of Outpatient with the following attributes:
	HCPCS Procedure Code (any position) is any of: { “92960”, “92961” }
	92960 - Cardioversion, elective, electrical conversion of arrhythmia; external
	92961 - Cardioversion, elective, electrical conversion of arrhythmia; internal (separate procedure)
	The occurrence of Carrier Claims Line with the following attributes:
	HCPCS Procedure Code is any of: { “92960”, “92961” }
	92960 - Cardioversion, elective, electrical conversion of arrhythmia; external
	92961 - Cardioversion, elective, electrical conversion of arrhythmia; internal (separate procedure)
Coronary revascularization
This event measure was defined as occurring when any of the following criteria were met:
	The occurrence of Outpatient with the following attributes:
	ICD-9 Procedure Code (any position) is any of: { “00.66”, “36.03”, “36.06”, “36.07”, “36.09”, “36.31”, “36.32”, “36.33”, “36.34”, “36.1”, “36.10”, “36.11”, “36.12”, “36.13”, “36.14”, “36.15”, “36.16”, “36.17”, “36.19”, “36.2” }
	00.66 - PERCUTANEOUS TRANSLUMINAL CORONARY ANGIOPLASTY [PTCA]
	36.03 - OPEN CHEST CORONARY ARTERY ANGIOPLASTY
	36.06 - INSERTION OF NON-DRUG-ELUTING CORONARY ARTERY STENT(S)
	36.07 - INSERTION OF DRUG-ELUTING CORONARY ARTERY STENT(S)
	36.09 - OTHER REMOVAL OF CORONARY ARTERY OBSTRUCTION
	36.31 - OPEN CHEST TRANSMYOCARDIAL REVASCULARIZATION
	36.32 - OTHER TRANSMYOCARDIAL REVASCULARIZATION
	36.33 - ENDOSCOPIC TRANSMYOCARDIAL REVASCULARIZATION
	36.34 - PERCUTANEOUS TRANSMYOCARDIAL REVASCULARIZATION
	36.1 - BYPASS ANASTOMOSIS FOR HEART REVASCULARIZATION
	36.10 - AORTOCORONARY BYPASS FOR HEART REVASCULARIZATION, NOT OTHERWISE SPECIFIED
	36.11 - (AORTO)CORONARY BYPASS OF ONE CORONARY ARTERY
	36.12 - (AORTO)CORONARY BYPASS OF TWO CORONARY ARTERIES
	36.13 - (AORTO)CORONARY BYPASS OF THREE CORONARY ARTERIES
	36.14 - (AORTO)CORONARY BYPASS OF FOUR OR MORE CORONARY ARTERIES
	36.15 - SINGLE INTERNAL MAMMARY-CORONARY ARTERY BYPASS
	36.16 - DOUBLE INTERNAL MAMMARY-CORONARY ARTERY BYPASS
	36.17 - ABDOMINAL-CORONARY ARTERY BYPASS
	36.19 - OTHER BYPASS ANASTOMOSIS FOR HEART REVASCULARIZATION
	36.2 - HEART REVASCULARIZATION BY ARTERIAL IMPLANT
	The occurrence of Inpatient with the following attributes:
	ICD-9 Procedure Code (any position) is any of: { “00.66”, “36.03”, “36.06”, “36.07”, “36.09”, “36.1”, “36.10”, “36.11”, “36.12”, “36.13”, “36.14”, “36.15”, “36.16”, “36.17”, “36.19”, “36.2”, “36.31”, “36.32”, “36.33”, “36.34” }
	00.66 - PERCUTANEOUS TRANSLUMINAL CORONARY ANGIOPLASTY [PTCA]
	36.03 - OPEN CHEST CORONARY ARTERY ANGIOPLASTY
	36.06 - INSERTION OF NON-DRUG-ELUTING CORONARY ARTERY STENT(S)
	36.07 - INSERTION OF DRUG-ELUTING CORONARY ARTERY STENT(S)
	36.09 - OTHER REMOVAL OF CORONARY ARTERY OBSTRUCTION
	36.1 - BYPASS ANASTOMOSIS FOR HEART REVASCULARIZATION
	36.10 - AORTOCORONARY BYPASS FOR HEART REVASCULARIZATION, NOT OTHERWISE SPECIFIED
	36.11 - (AORTO)CORONARY BYPASS OF ONE CORONARY ARTERY
	36.12 - (AORTO)CORONARY BYPASS OF TWO CORONARY ARTERIES
	36.13 - (AORTO)CORONARY BYPASS OF THREE CORONARY ARTERIES
	36.14 - (AORTO)CORONARY BYPASS OF FOUR OR MORE CORONARY ARTERIES
	36.15 - SINGLE INTERNAL MAMMARY-CORONARY ARTERY BYPASS
	36.16 - DOUBLE INTERNAL MAMMARY-CORONARY ARTERY BYPASS
	36.17 - ABDOMINAL-CORONARY ARTERY BYPASS
	36.19 - OTHER BYPASS ANASTOMOSIS FOR HEART REVASCULARIZATION
	36.2 - HEART REVASCULARIZATION BY ARTERIAL IMPLANT
	36.31 - OPEN CHEST TRANSMYOCARDIAL REVASCULARIZATION
	36.32 - OTHER TRANSMYOCARDIAL REVASCULARIZATION
	36.33 - ENDOSCOPIC TRANSMYOCARDIAL REVASCULARIZATION
	36.34 - PERCUTANEOUS TRANSMYOCARDIAL REVASCULARIZATION
	The occurrence of Inpatient with the following attributes:
	HCPCS Procedure Code (any position) is any of: { “33140”, “33141”, “33510”, “33511”, “33512”, “33513”, “33514”, “33516”, “33517”, “33518”, “33519”, “33521”, “33522”, “33523”, “33530”, “33533”, “33534”, “33545”, “33572”, “92920”, “92921”, “92924”, “92925”, “92928”, “92929”, “92933”, “92934”, “92937”, “92938”, “92941”, “92943”, “92944”, “92973”, “92980”, “92981”, “92982”, “92984”, “92995”, “92996” }
	33140 - Transmyocardial laser revascularization, by thoracotomy (separate procedure) / Transmyocardial laser revascularization, by thoracotomy; (separate procedure)
	33141 - Transmyocardial laser revascularization, by thoracotomy; performed at the time of other open cardiac procedure(s) (List separately in addition to code for primary procedure)
	33510 - Coronary artery bypass, vein only; single coronary venous graft
	33511 - Coronary artery bypass, vein only; 2 coronary venous grafts / Coronary artery bypass, vein only; two coronary venous grafts
	33512 - Coronary artery bypass, vein only; 3 coronary venous grafts / Coronary artery bypass, vein only; three coronary venous grafts
	33513 - Coronary artery bypass, vein only; 4 coronary venous grafts / Coronary artery bypass, vein only; four coronary venous grafts
	33514 - Coronary artery bypass, vein only; 5 coronary venous grafts / Coronary artery bypass, vein only; five coronary venous grafts
	33516 - Coronary artery bypass, vein only; 6 or more coronary venous grafts / Coronary artery bypass, vein only; six or more coronary venous grafts
	33517 - Coronary artery bypass, using venous graft(s) and arterial graft(s); single vein graft (List separately in addition to code for arterial graft) / Coronary artery bypass, using venous graft(s) and arterial graft(s); single vein graft (List separately in addition to code for primary procedure)
	33518 - Coronary artery bypass, using venous graft(s) and arterial graft(s); 2 venous grafts (List separately in addition to code for primary procedure) / Coronary artery bypass, using venous graft(s) and arterial graft(s); two venous grafts (List separately in addition to code for arterial graft) / Coronary artery bypass, using venous graft(s) and arterial graft(s); two venous grafts (List separ…
	33519 - Coronary artery bypass, using venous graft(s) and arterial graft(s); 3 venous grafts (List separately in addition to code for primary procedure) / Coronary artery bypass, using venous graft(s) and arterial graft(s); three venous grafts (List separately in addition to code for arterial graft) / Coronary artery bypass, using venous graft(s) and arterial graft(s); three venous grafts (List s…
	33521 - Coronary artery bypass, using venous graft(s) and arterial graft(s); 4 venous grafts (List separately in addition to code for primary procedure) / Coronary artery bypass, using venous graft(s) and arterial graft(s); four venous grafts (List separately in addition to code for arterial graft) / Coronary artery bypass, using venous graft(s) and arterial graft(s); four venous grafts (List sep…
	33522 - Coronary artery bypass, using venous graft(s) and arterial graft(s); 5 venous grafts (List separately in addition to code for primary procedure) / Coronary artery bypass, using venous graft(s) and arterial graft(s); five venous grafts (List separately in addition to code for arterial graft) / Coronary artery bypass, using venous graft(s) and arterial graft(s); five venous grafts (List sep…
	33523 - Coronary artery bypass, using venous graft(s) and arterial graft(s); 6 or more venous grafts (List separately in addition to code for primary procedure) / Coronary artery bypass, using venous graft(s) and arterial graft(s); six or more venous grafts (List separately in addition to code for arterial graft) / Coronary artery bypass, using venous graft(s) and arterial graft(s); six or more v…
	33530 - Reoperation, coronary artery bypass procedure or valve procedure, more than 1 month after original operation (List separately in addition to code for primary procedure) / Reoperation, coronary artery bypass procedure or valve procedure, more than one month after original operation (List separately in addition to code for primary procedure)
	33533 - Coronary artery bypass, using arterial graft(s); single arterial graft
	33534 - Coronary artery bypass, using arterial graft(s); 2 coronary arterial grafts / Coronary artery bypass, using arterial graft(s); two coronary arterial grafts
	33545 - Repair of postinfarction ventricular septal defect, with or without myocardial resection
	33572 - Coronary endarterectomy, open, any method, of left anterior descending, circumflex, or right coronary artery performed in conjunction with coronary artery bypass graft procedure, each vessel (List separately in addition to primary procedure)
	92920 - Percutaneous transluminal coronary angioplasty; single major coronary artery or branch
	92921 - Percutaneous transluminal coronary angioplasty; each additional branch of a major coronary artery (List separately in addition to code for primary procedure)
	92924 - Percutaneous transluminal coronary atherectomy, with coronary angioplasty when performed; single major coronary artery or branch
	92925 - Percutaneous transluminal coronary atherectomy, with coronary angioplasty when performed; each additional branch of a major coronary artery (List separately in addition to code for primary procedure)
	92928 - Percutaneous transcatheter placement of intracoronary stent(s), with coronary angioplasty when performed; single major coronary artery or branch
	92929 - Percutaneous transcatheter placement of intracoronary stent(s), with coronary angioplasty when performed; each additional branch of a major coronary artery (List separately in addition to code for primary procedure)
	92933 - Percutaneous transluminal coronary atherectomy, with intracoronary stent, with coronary angioplasty when performed; single major coronary artery or branch
	92934 - Percutaneous transluminal coronary atherectomy, with intracoronary stent, with coronary angioplasty when performed; each additional branch of a major coronary artery (List separately in addition to code for primary procedure)
	92937 - Percutaneous transluminal revascularization of or through coronary artery bypass graft (internal mammary, free arterial, venous), any combination of intracoronary stent, atherectomy and angioplasty, including distal protection when performed; single vessel
	92938 - Percutaneous transluminal revascularization of or through coronary artery bypass graft (internal mammary, free arterial, venous), any combination of intracoronary stent, atherectomy and angioplasty, including distal protection when performed; each additional branch subtended by the bypass graft (List separately in addition to code for primary procedure)
	92941 - Percutaneous transluminal revascularization of acute total/subtotal occlusion during acute myocardial infarction, coronary artery or coronary artery bypass graft, any combination of intracoronary stent, atherectomy and angioplasty, including aspiration thrombectomy when performed, single vessel
	92943 - Percutaneous transluminal revascularization of chronic total occlusion, coronary artery, coronary artery branch, or coronary artery bypass graft, any combination of intracoronary stent, atherectomy and angioplasty; single vessel
	92944 - Percutaneous transluminal revascularization of chronic total occlusion, coronary artery, coronary artery branch, or coronary artery bypass graft, any combination of intracoronary stent, atherectomy and angioplasty; each additional coronary artery, coronary artery branch, or bypass graft (List separately in addition to code for primary procedure)
	92973 - Percutaneous transluminal coronary thrombectomy (List separately in addition to code for primary procedure) / Percutaneous transluminal coronary thrombectomy mechanical (List separately in addition to code for primary procedure)
	92980 - Transcatheter placement of an intracoronary stent(s), percutaneous, with or without other therapeutic intervention, any method; single vessel
	92981 - Transcatheter placement of an intracoronary stent(s), percutaneous, with or without other therapeutic intervention, any method; each additional vessel (List separately in addition to code for primary procedure)
	92982 - Percutaneous transluminal coronary balloon angioplasty; single vessel
	92984 - Percutaneous transluminal coronary balloon angioplasty; each additional vessel (List separately in addition to code for primary procedure)
	92995 - Percutaneous transluminal coronary atherectomy, by mechanical or other method, with or without balloon angioplasty; single vessel
	92996 - Percutaneous transluminal coronary atherectomy, by mechanical or other method, with or without balloon angioplasty; each additional vessel (List separately in addition to code for primary procedure)
	The occurrence of Outpatient with the following attributes:
	HCPCS Procedure Code (any position) is any of: { “33140”, “33141”, “33510”, “33511”, “33512”, “33513”, “33514”, “33516”, “33517”, “33518”, “33519”, “33521”, “33522”, “33523”, “33530”, “33533”, “33534”, “33545”, “33572”, “92920”, “92921”, “92924”, “92925”, “92928”, “92929”, “92933”, “92934”, “92937”, “92938”, “92941”, “92943”, “92944”, “92973”, “92980”, “92981”, “92982”, “92984”, “92995”, “92996” }
	33140 - Transmyocardial laser revascularization, by thoracotomy (separate procedure) / Transmyocardial laser revascularization, by thoracotomy; (separate procedure)
	33141 - Transmyocardial laser revascularization, by thoracotomy; performed at the time of other open cardiac procedure(s) (List separately in addition to code for primary procedure)
	33510 - Coronary artery bypass, vein only; single coronary venous graft
	33511 - Coronary artery bypass, vein only; 2 coronary venous grafts / Coronary artery bypass, vein only; two coronary venous grafts
	33512 - Coronary artery bypass, vein only; 3 coronary venous grafts / Coronary artery bypass, vein only; three coronary venous grafts
	33513 - Coronary artery bypass, vein only; 4 coronary venous grafts / Coronary artery bypass, vein only; four coronary venous grafts
	33514 - Coronary artery bypass, vein only; 5 coronary venous grafts / Coronary artery bypass, vein only; five coronary venous grafts
	33516 - Coronary artery bypass, vein only; 6 or more coronary venous grafts / Coronary artery bypass, vein only; six or more coronary venous grafts
	33517 - Coronary artery bypass, using venous graft(s) and arterial graft(s); single vein graft (List separately in addition to code for arterial graft) / Coronary artery bypass, using venous graft(s) and arterial graft(s); single vein graft (List separately in addition to code for primary procedure)
	33518 - Coronary artery bypass, using venous graft(s) and arterial graft(s); 2 venous grafts (List separately in addition to code for primary procedure) / Coronary artery bypass, using venous graft(s) and arterial graft(s); two venous grafts (List separately in addition to code for arterial graft) / Coronary artery bypass, using venous graft(s) and arterial graft(s); two venous grafts (List separ…
	33519 - Coronary artery bypass, using venous graft(s) and arterial graft(s); 3 venous grafts (List separately in addition to code for primary procedure) / Coronary artery bypass, using venous graft(s) and arterial graft(s); three venous grafts (List separately in addition to code for arterial graft) / Coronary artery bypass, using venous graft(s) and arterial graft(s); three venous grafts (List s…
	33521 - Coronary artery bypass, using venous graft(s) and arterial graft(s); 4 venous grafts (List separately in addition to code for primary procedure) / Coronary artery bypass, using venous graft(s) and arterial graft(s); four venous grafts (List separately in addition to code for arterial graft) / Coronary artery bypass, using venous graft(s) and arterial graft(s); four venous grafts (List sep…
	33522 - Coronary artery bypass, using venous graft(s) and arterial graft(s); 5 venous grafts (List separately in addition to code for primary procedure) / Coronary artery bypass, using venous graft(s) and arterial graft(s); five venous grafts (List separately in addition to code for arterial graft) / Coronary artery bypass, using venous graft(s) and arterial graft(s); five venous grafts (List sep…
	33523 - Coronary artery bypass, using venous graft(s) and arterial graft(s); 6 or more venous grafts (List separately in addition to code for primary procedure) / Coronary artery bypass, using venous graft(s) and arterial graft(s); six or more venous grafts (List separately in addition to code for arterial graft) / Coronary artery bypass, using venous graft(s) and arterial graft(s); six or more v…
	33530 - Reoperation, coronary artery bypass procedure or valve procedure, more than 1 month after original operation (List separately in addition to code for primary procedure) / Reoperation, coronary artery bypass procedure or valve procedure, more than one month after original operation (List separately in addition to code for primary procedure)
	33533 - Coronary artery bypass, using arterial graft(s); single arterial graft
	33534 - Coronary artery bypass, using arterial graft(s); 2 coronary arterial grafts / Coronary artery bypass, using arterial graft(s); two coronary arterial grafts
	33545 - Repair of postinfarction ventricular septal defect, with or without myocardial resection
	33572 - Coronary endarterectomy, open, any method, of left anterior descending, circumflex, or right coronary artery performed in conjunction with coronary artery bypass graft procedure, each vessel (List separately in addition to primary procedure)
	92920 - Percutaneous transluminal coronary angioplasty; single major coronary artery or branch
	92921 - Percutaneous transluminal coronary angioplasty; each additional branch of a major coronary artery (List separately in addition to code for primary procedure)
	92924 - Percutaneous transluminal coronary atherectomy, with coronary angioplasty when performed; single major coronary artery or branch
	92925 - Percutaneous transluminal coronary atherectomy, with coronary angioplasty when performed; each additional branch of a major coronary artery (List separately in addition to code for primary procedure)
	92928 - Percutaneous transcatheter placement of intracoronary stent(s), with coronary angioplasty when performed; single major coronary artery or branch
	92929 - Percutaneous transcatheter placement of intracoronary stent(s), with coronary angioplasty when performed; each additional branch of a major coronary artery (List separately in addition to code for primary procedure)
	92933 - Percutaneous transluminal coronary atherectomy, with intracoronary stent, with coronary angioplasty when performed; single major coronary artery or branch
	92934 - Percutaneous transluminal coronary atherectomy, with intracoronary stent, with coronary angioplasty when performed; each additional branch of a major coronary artery (List separately in addition to code for primary procedure)
	92937 - Percutaneous transluminal revascularization of or through coronary artery bypass graft (internal mammary, free arterial, venous), any combination of intracoronary stent, atherectomy and angioplasty, including distal protection when performed; single vessel
	92938 - Percutaneous transluminal revascularization of or through coronary artery bypass graft (internal mammary, free arterial, venous), any combination of intracoronary stent, atherectomy and angioplasty, including distal protection when performed; each additional branch subtended by the bypass graft (List separately in addition to code for primary procedure)
	92941 - Percutaneous transluminal revascularization of acute total/subtotal occlusion during acute myocardial infarction, coronary artery or coronary artery bypass graft, any combination of intracoronary stent, atherectomy and angioplasty, including aspiration thrombectomy when performed, single vessel
	92943 - Percutaneous transluminal revascularization of chronic total occlusion, coronary artery, coronary artery branch, or coronary artery bypass graft, any combination of intracoronary stent, atherectomy and angioplasty; single vessel
	92944 - Percutaneous transluminal revascularization of chronic total occlusion, coronary artery, coronary artery branch, or coronary artery bypass graft, any combination of intracoronary stent, atherectomy and angioplasty; each additional coronary artery, coronary artery branch, or bypass graft (List separately in addition to code for primary procedure)
	92973 - Percutaneous transluminal coronary thrombectomy (List separately in addition to code for primary procedure) / Percutaneous transluminal coronary thrombectomy mechanical (List separately in addition to code for primary procedure)
	92980 - Transcatheter placement of an intracoronary stent(s), percutaneous, with or without other therapeutic intervention, any method; single vessel
	92981 - Transcatheter placement of an intracoronary stent(s), percutaneous, with or without other therapeutic intervention, any method; each additional vessel (List separately in addition to code for primary procedure)
	92982 - Percutaneous transluminal coronary balloon angioplasty; single vessel
	92984 - Percutaneous transluminal coronary balloon angioplasty; each additional vessel (List separately in addition to code for primary procedure)
	92995 - Percutaneous transluminal coronary atherectomy, by mechanical or other method, with or without balloon angioplasty; single vessel
	92996 - Percutaneous transluminal coronary atherectomy, by mechanical or other method, with or without balloon angioplasty; each additional vessel (List separately in addition to code for primary procedure)
	The occurrence of Carrier Claims Line with the following attributes:
	HCPCS Procedure Code is any of: { “33513”, “33514”, “33517”, “33545”, “92929”, “92996”, “33141”, “33522”, “92924”, “92944”, “92973”, “33140”, “33511”, “33512”, “33518”, “33523”, “33530”, “33534”, “33572”, “92920”, “92928”, “92938”, “92980”, “33510”, “33533”, “92925”, “92934”, “33516”, “33519”, “33521”, “92921”, “92933”, “92937”, “92941”, “92943”, “92981”, “92982”, “92984”, “92995” }
	33513 - Coronary artery bypass, vein only; 4 coronary venous grafts / Coronary artery bypass, vein only; four coronary venous grafts
	33514 - Coronary artery bypass, vein only; 5 coronary venous grafts / Coronary artery bypass, vein only; five coronary venous grafts
	33517 - Coronary artery bypass, using venous graft(s) and arterial graft(s); single vein graft (List separately in addition to code for arterial graft) / Coronary artery bypass, using venous graft(s) and arterial graft(s); single vein graft (List separately in addition to code for primary procedure)
	33545 - Repair of postinfarction ventricular septal defect, with or without myocardial resection
	92929 - Percutaneous transcatheter placement of intracoronary stent(s), with coronary angioplasty when performed; each additional branch of a major coronary artery (List separately in addition to code for primary procedure)
	92996 - Percutaneous transluminal coronary atherectomy, by mechanical or other method, with or without balloon angioplasty; each additional vessel (List separately in addition to code for primary procedure)
	33141 - Transmyocardial laser revascularization, by thoracotomy; performed at the time of other open cardiac procedure(s) (List separately in addition to code for primary procedure)
	33522 - Coronary artery bypass, using venous graft(s) and arterial graft(s); 5 venous grafts (List separately in addition to code for primary procedure) / Coronary artery bypass, using venous graft(s) and arterial graft(s); five venous grafts (List separately in addition to code for arterial graft) / Coronary artery bypass, using venous graft(s) and arterial graft(s); five venous grafts (List sep…
	92924 - Percutaneous transluminal coronary atherectomy, with coronary angioplasty when performed; single major coronary artery or branch
	92944 - Percutaneous transluminal revascularization of chronic total occlusion, coronary artery, coronary artery branch, or coronary artery bypass graft, any combination of intracoronary stent, atherectomy and angioplasty; each additional coronary artery, coronary artery branch, or bypass graft (List separately in addition to code for primary procedure)
	92973 - Percutaneous transluminal coronary thrombectomy (List separately in addition to code for primary procedure) / Percutaneous transluminal coronary thrombectomy mechanical (List separately in addition to code for primary procedure)
	33140 - Transmyocardial laser revascularization, by thoracotomy (separate procedure) / Transmyocardial laser revascularization, by thoracotomy; (separate procedure)
	33511 - Coronary artery bypass, vein only; 2 coronary venous grafts / Coronary artery bypass, vein only; two coronary venous grafts
	33512 - Coronary artery bypass, vein only; 3 coronary venous grafts / Coronary artery bypass, vein only; three coronary venous grafts
	33518 - Coronary artery bypass, using venous graft(s) and arterial graft(s); 2 venous grafts (List separately in addition to code for primary procedure) / Coronary artery bypass, using venous graft(s) and arterial graft(s); two venous grafts (List separately in addition to code for arterial graft) / Coronary artery bypass, using venous graft(s) and arterial graft(s); two venous grafts (List separ…
	33523 - Coronary artery bypass, using venous graft(s) and arterial graft(s); 6 or more venous grafts (List separately in addition to code for primary procedure) / Coronary artery bypass, using venous graft(s) and arterial graft(s); six or more venous grafts (List separately in addition to code for arterial graft) / Coronary artery bypass, using venous graft(s) and arterial graft(s); six or more v…
	33530 - Reoperation, coronary artery bypass procedure or valve procedure, more than 1 month after original operation (List separately in addition to code for primary procedure) / Reoperation, coronary artery bypass procedure or valve procedure, more than one month after original operation (List separately in addition to code for primary procedure)
	33534 - Coronary artery bypass, using arterial graft(s); 2 coronary arterial grafts / Coronary artery bypass, using arterial graft(s); two coronary arterial grafts
	33572 - Coronary endarterectomy, open, any method, of left anterior descending, circumflex, or right coronary artery performed in conjunction with coronary artery bypass graft procedure, each vessel (List separately in addition to primary procedure)
	92920 - Percutaneous transluminal coronary angioplasty; single major coronary artery or branch
	92928 - Percutaneous transcatheter placement of intracoronary stent(s), with coronary angioplasty when performed; single major coronary artery or branch
	92938 - Percutaneous transluminal revascularization of or through coronary artery bypass graft (internal mammary, free arterial, venous), any combination of intracoronary stent, atherectomy and angioplasty, including distal protection when performed; each additional branch subtended by the bypass graft (List separately in addition to code for primary procedure)
	92980 - Transcatheter placement of an intracoronary stent(s), percutaneous, with or without other therapeutic intervention, any method; single vessel
	33510 - Coronary artery bypass, vein only; single coronary venous graft
	33533 - Coronary artery bypass, using arterial graft(s); single arterial graft
	92925 - Percutaneous transluminal coronary atherectomy, with coronary angioplasty when performed; each additional branch of a major coronary artery (List separately in addition to code for primary procedure)
	92934 - Percutaneous transluminal coronary atherectomy, with intracoronary stent, with coronary angioplasty when performed; each additional branch of a major coronary artery (List separately in addition to code for primary procedure)
	33516 - Coronary artery bypass, vein only; 6 or more coronary venous grafts / Coronary artery bypass, vein only; six or more coronary venous grafts
	33519 - Coronary artery bypass, using venous graft(s) and arterial graft(s); 3 venous grafts (List separately in addition to code for primary procedure) / Coronary artery bypass, using venous graft(s) and arterial graft(s); three venous grafts (List separately in addition to code for arterial graft) / Coronary artery bypass, using venous graft(s) and arterial graft(s); three venous grafts (List s…
	33521 - Coronary artery bypass, using venous graft(s) and arterial graft(s); 4 venous grafts (List separately in addition to code for primary procedure) / Coronary artery bypass, using venous graft(s) and arterial graft(s); four venous grafts (List separately in addition to code for arterial graft) / Coronary artery bypass, using venous graft(s) and arterial graft(s); four venous grafts (List sep…
	92921 - Percutaneous transluminal coronary angioplasty; each additional branch of a major coronary artery (List separately in addition to code for primary procedure)
	92933 - Percutaneous transluminal coronary atherectomy, with intracoronary stent, with coronary angioplasty when performed; single major coronary artery or branch
	92937 - Percutaneous transluminal revascularization of or through coronary artery bypass graft (internal mammary, free arterial, venous), any combination of intracoronary stent, atherectomy and angioplasty, including distal protection when performed; single vessel
	92941 - Percutaneous transluminal revascularization of acute total/subtotal occlusion during acute myocardial infarction, coronary artery or coronary artery bypass graft, any combination of intracoronary stent, atherectomy and angioplasty, including aspiration thrombectomy when performed, single vessel
	92943 - Percutaneous transluminal revascularization of chronic total occlusion, coronary artery, coronary artery branch, or coronary artery bypass graft, any combination of intracoronary stent, atherectomy and angioplasty; single vessel
	92981 - Transcatheter placement of an intracoronary stent(s), percutaneous, with or without other therapeutic intervention, any method; each additional vessel (List separately in addition to code for primary procedure)
	92982 - Percutaneous transluminal coronary balloon angioplasty; single vessel
	92984 - Percutaneous transluminal coronary balloon angioplasty; each additional vessel (List separately in addition to code for primary procedure)
	92995 - Percutaneous transluminal coronary atherectomy, by mechanical or other method, with or without balloon angioplasty; single vessel
Diuretics_Potassium sparing
This event measure was defined as occurring when any of the following criteria were met:
	The occurrence of Drug with the following attributes:
	NDC Generic Name is any of: { “AMILORIDE HCL”, “AMILORIDE HCL/HYDROCHLOROTHIAZIDE”, “TRIAMTERENE”, “TRIAMTERENE/HYDROCHLOROTHIAZIDE” }
	AMILORIDE HCL
	AMILORIDE HCL/HYDROCHLOROTHIAZIDE
	TRIAMTERENE
	TRIAMTERENE/HYDROCHLOROTHIAZIDE
Diuretics_Thiazide
This event measure was defined as occurring when any of the following criteria were met:
	The occurrence of Drug with the following attributes:
	NDC Generic Name is any of: { “BENDROFLUMETHIAZIDE”, “CHLOROTHIAZIDE”, “CHLORTHALIDONE”, “HYDROCHLOROTHIAZIDE”, “HYDROFLUMETHIAZIDE”, “INDAPAMIDE”, “METHYCLOTHIAZIDE”, “METOLAZONE”, “POLYTHIAZIDE”, “TRICHLORMETHIAZIDE” }
	BENDROFLUMETHIAZIDE
	CHLOROTHIAZIDE
	CHLORTHALIDONE
	HYDROCHLOROTHIAZIDE
	HYDROFLUMETHIAZIDE
	INDAPAMIDE
	METHYCLOTHIAZIDE
	METOLAZONE
	POLYTHIAZIDE
	TRICHLORMETHIAZIDE
Dronedarone
This event measure was defined as occurring when any of the following criteria were met:
	The occurrence of Drug with the following attributes:
	NDC Generic Name is any of: { “DRONEDARONE HCL” }
	DRONEDARONE HCL
ED visit category
This measure categorizes Number of any ED visits into the following categories:
	0: Up to 1.0 (exclusive). This is the referent category.
	1: From 1.0 (inclusive) to 2.0 (exclusive).
	>= 2: From 2.0 (inclusive) to (any).
Estrogen replacement
This event measure was defined as occurring when any of the following criteria were met:
	The occurrence of Drug with the following attributes:
	NDC Brand Name is any of: { “ACTIVELLA”, “ALORA”, “ANGELIQ”, “AYGESTIN”, “CENESTIN”, “CLIMARA”, “CLIMARA PRO”, “COMBIPATCH”, “DELESTROGEN”, “DIVIGEL”, “DUAVEE”, “ELESTRIN”, “ENJUVIA”, “ESCLIM”, “ESTRACE”, “ESTRADERM”, “ESTRASORB”, “ESTRING”, “ESTROGEL”, “EVAMIST”, “FEMHRT”, “FEMRING”, “FEMTRACE”, “JINTELI”, “MENEST”, “MENOSTAR”, “MIMVEY”, “MINIVELLE”, “OGEN”, “ORTHO-EST”, “PREFEST”, “PREMARIN”, “…
	ACTIVELLA
	ALORA
	ANGELIQ
	AYGESTIN
	CENESTIN
	CLIMARA
	CLIMARA PRO
	COMBIPATCH
	DELESTROGEN
	DIVIGEL
	DUAVEE
	ELESTRIN
	ENJUVIA
	ESCLIM
	ESTRACE
	ESTRADERM
	ESTRASORB
	ESTRING
	ESTROGEL
	EVAMIST
	FEMHRT
	FEMRING
	FEMTRACE
	JINTELI
	MENEST
	MENOSTAR
	MIMVEY
	MINIVELLE
	OGEN
	ORTHO-EST
	PREFEST
	PREMARIN
	PREMPHASE
	PREMPRO
	PROMETRIUM
	PROVERA
	VAGIFEM
	VIVELLE
	VIVELLE-DOT
Falls
This event measure was defined as occurring when any of the following criteria were met:
	The occurrence of Inpatient with the following attributes:
	ICD-9 Diagnosis Code (any position) is any of: { “V15.88”, “E880”, “E880.0”, “E880.1”, “E880.9”, “E881”, “E881.0”, “E881.1”, “E882”, “E882.1”, “E883”, “E883.0”, “E883.1”, “E883.2”, “E883.9”, “E884”, “E884.0”, “E884.1”, “E884.2”, “E884.3”, “E884.4”, “E884.5”, “E884.6”, “E884.9”, “E885”, “E885.0”, “E885.1”, “E885.2”, “E885.3”, “E885.4”, “E885.9”, “E886”, “E886.0”, “E886.9”, “E887”, “E888”, “E888.0”…
	V15.88 - PERSONAL HISTORY OF FALL
	E880 - ACCIDENTAL FALL ON OR FROM STAIRS OR STEPS
	E880.0 - ACCIDENTAL FALL ON OR FROM ESCALATOR
	E880.1 - ACCIDENTAL FALL ON OR FROM SIDEWALK CURB
	E880.9 - ACCIDENTAL FALL ON OR FROM OTHER STAIRS OR STEPS
	E881 - ACCIDENTAL FALL ON OR FROM LADDERS OR SCAFFOLDING
	E881.0 - ACCIDENTAL FALL FROM LADDER
	E881.1 - ACCIDENTAL FALL FROM SCAFFOLDING
	E882 - ACCIDENTAL FALL FROM OR OUT OF BUILDING OR OTHER STRUCTURE
	E882.1
	E883 - ACCIDENTAL FALL INTO HOLE OR OTHER OPENING IN SURFACE
	E883.0 - ACCIDENT FROM DIVING OR JUMPING INTO WATER (SWIMMING POOL)
	E883.1 - ACCIDENTAL FALL INTO WELL
	E883.2 - ACCIDENTAL FALL INTO STORM DRAIN OR MANHOLE
	E883.9 - ACCIDENTAL FALL INTO OTHER HOLE OR OTHER OPENING IN SURFACE
	E884 - OTHER ACCIDENTAL FALLS FROM ONE LEVEL TO ANOTHER
	E884.0 - ACCIDENTAL FALL FROM PLAYGROUND EQUIPMENT
	E884.1 - ACCIDENTAL FALL FROM CLIFF
	E884.2 - ACCIDENTAL FALL FROM CHAIR
	E884.3 - ACCIDENTAL FALL FROM WHEELCHAIR
	E884.4 - ACCIDENTAL FALL FROM BED
	E884.5 - ACCIDENTAL FALL FROM OTHER FURNITURE
	E884.6 - ACCIDENTAL FALL FROM COMMODE
	E884.9 - OTHER ACCIDENTAL FALL FROM ONE LEVEL TO ANOTHER
	E885 - ACCIDENTAL FALL ON SAME LEVEL FROM SLIPPING TRIPPING OR STUMBLING
	E885.0 - ACCIDENTAL FALL FROM (NONMOTORIZED) SCOOTER
	E885.1 - ACCIDENTAL FALL FROM ROLLER SKATES
	E885.2 - ACCIDENTAL FALL FROM SKATEBOARD
	E885.3 - ACCIDENTAL FALL FROM SKIS
	E885.4 - ACCIDENTAL FALL FROM SNOWBOARD
	E885.9 - ACCIDENTAL FALL FROM OTHER SLIPPING TRIPPING OR STUMBLING
	E886 - ACCIDENTAL FALL ON SAME LEVEL FROM COLLISION PUSHING OR SHOVING BY OR WITH OTHER PERSON
	E886.0 - ACCIDENTAL FALL ON SAME LEVEL FROM COLLISION PUSHING OR SHOVING BY OR WITH OTHER PERSON IN SPORTS
	E886.9 - OTHER AND UNSPECIFIED ACCIDENTAL FALLS ON SAME LEVEL FROM COLLISION PUSHING OR SHOVING BY OR WITH OTHER PERSON
	E887 - FRACTURE CAUSE UNSPECIFIED
	E888 - OTHER AND UNSPECIFIED FALL
	E888.0 - ACCIDENTAL FALL RESULTING IN STRIKING AGAINST SHARP OBJECT
	E888.1 - ACCIDENTAL FALL RESULTING IN STRIKING AGAINST OTHER OBJECT
	E888.8 - OTHER ACCIDENTAL FALL
	E888.89
	E888.9 - UNSPECIFIED ACCIDENTAL FALL
	The occurrence of Outpatient with the following attributes:
	ICD-9 Diagnosis Code (any position) is any of: { “E880”, “E880.0”, “E880.1”, “E880.9”, “E881”, “E881.0”, “E881.1”, “E882”, “E882.1”, “E883”, “E883.0”, “E883.1”, “E883.2”, “E883.9”, “E884”, “E884.0”, “E884.1”, “E884.2”, “E884.3”, “E884.4”, “E884.5”, “E884.6”, “E884.9”, “E885”, “E885.0”, “E885.1”, “E885.2”, “E885.3”, “E885.4”, “E885.9”, “E886”, “E886.0”, “E886.9”, “E887”, “E888”, “E888.0”, “E888.1”…
	E880 - ACCIDENTAL FALL ON OR FROM STAIRS OR STEPS
	E880.0 - ACCIDENTAL FALL ON OR FROM ESCALATOR
	E880.1 - ACCIDENTAL FALL ON OR FROM SIDEWALK CURB
	E880.9 - ACCIDENTAL FALL ON OR FROM OTHER STAIRS OR STEPS
	E881 - ACCIDENTAL FALL ON OR FROM LADDERS OR SCAFFOLDING
	E881.0 - ACCIDENTAL FALL FROM LADDER
	E881.1 - ACCIDENTAL FALL FROM SCAFFOLDING
	E882 - ACCIDENTAL FALL FROM OR OUT OF BUILDING OR OTHER STRUCTURE
	E882.1
	E883 - ACCIDENTAL FALL INTO HOLE OR OTHER OPENING IN SURFACE
	E883.0 - ACCIDENT FROM DIVING OR JUMPING INTO WATER (SWIMMING POOL)
	E883.1 - ACCIDENTAL FALL INTO WELL
	E883.2 - ACCIDENTAL FALL INTO STORM DRAIN OR MANHOLE
	E883.9 - ACCIDENTAL FALL INTO OTHER HOLE OR OTHER OPENING IN SURFACE
	E884 - OTHER ACCIDENTAL FALLS FROM ONE LEVEL TO ANOTHER
	E884.0 - ACCIDENTAL FALL FROM PLAYGROUND EQUIPMENT
	E884.1 - ACCIDENTAL FALL FROM CLIFF
	E884.2 - ACCIDENTAL FALL FROM CHAIR
	E884.3 - ACCIDENTAL FALL FROM WHEELCHAIR
	E884.4 - ACCIDENTAL FALL FROM BED
	E884.5 - ACCIDENTAL FALL FROM OTHER FURNITURE
	E884.6 - ACCIDENTAL FALL FROM COMMODE
	E884.9 - OTHER ACCIDENTAL FALL FROM ONE LEVEL TO ANOTHER
	E885 - ACCIDENTAL FALL ON SAME LEVEL FROM SLIPPING TRIPPING OR STUMBLING
	E885.0 - ACCIDENTAL FALL FROM (NONMOTORIZED) SCOOTER
	E885.1 - ACCIDENTAL FALL FROM ROLLER SKATES
	E885.2 - ACCIDENTAL FALL FROM SKATEBOARD
	E885.3 - ACCIDENTAL FALL FROM SKIS
	E885.4 - ACCIDENTAL FALL FROM SNOWBOARD
	E885.9 - ACCIDENTAL FALL FROM OTHER SLIPPING TRIPPING OR STUMBLING
	E886 - ACCIDENTAL FALL ON SAME LEVEL FROM COLLISION PUSHING OR SHOVING BY OR WITH OTHER PERSON
	E886.0 - ACCIDENTAL FALL ON SAME LEVEL FROM COLLISION PUSHING OR SHOVING BY OR WITH OTHER PERSON IN SPORTS
	E886.9 - OTHER AND UNSPECIFIED ACCIDENTAL FALLS ON SAME LEVEL FROM COLLISION PUSHING OR SHOVING BY OR WITH OTHER PERSON
	E887 - FRACTURE CAUSE UNSPECIFIED
	E888 - OTHER AND UNSPECIFIED FALL
	E888.0 - ACCIDENTAL FALL RESULTING IN STRIKING AGAINST SHARP OBJECT
	E888.1 - ACCIDENTAL FALL RESULTING IN STRIKING AGAINST OTHER OBJECT
	E888.8 - OTHER ACCIDENTAL FALL
	E888.89
	E888.9 - UNSPECIFIED ACCIDENTAL FALL
	V15.88 - PERSONAL HISTORY OF FALL
	The occurrence of Carrier Claims Line with the following attributes:
	ICD-9 Diagnosis Code is any of: { “E881”, “E883.2”, “E884.3”, “E884.9”, “E885.0”, “E887”, “E880.9”, “E881.0”, “E883.0”, “E883.9”, “E884.2”, “E884.6”, “E885.3”, “E886”, “E880”, “E880.0”, “E882”, “E882.1”, “E883”, “E884.5”, “E885.9”, “E886.9”, “E888”, “E888.9”, “E881.1”, “E884”, “E885.4”, “E886.0”, “E888.1”, “E888.8”, “V15.88”, “E880.1”, “E883.1”, “E884.0”, “E884.1”, “E884.4”, “E885”, “E885.1”, “E8…
	E881 - ACCIDENTAL FALL ON OR FROM LADDERS OR SCAFFOLDING
	E883.2 - ACCIDENTAL FALL INTO STORM DRAIN OR MANHOLE
	E884.3 - ACCIDENTAL FALL FROM WHEELCHAIR
	E884.9 - OTHER ACCIDENTAL FALL FROM ONE LEVEL TO ANOTHER
	E885.0 - ACCIDENTAL FALL FROM (NONMOTORIZED) SCOOTER
	E887 - FRACTURE CAUSE UNSPECIFIED
	E880.9 - ACCIDENTAL FALL ON OR FROM OTHER STAIRS OR STEPS
	E881.0 - ACCIDENTAL FALL FROM LADDER
	E883.0 - ACCIDENT FROM DIVING OR JUMPING INTO WATER (SWIMMING POOL)
	E883.9 - ACCIDENTAL FALL INTO OTHER HOLE OR OTHER OPENING IN SURFACE
	E884.2 - ACCIDENTAL FALL FROM CHAIR
	E884.6 - ACCIDENTAL FALL FROM COMMODE
	E885.3 - ACCIDENTAL FALL FROM SKIS
	E886 - ACCIDENTAL FALL ON SAME LEVEL FROM COLLISION PUSHING OR SHOVING BY OR WITH OTHER PERSON
	E880 - ACCIDENTAL FALL ON OR FROM STAIRS OR STEPS
	E880.0 - ACCIDENTAL FALL ON OR FROM ESCALATOR
	E882 - ACCIDENTAL FALL FROM OR OUT OF BUILDING OR OTHER STRUCTURE
	E882.1
	E883 - ACCIDENTAL FALL INTO HOLE OR OTHER OPENING IN SURFACE
	E884.5 - ACCIDENTAL FALL FROM OTHER FURNITURE
	E885.9 - ACCIDENTAL FALL FROM OTHER SLIPPING TRIPPING OR STUMBLING
	E886.9 - OTHER AND UNSPECIFIED ACCIDENTAL FALLS ON SAME LEVEL FROM COLLISION PUSHING OR SHOVING BY OR WITH OTHER PERSON
	E888 - OTHER AND UNSPECIFIED FALL
	E888.9 - UNSPECIFIED ACCIDENTAL FALL
	E881.1 - ACCIDENTAL FALL FROM SCAFFOLDING
	E884 - OTHER ACCIDENTAL FALLS FROM ONE LEVEL TO ANOTHER
	E885.4 - ACCIDENTAL FALL FROM SNOWBOARD
	E886.0 - ACCIDENTAL FALL ON SAME LEVEL FROM COLLISION PUSHING OR SHOVING BY OR WITH OTHER PERSON IN SPORTS
[truncated: 9,915 more rows]
