# Supplementary material for: Reproducibility of real-world evidence studies using clinical practice data to inform regulatory and coverage decisions
Source: Nat Commun. 2022 Aug 31;13:5126. doi: 10.1038/s41467-022-32310-3 (PMC9430007; doi:10.1038/s41467-022-32310-3)
Supplement: Supplementary file 7 — Supplementary Dataset 4 [file 41467_2022_32310_MOESM7_ESM.zip › Data S4 Study specific author contact files with details of implementation/REPEAT_115_final.xlsx]

## Sheet: Assumptions
Category	Assumptions
MEAURES	All the codes using the study are given the worksheet named 'codes'
Outcomes	We assumed back and neck pain was identified using ICD9 codes in any care setting and any diagnosis position using REPEAT standard measure
Inclusion/Exclusion	We implemented BTDS (Buprenorphine transdermal system) using NDC codes. To identify NDC codes, we searched for 'butrans' brand name or 'buprenorphine' generic name in the First databank file. We then selected the NDC codes with route of administration 'patch' and by doing so we were also able to identify the strength of the patch, which we used to populate table 1
	We assumed that both medical and drug coverage was required during the 6 month pre and 6 month post index enrollment windows
	We assumed all the covariates were defined in any care setting and any diagnosis position
Covariates	We assumed Psychiatric conditions (depression + anxiety + sleep disorder + dementia + delirium + psychosis + bipolar disorder + personality disorder + schizophrenia + adjustment disorder + ADHD), Rheumatoid arthritis, Arthropathies, Osteoarthritis, Fibromyalgia, Fracture and neuropathic pain were defined using REPEAT Standard Measures
	We assumed Abdominal pain was defined using ICD-9 codes from paper "Short-term rehospitalization across the spectrum of age and insurance types in the United States: Strom et al."
	We assumed Acute pain was defined using ICD-9 codes from paper "Top Ten Inpatient Palliative Medicine Billing and Coding Mistakes and How to Fix Them This Week: Jones et al."
	We assumed Chronic pain and Substance abuse disorder was defined using ICD-9 codes from paper "Headaches and Neuroimaging: High Utilization and Costs Despite Guidelines: Callaghan et al."
	We assumed Kidney Stones was defined using ICD-9 codes from paper "Validity of Administrative Coding in Identifying Patients With Upper Urinary Tract Calculi: Semins et al."
	We assumed Pain associated with female genital organs was defined using Icd-9 codes from "http://www.icd9data.com/2013/Volume1/580-629/617-629/625/default.htm"
	We assumed Osteopathies and chrondopathies was defined using ICD-9 diagnosis codes from "http://www.icd9data.com/2012/Volume1/710-739/730-739/730/730.7.htm" and "http://www.icd9data.com/2012/Volume1/710-739/730-739/732/default.htm"
	We assumed Cancer was defined using ICD-9 codes based on paper "Comparative effectiveness of dabigatran and rivaroxaban versus warfarin for the treatment of non-valvular atrial fibrillation: Lindsay G.S. Bengtson et al"
	We assumed Hernia was defined using ICD-9 codes based on paper "Ketorolac Use and Postoperative Complications in Gastrointestinal Surgery: Meera Kotagal et al"
	We assumed Rheumatism was defined using ICD-9 codes from "http://www.icd9data.com/2013/Volume1/710-739/725-729/729/729.0.htm"
COHORT CREATION
ANALYSIS

## Sheet: Attrition table
Patients ages 18-64 years with new prescription for BTDS (Buprenorphine transdermal system) between Jan 2011 - Dec 2015 from MarketScan database
	Less Excluded Patients	Remaining Patients
All patients		185306593
Patients with prescription for BTDS (Buprenorphine transdermal system) between July 1st 2011 - Dec 31st 2015 Date of BTDS prescription is cohort entry date (CED)	-185249060	57533
Excluded due to insufficient medical enrollment [assessed 180 days prior and up to and including CED]	-6194	51339
Excluded due to prior use or prior event [wash-out of 180 days]	-12564	38775
Excluded based on medical Enrollment [assessed from CED up to 180 days after CED]	-4741	34034
Excluded based on Pharmacy enrollment [assessed 180 days prior and up to 180 days after CED]	-242	33792
Excluded based on Age less than 18 years on CED	-36	33756
Excluded based on Age greater than 64 years on CED	-3051	30705
Final cohort		30705

## Sheet: Cohort as text
COHORT CREATION Cohort Entry Entry date: Between Jul 01, 2011 and Dec 31, 2015.. If a patient has multiple possible qualifying cohort entry events, the patient enters the cohort on the first-occurring qualifying event after exclusions are applied. Cohort Inclusion Measure: New users of BTDS with a washout period of 180 days. For the purposes of identifying potential qualifying cohort entry dates,…

## Sheet: Analysis as text
Statistical Analysis Patient Characteristics This study evaluated the following patient characteristics: Age Gender Region BTDS (5mcg) BTDS (7.5mcg) BTDS (10 mcg) BTDS (15 mcg) BTDS (20 mcg) Other arthritis, arthopathies and musculoskeletal pain Rheumatism Other pain Psychiatric conditions Neuropathic pain Fibromyalgia Fractures Headache Abdominal pain Osteoarthritis Chronic pain Other injuries O…

## Sheet: table1&2
	ORIGINAL STUDY		REPLICATED STUDY
Table 1	Value		Value
Number of patients, N	31533		30705
Age Category, N (%)
18-24	1,022 (3.2%)		992 (3.2%)
25-34	3,518 (11.2%)		3,229 (10.5%)
35-44	7,010 (22.2%)		6,599 (21.5%)
45-54	10,645 (33.8%)		10,171 (33.1%)
55-64	9,338 (29.6%)		9,714 (31.6%)
Gender, N (%)
Male	10,995 (34.9%)		10,694 (34.8%)
Female	20,538 (65.1%)		20,011 (65.2%)
Region, N (%)
Northeast	3,490 (11.1%)		3,658 (11.9%)
North Central	5,889 (18.7%)		5,493 (17.9%)
South	15,959 (50.6%)		15,670 (51.0%)
West	5,462 (17.3%)		5,342 (17.4%)
Patch strength at index prescription, N (%)
5mcg/ 1 h	12,540 (39.8%)		11,997 (39.1%)
7.5mcg/ 1 h	147 (0.5%)		270 (0.9%)
10mcg/ 1 h	15,187 (48.2%)		14,947 (48.7%)
15mcg/ 1 h	658 (2.1%)		753 (2.5%)
20mcg/ 1 h	3,001 (9.5%)		2,805 (9.1%)
	ORIGINAL STUDY		REPLICATED STUDY
Table 2	Value		Value
Pain conditions, N (%)
Back and neck pain	25166 (79.8%)		23,553 (76.7%)
Arthropathies	14177 (45%)		20,999 (68.4%)
Rheumatism excluding fibro neuralgia	13175 (41.8%)		359 (1.2%)
Other pain	10441 (33.1%)		5,642 (18.4%)
Psychiatric conditions	9667 (30.7%)		30,514 (99.4%)
Neuropathic pain	8224 (26.1%)		15,683 (51.1%)
Fibromyalgia	7787 (24.7%)		7,499 (24.4%)
Fractures	6755 (21.4%)		1,761 (5.7%)
Headache	6572 (20.8%)		6,375 (20.8%)
Abdominal pain	6564 (20.8%)		6,458 (21.0%)
Osteoarthritis	6484 (20.6%)		6,438 (21.0%)
Chronic pain	5474 (17.4%)		9,054 (29.5%)
Other injuries	4332 (13.7%)		1,145 (3.7%)
Osteopathies, chondropathies	4115 (13%)		76 (0.2%)
Substance use disorder	3203 (10.2%)		3,545 (11.5%)
Rheumatoid arthritis	1796 (5.7%)		1,475 (4.8%)
Acute Pain	1758 (5.6%)		905 (2.9%)
Pain associated with female genital organs	1680 (5.3%)		1,633 (5.3%)
Cancer	1515 (4.8%)		1,245 (4.1%)
Hernia	1085 (3.4%)		533 (1.7%)
Kidney Stones	1009 (3.2%)		992 (3.2%)

## Sheet: Outcomes
ORIGINAL STUDY
Outcome	N (%)
Occurrence of back and neck pain	25,166 (79.8%)
REPLICATED STUDY
Outcome	N (%)
Occurrence of back and neck pain	23,553 (76.7%)

## Sheet: Codes
Abdominal pain
This event measure was defined as occurring when any of the following criteria were met:
	The occurrence of Inpatient with the following attributes:
	Diagnosis Code (Any Position), ICD-9 is any of: { "789.0", "789.00", "789.01", "789.02", "789.03", "789.04", "789.05", "789.06", "789.07", "789.09", "789.1", "789.2", "789.3", "789.30", "789.31", "789.32", "789.33", "789.34", "789.35", "789.36", "789.37", "789.39", "789.4", "789.40", "789.41", "789.42", "789.43", "789.44", "789.45", "789.46", "789.47", "789.49", "789.5", "789.51", "789.59", "789.…
	789.0 - ABDOMINAL PAIN
	789.00 - ABDOMINAL PAIN UNSPECIFIED SITE
	789.01 - ABDOMINAL PAIN RIGHT UPPER QUADRANT
	789.02 - ABDOMINAL PAIN LEFT UPPER QUADRANT
	789.03 - ABDOMINAL PAIN RIGHT LOWER QUADRANT
	789.04 - ABDOMINAL PAIN LEFT LOWER QUADRANT
	789.05 - ABDOMINAL PAIN PERIUMBILIC
	789.06 - ABDOMINAL PAIN EPIGASTRIC
	789.07 - ABDOMINAL PAIN GENERALIZED
	789.09 - ABDOMINAL PAIN OTHER SPECIFIED SITE
	789.1 - HEPATOMEGALY
	789.2 - SPLENOMEGALY
	789.3 - ABDOMINAL OR PELVIC SWELLING MASS OR LUMP
	789.30 - ABDOMINAL OR PELVIC SWELLING MASS OR LUMP UNSPECIFIED SITE
	789.31 - ABDOMINAL OR PELVIC SWELLING MASS OR LUMP RIGHT UPPER QUADRANT
	789.32 - ABDOMINAL OR PELVIC SWELLING MASS OR LUMP LEFT UPPER QUADRANT
	789.33 - ABDOMINAL OR PELVIC SWELLING MASS OR LUMP RIGHT LOWER QUADRANT
	789.34 - ABDOMINAL OR PELVIC SWELLING MASS OR LUMP LEFT LOWER QUADRANT
	789.35 - ABDOMINAL OR PELVIC SWELLING MASS OR LUMP PERIUMBILIC
	789.36 - ABDOMINAL OR PELVIC SWELLING MASS OR LUMP EPIGASTRIC
	789.37 - ABDOMINAL OR PELVIC SWELLING MASS OR LUMP GENERALIZED
	789.39 - ABDOMINAL OR PELVIC SWELLING MASS OR LUMP OTHER SPECIFIED SITE
	789.4 - ABDOMINAL RIGIDITY
	789.40 - ABDOMINAL RIGIDITY UNSPECIFIED SITE
	789.41 - ABDOMINAL RIGIDITY RIGHT UPPER QUADRANT
	789.42 - ABDOMINAL RIGIDITY LEFT UPPER QUADRANT
	789.43 - ABDOMINAL RIGIDITY RIGHT LOWER QUADRANT
	789.44 - ABDOMINAL RIGIDITY LEFT LOWER QUADRANT
	789.45 - ABDOMINAL RIGIDITY PERIUMBILIC
	789.46 - ABDOMINAL RIGIDITY EPIGASTRIC
	789.47 - ABDOMINAL RIGIDITY GENERALIZED
	789.49 - ABDOMINAL RIGIDITY OTHER SPECIFIED SITE
	789.5 - ASCITES
	789.51 - MALIGNANT ASCITES
	789.59 - OTHER ASCITES
	789.6 - ABDOMINAL TENDERNESS
	789.60 - ABDOMINAL TENDERNESS UNSPECIFIED SITE
	789.61 - ABDOMINAL TENDERNESS RIGHT UPPER QUADRANT
	789.62 - ABDOMINAL TENDERNESS LEFT UPPER QUADRANT
	789.63 - ABDOMINAL TENDERNESS RIGHT LOWER QUADRANT
	789.64 - ABDOMINAL TENDERNESS LEFT LOWER QUADRANT
	789.65 - ABDOMINAL TENDERNESS PERIUMBILIC
	789.66 - ABDOMINAL TENDERNESS EPIGASTRIC
	789.67 - ABDOMINAL TENDERNESS GENERALIZED
	789.69 - ABDOMINAL TENDERNESS OTHER SPECIFIED SITE
	789.7 - COLIC
	789.9 - OTHER SYMPTOMS INVOLVING ABDOMEN AND PELVIS
	The occurrence of Outpatient with the following attributes:
	Diagnosis Code (Any Position), ICD-9 is any of: { "789.0", "789.00", "789.01", "789.02", "789.03", "789.04", "789.05", "789.06", "789.07", "789.09", "789.1", "789.2", "789.3", "789.30", "789.31", "789.32", "789.33", "789.34", "789.35", "789.36", "789.37", "789.39", "789.4", "789.40", "789.41", "789.42", "789.43", "789.44", "789.45", "789.46", "789.47", "789.49", "789.5", "789.51", "789.59", "789.…
	789.0 - ABDOMINAL PAIN
	789.00 - ABDOMINAL PAIN UNSPECIFIED SITE
	789.01 - ABDOMINAL PAIN RIGHT UPPER QUADRANT
	789.02 - ABDOMINAL PAIN LEFT UPPER QUADRANT
	789.03 - ABDOMINAL PAIN RIGHT LOWER QUADRANT
	789.04 - ABDOMINAL PAIN LEFT LOWER QUADRANT
	789.05 - ABDOMINAL PAIN PERIUMBILIC
	789.06 - ABDOMINAL PAIN EPIGASTRIC
	789.07 - ABDOMINAL PAIN GENERALIZED
	789.09 - ABDOMINAL PAIN OTHER SPECIFIED SITE
	789.1 - HEPATOMEGALY
	789.2 - SPLENOMEGALY
	789.3 - ABDOMINAL OR PELVIC SWELLING MASS OR LUMP
	789.30 - ABDOMINAL OR PELVIC SWELLING MASS OR LUMP UNSPECIFIED SITE
	789.31 - ABDOMINAL OR PELVIC SWELLING MASS OR LUMP RIGHT UPPER QUADRANT
	789.32 - ABDOMINAL OR PELVIC SWELLING MASS OR LUMP LEFT UPPER QUADRANT
	789.33 - ABDOMINAL OR PELVIC SWELLING MASS OR LUMP RIGHT LOWER QUADRANT
	789.34 - ABDOMINAL OR PELVIC SWELLING MASS OR LUMP LEFT LOWER QUADRANT
	789.35 - ABDOMINAL OR PELVIC SWELLING MASS OR LUMP PERIUMBILIC
	789.36 - ABDOMINAL OR PELVIC SWELLING MASS OR LUMP EPIGASTRIC
	789.37 - ABDOMINAL OR PELVIC SWELLING MASS OR LUMP GENERALIZED
	789.39 - ABDOMINAL OR PELVIC SWELLING MASS OR LUMP OTHER SPECIFIED SITE
	789.4 - ABDOMINAL RIGIDITY
	789.40 - ABDOMINAL RIGIDITY UNSPECIFIED SITE
	789.41 - ABDOMINAL RIGIDITY RIGHT UPPER QUADRANT
	789.42 - ABDOMINAL RIGIDITY LEFT UPPER QUADRANT
	789.43 - ABDOMINAL RIGIDITY RIGHT LOWER QUADRANT
	789.44 - ABDOMINAL RIGIDITY LEFT LOWER QUADRANT
	789.45 - ABDOMINAL RIGIDITY PERIUMBILIC
	789.46 - ABDOMINAL RIGIDITY EPIGASTRIC
	789.47 - ABDOMINAL RIGIDITY GENERALIZED
	789.49 - ABDOMINAL RIGIDITY OTHER SPECIFIED SITE
	789.5 - ASCITES
	789.51 - MALIGNANT ASCITES
	789.59 - OTHER ASCITES
	789.6 - ABDOMINAL TENDERNESS
	789.60 - ABDOMINAL TENDERNESS UNSPECIFIED SITE
	789.61 - ABDOMINAL TENDERNESS RIGHT UPPER QUADRANT
	789.62 - ABDOMINAL TENDERNESS LEFT UPPER QUADRANT
	789.63 - ABDOMINAL TENDERNESS RIGHT LOWER QUADRANT
	789.64 - ABDOMINAL TENDERNESS LEFT LOWER QUADRANT
	789.65 - ABDOMINAL TENDERNESS PERIUMBILIC
	789.66 - ABDOMINAL TENDERNESS EPIGASTRIC
	789.67 - ABDOMINAL TENDERNESS GENERALIZED
	789.69 - ABDOMINAL TENDERNESS OTHER SPECIFIED SITE
	789.7 - COLIC
	789.9 - OTHER SYMPTOMS INVOLVING ABDOMEN AND PELVIS
Acute Pain
This event measure was defined as occurring when any of the following criteria were met:
	The occurrence of Inpatient with the following attributes:
	Diagnosis Code (Any Position), ICD-9 is any of: { "338.1", "338.11", "338.19" }
	338.1 - ACUTE PAIN
	338.11 - ACUTE PAIN DUE TO TRAUMA
	338.19 - OTHER ACUTE PAIN
	The occurrence of Outpatient with the following attributes:
	Diagnosis Code (Any Position), ICD-9 is any of: { "338.1", "338.11", "338.19" }
	338.1 - ACUTE PAIN
	338.11 - ACUTE PAIN DUE TO TRAUMA
	338.19 - OTHER ACUTE PAIN
Age
This measure re-categorizes AGE interim as follows:
	18-24: { 18 - 24 }
	25-34: { 25 - 34 }
	35-44: { 35 - 44 }
	45-54: { 45 - 54 }
	55-64: { 55 - 64 }
	>=65: { >= 65 }
BTDS
This measure creates a logical OR of events, and identifies all occurrences of one or more specified events:
	BTDS (5mcg)
	BTDS (7.5mcg)
	BTDS (10 mcg)
	BTDS (15 mcg)
	BTDS (20 mcg)
BTDS (10 mcg)
This event measure was defined as occurring when any of the following criteria were met:
	The occurrence of Drug with the following attributes:
	NDC code is any of: { "BUPRENORPHINE"}
	BUPRENORPHINE
BTDS (15 mcg)
This event measure was defined as occurring when any of the following criteria were met:
	The occurrence of Drug with the following attributes:
	NDC code is any of: { "BUPRENORPHINE"}
	BUPRENORPHINE
BTDS (20 mcg)
This event measure was defined as occurring when any of the following criteria were met:
	The occurrence of Drug with the following attributes:
	NDC code is any of: { "BUPRENORPHINE"}
	BUPRENORPHINE
BTDS (5mcg)
This event measure was defined as occurring when any of the following criteria were met:
	The occurrence of Drug with the following attributes:
	NDC code is any of: { "BUPRENORPHINE"}
	BUPRENORPHINE
BTDS (7.5mcg)
This event measure was defined as occurring when any of the following criteria were met:
	The occurrence of Drug with the following attributes:
	NDC code is any of: { "BUPRENORPHINE"}
	BUPRENORPHINE
Chronic pain
This event measure was defined as occurring when any of the following criteria were met:
	The occurrence of Inpatient with the following attributes:
	Diagnosis Code (Any Position), ICD-9 is any of: { "338.4", "338.2", "338.21", "338.22", "338.28", "338.29" }
	338.4 - CHRONIC PAIN SYNDROME
	338.2 - CHRONIC PAIN
	338.21 - CHRONIC PAIN DUE TO TRAUMA
	338.22 - CHRONIC POST THORACOTOMY PAIN
	338.28 - OTHER CHRONIC POSTOPERATIVE PAIN
	338.29 - OTHER CHRONIC PAIN
	The occurrence of Outpatient with the following attributes:
	Diagnosis Code (Any Position), ICD-9 is any of: { "338.2", "338.21", "338.22", "338.28", "338.29", "338.4" }
	338.2 - CHRONIC PAIN
	338.21 - CHRONIC PAIN DUE TO TRAUMA
	338.22 - CHRONIC POST THORACOTOMY PAIN
	338.28 - OTHER CHRONIC POSTOPERATIVE PAIN
	338.29 - OTHER CHRONIC PAIN
	338.4 - CHRONIC PAIN SYNDROME
Headache
This event measure was defined as occurring when any of the following criteria were met:
	The occurrence of Inpatient with the following attributes:
	Diagnosis Code (Any Position), ICD-9 is any of: { "307.81", "339", "339.0", "339.00", "339.01", "339.02", "339.03", "339.04", "339.05", "339.09", "339.1", "339.10", "339.11", "339.12", "339.2", "339.20", "339.21", "339.22", "339.3", "339.4", "339.41", "339.42", "339.43", "339.44", "339.8", "339.81", "339.82", "339.83", "339.84", "339.85", "339.89", "346.0", "346.00", "346.01", "346.02", "346.03",…
	307.81 - TENSION HEADACHE
	339 - OTHER HEADACHE SYNDROMES
	339.0 - CLUSTER HEADACHES AND OTHER TRIGEMINAL AUTONOMIC CEPHALGIAS
	339.00 - CLUSTER HEADACHE SYNDROME UNSPECIFIED
	339.01 - EPISODIC CLUSTER HEADACHE
	339.02 - CHRONIC CLUSTER HEADACHE
	339.03 - EPISODIC PAROXYSMAL HEMICRANIA
	339.04 - CHRONIC PAROXYSMAL HEMICRANIA
	339.05 - SHORT LASTING UNILATERAL NEURALGIFORM HEADACHE WITH CONJUNCTIVAL INJECTION AND TEARING
	339.09 - OTHER TRIGEMINAL AUTONOMIC CEPHALGIAS
	339.1 - TENSION TYPE HEADACHE
	339.10 - TENSION TYPE HEADACHE UNSPECIFIED
	339.11 - EPISODIC TENSION TYPE HEADACHE
	339.12 - CHRONIC TENSION TYPE HEADACHE
	339.2 - POSTTRAUMATIC HEADACHE
	339.20 - POSTTRAUMATIC HEADACHE UNSPECIFIED
	339.21 - ACUTE POSTRAUMATIC HEADACHE
	339.22 - CHRONIC POSTTRAUMATIC HEADACHE
	339.3 - DRUG INDUCED HEADACHE NOT ELSEWHERE CLASSIFIED
	339.4 - COMPLICATED HEADACHE SYNDROMES
	339.41 - HEMICRANIA CONTINUA
	339.42 - NEW DAILY PERSISTENT HEADACHE
	339.43 - PRIMARY THUNDERCLAP HEADACHE
	339.44 - OTHER COMPLICATED HEADACHE SYNDROME
	339.8 - OTHER SPECIFIED HEADACHE SYNDROMES
	339.81 - HYPNIC HEADACHE
	339.82 - HEADACHE ASSOCIATED WITH SEXUAL ACTIVITY
	339.83 - PRIMARY COUGH HEADACHE
	339.84 - PRIMARY EXERTIONAL HEADACHE
	339.85 - PRIMARY STABBING HEADACHE
	339.89 - OTHER SPECIFIED HEADACHE SYNDROMES
	346.0 - MIGRAINE WITH AURA
	346.00 - MIGRAINE WITH AURA WITHOUT MENTION OF INTRACTABLE MIGRAINE WITHOUT MENTION OF STATUS MIGRAINOSUS
	346.01 - MIGRAINE WITH AURA WITH INTRACTABLE MIGRAINE SO STATED WITHOUT MENTION OF STATUS MIGRAINOSUS
	346.02 - MIGRAINE WITH AURA WITHOUT MENTION OF INTRACTABLE MIGRAINE WITH STATUS MIGRAINOSUS
	346.03 - MIGRAINE WITH AURA WITH INTRACTABLE MIGRAINE SO STATED WITH STATUS MIGRAINOSUS
	346.1 - MIGRAINE WITHOUT AURA
	346.10 - MIGRAINE WITHOUT AURA WITHOUT MENTION OF INTRACTABLE MIGRAINE WITHOUT MENTION OF STATUS MIGRAINOSUS
	346.11 - MIGRAINE WITHOUT AURA WITH INTRACTABLE MIGRAINE SO STATED WITHOUT MENTION OF STATUS MIGRAINOSUS
	346.12 - MIGRAINE WITHOUT AURA WITHOUT MENTION OF INTRACTABLE MIGRAINE WITH STATUS MIGRAINOSUS
	346.13 - MIGRAINE WITHOUT AURA WITH INTRACTABLE MIGRAINE SO STATED WITH STATUS MIGRAINOSUS
	346.2 - VARIANTS OF MIGRAINE NOT ELSEWHERE CLASSIFIED
	346.20 - VARIANTS OF MIGRAINE NOT ELSEWHERE CLASSIFIED WITHOUT MENTION OF INTRACTABLE MIGRAINE WITHOUT MENTION OF STATUS MIGRAINOSUS
	346.21 - VARIANTS OF MIGRAINE NOT ELSEWHERE CLASSIFIED WITH INTRACTABLE MIGRAINE SO STATED WITHOUT MENTION OF STATUS MIGRAINOSUS
	346.22 - VARIANTS OF MIGRAINE NOT ELSEWHERE CLASSIFIED WITHOUT MENTION OF INTRACTABLE MIGRAINE WITH STATUS MIGRAINOSUS
	346.23 - VARIANTS OF MIGRAINE NOT ELSEWHERE CLASSIFIED WITH INTRACTABLE MIGRAINE SO STATED WITH STATUS MIGRAINOSUS
	346.3 - HEMIPLEGIC MIGRAINE
	346.30 - HEMIPLEGIC MIGRAINE WITHOUT MENTION OF INTRACTABLE MIGRAINE WITHOUT MENTION OF STATUS MIGRAINOSUS
	346.31 - HEMIPLEGIC MIGRAINE WITH INTRACTABLE MIGRAINE SO STATED WITHOUT MENTION OF STATUS MIGRAINOSUS
	346.32 - HEMIPLEGIC MIGRAINE WITHOUT MENTION OF INTRACTABLE MIGRAINE WITH STATUS MIGRAINOSUS
	346.33 - HEMIPLEGIC MIGRAINE WITH INTRACTABLE MIGRAINE SO STATED WITH STATUS MIGRAINOSUS
	346.4 - MENSTRUAL MIGRAINE
	346.40 - MENSTRUAL MIGRAINE WITHOUT INTRACTABLE MIGRAINE WITHOUT MENTION OF STATUS MIGRAINOSUS
	346.41 - MENSTRUAL MIGRAINE WITH INTRACTABLE MIGRAINE SO STATED WITHOUT MENTION OF STATUS MIGRAINOSUS
	346.42 - MENSTRUAL MIGRAINE WITHOUT MENTION OF INTRACTABLE MIGRAINE WITH STATUS MIGRAINOSUS
	346.43 - MENSTRUAL MIGRAINE WITH INTRACTABLE MIGRAINE SO STATED WITH STATUS MIGRAINOSUS
	346.5 - PERSISTENT MIGRAINE AURA WITHOUT CEREBRAL INFARCTION
	346.50 - PERSISTENT MIGRAINE AURA WITHOUT CEREBRAL INFARCTION WITHOUT MENTION OF INTRACTABLE MIGRAINE WITHOUT MENTION OF STATUS MIGRAINOSUS
	346.51 - PERSISTENT MIGRAINE AURA WITHOUT CEREBRAL INFARCTION WITH INTRACTABLE MIGRAINE SO STATED WITHOUT STATUS MIGRAINOSUS
	346.52 - PERSISTENT MIGRAINE AURA WITHOUT CEREBRAL INFARCTION WITHOUT MENTION OF INTRACTABLE MIGRAINE WITH STATUS MIGRAINOSUS
	346.53 - PERSISTENT MIGRAINE AURA WITHOUT CEREBRAL INFARCTION WITH INTRACTABLE MIGRAINE SO STATED WITH STATUS MIGRAINOSUS
	346.6 - PERSISTENT MIGRAINE AURA WITH CEREBRAL INFARCTION
	346.60 - PERSISTENT MIGRAINE AURA WITH CEREBRAL INFARCTION WITHOUT MENTION OF INTRACTABLE MIGRAINE WITHOUT MENTION OF STATUS MIGRAINOSUS
	346.61 - PERSISTENT MIGRAINE AURA WITH CEREBRAL INFARCTION WITH INTRACTABLE MIGRAINE SO STATED WITHOUT MENTION OF STATUS MIGRAINOSUS
	346.62 - PERSISTENT MIGRAINE AURA WITH CEREBRAL INFARCTION WITHOUT MENTION OF INTRACTABLE MIGRAINE WITH STATUS MIGRAINOSUS
	346.63 - PERSISTENT MIGRAINE AURA WITH CEREBRAL INFARCTION WITH INTRACTABLE MIGRAINE SO STATED WITH STATUS MIGRAINOSUS
	346.7 - CHRONIC MIGRAINE WITHOUT AURA
	346.70 - CHRONIC MIGRAINE WITHOUT AURA WITHOUT MENTION OF INTRACTABLE MIGRAINE WITHOUT MENTION OF STATUS MIGRAINOSUS
	346.71 - CHRONIC MIGRAINE WITHOUT AURA WITH INTRACTABLE MIGRAINE SO STATED WITHOUT MENTION OF STATUS MIGRAINOSUS
	346.72 - CHRONIC MIGRAINE WITHOUT AURA WITHOUT MENTION OF INTRACTABLE MIGRAINE WITH STATUS MIGRAINOSUS
	346.73 - CHRONIC MIGRAINE WITHOUT AURA WITH INTRACTABLE MIGRAINE SO STATED WITH STATUS MIGRAINOSUS
	346.8 - OTHER FORMS OF MIGRAINE
	346.80 - OTHER FORMS OF MIGRAINE WITHOUT INTRACTABLE MIGRAINE WITHOUT MENTION OF STATUS MIGRAINOSUS
	346.81 - OTHER FORMS OF MIGRAINE WITH INTRACTABLE MIGRAINE SO STATED WITHOUT MENTION OF STATUS MIGRAINOSUS
	346.82 - OTHER FORMS OF MIGRAINE WITHOUT MENTION OF INTRACTABLE MIGRAINE WITH STATUS MIGRAINOSUS
	346.83 - OTHER FORMS OF MIGRAINE WITH INTRACTABLE MIGRAINE SO STATED WITH STATUS MIGRAINOSUS
	346.9 - MIGRAINE UNSPECIFIED
	346.90 - MIGRAINE UNSPECIFIED WITHOUT MENTION OF INTRACTABLE MIGRAINE WITHOUT MENTION OF STATUS MIGRAINOSUS
	346.91 - MIGRAINE UNSPECIFIED WITH INTRACTABLE MIGRAINE SO STATED WITHOUT MENTION OF STATUS MIGRAINOSUS
	346.92 - MIGRAINE UNSPECIFIED WITHOUT MENTION OF INTRACTABLE MIGRAINE WITH STATUS MIGRAINOSUS
	346.93 - MIGRAINE UNSPECIFIED WITH INTRACTABLE MIGRAINE SO STATED WITH STATUS MIGRAINOSUS
	784.0 - HEADACHE
	The occurrence of Outpatient with the following attributes:
	Diagnosis Code (Any Position), ICD-9 is any of: { "307.81", "339", "339.0", "339.00", "339.01", "339.02", "339.03", "339.04", "339.05", "339.09", "339.1", "339.10", "339.11", "339.12", "339.2", "339.20", "339.21", "339.22", "339.3", "339.4", "339.41", "339.42", "339.43", "339.44", "339.8", "339.81", "339.82", "339.83", "339.84", "339.85", "339.89", "346.0", "346.00", "346.01", "346.02", "346.03",…
	307.81 - TENSION HEADACHE
	339 - OTHER HEADACHE SYNDROMES
	339.0 - CLUSTER HEADACHES AND OTHER TRIGEMINAL AUTONOMIC CEPHALGIAS
	339.00 - CLUSTER HEADACHE SYNDROME UNSPECIFIED
	339.01 - EPISODIC CLUSTER HEADACHE
	339.02 - CHRONIC CLUSTER HEADACHE
	339.03 - EPISODIC PAROXYSMAL HEMICRANIA
	339.04 - CHRONIC PAROXYSMAL HEMICRANIA
	339.05 - SHORT LASTING UNILATERAL NEURALGIFORM HEADACHE WITH CONJUNCTIVAL INJECTION AND TEARING
	339.09 - OTHER TRIGEMINAL AUTONOMIC CEPHALGIAS
	339.1 - TENSION TYPE HEADACHE
	339.10 - TENSION TYPE HEADACHE UNSPECIFIED
	339.11 - EPISODIC TENSION TYPE HEADACHE
	339.12 - CHRONIC TENSION TYPE HEADACHE
	339.2 - POSTTRAUMATIC HEADACHE
	339.20 - POSTTRAUMATIC HEADACHE UNSPECIFIED
	339.21 - ACUTE POSTRAUMATIC HEADACHE
	339.22 - CHRONIC POSTTRAUMATIC HEADACHE
	339.3 - DRUG INDUCED HEADACHE NOT ELSEWHERE CLASSIFIED
	339.4 - COMPLICATED HEADACHE SYNDROMES
	339.41 - HEMICRANIA CONTINUA
	339.42 - NEW DAILY PERSISTENT HEADACHE
	339.43 - PRIMARY THUNDERCLAP HEADACHE
	339.44 - OTHER COMPLICATED HEADACHE SYNDROME
	339.8 - OTHER SPECIFIED HEADACHE SYNDROMES
	339.81 - HYPNIC HEADACHE
	339.82 - HEADACHE ASSOCIATED WITH SEXUAL ACTIVITY
	339.83 - PRIMARY COUGH HEADACHE
	339.84 - PRIMARY EXERTIONAL HEADACHE
	339.85 - PRIMARY STABBING HEADACHE
	339.89 - OTHER SPECIFIED HEADACHE SYNDROMES
	346.0 - MIGRAINE WITH AURA
	346.00 - MIGRAINE WITH AURA WITHOUT MENTION OF INTRACTABLE MIGRAINE WITHOUT MENTION OF STATUS MIGRAINOSUS
	346.01 - MIGRAINE WITH AURA WITH INTRACTABLE MIGRAINE SO STATED WITHOUT MENTION OF STATUS MIGRAINOSUS
	346.02 - MIGRAINE WITH AURA WITHOUT MENTION OF INTRACTABLE MIGRAINE WITH STATUS MIGRAINOSUS
	346.03 - MIGRAINE WITH AURA WITH INTRACTABLE MIGRAINE SO STATED WITH STATUS MIGRAINOSUS
	346.1 - MIGRAINE WITHOUT AURA
	346.10 - MIGRAINE WITHOUT AURA WITHOUT MENTION OF INTRACTABLE MIGRAINE WITHOUT MENTION OF STATUS MIGRAINOSUS
	346.11 - MIGRAINE WITHOUT AURA WITH INTRACTABLE MIGRAINE SO STATED WITHOUT MENTION OF STATUS MIGRAINOSUS
	346.12 - MIGRAINE WITHOUT AURA WITHOUT MENTION OF INTRACTABLE MIGRAINE WITH STATUS MIGRAINOSUS
	346.13 - MIGRAINE WITHOUT AURA WITH INTRACTABLE MIGRAINE SO STATED WITH STATUS MIGRAINOSUS
	346.2 - VARIANTS OF MIGRAINE NOT ELSEWHERE CLASSIFIED
	346.20 - VARIANTS OF MIGRAINE NOT ELSEWHERE CLASSIFIED WITHOUT MENTION OF INTRACTABLE MIGRAINE WITHOUT MENTION OF STATUS MIGRAINOSUS
	346.21 - VARIANTS OF MIGRAINE NOT ELSEWHERE CLASSIFIED WITH INTRACTABLE MIGRAINE SO STATED WITHOUT MENTION OF STATUS MIGRAINOSUS
	346.22 - VARIANTS OF MIGRAINE NOT ELSEWHERE CLASSIFIED WITHOUT MENTION OF INTRACTABLE MIGRAINE WITH STATUS MIGRAINOSUS
	346.23 - VARIANTS OF MIGRAINE NOT ELSEWHERE CLASSIFIED WITH INTRACTABLE MIGRAINE SO STATED WITH STATUS MIGRAINOSUS
	346.3 - HEMIPLEGIC MIGRAINE
	346.30 - HEMIPLEGIC MIGRAINE WITHOUT MENTION OF INTRACTABLE MIGRAINE WITHOUT MENTION OF STATUS MIGRAINOSUS
	346.31 - HEMIPLEGIC MIGRAINE WITH INTRACTABLE MIGRAINE SO STATED WITHOUT MENTION OF STATUS MIGRAINOSUS
	346.32 - HEMIPLEGIC MIGRAINE WITHOUT MENTION OF INTRACTABLE MIGRAINE WITH STATUS MIGRAINOSUS
	346.33 - HEMIPLEGIC MIGRAINE WITH INTRACTABLE MIGRAINE SO STATED WITH STATUS MIGRAINOSUS
	346.4 - MENSTRUAL MIGRAINE
	346.40 - MENSTRUAL MIGRAINE WITHOUT INTRACTABLE MIGRAINE WITHOUT MENTION OF STATUS MIGRAINOSUS
	346.41 - MENSTRUAL MIGRAINE WITH INTRACTABLE MIGRAINE SO STATED WITHOUT MENTION OF STATUS MIGRAINOSUS
	346.42 - MENSTRUAL MIGRAINE WITHOUT MENTION OF INTRACTABLE MIGRAINE WITH STATUS MIGRAINOSUS
	346.43 - MENSTRUAL MIGRAINE WITH INTRACTABLE MIGRAINE SO STATED WITH STATUS MIGRAINOSUS
	346.5 - PERSISTENT MIGRAINE AURA WITHOUT CEREBRAL INFARCTION
	346.50 - PERSISTENT MIGRAINE AURA WITHOUT CEREBRAL INFARCTION WITHOUT MENTION OF INTRACTABLE MIGRAINE WITHOUT MENTION OF STATUS MIGRAINOSUS
	346.51 - PERSISTENT MIGRAINE AURA WITHOUT CEREBRAL INFARCTION WITH INTRACTABLE MIGRAINE SO STATED WITHOUT STATUS MIGRAINOSUS
	346.52 - PERSISTENT MIGRAINE AURA WITHOUT CEREBRAL INFARCTION WITHOUT MENTION OF INTRACTABLE MIGRAINE WITH STATUS MIGRAINOSUS
	346.53 - PERSISTENT MIGRAINE AURA WITHOUT CEREBRAL INFARCTION WITH INTRACTABLE MIGRAINE SO STATED WITH STATUS MIGRAINOSUS
	346.6 - PERSISTENT MIGRAINE AURA WITH CEREBRAL INFARCTION
	346.60 - PERSISTENT MIGRAINE AURA WITH CEREBRAL INFARCTION WITHOUT MENTION OF INTRACTABLE MIGRAINE WITHOUT MENTION OF STATUS MIGRAINOSUS
	346.61 - PERSISTENT MIGRAINE AURA WITH CEREBRAL INFARCTION WITH INTRACTABLE MIGRAINE SO STATED WITHOUT MENTION OF STATUS MIGRAINOSUS
	346.62 - PERSISTENT MIGRAINE AURA WITH CEREBRAL INFARCTION WITHOUT MENTION OF INTRACTABLE MIGRAINE WITH STATUS MIGRAINOSUS
	346.63 - PERSISTENT MIGRAINE AURA WITH CEREBRAL INFARCTION WITH INTRACTABLE MIGRAINE SO STATED WITH STATUS MIGRAINOSUS
	346.7 - CHRONIC MIGRAINE WITHOUT AURA
	346.70 - CHRONIC MIGRAINE WITHOUT AURA WITHOUT MENTION OF INTRACTABLE MIGRAINE WITHOUT MENTION OF STATUS MIGRAINOSUS
	346.71 - CHRONIC MIGRAINE WITHOUT AURA WITH INTRACTABLE MIGRAINE SO STATED WITHOUT MENTION OF STATUS MIGRAINOSUS
	346.72 - CHRONIC MIGRAINE WITHOUT AURA WITHOUT MENTION OF INTRACTABLE MIGRAINE WITH STATUS MIGRAINOSUS
	346.73 - CHRONIC MIGRAINE WITHOUT AURA WITH INTRACTABLE MIGRAINE SO STATED WITH STATUS MIGRAINOSUS
	346.8 - OTHER FORMS OF MIGRAINE
	346.80 - OTHER FORMS OF MIGRAINE WITHOUT INTRACTABLE MIGRAINE WITHOUT MENTION OF STATUS MIGRAINOSUS
	346.81 - OTHER FORMS OF MIGRAINE WITH INTRACTABLE MIGRAINE SO STATED WITHOUT MENTION OF STATUS MIGRAINOSUS
	346.82 - OTHER FORMS OF MIGRAINE WITHOUT MENTION OF INTRACTABLE MIGRAINE WITH STATUS MIGRAINOSUS
	346.83 - OTHER FORMS OF MIGRAINE WITH INTRACTABLE MIGRAINE SO STATED WITH STATUS MIGRAINOSUS
	346.9 - MIGRAINE UNSPECIFIED
	346.90 - MIGRAINE UNSPECIFIED WITHOUT MENTION OF INTRACTABLE MIGRAINE WITHOUT MENTION OF STATUS MIGRAINOSUS
	346.91 - MIGRAINE UNSPECIFIED WITH INTRACTABLE MIGRAINE SO STATED WITHOUT MENTION OF STATUS MIGRAINOSUS
	346.92 - MIGRAINE UNSPECIFIED WITHOUT MENTION OF INTRACTABLE MIGRAINE WITH STATUS MIGRAINOSUS
	346.93 - MIGRAINE UNSPECIFIED WITH INTRACTABLE MIGRAINE SO STATED WITH STATUS MIGRAINOSUS
	784.0 - HEADACHE
Kidney Stones
This event measure was defined as occurring when any of the following criteria were met:
	The occurrence of Inpatient with the following attributes:
	Diagnosis Code (Any Position), ICD-9 is any of: { "592", "592.0", "592.1", "592.9" }
	592 - CALCULUS OF KIDNEY AND URETER
	592.0 - CALCULUS OF KIDNEY
	592.1 - CALCULUS OF URETER
	592.9 - URINARY CALCULUS UNSPECIFIED
	The occurrence of Outpatient with the following attributes:
	Diagnosis Code (Any Position), ICD-9 is any of: { "592", "592.0", "592.1", "592.9" }
	592 - CALCULUS OF KIDNEY AND URETER
	592.0 - CALCULUS OF KIDNEY
	592.1 - CALCULUS OF URETER
	592.9 - URINARY CALCULUS UNSPECIFIED
Gender
This measure re-categorizes Gender as follows:
	Male: { 1 - Male }
	Female: { 2 - Female }
Osteopathies, chondropathies
This event measure was defined as occurring when any of the following criteria were met:
	The occurrence of Inpatient with the following attributes:
	Diagnosis Code (Any Position), ICD-9 is any of: { "730.7", "730.70", "730.71", "730.72", "730.73", "730.74", "730.75", "730.76", "730.77", "730.78", "730.79", "732", "732.0", "732.1", "732.2", "732.3", "732.4", "732.5", "732.6", "732.7", "732.8", "732.9" }
	730.7 - OSTEOPATHY RESULTING FROM POLIOMYELITIS
	730.70 - OSTEOPATHY RESULTING FROM POLIOMYELITIS INVOLVING UNSPECIFIED SITE
	730.71 - OSTEOPATHY RESULTING FROM POLIOMYELITIS INVOLVING SHOULDER REGION
	730.72 - OSTEOPATHY RESULTING FROM POLIOMYELITIS INVOLVING UPPER ARM
	730.73 - OSTEOPATHY RESULTING FROM POLIOMYELITIS INVOLVING FOREARM
	730.74 - OSTEOPATHY RESULTING FROM POLIOMYELITIS INVOLVING HAND
	730.75 - OSTEOPATHY RESULTING FROM POLIOMYELITIS INVOLVING PELVIC REGION AND THIGH
	730.76 - OSTEOPATHY RESULTING FROM POLIOMYELITIS INVOLVING LOWER LEG
	730.77 - OSTEOPATHY RESULTING FROM POLIOMYELITIS INVOLVING ANKLE AND FOOT
	730.78 - OSTEOPATHY RESULTING FROM POLIOMYELITIS INVOLVING OTHER SPECIFIED SITES
	730.79 - OSTEOPATHY RESULTING FROM POLIOMYELITIS INVOLVING MULTIPLE SITES
	732 - OSTEOCHONDROPATHIES
	732.0 - JUVENILE OSTEOCHONDROSIS OF SPINE
	732.1 - JUVENILE OSTEOCHONDROSIS OF HIP AND PELVIS
	732.2 - NONTRAUMATIC SLIPPED UPPER FEMORAL EPIPHYSIS
	732.3 - JUVENILE OSTEOCHONDROSIS OF UPPER EXTREMITY
	732.4 - JUVENILE OSTEOCHONDROSIS OF LOWER EXTREMITY EXCLUDING FOOT
	732.5 - JUVENILE OSTEOCHONDROSIS OF FOOT
	732.6 - OTHER JUVENILE OSTEOCHONDROSIS
	732.7 - OSTEOCHONDRITIS DISSECANS
	732.8 - OTHER SPECIFIED FORMS OF OSTEOCHONDROPATHY
	732.9 - UNSPECIFIED OSTEOCHONDROPATHY
	The occurrence of Outpatient with the following attributes:
	Diagnosis Code (Any Position), ICD-9 is any of: { "730.7", "730.70", "730.71", "730.72", "730.73", "730.74", "730.75", "730.76", "730.77", "730.78", "730.79", "732", "732.0", "732.1", "732.2", "732.3", "732.4", "732.5", "732.6", "732.7", "732.8", "732.9" }
	730.7 - OSTEOPATHY RESULTING FROM POLIOMYELITIS
	730.70 - OSTEOPATHY RESULTING FROM POLIOMYELITIS INVOLVING UNSPECIFIED SITE
	730.71 - OSTEOPATHY RESULTING FROM POLIOMYELITIS INVOLVING SHOULDER REGION
	730.72 - OSTEOPATHY RESULTING FROM POLIOMYELITIS INVOLVING UPPER ARM
	730.73 - OSTEOPATHY RESULTING FROM POLIOMYELITIS INVOLVING FOREARM
	730.74 - OSTEOPATHY RESULTING FROM POLIOMYELITIS INVOLVING HAND
	730.75 - OSTEOPATHY RESULTING FROM POLIOMYELITIS INVOLVING PELVIC REGION AND THIGH
	730.76 - OSTEOPATHY RESULTING FROM POLIOMYELITIS INVOLVING LOWER LEG
	730.77 - OSTEOPATHY RESULTING FROM POLIOMYELITIS INVOLVING ANKLE AND FOOT
	730.78 - OSTEOPATHY RESULTING FROM POLIOMYELITIS INVOLVING OTHER SPECIFIED SITES
	730.79 - OSTEOPATHY RESULTING FROM POLIOMYELITIS INVOLVING MULTIPLE SITES
	732 - OSTEOCHONDROPATHIES
	732.0 - JUVENILE OSTEOCHONDROSIS OF SPINE
	732.1 - JUVENILE OSTEOCHONDROSIS OF HIP AND PELVIS
	732.2 - NONTRAUMATIC SLIPPED UPPER FEMORAL EPIPHYSIS
	732.3 - JUVENILE OSTEOCHONDROSIS OF UPPER EXTREMITY
	732.4 - JUVENILE OSTEOCHONDROSIS OF LOWER EXTREMITY EXCLUDING FOOT
	732.5 - JUVENILE OSTEOCHONDROSIS OF FOOT
	732.6 - OTHER JUVENILE OSTEOCHONDROSIS
	732.7 - OSTEOCHONDRITIS DISSECANS
	732.8 - OTHER SPECIFIED FORMS OF OSTEOCHONDROPATHY
	732.9 - UNSPECIFIED OSTEOCHONDROPATHY
Other injuries
This event measure was defined as occurring when any of the following criteria were met:
	The occurrence of Inpatient with the following attributes:
	Diagnosis Code (Any Position), ICD-9 is any of: { "850.0", "850.1", "850.11", "850.12", "850.2", "850.3", "850.4", "850.5", "850.9", "852.0", "852.00", "852.01", "852.02", "852.03", "852.04", "852.05", "852.06", "852.09", "852.1", "852.10", "852.11", "852.12", "852.13", "852.14", "852.15", "852.16", "852.19", "852.2", "852.20", "852.21", "852.22", "852.23", "852.24", "852.25", "852.26", "852.29",…
	850.0 - CONCUSSION WITH NO LOSS OF CONSCIOUSNESS
	850.1 - CONCUSSION WITH BRIEF LOSS OF CONSCIOUSNESS
	850.11 - CONCUSSION WITH LOSS OF CONSCIOUSNESS OF 30 MINUTES OR LESS
	850.12 - CONCUSSION WITH LOSS OF CONSCIOUSNESS FROM 31 TO 59 MINUTES
	850.2 - CONCUSSION WITH MODERATE LOSS OF CONSCIOUSNESS
	850.3 - CONCUSSION WITH PROLONGED LOSS OF CONSCIOUSNESS AND RETURN TO PRE-EXISTING CONSCIOUS LEVEL
	850.4 - CONCUSSION WITH PROLONGED LOSS OF CONSCIOUSNESS WITHOUT RETURN TO PRE-EXISTING CONSCIOUS LEVEL
	850.5 - CONCUSSION WITH LOSS OF CONSCIOUSNESS OF UNSPECIFIED DURATION
	850.9 - CONCUSSION UNSPECIFIED
	852.0 - SUBARACHNOID HEMORRHAGE FOLLOWING INJURY WITHOUT MENTION OF OPEN INTRACRANIAL WOUND
	852.00 - SUBARACHNOID HEMORRHAGE FOLLOWING INJURY WITHOUT OPEN INTRACRANIAL WOUND WITH STATE OF CONSCIOUSNESS UNSPECIFIED
	852.01 - SUBARACHNOID HEMORRHAGE FOLLOWING INJURY WITHOUT OPEN INTRACRANIAL WOUND WITH NO LOSS OF CONSCIOUSNESS
	852.02 - SUBARACHNOID HEMORRHAGE FOLLOWING INJURY WITHOUT OPEN INTRACRANIAL WOUND WITH BRIEF (LESS THAN ONE HOUR) LOSS OF CONSCIOUSNESS
	852.03 - SUBARACHNOID HEMORRHAGE FOLLOWING INJURY WITHOUT OPEN INTRACRANIAL WOUND WITH MODERATE (1-24 HOURS) LOSS OF CONSCIOUSNESS
	852.04 - SUBARACHNOID HEMORRHAGE FOLLOWING INJURY WITHOUT OPEN INTRACRANIAL WOUND WITH PROLONGED (MORE THAN 24 HOURS) LOSS OF CONSCIOUSNESS AND RETURN TO PRE-EXISTING CONSCIOUS LEVEL
	852.05 - SUBARACHNOID HEMORRHAGE FOLLOWING INJURY WITHOUT OPEN INTRACRANIAL WOUND WITH PROLONGED (MORE THAN 24 HOURS) LOSS OF CONSCIOUSNESS WITHOUT RETURN TO PRE-EXISTING CONSCIOUS LEVEL
	852.06 - SUBARACHNOID HEMORRHAGE FOLLOWING INJURY WITHOUT OPEN INTRACRANIAL WOUND WITH LOSS OF CONSCIOUSNESS OF UNSPECIFIED DURATION
	852.09 - SUBARACHNOID HEMORRHAGE FOLLOWING INJURY WITHOUT OPEN INTRACRANIAL WOUND WITH CONCUSSION UNSPECIFIED
	852.1 - SUBARACHNOID HEMORRHAGE FOLLOWING INJURY WITH OPEN INTRACRANIAL WOUND
	852.10 - SUBARACHNOID HEMORRHAGE FOLLOWING INJURY WITH OPEN INTRACRANIAL WOUND WITH STATE OF CONSCIOUSNESS UNSPECIFIED
	852.11 - SUBARACHNOID HEMORRHAGE FOLLOWING INJURY WITH OPEN INTRACRANIAL WOUND WITH NO LOSS OF CONSCIOUSNESS
	852.12 - SUBARACHNOID HEMORRHAGE FOLLOWING INJURY WITH OPEN INTRACRANIAL WOUND WITH BRIEF (LESS THAN ONE HOUR) LOSS OF CONSCIOUSNESS
	852.13 - SUBARACHNOID HEMORRHAGE FOLLOWING INJURY WITH OPEN INTRACRANIAL WOUND WITH MODERATE (1-24 HOURS) LOSS OF CONSCIOUSNESS
	852.14 - SUBARACHNOID HEMORRHAGE FOLLOWING INJURY WITH OPEN INTRACRANIAL WOUND WITH PROLONGED (MORE THAN 24 HOURS) LOSS OF CONSCIOUSNESS AND RETURN TO PRE-EXISTING CONSCIOUS LEVEL
	852.15 - SUBARACHNOID HEMORRHAGE FOLLOWING INJURY WITH OPEN INTRACRANIAL WOUND WITH PROLONGED (MORE THAN 24 HOURS) LOSS OF CONSCIOUSNESS WITHOUT RETURN TO PRE-EXISTING CONSCIOUS LEVEL
	852.16 - SUBARACHNOID HEMORRHAGE FOLLOWING INJURY WITH OPEN INTRACRANIAL WOUND WITH LOSS OF CONSCIOUSNESS OF UNSPECIFIED DURATION
	852.19 - SUBARACHNOID HEMORRHAGE FOLLOWING INJURY WITH OPEN INTRACRANIAL WOUND WITH CONCUSSION UNSPECIFIED
	852.2 - SUBDURAL HEMORRHAGE FOLLOWING INJURY WITHOUT MENTION OF OPEN INTRACRANIAL WOUND
	852.20 - SUBDURAL HEMORRHAGE FOLLOWING INJURY WITHOUT OPEN INTRACRANIAL WOUND WITH STATE OF CONSCIOUSNESS UNSPECIFIED
	852.21 - SUBDURAL HEMORRHAGE FOLLOWING INJURY WITHOUT OPEN INTRACRANIAL WOUND WITH NO LOSS OF CONSCIOUSNESS
	852.22 - SUBDURAL HEMORRHAGE FOLLOWING INJURY WITHOUT OPEN INTRACRANIAL WOUND WITH BRIEF (LESS THAN ONE HOUR) LOSS OF CONSCIOUSNESS
	852.23 - SUBDURAL HEMORRHAGE FOLLOWING INJURY WITHOUT OPEN INTRACRANIAL WOUND WITH MODERATE (1-24 HOURS) LOSS OF CONSCIOUSNESS
	852.24 - SUBDURAL HEMORRHAGE FOLLOWING INJURY WITHOUT OPEN INTRACRANIAL WOUND WITH PROLONGED (MORE THAN 24 HOURS) LOSS OF CONSCIOUSNESS AND RETURN TO PRE-EXISTING CONSCIOUS LEVEL
	852.25 - SUBDURAL HEMORRHAGE FOLLOWING INJURY WITHOUT OPEN INTRACRANIAL WOUND WITH PROLONGED (MORE THAN 24 HOURS) LOSS OF CONSCIOUSNESS WITHOUT RETURN TO PRE-EXISTING CONSCIOUS LEVEL
	852.26 - SUBDURAL HEMORRHAGE FOLLOWING INJURY WITHOUT OPEN INTRACRANIAL WOUND WITH LOSS OF CONSCIOUSNESS OF UNSPECIFIED DURATION
	852.29 - SUBDURAL HEMORRHAGE FOLLOWING INJURY WITHOUT OPEN INTRACRANIAL WOUND WITH CONCUSSION UNSPECIFIED
	852.3 - SUBDURAL HEMORRHAGE FOLLOWING INJURY WITH OPEN INTRACRANIAL WOUND
	852.30 - SUBDURAL HEMORRHAGE FOLLOWING INJURY WITH OPEN INTRACRANIAL WOUND WITH STATE OF CONSCIOUSNESS UNSPECIFIED
	852.31 - SUBDURAL HEMORRHAGE FOLLOWING INJURY WITH OPEN INTRACRANIAL WOUND WITH NO LOSS OF CONSCIOUSNESS
	852.32 - SUBDURAL HEMORRHAGE FOLLOWING INJURY WITH OPEN INTRACRANIAL WOUND WITH BRIEF (LESS THAN ONE HOUR) LOSS OF CONSCIOUSNESS
	852.33 - SUBDURAL HEMORRHAGE FOLLOWING INJURY WITH OPEN INTRACRANIAL WOUND WITH MODERATE (1-24 HOURS) LOSS OF CONSCIOUSNESS
	852.34 - SUBDURAL HEMORRHAGE FOLLOWING INJURY WITH OPEN INTRACRANIAL WOUND WITH PROLONGED (MORE THAN 24 HOURS) LOSS OF CONSCIOUSNESS AND RETURN TO PRE-EXISTING CONSCIOUS LEVEL
	852.35 - SUBDURAL HEMORRHAGE FOLLOWING INJURY WITH OPEN INTRACRANIAL WOUND WITH PROLONGED (MORE THAN 24 HOURS) LOSS OF CONSCIOUSNESS WITHOUT RETURN TO PRE-EXISTING CONSCIOUS LEVEL
	852.36 - SUBDURAL HEMORRHAGE FOLLOWING INJURY WITH OPEN INTRACRANIAL WOUND WITH LOSS OF CONSCIOUSNESS OF UNSPECIFIED DURATION
	852.39 - SUBDURAL HEMORRHAGE FOLLOWING INJURY WITH OPEN INTRACRANIAL WOUND WITH CONCUSSION UNSPECIFIED
	852.4 - EXTRADURAL HEMORRHAGE FOLLOWING INJURY WITHOUT MENTION OF OPEN INTRACRANIAL WOUND
	852.40 - EXTRADURAL HEMORRHAGE FOLLOWING INJURY WITHOUT OPEN INTRACRANIAL WOUND WITH STATE OF CONSCIOUSNESS UNSPECIFIED
	852.41 - EXTRADURAL HEMORRHAGE FOLLOWING INJURY WITHOUT OPEN INTRACRANIAL WOUND WITH NO LOSS OF CONSCIOUSNESS
	852.42 - EXTRADURAL HEMORRHAGE FOLLOWING INJURY WITHOUT OPEN INTRACRANIAL WOUND WITH BRIEF (LESS THAN 1 HOUR) LOSS OF CONSCIOUSNESS
	852.43 - EXTRADURAL HEMORRHAGE FOLLOWING INJURY WITHOUT OPEN INTRACRANIAL WOUND WITH MODERATE (1-24 HOURS) LOSS OF CONSCIOUSNESS
	852.44 - EXTRADURAL HEMORRHAGE FOLLOWING INJURY WITHOUT OPEN INTRACRANIAL WOUND WITH PROLONGED (MORE THAN 24 HOURS) LOSS OF CONSCIOUSNESS AND RETURN TO PRE-EXISTING CONSCIOUS LEVEL
	852.45 - EXTRADURAL HEMORRHAGE FOLLOWING INJURY WITHOUT OPEN INTRACRANIAL WOUND WITH PROLONGED (MORE THAN 24 HOURS) LOSS OF CONSCIOUSNESS WITHOUT RETURN TO PRE-EXISTING CONSCIOUS LEVEL
	852.46 - EXTRADURAL HEMORRHAGE FOLLOWING INJURY WITHOUT OPEN INTRACRANIAL WOUND WITH LOSS OF CONSCIOUSNESS OF UNSPECIFIED DURATION
	852.49 - EXTRADURAL HEMORRHAGE FOLLOWING INJURY WITHOUT OPEN INTRACRANIAL WOUND WITH CONCUSSION UNSPECIFIED
	852.5 - EXTRADURAL HEMORRHAGE FOLLOWING INJURY WITH OPEN INTRACRANIAL WOUND
	852.50 - EXTRADURAL HEMORRHAGE FOLLOWING INJURY WITH OPEN INTRACRANIAL WOUND WITH STATE OF CONSCIOUSNESS UNSPECIFIED
	852.51 - EXTRADURAL HEMORRHAGE FOLLOWING INJURY WITH OPEN INTRACRANIAL WOUND WITH NO LOSS OF CONSCIOUSNESS
	852.52 - EXTRADURAL HEMORRHAGE FOLLOWING INJURY WITH OPEN INTRACRANIAL WOUND WITH BRIEF (LESS THAN ONE HOUR) LOSS OF CONSCIOUSNESS
	852.53 - EXTRADURAL HEMORRHAGE FOLLOWING INJURY WITH OPEN INTRACRANIAL WOUND WITH MODERATE (1-24 HOURS) LOSS OF CONSCIOUSNESS
	852.54 - EXTRADURAL HEMORRHAGE FOLLOWING INJURY WITH OPEN INTRACRANIAL WOUND WITH PROLONGED (MORE THAN 24 HOURS) LOSS OF CONSCIOUSNESS AND RETURN TO PRE-EXISTING CONSCIOUS LEVEL
	852.55 - EXTRADURAL HEMORRHAGE FOLLOWING INJURY WITH OPEN INTRACRANIAL WOUND WITH PROLONGED (MORE THAN 24 HOURS) LOSS OF CONSCIOUSNESS WITHOUT RETURN TO PRE-EXISTING CONSCIOUS LEVEL
	852.56 - EXTRADURAL HEMORRHAGE FOLLOWING INJURY WITH OPEN INTRACRANIAL WOUND WITH LOSS OF CONSCIOUSNESS OF UNSPECIFIED DURATION
	852.59 - EXTRADURAL HEMORRHAGE FOLLOWING INJURY WITH OPEN INTRACRANIAL WOUND WITH CONCUSSION UNSPECIFIED
	853.0 - OTHER AND UNSPECIFIED INTRACRANIAL HEMORRHAGE FOLLOWING INJURY WITHOUT MENTION OF OPEN INTRACRANIAL WOUND
	853.00 - OTHER AND UNSPECIFIED INTRACRANIAL HEMORRHAGE FOLLOWING INJURY WITHOUT OPEN INTRACRANIAL WOUND WITH STATE OF CONSCIOUSNESS UNSPECIFIED
	853.01 - OTHER AND UNSPECIFIED INTRACRANIAL HEMORRHAGE FOLLOWING INJURY WITHOUT OPEN INTRACRANIAL WOUND WITH NO LOSS OF CONSCIOUSNESS
	853.02 - OTHER AND UNSPECIFIED INTRACRANIAL HEMORRHAGE FOLLOWING INJURY WITHOUT OPEN INTRACRANIAL WOUND WITH BRIEF (LESS THAN ONE HOUR) LOSS OF CONSCIOUSNESS
	853.03 - OTHER AND UNSPECIFIED INTRACRANIAL HEMORRHAGE FOLLOWING INJURY WITHOUT OPEN INTRACRANIAL WOUND WITH MODERATE (1-24 HOURS) LOSS OF CONSCIOUSNESS
	853.04 - OTHER AND UNSPECIFIED INTRACRANIAL HEMORRHAGE FOLLOWING INJURY WITHOUT OPEN INTRACRANIAL WOUND WITH PROLONGED (MORE THAN 24 HOURS) LOSS OF CONSCIOUSNESS AND RETURN TO PRE-EXISTING CONSCIOUS LEVEL
	853.05 - OTHER AND UNSPECIFIED INTRACRANIAL HEMORRHAGE FOLLOWING INJURY WITHOUT OPEN INTRACRANIAL WOUND WITH PROLONGED (MORE THAN 24 HOURS) LOSS OF CONSCIOUSNESS WITHOUT RETURN TO PRE-EXISTING CONSCIOUS LEVEL
	853.06 - OTHER AND UNSPECIFIED INTRACRANIAL HEMORRHAGE FOLLOWING INJURY WITHOUT OPEN INTRACRANIAL WOUND WITH LOSS OF CONSCIOUSNESS OF UNSPECIFIED
	853.09 - OTHER AND UNSPECIFIED INTRACRANIAL HEMORRHAGE FOLLOWING INJURY WITHOUT OPEN INTRACRANIAL WOUND WITH CONCUSSION UNSPECIFIED
	853.1 - OTHER AND UNSPECIFIED INTRACRANIAL HEMORRHAGE FOLLOWING INJURY WITH OPEN INTRACRANIAL WOUND
	853.10 - OTHER AND UNSPECIFIED INTRACRANIAL HEMORRHAGE FOLLOWING INJURY WITH OPEN INTRACRANIAL WOUND WITH STATE OF CONSCIOUSNESS UNSPECIFIED
	853.11 - OTHER AND UNSPECIFIED INTRACRANIAL HEMORRHAGE FOLLOWING INJURY WITH OPEN INTRACRANIAL WOUND WITH NO LOSS OF CONSCIOUSNESS
	853.12 - OTHER AND UNSPECIFIED INTRACRANIAL HEMORRHAGE FOLLOWING INJURY WITH OPEN INTRACRANIAL WOUND WITH BRIEF (LESS THAN ONE HOUR) LOSS OF CONSCIOUSNESS
	853.13 - OTHER AND UNSPECIFIED INTRACRANIAL HEMORRHAGE FOLLOWING INJURY WITH OPEN INTRACRANIAL WOUND WITH MODERATE (1-24 HOURS) LOSS OF CONSCIOUSNESS
	853.14 - OTHER AND UNSPECIFIED INTRACRANIAL HEMORRHAGE FOLLOWING INJURY WITH OPEN INTRACRANIAL WOUND WITH PROLONGED( MORE THAN 24 HOURS) LOSS OF CONSCIOUSNESS AND RETURN TO PRE-EXISTING CONSCIOUS LEVEL
	853.15 - OTHER AND UNSPECIFIED INTRACRANIAL HEMORRHAGE FOLLOWING INJURY WITH OPEN INTRACRANIAL WOUND WITH PROLONGED (MORE THAN 24 HOURS) LOSS OF CONSCIOUSNESS WITHOUT RETURN TO PRE-EXISTING CONSCIOUS LEVEL
	853.16 - OTHER AND UNSPECIFIED INTRACRANIAL HEMORRHAGE FOLLOWING INJURY WITH OPEN INTRACRANIAL WOUND WITH LOSS OF CONSCIOUSNESS OF UNSPECIFIED DURATION
	853.19 - OTHER AND UNSPECIFIED INTRACRANIAL HEMORRHAGE FOLLOWING INJURY WITH OPEN INTRACRANIAL WOUND WITH CONCUSSION UNSPECIFIED
	854.0 - INTRACRANIAL INJURY OF OTHER AND UNSPECIFIED NATURE WITHOUT MENTION OF OPEN INTRACRANIAL WOUND
	854.00 - INTRACRANIAL INJURY OF OTHER AND UNSPECIFIED NATURE WITHOUT OPEN INTRACRANIAL WOUND WITH STATE OF CONSCIOUSNESS UNSPECIFIED
	854.01 - INTRACRANIAL INJURY OF OTHER AND UNSPECIFIED NATURE WITHOUT OPEN INTRACRANIAL WOUND WITH NO LOSS OF CONSCIOUSNESS
	854.02 - INTRACRANIAL INJURY OF OTHER AND UNSPECIFIED NATURE WITHOUT OPEN INTRACRANIAL WOUND WITH BRIEF (LESS THAN ONE HOUR) LOSS OF CONSCIOUSNESS
	854.03 - INTRACRANIAL INJURY OF OTHER AND UNSPECIFIED NATURE WITHOUT OPEN INTRACRANIAL WOUND WITH MODERATE (1-24 HOURS) LOSS OF CONSCIOUSNESS
	854.04 - INTRACRANIAL INJURY OF OTHER AND UNSPECIFIED NATURE WITHOUT OPEN INTRACRANIAL WOUND WITH PROLONGED (MORE THAN 24 HOURS) LOSS OF CONSCIOUSNESS AND RETURN TO PRE-EXISTING CONSCIOUS LEVEL
	854.05 - INTRACRANIAL INJURY OF OTHER AND UNSPECIFIED NATURE WITHOUT OPEN INTRACRANIAL WOUND WITH PROLONGED (MORE THAN 24 HOURS) LOSS OF CONSCIOUSNESS WITHOUT RETURN TO PRE-EXISTING CONSCIOUS LEVEL
	854.06 - INTRACRANIAL INJURY OF OTHER AND UNSPECIFIED NATURE WITHOUT OPEN INTRACRANIAL WOUND WITH LOSS OF CONSCIOUSNESS OF UNSPECIFIED DURATION
	854.09 - INTRACRANIAL INJURY OF OTHER AND UNSPECIFIED NATURE WITHOUT OPEN INTRACRANIAL WOUND WITH CONCUSSION UNSPECIFIED
	854.1 - INTRACRANIAL INJURY OF OTHER AND UNSPECIFIED NATURE WITH OPEN INTRACRANIAL WOUND
	854.10 - INTRACRANIAL INJURY OF OTHER AND UNSPECIFIED NATURE WITH OPEN INTRACRANIAL WOUND WITH STATE OF CONSCIOUSNESS UNSPECIFIED
	854.11 - INTRACRANIAL INJURY OF OTHER AND UNSPECIFIED NATURE WITH OPEN INTRACRANIAL WOUND WITH NO LOSS OF CONSCIOUSNESS
	854.12 - INTRACRANIAL INJURY OF OTHER AND UNSPECIFIED NATURE WITH OPEN INTRACRANIAL WOUND WITH BRIEF (LESS THAN ONE HOUR) LOSS OF CONSCIOUSNESS
	854.13 - INTRACRANIAL INJURY OF OTHER AND UNSPECIFIED NATURE WITH OPEN INTRACRANIAL WOUND WITH MODERATE (1-24 HOURS) LOSS OF CONSCIOUSNESS
	854.14 - INTRACRANIAL INJURY OF OTHER AND UNSPECIFIED NATURE WITH OPEN INTRACRANIAL WOUND WITH PROLONGED (MORE THAN 24 HOURS) LOSS OF CONSCIOUSNESS AND RETURN TO PRE-EXISTING CONSCIOUS LEVEL
	854.15 - INTRACRANIAL INJURY OF OTHER AND UNSPECIFIED NATURE WITH OPEN INTRACRANIAL WOUND WITH PROLONGED (MORE THAN 24 HOURS) LOSS OF CONSCIOUSNESS WITHOUT RETURN TO PRE-EXISTING CONSCIOUS LEVEL
	854.16 - INTRACRANIAL INJURY OF OTHER AND UNSPECIFIED NATURE WITH OPEN INTRACRANIAL WOUND WITH LOSS OF CONSCIOUSNESS OF UNSPECIFIED DURATION
	854.19 - INTRACRANIAL INJURY OF OTHER AND UNSPECIFIED NATURE WITH OPEN INTRACRANIAL WOUND WITH CONCUSSION UNSPECIFIED
	860.0 - TRAUMATIC PNEUMOTHORAX WITHOUT OPEN WOUND INTO THORAX
	860.1 - TRAUMATIC PNEUMOTHORAX WITH OPEN WOUND INTO THORAX
	860.2 - TRAUMATIC HEMOTHORAX WITHOUT OPEN WOUND INTO THORAX
	860.3 - TRAUMATIC HEMOTHORAX WITH OPEN WOUND INTO THORAX
	860.4 - TRAUMATIC PNEUMOHEMOTHORAX WITHOUT OPEN WOUND INTO THORAX
	860.5 - TRAUMATIC PNEUMOHEMOTHORAX WITH OPEN WOUND INTO THORAX
	862.0 - INJURY TO DIAPHRAGM WITHOUT OPEN WOUND INTO CAVITY
	862.1 - INJURY TO DIAPHRAGM WITH OPEN WOUND INTO CAVITY
	862.2 - INJURY TO OTHER SPECIFIED INTRATHORACIC ORGANS WITHOUT MENTION OF OPEN WOUND INTO CAVITY
	862.21 - INJURY TO BRONCHUS WITHOUT OPEN WOUND INTO CAVITY
	862.22 - INJURY TO ESOPHAGUS WITHOUT OPEN WOUND INTO CAVITY
	862.29 - INJURY TO OTHER SPECIFIED INTRATHORACIC ORGANS WITHOUT OPEN WOUND INTO CAVITY
	862.3 - INJURY TO OTHER SPECIFIED INTRATHORACIC ORGANS WITH OPEN WOUND INTO CAVITY
	862.31 - INJURY TO BRONCHUS WITH OPEN WOUND INTO CAVITY
	862.32 - INJURY TO ESOPHAGUS WITH OPEN WOUND INTO CAVITY
	862.39 - INJURY TO OTHER SPECIFIED INTRATHORACIC ORGANS WITH OPEN WOUND INTO CAVITY
	862.8 - INJURY TO MULTIPLE AND UNSPECIFIED INTRATHORACIC ORGANS WITHOUT OPEN WOUND INTO CAVITY
	862.9 - INJURY TO MULTIPLE AND UNSPECIFIED INTRATHORACIC ORGANS WITH OPEN WOUND INTO CAVITY
	863.0 - INJURY TO STOMACH WITHOUT OPEN WOUND INTO CAVITY
	863.1 - INJURY TO STOMACH WITH OPEN WOUND INTO CAVITY
	863.2 - INJURY TO SMALL INTESTINE WITHOUT MENTION OF OPEN WOUND INTO CAVITY
	863.20 - INJURY TO SMALL INTESTINE UNSPECIFIED SITE WITHOUT OPEN WOUND INTO CAVITY
	863.21 - INJURY TO DUODENUM WITHOUT OPEN WOUND INTO CAVITY
	863.29 - OTHER INJURY TO SMALL INTESTINE WITHOUT OPEN WOUND INTO CAVITY
	863.3 - INJURY TO SMALL INTESTINE WITH OPEN WOUND INTO CAVITY
	863.30 - INJURY TO SMALL INTESTINE UNSPECIFIED SITE WITH OPEN WOUND INTO CAVITY
	863.31 - INJURY TO DUODENUM WITH OPEN WOUND INTO CAVITY
	863.39 - OTHER INJURY TO SMALL INTESTINE WITH OPEN WOUND INTO CAVITY
	863.4 - INJURY TO COLON OR RECTUM WITHOUT MENTION OF OPEN WOUND INTO CAVITY
	863.40 - INJURY TO COLON UNSPECIFIED SITE WITHOUT OPEN WOUND INTO CAVITY
	863.41 - INJURY TO ASCENDING (RIGHT) COLON WITHOUT OPEN WOUND INTO CAVITY
	863.42 - INJURY TO TRANSVERSE COLON WITHOUT OPEN WOUND INTO CAVITY
	863.43 - INJURY TO DESCENDING (LEFT) COLON WITHOUT OPEN WOUND INTO CAVITY
	863.44 - INJURY TO SIGMOID COLON WITHOUT OPEN WOUND INTO CAVITY
	863.45 - INJURY TO RECTUM WITHOUT OPEN WOUND INTO CAVITY
	863.46 - INJURY TO MULTIPLE SITES IN COLON AND RECTUM WITHOUT OPEN WOUND INTO CAVITY
	863.49 - OTHER INJURY TO COLON AND RECTUM WITHOUT OPEN WOUND INTO CAVITY
	863.5 - INJURY TO COLON OR RECTUM WITH OPEN WOUND INTO CAVITY
	863.50 - INJURY TO COLON UNSPECIFIED SITE WITH OPEN WOUND INTO CAVITY
	863.51 - INJURY TO ASCENDING (RIGHT) COLON WITH OPEN WOUND INTO CAVITY
	863.52 - INJURY TO TRANSVERSE COLON WITH OPEN WOUND INTO CAVITY
	863.53 - INJURY TO DESCENDING (LEFT) COLON WITH OPEN WOUND INTO CAVITY
	863.54 - INJURY TO SIGMOID COLON WITH OPEN WOUND INTO CAVITY
	863.55 - INJURY TO RECTUM WITH OPEN WOUND INTO CAVITY
	863.56 - INJURY TO MULTIPLE SITES IN COLON AND RECTUM WITH OPEN WOUND INTO CAVITY
	863.59 - OTHER INJURY TO COLON AND RECTUM WITH OPEN WOUND INTO CAVITY
	863.8 - INJURY TO OTHER AND UNSPECIFIED GASTROINTESTINAL SITES WITHOUT MENTION OF OPEN WOUND INTO CAVITY
	863.80 - INJURY TO GASTROINTESTINAL TRACT UNSPECIFIED SITE WITHOUT OPEN WOUND INTO CAVITY
	863.81 - INJURY TO PANCREAS HEAD WITHOUT OPEN WOUND INTO CAVITY
	863.82 - INJURY TO PANCREAS BODY WITHOUT OPEN WOUND INTO CAVITY
	863.83 - INJURY TO PANCREAS TAIL WITHOUT OPEN WOUND INTO CAVITY
	863.84 - INJURY TO PANCREAS MULTIPLE AND UNSPECIFIED SITES WITHOUT OPEN WOUND INTO CAVITY
	863.85 - INJURY TO APPENDIX WITHOUT OPEN WOUND INTO CAVITY
	863.89 - INJURY TO OTHER AND UNSPECIFIED GASTROINTESTINAL SITES WITHOUT OPEN WOUND INTO CAVITY
	863.9 - INJURY TO OTHER AND UNSPECIFIED GASTROINTESTINAL SITES WITH OPEN WOUND INTO CAVITY
	863.90 - INJURY TO GASTROINTESTINAL TRACT UNSPECIFIED SITE WITH OPEN WOUND INTO CAVITY
	863.91 - INJURY TO PANCREAS HEAD WITH OPEN WOUND INTO CAVITY
	863.92 - INJURY TO PANCREAS BODY WITH OPEN WOUND INTO CAVITY
	863.93 - INJURY TO PANCREAS TAIL WITH OPEN WOUND INTO CAVITY
	863.94 - INJURY TO PANCREAS MULTIPLE AND UNSPECIFIED SITES WITH OPEN WOUND INTO CAVITY
	863.95 - INJURY TO APPENDIX WITH OPEN WOUND INTO CAVITY
	863.99 - INJURY TO OTHER AND UNSPECIFIED GASTROINTESTINAL SITES WITH OPEN WOUND INTO CAVITY
	864.0 - INJURY TO LIVER WITHOUT MENTION OF OPEN WOUND INTO CAVITY
	864.00 - UNSPECIFIED INJURY TO LIVER WITHOUT OPEN WOUND INTO CAVITY
	864.01 - HEMATOMA AND CONTUSION OF LIVER WITHOUT OPEN WOUND INTO CAVITY
	864.02 - LACERATION OF LIVER MINOR WITHOUT OPEN WOUND INTO CAVITY
	864.03 - LACERATION OF LIVER MODERATE WITHOUT OPEN WOUND INTO CAVITY
	864.04 - LACERATION OF LIVER MAJOR WITHOUT OPEN WOUND INTO CAVITY
	864.05 - LACERATION OF LIVER UNSPECIFIED WITHOUT OPEN WOUND INTO CAVITY
	864.09 - OTHER INJURY TO LIVER WITHOUT OPEN WOUND INTO CAVITY
	864.1 - INJURY TO LIVER WITH OPEN WOUND INTO CAVITY
	864.10 - UNSPECIFIED INJURY TO LIVER WITH OPEN WOUND INTO CAVITY
	864.11 - HEMATOMA AND CONTUSION OF LIVER WITH OPEN WOUND INTO CAVITY
	864.12 - LACERATION OF LIVER MINOR WITH OPEN WOUND INTO CAVITY
	864.13 - LACERATION OF LIVER MODERATE WITH OPEN WOUND INTO CAVITY
	864.14 - LACERATION OF LIVER MAJOR WITH OPEN WOUND INTO CAVITY
	864.15 - LACERATION OF LIVER UNSPECIFIED WITH OPEN WOUND INTO CAVITY
	864.19 - OTHER INJURY TO LIVER WITH OPEN WOUND INTO CAVITY
	865.0 - INJURY TO SPLEEN WITHOUT MENTION OF OPEN WOUND INTO CAVITY
	865.00 - UNSPECIFIED INJURY TO SPLEEN WITHOUT OPEN WOUND INTO CAVITY
	865.01 - HEMATOMA OF SPLEEN WITHOUT RUPTURE OF CAPSULE WITHOUT OPEN WOUND INTO CAVITY
	865.02 - CAPSULAR TEARS TO SPLEEN WITHOUT MAJOR DISRUPTION OF PARENCHYMA WITHOUT OPEN WOUND INTO CAVITY
	865.03 - LACERATION OF SPLEEN EXTENDING INTO PARENCHYMA WITHOUT OPEN WOUND INTO CAVITY
	865.04 - MASSIVE PARENCHYMAL DISRUPTION OF SPLEEN WITHOUT OPEN WOUND INTO CAVITY
	865.09 - OTHER INJURY INTO SPLEEN WITHOUT OPEN WOUND INTO CAVITY
	865.1 - INJURY TO SPLEEN WITH OPEN WOUND INTO CAVITY
	865.10 - UNSPECIFIED INJURY TO SPLEEN WITH OPEN WOUND INTO CAVITY
	865.11 - HEMATOMA OF SPLEEN WITHOUT RUPTURE OF CAPSULE WITH OPEN WOUND INTO CAVITY
	865.12 - CAPSULAR TEARS TO SPLEEN WITHOUT MAJOR DISRUPTION OF PARENCHYMA WITH OPEN WOUND INTO CAVITY
	865.13 - LACERATION OF SPLEEN EXTENDING INTO PARENCHYMA WITH OPEN WOUND INTO CAVITY
	865.14 - MASSIVE PARENCHYMA DISRUPTION OF SPLEEN WITH OPEN WOUND INTO CAVITY
	865.19 - OTHER INJURY TO SPLEEN WITH OPEN WOUND INTO CAVITY
	866.0 - INJURY TO KIDNEY WITHOUT MENTION OF OPEN WOUND INTO CAVITY
	866.00 - UNSPECIFIED INJURY TO KIDNEY WITHOUT OPEN WOUND INTO CAVITY
	866.01 - HEMATOMA OF KIDNEY WITHOUT RUPTURE OF CAPSULE WITHOUT OPEN WOUND INTO CAVITY
	866.02 - LACERATION OF KIDNEY WITHOUT OPEN WOUND INTO CAVITY
	866.03 - COMPLETE DISRUPTION OF KIDNEY PARENCHYMA WITHOUT OPEN WOUND INTO CAVITY
	866.1 - INJURY TO KIDNEY WITH OPEN WOUND INTO CAVITY
	866.10 - UNSPECIFIED INJURY TO KIDNEY WITH OPEN WOUND INTO CAVITY
	866.11 - HEMATOMA OF KIDNEY WITHOUT RUPTURE OF CAPSULE WITH OPEN WOUND INTO CAVITY
	866.12 - LACERATION OF KIDNEY WITH OPEN WOUND INTO CAVITY
	866.13 - COMPLETE DISRUPTION OF KIDNEY PARENCHYMA WITH OPEN WOUND INTO CAVITY
	868.0 - INJURY TO OTHER INTRA-ABDOMINAL ORGANS WITHOUT MENTION OF OPEN WOUND INTO CAVITY
	868.00 - INJURY TO UNSPECIFIED INTRA-ABDOMINAL ORGAN WITHOUT OPEN WOUND INTO CAVITY
	868.01 - INJURY TO ADRENAL GLAND WITHOUT OPEN WOUND INTO CAVITY
	868.02 - INJURY TO BILE DUCT AND GALLBLADDER WITHOUT OPEN WOUND INTO CAVITY
	868.03 - INJURY TO PERITONEUM WITHOUT OPEN WOUND INTO CAVITY
	868.04 - INJURY TO RETROPERITONEUM WITHOUT OPEN WOUND INTO CAVITY
	868.09 - INJURY TO OTHER AND MULTIPLE INTRA-ABDOMINAL ORGANS WITHOUT OPEN WOUND INTO CAVITY
	868.1 - INJURY TO OTHER INTRA-ABDOMINAL ORGANS WITH OPEN WOUND INTO CAVITY
	868.10 - INJURY TO UNSPECIFIED INTRA-ABDOMINAL ORGAN WITH OPEN WOUND INTO CAVITY
	868.11 - INJURY TO ADRENAL GLAND WITH OPEN WOUND INTO CAVITY
	868.12 - INJURY TO BILE DUCT AND GALLBLADDER WITH OPEN WOUND INTO CAVITY
	868.13 - INJURY TO PERITONEUM WITH OPEN WOUND INTO CAVITY
	868.14 - INJURY TO RETROPERITONEUM WITH OPEN WOUND INTO CAVITY
	868.19 - INJURY TO OTHER AND MULTIPLE INTRA-ABDOMINAL ORGANS WITH OPEN WOUND INTO CAVITY
	869.0 - INTERNAL INJURY TO UNSPECIFIED OR ILL-DEFINED ORGANS WITHOUT OPEN WOUND INTO CAVITY
	869.1 - INTERNAL INJURY TO UNSPECIFIED OR ILL-DEFINED ORGANS WITH OPEN WOUND INTO CAVITY
	870.0 - LACERATION OF SKIN OF EYELID AND PERIOCULAR AREA
	870.1 - LACERATION OF EYELID FULL-THICKNESS NOT INVOLVING LACRIMAL PASSAGES
	870.2 - LACERATION OF EYELID INVOLVING LACRIMAL PASSAGES
	870.3 - PENETRATING WOUND OF ORBIT WITHOUT FOREIGN BODY
	870.4 - PENETRATING WOUND OF ORBIT WITH FOREIGN BODY
	870.8 - OTHER SPECIFIED OPEN WOUNDS OF OCULAR ADNEXA
	870.9 - UNSPECIFIED OPEN WOUND OF OCULAR ADNEXA
	873.0 - OPEN WOUND OF SCALP WITHOUT COMPLICATION
	873.1 - OPEN WOUND OF SCALP COMPLICATED
	873.2 - OPEN WOUND OF NOSE WITHOUT MENTION OF COMPLICATION
	873.20 - OPEN WOUND OF NOSE UNSPECIFIED SITE UNCOMPLICATED
	873.21 - OPEN WOUND OF NASAL SEPTUM UNCOMPLICATED
	873.22 - OPEN WOUND OF NASAL CAVITY UNCOMPLICATED
	873.23 - OPEN WOUND OF NASAL SINUS UNCOMPLICATED
	873.29 - OPEN WOUND OF MULTIPLE SITES UNCOMPLICATED
	873.3 - OPEN WOUND OF NOSE COMPLICATED
	873.30 - OPEN WOUND OF NOSE UNSPECIFIED SITE COMPLICATED
	873.31 - OPEN WOUND OF NASAL SEPTUM COMPLICATED
	873.32 - OPEN WOUND OF NASAL CAVITY COMPLICATED
	873.33 - OPEN WOUND OF NASAL SINUS COMPLICATED
	873.39 - OPEN WOUND OF MULTIPLE SITES COMPLICATED
	873.4 - OPEN WOUND OF FACE WITHOUT MENTION OF COMPLICATION
	873.40 - OPEN WOUND OF FACE UNSPECIFIED SITE UNCOMPLICATED
	873.41 - OPEN WOUND OF CHEEK UNCOMPLICATED
	873.42 - OPEN WOUND OF FOREHEAD UNCOMPLICATED
	873.43 - OPEN WOUND OF LIP UNCOMPLICATED
	873.44 - OPEN WOUND OF JAW UNCOMPLICATED
	873.49 - OPEN WOUND OF OTHER AND MULTIPLE SITES UNCOMPLICATED
	873.5 - OPEN WOUND OF FACE COMPLICATED
	873.50 - OPEN WOUND OF FACE UNSPECIFIED SITE COMPLICATED
	873.51 - OPEN WOUND OF CHEEK COMPLICATED
	873.52 - OPEN WOUND OF FOREHEAD COMPLICATED
	873.53 - OPEN WOUND OF LIP COMPLICATED
	873.54 - OPEN WOUND OF JAW COMPLICATED
	873.59 - OPEN WOUND OF OTHER AND MULTIPLE SITES COMPLICATED
	873.6 - OPEN WOUND OF INTERNAL STRUCTURES OF MOUTH WITHOUT MENTION OF COMPLICATION
	873.60 - OPEN WOUND OF MOUTH UNSPECIFIED SITE UNCOMPLICATED
	873.61 - OPEN WOUND OF BUCCAL MUCOSA UNCOMPLICATED
	873.62 - OPEN WOUND OF GUM (ALVEOLAR PROCESS) UNCOMPLICATED
	873.63 - OPEN WOUND OF TOOTH (BROKEN) (FRACTURED) (DUE TO TRAUMA) WITHOUT MENTION OF COMPLICATION
	873.64 - OPEN WOUND OF TONGUE AND FLOOR OF MOUTH UNCOMPLICATED
	873.65 - OPEN WOUND OF PALATE UNCOMPLICATED
	873.69 - OPEN WOUND OF OTHER AND MULTIPLE SITES UNCOMPLICATED
	873.7 - OPEN WOUND OF INTERNAL STRUCTURE OF MOUTH COMPLICATED
	873.70 - OPEN WOUND OF MOUTH UNSPECIFIED SITE COMPLICATED
	873.71 - OPEN WOUND OF BUCCAL MUCOSA COMPLICATED
	873.72 - OPEN WOUND OF GUM (ALVEOLAR PROCESS) COMPLICATED
	873.73 - OPEN WOUND OF TOOTH (BROKEN) (FRACTURED) (DUE TO TRAUMA) COMPLICATED
	873.74 - OPEN WOUND OF TONGUE AND FLOOR OF MOUTH COMPLICATED
	873.75 - OPEN WOUND OF PALATE COMPLICATED
	873.79 - OPEN WOUND OF OTHER AND MULTIPLE SITES COMPLICATED
	873.8 - OTHER AND UNSPECIFIED OPEN WOUND OF HEAD WITHOUT COMPLICATION
	873.9 - OTHER AND UNSPECIFIED OPEN WOUND OF HEAD COMPLICATED
	878.0 - OPEN WOUND OF PENIS WITHOUT COMPLICATION
	878.1 - OPEN WOUND OF PENIS COMPLICATED
	878.2 - OPEN WOUND OF SCROTUM AND TESTES WITHOUT COMPLICATION
	878.3 - OPEN WOUND OF SCROTUM AND TESTES COMPLICATED
	878.4 - OPEN WOUND OF VULVA WITHOUT COMPLICATION
	878.5 - OPEN WOUND OF VULVA COMPLICATED
	878.6 - OPEN WOUND OF VAGINA WITHOUT COMPLICATION
	878.7 - OPEN WOUND OF VAGINA COMPLICATED
	878.8 - OPEN WOUND OF OTHER AND UNSPECIFIED PARTS OF GENITAL ORGANS WITHOUT COMPLICATION
	878.9 - OPEN WOUND OF OTHER AND UNSPECIFIED PARTS OF GENITAL ORGANS COMPLICATED
	879.0 - OPEN WOUND OF BREAST WITHOUT COMPLICATION
	879.1 - OPEN WOUND OF BREAST COMPLICATED
	879.2 - OPEN WOUND OF ABDOMINAL WALL ANTERIOR WITHOUT COMPLICATION
	879.3 - OPEN WOUND OF ABDOMINAL WALL ANTERIOR COMPLICATED
	879.4 - OPEN WOUND OF ABDOMINAL WALL LATERAL WITHOUT COMPLICATION
	879.5 - OPEN WOUND OF ABDOMINAL WALL LATERAL COMPLICATED
	879.6 - OPEN WOUND OF OTHER AND UNSPECIFIED PARTS OF TRUNK WITHOUT COMPLICATION
	879.7 - OPEN WOUND OF OTHER AND UNSPECIFIED PARTS OF TRUNK COMPLICATED
	879.8 - OPEN WOUND(S) (MULTIPLE) OF UNSPECIFIED SITE(S) WITHOUT COMPLICATION
	879.9 - OPEN WOUND(S) (MULTIPLE) OF UNSPECIFIED SITE(S) COMPLICATED
	880.0 - OPEN WOUND OF SHOULDER AND UPPER ARM WITHOUT MENTION OF COMPLICATION
	880.00 - OPEN WOUND OF SHOULDER REGION WITHOUT COMPLICATION
	880.01 - OPEN WOUND OF SCAPULAR REGION WITHOUT COMPLICATION
	880.02 - OPEN WOUND OF AXILLARY REGION WITHOUT COMPLICATION
	880.03 - OPEN WOUND OF UPPER ARM WITHOUT COMPLICATION
	880.09 - OPEN WOUND OF MULTIPLE SITES OF SHOULDER AND UPPER ARM WITHOUT COMPLICATION
	880.1 - OPEN WOUND OF SHOULDER AND UPPER ARM COMPLICATED
	880.10 - OPEN WOUND OF SHOULDER REGION COMPLICATED
	880.11 - OPEN WOUND OF SCAPULAR REGION COMPLICATED
	880.12 - OPEN WOUND OF AXILLARY REGION COMPLICATED
	880.13 - OPEN WOUND OF UPPER ARM COMPLICATED
	880.19 - OPEN WOUND OF MULTIPLE SITES OF SHOULDER AND UPPER ARM COMPLICATED
	880.2 - OPEN WOUND OF SHOULDER AND UPPER ARM WITH TENDON INVOLVEMENT
	880.20 - OPEN WOUND OF SHOULDER REGION WITH TENDON INVOLVEMENT
	880.21 - OPEN WOUND OF SCAPULAR REGION WITH TENDON INVOLVEMENT
	880.22 - OPEN WOUND OF AXILLARY REGION WITH TENDON INVOLVEMENT
	880.23 - OPEN WOUND OF UPPER ARM WITH TENDON INVOLVEMENT
	880.29 - OPEN WOUND OF MULTIPLE SITES OF SHOULDER AND UPPER ARM WITH TENDON INVOLVEMENT
	882.0 - OPEN WOUND OF HAND EXCEPT FINGERS ALONE WITHOUT COMPLICATION
	882.1 - OPEN WOUND OF HAND EXCEPT FINGERS ALONE COMPLICATED
	882.2 - OPEN WOUND OF HAND EXCEPT FINGERS ALONE WITH TENDON INVOLVEMENT
	883.0 - OPEN WOUND OF FINGERS WITHOUT COMPLICATION
	883.1 - OPEN WOUND OF FINGERS COMPLICATED
	883.2 - OPEN WOUND OF FINGERS WITH TENDON INVOLVEMENT
	884.0 - MULTIPLE AND UNSPECIFIED OPEN WOUND OF UPPER LIMB WITHOUT COMPLICATION
	884.1 - MULTIPLE AND UNSPECIFIED OPEN WOUND OF UPPER LIMB COMPLICATED
	884.2 - MULTIPLE AND UNSPECIFIED OPEN WOUND OF UPPER LIMB WITH TENDON INVOLVEMENT
	885.0 - TRAUMATIC AMPUTATION OF THUMB (COMPLETE) PARTIAL) WITHOUT COMPLICATION
	885.1 - TRAUMATIC AMPUTATION OF THUMB (COMPLETE) PARTIAL) COMPLICATED
	886.0 - TRAUMATIC AMPUTATION OF OTHER FINGER(S) (COMPLETE) (PARTIAL) WITHOUT COMPLICATION
	886.1 - TRAUMATIC AMPUTATION OF OTHER FINGER(S) (COMPLETE) (PARTIAL) COMPLICATED
	887.0 - TRAUMATIC AMPUTATION OF ARM AND HAND (COMPLETE) (PARTIAL) UNILATERAL BELOW ELBOW WITHOUT COMPLICATION
	887.1 - TRAUMATIC AMPUTATION OF ARM AND HAND (COMPLETE) (PARTIAL) UNILATERAL BELOW ELBOW COMPLICATED
	887.2 - TRAUMATIC AMPUTATION OF ARM AND HAND (COMPLETE) (PARTIAL) UNILATERAL AT OR ABOVE ELBOW WITHOUT COMPLICATION
	887.3 - TRAUMATIC AMPUTATION OF ARM AND HAND (COMPLETE) (PARTIAL) UNILATERAL AT OR ABOVE ELBOW COMPLICATED
	887.4 - TRAUMATIC AMPUTATION OF ARM AND HAND (COMPLETE) (PARTIAL) UNILATERAL LEVEL NOT SPECIFIED WITHOUT COMPLICATION
	887.5 - TRAUMATIC AMPUTATION OF ARM AND HAND (COMPLETE) (PARTIAL) UNILATERAL LEVEL NOT SPECIFIED COMPLICATED
	887.6 - TRAUMATIC AMPUTATION OF ARM AND HAND (COMPLETE) (PARTIAL) BILATERAL (ANY LEVEL) WITHOUT COMPLICATION
	887.7 - TRAUMATIC AMPUTATION OF ARM AND HAND (COMPLETE) (PARTIAL) BILATERAL (ANY LEVEL) COMPLICATED
	890.0 - OPEN WOUND OF HIP AND THIGH WITHOUT COMPLICATION
	890.1 - OPEN WOUND OF HIP AND THIGH COMPLICATED
	890.2 - OPEN WOUND OF HIP AND THIGH WITH TENDON INVOLVEMENT
	892.0 - OPEN WOUND OF FOOT EXCEPT TOE(S) ALONE WITHOUT COMPLICATION
	892.1 - OPEN WOUND OF FOOT EXCEPT TOE(S) ALONE COMPLICATED
	892.2 - OPEN WOUND OF FOOT EXCEPT TOE(S) ALONE WITH TENDON INVOLVEMENT
	893.0 - OPEN WOUND OF TOE(S) WITHOUT COMPLICATION
	893.1 - OPEN WOUND OF TOE(S) COMPLICATED
	893.2 - OPEN WOUND OF TOE(S) WITH TENDON INVOLVEMENT
	894.0 - MULTIPLE AND UNSPECIFIED OPEN WOUND OF LOWER LIMB WITHOUT COMPLICATION
	894.1 - MULTIPLE AND UNSPECIFIED OPEN WOUND OF LOWER LIMB COMPLICATED
	894.2 - MULTIPLE AND UNSPECIFIED OPEN WOUND OF LOWER LIMB WITH TENDON INVOLVEMENT
	895.0 - TRAUMATIC AMPUTATION OF TOE(S) (COMPLETE) (PARTIAL) WITHOUT COMPLICATION
	895.1 - TRAUMATIC AMPUTATION OF TOE(S) (COMPLETE) (PARTIAL) COMPLICATED
	896.0 - TRAUMATIC AMPUTATION OF FOOT (COMPLETE) (PARTIAL) UNILATERAL WITHOUT COMPLICATION
	896.1 - TRAUMATIC AMPUTATION OF FOOT (COMPLETE) (PARTIAL) UNILATERAL COMPLICATED
	896.2 - TRAUMATIC AMPUTATION OF FOOT (COMPLETE) (PARTIAL) BILATERAL WITHOUT COMPLICATION
	896.3 - TRAUMATIC AMPUTATION OF FOOT (COMPLETE) (PARTIAL) BILATERAL COMPLICATED
	900.0 - INJURY TO CAROTID ARTERY
	900.00 - INJURY TO CAROTID ARTERY UNSPECIFIED
	900.01 - INJURY TO COMMON CAROTID ARTERY
	900.02 - INJURY TO EXTERNAL CAROTID ARTERY
	900.03 - INJURY TO INTERNAL CAROTID ARTERY
	900.1 - INJURY TO INTERNAL JUGULAR VEIN
	900.8 - INJURY TO OTHER SPECIFIED BLOOD VESSELS OF HEAD AND NECK
	900.81 - INJURY TO EXTERNAL JUGULAR VEIN
	900.82 - INJURY TO MULTIPLE BLOOD VESSELS OF HEAD AND NECK
	900.89 - INJURY TO OTHER SPECIFIED BLOOD VESSELS OF HEAD AND NECK
	900.9 - INJURY TO UNSPECIFIED BLOOD VESSEL OF HEAD AND NECK
	902.0 - INJURY TO ABDOMINAL AORTA
	902.1 - INJURY TO INFERIOR VENA CAVA
	902.10 - INJURY TO INFERIOR VENA CAVA UNSPECIFIED
	902.11 - INJURY TO HEPATIC VEINS
	902.19 - INJURY TO OTHER SPECIFIED BRANCHES OF INFERIOR VENA CAVA
	902.2 - INJURY TO CELIAC AND MESENTERIC ARTERIES
	902.20 - INJURY TO CELIAC AND MESENTERIC ARTERIES UNSPECIFIED
	902.21 - INJURY TO GASTRIC ARTERY
	902.22 - INJURY TO HEPATIC ARTERY
	902.23 - INJURY TO SPLENIC ARTERY
	902.24 - INJURY TO OTHER SPECIFIED BRANCHES OF CELIAC AXIS
	902.25 - INJURY TO SUPERIOR MESENTERIC ARTERY (TRUNK)
	902.26 - INJURY TO PRIMARY BRANCHES OF SUPERIOR MESENTERIC ARTERY
	902.27 - INJURY TO INFERIOR MESENTERIC ARTERY
	902.29 - INJURY TO OTHER CELIAC AND MESENTERIC ARTERIES
	902.3 - INJURY TO PORTAL AND SPLENIC VEINS
	902.31 - INJURY TO SUPERIOR MESENTERIC VEIN AND PRIMARY SUBDIVISIONS
	902.32 - INJURY TO INFERIOR MESENTERIC VEIN
	902.33 - INJURY TO PORTAL VEIN
	902.34 - INJURY TO SPLENIC VEIN
	902.39 - INJURY TO OTHER PORTAL AND SPLENIC VEINS
	902.4 - INJURY TO RENAL BLOOD VESSELS
	902.40 - INJURY TO RENAL VESSEL(S) UNSPECIFIED
	902.41 - INJURY TO RENAL ARTERY
	902.42 - INJURY TO RENAL VEIN
	902.49 - INJURY TO OTHER RENAL BLOOD VESSELS
	902.5 - INJURY TO ILIAC BLOOD VESSELS
	902.50 - INJURY TO ILIAC VESSEL(S) UNSPECIFIED
	902.51 - INJURY TO HYPOGASTRIC ARTERY
	902.52 - INJURY TO HYPOGASTRIC VEIN
	902.53 - INJURY TO ILIAC ARTERY
	902.54 - INJURY TO ILIAC VEIN
	902.55 - INJURY TO UTERINE ARTERY
	902.56 - INJURY TO UTERINE VEIN
	902.59 - INJURY TO OTHER ILIAC BLOOD VESSELS
	902.8 - INJURY TO OTHER SPECIFIED BLOOD VESSELS OF ABDOMEN AND PELVIS
	902.81 - INJURY TO OVARIAN ARTERY
	902.82 - INJURY TO OVARIAN VEIN
	902.87 - INJURY TO MULTIPLE BLOOD VESSELS OF ABDOMEN AND PELVIS
	902.89 - INJURY TO OTHER SPECIFIED BLOOD VESSELS OF ABDOMEN AND PELVIS
	902.9 - INJURY TO UNSPECIFIED BLOOD VESSEL OF ABDOMEN AND PELVIS
	903.0 - INJURY TO AXILLARY BLOOD VESSELS
	903.00 - INJURY TO AXILLARY VESSEL(S) UNSPECIFIED
	903.01 - INJURY TO AXILLARY ARTERY
	903.02 - INJURY TO AXILLARY VEIN
	903.1 - INJURY TO BRACHIAL BLOOD VESSELS
	903.2 - INJURY TO RADIAL BLOOD VESSELS
	903.3 - INJURY TO ULNAR BLOOD VESSELS
	903.4 - INJURY TO PALMAR ARTERY
	903.5 - INJURY TO DIGITAL BLOOD VESSELS
	903.8 - INJURY TO OTHER SPECIFIED BLOOD VESSELS OF UPPER EXTREMITY
	903.9 - INJURY TO UNSPECIFIED BLOOD VESSEL OF UPPER EXTREMITY
	904.0 - INJURY TO COMMON FEMORAL ARTERY
	904.1 - INJURY TO SUPERFICIAL FEMORAL ARTERY
	904.2 - INJURY TO FEMORAL VEINS
	904.3 - INJURY TO SAPHENOUS VEINS
	904.4 - INJURY TO POPLITEAL BLOOD VESSELS
	904.40 - INJURY TO POPLITEAL VESSEL(S) UNSPECIFIED
	904.41 - INJURY TO POPLITEAL ARTERY
	904.42 - INJURY TO POPLITEAL VEIN
	904.5 - INJURY TO TIBIAL BLOOD VESSELS
	904.50 - INJURY TO TIBIAL VESSEL(S) UNSPECIFIED
	904.51 - INJURY TO ANTERIOR TIBIAL ARTERY
	904.52 - INJURY TO ANTERIOR TIBIAL VEIN
	904.53 - INJURY TO POSTERIOR TIBIAL ARTERY
	904.54 - INJURY TO POSTERIOR TIBIAL VEIN
	904.6 - INJURY TO DEEP PLANTAR BLOOD VESSELS
	904.7 - INJURY TO OTHER SPECIFIED BLOOD VESSELS OF LOWER EXTREMITY
	904.8 - INJURY TO UNSPECIFIED BLOOD VESSEL OF LOWER EXTREMITY
	904.9 - INJURY TO BLOOD VESSELS OF UNSPECIFIED SITE
	The occurrence of Outpatient with the following attributes:
	Diagnosis Code (Any Position), ICD-9 is any of: { "850.0", "850.1", "850.11", "850.12", "850.2", "850.3", "850.4", "850.5", "850.9", "852.0", "852.00", "852.01", "852.02", "852.03", "852.04", "852.05", "852.06", "852.09", "852.1", "852.10", "852.11", "852.12", "852.13", "852.14", "852.15", "852.16", "852.19", "852.2", "852.20", "852.21", "852.22", "852.23", "852.24", "852.25", "852.26", "852.29",…
	850.0 - CONCUSSION WITH NO LOSS OF CONSCIOUSNESS
	850.1 - CONCUSSION WITH BRIEF LOSS OF CONSCIOUSNESS
	850.11 - CONCUSSION WITH LOSS OF CONSCIOUSNESS OF 30 MINUTES OR LESS
	850.12 - CONCUSSION WITH LOSS OF CONSCIOUSNESS FROM 31 TO 59 MINUTES
	850.2 - CONCUSSION WITH MODERATE LOSS OF CONSCIOUSNESS
	850.3 - CONCUSSION WITH PROLONGED LOSS OF CONSCIOUSNESS AND RETURN TO PRE-EXISTING CONSCIOUS LEVEL
	850.4 - CONCUSSION WITH PROLONGED LOSS OF CONSCIOUSNESS WITHOUT RETURN TO PRE-EXISTING CONSCIOUS LEVEL
	850.5 - CONCUSSION WITH LOSS OF CONSCIOUSNESS OF UNSPECIFIED DURATION
	850.9 - CONCUSSION UNSPECIFIED
	852.0 - SUBARACHNOID HEMORRHAGE FOLLOWING INJURY WITHOUT MENTION OF OPEN INTRACRANIAL WOUND
	852.00 - SUBARACHNOID HEMORRHAGE FOLLOWING INJURY WITHOUT OPEN INTRACRANIAL WOUND WITH STATE OF CONSCIOUSNESS UNSPECIFIED
	852.01 - SUBARACHNOID HEMORRHAGE FOLLOWING INJURY WITHOUT OPEN INTRACRANIAL WOUND WITH NO LOSS OF CONSCIOUSNESS
	852.02 - SUBARACHNOID HEMORRHAGE FOLLOWING INJURY WITHOUT OPEN INTRACRANIAL WOUND WITH BRIEF (LESS THAN ONE HOUR) LOSS OF CONSCIOUSNESS
	852.03 - SUBARACHNOID HEMORRHAGE FOLLOWING INJURY WITHOUT OPEN INTRACRANIAL WOUND WITH MODERATE (1-24 HOURS) LOSS OF CONSCIOUSNESS
	852.04 - SUBARACHNOID HEMORRHAGE FOLLOWING INJURY WITHOUT OPEN INTRACRANIAL WOUND WITH PROLONGED (MORE THAN 24 HOURS) LOSS OF CONSCIOUSNESS AND RETURN TO PRE-EXISTING CONSCIOUS LEVEL
	852.05 - SUBARACHNOID HEMORRHAGE FOLLOWING INJURY WITHOUT OPEN INTRACRANIAL WOUND WITH PROLONGED (MORE THAN 24 HOURS) LOSS OF CONSCIOUSNESS WITHOUT RETURN TO PRE-EXISTING CONSCIOUS LEVEL
	852.06 - SUBARACHNOID HEMORRHAGE FOLLOWING INJURY WITHOUT OPEN INTRACRANIAL WOUND WITH LOSS OF CONSCIOUSNESS OF UNSPECIFIED DURATION
	852.09 - SUBARACHNOID HEMORRHAGE FOLLOWING INJURY WITHOUT OPEN INTRACRANIAL WOUND WITH CONCUSSION UNSPECIFIED
	852.1 - SUBARACHNOID HEMORRHAGE FOLLOWING INJURY WITH OPEN INTRACRANIAL WOUND
	852.10 - SUBARACHNOID HEMORRHAGE FOLLOWING INJURY WITH OPEN INTRACRANIAL WOUND WITH STATE OF CONSCIOUSNESS UNSPECIFIED
	852.11 - SUBARACHNOID HEMORRHAGE FOLLOWING INJURY WITH OPEN INTRACRANIAL WOUND WITH NO LOSS OF CONSCIOUSNESS
	852.12 - SUBARACHNOID HEMORRHAGE FOLLOWING INJURY WITH OPEN INTRACRANIAL WOUND WITH BRIEF (LESS THAN ONE HOUR) LOSS OF CONSCIOUSNESS
	852.13 - SUBARACHNOID HEMORRHAGE FOLLOWING INJURY WITH OPEN INTRACRANIAL WOUND WITH MODERATE (1-24 HOURS) LOSS OF CONSCIOUSNESS
	852.14 - SUBARACHNOID HEMORRHAGE FOLLOWING INJURY WITH OPEN INTRACRANIAL WOUND WITH PROLONGED (MORE THAN 24 HOURS) LOSS OF CONSCIOUSNESS AND RETURN TO PRE-EXISTING CONSCIOUS LEVEL
	852.15 - SUBARACHNOID HEMORRHAGE FOLLOWING INJURY WITH OPEN INTRACRANIAL WOUND WITH PROLONGED (MORE THAN 24 HOURS) LOSS OF CONSCIOUSNESS WITHOUT RETURN TO PRE-EXISTING CONSCIOUS LEVEL
	852.16 - SUBARACHNOID HEMORRHAGE FOLLOWING INJURY WITH OPEN INTRACRANIAL WOUND WITH LOSS OF CONSCIOUSNESS OF UNSPECIFIED DURATION
	852.19 - SUBARACHNOID HEMORRHAGE FOLLOWING INJURY WITH OPEN INTRACRANIAL WOUND WITH CONCUSSION UNSPECIFIED
	852.2 - SUBDURAL HEMORRHAGE FOLLOWING INJURY WITHOUT MENTION OF OPEN INTRACRANIAL WOUND
	852.20 - SUBDURAL HEMORRHAGE FOLLOWING INJURY WITHOUT OPEN INTRACRANIAL WOUND WITH STATE OF CONSCIOUSNESS UNSPECIFIED
	852.21 - SUBDURAL HEMORRHAGE FOLLOWING INJURY WITHOUT OPEN INTRACRANIAL WOUND WITH NO LOSS OF CONSCIOUSNESS
	852.22 - SUBDURAL HEMORRHAGE FOLLOWING INJURY WITHOUT OPEN INTRACRANIAL WOUND WITH BRIEF (LESS THAN ONE HOUR) LOSS OF CONSCIOUSNESS
	852.23 - SUBDURAL HEMORRHAGE FOLLOWING INJURY WITHOUT OPEN INTRACRANIAL WOUND WITH MODERATE (1-24 HOURS) LOSS OF CONSCIOUSNESS
	852.24 - SUBDURAL HEMORRHAGE FOLLOWING INJURY WITHOUT OPEN INTRACRANIAL WOUND WITH PROLONGED (MORE THAN 24 HOURS) LOSS OF CONSCIOUSNESS AND RETURN TO PRE-EXISTING CONSCIOUS LEVEL
	852.25 - SUBDURAL HEMORRHAGE FOLLOWING INJURY WITHOUT OPEN INTRACRANIAL WOUND WITH PROLONGED (MORE THAN 24 HOURS) LOSS OF CONSCIOUSNESS WITHOUT RETURN TO PRE-EXISTING CONSCIOUS LEVEL
	852.26 - SUBDURAL HEMORRHAGE FOLLOWING INJURY WITHOUT OPEN INTRACRANIAL WOUND WITH LOSS OF CONSCIOUSNESS OF UNSPECIFIED DURATION
	852.29 - SUBDURAL HEMORRHAGE FOLLOWING INJURY WITHOUT OPEN INTRACRANIAL WOUND WITH CONCUSSION UNSPECIFIED
	852.3 - SUBDURAL HEMORRHAGE FOLLOWING INJURY WITH OPEN INTRACRANIAL WOUND
	852.30 - SUBDURAL HEMORRHAGE FOLLOWING INJURY WITH OPEN INTRACRANIAL WOUND WITH STATE OF CONSCIOUSNESS UNSPECIFIED
	852.31 - SUBDURAL HEMORRHAGE FOLLOWING INJURY WITH OPEN INTRACRANIAL WOUND WITH NO LOSS OF CONSCIOUSNESS
	852.32 - SUBDURAL HEMORRHAGE FOLLOWING INJURY WITH OPEN INTRACRANIAL WOUND WITH BRIEF (LESS THAN ONE HOUR) LOSS OF CONSCIOUSNESS
	852.33 - SUBDURAL HEMORRHAGE FOLLOWING INJURY WITH OPEN INTRACRANIAL WOUND WITH MODERATE (1-24 HOURS) LOSS OF CONSCIOUSNESS
	852.34 - SUBDURAL HEMORRHAGE FOLLOWING INJURY WITH OPEN INTRACRANIAL WOUND WITH PROLONGED (MORE THAN 24 HOURS) LOSS OF CONSCIOUSNESS AND RETURN TO PRE-EXISTING CONSCIOUS LEVEL
	852.35 - SUBDURAL HEMORRHAGE FOLLOWING INJURY WITH OPEN INTRACRANIAL WOUND WITH PROLONGED (MORE THAN 24 HOURS) LOSS OF CONSCIOUSNESS WITHOUT RETURN TO PRE-EXISTING CONSCIOUS LEVEL
	852.36 - SUBDURAL HEMORRHAGE FOLLOWING INJURY WITH OPEN INTRACRANIAL WOUND WITH LOSS OF CONSCIOUSNESS OF UNSPECIFIED DURATION
	852.39 - SUBDURAL HEMORRHAGE FOLLOWING INJURY WITH OPEN INTRACRANIAL WOUND WITH CONCUSSION UNSPECIFIED
	852.4 - EXTRADURAL HEMORRHAGE FOLLOWING INJURY WITHOUT MENTION OF OPEN INTRACRANIAL WOUND
	852.40 - EXTRADURAL HEMORRHAGE FOLLOWING INJURY WITHOUT OPEN INTRACRANIAL WOUND WITH STATE OF CONSCIOUSNESS UNSPECIFIED
	852.41 - EXTRADURAL HEMORRHAGE FOLLOWING INJURY WITHOUT OPEN INTRACRANIAL WOUND WITH NO LOSS OF CONSCIOUSNESS
	852.42 - EXTRADURAL HEMORRHAGE FOLLOWING INJURY WITHOUT OPEN INTRACRANIAL WOUND WITH BRIEF (LESS THAN 1 HOUR) LOSS OF CONSCIOUSNESS
	852.43 - EXTRADURAL HEMORRHAGE FOLLOWING INJURY WITHOUT OPEN INTRACRANIAL WOUND WITH MODERATE (1-24 HOURS) LOSS OF CONSCIOUSNESS
	852.44 - EXTRADURAL HEMORRHAGE FOLLOWING INJURY WITHOUT OPEN INTRACRANIAL WOUND WITH PROLONGED (MORE THAN 24 HOURS) LOSS OF CONSCIOUSNESS AND RETURN TO PRE-EXISTING CONSCIOUS LEVEL
	852.45 - EXTRADURAL HEMORRHAGE FOLLOWING INJURY WITHOUT OPEN INTRACRANIAL WOUND WITH PROLONGED (MORE THAN 24 HOURS) LOSS OF CONSCIOUSNESS WITHOUT RETURN TO PRE-EXISTING CONSCIOUS LEVEL
	852.46 - EXTRADURAL HEMORRHAGE FOLLOWING INJURY WITHOUT OPEN INTRACRANIAL WOUND WITH LOSS OF CONSCIOUSNESS OF UNSPECIFIED DURATION
	852.49 - EXTRADURAL HEMORRHAGE FOLLOWING INJURY WITHOUT OPEN INTRACRANIAL WOUND WITH CONCUSSION UNSPECIFIED
	852.5 - EXTRADURAL HEMORRHAGE FOLLOWING INJURY WITH OPEN INTRACRANIAL WOUND
	852.50 - EXTRADURAL HEMORRHAGE FOLLOWING INJURY WITH OPEN INTRACRANIAL WOUND WITH STATE OF CONSCIOUSNESS UNSPECIFIED
	852.51 - EXTRADURAL HEMORRHAGE FOLLOWING INJURY WITH OPEN INTRACRANIAL WOUND WITH NO LOSS OF CONSCIOUSNESS
	852.52 - EXTRADURAL HEMORRHAGE FOLLOWING INJURY WITH OPEN INTRACRANIAL WOUND WITH BRIEF (LESS THAN ONE HOUR) LOSS OF CONSCIOUSNESS
	852.53 - EXTRADURAL HEMORRHAGE FOLLOWING INJURY WITH OPEN INTRACRANIAL WOUND WITH MODERATE (1-24 HOURS) LOSS OF CONSCIOUSNESS
	852.54 - EXTRADURAL HEMORRHAGE FOLLOWING INJURY WITH OPEN INTRACRANIAL WOUND WITH PROLONGED (MORE THAN 24 HOURS) LOSS OF CONSCIOUSNESS AND RETURN TO PRE-EXISTING CONSCIOUS LEVEL
	852.55 - EXTRADURAL HEMORRHAGE FOLLOWING INJURY WITH OPEN INTRACRANIAL WOUND WITH PROLONGED (MORE THAN 24 HOURS) LOSS OF CONSCIOUSNESS WITHOUT RETURN TO PRE-EXISTING CONSCIOUS LEVEL
	852.56 - EXTRADURAL HEMORRHAGE FOLLOWING INJURY WITH OPEN INTRACRANIAL WOUND WITH LOSS OF CONSCIOUSNESS OF UNSPECIFIED DURATION
	852.59 - EXTRADURAL HEMORRHAGE FOLLOWING INJURY WITH OPEN INTRACRANIAL WOUND WITH CONCUSSION UNSPECIFIED
	853.0 - OTHER AND UNSPECIFIED INTRACRANIAL HEMORRHAGE FOLLOWING INJURY WITHOUT MENTION OF OPEN INTRACRANIAL WOUND
	853.00 - OTHER AND UNSPECIFIED INTRACRANIAL HEMORRHAGE FOLLOWING INJURY WITHOUT OPEN INTRACRANIAL WOUND WITH STATE OF CONSCIOUSNESS UNSPECIFIED
	853.01 - OTHER AND UNSPECIFIED INTRACRANIAL HEMORRHAGE FOLLOWING INJURY WITHOUT OPEN INTRACRANIAL WOUND WITH NO LOSS OF CONSCIOUSNESS
	853.02 - OTHER AND UNSPECIFIED INTRACRANIAL HEMORRHAGE FOLLOWING INJURY WITHOUT OPEN INTRACRANIAL WOUND WITH BRIEF (LESS THAN ONE HOUR) LOSS OF CONSCIOUSNESS
	853.03 - OTHER AND UNSPECIFIED INTRACRANIAL HEMORRHAGE FOLLOWING INJURY WITHOUT OPEN INTRACRANIAL WOUND WITH MODERATE (1-24 HOURS) LOSS OF CONSCIOUSNESS
	853.04 - OTHER AND UNSPECIFIED INTRACRANIAL HEMORRHAGE FOLLOWING INJURY WITHOUT OPEN INTRACRANIAL WOUND WITH PROLONGED (MORE THAN 24 HOURS) LOSS OF CONSCIOUSNESS AND RETURN TO PRE-EXISTING CONSCIOUS LEVEL
	853.05 - OTHER AND UNSPECIFIED INTRACRANIAL HEMORRHAGE FOLLOWING INJURY WITHOUT OPEN INTRACRANIAL WOUND WITH PROLONGED (MORE THAN 24 HOURS) LOSS OF CONSCIOUSNESS WITHOUT RETURN TO PRE-EXISTING CONSCIOUS LEVEL
	853.06 - OTHER AND UNSPECIFIED INTRACRANIAL HEMORRHAGE FOLLOWING INJURY WITHOUT OPEN INTRACRANIAL WOUND WITH LOSS OF CONSCIOUSNESS OF UNSPECIFIED
	853.09 - OTHER AND UNSPECIFIED INTRACRANIAL HEMORRHAGE FOLLOWING INJURY WITHOUT OPEN INTRACRANIAL WOUND WITH CONCUSSION UNSPECIFIED
	853.1 - OTHER AND UNSPECIFIED INTRACRANIAL HEMORRHAGE FOLLOWING INJURY WITH OPEN INTRACRANIAL WOUND
	853.10 - OTHER AND UNSPECIFIED INTRACRANIAL HEMORRHAGE FOLLOWING INJURY WITH OPEN INTRACRANIAL WOUND WITH STATE OF CONSCIOUSNESS UNSPECIFIED
	853.11 - OTHER AND UNSPECIFIED INTRACRANIAL HEMORRHAGE FOLLOWING INJURY WITH OPEN INTRACRANIAL WOUND WITH NO LOSS OF CONSCIOUSNESS
	853.12 - OTHER AND UNSPECIFIED INTRACRANIAL HEMORRHAGE FOLLOWING INJURY WITH OPEN INTRACRANIAL WOUND WITH BRIEF (LESS THAN ONE HOUR) LOSS OF CONSCIOUSNESS
	853.13 - OTHER AND UNSPECIFIED INTRACRANIAL HEMORRHAGE FOLLOWING INJURY WITH OPEN INTRACRANIAL WOUND WITH MODERATE (1-24 HOURS) LOSS OF CONSCIOUSNESS
	853.14 - OTHER AND UNSPECIFIED INTRACRANIAL HEMORRHAGE FOLLOWING INJURY WITH OPEN INTRACRANIAL WOUND WITH PROLONGED( MORE THAN 24 HOURS) LOSS OF CONSCIOUSNESS AND RETURN TO PRE-EXISTING CONSCIOUS LEVEL
	853.15 - OTHER AND UNSPECIFIED INTRACRANIAL HEMORRHAGE FOLLOWING INJURY WITH OPEN INTRACRANIAL WOUND WITH PROLONGED (MORE THAN 24 HOURS) LOSS OF CONSCIOUSNESS WITHOUT RETURN TO PRE-EXISTING CONSCIOUS LEVEL
	853.16 - OTHER AND UNSPECIFIED INTRACRANIAL HEMORRHAGE FOLLOWING INJURY WITH OPEN INTRACRANIAL WOUND WITH LOSS OF CONSCIOUSNESS OF UNSPECIFIED DURATION
	853.19 - OTHER AND UNSPECIFIED INTRACRANIAL HEMORRHAGE FOLLOWING INJURY WITH OPEN INTRACRANIAL WOUND WITH CONCUSSION UNSPECIFIED
	854.0 - INTRACRANIAL INJURY OF OTHER AND UNSPECIFIED NATURE WITHOUT MENTION OF OPEN INTRACRANIAL WOUND
	854.00 - INTRACRANIAL INJURY OF OTHER AND UNSPECIFIED NATURE WITHOUT OPEN INTRACRANIAL WOUND WITH STATE OF CONSCIOUSNESS UNSPECIFIED
	854.01 - INTRACRANIAL INJURY OF OTHER AND UNSPECIFIED NATURE WITHOUT OPEN INTRACRANIAL WOUND WITH NO LOSS OF CONSCIOUSNESS
	854.02 - INTRACRANIAL INJURY OF OTHER AND UNSPECIFIED NATURE WITHOUT OPEN INTRACRANIAL WOUND WITH BRIEF (LESS THAN ONE HOUR) LOSS OF CONSCIOUSNESS
	854.03 - INTRACRANIAL INJURY OF OTHER AND UNSPECIFIED NATURE WITHOUT OPEN INTRACRANIAL WOUND WITH MODERATE (1-24 HOURS) LOSS OF CONSCIOUSNESS
	854.04 - INTRACRANIAL INJURY OF OTHER AND UNSPECIFIED NATURE WITHOUT OPEN INTRACRANIAL WOUND WITH PROLONGED (MORE THAN 24 HOURS) LOSS OF CONSCIOUSNESS AND RETURN TO PRE-EXISTING CONSCIOUS LEVEL
	854.05 - INTRACRANIAL INJURY OF OTHER AND UNSPECIFIED NATURE WITHOUT OPEN INTRACRANIAL WOUND WITH PROLONGED (MORE THAN 24 HOURS) LOSS OF CONSCIOUSNESS WITHOUT RETURN TO PRE-EXISTING CONSCIOUS LEVEL
	854.06 - INTRACRANIAL INJURY OF OTHER AND UNSPECIFIED NATURE WITHOUT OPEN INTRACRANIAL WOUND WITH LOSS OF CONSCIOUSNESS OF UNSPECIFIED DURATION
	854.09 - INTRACRANIAL INJURY OF OTHER AND UNSPECIFIED NATURE WITHOUT OPEN INTRACRANIAL WOUND WITH CONCUSSION UNSPECIFIED
	854.1 - INTRACRANIAL INJURY OF OTHER AND UNSPECIFIED NATURE WITH OPEN INTRACRANIAL WOUND
	854.10 - INTRACRANIAL INJURY OF OTHER AND UNSPECIFIED NATURE WITH OPEN INTRACRANIAL WOUND WITH STATE OF CONSCIOUSNESS UNSPECIFIED
	854.11 - INTRACRANIAL INJURY OF OTHER AND UNSPECIFIED NATURE WITH OPEN INTRACRANIAL WOUND WITH NO LOSS OF CONSCIOUSNESS
	854.12 - INTRACRANIAL INJURY OF OTHER AND UNSPECIFIED NATURE WITH OPEN INTRACRANIAL WOUND WITH BRIEF (LESS THAN ONE HOUR) LOSS OF CONSCIOUSNESS
	854.13 - INTRACRANIAL INJURY OF OTHER AND UNSPECIFIED NATURE WITH OPEN INTRACRANIAL WOUND WITH MODERATE (1-24 HOURS) LOSS OF CONSCIOUSNESS
	854.14 - INTRACRANIAL INJURY OF OTHER AND UNSPECIFIED NATURE WITH OPEN INTRACRANIAL WOUND WITH PROLONGED (MORE THAN 24 HOURS) LOSS OF CONSCIOUSNESS AND RETURN TO PRE-EXISTING CONSCIOUS LEVEL
	854.15 - INTRACRANIAL INJURY OF OTHER AND UNSPECIFIED NATURE WITH OPEN INTRACRANIAL WOUND WITH PROLONGED (MORE THAN 24 HOURS) LOSS OF CONSCIOUSNESS WITHOUT RETURN TO PRE-EXISTING CONSCIOUS LEVEL
	854.16 - INTRACRANIAL INJURY OF OTHER AND UNSPECIFIED NATURE WITH OPEN INTRACRANIAL WOUND WITH LOSS OF CONSCIOUSNESS OF UNSPECIFIED DURATION
	854.19 - INTRACRANIAL INJURY OF OTHER AND UNSPECIFIED NATURE WITH OPEN INTRACRANIAL WOUND WITH CONCUSSION UNSPECIFIED
	860.0 - TRAUMATIC PNEUMOTHORAX WITHOUT OPEN WOUND INTO THORAX
	860.1 - TRAUMATIC PNEUMOTHORAX WITH OPEN WOUND INTO THORAX
	860.2 - TRAUMATIC HEMOTHORAX WITHOUT OPEN WOUND INTO THORAX
	860.3 - TRAUMATIC HEMOTHORAX WITH OPEN WOUND INTO THORAX
	860.4 - TRAUMATIC PNEUMOHEMOTHORAX WITHOUT OPEN WOUND INTO THORAX
	860.5 - TRAUMATIC PNEUMOHEMOTHORAX WITH OPEN WOUND INTO THORAX
	862.0 - INJURY TO DIAPHRAGM WITHOUT OPEN WOUND INTO CAVITY
	862.1 - INJURY TO DIAPHRAGM WITH OPEN WOUND INTO CAVITY
	862.2 - INJURY TO OTHER SPECIFIED INTRATHORACIC ORGANS WITHOUT MENTION OF OPEN WOUND INTO CAVITY
	862.21 - INJURY TO BRONCHUS WITHOUT OPEN WOUND INTO CAVITY
	862.22 - INJURY TO ESOPHAGUS WITHOUT OPEN WOUND INTO CAVITY
	862.29 - INJURY TO OTHER SPECIFIED INTRATHORACIC ORGANS WITHOUT OPEN WOUND INTO CAVITY
	862.3 - INJURY TO OTHER SPECIFIED INTRATHORACIC ORGANS WITH OPEN WOUND INTO CAVITY
	862.31 - INJURY TO BRONCHUS WITH OPEN WOUND INTO CAVITY
	862.32 - INJURY TO ESOPHAGUS WITH OPEN WOUND INTO CAVITY
	862.39 - INJURY TO OTHER SPECIFIED INTRATHORACIC ORGANS WITH OPEN WOUND INTO CAVITY
	862.8 - INJURY TO MULTIPLE AND UNSPECIFIED INTRATHORACIC ORGANS WITHOUT OPEN WOUND INTO CAVITY
	862.9 - INJURY TO MULTIPLE AND UNSPECIFIED INTRATHORACIC ORGANS WITH OPEN WOUND INTO CAVITY
	863.0 - INJURY TO STOMACH WITHOUT OPEN WOUND INTO CAVITY
	863.1 - INJURY TO STOMACH WITH OPEN WOUND INTO CAVITY
	863.2 - INJURY TO SMALL INTESTINE WITHOUT MENTION OF OPEN WOUND INTO CAVITY
	863.20 - INJURY TO SMALL INTESTINE UNSPECIFIED SITE WITHOUT OPEN WOUND INTO CAVITY
	863.21 - INJURY TO DUODENUM WITHOUT OPEN WOUND INTO CAVITY
	863.29 - OTHER INJURY TO SMALL INTESTINE WITHOUT OPEN WOUND INTO CAVITY
	863.3 - INJURY TO SMALL INTESTINE WITH OPEN WOUND INTO CAVITY
	863.30 - INJURY TO SMALL INTESTINE UNSPECIFIED SITE WITH OPEN WOUND INTO CAVITY
	863.31 - INJURY TO DUODENUM WITH OPEN WOUND INTO CAVITY
	863.39 - OTHER INJURY TO SMALL INTESTINE WITH OPEN WOUND INTO CAVITY
	863.4 - INJURY TO COLON OR RECTUM WITHOUT MENTION OF OPEN WOUND INTO CAVITY
	863.40 - INJURY TO COLON UNSPECIFIED SITE WITHOUT OPEN WOUND INTO CAVITY
	863.41 - INJURY TO ASCENDING (RIGHT) COLON WITHOUT OPEN WOUND INTO CAVITY
	863.42 - INJURY TO TRANSVERSE COLON WITHOUT OPEN WOUND INTO CAVITY
	863.43 - INJURY TO DESCENDING (LEFT) COLON WITHOUT OPEN WOUND INTO CAVITY
	863.44 - INJURY TO SIGMOID COLON WITHOUT OPEN WOUND INTO CAVITY
	863.45 - INJURY TO RECTUM WITHOUT OPEN WOUND INTO CAVITY
	863.46 - INJURY TO MULTIPLE SITES IN COLON AND RECTUM WITHOUT OPEN WOUND INTO CAVITY
	863.49 - OTHER INJURY TO COLON AND RECTUM WITHOUT OPEN WOUND INTO CAVITY
	863.5 - INJURY TO COLON OR RECTUM WITH OPEN WOUND INTO CAVITY
	863.50 - INJURY TO COLON UNSPECIFIED SITE WITH OPEN WOUND INTO CAVITY
	863.51 - INJURY TO ASCENDING (RIGHT) COLON WITH OPEN WOUND INTO CAVITY
	863.52 - INJURY TO TRANSVERSE COLON WITH OPEN WOUND INTO CAVITY
	863.53 - INJURY TO DESCENDING (LEFT) COLON WITH OPEN WOUND INTO CAVITY
	863.54 - INJURY TO SIGMOID COLON WITH OPEN WOUND INTO CAVITY
	863.55 - INJURY TO RECTUM WITH OPEN WOUND INTO CAVITY
	863.56 - INJURY TO MULTIPLE SITES IN COLON AND RECTUM WITH OPEN WOUND INTO CAVITY
	863.59 - OTHER INJURY TO COLON AND RECTUM WITH OPEN WOUND INTO CAVITY
	863.8 - INJURY TO OTHER AND UNSPECIFIED GASTROINTESTINAL SITES WITHOUT MENTION OF OPEN WOUND INTO CAVITY
	863.80 - INJURY TO GASTROINTESTINAL TRACT UNSPECIFIED SITE WITHOUT OPEN WOUND INTO CAVITY
	863.81 - INJURY TO PANCREAS HEAD WITHOUT OPEN WOUND INTO CAVITY
	863.82 - INJURY TO PANCREAS BODY WITHOUT OPEN WOUND INTO CAVITY
	863.83 - INJURY TO PANCREAS TAIL WITHOUT OPEN WOUND INTO CAVITY
	863.84 - INJURY TO PANCREAS MULTIPLE AND UNSPECIFIED SITES WITHOUT OPEN WOUND INTO CAVITY
	863.85 - INJURY TO APPENDIX WITHOUT OPEN WOUND INTO CAVITY
	863.89 - INJURY TO OTHER AND UNSPECIFIED GASTROINTESTINAL SITES WITHOUT OPEN WOUND INTO CAVITY
	863.9 - INJURY TO OTHER AND UNSPECIFIED GASTROINTESTINAL SITES WITH OPEN WOUND INTO CAVITY
	863.90 - INJURY TO GASTROINTESTINAL TRACT UNSPECIFIED SITE WITH OPEN WOUND INTO CAVITY
	863.91 - INJURY TO PANCREAS HEAD WITH OPEN WOUND INTO CAVITY
	863.92 - INJURY TO PANCREAS BODY WITH OPEN WOUND INTO CAVITY
	863.93 - INJURY TO PANCREAS TAIL WITH OPEN WOUND INTO CAVITY
	863.94 - INJURY TO PANCREAS MULTIPLE AND UNSPECIFIED SITES WITH OPEN WOUND INTO CAVITY
	863.95 - INJURY TO APPENDIX WITH OPEN WOUND INTO CAVITY
	863.99 - INJURY TO OTHER AND UNSPECIFIED GASTROINTESTINAL SITES WITH OPEN WOUND INTO CAVITY
	864.0 - INJURY TO LIVER WITHOUT MENTION OF OPEN WOUND INTO CAVITY
	864.00 - UNSPECIFIED INJURY TO LIVER WITHOUT OPEN WOUND INTO CAVITY
	864.01 - HEMATOMA AND CONTUSION OF LIVER WITHOUT OPEN WOUND INTO CAVITY
	864.02 - LACERATION OF LIVER MINOR WITHOUT OPEN WOUND INTO CAVITY
	864.03 - LACERATION OF LIVER MODERATE WITHOUT OPEN WOUND INTO CAVITY
	864.04 - LACERATION OF LIVER MAJOR WITHOUT OPEN WOUND INTO CAVITY
	864.05 - LACERATION OF LIVER UNSPECIFIED WITHOUT OPEN WOUND INTO CAVITY
	864.09 - OTHER INJURY TO LIVER WITHOUT OPEN WOUND INTO CAVITY
	864.1 - INJURY TO LIVER WITH OPEN WOUND INTO CAVITY
	864.10 - UNSPECIFIED INJURY TO LIVER WITH OPEN WOUND INTO CAVITY
	864.11 - HEMATOMA AND CONTUSION OF LIVER WITH OPEN WOUND INTO CAVITY
	864.12 - LACERATION OF LIVER MINOR WITH OPEN WOUND INTO CAVITY
	864.13 - LACERATION OF LIVER MODERATE WITH OPEN WOUND INTO CAVITY
	864.14 - LACERATION OF LIVER MAJOR WITH OPEN WOUND INTO CAVITY
	864.15 - LACERATION OF LIVER UNSPECIFIED WITH OPEN WOUND INTO CAVITY
	864.19 - OTHER INJURY TO LIVER WITH OPEN WOUND INTO CAVITY
	865.0 - INJURY TO SPLEEN WITHOUT MENTION OF OPEN WOUND INTO CAVITY
	865.00 - UNSPECIFIED INJURY TO SPLEEN WITHOUT OPEN WOUND INTO CAVITY
	865.01 - HEMATOMA OF SPLEEN WITHOUT RUPTURE OF CAPSULE WITHOUT OPEN WOUND INTO CAVITY
	865.02 - CAPSULAR TEARS TO SPLEEN WITHOUT MAJOR DISRUPTION OF PARENCHYMA WITHOUT OPEN WOUND INTO CAVITY
	865.03 - LACERATION OF SPLEEN EXTENDING INTO PARENCHYMA WITHOUT OPEN WOUND INTO CAVITY
	865.04 - MASSIVE PARENCHYMAL DISRUPTION OF SPLEEN WITHOUT OPEN WOUND INTO CAVITY
	865.09 - OTHER INJURY INTO SPLEEN WITHOUT OPEN WOUND INTO CAVITY
	865.1 - INJURY TO SPLEEN WITH OPEN WOUND INTO CAVITY
	865.10 - UNSPECIFIED INJURY TO SPLEEN WITH OPEN WOUND INTO CAVITY
	865.11 - HEMATOMA OF SPLEEN WITHOUT RUPTURE OF CAPSULE WITH OPEN WOUND INTO CAVITY
	865.12 - CAPSULAR TEARS TO SPLEEN WITHOUT MAJOR DISRUPTION OF PARENCHYMA WITH OPEN WOUND INTO CAVITY
	865.13 - LACERATION OF SPLEEN EXTENDING INTO PARENCHYMA WITH OPEN WOUND INTO CAVITY
	865.14 - MASSIVE PARENCHYMA DISRUPTION OF SPLEEN WITH OPEN WOUND INTO CAVITY
	865.19 - OTHER INJURY TO SPLEEN WITH OPEN WOUND INTO CAVITY
	866.0 - INJURY TO KIDNEY WITHOUT MENTION OF OPEN WOUND INTO CAVITY
	866.00 - UNSPECIFIED INJURY TO KIDNEY WITHOUT OPEN WOUND INTO CAVITY
	866.01 - HEMATOMA OF KIDNEY WITHOUT RUPTURE OF CAPSULE WITHOUT OPEN WOUND INTO CAVITY
	866.02 - LACERATION OF KIDNEY WITHOUT OPEN WOUND INTO CAVITY
	866.03 - COMPLETE DISRUPTION OF KIDNEY PARENCHYMA WITHOUT OPEN WOUND INTO CAVITY
	866.1 - INJURY TO KIDNEY WITH OPEN WOUND INTO CAVITY
	866.10 - UNSPECIFIED INJURY TO KIDNEY WITH OPEN WOUND INTO CAVITY
	866.11 - HEMATOMA OF KIDNEY WITHOUT RUPTURE OF CAPSULE WITH OPEN WOUND INTO CAVITY
	866.12 - LACERATION OF KIDNEY WITH OPEN WOUND INTO CAVITY
	866.13 - COMPLETE DISRUPTION OF KIDNEY PARENCHYMA WITH OPEN WOUND INTO CAVITY
	868.0 - INJURY TO OTHER INTRA-ABDOMINAL ORGANS WITHOUT MENTION OF OPEN WOUND INTO CAVITY
	868.00 - INJURY TO UNSPECIFIED INTRA-ABDOMINAL ORGAN WITHOUT OPEN WOUND INTO CAVITY
	868.01 - INJURY TO ADRENAL GLAND WITHOUT OPEN WOUND INTO CAVITY
	868.02 - INJURY TO BILE DUCT AND GALLBLADDER WITHOUT OPEN WOUND INTO CAVITY
	868.03 - INJURY TO PERITONEUM WITHOUT OPEN WOUND INTO CAVITY
	868.04 - INJURY TO RETROPERITONEUM WITHOUT OPEN WOUND INTO CAVITY
	868.09 - INJURY TO OTHER AND MULTIPLE INTRA-ABDOMINAL ORGANS WITHOUT OPEN WOUND INTO CAVITY
	868.1 - INJURY TO OTHER INTRA-ABDOMINAL ORGANS WITH OPEN WOUND INTO CAVITY
	868.10 - INJURY TO UNSPECIFIED INTRA-ABDOMINAL ORGAN WITH OPEN WOUND INTO CAVITY
	868.11 - INJURY TO ADRENAL GLAND WITH OPEN WOUND INTO CAVITY
	868.12 - INJURY TO BILE DUCT AND GALLBLADDER WITH OPEN WOUND INTO CAVITY
	868.13 - INJURY TO PERITONEUM WITH OPEN WOUND INTO CAVITY
	868.14 - INJURY TO RETROPERITONEUM WITH OPEN WOUND INTO CAVITY
	868.19 - INJURY TO OTHER AND MULTIPLE INTRA-ABDOMINAL ORGANS WITH OPEN WOUND INTO CAVITY
	869.0 - INTERNAL INJURY TO UNSPECIFIED OR ILL-DEFINED ORGANS WITHOUT OPEN WOUND INTO CAVITY
	869.1 - INTERNAL INJURY TO UNSPECIFIED OR ILL-DEFINED ORGANS WITH OPEN WOUND INTO CAVITY
	870.0 - LACERATION OF SKIN OF EYELID AND PERIOCULAR AREA
	870.1 - LACERATION OF EYELID FULL-THICKNESS NOT INVOLVING LACRIMAL PASSAGES
	870.2 - LACERATION OF EYELID INVOLVING LACRIMAL PASSAGES
	870.3 - PENETRATING WOUND OF ORBIT WITHOUT FOREIGN BODY
	870.4 - PENETRATING WOUND OF ORBIT WITH FOREIGN BODY
	870.8 - OTHER SPECIFIED OPEN WOUNDS OF OCULAR ADNEXA
	870.9 - UNSPECIFIED OPEN WOUND OF OCULAR ADNEXA
	873.0 - OPEN WOUND OF SCALP WITHOUT COMPLICATION
	873.1 - OPEN WOUND OF SCALP COMPLICATED
	873.2 - OPEN WOUND OF NOSE WITHOUT MENTION OF COMPLICATION
	873.20 - OPEN WOUND OF NOSE UNSPECIFIED SITE UNCOMPLICATED
	873.21 - OPEN WOUND OF NASAL SEPTUM UNCOMPLICATED
	873.22 - OPEN WOUND OF NASAL CAVITY UNCOMPLICATED
	873.23 - OPEN WOUND OF NASAL SINUS UNCOMPLICATED
	873.29 - OPEN WOUND OF MULTIPLE SITES UNCOMPLICATED
	873.3 - OPEN WOUND OF NOSE COMPLICATED
	873.30 - OPEN WOUND OF NOSE UNSPECIFIED SITE COMPLICATED
	873.31 - OPEN WOUND OF NASAL SEPTUM COMPLICATED
	873.32 - OPEN WOUND OF NASAL CAVITY COMPLICATED
	873.33 - OPEN WOUND OF NASAL SINUS COMPLICATED
	873.39 - OPEN WOUND OF MULTIPLE SITES COMPLICATED
	873.4 - OPEN WOUND OF FACE WITHOUT MENTION OF COMPLICATION
	873.40 - OPEN WOUND OF FACE UNSPECIFIED SITE UNCOMPLICATED
	873.41 - OPEN WOUND OF CHEEK UNCOMPLICATED
	873.42 - OPEN WOUND OF FOREHEAD UNCOMPLICATED
	873.43 - OPEN WOUND OF LIP UNCOMPLICATED
	873.44 - OPEN WOUND OF JAW UNCOMPLICATED
	873.49 - OPEN WOUND OF OTHER AND MULTIPLE SITES UNCOMPLICATED
	873.5 - OPEN WOUND OF FACE COMPLICATED
	873.50 - OPEN WOUND OF FACE UNSPECIFIED SITE COMPLICATED
	873.51 - OPEN WOUND OF CHEEK COMPLICATED
	873.52 - OPEN WOUND OF FOREHEAD COMPLICATED
	873.53 - OPEN WOUND OF LIP COMPLICATED
	873.54 - OPEN WOUND OF JAW COMPLICATED
	873.59 - OPEN WOUND OF OTHER AND MULTIPLE SITES COMPLICATED
	873.6 - OPEN WOUND OF INTERNAL STRUCTURES OF MOUTH WITHOUT MENTION OF COMPLICATION
	873.60 - OPEN WOUND OF MOUTH UNSPECIFIED SITE UNCOMPLICATED
	873.61 - OPEN WOUND OF BUCCAL MUCOSA UNCOMPLICATED
	873.62 - OPEN WOUND OF GUM (ALVEOLAR PROCESS) UNCOMPLICATED
	873.63 - OPEN WOUND OF TOOTH (BROKEN) (FRACTURED) (DUE TO TRAUMA) WITHOUT MENTION OF COMPLICATION
	873.64 - OPEN WOUND OF TONGUE AND FLOOR OF MOUTH UNCOMPLICATED
	873.65 - OPEN WOUND OF PALATE UNCOMPLICATED
	873.69 - OPEN WOUND OF OTHER AND MULTIPLE SITES UNCOMPLICATED
	873.7 - OPEN WOUND OF INTERNAL STRUCTURE OF MOUTH COMPLICATED
	873.70 - OPEN WOUND OF MOUTH UNSPECIFIED SITE COMPLICATED
	873.71 - OPEN WOUND OF BUCCAL MUCOSA COMPLICATED
	873.72 - OPEN WOUND OF GUM (ALVEOLAR PROCESS) COMPLICATED
	873.73 - OPEN WOUND OF TOOTH (BROKEN) (FRACTURED) (DUE TO TRAUMA) COMPLICATED
	873.74 - OPEN WOUND OF TONGUE AND FLOOR OF MOUTH COMPLICATED
	873.75 - OPEN WOUND OF PALATE COMPLICATED
	873.79 - OPEN WOUND OF OTHER AND MULTIPLE SITES COMPLICATED
	873.8 - OTHER AND UNSPECIFIED OPEN WOUND OF HEAD WITHOUT COMPLICATION
	873.9 - OTHER AND UNSPECIFIED OPEN WOUND OF HEAD COMPLICATED
	878.0 - OPEN WOUND OF PENIS WITHOUT COMPLICATION
	878.1 - OPEN WOUND OF PENIS COMPLICATED
	878.2 - OPEN WOUND OF SCROTUM AND TESTES WITHOUT COMPLICATION
	878.3 - OPEN WOUND OF SCROTUM AND TESTES COMPLICATED
	878.4 - OPEN WOUND OF VULVA WITHOUT COMPLICATION
	878.5 - OPEN WOUND OF VULVA COMPLICATED
	878.6 - OPEN WOUND OF VAGINA WITHOUT COMPLICATION
	878.7 - OPEN WOUND OF VAGINA COMPLICATED
	878.8 - OPEN WOUND OF OTHER AND UNSPECIFIED PARTS OF GENITAL ORGANS WITHOUT COMPLICATION
	878.9 - OPEN WOUND OF OTHER AND UNSPECIFIED PARTS OF GENITAL ORGANS COMPLICATED
	879.0 - OPEN WOUND OF BREAST WITHOUT COMPLICATION
	879.1 - OPEN WOUND OF BREAST COMPLICATED
	879.2 - OPEN WOUND OF ABDOMINAL WALL ANTERIOR WITHOUT COMPLICATION
	879.3 - OPEN WOUND OF ABDOMINAL WALL ANTERIOR COMPLICATED
	879.4 - OPEN WOUND OF ABDOMINAL WALL LATERAL WITHOUT COMPLICATION
	879.5 - OPEN WOUND OF ABDOMINAL WALL LATERAL COMPLICATED
	879.6 - OPEN WOUND OF OTHER AND UNSPECIFIED PARTS OF TRUNK WITHOUT COMPLICATION
	879.7 - OPEN WOUND OF OTHER AND UNSPECIFIED PARTS OF TRUNK COMPLICATED
	879.8 - OPEN WOUND(S) (MULTIPLE) OF UNSPECIFIED SITE(S) WITHOUT COMPLICATION
	879.9 - OPEN WOUND(S) (MULTIPLE) OF UNSPECIFIED SITE(S) COMPLICATED
	880.0 - OPEN WOUND OF SHOULDER AND UPPER ARM WITHOUT MENTION OF COMPLICATION
	880.00 - OPEN WOUND OF SHOULDER REGION WITHOUT COMPLICATION
	880.01 - OPEN WOUND OF SCAPULAR REGION WITHOUT COMPLICATION
	880.02 - OPEN WOUND OF AXILLARY REGION WITHOUT COMPLICATION
	880.03 - OPEN WOUND OF UPPER ARM WITHOUT COMPLICATION
	880.09 - OPEN WOUND OF MULTIPLE SITES OF SHOULDER AND UPPER ARM WITHOUT COMPLICATION
	880.1 - OPEN WOUND OF SHOULDER AND UPPER ARM COMPLICATED
	880.10 - OPEN WOUND OF SHOULDER REGION COMPLICATED
	880.11 - OPEN WOUND OF SCAPULAR REGION COMPLICATED
	880.12 - OPEN WOUND OF AXILLARY REGION COMPLICATED
	880.13 - OPEN WOUND OF UPPER ARM COMPLICATED
	880.19 - OPEN WOUND OF MULTIPLE SITES OF SHOULDER AND UPPER ARM COMPLICATED
	880.2 - OPEN WOUND OF SHOULDER AND UPPER ARM WITH TENDON INVOLVEMENT
	880.20 - OPEN WOUND OF SHOULDER REGION WITH TENDON INVOLVEMENT
	880.21 - OPEN WOUND OF SCAPULAR REGION WITH TENDON INVOLVEMENT
	880.22 - OPEN WOUND OF AXILLARY REGION WITH TENDON INVOLVEMENT
	880.23 - OPEN WOUND OF UPPER ARM WITH TENDON INVOLVEMENT
	880.29 - OPEN WOUND OF MULTIPLE SITES OF SHOULDER AND UPPER ARM WITH TENDON INVOLVEMENT
	882.0 - OPEN WOUND OF HAND EXCEPT FINGERS ALONE WITHOUT COMPLICATION
	882.1 - OPEN WOUND OF HAND EXCEPT FINGERS ALONE COMPLICATED
	882.2 - OPEN WOUND OF HAND EXCEPT FINGERS ALONE WITH TENDON INVOLVEMENT
	883.0 - OPEN WOUND OF FINGERS WITHOUT COMPLICATION
	883.1 - OPEN WOUND OF FINGERS COMPLICATED
	883.2 - OPEN WOUND OF FINGERS WITH TENDON INVOLVEMENT
	884.0 - MULTIPLE AND UNSPECIFIED OPEN WOUND OF UPPER LIMB WITHOUT COMPLICATION
	884.1 - MULTIPLE AND UNSPECIFIED OPEN WOUND OF UPPER LIMB COMPLICATED
	884.2 - MULTIPLE AND UNSPECIFIED OPEN WOUND OF UPPER LIMB WITH TENDON INVOLVEMENT
	885.0 - TRAUMATIC AMPUTATION OF THUMB (COMPLETE) PARTIAL) WITHOUT COMPLICATION
	885.1 - TRAUMATIC AMPUTATION OF THUMB (COMPLETE) PARTIAL) COMPLICATED
	886.0 - TRAUMATIC AMPUTATION OF OTHER FINGER(S) (COMPLETE) (PARTIAL) WITHOUT COMPLICATION
	886.1 - TRAUMATIC AMPUTATION OF OTHER FINGER(S) (COMPLETE) (PARTIAL) COMPLICATED
	887.0 - TRAUMATIC AMPUTATION OF ARM AND HAND (COMPLETE) (PARTIAL) UNILATERAL BELOW ELBOW WITHOUT COMPLICATION
	887.1 - TRAUMATIC AMPUTATION OF ARM AND HAND (COMPLETE) (PARTIAL) UNILATERAL BELOW ELBOW COMPLICATED
	887.2 - TRAUMATIC AMPUTATION OF ARM AND HAND (COMPLETE) (PARTIAL) UNILATERAL AT OR ABOVE ELBOW WITHOUT COMPLICATION
	887.3 - TRAUMATIC AMPUTATION OF ARM AND HAND (COMPLETE) (PARTIAL) UNILATERAL AT OR ABOVE ELBOW COMPLICATED
	887.4 - TRAUMATIC AMPUTATION OF ARM AND HAND (COMPLETE) (PARTIAL) UNILATERAL LEVEL NOT SPECIFIED WITHOUT COMPLICATION
	887.5 - TRAUMATIC AMPUTATION OF ARM AND HAND (COMPLETE) (PARTIAL) UNILATERAL LEVEL NOT SPECIFIED COMPLICATED
	887.6 - TRAUMATIC AMPUTATION OF ARM AND HAND (COMPLETE) (PARTIAL) BILATERAL (ANY LEVEL) WITHOUT COMPLICATION
	887.7 - TRAUMATIC AMPUTATION OF ARM AND HAND (COMPLETE) (PARTIAL) BILATERAL (ANY LEVEL) COMPLICATED
	890.0 - OPEN WOUND OF HIP AND THIGH WITHOUT COMPLICATION
	890.1 - OPEN WOUND OF HIP AND THIGH COMPLICATED
	890.2 - OPEN WOUND OF HIP AND THIGH WITH TENDON INVOLVEMENT
	892.0 - OPEN WOUND OF FOOT EXCEPT TOE(S) ALONE WITHOUT COMPLICATION
	892.1 - OPEN WOUND OF FOOT EXCEPT TOE(S) ALONE COMPLICATED
	892.2 - OPEN WOUND OF FOOT EXCEPT TOE(S) ALONE WITH TENDON INVOLVEMENT
	893.0 - OPEN WOUND OF TOE(S) WITHOUT COMPLICATION
	893.1 - OPEN WOUND OF TOE(S) COMPLICATED
	893.2 - OPEN WOUND OF TOE(S) WITH TENDON INVOLVEMENT
	894.0 - MULTIPLE AND UNSPECIFIED OPEN WOUND OF LOWER LIMB WITHOUT COMPLICATION
	894.1 - MULTIPLE AND UNSPECIFIED OPEN WOUND OF LOWER LIMB COMPLICATED
	894.2 - MULTIPLE AND UNSPECIFIED OPEN WOUND OF LOWER LIMB WITH TENDON INVOLVEMENT
	895.0 - TRAUMATIC AMPUTATION OF TOE(S) (COMPLETE) (PARTIAL) WITHOUT COMPLICATION
	895.1 - TRAUMATIC AMPUTATION OF TOE(S) (COMPLETE) (PARTIAL) COMPLICATED
	896.0 - TRAUMATIC AMPUTATION OF FOOT (COMPLETE) (PARTIAL) UNILATERAL WITHOUT COMPLICATION
	896.1 - TRAUMATIC AMPUTATION OF FOOT (COMPLETE) (PARTIAL) UNILATERAL COMPLICATED
	896.2 - TRAUMATIC AMPUTATION OF FOOT (COMPLETE) (PARTIAL) BILATERAL WITHOUT COMPLICATION
	896.3 - TRAUMATIC AMPUTATION OF FOOT (COMPLETE) (PARTIAL) BILATERAL COMPLICATED
	900.0 - INJURY TO CAROTID ARTERY
	900.00 - INJURY TO CAROTID ARTERY UNSPECIFIED
	900.01 - INJURY TO COMMON CAROTID ARTERY
	900.02 - INJURY TO EXTERNAL CAROTID ARTERY
	900.03 - INJURY TO INTERNAL CAROTID ARTERY
	900.1 - INJURY TO INTERNAL JUGULAR VEIN
	900.8 - INJURY TO OTHER SPECIFIED BLOOD VESSELS OF HEAD AND NECK
	900.81 - INJURY TO EXTERNAL JUGULAR VEIN
	900.82 - INJURY TO MULTIPLE BLOOD VESSELS OF HEAD AND NECK
	900.89 - INJURY TO OTHER SPECIFIED BLOOD VESSELS OF HEAD AND NECK
	900.9 - INJURY TO UNSPECIFIED BLOOD VESSEL OF HEAD AND NECK
	902.0 - INJURY TO ABDOMINAL AORTA
	902.1 - INJURY TO INFERIOR VENA CAVA
	902.10 - INJURY TO INFERIOR VENA CAVA UNSPECIFIED
	902.11 - INJURY TO HEPATIC VEINS
	902.19 - INJURY TO OTHER SPECIFIED BRANCHES OF INFERIOR VENA CAVA
	902.2 - INJURY TO CELIAC AND MESENTERIC ARTERIES
	902.20 - INJURY TO CELIAC AND MESENTERIC ARTERIES UNSPECIFIED
	902.21 - INJURY TO GASTRIC ARTERY
	902.22 - INJURY TO HEPATIC ARTERY
	902.23 - INJURY TO SPLENIC ARTERY
	902.24 - INJURY TO OTHER SPECIFIED BRANCHES OF CELIAC AXIS
	902.25 - INJURY TO SUPERIOR MESENTERIC ARTERY (TRUNK)
	902.26 - INJURY TO PRIMARY BRANCHES OF SUPERIOR MESENTERIC ARTERY
	902.27 - INJURY TO INFERIOR MESENTERIC ARTERY
	902.29 - INJURY TO OTHER CELIAC AND MESENTERIC ARTERIES
	902.3 - INJURY TO PORTAL AND SPLENIC VEINS
	902.31 - INJURY TO SUPERIOR MESENTERIC VEIN AND PRIMARY SUBDIVISIONS
	902.32 - INJURY TO INFERIOR MESENTERIC VEIN
	902.33 - INJURY TO PORTAL VEIN
	902.34 - INJURY TO SPLENIC VEIN
	902.39 - INJURY TO OTHER PORTAL AND SPLENIC VEINS
	902.4 - INJURY TO RENAL BLOOD VESSELS
	902.40 - INJURY TO RENAL VESSEL(S) UNSPECIFIED
	902.41 - INJURY TO RENAL ARTERY
	902.42 - INJURY TO RENAL VEIN
	902.49 - INJURY TO OTHER RENAL BLOOD VESSELS
	902.5 - INJURY TO ILIAC BLOOD VESSELS
	902.50 - INJURY TO ILIAC VESSEL(S) UNSPECIFIED
	902.51 - INJURY TO HYPOGASTRIC ARTERY
	902.52 - INJURY TO HYPOGASTRIC VEIN
	902.53 - INJURY TO ILIAC ARTERY
	902.54 - INJURY TO ILIAC VEIN
	902.55 - INJURY TO UTERINE ARTERY
	902.56 - INJURY TO UTERINE VEIN
	902.59 - INJURY TO OTHER ILIAC BLOOD VESSELS
	902.8 - INJURY TO OTHER SPECIFIED BLOOD VESSELS OF ABDOMEN AND PELVIS
	902.81 - INJURY TO OVARIAN ARTERY
	902.82 - INJURY TO OVARIAN VEIN
	902.87 - INJURY TO MULTIPLE BLOOD VESSELS OF ABDOMEN AND PELVIS
	902.89 - INJURY TO OTHER SPECIFIED BLOOD VESSELS OF ABDOMEN AND PELVIS
	902.9 - INJURY TO UNSPECIFIED BLOOD VESSEL OF ABDOMEN AND PELVIS
	903.0 - INJURY TO AXILLARY BLOOD VESSELS
	903.00 - INJURY TO AXILLARY VESSEL(S) UNSPECIFIED
	903.01 - INJURY TO AXILLARY ARTERY
	903.02 - INJURY TO AXILLARY VEIN
	903.1 - INJURY TO BRACHIAL BLOOD VESSELS
	903.2 - INJURY TO RADIAL BLOOD VESSELS
	903.3 - INJURY TO ULNAR BLOOD VESSELS
	903.4 - INJURY TO PALMAR ARTERY
	903.5 - INJURY TO DIGITAL BLOOD VESSELS
	903.8 - INJURY TO OTHER SPECIFIED BLOOD VESSELS OF UPPER EXTREMITY
	903.9 - INJURY TO UNSPECIFIED BLOOD VESSEL OF UPPER EXTREMITY
	904.0 - INJURY TO COMMON FEMORAL ARTERY
	904.1 - INJURY TO SUPERFICIAL FEMORAL ARTERY
	904.2 - INJURY TO FEMORAL VEINS
	904.3 - INJURY TO SAPHENOUS VEINS
	904.4 - INJURY TO POPLITEAL BLOOD VESSELS
	904.40 - INJURY TO POPLITEAL VESSEL(S) UNSPECIFIED
	904.41 - INJURY TO POPLITEAL ARTERY
	904.42 - INJURY TO POPLITEAL VEIN
	904.5 - INJURY TO TIBIAL BLOOD VESSELS
	904.50 - INJURY TO TIBIAL VESSEL(S) UNSPECIFIED
	904.51 - INJURY TO ANTERIOR TIBIAL ARTERY
	904.52 - INJURY TO ANTERIOR TIBIAL VEIN
	904.53 - INJURY TO POSTERIOR TIBIAL ARTERY
	904.54 - INJURY TO POSTERIOR TIBIAL VEIN
	904.6 - INJURY TO DEEP PLANTAR BLOOD VESSELS
	904.7 - INJURY TO OTHER SPECIFIED BLOOD VESSELS OF LOWER EXTREMITY
	904.8 - INJURY TO UNSPECIFIED BLOOD VESSEL OF LOWER EXTREMITY
	904.9 - INJURY TO BLOOD VESSELS OF UNSPECIFIED SITE
Other pain
This event measure was defined as occurring when any of the following criteria were met:
	The occurrence of Inpatient with the following attributes:
	Diagnosis Code (Any Position), ICD-9 is any of: { "338.0", "338.3", "338.4", "524.6", "780.96" }
	338.0 - CENTRAL PAIN SYNDROME
	338.3 - NEOPLASM RELATED PAIN (ACUTE) (CHRONIC)
	338.4 - CHRONIC PAIN SYNDROME
	524.6 - TEMPOROMANDIBULAR JOINT DISORDERS
	780.96 - GENERALIZED PAIN
	The occurrence of Outpatient with the following attributes:
	Diagnosis Code (Any Position), ICD-9 is any of: { "338.0", "338.3", "338.4", "524.6", "780.96" }
	338.0 - CENTRAL PAIN SYNDROME
	338.3 - NEOPLASM RELATED PAIN (ACUTE) (CHRONIC)
	338.4 - CHRONIC PAIN SYNDROME
	524.6 - TEMPOROMANDIBULAR JOINT DISORDERS
	780.96 - GENERALIZED PAIN
Pain associated with female genital organs
This event measure was defined as occurring when any of the following criteria were met:
	The occurrence of Inpatient with the following attributes:
	Diagnosis Code (Any Position), ICD-9 is any of: { "625.0", "625.1", "625.2", "625.3", "625.4", "625.5", "625.6", "625.7", "625.70", "625.71", "625.79", "625.8", "625.9", "625" }
	625.0 - DYSPAREUNIA
	625.1 - VAGINISMUS
	625.2 - MITTELSCHMERZ
	625.3 - DYSMENORRHEA
	625.4 - PREMENSTRUAL TENSION SYNDROMES
	625.5 - PELVIC CONGESTION SYNDROME
	625.6 - STRESS INCONTINENCE FEMALE
	625.7 - VULVODYNIA
	625.70 - VULVODYNIA UNSPECIFIED
	625.71 - VULVAR VESTIBULITIS
	625.79 - OTHER VOLVODYNIA
	625.8 - OTHER SPECIFIED SYMPTOMS ASSOCIATED WITH FEMALE GENITAL ORGANS
	625.9 - UNSPECIFIED SYMPTOM ASSOCIATED WITH FEMALE GENITAL ORGANS
	625 - PAIN AND OTHER SYMPTOMS ASSOCIATED WITH FEMALE GENITAL ORGANS
	The occurrence of Outpatient with the following attributes:
	Diagnosis Code (Any Position), ICD-9 is any of: { "625", "625.0", "625.1", "625.2", "625.3", "625.4", "625.5", "625.6", "625.7", "625.70", "625.71", "625.79", "625.8", "625.9" }
	625 - PAIN AND OTHER SYMPTOMS ASSOCIATED WITH FEMALE GENITAL ORGANS
	625.0 - DYSPAREUNIA
	625.1 - VAGINISMUS
	625.2 - MITTELSCHMERZ
	625.3 - DYSMENORRHEA
	625.4 - PREMENSTRUAL TENSION SYNDROMES
	625.5 - PELVIC CONGESTION SYNDROME
	625.6 - STRESS INCONTINENCE FEMALE
	625.7 - VULVODYNIA
	625.70 - VULVODYNIA UNSPECIFIED
	625.71 - VULVAR VESTIBULITIS
	625.79 - OTHER VOLVODYNIA
	625.8 - OTHER SPECIFIED SYMPTOMS ASSOCIATED WITH FEMALE GENITAL ORGANS
	625.9 - UNSPECIFIED SYMPTOM ASSOCIATED WITH FEMALE GENITAL ORGANS
Psychiatric conditions
This measure creates a logical OR of events, and identifies all occurrences of one or more specified events:
	Depression
	sleepdisorder
	delirium
	Psychosis
	anxiety
	Bipolar disorder
	Schizophrenia
	Personality disorder
	ADHD
	Adjustment disorder
Region
This measure re-categorizes Geography/State as follows:
	Northeast: { Connecticut, Maine, Massachusetts, New Hampshire, Rhode Island, Vermont, New Jersey, New York, Pennsylvania }
	North Central: { Illinois, Indiana, Michigan, Ohio, Wisconsin, Iowa, Kansas, Minnesota, Missouri, Nebraska, North Dakota, South Dakota }
	South: { Washington, DC, Delaware, Florida, Georgia, Maryland, North Carolina, South Carolina, Virginia, West Virginia, Arkansas, Louisiana, Oklahoma, Texas, Alabama, Kentucky, Mississippi, Tennessee }
	West: { Arizona, Colorado, Idaho, Montana, Nevada, New Mexico, Utah, Wyoming, Alaska, California, Hawaii, Oregon, Washington }
Rheumatism
This event measure was defined as occurring when any of the following criteria were met:
	The occurrence of Inpatient with the following attributes:
	Diagnosis Code (Any Position), ICD-9 is any of: { "729.0" }
	729.0 - RHEUMATISM UNSPECIFIED AND FIBROSITIS
	The occurrence of Outpatient with the following attributes:
	Diagnosis Code (Any Position), ICD-9 is any of: { "729.0" }
	729.0 - RHEUMATISM UNSPECIFIED AND FIBROSITIS
Substance use disorder
This event measure was defined as occurring when any of the following criteria were met:
	The occurrence of Inpatient with the following attributes:
	Diagnosis Code (Any Position), ICD-9 is any of: { "291.0", "291.1", "291.2", "291.3", "291.4", "291.5", "291.8", "291.81", "291.82", "291.89", "291.9", "292.0", "292.11", "292.12", "292.2", "292.81", "292.82", "292.83", "292.84", "292.85", "292.89", "292.9", "303.00", "303.01", "303.02", "303.03", "303.90", "303.91", "303.92", "303.93", "304.00", "304.01", "304.02", "304.03", "304.10", "304.11", …
	291.0 - ALCOHOL WITHDRAWAL DELIRIUM
	291.1 - ALCOHOL-INDUCED PERSISTING AMNESTIC DISORDER
	291.2 - ALCOHOL-INDUCED PERSISTING DEMENTIA
	291.3 - ALCOHOL-INDUCED PSYCHOTIC DISORDER WITH HALLUCINATIONS
	291.4 - IDIOSYNCRATIC ALCOHOL INTOXICATION
	291.5 - ALCOHOL-INDUCED PSYCHOTIC DISORDER WITH DELUSIONS
	291.8 - OTHER SPECIFIED ALCOHOL-INDUCED MENTAL DISORDERS
	291.81 - ALCOHOL WITHDRAWAL
	291.82 - ALCOHOL-INDUCED SLEEP DISORDERS
	291.89 - OTHER SPECIFIED ALCOHOL-INDUCED MENTAL DISORDERS
	291.9 - UNSPECIFIED ALCOHOL-INDUCED MENTAL DISORDERS
	292.0 - DRUG WITHDRAWAL
	292.11 - DRUG-INDUCED PSYCHOTIC DISORDER WITH DELUSIONS
	292.12 - DRUG-INDUCED PSYCHOTIC DISORDER WITH HALLUCINATIONS
	292.2 - PATHOLOGICAL DRUG INTOXICATION
	292.81 - DRUG-INDUCED DELIRIUM
	292.82 - DRUG-INDUCED PERSISTING DEMENTIA
	292.83 - DRUG-INDUCED PERSISTING AMNESTIC DISORDER
	292.84 - DRUG-INDUCED MOOD DISORDER
	292.85 - DRUG-INDUCED SLEEP DISORDER
	292.89 - OTHER SPECIFIED DRUG-INDUCED MENTAL DISORDERS
	292.9 - UNSPECIFIED DRUG-INDUCED MENTAL DISORDER
	303.00 - ACUTE ALCOHOLIC INTOXICATION IN ALCOHOLISM UNSPECIFIED DRINKING BEHAVIOR
	303.01 - ACUTE ALCOHOLIC INTOXICATION IN ALCOHOLISM CONTINUOUS DRINKING BEHAVIOR
	303.02 - ACUTE ALCOHOLIC INTOXICATION IN ALCOHOLISM EPISODIC DRINKING BEHAVIOR
	303.03 - ACUTE ALCOHOLIC INTOXICATION IN ALCOHOLISM IN REMISSION
	303.90 - OTHER AND UNSPECIFIED ALCOHOL DEPENDENCE UNSPECIFIED DRINKING BEHAVIOR
	303.91 - OTHER AND UNSPECIFIED ALCOHOL DEPENDENCE CONTINUOUS DRINKING BEHAVIOR
	303.92 - OTHER AND UNSPECIFIED ALCOHOL DEPENDENCE EPISODIC DRINKING BEHAVIOR
	303.93 - OTHER AND UNSPECIFIED ALCOHOL DEPENDENCE IN REMISSION
	304.00 - OPIOID TYPE DEPENDENCE UNSPECIFIED USE
	304.01 - OPIOID TYPE DEPENDENCE CONTINUOUS USE
	304.02 - OPIOID TYPE DEPENDENCE EPISODIC USE
	304.03 - OPIOID TYPE DEPENDENCE IN REMISSION
	304.10 - SEDATIVE, HYPNOTIC OR ANXIOLYTIC DEPENDENCE UNSPECIFIED USE
	304.11 - SEDATIVE, HYPNOTIC OR ANXIOLYTIC DEPENDENCE CONTINUOUS USE
	304.12 - SEDATIVE, HYPNOTIC OR ANXIOLYTIC DEPENDENCE EPISODIC USE
	304.13 - SEDATIVE, HYPNOTIC OR ANXIOLYTIC DEPENDENCE IN REMISSION
	304.20 - COCAINE DEPENDENCE UNSPECIFIED USE
	304.21 - COCAINE DEPENDENCE CONTINUOUS USE
	304.22 - COCAINE DEPENDENCE EPISODIC USE
	304.23 - COCAINE DEPENDENCE IN REMISSION
	304.30 - CANNABIS DEPENDENCE UNSPECIFIED USE
	304.31 - CANNABIS DEPENDENCE CONTINUOUS USE
	304.32 - CANNABIS DEPENDENCE EPISODIC USE
	304.33 - CANNABIS DEPENDENCE IN REMISSION
	304.40 - AMPHETAMINE AND OTHER PSYCHOSTIMULANT DEPENDENCE UNSPECIFIED USE
	304.41 - AMPHETAMINE AND OTHER PSYCHOSTIMULANT DEPENDENCE CONTINUOUS USE
	304.42 - AMPHETAMINE AND OTHER PSYCHOSTIMULANT DEPENDENCE EPISODIC USE
	304.43 - AMPHETAMINE AND OTHER PSYCHOSTIMULANT DEPENDENCE IN REMISSION
	304.50 - HALLUCINOGEN DEPENDENCE UNSPECIFIED USE
	304.51 - HALLUCINOGEN DEPENDENCE CONTINUOUS USE
	304.52 - HALLUCINOGEN DEPENDENCE EPISODIC USE
	304.53 - HALLUCINOGEN DEPENDENCE IN REMISSION
	304.60 - OTHER SPECIFIED DRUG DEPENDENCE UNSPECIFIED USE
	304.61 - OTHER SPECIFIED DRUG DEPENDENCE CONTINUOUS USE
	304.62 - OTHER SPECIFIED DRUG DEPENDENCE EPISODIC USE
	304.63 - OTHER SPECIFIED DRUG DEPENDENCE IN REMISSION
	304.70 - COMBINATIONS OF OPIOID TYPE DRUG WITH ANY OTHER DRUG DEPENDENCE UNSPECIFIED USE
	304.71 - COMBINATIONS OF OPIOID TYPE DRUG WITH ANY OTHER DRUG DEPENDENCE CONTINUOUS USE
	304.72 - COMBINATIONS OF OPIOID TYPE DRUG WITH ANY OTHER DRUG DEPENDENCE EPISODIC USE
	304.73 - COMBINATIONS OF OPIOID TYPE DRUG WITH ANY OTHER DRUG DEPENDENCE IN REMISSION
	304.80 - COMBINATIONS OF DRUG DEPENDENCE EXCLUDING OPIOID TYPE DRUG UNSPECIFIED USE
	304.81 - COMBINATIONS OF DRUG DEPENDENCE EXCLUDING OPIOID TYPE DRUG CONTINUOUS USE
	304.82 - COMBINATIONS OF DRUG DEPENDENCE EXCLUDING OPIOID TYPE DRUG EPISODIC USE
	304.83 - COMBINATIONS OF DRUG DEPENDENCE EXCLUDING OPIOID TYPE DRUG IN REMISSION
	304.90 - UNSPECIFIED DRUG DEPENDENCE UNSPECIFIED USE
	304.91 - UNSPECIFIED DRUG DEPENDENCE CONTINUOUS USE
	304.92 - UNSPECIFIED DRUG DEPENDENCE EPISODIC USE
	304.93 - UNSPECIFIED DRUG DEPENDENCE IN REMISSION
	305.00 - NONDEPENDENT ALCOHOL ABUSE UNSPECIFIED DRINKING BEHAVIOR
	305.01 - NONDEPENDENT ALCOHOL ABUSE CONTINUOUS DRINKING BEHAVIOR
	305.02 - NONDEPENDENT ALCOHOL ABUSE EPISODIC DRINKING BEHAVIOR
	305.03 - NONDEPENDENT ALCOHOL ABUSE IN REMISSION
	305.20 - NONDEPENDENT CANNABIS ABUSE UNSPECIFIED USE
	305.21 - NONDEPENDENT CANNABIS ABUSE CONTINUOUS USE
	305.22 - NONDEPENDENT CANNABIS ABUSE EPISODIC USE
	305.23 - NONDEPENDENT CANNABIS ABUSE IN REMISSION
	305.30 - NONDEPENDENT HALLUCINOGEN ABUSE UNSPECIFIED USE
	305.31 - NONDEPENDENT HALLUCINOGEN ABUSE CONTINUOUS USE
	305.32 - NONDEPENDENT HALLUCINOGEN ABUSE EPISODIC USE
	305.33 - NONDEPENDENT HALLUCINOGEN ABUSE IN REMISSION
	305.40 - NONDEPENDENT SEDATIVE, HYPNOTIC OR ANXIOLYTIC ABUSE UNSPECIFIED USE
	305.41 - NONDEPENDENT SEDATIVE, HYPNOTIC OR ANXIOLYTIC ABUSE CONTINUOUS USE
	305.42 - NONDEPENDENT SEDATIVE, HYPNOTIC OR ANXIOLYTIC ABUSE EPISODIC USE
	305.43 - NONDEPENDENT SEDATIVE, HYPNOTIC OR ANXIOLYTIC ABUSE IN REMISSION
	305.50 - NONDEPENDENT OPIOID ABUSE UNSPECIFIED USE
	305.51 - NONDEPENDENT OPIOID ABUSE CONTINUOUS USE
	305.52 - NONDEPENDENT OPIOID ABUSE EPISODIC USE
	305.53 - NONDEPENDENT OPIOID ABUSE IN REMISSION
	305.60 - NONDEPENDENT COCAINE ABUSE UNSPECIFIED USE
	305.61 - NONDEPENDENT COCAINE ABUSE CONTINUOUS USE
	305.62 - NONDEPENDENT COCAINE ABUSE EPISODIC USE
	305.63 - NONDEPENDENT COCAINE ABUSE IN REMISSION
	305.70 - NONDEPENDENT AMPHETAMINE OR RELATED ACTING SYMPATHOMIMETIC ABUSE UNSPECIFIED USE
	305.71 - NONDEPENDENT AMPHETAMINE OR RELATED ACTING SYMPATHOMIMETIC ABUSE CONTINUOUS USE
	305.72 - NONDEPENDENT AMPHETAMINE OR RELATED ACTING SYMPATHOMIMETIC ABUSE EPISODIC USE
	305.91 - NONDEPENDENT OTHER MIXED OR UNSPECIFIED DRUG ABUSE CONTINUOUS USE
	305.92 - NONDEPENDENT OTHER MIXED OR UNSPECIFIED DRUG ABUSE EPISODIC USE
	305.93 - NONDEPENDENT OTHER MIXED OR UNSPECIFIED DRUG ABUSE IN REMISSION
	357.5 - ALCOHOLIC POLYNEUROPATHY
	425.5 - ALCOHOLIC CARDIOMYOPATHY
	535.3 - ALCOHOLIC GASTRITIS
	535.30 - ALCOHOLIC GASTRITIS (WITHOUT HEMORRHAGE)
	535.31 - ALCOHOLIC GASTRITIS WITH HEMORRHAGE
	571.0 - ALCOHOLIC FATTY LIVER
	571.1 - ACUTE ALCOHOLIC HEPATITIS
	571.2 - ALCOHOLIC CIRRHOSIS OF LIVER
	571.3 - ALCOHOLIC LIVER DAMAGE UNSPECIFIED
	648.30 - DRUG DEPENDENCE OF MOTHER COMPLICATING PREGNANCY CHILDBIRTH OR THE PUERPERIUM UNSPECIFIED AS TO EPISODE OF CARE
	648.31 - DRUG DEPENDENCE OF MOTHER WITH DELIVERY
	648.32 - DRUG DEPENDENCE OF MOTHER WITH DELIVERY WITH POSTPARTUM COMPLICATION
	648.33 - ANTEPARTUM DRUG DEPENDENCE
	648.34 - POSTPARTUM DRUG DEPENDENCE
	655.50 - SUSPECTED DAMAGE TO FETUS FROM DRUGS AFFECTING MANAGEMENT OF MOTHER UNSPECIFIED AS TO EPISODE OF CARE
	655.51 - SUSPECTED DAMAGE TO FETUS FROM DRUGS AFFECTING MANAGEMENT OF MOTHER DELIVERED
	655.53 - SUSPECTED DAMAGE TO FETUS FROM DRUGS AFFECTING MANAGEMENT OF MOTHER ANTEPARTUM
	760.71 - NOXIOUS INFLUENCES AFFECTING FETUS OR NEWBORN VIA PLACENTA OR BREAST MILK ALCOHOL
	760.72 - NOXIOUS INFLUENCES AFFECTING FETUS OR NEWBORN VIA PLACENTA OR BREAST MILK NARCOTICS
	760.73 - NOXIOUS INFLUENCES AFFECTING FETUS OR NEWBORN VIA PLACENTA OR BREAST MILK HALLUCINOGENIC AGENTS
	760.75 - NOXIOUS INFLUENCES AFFECTING FETUS OR NEWBORN VIA PLACENTA OR BREAST MILK COCAINE
	779.5 - DRUG WITHDRAWAL SYNDROME IN NEWBORN
	965.00 - POISONING BY OPIUM (ALKALOIDS) UNSPECIFIED
	965.01 - POISONING BY HEROIN
	965.02 - POISONING BY METHADONE
	965.09 - POISONING BY OTHER OPIATES AND RELATED NARCOTICS
	980.0 - TOXIC EFFECT OF ETHYL ALCOHOL
	V11.3 - PERSONAL HISTORY OF ALCOHOLISM
	V65.42 - COUNSELING ON SUBSTANCE USE AND ABUSE
	305.73 - NONDEPENDENT AMPHETAMINE OR RELATED ACTING SYMPATHOMIMETIC ABUSE IN REMISSION
	305.80 - NONDEPENDENT ANTIDEPRESSANT TYPE ABUSE UNSPECIFIED USE
	305.81 - NONDEPENDENT ANTIDEPRESSANT TYPE ABUSE CONTINUOUS USE
	305.82 - NONDEPENDENT ANTIDEPRESSANT TYPE ABUSE EPISODIC USE
	305.83 - NONDEPENDENT ANTIDEPRESSANT TYPE ABUSE IN REMISSION
	305.90 - OTHER MIXED OR UNSPECIFIED DRUG ABUSE UNSPECIFIED USE
	The occurrence of Outpatient with the following attributes:
	Diagnosis Code (Any Position), ICD-9 is any of: { "291.0", "291.1", "291.2", "291.3", "291.4", "291.5", "291.8", "291.81", "291.82", "291.89", "291.9", "292.0", "292.11", "292.12", "292.2", "292.81", "292.82", "292.83", "292.84", "292.85", "292.89", "292.9", "303.00", "303.01", "303.02", "303.03", "303.90", "303.91", "303.92", "303.93", "304.00", "304.01", "304.02", "304.03", "304.10", "304.11", …
	291.0 - ALCOHOL WITHDRAWAL DELIRIUM
	291.1 - ALCOHOL-INDUCED PERSISTING AMNESTIC DISORDER
	291.2 - ALCOHOL-INDUCED PERSISTING DEMENTIA
	291.3 - ALCOHOL-INDUCED PSYCHOTIC DISORDER WITH HALLUCINATIONS
	291.4 - IDIOSYNCRATIC ALCOHOL INTOXICATION
	291.5 - ALCOHOL-INDUCED PSYCHOTIC DISORDER WITH DELUSIONS
	291.8 - OTHER SPECIFIED ALCOHOL-INDUCED MENTAL DISORDERS
	291.81 - ALCOHOL WITHDRAWAL
	291.82 - ALCOHOL-INDUCED SLEEP DISORDERS
	291.89 - OTHER SPECIFIED ALCOHOL-INDUCED MENTAL DISORDERS
	291.9 - UNSPECIFIED ALCOHOL-INDUCED MENTAL DISORDERS
	292.0 - DRUG WITHDRAWAL
	292.11 - DRUG-INDUCED PSYCHOTIC DISORDER WITH DELUSIONS
	292.12 - DRUG-INDUCED PSYCHOTIC DISORDER WITH HALLUCINATIONS
	292.2 - PATHOLOGICAL DRUG INTOXICATION
	292.81 - DRUG-INDUCED DELIRIUM
	292.82 - DRUG-INDUCED PERSISTING DEMENTIA
	292.83 - DRUG-INDUCED PERSISTING AMNESTIC DISORDER
	292.84 - DRUG-INDUCED MOOD DISORDER
	292.85 - DRUG-INDUCED SLEEP DISORDER
	292.89 - OTHER SPECIFIED DRUG-INDUCED MENTAL DISORDERS
	292.9 - UNSPECIFIED DRUG-INDUCED MENTAL DISORDER
	303.00 - ACUTE ALCOHOLIC INTOXICATION IN ALCOHOLISM UNSPECIFIED DRINKING BEHAVIOR
	303.01 - ACUTE ALCOHOLIC INTOXICATION IN ALCOHOLISM CONTINUOUS DRINKING BEHAVIOR
	303.02 - ACUTE ALCOHOLIC INTOXICATION IN ALCOHOLISM EPISODIC DRINKING BEHAVIOR
	303.03 - ACUTE ALCOHOLIC INTOXICATION IN ALCOHOLISM IN REMISSION
	303.90 - OTHER AND UNSPECIFIED ALCOHOL DEPENDENCE UNSPECIFIED DRINKING BEHAVIOR
	303.91 - OTHER AND UNSPECIFIED ALCOHOL DEPENDENCE CONTINUOUS DRINKING BEHAVIOR
	303.92 - OTHER AND UNSPECIFIED ALCOHOL DEPENDENCE EPISODIC DRINKING BEHAVIOR
	303.93 - OTHER AND UNSPECIFIED ALCOHOL DEPENDENCE IN REMISSION
	304.00 - OPIOID TYPE DEPENDENCE UNSPECIFIED USE
	304.01 - OPIOID TYPE DEPENDENCE CONTINUOUS USE
	304.02 - OPIOID TYPE DEPENDENCE EPISODIC USE
	304.03 - OPIOID TYPE DEPENDENCE IN REMISSION
	304.10 - SEDATIVE, HYPNOTIC OR ANXIOLYTIC DEPENDENCE UNSPECIFIED USE
	304.11 - SEDATIVE, HYPNOTIC OR ANXIOLYTIC DEPENDENCE CONTINUOUS USE
	304.12 - SEDATIVE, HYPNOTIC OR ANXIOLYTIC DEPENDENCE EPISODIC USE
	304.13 - SEDATIVE, HYPNOTIC OR ANXIOLYTIC DEPENDENCE IN REMISSION
	304.20 - COCAINE DEPENDENCE UNSPECIFIED USE
	304.21 - COCAINE DEPENDENCE CONTINUOUS USE
	304.22 - COCAINE DEPENDENCE EPISODIC USE
	304.23 - COCAINE DEPENDENCE IN REMISSION
	304.30 - CANNABIS DEPENDENCE UNSPECIFIED USE
	304.31 - CANNABIS DEPENDENCE CONTINUOUS USE
	304.32 - CANNABIS DEPENDENCE EPISODIC USE
	304.33 - CANNABIS DEPENDENCE IN REMISSION
	304.40 - AMPHETAMINE AND OTHER PSYCHOSTIMULANT DEPENDENCE UNSPECIFIED USE
	304.41 - AMPHETAMINE AND OTHER PSYCHOSTIMULANT DEPENDENCE CONTINUOUS USE
	304.42 - AMPHETAMINE AND OTHER PSYCHOSTIMULANT DEPENDENCE EPISODIC USE
	304.43 - AMPHETAMINE AND OTHER PSYCHOSTIMULANT DEPENDENCE IN REMISSION
	304.50 - HALLUCINOGEN DEPENDENCE UNSPECIFIED USE
	304.51 - HALLUCINOGEN DEPENDENCE CONTINUOUS USE
	304.52 - HALLUCINOGEN DEPENDENCE EPISODIC USE
	304.53 - HALLUCINOGEN DEPENDENCE IN REMISSION
	304.60 - OTHER SPECIFIED DRUG DEPENDENCE UNSPECIFIED USE
	304.61 - OTHER SPECIFIED DRUG DEPENDENCE CONTINUOUS USE
	304.62 - OTHER SPECIFIED DRUG DEPENDENCE EPISODIC USE
	304.63 - OTHER SPECIFIED DRUG DEPENDENCE IN REMISSION
	304.70 - COMBINATIONS OF OPIOID TYPE DRUG WITH ANY OTHER DRUG DEPENDENCE UNSPECIFIED USE
	304.71 - COMBINATIONS OF OPIOID TYPE DRUG WITH ANY OTHER DRUG DEPENDENCE CONTINUOUS USE
	304.72 - COMBINATIONS OF OPIOID TYPE DRUG WITH ANY OTHER DRUG DEPENDENCE EPISODIC USE
	304.73 - COMBINATIONS OF OPIOID TYPE DRUG WITH ANY OTHER DRUG DEPENDENCE IN REMISSION
	304.80 - COMBINATIONS OF DRUG DEPENDENCE EXCLUDING OPIOID TYPE DRUG UNSPECIFIED USE
	304.81 - COMBINATIONS OF DRUG DEPENDENCE EXCLUDING OPIOID TYPE DRUG CONTINUOUS USE
	304.82 - COMBINATIONS OF DRUG DEPENDENCE EXCLUDING OPIOID TYPE DRUG EPISODIC USE
	304.83 - COMBINATIONS OF DRUG DEPENDENCE EXCLUDING OPIOID TYPE DRUG IN REMISSION
	304.90 - UNSPECIFIED DRUG DEPENDENCE UNSPECIFIED USE
	304.91 - UNSPECIFIED DRUG DEPENDENCE CONTINUOUS USE
	304.92 - UNSPECIFIED DRUG DEPENDENCE EPISODIC USE
	304.93 - UNSPECIFIED DRUG DEPENDENCE IN REMISSION
	305.00 - NONDEPENDENT ALCOHOL ABUSE UNSPECIFIED DRINKING BEHAVIOR
	305.01 - NONDEPENDENT ALCOHOL ABUSE CONTINUOUS DRINKING BEHAVIOR
	305.02 - NONDEPENDENT ALCOHOL ABUSE EPISODIC DRINKING BEHAVIOR
	305.03 - NONDEPENDENT ALCOHOL ABUSE IN REMISSION
	305.20 - NONDEPENDENT CANNABIS ABUSE UNSPECIFIED USE
	305.21 - NONDEPENDENT CANNABIS ABUSE CONTINUOUS USE
	305.22 - NONDEPENDENT CANNABIS ABUSE EPISODIC USE
	305.23 - NONDEPENDENT CANNABIS ABUSE IN REMISSION
	305.30 - NONDEPENDENT HALLUCINOGEN ABUSE UNSPECIFIED USE
	305.31 - NONDEPENDENT HALLUCINOGEN ABUSE CONTINUOUS USE
	305.32 - NONDEPENDENT HALLUCINOGEN ABUSE EPISODIC USE
	305.33 - NONDEPENDENT HALLUCINOGEN ABUSE IN REMISSION
	305.40 - NONDEPENDENT SEDATIVE, HYPNOTIC OR ANXIOLYTIC ABUSE UNSPECIFIED USE
	305.41 - NONDEPENDENT SEDATIVE, HYPNOTIC OR ANXIOLYTIC ABUSE CONTINUOUS USE
	305.42 - NONDEPENDENT SEDATIVE, HYPNOTIC OR ANXIOLYTIC ABUSE EPISODIC USE
	305.43 - NONDEPENDENT SEDATIVE, HYPNOTIC OR ANXIOLYTIC ABUSE IN REMISSION
	305.50 - NONDEPENDENT OPIOID ABUSE UNSPECIFIED USE
	305.51 - NONDEPENDENT OPIOID ABUSE CONTINUOUS USE
	305.52 - NONDEPENDENT OPIOID ABUSE EPISODIC USE
	305.53 - NONDEPENDENT OPIOID ABUSE IN REMISSION
	305.60 - NONDEPENDENT COCAINE ABUSE UNSPECIFIED USE
	305.61 - NONDEPENDENT COCAINE ABUSE CONTINUOUS USE
	305.62 - NONDEPENDENT COCAINE ABUSE EPISODIC USE
	305.63 - NONDEPENDENT COCAINE ABUSE IN REMISSION
	305.70 - NONDEPENDENT AMPHETAMINE OR RELATED ACTING SYMPATHOMIMETIC ABUSE UNSPECIFIED USE
	305.71 - NONDEPENDENT AMPHETAMINE OR RELATED ACTING SYMPATHOMIMETIC ABUSE CONTINUOUS USE
	305.72 - NONDEPENDENT AMPHETAMINE OR RELATED ACTING SYMPATHOMIMETIC ABUSE EPISODIC USE
	305.73 - NONDEPENDENT AMPHETAMINE OR RELATED ACTING SYMPATHOMIMETIC ABUSE IN REMISSION
	305.80 - NONDEPENDENT ANTIDEPRESSANT TYPE ABUSE UNSPECIFIED USE
	305.81 - NONDEPENDENT ANTIDEPRESSANT TYPE ABUSE CONTINUOUS USE
	305.82 - NONDEPENDENT ANTIDEPRESSANT TYPE ABUSE EPISODIC USE
	305.83 - NONDEPENDENT ANTIDEPRESSANT TYPE ABUSE IN REMISSION
	305.90 - OTHER MIXED OR UNSPECIFIED DRUG ABUSE UNSPECIFIED USE
	305.91 - NONDEPENDENT OTHER MIXED OR UNSPECIFIED DRUG ABUSE CONTINUOUS USE
	305.92 - NONDEPENDENT OTHER MIXED OR UNSPECIFIED DRUG ABUSE EPISODIC USE
	305.93 - NONDEPENDENT OTHER MIXED OR UNSPECIFIED DRUG ABUSE IN REMISSION
	357.5 - ALCOHOLIC POLYNEUROPATHY
	425.5 - ALCOHOLIC CARDIOMYOPATHY
	535.3 - ALCOHOLIC GASTRITIS
	535.30 - ALCOHOLIC GASTRITIS (WITHOUT HEMORRHAGE)
	535.31 - ALCOHOLIC GASTRITIS WITH HEMORRHAGE
	571.0 - ALCOHOLIC FATTY LIVER
	571.1 - ACUTE ALCOHOLIC HEPATITIS
	571.2 - ALCOHOLIC CIRRHOSIS OF LIVER
	571.3 - ALCOHOLIC LIVER DAMAGE UNSPECIFIED
	648.30 - DRUG DEPENDENCE OF MOTHER COMPLICATING PREGNANCY CHILDBIRTH OR THE PUERPERIUM UNSPECIFIED AS TO EPISODE OF CARE
	648.31 - DRUG DEPENDENCE OF MOTHER WITH DELIVERY
	648.32 - DRUG DEPENDENCE OF MOTHER WITH DELIVERY WITH POSTPARTUM COMPLICATION
	648.33 - ANTEPARTUM DRUG DEPENDENCE
	648.34 - POSTPARTUM DRUG DEPENDENCE
	655.50 - SUSPECTED DAMAGE TO FETUS FROM DRUGS AFFECTING MANAGEMENT OF MOTHER UNSPECIFIED AS TO EPISODE OF CARE
	655.51 - SUSPECTED DAMAGE TO FETUS FROM DRUGS AFFECTING MANAGEMENT OF MOTHER DELIVERED
	655.53 - SUSPECTED DAMAGE TO FETUS FROM DRUGS AFFECTING MANAGEMENT OF MOTHER ANTEPARTUM
	760.71 - NOXIOUS INFLUENCES AFFECTING FETUS OR NEWBORN VIA PLACENTA OR BREAST MILK ALCOHOL
	760.72 - NOXIOUS INFLUENCES AFFECTING FETUS OR NEWBORN VIA PLACENTA OR BREAST MILK NARCOTICS
	760.73 - NOXIOUS INFLUENCES AFFECTING FETUS OR NEWBORN VIA PLACENTA OR BREAST MILK HALLUCINOGENIC AGENTS
	760.75 - NOXIOUS INFLUENCES AFFECTING FETUS OR NEWBORN VIA PLACENTA OR BREAST MILK COCAINE
	779.5 - DRUG WITHDRAWAL SYNDROME IN NEWBORN
	965.00 - POISONING BY OPIUM (ALKALOIDS) UNSPECIFIED
	965.01 - POISONING BY HEROIN
	965.02 - POISONING BY METHADONE
	965.09 - POISONING BY OTHER OPIATES AND RELATED NARCOTICS
	980.0 - TOXIC EFFECT OF ETHYL ALCOHOL
	V11.3 - PERSONAL HISTORY OF ALCOHOLISM
	V65.42 - COUNSELING ON SUBSTANCE USE AND ABUSE
Hernia
This event measure was defined as occurring when any of the following criteria were met:
	The occurrence of Inpatient with the following attributes:
	Diagnosis Code (Principal Position) is any of: { "550", "550.0", "550.00", "550.01", "550.02", "550.03", "550.1", "550.10", "550.11", "550.12", "550.13", "550.9", "550.90", "550.91", "550.92", "550.93", "551", "551.0", "551.00", "551.01", "551.02", "551.03", "551.1", "551.2", "551.20", "551.21", "551.29", "551.3", "551.8", "551.9", "552", "552.0", "552.00", "552.01", "552.02", "552.03", "552.1", …
	550 - (ICD9) INGUINAL HERNIA
	550.0 - (ICD9) INGUINAL HERNIA WITH GANGRENE
	550.00 - (ICD9) UNILATERAL OR UNSPECIFIED INGUINAL HERNIA WITH GANGRENE
	550.01 - (ICD9) RECURRENT UNILATERAL OR UNSPECIFIED INGUINAL HERNIA WITH GANGRENE
	550.02 - (ICD9) BILATERAL INGUINAL HERNIA WITH GANGRENE
	550.03 - (ICD9) RECURRENT BILATERAL INGUINAL HERNIA WITH GANGRENE
	550.1 - (ICD9) INGUINAL HERNIA WITH OBSTRUCTION WITHOUT MENTION OF GANGRENE
	550.10 - (ICD9) UNILATERAL OR UNSPECIFIED INGUINAL HERNIA WITH OBSTRUCTION WITHOUT GANGRENE
	550.11 - (ICD9) RECURRENT UNILATERAL OR UNSPECIFIED INGUINAL HERNIA WITH OBSTRUCTION WITHOUT GANGRENE
	550.12 - (ICD9) BILATERAL INGUINAL HERNIA WITH OBSTRUCTION WITHOUT GANGRENE
	550.13 - (ICD9) RECURRENT BILATERAL INGUINAL HERNIA WITH OBSTRUCTION WITHOUT GANGRENE
	550.9 - (ICD9) INGUINAL HERNIA WITHOUT MENTION OF OBSTRUCTION OR GANGRENE
	550.90 - (ICD9) UNILATERAL OR UNSPECIFIED INGUINAL HERNIA WITHOUT OBSTRUCTION OR GANGRENE
	550.91 - (ICD9) RECURRENT UNILATERAL OR UNSPECIFIED INGUINAL HERNIA WITHOUT OBSTRUCTION OR GANGRENE
	550.92 - (ICD9) BILATERAL INGUINAL HERNIA WITHOUT OBSTRUCTION OR GANGRENE
	550.93 - (ICD9) RECURRENT BILATERAL INGUINAL HERNIA WITHOUT OBSTRUCTION OR GANGRENE
	551 - (ICD9) OTHER HERNIA OF ABDOMINAL CAVITY WITH GANGRENE
	551.0 - (ICD9) FEMORAL HERNIA WITH GANGRENE
	551.00 - (ICD9) UNILATERAL OR UNSPECIFIED FEMORAL HERNIA WITH GANGRENE
	551.01 - (ICD9) RECURRENT UNILATERAL OR UNSPECIFIED FEMORAL HERNIA WITH GANGRENE
	551.02 - (ICD9) BILATERAL FEMORAL HERNIA WITH GANGRENE
	551.03 - (ICD9) RECURRENT BILATERAL FEMORAL HERNIA WITH GANGRENE
	551.1 - (ICD9) UMBILICAL HERNIA WITH GANGRENE
	551.2 - (ICD9) VENTRAL HERNIA WITH GANGRENE
	551.20 - (ICD9) UNSPECIFIED VENTRAL HERNIA WITH GANGRENE
	551.21 - (ICD9) INCISIONAL VENTRAL HERNIA WITH GANGRENE
	551.29 - (ICD9) OTHER VENTRAL HERNIA WITH GANGRENE
	551.3 - (ICD9) DIAPHRAGMATIC HERNIA WITH GANGRENE
	551.8 - (ICD9) HERNIA OF OTHER SPECIFIED SITES WITH GANGRENE
	551.9 - (ICD9) HERNIA OF UNSPECIFIED SITE WITH GANGRENE
	552 - (ICD9) OTHER HERNIA OF ABDOMINAL CAVITY WITH OBSTRUCTION BUT WITHOUT MENTION OF GANGRENE
	552.0 - (ICD9) FEMORAL HERNIA WITH OBSTRUCTION
	552.00 - (ICD9) UNILATERAL OR UNSPECIFIED FEMORAL HERNIA WITH OBSTRUCTION
	552.01 - (ICD9) RECURRENT UNILATERAL OR UNSPECIFIED FEMORAL HERNIA WITH OBSTRUCTION
	552.02 - (ICD9) BILATERAL FEMORAL HERNIA WITH OBSTRUCTION
	552.03 - (ICD9) RECURRENT BILATERAL FEMORAL HERNIA WITH OBSTRUCTION
	552.1 - (ICD9) UMBILICAL HERNIA WITH OBSTRUCTION
	552.2 - (ICD9) VENTRAL HERNIA WITH OBSTRUCTION
	552.20 - (ICD9) UNSPECIFIED VENTRAL HERNIA WITH OBSTRUCTION
	552.21 - (ICD9) INCISIONAL HERNIA WITH OBSTRUCTION
	552.29 - (ICD9) OTHER VENTRAL HERNIA WITH OBSTRUCTION
	552.3 - (ICD9) DIAPHRAGMATIC HERNIA WITH OBSTRUCTION
	552.8 - (ICD9) HERNIA OF OTHER SPECIFIED SITES WITH OBSTRUCTION
	552.9 - (ICD9) HERNIA OF UNSPECIFIED SITE WITH OBSTRUCTION
	553 - (ICD9) OTHER HERNIA OF ABDOMINAL CAVITY WITHOUT MENTION OF OBSTRUCTION OR GANGRENE
	553.0 - (ICD9) FEMORAL HERNIA WITHOUT MENTION OF OBSTRUCTION OR GANGRENE
	553.00 - (ICD9) UNILATERAL OR UNSPECIFIED FEMORAL HERNIA WITHOUT OBSTRUCTION OF GANGRENE
	553.01 - (ICD9) RECURRENT UNILATERAL OR UNSPECIFIED FEMORAL HERNIA WITHOUT OBSTRUCTION OR GANGRENE
	553.02 - (ICD9) BILATERAL FEMORAL HERNIA WITHOUT OBSTRUCTION OR GANGRENE
	553.03 - (ICD9) RECURRENT BILATERAL FEMORAL HERNIA WITHOUT OBSTRUCTION OR GANGRENE
	553.1 - (ICD9) UMBILICAL HERNIA WITHOUT OBSTRUCTION OR GANGRENE
	553.2 - (ICD9) VENTRAL HERNIA WITHOUT MENTION OF OBSTRUCTION OR GANGRENE
	553.20 - (ICD9) UNSPECIFIED VENTRAL HERNIA WITHOUT OBSTRUCTION OR GANGRENE
	553.21 - (ICD9) INCISIONAL HERNIA WITHOUT OBSTRUCTION OR GANGRENE
	553.29 - (ICD9) OTHER VENTRAL HERNIA WITHOUT OBSTRUCTION OR GANGRENE
	553.3 - (ICD9) DIAPHRAGMATIC HERNIA WITHOUT OBSTRUCTION OR GANGRENE
	553.8 - (ICD9) HERNIA OF OTHER SPECIFIED SITES WITHOUT OBSTRUCTION OR GANGRENE
	553.9 - (ICD9) HERNIA OF UNSPECIFIED SITE WITHOUT OBSTRUCTION OR GANGRENE
	The occurrence of Outpatient with the following attributes:
	Diagnosis Code (Position 1) is any of: { "550", "550.0", "550.00", "550.01", "550.02", "550.03", "550.1", "550.10", "550.11", "550.12", "550.13", "550.9", "550.90", "550.91", "550.92", "550.93", "551", "551.0", "551.00", "551.01", "551.02", "551.03", "551.1", "551.2", "551.20", "551.21", "551.29", "551.3", "551.8", "551.9", "552", "552.0", "552.00", "552.01", "552.02", "552.03", "552.1", "552.2",…
	550 - (ICD9) INGUINAL HERNIA
	550.0 - (ICD9) INGUINAL HERNIA WITH GANGRENE
	550.00 - (ICD9) UNILATERAL OR UNSPECIFIED INGUINAL HERNIA WITH GANGRENE
	550.01 - (ICD9) RECURRENT UNILATERAL OR UNSPECIFIED INGUINAL HERNIA WITH GANGRENE
	550.02 - (ICD9) BILATERAL INGUINAL HERNIA WITH GANGRENE
	550.03 - (ICD9) RECURRENT BILATERAL INGUINAL HERNIA WITH GANGRENE
	550.1 - (ICD9) INGUINAL HERNIA WITH OBSTRUCTION WITHOUT MENTION OF GANGRENE
	550.10 - (ICD9) UNILATERAL OR UNSPECIFIED INGUINAL HERNIA WITH OBSTRUCTION WITHOUT GANGRENE
	550.11 - (ICD9) RECURRENT UNILATERAL OR UNSPECIFIED INGUINAL HERNIA WITH OBSTRUCTION WITHOUT GANGRENE
	550.12 - (ICD9) BILATERAL INGUINAL HERNIA WITH OBSTRUCTION WITHOUT GANGRENE
	550.13 - (ICD9) RECURRENT BILATERAL INGUINAL HERNIA WITH OBSTRUCTION WITHOUT GANGRENE
	550.9 - (ICD9) INGUINAL HERNIA WITHOUT MENTION OF OBSTRUCTION OR GANGRENE
	550.90 - (ICD9) UNILATERAL OR UNSPECIFIED INGUINAL HERNIA WITHOUT OBSTRUCTION OR GANGRENE
	550.91 - (ICD9) RECURRENT UNILATERAL OR UNSPECIFIED INGUINAL HERNIA WITHOUT OBSTRUCTION OR GANGRENE
	550.92 - (ICD9) BILATERAL INGUINAL HERNIA WITHOUT OBSTRUCTION OR GANGRENE
	550.93 - (ICD9) RECURRENT BILATERAL INGUINAL HERNIA WITHOUT OBSTRUCTION OR GANGRENE
	551 - (ICD9) OTHER HERNIA OF ABDOMINAL CAVITY WITH GANGRENE
	551.0 - (ICD9) FEMORAL HERNIA WITH GANGRENE
	551.00 - (ICD9) UNILATERAL OR UNSPECIFIED FEMORAL HERNIA WITH GANGRENE
	551.01 - (ICD9) RECURRENT UNILATERAL OR UNSPECIFIED FEMORAL HERNIA WITH GANGRENE
	551.02 - (ICD9) BILATERAL FEMORAL HERNIA WITH GANGRENE
	551.03 - (ICD9) RECURRENT BILATERAL FEMORAL HERNIA WITH GANGRENE
	551.1 - (ICD9) UMBILICAL HERNIA WITH GANGRENE
	551.2 - (ICD9) VENTRAL HERNIA WITH GANGRENE
	551.20 - (ICD9) UNSPECIFIED VENTRAL HERNIA WITH GANGRENE
	551.21 - (ICD9) INCISIONAL VENTRAL HERNIA WITH GANGRENE
	551.29 - (ICD9) OTHER VENTRAL HERNIA WITH GANGRENE
	551.3 - (ICD9) DIAPHRAGMATIC HERNIA WITH GANGRENE
	551.8 - (ICD9) HERNIA OF OTHER SPECIFIED SITES WITH GANGRENE
	551.9 - (ICD9) HERNIA OF UNSPECIFIED SITE WITH GANGRENE
	552 - (ICD9) OTHER HERNIA OF ABDOMINAL CAVITY WITH OBSTRUCTION BUT WITHOUT MENTION OF GANGRENE
	552.0 - (ICD9) FEMORAL HERNIA WITH OBSTRUCTION
	552.00 - (ICD9) UNILATERAL OR UNSPECIFIED FEMORAL HERNIA WITH OBSTRUCTION
	552.01 - (ICD9) RECURRENT UNILATERAL OR UNSPECIFIED FEMORAL HERNIA WITH OBSTRUCTION
	552.02 - (ICD9) BILATERAL FEMORAL HERNIA WITH OBSTRUCTION
	552.03 - (ICD9) RECURRENT BILATERAL FEMORAL HERNIA WITH OBSTRUCTION
	552.1 - (ICD9) UMBILICAL HERNIA WITH OBSTRUCTION
	552.2 - (ICD9) VENTRAL HERNIA WITH OBSTRUCTION
	552.20 - (ICD9) UNSPECIFIED VENTRAL HERNIA WITH OBSTRUCTION
	552.21 - (ICD9) INCISIONAL HERNIA WITH OBSTRUCTION
	552.29 - (ICD9) OTHER VENTRAL HERNIA WITH OBSTRUCTION
	552.3 - (ICD9) DIAPHRAGMATIC HERNIA WITH OBSTRUCTION
	552.8 - (ICD9) HERNIA OF OTHER SPECIFIED SITES WITH OBSTRUCTION
	552.9 - (ICD9) HERNIA OF UNSPECIFIED SITE WITH OBSTRUCTION
	553 - (ICD9) OTHER HERNIA OF ABDOMINAL CAVITY WITHOUT MENTION OF OBSTRUCTION OR GANGRENE
	553.0 - (ICD9) FEMORAL HERNIA WITHOUT MENTION OF OBSTRUCTION OR GANGRENE
	553.00 - (ICD9) UNILATERAL OR UNSPECIFIED FEMORAL HERNIA WITHOUT OBSTRUCTION OF GANGRENE
	553.01 - (ICD9) RECURRENT UNILATERAL OR UNSPECIFIED FEMORAL HERNIA WITHOUT OBSTRUCTION OR GANGRENE
	553.02 - (ICD9) BILATERAL FEMORAL HERNIA WITHOUT OBSTRUCTION OR GANGRENE
	553.03 - (ICD9) RECURRENT BILATERAL FEMORAL HERNIA WITHOUT OBSTRUCTION OR GANGRENE
	553.1 - (ICD9) UMBILICAL HERNIA WITHOUT OBSTRUCTION OR GANGRENE
	553.2 - (ICD9) VENTRAL HERNIA WITHOUT MENTION OF OBSTRUCTION OR GANGRENE
	553.20 - (ICD9) UNSPECIFIED VENTRAL HERNIA WITHOUT OBSTRUCTION OR GANGRENE
	553.21 - (ICD9) INCISIONAL HERNIA WITHOUT OBSTRUCTION OR GANGRENE
	553.29 - (ICD9) OTHER VENTRAL HERNIA WITHOUT OBSTRUCTION OR GANGRENE
	553.3 - (ICD9) DIAPHRAGMATIC HERNIA WITHOUT OBSTRUCTION OR GANGRENE
	553.8 - (ICD9) HERNIA OF OTHER SPECIFIED SITES WITHOUT OBSTRUCTION OR GANGRENE
	553.9 - (ICD9) HERNIA OF UNSPECIFIED SITE WITHOUT OBSTRUCTION OR GANGRENE
Malignancy except skin neoplasm
This event measure was defined as occurring when any of the following criteria were met:
	The occurrence of Inpatient with the following attributes:
	Diagnosis Code (Any Position) is any of: { "238.6", "140", "140.0", "140.1", "140.3", "140.4", "140.5", "140.6", "140.8", "140.9", "141", "141.0", "141.1", "141.2", "141.3", "141.4", "141.5", "141.6", "141.8", "141.9", "142", "142.0", "142.1", "142.2", "142.8", "142.9", "143", "143.0", "143.1", "143.8", "143.9", "144", "144.0", "144.1", "144.8", "144.9", "145", "145.0", "145.1", "145.2", "145.3",…
	238.6 - (ICD9) NEOPLASM OF UNCERTAIN BEHAVIOR OF PLASMA CELLS
	140 - (ICD9) MALIGNANT NEOPLASM OF LIP
	140.0 - (ICD9) MALIGNANT NEOPLASM OF UPPER LIP VERMILION BORDER
	140.1 - (ICD9) MALIGNANT NEOPLASM OF LOWER LIP VERMILION BORDER
	140.3 - (ICD9) MALIGNANT NEOPLASM OF UPPER LIP INNER ASPECT
	140.4 - (ICD9) MALIGNANT NEOPLASM OF LOWER LIP INNER ASPECT
	140.5 - (ICD9) MALIGNANT NEOPLASM OF LIP UNSPECIFIED INNER ASPECT
	140.6 - (ICD9) MALIGNANT NEOPLASM OF COMMISSURE OF LIP
	140.8 - (ICD9) MALIGNANT NEOPLASM OF OTHER SITES OF LIP
	140.9 - (ICD9) MALIGNANT NEOPLASM OF LIP UNSPECIFIED VERMILION BORDER
	141 - (ICD9) MALIGNANT NEOPLASM OF TONGUE
	141.0 - (ICD9) MALIGNANT NEOPLASM OF BASE OF TONGUE
	141.1 - (ICD9) MALIGNANT NEOPLASM OF DORSAL SURFACE OF TONGUE
	141.2 - (ICD9) MALIGNANT NEOPLASM OF TIP AND LATERAL BORDER OF TONGUE
	141.3 - (ICD9) MALIGNANT NEOPLASM OF VENTRAL SURFACE OF TONGUE
	141.4 - (ICD9) MALIGNANT NEOPLASM OF ANTERIOR TWO-THIRDS OF TONGUE PART UNSPECIFIED
	141.5 - (ICD9) MALIGNANT NEOPLASM OF JUNCTIONAL ZONE OF TONGUE
	141.6 - (ICD9) MALIGNANT NEOPLASM OF LINGUAL TONSIL
	141.8 - (ICD9) MALIGNANT NEOPLASM OF OTHER SITES OF TONGUE
	141.9 - (ICD9) MALIGNANT NEOPLASM OF TONGUE UNSPECIFIED
	142 - (ICD9) MALIGNANT NEOPLASM OF MAJOR SALIVARY GLANDS
	142.0 - (ICD9) MALIGNANT NEOPLASM OF PAROTID GLAND
	142.1 - (ICD9) MALIGNANT NEOPLASM OF SUBMANDIBULAR GLAND
	142.2 - (ICD9) MALIGNANT NEOPLASM OF SUBLINGUAL GLAND
	142.8 - (ICD9) MALIGNANT NEOPLASM OF OTHER MAJOR SALIVARY GLANDS
	142.9 - (ICD9) MALIGNANT NEOPLASM OF SALIVARY GLAND UNSPECIFIED
	143 - (ICD9) MALIGNANT NEOPLASM OF GUM
	143.0 - (ICD9) MALIGNANT NEOPLASM OF UPPER GUM
	143.1 - (ICD9) MALIGNANT NEOPLASM OF LOWER GUM
	143.8 - (ICD9) MALIGNANT NEOPLASM OF OTHER SITES OF GUM
	143.9 - (ICD9) MALIGNANT NEOPLASM OF GUM UNSPECIFIED
	144 - (ICD9) MALIGNANT NEOPLASM OF FLOOR OF MOUTH
	144.0 - (ICD9) MALIGNANT NEOPLASM OF ANTERIOR PORTION OF FLOOR OF MOUTH
	144.1 - (ICD9) MALIGNANT NEOPLASM OF LATERAL PORTION OF FLOOR OF MOUTH
	144.8 - (ICD9) MALIGNANT NEOPLASM OF OTHER SITES OF FLOOR OF MOUTH
	144.9 - (ICD9) MALIGNANT NEOPLASM OF FLOOR OF MOUTH PART UNSPECIFIED
	145 - (ICD9) MALIGNANT NEOPLASM OF OTHER AND UNSPECIFIED PARTS OF MOUTH
	145.0 - (ICD9) MALIGNANT NEOPLASM OF CHEEK MUCOSA
	145.1 - (ICD9) MALIGNANT NEOPLASM OF VESTIBULE OF MOUTH
	145.2 - (ICD9) MALIGNANT NEOPLASM OF HARD PALATE
	145.3 - (ICD9) MALIGNANT NEOPLASM OF SOFT PALATE
	145.4 - (ICD9) MALIGNANT NEOPLASM OF UVULA
	145.5 - (ICD9) MALIGNANT NEOPLASM OF PALATE UNSPECIFIED
	145.6 - (ICD9) MALIGNANT NEOPLASM OF RETROMOLAR AREA
	145.8 - (ICD9) MALIGNANT NEOPLASM OF OTHER SPECIFIED PARTS OF MOUTH
	145.9 - (ICD9) MALIGNANT NEOPLASM OF MOUTH UNSPECIFIED
	146 - (ICD9) MALIGNANT NEOPLASM OF OROPHARYNX
	146.0 - (ICD9) MALIGNANT NEOPLASM OF TONSIL
	146.1 - (ICD9) MALIGNANT NEOPLASM OF TONSILLAR FOSSA
	146.2 - (ICD9) MALIGNANT NEOPLASM OF TONSILLAR PILLARS (ANTERIOR) (POSTERIOR)
	146.3 - (ICD9) MALIGNANT NEOPLASM OF VALLECULA EPIGLOTTICA
	146.4 - (ICD9) MALIGNANT NEOPLASM OF ANTERIOR ASPECT OF EPIGLOTTIS
	146.5 - (ICD9) MALIGNANT NEOPLASM OF JUNCTIONAL REGION OF OROPHARYNX
	146.6 - (ICD9) MALIGNANT NEOPLASM OF LATERAL WALL OF OROPHARYNX
	146.7 - (ICD9) MALIGNANT NEOPLASM OF POSTERIOR WALL OF OROPHARYNX
	146.8 - (ICD9) MALIGNANT NEOPLASM OF OTHER SPECIFIED SITES OF OROPHARYNX
	146.9 - (ICD9) MALIGNANT NEOPLASM OF OROPHARYNX UNSPECIFIED SITE
	147 - (ICD9) MALIGNANT NEOPLASM OF NASOPHARYNX
	147.0 - (ICD9) MALIGNANT NEOPLASM OF SUPERIOR WALL OF NASOPHARYNX
	147.1 - (ICD9) MALIGNANT NEOPLASM OF POSTERIOR WALL OF NASOPHARYNX
	147.2 - (ICD9) MALIGNANT NEOPLASM OF LATERAL WALL OF NASOPHARYNX
	147.3 - (ICD9) MALIGNANT NEOPLASM OF ANTERIOR WALL OF NASOPHARYNX
	147.8 - (ICD9) MALIGNANT NEOPLASM OF OTHER SPECIFIED SITES OF NASOPHARYNX
	147.9 - (ICD9) MALIGNANT NEOPLASM OF NASOPHARYNX UNSPECIFIED SITE
	148 - (ICD9) MALIGNANT NEOPLASM OF HYPOPHARYNX
	148.0 - (ICD9) MALIGNANT NEOPLASM OF POSTCRICOID REGION OF HYPOPHARYNX
	148.1 - (ICD9) MALIGNANT NEOPLASM OF PYRIFORM SINUS
	148.2 - (ICD9) MALIGNANT NEOPLASM OF ARYEPIGLOTTIC FOLD HYPOPHARYNGEAL ASPECT
	148.3 - (ICD9) MALIGNANT NEOPLASM OF POSTERIOR HYPOPHARYNGEAL WALL
	148.8 - (ICD9) MALIGNANT NEOPLASM OF OTHER SPECIFIED SITES OF HYPOPHARYNX
	148.9 - (ICD9) MALIGNANT NEOPLASM OF HYPOPHARYNX UNSPECIFIED SITE
	149 - (ICD9) MALIGNANT NEOPLASM OF OTHER AND ILL-DEFINED SITES WITHIN THE LIP ORAL CAVITY AND PHARYNX
	149.0 - (ICD9) MALIGNANT NEOPLASM OF PHARYNX UNSPECIFIED
	149.1 - (ICD9) MALIGNANT NEOPLASM OF WALDEYER'S RING
	149.8 - (ICD9) MALIGNANT NEOPLASM OF OTHER SITES WITHIN THE LIP AND ORAL CAVITY
	149.9 - (ICD9) MALIGNANT NEOPLASM OF ILL-DEFINED SITES WITHIN THE LIP AND ORAL CAVITY
	150 - (ICD9) MALIGNANT NEOPLASM OF ESOPHAGUS
	150.0 - (ICD9) MALIGNANT NEOPLASM OF CERVICAL ESOPHAGUS
	150.1 - (ICD9) MALIGNANT NEOPLASM OF THORACIC ESOPHAGUS
	150.2 - (ICD9) MALIGNANT NEOPLASM OF ABDOMINAL ESOPHAGUS
	150.3 - (ICD9) MALIGNANT NEOPLASM OF UPPER THIRD OF ESOPHAGUS
	150.4 - (ICD9) MALIGNANT NEOPLASM OF MIDDLE THIRD OF ESOPHAGUS
	150.5 - (ICD9) MALIGNANT NEOPLASM OF LOWER THIRD OF ESOPHAGUS
	150.8 - (ICD9) MALIGNANT NEOPLASM OF OTHER SPECIFIED PART OF ESOPHAGUS
	150.9 - (ICD9) MALIGNANT NEOPLASM OF ESOPHAGUS UNSPECIFIED SITE
	151 - (ICD9) MALIGNANT NEOPLASM OF STOMACH
	151.0 - (ICD9) MALIGNANT NEOPLASM OF CARDIA
	151.1 - (ICD9) MALIGNANT NEOPLASM OF PYLORUS
	151.2 - (ICD9) MALIGNANT NEOPLASM OF PYLORIC ANTRUM
	151.3 - (ICD9) MALIGNANT NEOPLASM OF FUNDUS OF STOMACH
	151.4 - (ICD9) MALIGNANT NEOPLASM OF BODY OF STOMACH
	151.5 - (ICD9) MALIGNANT NEOPLASM OF LESSER CURVATURE OF STOMACH UNSPECIFIED
	151.6 - (ICD9) MALIGNANT NEOPLASM OF GREATER CURVATURE OF STOMACH UNSPECIFIED
	151.8 - (ICD9) MALIGNANT NEOPLASM OF OTHER SPECIFIED SITES OF STOMACH
	151.9 - (ICD9) MALIGNANT NEOPLASM OF STOMACH UNSPECIFIED SITE
	152 - (ICD9) MALIGNANT NEOPLASM OF SMALL INTESTINE INCLUDING DUODENUM
	152.0 - (ICD9) MALIGNANT NEOPLASM OF DUODENUM
	152.1 - (ICD9) MALIGNANT NEOPLASM OF JEJUNUM
	152.2 - (ICD9) MALIGNANT NEOPLASM OF ILEUM
	152.3 - (ICD9) MALIGNANT NEOPLASM OF MECKEL'S DIVERTICULUM
	152.8 - (ICD9) MALIGNANT NEOPLASM OF OTHER SPECIFIED SITES OF SMALL INTESTINE
	152.9 - (ICD9) MALIGNANT NEOPLASM OF SMALL INTESTINE UNSPECIFIED SITE
	153 - (ICD9) MALIGNANT NEOPLASM OF COLON
	153.0 - (ICD9) MALIGNANT NEOPLASM OF HEPATIC FLEXURE
	153.1 - (ICD9) MALIGNANT NEOPLASM OF TRANSVERSE COLON
	153.2 - (ICD9) MALIGNANT NEOPLASM OF DESCENDING COLON
	153.3 - (ICD9) MALIGNANT NEOPLASM OF SIGMOID COLON
	153.4 - (ICD9) MALIGNANT NEOPLASM OF CECUM
	153.5 - (ICD9) MALIGNANT NEOPLASM OF APPENDIX VERMIFORMIS
	153.6 - (ICD9) MALIGNANT NEOPLASM OF ASCENDING COLON
	153.7 - (ICD9) MALIGNANT NEOPLASM OF SPLENIC FLEXURE
	153.8 - (ICD9) MALIGNANT NEOPLASM OF OTHER SPECIFIED SITES OF LARGE INTESTINE
	153.9 - (ICD9) MALIGNANT NEOPLASM OF COLON UNSPECIFIED SITE
	154 - (ICD9) MALIGNANT NEOPLASM OF RECTUM RECTOSIGMOID JUNCTION AND ANUS
	154.0 - (ICD9) MALIGNANT NEOPLASM OF RECTOSIGMOID JUNCTION
	154.1 - (ICD9) MALIGNANT NEOPLASM OF RECTUM
	154.2 - (ICD9) MALIGNANT NEOPLASM OF ANAL CANAL
	154.3 - (ICD9) MALIGNANT NEOPLASM OF ANUS UNSPECIFIED SITE
	154.8 - (ICD9) MALIGNANT NEOPLASM OF OTHER SITES OF RECTUM RECTOSIGMOID JUNCTION AND ANUS
	155 - (ICD9) MALIGNANT NEOPLASM OF LIVER AND INTRAHEPATIC BILE DUCTS
	155.0 - (ICD9) MALIGNANT NEOPLASM OF LIVER PRIMARY
	155.1 - (ICD9) MALIGNANT NEOPLASM OF INTRAHEPATIC BILE DUCTS
	155.2 - (ICD9) MALIGNANT NEOPLASM OF LIVER NOT SPECIFIED AS PRIMARY OR SECONDARY
	156 - (ICD9) MALIGNANT NEOPLASM OF GALLBLADDER AND EXTRAHEPATIC BILE DUCTS
	156.0 - (ICD9) MALIGNANT NEOPLASM OF GALLBLADDER
	156.1 - (ICD9) MALIGNANT NEOPLASM OF EXTRAHEPATIC BILE DUCTS
	156.2 - (ICD9) MALIGNANT NEOPLASM OF AMPULLA OF VATER
	156.8 - (ICD9) MALIGNANT NEOPLASM OF OTHER SPECIFIED SITES OF GALLBLADDER AND EXTRAHEPATIC BILE DUCTS
	156.9 - (ICD9) MALIGNANT NEOPLASM OF BILIARY TRACT PART UNSPECIFIED SITE
	157 - (ICD9) MALIGNANT NEOPLASM OF PANCREAS
	157.0 - (ICD9) MALIGNANT NEOPLASM OF HEAD OF PANCREAS
	157.1 - (ICD9) MALIGNANT NEOPLASM OF BODY OF PANCREAS
	157.2 - (ICD9) MALIGNANT NEOPLASM OF TAIL OF PANCREAS
	157.3 - (ICD9) MALIGNANT NEOPLASM OF PANCREATIC DUCT
	157.4 - (ICD9) MALIGNANT NEOPLASM OF ISLETS OF LANGERHANS
	157.8 - (ICD9) MALIGNANT NEOPLASM OF OTHER SPECIFIED SITES OF PANCREAS
	157.9 - (ICD9) MALIGNANT NEOPLASM OF PANCREAS PART UNSPECIFIED
	158 - (ICD9) MALIGNANT NEOPLASM OF RETROPERITONEUM AND PERITONEUM
	158.0 - (ICD9) MALIGNANT NEOPLASM OF RETROPERITONEUM
	158.8 - (ICD9) MALIGNANT NEOPLASM OF SPECIFIED PARTS OF PERITONEUM
	158.9 - (ICD9) MALIGNANT NEOPLASM OF PERITONEUM UNSPECIFIED
	159 - (ICD9) MALIGNANT NEOPLASM OF OTHER AND ILL-DEFINED SITES WITHIN THE DIGESTIVE ORGANS AND PERITONEUM
	159.0 - (ICD9) MALIGNANT NEOPLASM OF INTESTINAL TRACT PART UNSPECIFIED
	159.1 - (ICD9) MALIGNANT NEOPLASM OF SPLEEN NOT ELSEWHERE CLASSIFIED
	159.8 - (ICD9) MALIGNANT NEOPLASM OF OTHER SITES OF DIGESTIVE SYSTEM AND INTRA-ABDOMINAL ORGANS
	159.9 - (ICD9) MALIGNANT NEOPLASM OF ILL-DEFINED SITES WITHIN THE DIGESTIVE ORGANS AND PERITONEUM
	160 - (ICD9) MALIGNANT NEOPLASM OF NASAL CAVITIES MIDDLE EAR AND ACCESSORY SINUSES
	160.0 - (ICD9) MALIGNANT NEOPLASM OF NASAL CAVITIES
	160.1 - (ICD9) MALIGNANT NEOPLASM OF AUDITORY TUBE MIDDLE EAR AND MASTOID AIR CELLS
	160.2 - (ICD9) MALIGNANT NEOPLASM OF MAXILLARY SINUS
	160.3 - (ICD9) MALIGNANT NEOPLASM OF ETHMOIDAL SINUS
	160.4 - (ICD9) MALIGNANT NEOPLASM OF FRONTAL SINUS
	160.5 - (ICD9) MALIGNANT NEOPLASM OF SPHENOIDAL SINUS
	160.8 - (ICD9) MALIGNANT NEOPLASM OF OTHER ACCESSORY SINUSES
	160.9 - (ICD9) MALIGNANT NEOPLASM OF ACCESSORY SINUS UNSPECIFIED
	161 - (ICD9) MALIGNANT NEOPLASM OF LARYNX
	161.0 - (ICD9) MALIGNANT NEOPLASM OF GLOTTIS
	161.1 - (ICD9) MALIGNANT NEOPLASM OF SUPRAGLOTTIS
	161.2 - (ICD9) MALIGNANT NEOPLASM OF SUBGLOTTIS
	161.3 - (ICD9) MALIGNANT NEOPLASM OF LARYNGEAL CARTILAGES
	161.8 - (ICD9) MALIGNANT NEOPLASM OF OTHER SPECIFIED SITES OF LARYNX
	161.9 - (ICD9) MALIGNANT NEOPLASM OF LARYNX UNSPECIFIED
	162 - (ICD9) MALIGNANT NEOPLASM OF TRACHEA BRONCHUS AND LUNG
	162.0 - (ICD9) MALIGNANT NEOPLASM OF TRACHEA
	162.2 - (ICD9) MALIGNANT NEOPLASM OF MAIN BRONCHUS
	162.3 - (ICD9) MALIGNANT NEOPLASM OF UPPER LOBE BRONCHUS OR LUNG
	162.4 - (ICD9) MALIGNANT NEOPLASM OF MIDDLE LOBE BRONCHUS OR LUNG
	162.5 - (ICD9) MALIGNANT NEOPLASM OF LOWER LOBE BRONCHUS OR LUNG
	162.8 - (ICD9) MALIGNANT NEOPLASM OF OTHER PARTS OF BRONCHUS OR LUNG
	162.9 - (ICD9) MALIGNANT NEOPLASM OF BRONCHUS AND LUNG UNSPECIFIED
	163 - (ICD9) MALIGNANT NEOPLASM OF PLEURA
	163.0 - (ICD9) MALIGNANT NEOPLASM OF PARIETAL PLEURA
	163.1 - (ICD9) MALIGNANT NEOPLASM OF VISCERAL PLEURA
	163.8 - (ICD9) MALIGNANT NEOPLASM OF OTHER SPECIFIED SITES OF PLEURA
	163.9 - (ICD9) MALIGNANT NEOPLASM OF PLEURA UNSPECIFIED
	164 - (ICD9) MALIGNANT NEOPLASM OF THYMUS HEART AND MEDIASTINUM
	164.0 - (ICD9) MALIGNANT NEOPLASM OF THYMUS
	164.1 - (ICD9) MALIGNANT NEOPLASM OF HEART
	164.2 - (ICD9) MALIGNANT NEOPLASM OF ANTERIOR MEDIASTINUM
	164.3 - (ICD9) MALIGNANT NEOPLASM OF POSTERIOR MEDIASTINUM
	164.8 - (ICD9) MALIGNANT NEOPLASM OF OTHER PARTS OF MEDIASTINUM
	164.9 - (ICD9) MALIGNANT NEOPLASM OF MEDIASTINUM PART UNSPECIFIED
	165 - (ICD9) MALIGNANT NEOPLASM OF OTHER AND ILL-DEFINED SITES WITHIN THE RESPIRATORY SYSTEM AND INTRATHORACIC ORGANS
	165.0 - (ICD9) MALIGNANT NEOPLASM OF UPPER RESPIRATORY TRACT PART UNSPECIFIED
	165.8 - (ICD9) MALIGNANT NEOPLASM OF OTHER SITES WITHIN THE RESPIRATORY SYSTEM AND INTRATHORACIC ORGANS
	165.9 - (ICD9) MALIGNANT NEOPLASM OF ILL-DEFINED SITES WITHIN THE RESPIRATORY SYSTEM
	170 - (ICD9) MALIGNANT NEOPLASM OF BONE AND ARTICULAR CARTILAGE
	170.0 - (ICD9) MALIGNANT NEOPLASM OF BONES OF SKULL AND FACE EXCEPT MANDIBLE
	170.1 - (ICD9) MALIGNANT NEOPLASM OF MANDIBLE
	170.2 - (ICD9) MALIGNANT NEOPLASM OF VERTEBRAL COLUMN EXCLUDING SACRUM AND COCCYX
	170.3 - (ICD9) MALIGNANT NEOPLASM OF RIBS STERNUM AND CLAVICLE
	170.4 - (ICD9) MALIGNANT NEOPLASM OF SCAPULA AND LONG BONES OF UPPER LIMB
	170.5 - (ICD9) MALIGNANT NEOPLASM OF SHORT BONES OF UPPER LIMB
	170.6 - (ICD9) MALIGNANT NEOPLASM OF PELVIC BONES SACRUM AND COCCYX
	170.7 - (ICD9) MALIGNANT NEOPLASM OF LONG BONES OF LOWER LIMB
	170.8 - (ICD9) MALIGNANT NEOPLASM OF SHORT BONES OF LOWER LIMB
	170.9 - (ICD9) MALIGNANT NEOPLASM OF BONE AND ARTICULAR CARTILAGE SITE UNSPECIFIED
	171 - (ICD9) MALIGNANT NEOPLASM OF CONNECTIVE AND OTHER SOFT TISSUE
	171.0 - (ICD9) MALIGNANT NEOPLASM OF CONNECTIVE AND OTHER SOFT TISSUE OF HEAD FACE AND NECK
	171.2 - (ICD9) MALIGNANT NEOPLASM OF CONNECTIVE AND OTHER SOFT TISSUE OF UPPER LIMB INCLUDING SHOULDER
	171.3 - (ICD9) MALIGNANT NEOPLASM OF CONNECTIVE AND OTHER SOFT TISSUE OF LOWER LIMB INCLUDING HIP
	171.4 - (ICD9) MALIGNANT NEOPLASM OF CONNECTIVE AND OTHER SOFT TISSUE OF THORAX
	171.5 - (ICD9) MALIGNANT NEOPLASM OF CONNECTIVE AND OTHER SOFT TISSUE OF ABDOMEN
	171.6 - (ICD9) MALIGNANT NEOPLASM OF CONNECTIVE AND OTHER SOFT TISSUE OF PELVIS
	171.7 - (ICD9) MALIGNANT NEOPLASM OF CONNECTIVE AND OTHER SOFT TISSUE OF TRUNK UNSPECIFIED
	171.8 - (ICD9) MALIGNANT NEOPLASM OF OTHER SPECIFIED SITES OF CONNECTIVE AND OTHER SOFT TISSUE
	171.9 - (ICD9) MALIGNANT NEOPLASM OF CONNECTIVE AND OTHER SOFT TISSUE SITE UNSPECIFIED
	174 - (ICD9) MALIGNANT NEOPLASM OF FEMALE BREAST
	174.0 - (ICD9) MALIGNANT NEOPLASM OF NIPPLE AND AREOLA OF FEMALE BREAST
	174.1 - (ICD9) MALIGNANT NEOPLASM OF CENTRAL PORTION OF FEMALE BREAST
	174.2 - (ICD9) MALIGNANT NEOPLASM OF UPPER-INNER QUADRANT OF FEMALE BREAST
	174.3 - (ICD9) MALIGNANT NEOPLASM OF LOWER-INNER QUADRANT OF FEMALE BREAST
	174.4 - (ICD9) MALIGNANT NEOPLASM OF UPPER-OUTER QUADRANT OF FEMALE BREAST
	174.5 - (ICD9) MALIGNANT NEOPLASM OF LOWER-OUTER QUADRANT OF FEMALE BREAST
	174.6 - (ICD9) MALIGNANT NEOPLASM OF AXILLARY TAIL OF FEMALE BREAST
	174.8 - (ICD9) MALIGNANT NEOPLASM OF OTHER SPECIFIED SITES OF FEMALE BREAST
	174.9 - (ICD9) MALIGNANT NEOPLASM OF BREAST (FEMALE) UNSPECIFIED SITE
	175 - (ICD9) MALIGNANT NEOPLASM OF MALE BREAST
	175.0 - (ICD9) MALIGNANT NEOPLASM OF NIPPLE AND AREOLA OF MALE BREAST
	175.9 - (ICD9) MALIGNANT NEOPLASM OF OTHER AND UNSPECIFIED SITES OF MALE BREAST
	176 - (ICD9) KAPOSI'S SARCOMA
	176.0 - (ICD9) KAPOSI'S SARCOMA SKIN
	176.1 - (ICD9) KAPOSI'S SARCOMA SOFT TISSUE
	176.2 - (ICD9) KAPOSI'S SARCOMA PALATE
	176.3 - (ICD9) KAPOSI'S SARCOMA GASTROINTESTINAL SITES
	176.4 - (ICD9) KAPOSI'S SARCOMA LUNG
	176.5 - (ICD9) KAPOSI'S SARCOMA LYMPH NODES
	176.8 - (ICD9) KAPOSI'S SARCOMA OTHER SPECIFIED SITES
	176.9 - (ICD9) KAPOSI'S SARCOMA UNSPECIFIED SITE
	179 - (ICD9) MALIGNANT NEOPLASM OF UTERUS-PART UNS
	180 - (ICD9) MALIGNANT NEOPLASM OF CERVIX UTERI
	180.0 - (ICD9) MALIGNANT NEOPLASM OF ENDOCERVIX
	180.1 - (ICD9) MALIGNANT NEOPLASM OF EXOCERVIX
	180.8 - (ICD9) MALIGNANT NEOPLASM OF OTHER SPECIFIED SITES OF CERVIX
	180.9 - (ICD9) MALIGNANT NEOPLASM OF CERVIX UTERI UNSPECIFIED SITE
	181 - (ICD9) MALIGNANT NEOPLASM OF PLACENTA
	182 - (ICD9) MALIGNANT NEOPLASM OF BODY OF UTERUS
	182.0 - (ICD9) MALIGNANT NEOPLASM OF CORPUS UTERI EXCEPT ISTHMUS
	182.1 - (ICD9) MALIGNANT NEOPLASM OF ISTHMUS
	182.8 - (ICD9) MALIGNANT NEOPLASM OF OTHER SPECIFIED SITES OF BODY OF UTERUS
	183 - (ICD9) MALIGNANT NEOPLASM OF OVARY AND OTHER UTERINE ADNEXA
	183.0 - (ICD9) MALIGNANT NEOPLASM OF OVARY
	183.2 - (ICD9) MALIGNANT NEOPLASM OF FALLOPIAN TUBE
	183.3 - (ICD9) MALIGNANT NEOPLASM OF BROAD LIGAMENT OF UTERUS
	183.4 - (ICD9) MALIGNANT NEOPLASM OF PARAMETRIUM
	183.5 - (ICD9) MALIGNANT NEOPLASM OF ROUND LIGAMENT OF UTERUS
	183.8 - (ICD9) MALIGNANT NEOPLASM OF OTHER SPECIFIED SITES OF UTERINE ADNEXA
	183.9 - (ICD9) MALIGNANT NEOPLASM OF UTERINE ADNEXA UNSPECIFIED SITE
	184 - (ICD9) MALIGNANT NEOPLASM OF OTHER AND UNSPECIFIED FEMALE GENITAL ORGANS
	184.0 - (ICD9) MALIGNANT NEOPLASM OF VAGINA
	184.1 - (ICD9) MALIGNANT NEOPLASM OF LABIA MAJORA
	184.2 - (ICD9) MALIGNANT NEOPLASM OF LABIA MINORA
[truncated: 5,542 more rows]
