# Supplementary material for: Reproducibility of real-world evidence studies using clinical practice data to inform regulatory and coverage decisions
Source: Nat Commun. 2022 Aug 31;13:5126. doi: 10.1038/s41467-022-32310-3 (PMC9430007; doi:10.1038/s41467-022-32310-3)
Supplement: Supplementary file 7 — Supplementary Dataset 4 [file 41467_2022_32310_MOESM7_ESM.zip › Data S4 Study specific author contact files with details of implementation/REPEAT_116_final cell suppressed.xlsx]

## Sheet: Assumptions
Catergory	Assumptions
MEAURES	The algorithms used to define all the variables used in the replication of the study are given in the sheet named 'codes'
Exposure	We assumed the HCPCS codes to define biologic agents and assumed codes are provided in the work sheet names 'codes'
Inclusion/Exclusion	We assumed codes to define 'Physican visit', 'Malignancy' and 'Other biologic treament not for RA'. The assumed codes are provided in the worksheet 'codes'
Covariates	We assumed REPEAT standard measures were used to define diabetes, COPD, heart failure, angina, renal disease, fractures, bisphosphonates, antidepressants, antihypertensive medications, diagnosis of or medication for hyperlipidemia, steroids (corticosteroids), NSAIDs, and Narcotics.
	We assumed peptic ulcer was defined based on the codes from paper "Rate of bleeding-related episodes in adult patients with primary immune thrombocytopenia: a retrospective cohort study using a large administrative medical claims database in the US: Ivy Altomare et al"
	We assumed Methotrexate was defined using generic name and HCPCS codes and assumed HCPCS codes are provided in the worksheet 'codes'
	We assumed codes to defined PSA and Mammography and the assumed codes are provided in the worksheet 'codes'
	We assumed Antifungal medications used in the Infection risk score were based on the generic names of drugs from the website "https://www.drugs.com/drug-class/antifungals.html"
	We assumed the covariate 'Original Medicare eligibility for reason other than age' was defined as a dichortomous variable which was described using 'Original Reason for Entitlement Codes 1 or 2 or 3'.
	We assumed the covariate 'Long term care' was defined using the variable Short Stay/Long Stay/SNF Indicator Code is any of: L = Long-Stay (All Others) from the MedPAR file.
	We assumed the covariate 'Medicaid eligibility' was defined based on the variable 'Dual Status code' 01 or 02 or 03 or 04 or 05 or 06 or 08
	We assumed the following while calculating the prednisone equivalent dosage for steroids: 1. If the same drug group was dispensed multiple times on the same day, we assumed the filled prescriptions were used concurrently from the date of dispensation up until the maximum days supply from the concurrently dispensed prescriptions 2. If the same drug group was dispensed on different days and there w…
	As the cited reference in the manuscript did not provide code algorithms, we assumed the following when implementing the Infection risk score: 1. The codes used to define infection were the same codes used for defining the outcome 2. The manuscript states "To originally derive the infection risk score, we identified treatment-naive RA patients who initiated treatment with an anti-TNF agent or met…
	When measuring the most recent biologic, we assumed this was defined based on the most recent date of dispensing or claim without applying days supply or 30, 56, or 180 day exposure extensions
COHORT CREATION
ANALYSIS
	Because the dosing interval was not provided for Etanercept infusions, we assumed it to be 30 days based on 30 days interval given for Etanercept prescription drug measured using part D claims
	We assumed that deciles for the infection risk score were calculated using the distribution of the risk score in both the exposed and comparator groups rather than in just the exposed or just the comparator.

## Sheet: Attrition table
RA patients who started a new course of etanercept/abatacept during 2006-2011 after having been treated with a differen biologic agent at any time from Medicare database
Etanercept cohort	Less Excluded Patients	Remaining Patients		Abatacept cohort	Less Excluded Patients	Remaining Patients			Cells suppressed due to count <11
All patients in our database		7964044		All patients in our database		7964044
Patients with Etanercept prescription/injection between Jan 1st 2006 - Dec 31st 2011 Date of prescription/injection is cohort entry date (CED)	-7928063	35981		Patients with Abatacept prescription/injection between Jan 1st 2006 - Dec 31st 2011 Date of prescription/injection is cohort entry date (CED)	-7934700	29344
Excluded due to insufficient enrollment (part A,B and D and no HMO) [assessed 365 days prior up to and including CED]	-28547	7434		Excluded due to insufficient enrollment (part A,B and D and no HMO) [assessed 365 days prior up to and including CED]	-17823	11521
Excluded due to prior use or prior event (wash-out of 365 days)	0	7434		Excluded due to prior use or prior event (wash-out of 365 days)	0	11521
Excluded based on non-occurrence of All Biologics [assessed 365 days prior up to 1 days prior to CED]	-5738	1696		Excluded based on non-occurrence of All Biologics [assessed 365 days prior up to 1 days prior to CED]	-5051	6470
Excluded based on non-occurrence of atleast 2 RA diagnosis [assessed 365 days prior up to 1 days prior to CED]	-378	1318		Excluded based on non-occurrence of atleast 2 RA diagnosis [assessed 365 days prior up to 1 days prior to CED]	-773	5697
Excluded based on occurrence of Malignancy/PsA/PsO/AS/IBD [assessed 365 days prior up to 1 days prior to CED]	-403	915		Excluded based on occurrence of Malignancy/PsA/PsO/AS/IBD [assessed 365 days prior up to 1 days prior to CED]	-1852	3845
Excluded based on occurrence of non-RA Biologics [assessed 365 days prior up to 1 days prior to CED]				Excluded based on occurrence of non-RA Biologics [assessed 365 days prior up to 1 days prior to CED]	-227	3618
Excluded based on occurrence of Abatacept on CED				Excluded based on occurrence of Etanercept on CED	0	3618
Final cohort		892		Final cohort		3618
Cohort created to measure Infection risk score	Less Excluded Patients	Remaining Patients
All patients in our database		7964044
Patients with prescription/injection for Biologics/Methotrexate [measured between Jan 1st 2006 - Dec 31st 2011] Date of precription/injection is called cohort entry date (CED)	-7529920	434124
Excluded due to insufficient enrollment (part A and B on CED)	-5690	428434
Excluded based on occurrence of Methotrexate [assessed between Jan 1st 2006 up to 1 days prior to CED]	0	428434
Excluded based on occurrence of Biologics [assessed between Jan 1st 2006 up to 1 days prior to CED]	0	428434
Excluded based on non-occurrence of RA diagnosis (at least 2 diagnosis ) [assessed between Jan 1st 2006 up to and including CED]	-249097	179337
Final cohort		179337

## Sheet: Cohort as text
INFECTION RISK COHORT Cohort Entry Entry date: Between Jan 01, 2006 and Dec 31, 2011. If a patient has multiple possible qualifying cohort entry events, the patient enters the cohort on the first-occurring qualifying event before exclusions are applied. Enrollment Measure: Medicare Part A and B Enrollment Cohort Inclusion Measure: All patients with Biologics/Methotrexate. For the purposes of iden…

## Sheet: Analysis as text
Analysis to calculate Infection Risk Score Patient Characteristics This study evaluated the following patient characteristics: Age Gender Infection OP Infection IP COPD Heart failure (CHF) Angina Diabetes mellitus Renal Disease fractures Peptic ulcer disease corticosteroids NSAIDs bisphosphonates Opioid Antihypertensives Antidepressants Antihyperlipidemic drugs Thiazides Mammogram PSA Screen Disa…										Analysis for comparative cohort Patient Characteristics This study evaluated the following patient characteristics: Age Gender Infection OP Infection IP COPD Heart failure (CHF) Angina Diabetes mellitus Renal Disease fractures Peptic ulcer disease corticosteroids NSAIDs bisphosphonates Opioid Antihypertensives Antidepressants Antihyperlipidemic drugs Thiazides Mammogram PSA Screen Disabled No pri…

## Sheet: Table 1
	ORIGINAL STUDY			REPLICATED STUDY
Variables	Etanercept (n=3,814)	Abatacept (n=9,204)		Etanercept (n=892)	Abatacept (n=3,618)
Most recent biologic
Abatacept	0.112	NA		0.109	NA			Cells suppresed due to count <11
Etanercept	NA	0.148		NA	0.136
Adalimumab	0.511	0.148		0.536	0.114
Certolizumab	0.019	0.01		0.017	0.012
Golimumab	0.019	0.007			0.008
Infliximab	0.271	0.593		0.295	0.66
Rituximab	0.051	0.082		0.029	0.064
Tocilizumab	0.006	0.005			0.006
Number of biologics
1	0.794	0.765		0.826	0.785
2	0.166	0.201		0.138	0.185
>=3	0.04	0.034		0.036	0.03
Age, mean (SD)	61.8 (13.3)	66.8 (12.1)		71.72 (6.47)	72.39 (6.30)
Women	0.856	0.855		0.891	0.862
Comorbidities
Diabetes	0.317	0.201		0.295	0.258
COPD	0.249	0.216		0.191	0.161
Heart failure	0.059	0.071		0.102	0.104
Angina	0.017	0.02		0.057	0.062
Renal disease	0.05	0.056		0.132	0.13
Any fracture	0.084	0.08		0.112	0.094
Peptic ulcer disease	0.009	0.01		0.021	0.02
Hospitalized infection
None	0.889	0.881		0.963	0.96
1-2 episodes	0.106	0.111		0.036	0.039
>=3 episodes	0.005	0.008
Infection risk score, median (IQR)	0.11 (0.08, 0.16)	0.11 (0.08, 0.17)		0.02 (0.01, 0.05)	0.02 (0.00, 0.05)
Medication
Prednisone or equivalent
None	0.381	0.386		0.235	0.257
<= 7.5mg/day	0.455	0.463		0.017	0.02
> 7.5mg/day	0.163	0.151		0.748	0.722
Methotrexate	0.565	0.574		0.613	0.616
Bisphosphonates	0.271	0.264		0.37	0.308
Antihypertensives	0.46	0.498		0.743	0.732
Antidepressants	0.457	0.405		0.383	0.363
Diagnosis or medications for hyperlipidemia	0.073	0.084		0.443	0.431
NSAIDS	0.432	0.374		0.413	0.368
Narcotics	0.823	0.784		0.743	0.721
Antifungal	0.116	0.098		0.198	0.172
Health behavior and health service utilization
PSA screen (only men)	0.339	0.454		0.474	0.489
Mammogram (only women)	0.335	0.403		0.423	0.476
All-cause hospitalization
0-1 hospitalization	0.9	0.911		0.886	0.901
2 hospitalizations	0.063	0.065		0.068	0.063
>=3 hospitalizations	0.037	0.034		0.046	0.036
Outpatient infection	0.468	0.481		0.13	0.16
Long term care residency	0.025	0.018		0.022	0.026
Mediacid eligibility	0.602	0.342		0.501	0.222
Disability/ESRD as reason for medicare enrollment	0.682	0.494		0.367	0.286

## Sheet: Outcomes
ORIGINAL STUDY
Outcome: Infection	Etanercept (n=3,814)	Abatacept (n=9,204)
Number of events	275	705
Person years	1726	5377
Crude IR per 100 person-years	15.9328	13.1
Crude HR	1.19 (1.03-1.36)
Adjusted HR	1.24 (1.07-1.45)
REPLICATED STUDY
Outcome: Infection	Etanercept (n=892)	Abatacept (n=3,618)
Number of events	24	52
Person years	409	1138
Crude IR per 100 person-years	5.86797	4.56942
Crude HR	1.41 (0.87, 2.28), p-value: 0.16
Adjusted HR	1.54 (0.86, 2.74), p-value: 0.15

## Sheet: Codes
Abatacept
This event measure was defined as occurring when any of the following criteria were met:
	The occurrence of Drug with the following attributes:
	NDC Generic Name is any of: { “ABATACEPT”, “ABATACEPT/MALTOSE” }
	ABATACEPT
	ABATACEPT/MALTOSE
	The occurrence of Outpatient with the following attributes:
	HCPCS Procedure Code (any position) is any of: { “C9230”, “J0129” }
	C9230 - INJECTION, ABATACEPT, PER 10 MG
	J0129 - INJECTION, ABATACEPT, 10 MG / Injection, abatacept, 10 mg (code may be used for medicare when drug administered under the direct supervision of a physician, not for use when drug is self administered) / INJECTION, ABATACEPT, 10 MG (CODE MAY BE USED FOR MEDICARE WHEN DRUG ADMINISTERED UNDER THE DIRECT SUPERVISION OF A PHYSICIAN, NOT FOR USE WHEN DRUG IS SELF ADMINISTERED)
	The occurrence of Carrier Claims Line with the following attributes:
	HCPCS Procedure Code is any of: { “C9230”, “J0129” }
	C9230 - INJECTION, ABATACEPT, PER 10 MG
	J0129 - INJECTION, ABATACEPT, 10 MG / Injection, abatacept, 10 mg (code may be used for medicare when drug administered under the direct supervision of a physician, not for use when drug is self administered) / INJECTION, ABATACEPT, 10 MG (CODE MAY BE USED FOR MEDICARE WHEN DRUG ADMINISTERED UNDER THE DIRECT SUPERVISION OF A PHYSICIAN, NOT FOR USE WHEN DRUG IS SELF ADMINISTERED)
Adalimumab
This event measure was defined as occurring when any of the following criteria were met:
	The occurrence of Drug with the following attributes:
	NDC Generic Name is any of: { “ADALIMUMAB” }
	ADALIMUMAB
	The occurrence of Carrier Claims Line with the following attributes:
	HCPCS Procedure Code is any of: { “J0135” }
	J0135 - INJECTION, ADALIMUMAB, 20 MG
	The occurrence of Outpatient with the following attributes:
	HCPCS Procedure Code (any position) is any of: { “J0135” }
	J0135 - INJECTION, ADALIMUMAB, 20 MG
All Biologics
This measure creates a logical OR of events, and identifies all occurrences of one or more specified events:
	Abatacept
	Adalimumab
	Certolizumab
	Etanercept
	Golimumab
	Infliximab
	Rituximab
	Tocilizumab
All Other non-RA Biologics
This event measure was defined as occurring when any of the following criteria were met:
	The occurrence of Drug with the following attributes:
	NDC Generic Name is any of: { “ABCIXIMAB”, “ABOBOTULINUMTOXINA”, “ADO-TRASTUZUMAB EMTANSINE”, “AFLIBERCEPT”, “ALBIGLUTIDE”, “ALDESLEUKIN”, “ALEMTUZUMAB”, “ALIROCUMAB”, “ASPARAGINASE”, “ASPARAGINASE (ERWINIA CHRYSANTHEMI)”, “ATEZOLIZUMAB”, “BASILIXIMAB”, “BECAPLERMIN”, “BELATACEPT”, “BELIMUMAB”, “BEVACIZUMAB”, “BEZLOTOXUMAB”, “BLINATUMOMAB”, “CANAKINUMAB/PF”, “CETUXIMAB”, “COLLAGENASE CLOSTRIDIUM …
	ABCIXIMAB
	ABOBOTULINUMTOXINA
	ADO-TRASTUZUMAB EMTANSINE
	AFLIBERCEPT
	ALBIGLUTIDE
	ALDESLEUKIN
	ALEMTUZUMAB
	ALIROCUMAB
	ASPARAGINASE
	ASPARAGINASE (ERWINIA CHRYSANTHEMI)
	ATEZOLIZUMAB
	BASILIXIMAB
	BECAPLERMIN
	BELATACEPT
	BELIMUMAB
	BEVACIZUMAB
	BEZLOTOXUMAB
	BLINATUMOMAB
	CANAKINUMAB/PF
	CETUXIMAB
	COLLAGENASE CLOSTRIDIUM HISTOLYTICUM
	DACLIZUMAB
	DARATUMUMAB
	DENOSUMAB
	DILUENT FOR RASBURICASE (POLOXAMER 188)
	DINUTUXIMAB
	DULAGLUTIDE
	ECALLANTIDE
	ECULIZUMAB
	ELOTUZUMAB
	EVOLOCUMAB
	FILGRASTIM
	FILGRASTIM-AAFI
	FILGRASTIM-SNDZ
	GALSULFASE
	GLUCARPIDASE
	IDARUCIZUMAB
	IDURSULFASE
	INCOBOTULINUMTOXINA
	IPILIMUMAB
	IXEKIZUMAB
	LARONIDASE
	MEPOLIZUMAB
	METRELEPTIN
	NATALIZUMAB
	NECITUMUMAB
	NIVOLUMAB
	OBINUTUZUMAB
	OCRIPLASMIN/PF
	OFATUMUMAB
	OLARATUMAB
	OMALIZUMAB
	ONABOTULINUMTOXINA
	OPRELVEKIN
	PALIFERMIN
	PALIVIZUMAB
	PANITUMUMAB
	PEGASPARGASE
	PEGFILGRASTIM
	PEGFILGRASTIM-CBQV
	PEGFILGRASTIM-JMDB
	PEGLOTICASE
	PEMBROLIZUMAB
	PERTUZUMAB
	RAMUCIRUMAB
	RANIBIZUMAB
	RASBURICASE
	RESLIZUMAB
	RETEPLASE
	RILONACEPT
	RIMABOTULINUMTOXINB
	ROMIPLOSTIM
	SARGRAMOSTIM
	SECUKINUMAB
	SILTUXIMAB
	TBO-FILGRASTIM
	TENECTEPLASE
	TRASTUZUMAB
	TRASTUZUMAB-HYALURONIDASE-OYSK
	USTEKINUMAB
	VEDOLIZUMAB
	ZIV-AFLIBERCEPT
	AGALSIDASE BETA
	ALGLUCOSIDASE ALFA
	ALTEPLASE
	ASFOTASE ALFA
	BRENTUXIMAB VEDOTIN
	KIT FOR PREP INDIUM-111/CAPROMAB PENDETIDE
	DARBEPOETIN ALFA IN ALBUMN SOL
	DARBEPOETIN ALFA IN POLYSORBATE 80
	DENILEUKIN DIFTITOX
	DORNASE ALFA
	ELOSULFASE ALFA
	EPOETIN ALFA
	EPOETIN ALFA-EPBX
	FOLLITROPIN ALFA, RECOMBINANT
	KIT FOR PREP INDIUM-111/IBRITUMOMAB TIUXETAN/ALBUMIN HUMAN
	KIT FOR PREP YTTRIUM-90/IBRITUMOMAB TIUXETAN/ALBUMIN HUMAN
	INTERFERON ALFA-2B,RECOMB.
	INTERFERON ALFA-N3
	INTERFERON BETA-1A
	INTERFERON BETA-1A/ALBUMIN HUMAN
	INTERFERON BETA-1B
	INTERFERON GAMMA-1B,RECOMB.
	PEGINTERFERON ALFA-2A
	PEGINTERFERON ALFA-2B
	PEGINTERFERON BETA-1A
	RIBAVIRIN/INTERFERON ALFA-2B,RECOMB.
	METHOXY POLYETHYLENE GLYCOL-EPOETIN BETA
	PARATHYROID HORMONE
	SEBELIPASE ALFA
	The occurrence of Outpatient with the following attributes:
	HCPCS Procedure Code (any position) is any of: { “J3245”, “J1826”, “J2323”, “J3590”, “C9261”, “J7513”, “J9010”, “Q3025”, “Q4079”, “J1300”, “J2357”, “Q3026”, “J0135”, “J0215”, “J0480”, “J0490”, “J0638”, “J1825”, “J1830”, “J3357”, “Q3027”, “Q3028” }
	J3245 - INJECTION, TIROFIBAN HYDROCHLORIDE, 12.5 MG
	J1826 - INJECTION, INTERFERON BETA-1A, 30 MCG
	J2323 - INJECTION, NATALIZUMAB, 1 MG
	J3590 - UNCLASSIFIED BIOLOGICS
	C9261 - INJECTION, USTEKINUMAB, 1 MG
	J7513 - DACLIZUMAB, PARENTERAL, 25 MG
	J9010 - ALEMTUZUMAB, 10 MG / INJECTION, ALEMTUZUMAB, 10 MG
	Q3025 - INJECTION, INTERFERON BETA-1A, 11 MCG FOR INTRAMUSCULAR USE
	Q4079 - INJECTION, NATALIZUMAB, 1 MG
	J1300 - INJECTION, ECULIZUMAB, 10 MG
	J2357 - INJECTION, OMALIZUMAB, 5 MG
	Q3026 - INJECTION, INTERFERON BETA-1A, 11 MCG FOR SUBCUTANEOUS USE
	J0135 - INJECTION, ADALIMUMAB, 20 MG
	J0215 - Injection, alefacept, 0. 5 mg / INJECTION, ALEFACEPT, 0.5 MG
	J0480 - INJECTION, BASILIXIMAB, 20 MG
	J0490 - INJECTION, BELIMUMAB, 10 MG
	J0638 - INJECTION, CANAKINUMAB, 1 MG
	J1825 - INJECTION, INTERFERON BETA-1A, 33 MCG
	J1830 - Injection interferon beta-1b, 0. 25 mg (code may be used for medicare when drug administered under the direct supervision of a physician, not for use when drug is self administered) / INJECTION INTERFERON BETA-1B, 0.25 MG (CODE MAY BE USED FOR MEDICARE WHEN DRUG ADMINISTERED UNDER THE DIRECT SUPERVISION OF A PHYSICIAN, NOT FOR USE WHEN DRUG IS SELF ADMINISTERED) / INJECTION INTERFERON BET…
	J3357 - INJECTION, USTEKINUMAB, 1 MG
	Q3027 - Injection, interferon beta-1a, 1 mcg for intramuscular use
	Q3028 - Injection, interferon beta-1a, 1 mcg for subcutaneous use
	The occurrence of Carrier Claims Line with the following attributes:
	HCPCS Procedure Code is any of: { “J3245”, “J1826”, “J2323”, “J3590”, “C9261”, “J7513”, “J9010”, “Q3025”, “Q4079”, “J1300”, “J2357”, “Q3026”, “J0135”, “J0215”, “J0480”, “J0490”, “J0638”, “J1825”, “J1830”, “J3357”, “Q3027”, “Q3028” }
	J3245 - INJECTION, TIROFIBAN HYDROCHLORIDE, 12.5 MG
	J1826 - INJECTION, INTERFERON BETA-1A, 30 MCG
	J2323 - INJECTION, NATALIZUMAB, 1 MG
	J3590 - UNCLASSIFIED BIOLOGICS
	C9261 - INJECTION, USTEKINUMAB, 1 MG
	J7513 - DACLIZUMAB, PARENTERAL, 25 MG
	J9010 - ALEMTUZUMAB, 10 MG / INJECTION, ALEMTUZUMAB, 10 MG
	Q3025 - INJECTION, INTERFERON BETA-1A, 11 MCG FOR INTRAMUSCULAR USE
	Q4079 - INJECTION, NATALIZUMAB, 1 MG
	J1300 - INJECTION, ECULIZUMAB, 10 MG
	J2357 - INJECTION, OMALIZUMAB, 5 MG
	Q3026 - INJECTION, INTERFERON BETA-1A, 11 MCG FOR SUBCUTANEOUS USE
	J0135 - INJECTION, ADALIMUMAB, 20 MG
	J0215 - Injection, alefacept, 0. 5 mg / INJECTION, ALEFACEPT, 0.5 MG
	J0480 - INJECTION, BASILIXIMAB, 20 MG
	J0490 - INJECTION, BELIMUMAB, 10 MG
	J0638 - INJECTION, CANAKINUMAB, 1 MG
	J1825 - INJECTION, INTERFERON BETA-1A, 33 MCG
	J1830 - Injection interferon beta-1b, 0. 25 mg (code may be used for medicare when drug administered under the direct supervision of a physician, not for use when drug is self administered) / INJECTION INTERFERON BETA-1B, 0.25 MG (CODE MAY BE USED FOR MEDICARE WHEN DRUG ADMINISTERED UNDER THE DIRECT SUPERVISION OF A PHYSICIAN, NOT FOR USE WHEN DRUG IS SELF ADMINISTERED) / INJECTION INTERFERON BET…
	J3357 - INJECTION, USTEKINUMAB, 1 MG
	Q3027 - Injection, interferon beta-1a, 1 mcg for intramuscular use
	Q3028 - Injection, interferon beta-1a, 1 mcg for subcutaneous use
All cause hospitalization
This event measure was defined as occurring when any of the following criteria were met:
	The occurrence of MEDPAR with the following attributes:
	Short Stay/Long Stay/SNF Indicator Code is not any of:
	N = SNF Stay (Prvdr3 = 5, 6, U, W, Y, or Z)
Alpha-blockers
This event measure was defined as occurring when any of the following criteria were met:
	The occurrence of Drug with the following attributes:
	NDC Generic Name is any of: { “DOXAZOSIN MESYLATE”, “PHENOXYBENZAMINE HCL”, “PRAZOSIN HCL”, “PRAZOSIN HCL/POLYTHIAZIDE”, “TERAZOSIN HCL” }
	DOXAZOSIN MESYLATE
	PHENOXYBENZAMINE HCL
	PRAZOSIN HCL
	PRAZOSIN HCL/POLYTHIAZIDE
	TERAZOSIN HCL
Angina
This measure creates a logical OR of events, and identifies all occurrences of one or more specified events:
	ACS/unstable angina
	stable angina
Angiotensin II receptor blockers
This event measure was defined as occurring when any of the following criteria were met:
	The occurrence of Drug with the following attributes:
	NDC Generic Name is any of: { “ALISKIREN/VALSARTAN”, “AMLODIPINE BESYLATE/OLMESARTAN MEDOXOMIL”, “AMLODIPINE BESYLATE/VALSARTAN”, “AMLODIPINE BESYLATE/VALSARTAN/HYDROCHLOROTHIAZIDE”, “AZILSARTAN MEDOXOMIL”, “CANDESARTAN CILEXETIL”, “EPROSARTAN MESYLATE”, “IRBESARTAN”, “IRBESARTAN/HYDROCHLOROTHIAZIDE”, “LOSARTAN POTASSIUM”, “NEBIVOLOL HCL/VALSARTAN”, “OLMESARTAN MEDOXOMIL”, “SACUBITRIL/VALSARTAN”,…
	ALISKIREN/VALSARTAN
	AMLODIPINE BESYLATE/OLMESARTAN MEDOXOMIL
	AMLODIPINE BESYLATE/VALSARTAN
	AMLODIPINE BESYLATE/VALSARTAN/HYDROCHLOROTHIAZIDE
	AZILSARTAN MEDOXOMIL
	CANDESARTAN CILEXETIL
	EPROSARTAN MESYLATE
	IRBESARTAN
	IRBESARTAN/HYDROCHLOROTHIAZIDE
	LOSARTAN POTASSIUM
	NEBIVOLOL HCL/VALSARTAN
	OLMESARTAN MEDOXOMIL
	SACUBITRIL/VALSARTAN
	TELMISARTAN
	TELMISARTAN/AMLODIPINE BESYLATE
	TELMISARTAN/HYDROCHLOROTHIAZIDE
	VALSARTAN
	VALSARTAN/HYDROCHLOROTHIAZIDE
Angiotensin converting enzyme inhibitors
This event measure was defined as occurring when any of the following criteria were met:
	The occurrence of Drug with the following attributes:
	NDC Generic Name is any of: { “AMLODIPINE BESYLATE/BENAZEPRIL HCL”, “BENAZEPRIL HCL”, “BENAZEPRIL HCL/HYDROCHLOROTHIAZIDE”, “CAPTOPRIL”, “CAPTOPRIL/HYDROCHLOROTHIAZIDE”, “ENALAPRIL MALEATE”, “FOSINOPRIL SODIUM”, “LISINOPRIL”, “LISINOPRIL/DIETARY SUPPLEMENT,COMB.10”, “LISINOPRIL/HYDROCHLOROTHIAZIDE”, “MOEXIPRIL HCL”, “MOEXIPRIL HCL/HYDROCHLOROTHIAZIDE”, “PERINDOPRIL ERBUMINE”, “QUINAPRIL HCL”, “RA…
	AMLODIPINE BESYLATE/BENAZEPRIL HCL
	BENAZEPRIL HCL
	BENAZEPRIL HCL/HYDROCHLOROTHIAZIDE
	CAPTOPRIL
	CAPTOPRIL/HYDROCHLOROTHIAZIDE
	ENALAPRIL MALEATE
	FOSINOPRIL SODIUM
	LISINOPRIL
	LISINOPRIL/DIETARY SUPPLEMENT,COMB.10
	LISINOPRIL/HYDROCHLOROTHIAZIDE
	MOEXIPRIL HCL
	MOEXIPRIL HCL/HYDROCHLOROTHIAZIDE
	PERINDOPRIL ERBUMINE
	QUINAPRIL HCL
	RAMIPRIL
	TRANDOLAPRIL
	TRANDOLAPRIL/VERAPAMIL HCL
Ankylosing Spondylitis
This event measure was defined as occurring when any of the following criteria were met:
	The occurrence of MEDPAR with the following attributes:
	ICD-9 Diagnosis Code (any position) is any of: { “720.0” }
	720.0 - ANKYLOSING SPONDYLITIS
	The occurrence of Outpatient with the following attributes:
	ICD-9 Diagnosis Code (any position) is any of: { “720.0” }
	720.0 - ANKYLOSING SPONDYLITIS
	The occurrence of Carrier Claims Line with the following attributes:
	ICD-9 Diagnosis Code is any of: { “720.0” }
	720.0 - ANKYLOSING SPONDYLITIS
Antifungals
This event measure was defined as occurring when any of the following criteria were met:
	The occurrence of Drug with the following attributes:
	NDC Generic Name is any of: { “GRISEOFULVIN”, “TERBINAFINE”, “GRISEOFULVIN ULTRAMICROSIZE”, “GRISEOFULVIN, MICROSIZE”, “TERBINAFINE HCL”, “TERBINAFINE HCL/HYDROXYPROPYL CHITOSAN”, “KETOCONAZOLE, MICRONIZED”, “MICONAZOLE NITRATE/LANOLIN/SKIN CLEANSER”, “MICONAZOLE NITRATE/ZINC OXIDE/PETROLATUM,WHITE”, “NYSTATIN/EMOLLIENT COMBINATION NO.54”, “CLOTRIMAZOLE/BETAMETHASONE DIPROPIONATE/ZINC OXIDE”, “KE…
	GRISEOFULVIN
	TERBINAFINE
	GRISEOFULVIN ULTRAMICROSIZE
	GRISEOFULVIN, MICROSIZE
	TERBINAFINE HCL
	TERBINAFINE HCL/HYDROXYPROPYL CHITOSAN
	KETOCONAZOLE, MICRONIZED
	MICONAZOLE NITRATE/LANOLIN/SKIN CLEANSER
	MICONAZOLE NITRATE/ZINC OXIDE/PETROLATUM,WHITE
	NYSTATIN/EMOLLIENT COMBINATION NO.54
	CLOTRIMAZOLE/BETAMETHASONE DIPROPIONATE/ZINC OXIDE
	KETOCONAZOLE/HYDROCORTISONE
	KETOCONAZOLE/SKIN CLEANSER COMBINATION NO.28
	MICONAZOLE NITRATE/DIMETHICONE/ZINC OXIDE
	AMPHOTERICIN B LIPID COMPLEX
	AMPHOTERICIN B LIPOSOME
	ISAVUCONAZONIUM SULFATE
	MICONAZOLE NITRATE/SKIN CLEANSER NO.17 ON WIPE
	NYSTATIN/EMOLLIENT COMBINATION NO.88
	POSACONAZOLE
	UNDECYLENIC ACID/CLOTRIMAZOLE/TEA TREE/LAVENDER
	KETOCONAZOLE/PYRITHIONE ZINC
	AMPHOTERICIN B CHOLESTERYL SULFATE
	ITRACONAZOLE, MICRONIZED
	MICONAZOLE
	FLUCONAZOLE IN DEXTROSE, ISO-OSMOTIC
	FLUCYTOSINE
	AMPHOTERICIN B
	CLOTRIMAZOLE/BETAMETHASONE DIPROPIONATE
	VORICONAZOLE
	FLUCONAZOLE IN SODIUM CHLORIDE, ISO-OSMOTIC
	ITRACONAZOLE
	KETOCONAZOLE
	NYSTATIN/TRIAMCINOLONE ACETONIDE
	FLUCONAZOLE
	NYSTATIN
	CLOTRIMAZOLE
	MICONAZOLE NITRATE
Antihyperlipidemic medications/hyperlipidemia diagnosis
This measure creates a logical OR of events, and identifies all occurrences of one or more specified events:
	statins
	other lipid lowering drugs
	Hyperlipidemia
Antihypertensive medications
This measure creates a logical OR of events, and identifies all occurrences of one or more specified events:
	Angiotensin converting enzyme inhibitors
	Alpha-blockers
	Angiotensin II receptor blockers
	Beta-blockers
	Calcium channel blockers
	Direct vasodilators
	Direct renin inhibitors
	Diuretics
Beta-blockers
This event measure was defined as occurring when any of the following criteria were met:
	The occurrence of Drug with the following attributes:
	NDC Generic Name is any of: { “ACEBUTOLOL HCL”, “ATENOLOL”, “ATENOLOL/CHLORTHALIDONE”, “BETAXOLOL HCL”, “BISOPROLOL FUMARATE”, “BRIMONIDINE TARTRATE/TIMOLOL MALEATE”, “CARTEOLOL HCL”, “DORZOLAMIDE HCL/TIMOLOL MALEATE”, “DORZOLAMIDE HCL/TIMOLOL MALEATE/PF”, “METOPROLOL SUCCINATE”, “METOPROLOL TARTRATE”, “NADOLOL”, “NADOLOL/BENDROFLUMETHIAZIDE”, “NEBIVOLOL HCL”, “PENBUTOLOL SULFATE”, “PINDOLOL”, “P…
	ACEBUTOLOL HCL
	ATENOLOL
	ATENOLOL/CHLORTHALIDONE
	BETAXOLOL HCL
	BISOPROLOL FUMARATE
	BRIMONIDINE TARTRATE/TIMOLOL MALEATE
	CARTEOLOL HCL
	DORZOLAMIDE HCL/TIMOLOL MALEATE
	DORZOLAMIDE HCL/TIMOLOL MALEATE/PF
	METOPROLOL SUCCINATE
	METOPROLOL TARTRATE
	NADOLOL
	NADOLOL/BENDROFLUMETHIAZIDE
	NEBIVOLOL HCL
	PENBUTOLOL SULFATE
	PINDOLOL
	PROPRANOLOL HCL
	PROPRANOLOL HCL/HYDROCHLOROTHIAZIDE
	TIMOLOL
	TIMOLOL MALEATE
	TIMOLOL MALEATE/HYDROCHLOROTHIAZIDE
	TIMOLOL MALEATE/PF
Calcium channel blockers
This event measure was defined as occurring when any of the following criteria were met:
	The occurrence of Drug with the following attributes:
	NDC Generic Name is any of: { “ALISKIREN HEMIFUMARATE/AMLODIPINE BESYLATE”, “ALISKIREN HEMIFUMARATE/AMLODIPINE/HYDROCHLOROTHIAZIDE”, “AMLODIPINE BESYLATE”, “AMLODIPINE BESYLATE/ATORVASTATIN CALCIUM”, “AMLODIPINE BESYLATE/BENAZEPRIL HCL”, “AMLODIPINE BESYLATE/OLMESARTAN MEDOXOMIL”, “AMLODIPINE BESYLATE/VALSARTAN”, “AMLODIPINE BESYLATE/VALSARTAN/HYDROCHLOROTHIAZIDE”, “DILTIAZEM HCL”, “DILTIAZEM HCL…
	ALISKIREN HEMIFUMARATE/AMLODIPINE BESYLATE
	ALISKIREN HEMIFUMARATE/AMLODIPINE/HYDROCHLOROTHIAZIDE
	AMLODIPINE BESYLATE
	AMLODIPINE BESYLATE/ATORVASTATIN CALCIUM
	AMLODIPINE BESYLATE/BENAZEPRIL HCL
	AMLODIPINE BESYLATE/OLMESARTAN MEDOXOMIL
	AMLODIPINE BESYLATE/VALSARTAN
	AMLODIPINE BESYLATE/VALSARTAN/HYDROCHLOROTHIAZIDE
	DILTIAZEM HCL
	DILTIAZEM HCL IN 0.9 % SODIUM CHLORIDE
	DILTIAZEM HCL/DEXTROSE 5 % IN WATER
	DILTIAZEM MALATE
	ENALAPRIL MALEATE/DILTIAZEM MALATE
	ENALAPRIL MALEATE/FELODIPINE
	FELODIPINE
	ISRADIPINE
	MIBEFRADIL DI-HCL
	NICARDIPINE HCL
	NICARDIPINE HCL IN 0.9 % SODIUM CHLORIDE
	NICARDIPINE IN 5 % DEXTROSE IN WATER
	NICARDIPINE IN DEXTROSE, ISO-OSMOTIC
	NICARDIPINE IN SODIUM CHLORIDE, ISO-OSMOTIC
	NIFEDIPINE
	NIMODIPINE
	NISOLDIPINE
	OLMESARTAN MEDOXOMIL/AMLODIPINE BESYLATE/HYDROCHLOROTHIAZIDE
	PERINDOPRIL ARGININE/AMLODIPINE BESYLATE
	TELMISARTAN/AMLODIPINE BESYLATE
	TRANDOLAPRIL/VERAPAMIL HCL
	VERAPAMIL HCL
Certolizumab
This event measure was defined as occurring when any of the following criteria were met:
	The occurrence of Drug with the following attributes:
	NDC Generic Name is any of: { “CERTOLIZUMAB PEGOL” }
	CERTOLIZUMAB PEGOL
	The occurrence of Outpatient with the following attributes:
	HCPCS Procedure Code (any position) is any of: { “C9249”, “J0717”, “J0718” }
	C9249 - INJECTION, CERTOLIZUMAB PEGOL, 1 MG
	J0717 - Injection, certolizumab pegol, 1 mg (code may be used for medicare when drug administered under the direct supervision of a physician, not for use when drug is self administered)
	J0718 - INJECTION, CERTOLIZUMAB PEGOL, 1 MG
	The occurrence of Carrier Claims Line with the following attributes:
	HCPCS Procedure Code is any of: { “C9249”, “J0717”, “J0718” }
	C9249 - INJECTION, CERTOLIZUMAB PEGOL, 1 MG
	J0717 - Injection, certolizumab pegol, 1 mg (code may be used for medicare when drug administered under the direct supervision of a physician, not for use when drug is self administered)
	J0718 - INJECTION, CERTOLIZUMAB PEGOL, 1 MG
Cumulative dose Steroids
This is a drug event measure.
Input Events: corticosteroids
The following drug groups are defined. In instances where an event met the filter criteria for multiple drug groups it is assigned to the first listed group for which it qualified.
	Prednisone:
	Events were assigned to this drug group when any of the following criteria are met:
	The occurrence of Drug Ingredient with the following attributes:
	Hierarchical Ingredient Code is any of: { “P5AR”, “P5ARAC”, “P5ARMC” }
	P5AR - prednisone
	P5ARAC - prednisone acetate
	P5ARMC - prednisone micronized
	Prednisolone:
	Events were assigned to this drug group when any of the following criteria are met:
	The occurrence of Drug Ingredient with the following attributes:
	Hierarchical Ingredient Code is any of: { “P5AH”, “P5AHAC”, “P5AHCP”, “P5AHHI”, “P5AHMC”, “P5AHPV”, “P5AHRU”, “P5AHSP”, “P5AHSS”, “P5AHSZ”, “P5AHTE” }
	P5AH - prednisolone
	P5AHAC - prednisolone acetate
	P5AHCP - prednisolone caproate
	P5AHHI - prednisolone hemisuccinate
	P5AHMC - prednisolone, micronized
	P5AHPV - prednisolone pivalate
	P5AHRU - prednisolone acetate, micronized
	P5AHSP - prednisolone sodium phosphate
	P5AHSS - prednisolone sodium succinate
	P5AHSZ - prednisolone sodium metazoate
	P5AHTE - prednisolone tebutate
	Dexamethasone:
	Events were assigned to this drug group when any of the following criteria are met:
	The occurrence of Drug Ingredient with the following attributes:
	Hierarchical Ingredient Code is any of: { “P5BC”, “P5BCAC”, “P5BCIN”, “P5BCMC”, “P5BCPH”, “P5BCPV”, “P5BCRU”, “P5BCSP”, “P5BCSZ” }
	P5BC - dexamethasone
	P5BCAC - dexamethasone acetate
	P5BCIN - dexamethasone isonicotinate
	P5BCMC - dexamethasone, micronized
	P5BCPH - dexamethasone phosphate
	P5BCPV - dexamethasone pivalate
	P5BCRU - dexamethasone acetate, micronized
	P5BCSP - dexamethasone sodium phosphate
	P5BCSZ - dexamethasone sodium metazoate
	Betamethasone:
	Events were assigned to this drug group when any of the following criteria are met:
	The occurrence of Drug Ingredient with the following attributes:
	Hierarchical Ingredient Code is any of: { “P5BB”, “P5BBAC”, “P5BBBZ”, “P5BBDP”, “P5BBRU”, “P5BBSP”, “P5BBVA” }
	P5BB - betamethasone
	P5BBAC - betamethasone acetate
	P5BBBZ - betamethasone benzoate
	P5BBDP - betamethasone dipropionate
	P5BBRU - betamethasone acetate, micronized
	P5BBSP - betamethasone sodium phosphate
	P5BBVA - betamethasone valerate
	Budesonide:
	Events were assigned to this drug group when any of the following criteria are met:
	The occurrence of Drug Ingredient with the following attributes:
	Hierarchical Ingredient Code is any of: { “P5BL”, “P5BLMC” }
	P5BL - budesonide
	P5BLMC - budesonide, micronized
	Methylprednisolone:
	Events were assigned to this drug group when any of the following criteria are met:
	The occurrence of Drug Ingredient with the following attributes:
	Hierarchical Ingredient Code is any of: { “P5AM”, “P5AMAC”, “P5AMAO”, “P5AMHI”, “P5AMMC”, “P5AMRU”, “P5AMSP”, “P5AMSS” }
	P5AM - methylprednisolone
	P5AMAC - methylprednisolone acetate
	P5AMAO - methylprednisolone aceponate
	P5AMHI - methylprednisolone hemisuccinate
	P5AMMC - methylprednisolone, micronized
	P5AMRU - methylprednisolone acetate, micronized
	P5AMSP - methylprednisolone sod phos
	P5AMSS - methylprednisolone sodium succinate
	Triamcinolone:
	Events were assigned to this drug group when any of the following criteria are met:
	The occurrence of Drug Ingredient with the following attributes:
	Hierarchical Ingredient Code is any of: { “P5CB”, “P5CBA7”, “P5CBAT”, “P5CBDA”, “P5CBF3”, “P5CBHA” }
	P5CB - triamcinolone
	P5CBA7 - triamcinolone hexacetonide, micronized
	P5CBAT - triamcinolone acetonide
	P5CBDA - triamcinolone diacetate
	P5CBF3 - triamcinolone diacetate, micronized
	P5CBHA - triamcinolone hexacetonide
	Hydrocortisone:
	Events were assigned to this drug group when any of the following criteria are met:
	The occurrence of Drug Ingredient with the following attributes:
	Hierarchical Ingredient Code is any of: { “P5AB”, “P5ABAC”, “P5ABAO”, “P5ABBA”, “P5ABBU”, “P5ABCY”, “P5ABHI”, “P5ABSP”, “P5ABSS”, “P5ABVA” }
	P5AB - hydrocortisone
	P5ABAC - hydrocortisone acetate
	P5ABAO - hydrocortisone aceponate
	P5ABBA - hydrocortisone probutate
	P5ABBU - hydrocortisone butyrate
	P5ABCY - hydrocortisone cypionate
	P5ABHI - hydrocortisone hemisuccinate
	P5ABSP - hydrocortisone sod phosphate
	P5ABSS - hydrocortisone sod succinate
	P5ABVA - hydrocortisone valerate
	Cortisone:
	Events were assigned to this drug group when any of the following criteria are met:
	The occurrence of Drug Ingredient with the following attributes:
	Hierarchical Ingredient Code is any of: { “P5AA”, “P5AAAC” }
	P5AA - cortisone
	P5AAAC - cortisone acetate
Identical drug groups: For same day fills we use maximum supply. For non-concurrent fills we use unlimited shift of supply.
Different drug groups: For same day fills we use maximum supply. For non-concurrent fills we do not shift supply.
Duration Calculations
The default duration calculation is: CMS_RA/DRUG/INGREDIENT: Using default event duration as indicated in the database.
Dose Calculations
The default dose calculation is: CMS_RA/DRUG/INGREDIENT: (Ingredient Strength * Quantity Dispensed)
Daily Cumulative dose Steroids
This measure computes daily dose based on Cumulative dose Steroids Using following drug groups (dose conversion factors): Prednisone(1.0), Prednisolone(1.0), Dexamethasone(0.15), Betamethasone(0.12), Budesonide(0.25), Methylprednisolone(0.8), Triamcinolone(0.8), Hydrocortisone(4.0), Cortisone(5.0) Identical drug groups: For same day fills we use maximum supply. For non-concurrent fills we use unl…
Direct renin inhibitors
This event measure was defined as occurring when any of the following criteria were met:
	The occurrence of Drug with the following attributes:
	NDC Generic Name is any of: { “ALISKIREN HEMIFUMARATE” }
	ALISKIREN HEMIFUMARATE
Direct vasodilators
This event measure was defined as occurring when any of the following criteria were met:
	The occurrence of Drug with the following attributes:
	NDC Generic Name is any of: { “HYDRALAZINE HCL”, “HYDRALAZINE HCL/HYDROCHLOROTHIAZIDE”, “HYDRALAZINE HCL/RESERPINE/HYDROCHLOROTHIAZIDE”, “ISOSORBIDE DINITRATE/HYDRALAZINE HCL”, “MINOXIDIL” }
	HYDRALAZINE HCL
	HYDRALAZINE HCL/HYDROCHLOROTHIAZIDE
	HYDRALAZINE HCL/RESERPINE/HYDROCHLOROTHIAZIDE
	ISOSORBIDE DINITRATE/HYDRALAZINE HCL
	MINOXIDIL
Diuretics
This measure creates a logical OR of events, and identifies all occurrences of one or more specified events:
	Thiazide diuretics
	REPEAT_Redact_166_Aldosterone antagonists
	Potassium sparing diuretics
	Loop diuretics
Etanercept
This event measure was defined as occurring when any of the following criteria were met:
	The occurrence of Drug with the following attributes:
	NDC Generic Name is any of: { “ETANERCEPT” }
	ETANERCEPT
	The occurrence of Outpatient with the following attributes:
	HCPCS Procedure Code (any position) is any of: { “J1438” }
	J1438 - INJECTION, ETANERCEPT, 25 MG (CODE MAY BE USED FOR MEDICARE WHEN DRUG ADMINISTERED UNDER THE DIRECT SUPERVISION OF A PHYSICIAN, NOT FOR USE WHEN DRUG IS SELF ADMINISTERED) / INJECTION, ETANERCEPT, 25 MG (CODE MAY BE USED FOR MEDICARE WHEN DRUG ADMINISTERED UNDER THE DIRECT SUPERVISION OF A PHYSICIAN, NOT FOR USE WHEN DRUG IS SELF ADMINISTERED)
	The occurrence of Carrier Claims Line with the following attributes:
	HCPCS Procedure Code is any of: { “J1438” }
	J1438 - INJECTION, ETANERCEPT, 25 MG (CODE MAY BE USED FOR MEDICARE WHEN DRUG ADMINISTERED UNDER THE DIRECT SUPERVISION OF A PHYSICIAN, NOT FOR USE WHEN DRUG IS SELF ADMINISTERED) / INJECTION, ETANERCEPT, 25 MG (CODE MAY BE USED FOR MEDICARE WHEN DRUG ADMINISTERED UNDER THE DIRECT SUPERVISION OF A PHYSICIAN, NOT FOR USE WHEN DRUG IS SELF ADMINISTERED)
Golimumab
This event measure was defined as occurring when any of the following criteria were met:
	The occurrence of Drug with the following attributes:
	NDC Generic Name is any of: { “GOLIMUMAB” }
	GOLIMUMAB
	The occurrence of Outpatient with the following attributes:
	HCPCS Procedure Code (any position) is any of: { “J1602” }
	J1602 - Injection, golimumab, 1 mg, for intravenous use
	The occurrence of Carrier Claims Line with the following attributes:
	HCPCS Procedure Code is any of: { “J1602” }
	J1602 - Injection, golimumab, 1 mg, for intravenous use
Infection IP
This event measure was defined as occurring when any of the following criteria were met:
	The occurrence of MEDPAR with the following attributes:
	ICD-9 Diagnosis Code (any position) is any of: { “038.10”, “038.40”, “038.8”, “054.3”, “062.0”, “063”, “063.1”, “063.2”, “064”, “066.4”, “066.41”, “066.42”, “098.5”, “098.82”, “320.0”, “323.01”, “323.02”, “323.63”, “323.81”, “323.82”, “421.1”, “422.92”, “480.0”, “480.3”, “480.8”, “480.9”, “482.2”, “482.82”, “483.1”, “513.0”, “590.10”, “681.0”, “681.00”, “682.2”, “682.5”, “682.6”, “711.9”, “711.90…
	038.10 - STAPHYLOCOCCAL SEPTICEMIA UNSPECIFIED
	038.40 - SEPTICEMIA DUE TO GRAM-NEGATIVE ORGANISM UNSPECIFIED
	038.8 - OTHER SPECIFIED SEPTICEMIAS
	054.3 - HERPETIC MENINGOENCEPHALITIS
	062.0 - JAPANESE ENCEPHALITIS
	063 - TICK-BORNE VIRAL ENCEPHALITIS
	063.1 - LOUPING ILL TICK VIRAL ENCEPHALITIS
	063.2 - CENTRAL EUROPEAN ENCEPHALITIS
	064 - VIRAL ENCEPHALITIS TRANSMITTED BY OTHER AND UNSPECIFIED ARTHROPODS
	066.4 - WEST NILE FEVER
	066.41 - WEST NILE FEVER WITH ENCEPHALITIS
	066.42 - WEST NILE FEVER WITH OTHER NEUROLOGIC MANIFESTATION
	098.5 - GONOCOCCAL INFECTION OF JOINT
	098.82 - GONOCOCCAL MENINGITIS
	320.0 - HEMOPHILUS MENINGITIS
	323.01 - ENCEPHALITIS AND ENCEPHALOMYELITIS IN VIRAL DISEASES CLASSIFIED ELSEWHERE
	323.02 - MYELITIS IN VIRAL DISEASES CLASSIFIED ELSEWHERE
	323.63 - POSTINFECTIOUS MYELITIS
	323.81 - OTHER CAUSES OF ENCEPHALITIS AND ENCEPHALOMYELITIS
	323.82 - OTHER CAUSES OF MYELITIS
	421.1 - ACUTE AND SUBACUTE INFECTIVE ENDOCARDITIS IN DISEASES CLASSIFIED ELSEWHERE
	422.92 - SEPTIC MYOCARDITIS
	480.0 - PNEUMONIA DUE TO ADENOVIRUS
	480.3 - PNEUMONIA DUE TO SARS-ASSOCIATED CORONAVIRUS
	480.8 - PNEUMONIA DUE TO OTHER VIRUS NOT ELSEWHERE CLASSIFIED
	480.9 - VIRAL PNEUMONIA UNSPECIFIED
	482.2 - PNEUMONIA DUE TO HEMOPHILUS INFLUENZAE (H. INFLUENZAE)
	482.82 - PNEUMONIA DUE TO ESCHERICHIA COLI [E.COLI]
	483.1 - PNEUMONIA DUE TO CHLAMYDIA
	513.0 - ABSCESS OF LUNG
	590.10 - ACUTE PYELONEPHRITIS WITHOUT LESION OF RENAL MEDULLARY NECROSIS
	681.0 - CELLULITIS AND ABSCESS OF FINGER
	681.00 - UNSPECIFIED CELLULITIS AND ABSCESS OF FINGER
	682.2 - CELLULITIS AND ABSCESS OF TRUNK
	682.5 - CELLULITIS AND ABSCESS OF BUTTOCK
	682.6 - CELLULITIS AND ABSCESS OF LEG EXCEPT FOOT
	711.9 - UNSPECIFIED INFECTIVE ARTHRITIS
	711.90 - UNSPECIFIED INFECTIVE ARTHRITIS SITE UNSPECIFIED
	711.91 - UNSPECIFIED INFECTIVE ARTHRITIS INVOLVING SHOULDER REGION
	730.00 - ACUTE OSTEOMYELITIS SITE UNSPECIFIED
	730.16 - CHRONIC OSTEOMYELITIS INVOLVING LOWER LEG
	730.19 - CHRONIC OSTEOMYELITIS INVOLVING MULTIPLE SITES
	730.2 - UNSPECIFIED OSTEOMYELITIS
	730.20 - UNSPECIFIED OSTEOMYELITIS SITE UNSPECIFIED
	790.7 - BACTEREMIA
	035 - ERYSIPELAS
	038.44 - SEPTICEMIA DUE TO SERRATIA
	038.9 - UNSPECIFIED SEPTICEMIA
	056.71 - ARTHRITIS DUE TO RUBELLA
	062.2 - EASTERN EQUINE ENCEPHALITIS
	062.9 - MOSQUITO-BORNE VIRAL ENCEPHALITIS UNSPECIFIED
	066.40 - WEST NILE FEVER UNSPECIFIED
	093.2 - SYPHILITIC ENDOCARDITIS
	098.50 - GONOCOCCAL ARTHRITIS
	320.9 - MENINGITIS DUE TO UNSPECIFIED BACTERIUM
	323.4 - OTHER ENCEPHALITIS MYELITIS AND ENCEPHALOMYELITIS DUE TO OTHER INFECTIONS CLASSIFIED ELSEWHERE
	323.41 - OTHER ENCEPHALITIS AND ENCEPHALOMYELITIS DUE TO OTHER INFECTIONS CLASSIFIED ELSEWHERE
	323.6 - POSTINFECTIOUS ENCEPHALITIS MYELITIS AND ENCEPHALOMYELITIS
	323.7 - TOXIC ENCEPHALITIS MYELITIS AND ENCEPHALOMYELITIS
	323.71 - TOXIC ENCEPHALITIS AND ENCEPHALOMYELITIS
	323.72 - TOXIC MYELITIS
	391.1 - ACUTE RHEUMATIC ENDOCARDITIS
	480.2 - PNEUMONIA DUE TO PARAINFLUENZA VIRUS
	483.0 - PNEUMONIA DUE TO MYCOPLASMA PNEUMONIAE
	483.8 - PNEUMONIA DUE TO OTHER SPECIFIED ORGANISM
	526.4 - INFLAMMATORY CONDITIONS OF JAW
	590.00 - CHRONIC PYELONEPHRITIS WITHOUT LESION OF RENAL MEDULLARY NECROSIS
	590.01 - CHRONIC PYELONEPHRITIS WITH LESION OF RENAL MEDULLARY NECROSIS
	590.2 - RENAL AND PERINEPHRIC ABSCESS
	590.81 - PYELITIS OR PYELONEPHRITIS IN DISEASES CLASSIFIED ELSEWHERE
	681.01 - FELON
	681.02 - ONYCHIA AND PARONYCHIA OF FINGER
	682.8 - CELLULITIS AND ABSCESS OF OTHER SPECIFIED SITES
	711.93 - UNSPECIFIED INFECTIVE ARTHRITIS INVOLVING FOREARM
	711.98 - UNSPECIFIED INFECTIVE ARTHRITIS INVOLVING OTHER SPECIFIED SITES
	711.99 - UNSPECIFIED INFECTIVE ARTHRITIS INVOLVING MULTIPLE SITES
	728.86 - NECROTIZING FASCIITIS
	730.0 - ACUTE OSTEOMYELITIS
	730.02 - ACUTE OSTEOMYELITIS INVOLVING UPPER ARM
	730.04 - ACUTE OSTEOMYELITIS INVOLVING HAND
	730.08 - ACUTE OSTEOMYELITIS INVOLVING OTHER SPECIFIED SITES
	730.1 - CHRONIC OSTEOMYELITIS
	730.10 - CHRONIC OSTEOMYELITIS SITE UNSPECIFIED
	730.11 - CHRONIC OSTEOMYELITIS INVOLVING SHOULDER REGION
	730.14 - CHRONIC OSTEOMYELITIS INVOLVING HAND
	730.23 - UNSPECIFIED OSTEOMYELITIS INVOLVING FOREARM
	730.27 - UNSPECIFIED OSTEOMYELITIS INVOLVING ANKLE AND FOOT
	730.28 - UNSPECIFIED OSTEOMYELITIS INVOLVING OTHER SPECIFIED SITES
	730.29 - UNSPECIFIED OSTEOMYELITIS INVOLVING MULTIPLE SITES
	036.1 - MENINGOCOCCAL ENCEPHALITIS
	038.11 - METHICILLIN SUSCEPTIBLE STAPHYLOCOCCUS AUREUS SEPTICEMIA
	038.19 - OTHER STAPHYLOCOCCAL SEPTICEMIA
	038.2 - PNEUMOCOCCAL SEPTICEMIA
	038.4 - SEPTICEMIA DUE TO OTHER GRAM-NEGATIVE ORGANISMS
	038.41 - SEPTICEMIA DUE TO HEMOPHILUS INFLUENZAE (H. INFLUENZAE)
	038.43 - SEPTICEMIA DUE TO PSEUDOMONAS
	038.49 - OTHER SEPTICEMIA DUE TO GRAM-NEGATIVE ORGANISMS
	049.0 - NON-ARTHROPOD BORNE LYMPHOCYTIC CHORIOMENINGITIS
	062.3 - ST. LOUIS ENCEPHALITIS
	062.4 - AUSTRALIAN ENCEPHALITIS
	062.5 - CALIFORNIA VIRUS ENCEPHALITIS
	093.20 - SYPHILITIC ENDOCARDITIS OF VALVE UNSPECIFIED
	093.22 - SYPHILITIC ENDOCARDITIS OF AORTIC VALVE
	093.24 - SYPHILITIC ENDOCARDITIS OF PULMONARY VALVE
	094.2 - SYPHILITIC MENINGITIS
	098.52 - GONOCOCCAL BURSITIS
	098.59 - OTHER GONOCOCCAL INFECTION OF JOINT
	320.2 - STREPTOCOCCAL MENINGITIS
	320.8 - MENINGITIS DUE TO OTHER SPECIFIED BACTERIA
	320.81 - ANAEROBIC MENINGITIS
	323.2 - ENCEPHALITIS MYELITIS AND ENCEPHALOMYELITIS IN PROTOZOAL DISEASES CLASSIFIED ELSEWHERE
	323.8 - OTHER CAUSES OF ENCEPHALITIS MYELITIS AND ENCEPHALOMYELITIS
	376.03 - ORBITAL OSTEOMYELITIS
	397.9 - RHEUMATIC DISEASES OF ENDOCARDIUM VALVE UNSPECIFIED
	421.0 - ACUTE AND SUBACUTE BACTERIAL ENDOCARDITIS
	482.30 - PNEUMONIA DUE TO STREPTOCOCCUS UNSPECIFIED
	482.39 - PNEUMONIA DUE TO OTHER STREPTOCOCCUS
	482.40 - PNEUMONIA DUE TO STAPHYLOCOCCUS UNSPECIFIED
	482.84 - PNEUMONIA DUE TO LEGIONNAIRES’ DISEASE
	569.61 - INFECTION OF COLOSTOMY OR ENTEROSTOMY
	590.11 - ACUTE PYELONEPHRITIS WITH LESION OF RENAL MEDULLARY NECROSIS
	590.3 - PYELOURETERITIS CYSTICA
	590.8 - OTHER PYELONEPHRITIS OR PYONEPHROSIS NOT SPECIFIED AS ACUTE OR CHRONIC
	681.1 - CELLULITIS AND ABSCESS OF TOE
	681.10 - UNSPECIFIED CELLULITIS AND ABSCESS OF TOE
	682.1 - CELLULITIS AND ABSCESS OF NECK
	730.01 - ACUTE OSTEOMYELITIS INVOLVING SHOULDER REGION
	730.07 - ACUTE OSTEOMYELITIS INVOLVING ANKLE AND FOOT
	730.21 - UNSPECIFIED OSTEOMYELITIS INVOLVING SHOULDER REGION
	730.24 - UNSPECIFIED OSTEOMYELITIS INVOLVING HAND
	730.25 - UNSPECIFIED OSTEOMYELITIS INVOLVING PELVIC REGION AND THIGH
	730.26 - UNSPECIFIED OSTEOMYELITIS INVOLVING LOWER LEG
	003.21 - SALMONELLA MENINGITIS
	003.23 - SALMONELLA ARTHRITIS
	036.0 - MENINGOCOCCAL MENINGITIS
	062 - MOSQUITO-BORNE VIRAL ENCEPHALITIS
	063.8 - OTHER SPECIFIED TICK-BORNE VIRAL ENCEPHALITIS
	063.9 - TICK-BORNE VIRAL ENCEPHALITIS UNSPECIFIED
	093.21 - SYPHILITIC ENDOCARDITIS OF MITRAL VALVE
	093.23 - SYPHILITIC ENDOCARDITIS OF TRICUSPID VALVE
	094.81 - SYPHILITIC ENCEPHALITIS
	098.51 - GONOCOCCAL SYNOVITIS AND TENOSYNOVITIS
	320.7 - MENINGITIS IN OTHER BACTERIAL DISEASES CLASSIFIED ELSEWHERE
	320.82 - MENINGITIS DUE TO GRAM-NEGATIVE BACTERIA NOT ELSEWHERE CLASSIFIED
	323.42 - OTHER MYELITIS DUE TO OTHER INFECTIONS CLASSIFIED ELSEWHERE
	323.51 - ENCEPHALITIS AND ENCEPHALOMYELITIS FOLLOWING IMMUNIZATION PROCEDURES
	323.52 - MYELITIS FOLLOWING IMMUNIZATION PROCEDURES
	323.9 - UNSPECIFIED CAUSES OF ENCEPHALITIS MYELITIS AND ENCEPHALOMYELITIS
	421.9 - ACUTE ENDOCARDITIS UNSPECIFIED
	482.0 - PNEUMONIA DUE TO KLEBSIELLA PNEUMONIAE
	482.1 - PNEUMONIA DUE TO PSEUDOMONAS
	482.3 - PNEUMONIA DUE TO STREPTOCOCCUS
	482.4 - PNEUMONIA DUE TO STAPHYLOCOCCUS
	482.41 - METHICILLIN SUSCEPTIBLE PNEUMONIA DUE TO STAPHYLOCOCCUS AUREUS
	482.42 - METHICILLIN RESISTANT PNEUMONIA DUE TO STAPHYLOCOCCUS AUREUS
	482.8 - PNEUMONIA DUE TO OTHER SPECIFIED BACTERIA
	482.83 - PNEUMONIA DUE TO OTHER GRAM-NEGATIVE BACTERIA
	482.9 - BACTERIAL PNEUMONIA UNSPECIFIED
	590.0 - CHRONIC PYELONEPHRITIS
	590.80 - PYELONEPHRITIS UNSPECIFIED
	590.9 - INFECTION OF KIDNEY UNSPECIFIED
	681.11 - ONYCHIA AND PARONYCHIA OF TOE
	682.0 - CELLULITIS AND ABSCESS OF FACE
	682.3 - CELLULITIS AND ABSCESS OF UPPER ARM AND FOREARM
	682.4 - CELLULITIS AND ABSCESS OF HAND EXCEPT FINGERS AND THUMB
	682.7 - CELLULITIS AND ABSCESS OF FOOT EXCEPT TOES
	711.94 - UNSPECIFIED INFECTIVE ARTHRITIS INVOLVING HAND
	711.95 - UNSPECIFIED INFECTIVE ARTHRITIS INVOLVING PELVIC REGION AND THIGH
	711.96 - UNSPECIFIED INFECTIVE ARTHRITIS INVOLVING LOWER LEG
	711.97 - UNSPECIFIED INFECTIVE ARTHRITIS INVOLVING ANKLE AND FOOT
	730.05 - ACUTE OSTEOMYELITIS INVOLVING PELVIC REGION AND THIGH
	730.12 - CHRONIC OSTEOMYELITIS INVOLVING UPPER ARM
	730.13 - CHRONIC OSTEOMYELITIS INVOLVING FOREARM
	730.17 - CHRONIC OSTEOMYELITIS INVOLVING ANKLE AND FOOT
	785.4 - GANGRENE
	003.22 - SALMONELLA PNEUMONIA
	003.24 - SALMONELLA OSTEOMYELITIS
	038.0 - STREPTOCOCCAL SEPTICEMIA
	038.1 - STAPHYLOCOCCAL SEPTICEMIA
	038.12 - METHICILLIN RESISTANT STAPHYLOCOCCUS AUREUS SEPTICEMIA
	038.3 - SEPTICEMIA DUE TO ANAEROBES
	038.42 - SEPTICEMIA DUE TO ESCHERICHIA COLI (E. COLI)
	040.0 - GAS GANGRENE
	062.1 - WESTERN EQUINE ENCEPHALITIS
	062.8 - OTHER SPECIFIED MOSQUITO-BORNE VIRAL ENCEPHALITIS
	063.0 - RUSSIAN SPRING-SUMMER (TAIGA) ENCEPHALITIS
	066.49 - WEST NILE FEVER WITH OTHER COMPLICATIONS
	091.81 - ACUTE SYPHILITIC MENINGITIS (SECONDARY)
	098.53 - GONOCOCCAL SPONDYLITIS
	320.1 - PNEUMOCOCCAL MENINGITIS
	320.3 - STAPHYLOCOCCAL MENINGITIS
	320.89 - MENINGITIS DUE TO OTHER SPECIFIED BACTERIA
	323.0 - ENCEPHALITIS MYELITIS AND ENCEPHALOMYELITIS IN VIRAL DISEASES CLASSIFIED ELSEWHERE
	323.1 - ENCEPHALITIS MYELITIS AND ENCEPHALOMYELITIS IN RICKETTSIAL DISEASES CLASSIFIED ELSEWHERE
	323.5 - ENCEPHALITIS MYELITIS AND ENCEPHALOMYELITIS FOLLOWING IMMUNIZATION PROCEDURES
	323.61 - INFECTIOUS ACUTE DISSEMINATED ENCEPHALOMYELITIS (ADEM)
	323.62 - OTHER POSTINFECTIOUS ENCEPHALITIS AND ENCEPHALOMYELITIS
	480.1 - PNEUMONIA DUE TO RESPIRATORY SYNCYTIAL VIRUS
	482.31 - PNEUMONIA DUE TO STREPTOCOCCUS GROUP A
	482.32 - PNEUMONIA DUE TO STREPTOCOCCUS GROUP B
	482.49 - OTHER STAPHYLOCOCCUS PNEUMONIA
	482.81 - PNEUMONIA DUE TO ANAEROBES
	482.89 - PNEUMONIA DUE TO OTHER SPECIFIED BACTERIA
	590.1 - ACUTE PYELONEPHRITIS
	681.9 - CELLULITIS AND ABSCESS OF UNSPECIFIED DIGIT
	682.9 - CELLULITIS AND ABSCESS OF UNSPECIFIED SITES
	711.92 - UNSPECIFIED INFECTIVE ARTHRITIS INVOLVING UPPER ARM
	730.03 - ACUTE OSTEOMYELITIS INVOLVING FOREARM
	730.06 - ACUTE OSTEOMYELITIS INVOLVING LOWER LEG
	730.09 - ACUTE OSTEOMYELITIS INVOLVING MULTIPLE SITES
	730.15 - CHRONIC OSTEOMYELITIS INVOLVING PELVIC REGION AND THIGH
	730.18 - CHRONIC OSTEOMYELITIS INVOLVING OTHER SPECIFIED SITES
	730.22 - UNSPECIFIED OSTEOMYELITIS INVOLVING UPPER ARM
	Short Stay/Long Stay/SNF Indicator Code is not any of:
	N = SNF Stay (Prvdr3 = 5, 6, U, W, Y, or Z)
Infection IP (for infection risk score)
This event measure was defined as occurring when any of the following criteria were met:
	The occurrence of MEDPAR with the following attributes:
	ICD-9 Diagnosis Code (any position) is any of: { “038.10”, “038.40”, “038.8”, “054.3”, “062.0”, “063”, “063.1”, “063.2”, “064”, “066.4”, “066.41”, “066.42”, “098.5”, “098.82”, “320.0”, “323.01”, “323.02”, “323.63”, “323.81”, “323.82”, “421.1”, “422.92”, “480.0”, “480.3”, “480.8”, “480.9”, “482.2”, “482.82”, “483.1”, “513.0”, “590.10”, “681.0”, “681.00”, “682.2”, “682.5”, “682.6”, “711.9”, “711.90…
	038.10 - STAPHYLOCOCCAL SEPTICEMIA UNSPECIFIED
	038.40 - SEPTICEMIA DUE TO GRAM-NEGATIVE ORGANISM UNSPECIFIED
	038.8 - OTHER SPECIFIED SEPTICEMIAS
	054.3 - HERPETIC MENINGOENCEPHALITIS
	062.0 - JAPANESE ENCEPHALITIS
	063 - TICK-BORNE VIRAL ENCEPHALITIS
	063.1 - LOUPING ILL TICK VIRAL ENCEPHALITIS
	063.2 - CENTRAL EUROPEAN ENCEPHALITIS
	064 - VIRAL ENCEPHALITIS TRANSMITTED BY OTHER AND UNSPECIFIED ARTHROPODS
	066.4 - WEST NILE FEVER
	066.41 - WEST NILE FEVER WITH ENCEPHALITIS
	066.42 - WEST NILE FEVER WITH OTHER NEUROLOGIC MANIFESTATION
	098.5 - GONOCOCCAL INFECTION OF JOINT
	098.82 - GONOCOCCAL MENINGITIS
	320.0 - HEMOPHILUS MENINGITIS
	323.01 - ENCEPHALITIS AND ENCEPHALOMYELITIS IN VIRAL DISEASES CLASSIFIED ELSEWHERE
	323.02 - MYELITIS IN VIRAL DISEASES CLASSIFIED ELSEWHERE
	323.63 - POSTINFECTIOUS MYELITIS
	323.81 - OTHER CAUSES OF ENCEPHALITIS AND ENCEPHALOMYELITIS
	323.82 - OTHER CAUSES OF MYELITIS
	421.1 - ACUTE AND SUBACUTE INFECTIVE ENDOCARDITIS IN DISEASES CLASSIFIED ELSEWHERE
	422.92 - SEPTIC MYOCARDITIS
	480.0 - PNEUMONIA DUE TO ADENOVIRUS
	480.3 - PNEUMONIA DUE TO SARS-ASSOCIATED CORONAVIRUS
	480.8 - PNEUMONIA DUE TO OTHER VIRUS NOT ELSEWHERE CLASSIFIED
	480.9 - VIRAL PNEUMONIA UNSPECIFIED
	482.2 - PNEUMONIA DUE TO HEMOPHILUS INFLUENZAE (H. INFLUENZAE)
	482.82 - PNEUMONIA DUE TO ESCHERICHIA COLI [E.COLI]
	483.1 - PNEUMONIA DUE TO CHLAMYDIA
	513.0 - ABSCESS OF LUNG
	590.10 - ACUTE PYELONEPHRITIS WITHOUT LESION OF RENAL MEDULLARY NECROSIS
	681.0 - CELLULITIS AND ABSCESS OF FINGER
	681.00 - UNSPECIFIED CELLULITIS AND ABSCESS OF FINGER
	682.2 - CELLULITIS AND ABSCESS OF TRUNK
	682.5 - CELLULITIS AND ABSCESS OF BUTTOCK
	682.6 - CELLULITIS AND ABSCESS OF LEG EXCEPT FOOT
	711.9 - UNSPECIFIED INFECTIVE ARTHRITIS
	711.90 - UNSPECIFIED INFECTIVE ARTHRITIS SITE UNSPECIFIED
	711.91 - UNSPECIFIED INFECTIVE ARTHRITIS INVOLVING SHOULDER REGION
	730.00 - ACUTE OSTEOMYELITIS SITE UNSPECIFIED
	730.16 - CHRONIC OSTEOMYELITIS INVOLVING LOWER LEG
	730.19 - CHRONIC OSTEOMYELITIS INVOLVING MULTIPLE SITES
	730.2 - UNSPECIFIED OSTEOMYELITIS
	730.20 - UNSPECIFIED OSTEOMYELITIS SITE UNSPECIFIED
	790.7 - BACTEREMIA
	035 - ERYSIPELAS
	038.44 - SEPTICEMIA DUE TO SERRATIA
	038.9 - UNSPECIFIED SEPTICEMIA
	056.71 - ARTHRITIS DUE TO RUBELLA
	062.2 - EASTERN EQUINE ENCEPHALITIS
	062.9 - MOSQUITO-BORNE VIRAL ENCEPHALITIS UNSPECIFIED
	066.40 - WEST NILE FEVER UNSPECIFIED
	093.2 - SYPHILITIC ENDOCARDITIS
	098.50 - GONOCOCCAL ARTHRITIS
	320.9 - MENINGITIS DUE TO UNSPECIFIED BACTERIUM
	323.4 - OTHER ENCEPHALITIS MYELITIS AND ENCEPHALOMYELITIS DUE TO OTHER INFECTIONS CLASSIFIED ELSEWHERE
	323.41 - OTHER ENCEPHALITIS AND ENCEPHALOMYELITIS DUE TO OTHER INFECTIONS CLASSIFIED ELSEWHERE
	323.6 - POSTINFECTIOUS ENCEPHALITIS MYELITIS AND ENCEPHALOMYELITIS
	323.7 - TOXIC ENCEPHALITIS MYELITIS AND ENCEPHALOMYELITIS
	323.71 - TOXIC ENCEPHALITIS AND ENCEPHALOMYELITIS
	323.72 - TOXIC MYELITIS
	391.1 - ACUTE RHEUMATIC ENDOCARDITIS
	480.2 - PNEUMONIA DUE TO PARAINFLUENZA VIRUS
	483.0 - PNEUMONIA DUE TO MYCOPLASMA PNEUMONIAE
	483.8 - PNEUMONIA DUE TO OTHER SPECIFIED ORGANISM
	526.4 - INFLAMMATORY CONDITIONS OF JAW
	590.00 - CHRONIC PYELONEPHRITIS WITHOUT LESION OF RENAL MEDULLARY NECROSIS
	590.01 - CHRONIC PYELONEPHRITIS WITH LESION OF RENAL MEDULLARY NECROSIS
	590.2 - RENAL AND PERINEPHRIC ABSCESS
	590.81 - PYELITIS OR PYELONEPHRITIS IN DISEASES CLASSIFIED ELSEWHERE
	681.01 - FELON
	681.02 - ONYCHIA AND PARONYCHIA OF FINGER
	682.8 - CELLULITIS AND ABSCESS OF OTHER SPECIFIED SITES
	711.93 - UNSPECIFIED INFECTIVE ARTHRITIS INVOLVING FOREARM
	711.98 - UNSPECIFIED INFECTIVE ARTHRITIS INVOLVING OTHER SPECIFIED SITES
	711.99 - UNSPECIFIED INFECTIVE ARTHRITIS INVOLVING MULTIPLE SITES
	728.86 - NECROTIZING FASCIITIS
	730.0 - ACUTE OSTEOMYELITIS
	730.02 - ACUTE OSTEOMYELITIS INVOLVING UPPER ARM
	730.04 - ACUTE OSTEOMYELITIS INVOLVING HAND
	730.08 - ACUTE OSTEOMYELITIS INVOLVING OTHER SPECIFIED SITES
	730.1 - CHRONIC OSTEOMYELITIS
	730.10 - CHRONIC OSTEOMYELITIS SITE UNSPECIFIED
	730.11 - CHRONIC OSTEOMYELITIS INVOLVING SHOULDER REGION
	730.14 - CHRONIC OSTEOMYELITIS INVOLVING HAND
	730.23 - UNSPECIFIED OSTEOMYELITIS INVOLVING FOREARM
	730.27 - UNSPECIFIED OSTEOMYELITIS INVOLVING ANKLE AND FOOT
	730.28 - UNSPECIFIED OSTEOMYELITIS INVOLVING OTHER SPECIFIED SITES
	730.29 - UNSPECIFIED OSTEOMYELITIS INVOLVING MULTIPLE SITES
	036.1 - MENINGOCOCCAL ENCEPHALITIS
	038.11 - METHICILLIN SUSCEPTIBLE STAPHYLOCOCCUS AUREUS SEPTICEMIA
	038.19 - OTHER STAPHYLOCOCCAL SEPTICEMIA
	038.2 - PNEUMOCOCCAL SEPTICEMIA
	038.4 - SEPTICEMIA DUE TO OTHER GRAM-NEGATIVE ORGANISMS
	038.41 - SEPTICEMIA DUE TO HEMOPHILUS INFLUENZAE (H. INFLUENZAE)
	038.43 - SEPTICEMIA DUE TO PSEUDOMONAS
	038.49 - OTHER SEPTICEMIA DUE TO GRAM-NEGATIVE ORGANISMS
	049.0 - NON-ARTHROPOD BORNE LYMPHOCYTIC CHORIOMENINGITIS
	062.3 - ST. LOUIS ENCEPHALITIS
	062.4 - AUSTRALIAN ENCEPHALITIS
	062.5 - CALIFORNIA VIRUS ENCEPHALITIS
	093.20 - SYPHILITIC ENDOCARDITIS OF VALVE UNSPECIFIED
	093.22 - SYPHILITIC ENDOCARDITIS OF AORTIC VALVE
	093.24 - SYPHILITIC ENDOCARDITIS OF PULMONARY VALVE
	094.2 - SYPHILITIC MENINGITIS
	098.52 - GONOCOCCAL BURSITIS
	098.59 - OTHER GONOCOCCAL INFECTION OF JOINT
	320.2 - STREPTOCOCCAL MENINGITIS
	320.8 - MENINGITIS DUE TO OTHER SPECIFIED BACTERIA
	320.81 - ANAEROBIC MENINGITIS
	323.2 - ENCEPHALITIS MYELITIS AND ENCEPHALOMYELITIS IN PROTOZOAL DISEASES CLASSIFIED ELSEWHERE
	323.8 - OTHER CAUSES OF ENCEPHALITIS MYELITIS AND ENCEPHALOMYELITIS
	376.03 - ORBITAL OSTEOMYELITIS
	397.9 - RHEUMATIC DISEASES OF ENDOCARDIUM VALVE UNSPECIFIED
	421.0 - ACUTE AND SUBACUTE BACTERIAL ENDOCARDITIS
	482.30 - PNEUMONIA DUE TO STREPTOCOCCUS UNSPECIFIED
	482.39 - PNEUMONIA DUE TO OTHER STREPTOCOCCUS
	482.40 - PNEUMONIA DUE TO STAPHYLOCOCCUS UNSPECIFIED
	482.84 - PNEUMONIA DUE TO LEGIONNAIRES’ DISEASE
	569.61 - INFECTION OF COLOSTOMY OR ENTEROSTOMY
	590.11 - ACUTE PYELONEPHRITIS WITH LESION OF RENAL MEDULLARY NECROSIS
	590.3 - PYELOURETERITIS CYSTICA
	590.8 - OTHER PYELONEPHRITIS OR PYONEPHROSIS NOT SPECIFIED AS ACUTE OR CHRONIC
	681.1 - CELLULITIS AND ABSCESS OF TOE
	681.10 - UNSPECIFIED CELLULITIS AND ABSCESS OF TOE
	682.1 - CELLULITIS AND ABSCESS OF NECK
	730.01 - ACUTE OSTEOMYELITIS INVOLVING SHOULDER REGION
	730.07 - ACUTE OSTEOMYELITIS INVOLVING ANKLE AND FOOT
	730.21 - UNSPECIFIED OSTEOMYELITIS INVOLVING SHOULDER REGION
	730.24 - UNSPECIFIED OSTEOMYELITIS INVOLVING HAND
	730.25 - UNSPECIFIED OSTEOMYELITIS INVOLVING PELVIC REGION AND THIGH
	730.26 - UNSPECIFIED OSTEOMYELITIS INVOLVING LOWER LEG
	003.21 - SALMONELLA MENINGITIS
	003.23 - SALMONELLA ARTHRITIS
	036.0 - MENINGOCOCCAL MENINGITIS
	062 - MOSQUITO-BORNE VIRAL ENCEPHALITIS
	063.8 - OTHER SPECIFIED TICK-BORNE VIRAL ENCEPHALITIS
	063.9 - TICK-BORNE VIRAL ENCEPHALITIS UNSPECIFIED
	093.21 - SYPHILITIC ENDOCARDITIS OF MITRAL VALVE
	093.23 - SYPHILITIC ENDOCARDITIS OF TRICUSPID VALVE
	094.81 - SYPHILITIC ENCEPHALITIS
	098.51 - GONOCOCCAL SYNOVITIS AND TENOSYNOVITIS
	320.7 - MENINGITIS IN OTHER BACTERIAL DISEASES CLASSIFIED ELSEWHERE
	320.82 - MENINGITIS DUE TO GRAM-NEGATIVE BACTERIA NOT ELSEWHERE CLASSIFIED
	323.42 - OTHER MYELITIS DUE TO OTHER INFECTIONS CLASSIFIED ELSEWHERE
	323.51 - ENCEPHALITIS AND ENCEPHALOMYELITIS FOLLOWING IMMUNIZATION PROCEDURES
	323.52 - MYELITIS FOLLOWING IMMUNIZATION PROCEDURES
	323.9 - UNSPECIFIED CAUSES OF ENCEPHALITIS MYELITIS AND ENCEPHALOMYELITIS
	421.9 - ACUTE ENDOCARDITIS UNSPECIFIED
	482.0 - PNEUMONIA DUE TO KLEBSIELLA PNEUMONIAE
	482.1 - PNEUMONIA DUE TO PSEUDOMONAS
	482.3 - PNEUMONIA DUE TO STREPTOCOCCUS
	482.4 - PNEUMONIA DUE TO STAPHYLOCOCCUS
	482.41 - METHICILLIN SUSCEPTIBLE PNEUMONIA DUE TO STAPHYLOCOCCUS AUREUS
	482.42 - METHICILLIN RESISTANT PNEUMONIA DUE TO STAPHYLOCOCCUS AUREUS
	482.8 - PNEUMONIA DUE TO OTHER SPECIFIED BACTERIA
	482.83 - PNEUMONIA DUE TO OTHER GRAM-NEGATIVE BACTERIA
	482.9 - BACTERIAL PNEUMONIA UNSPECIFIED
	590.0 - CHRONIC PYELONEPHRITIS
	590.80 - PYELONEPHRITIS UNSPECIFIED
	590.9 - INFECTION OF KIDNEY UNSPECIFIED
	681.11 - ONYCHIA AND PARONYCHIA OF TOE
	682.0 - CELLULITIS AND ABSCESS OF FACE
	682.3 - CELLULITIS AND ABSCESS OF UPPER ARM AND FOREARM
	682.4 - CELLULITIS AND ABSCESS OF HAND EXCEPT FINGERS AND THUMB
	682.7 - CELLULITIS AND ABSCESS OF FOOT EXCEPT TOES
	711.94 - UNSPECIFIED INFECTIVE ARTHRITIS INVOLVING HAND
	711.95 - UNSPECIFIED INFECTIVE ARTHRITIS INVOLVING PELVIC REGION AND THIGH
	711.96 - UNSPECIFIED INFECTIVE ARTHRITIS INVOLVING LOWER LEG
	711.97 - UNSPECIFIED INFECTIVE ARTHRITIS INVOLVING ANKLE AND FOOT
	730.05 - ACUTE OSTEOMYELITIS INVOLVING PELVIC REGION AND THIGH
	730.12 - CHRONIC OSTEOMYELITIS INVOLVING UPPER ARM
	730.13 - CHRONIC OSTEOMYELITIS INVOLVING FOREARM
	730.17 - CHRONIC OSTEOMYELITIS INVOLVING ANKLE AND FOOT
	785.4 - GANGRENE
	003.22 - SALMONELLA PNEUMONIA
	003.24 - SALMONELLA OSTEOMYELITIS
	038.0 - STREPTOCOCCAL SEPTICEMIA
	038.1 - STAPHYLOCOCCAL SEPTICEMIA
	038.12 - METHICILLIN RESISTANT STAPHYLOCOCCUS AUREUS SEPTICEMIA
	038.3 - SEPTICEMIA DUE TO ANAEROBES
	038.42 - SEPTICEMIA DUE TO ESCHERICHIA COLI (E. COLI)
	040.0 - GAS GANGRENE
	062.1 - WESTERN EQUINE ENCEPHALITIS
	062.8 - OTHER SPECIFIED MOSQUITO-BORNE VIRAL ENCEPHALITIS
	063.0 - RUSSIAN SPRING-SUMMER (TAIGA) ENCEPHALITIS
	066.49 - WEST NILE FEVER WITH OTHER COMPLICATIONS
	091.81 - ACUTE SYPHILITIC MENINGITIS (SECONDARY)
	098.53 - GONOCOCCAL SPONDYLITIS
	320.1 - PNEUMOCOCCAL MENINGITIS
	320.3 - STAPHYLOCOCCAL MENINGITIS
	320.89 - MENINGITIS DUE TO OTHER SPECIFIED BACTERIA
	323.0 - ENCEPHALITIS MYELITIS AND ENCEPHALOMYELITIS IN VIRAL DISEASES CLASSIFIED ELSEWHERE
	323.1 - ENCEPHALITIS MYELITIS AND ENCEPHALOMYELITIS IN RICKETTSIAL DISEASES CLASSIFIED ELSEWHERE
	323.5 - ENCEPHALITIS MYELITIS AND ENCEPHALOMYELITIS FOLLOWING IMMUNIZATION PROCEDURES
	323.61 - INFECTIOUS ACUTE DISSEMINATED ENCEPHALOMYELITIS (ADEM)
	323.62 - OTHER POSTINFECTIOUS ENCEPHALITIS AND ENCEPHALOMYELITIS
	480.1 - PNEUMONIA DUE TO RESPIRATORY SYNCYTIAL VIRUS
	482.31 - PNEUMONIA DUE TO STREPTOCOCCUS GROUP A
	482.32 - PNEUMONIA DUE TO STREPTOCOCCUS GROUP B
	482.49 - OTHER STAPHYLOCOCCUS PNEUMONIA
	482.81 - PNEUMONIA DUE TO ANAEROBES
	482.89 - PNEUMONIA DUE TO OTHER SPECIFIED BACTERIA
	590.1 - ACUTE PYELONEPHRITIS
	681.9 - CELLULITIS AND ABSCESS OF UNSPECIFIED DIGIT
	682.9 - CELLULITIS AND ABSCESS OF UNSPECIFIED SITES
	711.92 - UNSPECIFIED INFECTIVE ARTHRITIS INVOLVING UPPER ARM
	730.03 - ACUTE OSTEOMYELITIS INVOLVING FOREARM
	730.06 - ACUTE OSTEOMYELITIS INVOLVING LOWER LEG
	730.09 - ACUTE OSTEOMYELITIS INVOLVING MULTIPLE SITES
	730.15 - CHRONIC OSTEOMYELITIS INVOLVING PELVIC REGION AND THIGH
	730.18 - CHRONIC OSTEOMYELITIS INVOLVING OTHER SPECIFIED SITES
	730.22 - UNSPECIFIED OSTEOMYELITIS INVOLVING UPPER ARM
	Short Stay/Long Stay/SNF Indicator Code is not any of:
	N = SNF Stay (Prvdr3 = 5, 6, U, W, Y, or Z)
Infection OP
This event measure was defined as occurring when any of the following criteria were met:
	The occurrence of Outpatient with the following attributes:
	ICD-9 Diagnosis Code (any position) is any of: { “038.10”, “038.40”, “038.8”, “054.3”, “062.0”, “063”, “063.1”, “063.2”, “064”, “066.4”, “066.41”, “066.42”, “098.5”, “098.82”, “320.0”, “323.01”, “323.02”, “323.63”, “323.81”, “323.82”, “421.1”, “422.92”, “480.0”, “480.3”, “480.8”, “480.9”, “482.2”, “482.82”, “483.1”, “513.0”, “590.10”, “681.0”, “681.00”, “682.2”, “682.5”, “682.6”, “711.9”, “711.90…
	038.10 - STAPHYLOCOCCAL SEPTICEMIA UNSPECIFIED
	038.40 - SEPTICEMIA DUE TO GRAM-NEGATIVE ORGANISM UNSPECIFIED
	038.8 - OTHER SPECIFIED SEPTICEMIAS
	054.3 - HERPETIC MENINGOENCEPHALITIS
	062.0 - JAPANESE ENCEPHALITIS
	063 - TICK-BORNE VIRAL ENCEPHALITIS
	063.1 - LOUPING ILL TICK VIRAL ENCEPHALITIS
	063.2 - CENTRAL EUROPEAN ENCEPHALITIS
	064 - VIRAL ENCEPHALITIS TRANSMITTED BY OTHER AND UNSPECIFIED ARTHROPODS
	066.4 - WEST NILE FEVER
	066.41 - WEST NILE FEVER WITH ENCEPHALITIS
	066.42 - WEST NILE FEVER WITH OTHER NEUROLOGIC MANIFESTATION
	098.5 - GONOCOCCAL INFECTION OF JOINT
	098.82 - GONOCOCCAL MENINGITIS
	320.0 - HEMOPHILUS MENINGITIS
	323.01 - ENCEPHALITIS AND ENCEPHALOMYELITIS IN VIRAL DISEASES CLASSIFIED ELSEWHERE
	323.02 - MYELITIS IN VIRAL DISEASES CLASSIFIED ELSEWHERE
	323.63 - POSTINFECTIOUS MYELITIS
	323.81 - OTHER CAUSES OF ENCEPHALITIS AND ENCEPHALOMYELITIS
	323.82 - OTHER CAUSES OF MYELITIS
	421.1 - ACUTE AND SUBACUTE INFECTIVE ENDOCARDITIS IN DISEASES CLASSIFIED ELSEWHERE
	422.92 - SEPTIC MYOCARDITIS
	480.0 - PNEUMONIA DUE TO ADENOVIRUS
	480.3 - PNEUMONIA DUE TO SARS-ASSOCIATED CORONAVIRUS
	480.8 - PNEUMONIA DUE TO OTHER VIRUS NOT ELSEWHERE CLASSIFIED
	480.9 - VIRAL PNEUMONIA UNSPECIFIED
	482.2 - PNEUMONIA DUE TO HEMOPHILUS INFLUENZAE (H. INFLUENZAE)
	482.82 - PNEUMONIA DUE TO ESCHERICHIA COLI [E.COLI]
	483.1 - PNEUMONIA DUE TO CHLAMYDIA
	513.0 - ABSCESS OF LUNG
	590.10 - ACUTE PYELONEPHRITIS WITHOUT LESION OF RENAL MEDULLARY NECROSIS
	681.0 - CELLULITIS AND ABSCESS OF FINGER
	681.00 - UNSPECIFIED CELLULITIS AND ABSCESS OF FINGER
	682.2 - CELLULITIS AND ABSCESS OF TRUNK
	682.5 - CELLULITIS AND ABSCESS OF BUTTOCK
	682.6 - CELLULITIS AND ABSCESS OF LEG EXCEPT FOOT
	711.9 - UNSPECIFIED INFECTIVE ARTHRITIS
	711.90 - UNSPECIFIED INFECTIVE ARTHRITIS SITE UNSPECIFIED
	711.91 - UNSPECIFIED INFECTIVE ARTHRITIS INVOLVING SHOULDER REGION
	730.00 - ACUTE OSTEOMYELITIS SITE UNSPECIFIED
	730.16 - CHRONIC OSTEOMYELITIS INVOLVING LOWER LEG
	730.19 - CHRONIC OSTEOMYELITIS INVOLVING MULTIPLE SITES
	730.2 - UNSPECIFIED OSTEOMYELITIS
	730.20 - UNSPECIFIED OSTEOMYELITIS SITE UNSPECIFIED
	790.7 - BACTEREMIA
	035 - ERYSIPELAS
	038.44 - SEPTICEMIA DUE TO SERRATIA
	038.9 - UNSPECIFIED SEPTICEMIA
	056.71 - ARTHRITIS DUE TO RUBELLA
	062.2 - EASTERN EQUINE ENCEPHALITIS
	062.9 - MOSQUITO-BORNE VIRAL ENCEPHALITIS UNSPECIFIED
	066.40 - WEST NILE FEVER UNSPECIFIED
	093.2 - SYPHILITIC ENDOCARDITIS
	098.50 - GONOCOCCAL ARTHRITIS
	320.9 - MENINGITIS DUE TO UNSPECIFIED BACTERIUM
	323.4 - OTHER ENCEPHALITIS MYELITIS AND ENCEPHALOMYELITIS DUE TO OTHER INFECTIONS CLASSIFIED ELSEWHERE
	323.41 - OTHER ENCEPHALITIS AND ENCEPHALOMYELITIS DUE TO OTHER INFECTIONS CLASSIFIED ELSEWHERE
	323.6 - POSTINFECTIOUS ENCEPHALITIS MYELITIS AND ENCEPHALOMYELITIS
	323.7 - TOXIC ENCEPHALITIS MYELITIS AND ENCEPHALOMYELITIS
	323.71 - TOXIC ENCEPHALITIS AND ENCEPHALOMYELITIS
	323.72 - TOXIC MYELITIS
	391.1 - ACUTE RHEUMATIC ENDOCARDITIS
	480.2 - PNEUMONIA DUE TO PARAINFLUENZA VIRUS
	483.0 - PNEUMONIA DUE TO MYCOPLASMA PNEUMONIAE
	483.8 - PNEUMONIA DUE TO OTHER SPECIFIED ORGANISM
	526.4 - INFLAMMATORY CONDITIONS OF JAW
	590.00 - CHRONIC PYELONEPHRITIS WITHOUT LESION OF RENAL MEDULLARY NECROSIS
	590.01 - CHRONIC PYELONEPHRITIS WITH LESION OF RENAL MEDULLARY NECROSIS
	590.2 - RENAL AND PERINEPHRIC ABSCESS
	590.81 - PYELITIS OR PYELONEPHRITIS IN DISEASES CLASSIFIED ELSEWHERE
	681.01 - FELON
	681.02 - ONYCHIA AND PARONYCHIA OF FINGER
	682.8 - CELLULITIS AND ABSCESS OF OTHER SPECIFIED SITES
	711.93 - UNSPECIFIED INFECTIVE ARTHRITIS INVOLVING FOREARM
	711.98 - UNSPECIFIED INFECTIVE ARTHRITIS INVOLVING OTHER SPECIFIED SITES
	711.99 - UNSPECIFIED INFECTIVE ARTHRITIS INVOLVING MULTIPLE SITES
	728.86 - NECROTIZING FASCIITIS
	730.0 - ACUTE OSTEOMYELITIS
	730.02 - ACUTE OSTEOMYELITIS INVOLVING UPPER ARM
	730.04 - ACUTE OSTEOMYELITIS INVOLVING HAND
	730.08 - ACUTE OSTEOMYELITIS INVOLVING OTHER SPECIFIED SITES
	730.1 - CHRONIC OSTEOMYELITIS
	730.10 - CHRONIC OSTEOMYELITIS SITE UNSPECIFIED
	730.11 - CHRONIC OSTEOMYELITIS INVOLVING SHOULDER REGION
	730.14 - CHRONIC OSTEOMYELITIS INVOLVING HAND
	730.23 - UNSPECIFIED OSTEOMYELITIS INVOLVING FOREARM
	730.27 - UNSPECIFIED OSTEOMYELITIS INVOLVING ANKLE AND FOOT
	730.28 - UNSPECIFIED OSTEOMYELITIS INVOLVING OTHER SPECIFIED SITES
	730.29 - UNSPECIFIED OSTEOMYELITIS INVOLVING MULTIPLE SITES
	036.1 - MENINGOCOCCAL ENCEPHALITIS
	038.11 - METHICILLIN SUSCEPTIBLE STAPHYLOCOCCUS AUREUS SEPTICEMIA
	038.19 - OTHER STAPHYLOCOCCAL SEPTICEMIA
	038.2 - PNEUMOCOCCAL SEPTICEMIA
	038.4 - SEPTICEMIA DUE TO OTHER GRAM-NEGATIVE ORGANISMS
	038.41 - SEPTICEMIA DUE TO HEMOPHILUS INFLUENZAE (H. INFLUENZAE)
	038.43 - SEPTICEMIA DUE TO PSEUDOMONAS
	038.49 - OTHER SEPTICEMIA DUE TO GRAM-NEGATIVE ORGANISMS
	049.0 - NON-ARTHROPOD BORNE LYMPHOCYTIC CHORIOMENINGITIS
	062.3 - ST. LOUIS ENCEPHALITIS
	062.4 - AUSTRALIAN ENCEPHALITIS
	062.5 - CALIFORNIA VIRUS ENCEPHALITIS
	093.20 - SYPHILITIC ENDOCARDITIS OF VALVE UNSPECIFIED
	093.22 - SYPHILITIC ENDOCARDITIS OF AORTIC VALVE
	093.24 - SYPHILITIC ENDOCARDITIS OF PULMONARY VALVE
	094.2 - SYPHILITIC MENINGITIS
	098.52 - GONOCOCCAL BURSITIS
	098.59 - OTHER GONOCOCCAL INFECTION OF JOINT
	320.2 - STREPTOCOCCAL MENINGITIS
	320.8 - MENINGITIS DUE TO OTHER SPECIFIED BACTERIA
	320.81 - ANAEROBIC MENINGITIS
	323.2 - ENCEPHALITIS MYELITIS AND ENCEPHALOMYELITIS IN PROTOZOAL DISEASES CLASSIFIED ELSEWHERE
	323.8 - OTHER CAUSES OF ENCEPHALITIS MYELITIS AND ENCEPHALOMYELITIS
	376.03 - ORBITAL OSTEOMYELITIS
	397.9 - RHEUMATIC DISEASES OF ENDOCARDIUM VALVE UNSPECIFIED
	421.0 - ACUTE AND SUBACUTE BACTERIAL ENDOCARDITIS
	482.30 - PNEUMONIA DUE TO STREPTOCOCCUS UNSPECIFIED
	482.39 - PNEUMONIA DUE TO OTHER STREPTOCOCCUS
	482.40 - PNEUMONIA DUE TO STAPHYLOCOCCUS UNSPECIFIED
	482.84 - PNEUMONIA DUE TO LEGIONNAIRES’ DISEASE
	569.61 - INFECTION OF COLOSTOMY OR ENTEROSTOMY
	590.11 - ACUTE PYELONEPHRITIS WITH LESION OF RENAL MEDULLARY NECROSIS
	590.3 - PYELOURETERITIS CYSTICA
	590.8 - OTHER PYELONEPHRITIS OR PYONEPHROSIS NOT SPECIFIED AS ACUTE OR CHRONIC
	681.1 - CELLULITIS AND ABSCESS OF TOE
	681.10 - UNSPECIFIED CELLULITIS AND ABSCESS OF TOE
	682.1 - CELLULITIS AND ABSCESS OF NECK
	730.01 - ACUTE OSTEOMYELITIS INVOLVING SHOULDER REGION
	730.07 - ACUTE OSTEOMYELITIS INVOLVING ANKLE AND FOOT
	730.21 - UNSPECIFIED OSTEOMYELITIS INVOLVING SHOULDER REGION
	730.24 - UNSPECIFIED OSTEOMYELITIS INVOLVING HAND
	730.25 - UNSPECIFIED OSTEOMYELITIS INVOLVING PELVIC REGION AND THIGH
	730.26 - UNSPECIFIED OSTEOMYELITIS INVOLVING LOWER LEG
	003.21 - SALMONELLA MENINGITIS
	003.23 - SALMONELLA ARTHRITIS
	036.0 - MENINGOCOCCAL MENINGITIS
	062 - MOSQUITO-BORNE VIRAL ENCEPHALITIS
	063.8 - OTHER SPECIFIED TICK-BORNE VIRAL ENCEPHALITIS
	063.9 - TICK-BORNE VIRAL ENCEPHALITIS UNSPECIFIED
	093.21 - SYPHILITIC ENDOCARDITIS OF MITRAL VALVE
	093.23 - SYPHILITIC ENDOCARDITIS OF TRICUSPID VALVE
	094.81 - SYPHILITIC ENCEPHALITIS
	098.51 - GONOCOCCAL SYNOVITIS AND TENOSYNOVITIS
	320.7 - MENINGITIS IN OTHER BACTERIAL DISEASES CLASSIFIED ELSEWHERE
	320.82 - MENINGITIS DUE TO GRAM-NEGATIVE BACTERIA NOT ELSEWHERE CLASSIFIED
	323.42 - OTHER MYELITIS DUE TO OTHER INFECTIONS CLASSIFIED ELSEWHERE
	323.51 - ENCEPHALITIS AND ENCEPHALOMYELITIS FOLLOWING IMMUNIZATION PROCEDURES
	323.52 - MYELITIS FOLLOWING IMMUNIZATION PROCEDURES
	323.9 - UNSPECIFIED CAUSES OF ENCEPHALITIS MYELITIS AND ENCEPHALOMYELITIS
	421.9 - ACUTE ENDOCARDITIS UNSPECIFIED
	482.0 - PNEUMONIA DUE TO KLEBSIELLA PNEUMONIAE
	482.1 - PNEUMONIA DUE TO PSEUDOMONAS
	482.3 - PNEUMONIA DUE TO STREPTOCOCCUS
	482.4 - PNEUMONIA DUE TO STAPHYLOCOCCUS
	482.41 - METHICILLIN SUSCEPTIBLE PNEUMONIA DUE TO STAPHYLOCOCCUS AUREUS
	482.42 - METHICILLIN RESISTANT PNEUMONIA DUE TO STAPHYLOCOCCUS AUREUS
	482.8 - PNEUMONIA DUE TO OTHER SPECIFIED BACTERIA
	482.83 - PNEUMONIA DUE TO OTHER GRAM-NEGATIVE BACTERIA
	482.9 - BACTERIAL PNEUMONIA UNSPECIFIED
	590.0 - CHRONIC PYELONEPHRITIS
	590.80 - PYELONEPHRITIS UNSPECIFIED
	590.9 - INFECTION OF KIDNEY UNSPECIFIED
	681.11 - ONYCHIA AND PARONYCHIA OF TOE
	682.0 - CELLULITIS AND ABSCESS OF FACE
	682.3 - CELLULITIS AND ABSCESS OF UPPER ARM AND FOREARM
	682.4 - CELLULITIS AND ABSCESS OF HAND EXCEPT FINGERS AND THUMB
	682.7 - CELLULITIS AND ABSCESS OF FOOT EXCEPT TOES
	711.94 - UNSPECIFIED INFECTIVE ARTHRITIS INVOLVING HAND
	711.95 - UNSPECIFIED INFECTIVE ARTHRITIS INVOLVING PELVIC REGION AND THIGH
	711.96 - UNSPECIFIED INFECTIVE ARTHRITIS INVOLVING LOWER LEG
	711.97 - UNSPECIFIED INFECTIVE ARTHRITIS INVOLVING ANKLE AND FOOT
	730.05 - ACUTE OSTEOMYELITIS INVOLVING PELVIC REGION AND THIGH
	730.12 - CHRONIC OSTEOMYELITIS INVOLVING UPPER ARM
	730.13 - CHRONIC OSTEOMYELITIS INVOLVING FOREARM
	730.17 - CHRONIC OSTEOMYELITIS INVOLVING ANKLE AND FOOT
	785.4 - GANGRENE
	003.22 - SALMONELLA PNEUMONIA
	003.24 - SALMONELLA OSTEOMYELITIS
	038.0 - STREPTOCOCCAL SEPTICEMIA
	038.1 - STAPHYLOCOCCAL SEPTICEMIA
	038.12 - METHICILLIN RESISTANT STAPHYLOCOCCUS AUREUS SEPTICEMIA
	038.3 - SEPTICEMIA DUE TO ANAEROBES
	038.42 - SEPTICEMIA DUE TO ESCHERICHIA COLI (E. COLI)
	040.0 - GAS GANGRENE
	062.1 - WESTERN EQUINE ENCEPHALITIS
	062.8 - OTHER SPECIFIED MOSQUITO-BORNE VIRAL ENCEPHALITIS
	063.0 - RUSSIAN SPRING-SUMMER (TAIGA) ENCEPHALITIS
	066.49 - WEST NILE FEVER WITH OTHER COMPLICATIONS
	091.81 - ACUTE SYPHILITIC MENINGITIS (SECONDARY)
	098.53 - GONOCOCCAL SPONDYLITIS
	320.1 - PNEUMOCOCCAL MENINGITIS
	320.3 - STAPHYLOCOCCAL MENINGITIS
	320.89 - MENINGITIS DUE TO OTHER SPECIFIED BACTERIA
	323.0 - ENCEPHALITIS MYELITIS AND ENCEPHALOMYELITIS IN VIRAL DISEASES CLASSIFIED ELSEWHERE
	323.1 - ENCEPHALITIS MYELITIS AND ENCEPHALOMYELITIS IN RICKETTSIAL DISEASES CLASSIFIED ELSEWHERE
	323.5 - ENCEPHALITIS MYELITIS AND ENCEPHALOMYELITIS FOLLOWING IMMUNIZATION PROCEDURES
	323.61 - INFECTIOUS ACUTE DISSEMINATED ENCEPHALOMYELITIS (ADEM)
	323.62 - OTHER POSTINFECTIOUS ENCEPHALITIS AND ENCEPHALOMYELITIS
	480.1 - PNEUMONIA DUE TO RESPIRATORY SYNCYTIAL VIRUS
	482.31 - PNEUMONIA DUE TO STREPTOCOCCUS GROUP A
	482.32 - PNEUMONIA DUE TO STREPTOCOCCUS GROUP B
	482.49 - OTHER STAPHYLOCOCCUS PNEUMONIA
	482.81 - PNEUMONIA DUE TO ANAEROBES
	482.89 - PNEUMONIA DUE TO OTHER SPECIFIED BACTERIA
	590.1 - ACUTE PYELONEPHRITIS
	681.9 - CELLULITIS AND ABSCESS OF UNSPECIFIED DIGIT
	682.9 - CELLULITIS AND ABSCESS OF UNSPECIFIED SITES
	711.92 - UNSPECIFIED INFECTIVE ARTHRITIS INVOLVING UPPER ARM
	730.03 - ACUTE OSTEOMYELITIS INVOLVING FOREARM
	730.06 - ACUTE OSTEOMYELITIS INVOLVING LOWER LEG
	730.09 - ACUTE OSTEOMYELITIS INVOLVING MULTIPLE SITES
	730.15 - CHRONIC OSTEOMYELITIS INVOLVING PELVIC REGION AND THIGH
	730.18 - CHRONIC OSTEOMYELITIS INVOLVING OTHER SPECIFIED SITES
	730.22 - UNSPECIFIED OSTEOMYELITIS INVOLVING UPPER ARM
	The occurrence of Carrier Claims Line with the following attributes:
	ICD-9 Diagnosis Code is any of: { “038.10”, “038.40”, “038.8”, “054.3”, “062.0”, “063”, “063.1”, “063.2”, “064”, “066.4”, “066.41”, “066.42”, “098.5”, “098.82”, “320.0”, “323.01”, “323.02”, “323.63”, “323.81”, “323.82”, “421.1”, “422.92”, “480.0”, “480.3”, “480.8”, “480.9”, “482.2”, “482.82”, “483.1”, “513.0”, “590.10”, “681.0”, “681.00”, “682.2”, “682.5”, “682.6”, “711.9”, “711.90”, “711.91”, “7…
	038.10 - STAPHYLOCOCCAL SEPTICEMIA UNSPECIFIED
	038.40 - SEPTICEMIA DUE TO GRAM-NEGATIVE ORGANISM UNSPECIFIED
	038.8 - OTHER SPECIFIED SEPTICEMIAS
	054.3 - HERPETIC MENINGOENCEPHALITIS
	062.0 - JAPANESE ENCEPHALITIS
	063 - TICK-BORNE VIRAL ENCEPHALITIS
	063.1 - LOUPING ILL TICK VIRAL ENCEPHALITIS
	063.2 - CENTRAL EUROPEAN ENCEPHALITIS
	064 - VIRAL ENCEPHALITIS TRANSMITTED BY OTHER AND UNSPECIFIED ARTHROPODS
	066.4 - WEST NILE FEVER
	066.41 - WEST NILE FEVER WITH ENCEPHALITIS
	066.42 - WEST NILE FEVER WITH OTHER NEUROLOGIC MANIFESTATION
	098.5 - GONOCOCCAL INFECTION OF JOINT
	098.82 - GONOCOCCAL MENINGITIS
	320.0 - HEMOPHILUS MENINGITIS
	323.01 - ENCEPHALITIS AND ENCEPHALOMYELITIS IN VIRAL DISEASES CLASSIFIED ELSEWHERE
	323.02 - MYELITIS IN VIRAL DISEASES CLASSIFIED ELSEWHERE
	323.63 - POSTINFECTIOUS MYELITIS
	323.81 - OTHER CAUSES OF ENCEPHALITIS AND ENCEPHALOMYELITIS
	323.82 - OTHER CAUSES OF MYELITIS
	421.1 - ACUTE AND SUBACUTE INFECTIVE ENDOCARDITIS IN DISEASES CLASSIFIED ELSEWHERE
	422.92 - SEPTIC MYOCARDITIS
	480.0 - PNEUMONIA DUE TO ADENOVIRUS
	480.3 - PNEUMONIA DUE TO SARS-ASSOCIATED CORONAVIRUS
	480.8 - PNEUMONIA DUE TO OTHER VIRUS NOT ELSEWHERE CLASSIFIED
	480.9 - VIRAL PNEUMONIA UNSPECIFIED
	482.2 - PNEUMONIA DUE TO HEMOPHILUS INFLUENZAE (H. INFLUENZAE)
	482.82 - PNEUMONIA DUE TO ESCHERICHIA COLI [E.COLI]
	483.1 - PNEUMONIA DUE TO CHLAMYDIA
	513.0 - ABSCESS OF LUNG
	590.10 - ACUTE PYELONEPHRITIS WITHOUT LESION OF RENAL MEDULLARY NECROSIS
	681.0 - CELLULITIS AND ABSCESS OF FINGER
	681.00 - UNSPECIFIED CELLULITIS AND ABSCESS OF FINGER
	682.2 - CELLULITIS AND ABSCESS OF TRUNK
	682.5 - CELLULITIS AND ABSCESS OF BUTTOCK
	682.6 - CELLULITIS AND ABSCESS OF LEG EXCEPT FOOT
	711.9 - UNSPECIFIED INFECTIVE ARTHRITIS
	711.90 - UNSPECIFIED INFECTIVE ARTHRITIS SITE UNSPECIFIED
	711.91 - UNSPECIFIED INFECTIVE ARTHRITIS INVOLVING SHOULDER REGION
	730.00 - ACUTE OSTEOMYELITIS SITE UNSPECIFIED
	730.16 - CHRONIC OSTEOMYELITIS INVOLVING LOWER LEG
	730.19 - CHRONIC OSTEOMYELITIS INVOLVING MULTIPLE SITES
	730.2 - UNSPECIFIED OSTEOMYELITIS
	730.20 - UNSPECIFIED OSTEOMYELITIS SITE UNSPECIFIED
	790.7 - BACTEREMIA
	035 - ERYSIPELAS
	038.44 - SEPTICEMIA DUE TO SERRATIA
	038.9 - UNSPECIFIED SEPTICEMIA
	056.71 - ARTHRITIS DUE TO RUBELLA
	062.2 - EASTERN EQUINE ENCEPHALITIS
	062.9 - MOSQUITO-BORNE VIRAL ENCEPHALITIS UNSPECIFIED
	066.40 - WEST NILE FEVER UNSPECIFIED
	093.2 - SYPHILITIC ENDOCARDITIS
	098.50 - GONOCOCCAL ARTHRITIS
	320.9 - MENINGITIS DUE TO UNSPECIFIED BACTERIUM
	323.4 - OTHER ENCEPHALITIS MYELITIS AND ENCEPHALOMYELITIS DUE TO OTHER INFECTIONS CLASSIFIED ELSEWHERE
	323.41 - OTHER ENCEPHALITIS AND ENCEPHALOMYELITIS DUE TO OTHER INFECTIONS CLASSIFIED ELSEWHERE
	323.6 - POSTINFECTIOUS ENCEPHALITIS MYELITIS AND ENCEPHALOMYELITIS
	323.7 - TOXIC ENCEPHALITIS MYELITIS AND ENCEPHALOMYELITIS
	323.71 - TOXIC ENCEPHALITIS AND ENCEPHALOMYELITIS
	323.72 - TOXIC MYELITIS
	391.1 - ACUTE RHEUMATIC ENDOCARDITIS
	480.2 - PNEUMONIA DUE TO PARAINFLUENZA VIRUS
	483.0 - PNEUMONIA DUE TO MYCOPLASMA PNEUMONIAE
	483.8 - PNEUMONIA DUE TO OTHER SPECIFIED ORGANISM
	526.4 - INFLAMMATORY CONDITIONS OF JAW
	590.00 - CHRONIC PYELONEPHRITIS WITHOUT LESION OF RENAL MEDULLARY NECROSIS
	590.01 - CHRONIC PYELONEPHRITIS WITH LESION OF RENAL MEDULLARY NECROSIS
	590.2 - RENAL AND PERINEPHRIC ABSCESS
	590.81 - PYELITIS OR PYELONEPHRITIS IN DISEASES CLASSIFIED ELSEWHERE
	681.01 - FELON
	681.02 - ONYCHIA AND PARONYCHIA OF FINGER
	682.8 - CELLULITIS AND ABSCESS OF OTHER SPECIFIED SITES
	711.93 - UNSPECIFIED INFECTIVE ARTHRITIS INVOLVING FOREARM
	711.98 - UNSPECIFIED INFECTIVE ARTHRITIS INVOLVING OTHER SPECIFIED SITES
	711.99 - UNSPECIFIED INFECTIVE ARTHRITIS INVOLVING MULTIPLE SITES
	728.86 - NECROTIZING FASCIITIS
	730.0 - ACUTE OSTEOMYELITIS
	730.02 - ACUTE OSTEOMYELITIS INVOLVING UPPER ARM
	730.04 - ACUTE OSTEOMYELITIS INVOLVING HAND
	730.08 - ACUTE OSTEOMYELITIS INVOLVING OTHER SPECIFIED SITES
	730.1 - CHRONIC OSTEOMYELITIS
	730.10 - CHRONIC OSTEOMYELITIS SITE UNSPECIFIED
	730.11 - CHRONIC OSTEOMYELITIS INVOLVING SHOULDER REGION
	730.14 - CHRONIC OSTEOMYELITIS INVOLVING HAND
	730.23 - UNSPECIFIED OSTEOMYELITIS INVOLVING FOREARM
	730.27 - UNSPECIFIED OSTEOMYELITIS INVOLVING ANKLE AND FOOT
	730.28 - UNSPECIFIED OSTEOMYELITIS INVOLVING OTHER SPECIFIED SITES
	730.29 - UNSPECIFIED OSTEOMYELITIS INVOLVING MULTIPLE SITES
	036.1 - MENINGOCOCCAL ENCEPHALITIS
	038.11 - METHICILLIN SUSCEPTIBLE STAPHYLOCOCCUS AUREUS SEPTICEMIA
	038.19 - OTHER STAPHYLOCOCCAL SEPTICEMIA
	038.2 - PNEUMOCOCCAL SEPTICEMIA
	038.4 - SEPTICEMIA DUE TO OTHER GRAM-NEGATIVE ORGANISMS
	038.41 - SEPTICEMIA DUE TO HEMOPHILUS INFLUENZAE (H. INFLUENZAE)
	038.43 - SEPTICEMIA DUE TO PSEUDOMONAS
	038.49 - OTHER SEPTICEMIA DUE TO GRAM-NEGATIVE ORGANISMS
	049.0 - NON-ARTHROPOD BORNE LYMPHOCYTIC CHORIOMENINGITIS
	062.3 - ST. LOUIS ENCEPHALITIS
	062.4 - AUSTRALIAN ENCEPHALITIS
	062.5 - CALIFORNIA VIRUS ENCEPHALITIS
	093.20 - SYPHILITIC ENDOCARDITIS OF VALVE UNSPECIFIED
	093.22 - SYPHILITIC ENDOCARDITIS OF AORTIC VALVE
	093.24 - SYPHILITIC ENDOCARDITIS OF PULMONARY VALVE
	094.2 - SYPHILITIC MENINGITIS
	098.52 - GONOCOCCAL BURSITIS
	098.59 - OTHER GONOCOCCAL INFECTION OF JOINT
	320.2 - STREPTOCOCCAL MENINGITIS
	320.8 - MENINGITIS DUE TO OTHER SPECIFIED BACTERIA
	320.81 - ANAEROBIC MENINGITIS
	323.2 - ENCEPHALITIS MYELITIS AND ENCEPHALOMYELITIS IN PROTOZOAL DISEASES CLASSIFIED ELSEWHERE
	323.8 - OTHER CAUSES OF ENCEPHALITIS MYELITIS AND ENCEPHALOMYELITIS
	376.03 - ORBITAL OSTEOMYELITIS
	397.9 - RHEUMATIC DISEASES OF ENDOCARDIUM VALVE UNSPECIFIED
	421.0 - ACUTE AND SUBACUTE BACTERIAL ENDOCARDITIS
	482.30 - PNEUMONIA DUE TO STREPTOCOCCUS UNSPECIFIED
	482.39 - PNEUMONIA DUE TO OTHER STREPTOCOCCUS
	482.40 - PNEUMONIA DUE TO STAPHYLOCOCCUS UNSPECIFIED
	482.84 - PNEUMONIA DUE TO LEGIONNAIRES’ DISEASE
	569.61 - INFECTION OF COLOSTOMY OR ENTEROSTOMY
	590.11 - ACUTE PYELONEPHRITIS WITH LESION OF RENAL MEDULLARY NECROSIS
	590.3 - PYELOURETERITIS CYSTICA
	590.8 - OTHER PYELONEPHRITIS OR PYONEPHROSIS NOT SPECIFIED AS ACUTE OR CHRONIC
	681.1 - CELLULITIS AND ABSCESS OF TOE
	681.10 - UNSPECIFIED CELLULITIS AND ABSCESS OF TOE
	682.1 - CELLULITIS AND ABSCESS OF NECK
	730.01 - ACUTE OSTEOMYELITIS INVOLVING SHOULDER REGION
	730.07 - ACUTE OSTEOMYELITIS INVOLVING ANKLE AND FOOT
	730.21 - UNSPECIFIED OSTEOMYELITIS INVOLVING SHOULDER REGION
	730.24 - UNSPECIFIED OSTEOMYELITIS INVOLVING HAND
	730.25 - UNSPECIFIED OSTEOMYELITIS INVOLVING PELVIC REGION AND THIGH
	730.26 - UNSPECIFIED OSTEOMYELITIS INVOLVING LOWER LEG
	003.21 - SALMONELLA MENINGITIS
	003.23 - SALMONELLA ARTHRITIS
	036.0 - MENINGOCOCCAL MENINGITIS
	062 - MOSQUITO-BORNE VIRAL ENCEPHALITIS
	063.8 - OTHER SPECIFIED TICK-BORNE VIRAL ENCEPHALITIS
	063.9 - TICK-BORNE VIRAL ENCEPHALITIS UNSPECIFIED
	093.21 - SYPHILITIC ENDOCARDITIS OF MITRAL VALVE
	093.23 - SYPHILITIC ENDOCARDITIS OF TRICUSPID VALVE
	094.81 - SYPHILITIC ENCEPHALITIS
	098.51 - GONOCOCCAL SYNOVITIS AND TENOSYNOVITIS
	320.7 - MENINGITIS IN OTHER BACTERIAL DISEASES CLASSIFIED ELSEWHERE
	320.82 - MENINGITIS DUE TO GRAM-NEGATIVE BACTERIA NOT ELSEWHERE CLASSIFIED
	323.42 - OTHER MYELITIS DUE TO OTHER INFECTIONS CLASSIFIED ELSEWHERE
	323.51 - ENCEPHALITIS AND ENCEPHALOMYELITIS FOLLOWING IMMUNIZATION PROCEDURES
	323.52 - MYELITIS FOLLOWING IMMUNIZATION PROCEDURES
	323.9 - UNSPECIFIED CAUSES OF ENCEPHALITIS MYELITIS AND ENCEPHALOMYELITIS
	421.9 - ACUTE ENDOCARDITIS UNSPECIFIED
	482.0 - PNEUMONIA DUE TO KLEBSIELLA PNEUMONIAE
	482.1 - PNEUMONIA DUE TO PSEUDOMONAS
	482.3 - PNEUMONIA DUE TO STREPTOCOCCUS
	482.4 - PNEUMONIA DUE TO STAPHYLOCOCCUS
	482.41 - METHICILLIN SUSCEPTIBLE PNEUMONIA DUE TO STAPHYLOCOCCUS AUREUS
	482.42 - METHICILLIN RESISTANT PNEUMONIA DUE TO STAPHYLOCOCCUS AUREUS
	482.8 - PNEUMONIA DUE TO OTHER SPECIFIED BACTERIA
	482.83 - PNEUMONIA DUE TO OTHER GRAM-NEGATIVE BACTERIA
	482.9 - BACTERIAL PNEUMONIA UNSPECIFIED
	590.0 - CHRONIC PYELONEPHRITIS
	590.80 - PYELONEPHRITIS UNSPECIFIED
	590.9 - INFECTION OF KIDNEY UNSPECIFIED
	681.11 - ONYCHIA AND PARONYCHIA OF TOE
	682.0 - CELLULITIS AND ABSCESS OF FACE
	682.3 - CELLULITIS AND ABSCESS OF UPPER ARM AND FOREARM
	682.4 - CELLULITIS AND ABSCESS OF HAND EXCEPT FINGERS AND THUMB
	682.7 - CELLULITIS AND ABSCESS OF FOOT EXCEPT TOES
	711.94 - UNSPECIFIED INFECTIVE ARTHRITIS INVOLVING HAND
	711.95 - UNSPECIFIED INFECTIVE ARTHRITIS INVOLVING PELVIC REGION AND THIGH
	711.96 - UNSPECIFIED INFECTIVE ARTHRITIS INVOLVING LOWER LEG
	711.97 - UNSPECIFIED INFECTIVE ARTHRITIS INVOLVING ANKLE AND FOOT
	730.05 - ACUTE OSTEOMYELITIS INVOLVING PELVIC REGION AND THIGH
	730.12 - CHRONIC OSTEOMYELITIS INVOLVING UPPER ARM
	730.13 - CHRONIC OSTEOMYELITIS INVOLVING FOREARM
	730.17 - CHRONIC OSTEOMYELITIS INVOLVING ANKLE AND FOOT
	785.4 - GANGRENE
	003.22 - SALMONELLA PNEUMONIA
	003.24 - SALMONELLA OSTEOMYELITIS
	038.0 - STREPTOCOCCAL SEPTICEMIA
	038.1 - STAPHYLOCOCCAL SEPTICEMIA
	038.12 - METHICILLIN RESISTANT STAPHYLOCOCCUS AUREUS SEPTICEMIA
	038.3 - SEPTICEMIA DUE TO ANAEROBES
	038.42 - SEPTICEMIA DUE TO ESCHERICHIA COLI (E. COLI)
	040.0 - GAS GANGRENE
	062.1 - WESTERN EQUINE ENCEPHALITIS
	062.8 - OTHER SPECIFIED MOSQUITO-BORNE VIRAL ENCEPHALITIS
	063.0 - RUSSIAN SPRING-SUMMER (TAIGA) ENCEPHALITIS
	066.49 - WEST NILE FEVER WITH OTHER COMPLICATIONS
	091.81 - ACUTE SYPHILITIC MENINGITIS (SECONDARY)
	098.53 - GONOCOCCAL SPONDYLITIS
	320.1 - PNEUMOCOCCAL MENINGITIS
	320.3 - STAPHYLOCOCCAL MENINGITIS
	320.89 - MENINGITIS DUE TO OTHER SPECIFIED BACTERIA
	323.0 - ENCEPHALITIS MYELITIS AND ENCEPHALOMYELITIS IN VIRAL DISEASES CLASSIFIED ELSEWHERE
	323.1 - ENCEPHALITIS MYELITIS AND ENCEPHALOMYELITIS IN RICKETTSIAL DISEASES CLASSIFIED ELSEWHERE
	323.5 - ENCEPHALITIS MYELITIS AND ENCEPHALOMYELITIS FOLLOWING IMMUNIZATION PROCEDURES
	323.61 - INFECTIOUS ACUTE DISSEMINATED ENCEPHALOMYELITIS (ADEM)
	323.62 - OTHER POSTINFECTIOUS ENCEPHALITIS AND ENCEPHALOMYELITIS
	480.1 - PNEUMONIA DUE TO RESPIRATORY SYNCYTIAL VIRUS
	482.31 - PNEUMONIA DUE TO STREPTOCOCCUS GROUP A
	482.32 - PNEUMONIA DUE TO STREPTOCOCCUS GROUP B
	482.49 - OTHER STAPHYLOCOCCUS PNEUMONIA
	482.81 - PNEUMONIA DUE TO ANAEROBES
	482.89 - PNEUMONIA DUE TO OTHER SPECIFIED BACTERIA
	590.1 - ACUTE PYELONEPHRITIS
	681.9 - CELLULITIS AND ABSCESS OF UNSPECIFIED DIGIT
	682.9 - CELLULITIS AND ABSCESS OF UNSPECIFIED SITES
	711.92 - UNSPECIFIED INFECTIVE ARTHRITIS INVOLVING UPPER ARM
	730.03 - ACUTE OSTEOMYELITIS INVOLVING FOREARM
	730.06 - ACUTE OSTEOMYELITIS INVOLVING LOWER LEG
	730.09 - ACUTE OSTEOMYELITIS INVOLVING MULTIPLE SITES
	730.15 - CHRONIC OSTEOMYELITIS INVOLVING PELVIC REGION AND THIGH
	730.18 - CHRONIC OSTEOMYELITIS INVOLVING OTHER SPECIFIED SITES
	730.22 - UNSPECIFIED OSTEOMYELITIS INVOLVING UPPER ARM
Infection OP (for infection risk score)
This event measure was defined as occurring when any of the following criteria were met:
	The occurrence of Outpatient with the following attributes:
	ICD-9 Diagnosis Code (any position) is any of: { “038.10”, “038.40”, “038.8”, “054.3”, “062.0”, “063”, “063.1”, “063.2”, “064”, “066.4”, “066.41”, “066.42”, “098.5”, “098.82”, “320.0”, “323.01”, “323.02”, “323.63”, “323.81”, “323.82”, “421.1”, “422.92”, “480.0”, “480.3”, “480.8”, “480.9”, “482.2”, “482.82”, “483.1”, “513.0”, “590.10”, “681.0”, “681.00”, “682.2”, “682.5”, “682.6”, “711.9”, “711.90…
	038.10 - STAPHYLOCOCCAL SEPTICEMIA UNSPECIFIED
	038.40 - SEPTICEMIA DUE TO GRAM-NEGATIVE ORGANISM UNSPECIFIED
	038.8 - OTHER SPECIFIED SEPTICEMIAS
	054.3 - HERPETIC MENINGOENCEPHALITIS
	062.0 - JAPANESE ENCEPHALITIS
	063 - TICK-BORNE VIRAL ENCEPHALITIS
	063.1 - LOUPING ILL TICK VIRAL ENCEPHALITIS
	063.2 - CENTRAL EUROPEAN ENCEPHALITIS
	064 - VIRAL ENCEPHALITIS TRANSMITTED BY OTHER AND UNSPECIFIED ARTHROPODS
	066.4 - WEST NILE FEVER
	066.41 - WEST NILE FEVER WITH ENCEPHALITIS
	066.42 - WEST NILE FEVER WITH OTHER NEUROLOGIC MANIFESTATION
	098.5 - GONOCOCCAL INFECTION OF JOINT
	098.82 - GONOCOCCAL MENINGITIS
	320.0 - HEMOPHILUS MENINGITIS
	323.01 - ENCEPHALITIS AND ENCEPHALOMYELITIS IN VIRAL DISEASES CLASSIFIED ELSEWHERE
	323.02 - MYELITIS IN VIRAL DISEASES CLASSIFIED ELSEWHERE
	323.63 - POSTINFECTIOUS MYELITIS
	323.81 - OTHER CAUSES OF ENCEPHALITIS AND ENCEPHALOMYELITIS
	323.82 - OTHER CAUSES OF MYELITIS
	421.1 - ACUTE AND SUBACUTE INFECTIVE ENDOCARDITIS IN DISEASES CLASSIFIED ELSEWHERE
	422.92 - SEPTIC MYOCARDITIS
	480.0 - PNEUMONIA DUE TO ADENOVIRUS
	480.3 - PNEUMONIA DUE TO SARS-ASSOCIATED CORONAVIRUS
	480.8 - PNEUMONIA DUE TO OTHER VIRUS NOT ELSEWHERE CLASSIFIED
	480.9 - VIRAL PNEUMONIA UNSPECIFIED
	482.2 - PNEUMONIA DUE TO HEMOPHILUS INFLUENZAE (H. INFLUENZAE)
	482.82 - PNEUMONIA DUE TO ESCHERICHIA COLI [E.COLI]
	483.1 - PNEUMONIA DUE TO CHLAMYDIA
	513.0 - ABSCESS OF LUNG
	590.10 - ACUTE PYELONEPHRITIS WITHOUT LESION OF RENAL MEDULLARY NECROSIS
	681.0 - CELLULITIS AND ABSCESS OF FINGER
	681.00 - UNSPECIFIED CELLULITIS AND ABSCESS OF FINGER
	682.2 - CELLULITIS AND ABSCESS OF TRUNK
	682.5 - CELLULITIS AND ABSCESS OF BUTTOCK
	682.6 - CELLULITIS AND ABSCESS OF LEG EXCEPT FOOT
	711.9 - UNSPECIFIED INFECTIVE ARTHRITIS
	711.90 - UNSPECIFIED INFECTIVE ARTHRITIS SITE UNSPECIFIED
	711.91 - UNSPECIFIED INFECTIVE ARTHRITIS INVOLVING SHOULDER REGION
	730.00 - ACUTE OSTEOMYELITIS SITE UNSPECIFIED
	730.16 - CHRONIC OSTEOMYELITIS INVOLVING LOWER LEG
	730.19 - CHRONIC OSTEOMYELITIS INVOLVING MULTIPLE SITES
	730.2 - UNSPECIFIED OSTEOMYELITIS
	730.20 - UNSPECIFIED OSTEOMYELITIS SITE UNSPECIFIED
	790.7 - BACTEREMIA
	035 - ERYSIPELAS
	038.44 - SEPTICEMIA DUE TO SERRATIA
	038.9 - UNSPECIFIED SEPTICEMIA
	056.71 - ARTHRITIS DUE TO RUBELLA
	062.2 - EASTERN EQUINE ENCEPHALITIS
	062.9 - MOSQUITO-BORNE VIRAL ENCEPHALITIS UNSPECIFIED
	066.40 - WEST NILE FEVER UNSPECIFIED
	093.2 - SYPHILITIC ENDOCARDITIS
	098.50 - GONOCOCCAL ARTHRITIS
	320.9 - MENINGITIS DUE TO UNSPECIFIED BACTERIUM
	323.4 - OTHER ENCEPHALITIS MYELITIS AND ENCEPHALOMYELITIS DUE TO OTHER INFECTIONS CLASSIFIED ELSEWHERE
	323.41 - OTHER ENCEPHALITIS AND ENCEPHALOMYELITIS DUE TO OTHER INFECTIONS CLASSIFIED ELSEWHERE
	323.6 - POSTINFECTIOUS ENCEPHALITIS MYELITIS AND ENCEPHALOMYELITIS
	323.7 - TOXIC ENCEPHALITIS MYELITIS AND ENCEPHALOMYELITIS
	323.71 - TOXIC ENCEPHALITIS AND ENCEPHALOMYELITIS
	323.72 - TOXIC MYELITIS
	391.1 - ACUTE RHEUMATIC ENDOCARDITIS
	480.2 - PNEUMONIA DUE TO PARAINFLUENZA VIRUS
	483.0 - PNEUMONIA DUE TO MYCOPLASMA PNEUMONIAE
	483.8 - PNEUMONIA DUE TO OTHER SPECIFIED ORGANISM
	526.4 - INFLAMMATORY CONDITIONS OF JAW
	590.00 - CHRONIC PYELONEPHRITIS WITHOUT LESION OF RENAL MEDULLARY NECROSIS
	590.01 - CHRONIC PYELONEPHRITIS WITH LESION OF RENAL MEDULLARY NECROSIS
	590.2 - RENAL AND PERINEPHRIC ABSCESS
	590.81 - PYELITIS OR PYELONEPHRITIS IN DISEASES CLASSIFIED ELSEWHERE
	681.01 - FELON
	681.02 - ONYCHIA AND PARONYCHIA OF FINGER
	682.8 - CELLULITIS AND ABSCESS OF OTHER SPECIFIED SITES
	711.93 - UNSPECIFIED INFECTIVE ARTHRITIS INVOLVING FOREARM
	711.98 - UNSPECIFIED INFECTIVE ARTHRITIS INVOLVING OTHER SPECIFIED SITES
	711.99 - UNSPECIFIED INFECTIVE ARTHRITIS INVOLVING MULTIPLE SITES
	728.86 - NECROTIZING FASCIITIS
	730.0 - ACUTE OSTEOMYELITIS
	730.02 - ACUTE OSTEOMYELITIS INVOLVING UPPER ARM
	730.04 - ACUTE OSTEOMYELITIS INVOLVING HAND
	730.08 - ACUTE OSTEOMYELITIS INVOLVING OTHER SPECIFIED SITES
	730.1 - CHRONIC OSTEOMYELITIS
	730.10 - CHRONIC OSTEOMYELITIS SITE UNSPECIFIED
	730.11 - CHRONIC OSTEOMYELITIS INVOLVING SHOULDER REGION
	730.14 - CHRONIC OSTEOMYELITIS INVOLVING HAND
	730.23 - UNSPECIFIED OSTEOMYELITIS INVOLVING FOREARM
	730.27 - UNSPECIFIED OSTEOMYELITIS INVOLVING ANKLE AND FOOT
	730.28 - UNSPECIFIED OSTEOMYELITIS INVOLVING OTHER SPECIFIED SITES
	730.29 - UNSPECIFIED OSTEOMYELITIS INVOLVING MULTIPLE SITES
	036.1 - MENINGOCOCCAL ENCEPHALITIS
	038.11 - METHICILLIN SUSCEPTIBLE STAPHYLOCOCCUS AUREUS SEPTICEMIA
	038.19 - OTHER STAPHYLOCOCCAL SEPTICEMIA
	038.2 - PNEUMOCOCCAL SEPTICEMIA
	038.4 - SEPTICEMIA DUE TO OTHER GRAM-NEGATIVE ORGANISMS
	038.41 - SEPTICEMIA DUE TO HEMOPHILUS INFLUENZAE (H. INFLUENZAE)
	038.43 - SEPTICEMIA DUE TO PSEUDOMONAS
	038.49 - OTHER SEPTICEMIA DUE TO GRAM-NEGATIVE ORGANISMS
	049.0 - NON-ARTHROPOD BORNE LYMPHOCYTIC CHORIOMENINGITIS
	062.3 - ST. LOUIS ENCEPHALITIS
	062.4 - AUSTRALIAN ENCEPHALITIS
	062.5 - CALIFORNIA VIRUS ENCEPHALITIS
	093.20 - SYPHILITIC ENDOCARDITIS OF VALVE UNSPECIFIED
	093.22 - SYPHILITIC ENDOCARDITIS OF AORTIC VALVE
	093.24 - SYPHILITIC ENDOCARDITIS OF PULMONARY VALVE
	094.2 - SYPHILITIC MENINGITIS
	098.52 - GONOCOCCAL BURSITIS
	098.59 - OTHER GONOCOCCAL INFECTION OF JOINT
	320.2 - STREPTOCOCCAL MENINGITIS
	320.8 - MENINGITIS DUE TO OTHER SPECIFIED BACTERIA
	320.81 - ANAEROBIC MENINGITIS
	323.2 - ENCEPHALITIS MYELITIS AND ENCEPHALOMYELITIS IN PROTOZOAL DISEASES CLASSIFIED ELSEWHERE
	323.8 - OTHER CAUSES OF ENCEPHALITIS MYELITIS AND ENCEPHALOMYELITIS
	376.03 - ORBITAL OSTEOMYELITIS
	397.9 - RHEUMATIC DISEASES OF ENDOCARDIUM VALVE UNSPECIFIED
	421.0 - ACUTE AND SUBACUTE BACTERIAL ENDOCARDITIS
	482.30 - PNEUMONIA DUE TO STREPTOCOCCUS UNSPECIFIED
	482.39 - PNEUMONIA DUE TO OTHER STREPTOCOCCUS
	482.40 - PNEUMONIA DUE TO STAPHYLOCOCCUS UNSPECIFIED
	482.84 - PNEUMONIA DUE TO LEGIONNAIRES’ DISEASE
	569.61 - INFECTION OF COLOSTOMY OR ENTEROSTOMY
	590.11 - ACUTE PYELONEPHRITIS WITH LESION OF RENAL MEDULLARY NECROSIS
	590.3 - PYELOURETERITIS CYSTICA
	590.8 - OTHER PYELONEPHRITIS OR PYONEPHROSIS NOT SPECIFIED AS ACUTE OR CHRONIC
	681.1 - CELLULITIS AND ABSCESS OF TOE
	681.10 - UNSPECIFIED CELLULITIS AND ABSCESS OF TOE
	682.1 - CELLULITIS AND ABSCESS OF NECK
	730.01 - ACUTE OSTEOMYELITIS INVOLVING SHOULDER REGION
	730.07 - ACUTE OSTEOMYELITIS INVOLVING ANKLE AND FOOT
	730.21 - UNSPECIFIED OSTEOMYELITIS INVOLVING SHOULDER REGION
	730.24 - UNSPECIFIED OSTEOMYELITIS INVOLVING HAND
	730.25 - UNSPECIFIED OSTEOMYELITIS INVOLVING PELVIC REGION AND THIGH
	730.26 - UNSPECIFIED OSTEOMYELITIS INVOLVING LOWER LEG
	003.21 - SALMONELLA MENINGITIS
	003.23 - SALMONELLA ARTHRITIS
	036.0 - MENINGOCOCCAL MENINGITIS
	062 - MOSQUITO-BORNE VIRAL ENCEPHALITIS
	063.8 - OTHER SPECIFIED TICK-BORNE VIRAL ENCEPHALITIS
	063.9 - TICK-BORNE VIRAL ENCEPHALITIS UNSPECIFIED
	093.21 - SYPHILITIC ENDOCARDITIS OF MITRAL VALVE
	093.23 - SYPHILITIC ENDOCARDITIS OF TRICUSPID VALVE
	094.81 - SYPHILITIC ENCEPHALITIS
	098.51 - GONOCOCCAL SYNOVITIS AND TENOSYNOVITIS
	320.7 - MENINGITIS IN OTHER BACTERIAL DISEASES CLASSIFIED ELSEWHERE
	320.82 - MENINGITIS DUE TO GRAM-NEGATIVE BACTERIA NOT ELSEWHERE CLASSIFIED
	323.42 - OTHER MYELITIS DUE TO OTHER INFECTIONS CLASSIFIED ELSEWHERE
	323.51 - ENCEPHALITIS AND ENCEPHALOMYELITIS FOLLOWING IMMUNIZATION PROCEDURES
	323.52 - MYELITIS FOLLOWING IMMUNIZATION PROCEDURES
	323.9 - UNSPECIFIED CAUSES OF ENCEPHALITIS MYELITIS AND ENCEPHALOMYELITIS
	421.9 - ACUTE ENDOCARDITIS UNSPECIFIED
	482.0 - PNEUMONIA DUE TO KLEBSIELLA PNEUMONIAE
	482.1 - PNEUMONIA DUE TO PSEUDOMONAS
	482.3 - PNEUMONIA DUE TO STREPTOCOCCUS
	482.4 - PNEUMONIA DUE TO STAPHYLOCOCCUS
	482.41 - METHICILLIN SUSCEPTIBLE PNEUMONIA DUE TO STAPHYLOCOCCUS AUREUS
	482.42 - METHICILLIN RESISTANT PNEUMONIA DUE TO STAPHYLOCOCCUS AUREUS
	482.8 - PNEUMONIA DUE TO OTHER SPECIFIED BACTERIA
	482.83 - PNEUMONIA DUE TO OTHER GRAM-NEGATIVE BACTERIA
	482.9 - BACTERIAL PNEUMONIA UNSPECIFIED
	590.0 - CHRONIC PYELONEPHRITIS
	590.80 - PYELONEPHRITIS UNSPECIFIED
	590.9 - INFECTION OF KIDNEY UNSPECIFIED
	681.11 - ONYCHIA AND PARONYCHIA OF TOE
	682.0 - CELLULITIS AND ABSCESS OF FACE
	682.3 - CELLULITIS AND ABSCESS OF UPPER ARM AND FOREARM
	682.4 - CELLULITIS AND ABSCESS OF HAND EXCEPT FINGERS AND THUMB
	682.7 - CELLULITIS AND ABSCESS OF FOOT EXCEPT TOES
	711.94 - UNSPECIFIED INFECTIVE ARTHRITIS INVOLVING HAND
	711.95 - UNSPECIFIED INFECTIVE ARTHRITIS INVOLVING PELVIC REGION AND THIGH
	711.96 - UNSPECIFIED INFECTIVE ARTHRITIS INVOLVING LOWER LEG
	711.97 - UNSPECIFIED INFECTIVE ARTHRITIS INVOLVING ANKLE AND FOOT
	730.05 - ACUTE OSTEOMYELITIS INVOLVING PELVIC REGION AND THIGH
	730.12 - CHRONIC OSTEOMYELITIS INVOLVING UPPER ARM
	730.13 - CHRONIC OSTEOMYELITIS INVOLVING FOREARM
	730.17 - CHRONIC OSTEOMYELITIS INVOLVING ANKLE AND FOOT
	785.4 - GANGRENE
	003.22 - SALMONELLA PNEUMONIA
	003.24 - SALMONELLA OSTEOMYELITIS
	038.0 - STREPTOCOCCAL SEPTICEMIA
	038.1 - STAPHYLOCOCCAL SEPTICEMIA
	038.12 - METHICILLIN RESISTANT STAPHYLOCOCCUS AUREUS SEPTICEMIA
	038.3 - SEPTICEMIA DUE TO ANAEROBES
	038.42 - SEPTICEMIA DUE TO ESCHERICHIA COLI (E. COLI)
	040.0 - GAS GANGRENE
	062.1 - WESTERN EQUINE ENCEPHALITIS
	062.8 - OTHER SPECIFIED MOSQUITO-BORNE VIRAL ENCEPHALITIS
	063.0 - RUSSIAN SPRING-SUMMER (TAIGA) ENCEPHALITIS
	066.49 - WEST NILE FEVER WITH OTHER COMPLICATIONS
	091.81 - ACUTE SYPHILITIC MENINGITIS (SECONDARY)
	098.53 - GONOCOCCAL SPONDYLITIS
	320.1 - PNEUMOCOCCAL MENINGITIS
	320.3 - STAPHYLOCOCCAL MENINGITIS
	320.89 - MENINGITIS DUE TO OTHER SPECIFIED BACTERIA
	323.0 - ENCEPHALITIS MYELITIS AND ENCEPHALOMYELITIS IN VIRAL DISEASES CLASSIFIED ELSEWHERE
	323.1 - ENCEPHALITIS MYELITIS AND ENCEPHALOMYELITIS IN RICKETTSIAL DISEASES CLASSIFIED ELSEWHERE
	323.5 - ENCEPHALITIS MYELITIS AND ENCEPHALOMYELITIS FOLLOWING IMMUNIZATION PROCEDURES
	323.61 - INFECTIOUS ACUTE DISSEMINATED ENCEPHALOMYELITIS (ADEM)
	323.62 - OTHER POSTINFECTIOUS ENCEPHALITIS AND ENCEPHALOMYELITIS
	480.1 - PNEUMONIA DUE TO RESPIRATORY SYNCYTIAL VIRUS
	482.31 - PNEUMONIA DUE TO STREPTOCOCCUS GROUP A
	482.32 - PNEUMONIA DUE TO STREPTOCOCCUS GROUP B
	482.49 - OTHER STAPHYLOCOCCUS PNEUMONIA
	482.81 - PNEUMONIA DUE TO ANAEROBES
	482.89 - PNEUMONIA DUE TO OTHER SPECIFIED BACTERIA
	590.1 - ACUTE PYELONEPHRITIS
	681.9 - CELLULITIS AND ABSCESS OF UNSPECIFIED DIGIT
	682.9 - CELLULITIS AND ABSCESS OF UNSPECIFIED SITES
	711.92 - UNSPECIFIED INFECTIVE ARTHRITIS INVOLVING UPPER ARM
	730.03 - ACUTE OSTEOMYELITIS INVOLVING FOREARM
	730.06 - ACUTE OSTEOMYELITIS INVOLVING LOWER LEG
	730.09 - ACUTE OSTEOMYELITIS INVOLVING MULTIPLE SITES
	730.15 - CHRONIC OSTEOMYELITIS INVOLVING PELVIC REGION AND THIGH
	730.18 - CHRONIC OSTEOMYELITIS INVOLVING OTHER SPECIFIED SITES
	730.22 - UNSPECIFIED OSTEOMYELITIS INVOLVING UPPER ARM
	The occurrence of Carrier Claims Line with the following attributes:
	ICD-9 Diagnosis Code is any of: { “038.10”, “038.40”, “038.8”, “054.3”, “062.0”, “063”, “063.1”, “063.2”, “064”, “066.4”, “066.41”, “066.42”, “098.5”, “098.82”, “320.0”, “323.01”, “323.02”, “323.63”, “323.81”, “323.82”, “421.1”, “422.92”, “480.0”, “480.3”, “480.8”, “480.9”, “482.2”, “482.82”, “483.1”, “513.0”, “590.10”, “681.0”, “681.00”, “682.2”, “682.5”, “682.6”, “711.9”, “711.90”, “711.91”, “7…
	038.10 - STAPHYLOCOCCAL SEPTICEMIA UNSPECIFIED
	038.40 - SEPTICEMIA DUE TO GRAM-NEGATIVE ORGANISM UNSPECIFIED
	038.8 - OTHER SPECIFIED SEPTICEMIAS
	054.3 - HERPETIC MENINGOENCEPHALITIS
	062.0 - JAPANESE ENCEPHALITIS
	063 - TICK-BORNE VIRAL ENCEPHALITIS
	063.1 - LOUPING ILL TICK VIRAL ENCEPHALITIS
	063.2 - CENTRAL EUROPEAN ENCEPHALITIS
	064 - VIRAL ENCEPHALITIS TRANSMITTED BY OTHER AND UNSPECIFIED ARTHROPODS
	066.4 - WEST NILE FEVER
	066.41 - WEST NILE FEVER WITH ENCEPHALITIS
	066.42 - WEST NILE FEVER WITH OTHER NEUROLOGIC MANIFESTATION
	098.5 - GONOCOCCAL INFECTION OF JOINT
	098.82 - GONOCOCCAL MENINGITIS
	320.0 - HEMOPHILUS MENINGITIS
	323.01 - ENCEPHALITIS AND ENCEPHALOMYELITIS IN VIRAL DISEASES CLASSIFIED ELSEWHERE
	323.02 - MYELITIS IN VIRAL DISEASES CLASSIFIED ELSEWHERE
	323.63 - POSTINFECTIOUS MYELITIS
	323.81 - OTHER CAUSES OF ENCEPHALITIS AND ENCEPHALOMYELITIS
	323.82 - OTHER CAUSES OF MYELITIS
	421.1 - ACUTE AND SUBACUTE INFECTIVE ENDOCARDITIS IN DISEASES CLASSIFIED ELSEWHERE
	422.92 - SEPTIC MYOCARDITIS
	480.0 - PNEUMONIA DUE TO ADENOVIRUS
	480.3 - PNEUMONIA DUE TO SARS-ASSOCIATED CORONAVIRUS
	480.8 - PNEUMONIA DUE TO OTHER VIRUS NOT ELSEWHERE CLASSIFIED
	480.9 - VIRAL PNEUMONIA UNSPECIFIED
	482.2 - PNEUMONIA DUE TO HEMOPHILUS INFLUENZAE (H. INFLUENZAE)
	482.82 - PNEUMONIA DUE TO ESCHERICHIA COLI [E.COLI]
	483.1 - PNEUMONIA DUE TO CHLAMYDIA
	513.0 - ABSCESS OF LUNG
	590.10 - ACUTE PYELONEPHRITIS WITHOUT LESION OF RENAL MEDULLARY NECROSIS
	681.0 - CELLULITIS AND ABSCESS OF FINGER
	681.00 - UNSPECIFIED CELLULITIS AND ABSCESS OF FINGER
	682.2 - CELLULITIS AND ABSCESS OF TRUNK
	682.5 - CELLULITIS AND ABSCESS OF BUTTOCK
	682.6 - CELLULITIS AND ABSCESS OF LEG EXCEPT FOOT
	711.9 - UNSPECIFIED INFECTIVE ARTHRITIS
	711.90 - UNSPECIFIED INFECTIVE ARTHRITIS SITE UNSPECIFIED
	711.91 - UNSPECIFIED INFECTIVE ARTHRITIS INVOLVING SHOULDER REGION
	730.00 - ACUTE OSTEOMYELITIS SITE UNSPECIFIED
	730.16 - CHRONIC OSTEOMYELITIS INVOLVING LOWER LEG
	730.19 - CHRONIC OSTEOMYELITIS INVOLVING MULTIPLE SITES
	730.2 - UNSPECIFIED OSTEOMYELITIS
	730.20 - UNSPECIFIED OSTEOMYELITIS SITE UNSPECIFIED
	790.7 - BACTEREMIA
	035 - ERYSIPELAS
	038.44 - SEPTICEMIA DUE TO SERRATIA
	038.9 - UNSPECIFIED SEPTICEMIA
	056.71 - ARTHRITIS DUE TO RUBELLA
	062.2 - EASTERN EQUINE ENCEPHALITIS
	062.9 - MOSQUITO-BORNE VIRAL ENCEPHALITIS UNSPECIFIED
	066.40 - WEST NILE FEVER UNSPECIFIED
	093.2 - SYPHILITIC ENDOCARDITIS
	098.50 - GONOCOCCAL ARTHRITIS
	320.9 - MENINGITIS DUE TO UNSPECIFIED BACTERIUM
	323.4 - OTHER ENCEPHALITIS MYELITIS AND ENCEPHALOMYELITIS DUE TO OTHER INFECTIONS CLASSIFIED ELSEWHERE
	323.41 - OTHER ENCEPHALITIS AND ENCEPHALOMYELITIS DUE TO OTHER INFECTIONS CLASSIFIED ELSEWHERE
	323.6 - POSTINFECTIOUS ENCEPHALITIS MYELITIS AND ENCEPHALOMYELITIS
	323.7 - TOXIC ENCEPHALITIS MYELITIS AND ENCEPHALOMYELITIS
	323.71 - TOXIC ENCEPHALITIS AND ENCEPHALOMYELITIS
	323.72 - TOXIC MYELITIS
	391.1 - ACUTE RHEUMATIC ENDOCARDITIS
	480.2 - PNEUMONIA DUE TO PARAINFLUENZA VIRUS
	483.0 - PNEUMONIA DUE TO MYCOPLASMA PNEUMONIAE
	483.8 - PNEUMONIA DUE TO OTHER SPECIFIED ORGANISM
	526.4 - INFLAMMATORY CONDITIONS OF JAW
	590.00 - CHRONIC PYELONEPHRITIS WITHOUT LESION OF RENAL MEDULLARY NECROSIS
	590.01 - CHRONIC PYELONEPHRITIS WITH LESION OF RENAL MEDULLARY NECROSIS
	590.2 - RENAL AND PERINEPHRIC ABSCESS
	590.81 - PYELITIS OR PYELONEPHRITIS IN DISEASES CLASSIFIED ELSEWHERE
	681.01 - FELON
	681.02 - ONYCHIA AND PARONYCHIA OF FINGER
	682.8 - CELLULITIS AND ABSCESS OF OTHER SPECIFIED SITES
	711.93 - UNSPECIFIED INFECTIVE ARTHRITIS INVOLVING FOREARM
	711.98 - UNSPECIFIED INFECTIVE ARTHRITIS INVOLVING OTHER SPECIFIED SITES
	711.99 - UNSPECIFIED INFECTIVE ARTHRITIS INVOLVING MULTIPLE SITES
	728.86 - NECROTIZING FASCIITIS
	730.0 - ACUTE OSTEOMYELITIS
	730.02 - ACUTE OSTEOMYELITIS INVOLVING UPPER ARM
	730.04 - ACUTE OSTEOMYELITIS INVOLVING HAND
	730.08 - ACUTE OSTEOMYELITIS INVOLVING OTHER SPECIFIED SITES
	730.1 - CHRONIC OSTEOMYELITIS
	730.10 - CHRONIC OSTEOMYELITIS SITE UNSPECIFIED
	730.11 - CHRONIC OSTEOMYELITIS INVOLVING SHOULDER REGION
	730.14 - CHRONIC OSTEOMYELITIS INVOLVING HAND
	730.23 - UNSPECIFIED OSTEOMYELITIS INVOLVING FOREARM
	730.27 - UNSPECIFIED OSTEOMYELITIS INVOLVING ANKLE AND FOOT
	730.28 - UNSPECIFIED OSTEOMYELITIS INVOLVING OTHER SPECIFIED SITES
	730.29 - UNSPECIFIED OSTEOMYELITIS INVOLVING MULTIPLE SITES
	036.1 - MENINGOCOCCAL ENCEPHALITIS
	038.11 - METHICILLIN SUSCEPTIBLE STAPHYLOCOCCUS AUREUS SEPTICEMIA
	038.19 - OTHER STAPHYLOCOCCAL SEPTICEMIA
	038.2 - PNEUMOCOCCAL SEPTICEMIA
	038.4 - SEPTICEMIA DUE TO OTHER GRAM-NEGATIVE ORGANISMS
	038.41 - SEPTICEMIA DUE TO HEMOPHILUS INFLUENZAE (H. INFLUENZAE)
	038.43 - SEPTICEMIA DUE TO PSEUDOMONAS
	038.49 - OTHER SEPTICEMIA DUE TO GRAM-NEGATIVE ORGANISMS
	049.0 - NON-ARTHROPOD BORNE LYMPHOCYTIC CHORIOMENINGITIS
	062.3 - ST. LOUIS ENCEPHALITIS
	062.4 - AUSTRALIAN ENCEPHALITIS
	062.5 - CALIFORNIA VIRUS ENCEPHALITIS
	093.20 - SYPHILITIC ENDOCARDITIS OF VALVE UNSPECIFIED
	093.22 - SYPHILITIC ENDOCARDITIS OF AORTIC VALVE
	093.24 - SYPHILITIC ENDOCARDITIS OF PULMONARY VALVE
	094.2 - SYPHILITIC MENINGITIS
	098.52 - GONOCOCCAL BURSITIS
	098.59 - OTHER GONOCOCCAL INFECTION OF JOINT
	320.2 - STREPTOCOCCAL MENINGITIS
	320.8 - MENINGITIS DUE TO OTHER SPECIFIED BACTERIA
	320.81 - ANAEROBIC MENINGITIS
	323.2 - ENCEPHALITIS MYELITIS AND ENCEPHALOMYELITIS IN PROTOZOAL DISEASES CLASSIFIED ELSEWHERE
	323.8 - OTHER CAUSES OF ENCEPHALITIS MYELITIS AND ENCEPHALOMYELITIS
	376.03 - ORBITAL OSTEOMYELITIS
	397.9 - RHEUMATIC DISEASES OF ENDOCARDIUM VALVE UNSPECIFIED
	421.0 - ACUTE AND SUBACUTE BACTERIAL ENDOCARDITIS
	482.30 - PNEUMONIA DUE TO STREPTOCOCCUS UNSPECIFIED
	482.39 - PNEUMONIA DUE TO OTHER STREPTOCOCCUS
	482.40 - PNEUMONIA DUE TO STAPHYLOCOCCUS UNSPECIFIED
	482.84 - PNEUMONIA DUE TO LEGIONNAIRES’ DISEASE
	569.61 - INFECTION OF COLOSTOMY OR ENTEROSTOMY
	590.11 - ACUTE PYELONEPHRITIS WITH LESION OF RENAL MEDULLARY NECROSIS
	590.3 - PYELOURETERITIS CYSTICA
	590.8 - OTHER PYELONEPHRITIS OR PYONEPHROSIS NOT SPECIFIED AS ACUTE OR CHRONIC
	681.1 - CELLULITIS AND ABSCESS OF TOE
	681.10 - UNSPECIFIED CELLULITIS AND ABSCESS OF TOE
	682.1 - CELLULITIS AND ABSCESS OF NECK
	730.01 - ACUTE OSTEOMYELITIS INVOLVING SHOULDER REGION
	730.07 - ACUTE OSTEOMYELITIS INVOLVING ANKLE AND FOOT
	730.21 - UNSPECIFIED OSTEOMYELITIS INVOLVING SHOULDER REGION
	730.24 - UNSPECIFIED OSTEOMYELITIS INVOLVING HAND
	730.25 - UNSPECIFIED OSTEOMYELITIS INVOLVING PELVIC REGION AND THIGH
	730.26 - UNSPECIFIED OSTEOMYELITIS INVOLVING LOWER LEG
	003.21 - SALMONELLA MENINGITIS
	003.23 - SALMONELLA ARTHRITIS
	036.0 - MENINGOCOCCAL MENINGITIS
	062 - MOSQUITO-BORNE VIRAL ENCEPHALITIS
	063.8 - OTHER SPECIFIED TICK-BORNE VIRAL ENCEPHALITIS
	063.9 - TICK-BORNE VIRAL ENCEPHALITIS UNSPECIFIED
	093.21 - SYPHILITIC ENDOCARDITIS OF MITRAL VALVE
	093.23 - SYPHILITIC ENDOCARDITIS OF TRICUSPID VALVE
	094.81 - SYPHILITIC ENCEPHALITIS
	098.51 - GONOCOCCAL SYNOVITIS AND TENOSYNOVITIS
	320.7 - MENINGITIS IN OTHER BACTERIAL DISEASES CLASSIFIED ELSEWHERE
	320.82 - MENINGITIS DUE TO GRAM-NEGATIVE BACTERIA NOT ELSEWHERE CLASSIFIED
	323.42 - OTHER MYELITIS DUE TO OTHER INFECTIONS CLASSIFIED ELSEWHERE
	323.51 - ENCEPHALITIS AND ENCEPHALOMYELITIS FOLLOWING IMMUNIZATION PROCEDURES
	323.52 - MYELITIS FOLLOWING IMMUNIZATION PROCEDURES
	323.9 - UNSPECIFIED CAUSES OF ENCEPHALITIS MYELITIS AND ENCEPHALOMYELITIS
	421.9 - ACUTE ENDOCARDITIS UNSPECIFIED
	482.0 - PNEUMONIA DUE TO KLEBSIELLA PNEUMONIAE
	482.1 - PNEUMONIA DUE TO PSEUDOMONAS
	482.3 - PNEUMONIA DUE TO STREPTOCOCCUS
	482.4 - PNEUMONIA DUE TO STAPHYLOCOCCUS
	482.41 - METHICILLIN SUSCEPTIBLE PNEUMONIA DUE TO STAPHYLOCOCCUS AUREUS
	482.42 - METHICILLIN RESISTANT PNEUMONIA DUE TO STAPHYLOCOCCUS AUREUS
	482.8 - PNEUMONIA DUE TO OTHER SPECIFIED BACTERIA
	482.83 - PNEUMONIA DUE TO OTHER GRAM-NEGATIVE BACTERIA
	482.9 - BACTERIAL PNEUMONIA UNSPECIFIED
	590.0 - CHRONIC PYELONEPHRITIS
	590.80 - PYELONEPHRITIS UNSPECIFIED
	590.9 - INFECTION OF KIDNEY UNSPECIFIED
	681.11 - ONYCHIA AND PARONYCHIA OF TOE
	682.0 - CELLULITIS AND ABSCESS OF FACE
	682.3 - CELLULITIS AND ABSCESS OF UPPER ARM AND FOREARM
	682.4 - CELLULITIS AND ABSCESS OF HAND EXCEPT FINGERS AND THUMB
	682.7 - CELLULITIS AND ABSCESS OF FOOT EXCEPT TOES
	711.94 - UNSPECIFIED INFECTIVE ARTHRITIS INVOLVING HAND
	711.95 - UNSPECIFIED INFECTIVE ARTHRITIS INVOLVING PELVIC REGION AND THIGH
	711.96 - UNSPECIFIED INFECTIVE ARTHRITIS INVOLVING LOWER LEG
	711.97 - UNSPECIFIED INFECTIVE ARTHRITIS INVOLVING ANKLE AND FOOT
	730.05 - ACUTE OSTEOMYELITIS INVOLVING PELVIC REGION AND THIGH
	730.12 - CHRONIC OSTEOMYELITIS INVOLVING UPPER ARM
	730.13 - CHRONIC OSTEOMYELITIS INVOLVING FOREARM
	730.17 - CHRONIC OSTEOMYELITIS INVOLVING ANKLE AND FOOT
	785.4 - GANGRENE
	003.22 - SALMONELLA PNEUMONIA
	003.24 - SALMONELLA OSTEOMYELITIS
	038.0 - STREPTOCOCCAL SEPTICEMIA
	038.1 - STAPHYLOCOCCAL SEPTICEMIA
	038.12 - METHICILLIN RESISTANT STAPHYLOCOCCUS AUREUS SEPTICEMIA
	038.3 - SEPTICEMIA DUE TO ANAEROBES
	038.42 - SEPTICEMIA DUE TO ESCHERICHIA COLI (E. COLI)
	040.0 - GAS GANGRENE
	062.1 - WESTERN EQUINE ENCEPHALITIS
	062.8 - OTHER SPECIFIED MOSQUITO-BORNE VIRAL ENCEPHALITIS
	063.0 - RUSSIAN SPRING-SUMMER (TAIGA) ENCEPHALITIS
	066.49 - WEST NILE FEVER WITH OTHER COMPLICATIONS
	091.81 - ACUTE SYPHILITIC MENINGITIS (SECONDARY)
	098.53 - GONOCOCCAL SPONDYLITIS
	320.1 - PNEUMOCOCCAL MENINGITIS
	320.3 - STAPHYLOCOCCAL MENINGITIS
	320.89 - MENINGITIS DUE TO OTHER SPECIFIED BACTERIA
	323.0 - ENCEPHALITIS MYELITIS AND ENCEPHALOMYELITIS IN VIRAL DISEASES CLASSIFIED ELSEWHERE
	323.1 - ENCEPHALITIS MYELITIS AND ENCEPHALOMYELITIS IN RICKETTSIAL DISEASES CLASSIFIED ELSEWHERE
	323.5 - ENCEPHALITIS MYELITIS AND ENCEPHALOMYELITIS FOLLOWING IMMUNIZATION PROCEDURES
	323.61 - INFECTIOUS ACUTE DISSEMINATED ENCEPHALOMYELITIS (ADEM)
	323.62 - OTHER POSTINFECTIOUS ENCEPHALITIS AND ENCEPHALOMYELITIS
	480.1 - PNEUMONIA DUE TO RESPIRATORY SYNCYTIAL VIRUS
	482.31 - PNEUMONIA DUE TO STREPTOCOCCUS GROUP A
	482.32 - PNEUMONIA DUE TO STREPTOCOCCUS GROUP B
	482.49 - OTHER STAPHYLOCOCCUS PNEUMONIA
	482.81 - PNEUMONIA DUE TO ANAEROBES
	482.89 - PNEUMONIA DUE TO OTHER SPECIFIED BACTERIA
	590.1 - ACUTE PYELONEPHRITIS
	681.9 - CELLULITIS AND ABSCESS OF UNSPECIFIED DIGIT
	682.9 - CELLULITIS AND ABSCESS OF UNSPECIFIED SITES
	711.92 - UNSPECIFIED INFECTIVE ARTHRITIS INVOLVING UPPER ARM
	730.03 - ACUTE OSTEOMYELITIS INVOLVING FOREARM
	730.06 - ACUTE OSTEOMYELITIS INVOLVING LOWER LEG
	730.09 - ACUTE OSTEOMYELITIS INVOLVING MULTIPLE SITES
	730.15 - CHRONIC OSTEOMYELITIS INVOLVING PELVIC REGION AND THIGH
	730.18 - CHRONIC OSTEOMYELITIS INVOLVING OTHER SPECIFIED SITES
	730.22 - UNSPECIFIED OSTEOMYELITIS INVOLVING UPPER ARM
Infection Outcome
This event measure was defined as occurring when any of the following criteria were met:
	The occurrence of MEDPAR with the following attributes:
	ICD-9 Diagnosis Code (any position) is any of: { “098.82”, “003.21”, “091.81”, “036.0”, “049.0”, “094.2”, “320.0”, “320.1”, “320.2”, “320.3”, “320.7”, “320.8”, “320.81”, “320.82”, “320.89”, “320.9”, “094.81”, “036.1”, “054.3”, “062”, “062.0”, “062.1”, “062.2”, “062.3”, “062.4”, “062.5”, “062.8”, “062.9”, “063”, “063.0”, “063.1”, “063.2”, “063.8”, “063.9”, “064”, “066.4”, “066.40”, “066.41”, “066.…
	098.82 - GONOCOCCAL MENINGITIS
	003.21 - SALMONELLA MENINGITIS
	091.81 - ACUTE SYPHILITIC MENINGITIS (SECONDARY)
	036.0 - MENINGOCOCCAL MENINGITIS
	049.0 - NON-ARTHROPOD BORNE LYMPHOCYTIC CHORIOMENINGITIS
	094.2 - SYPHILITIC MENINGITIS
	320.0 - HEMOPHILUS MENINGITIS
	320.1 - PNEUMOCOCCAL MENINGITIS
	320.2 - STREPTOCOCCAL MENINGITIS
	320.3 - STAPHYLOCOCCAL MENINGITIS
	320.7 - MENINGITIS IN OTHER BACTERIAL DISEASES CLASSIFIED ELSEWHERE
	320.8 - MENINGITIS DUE TO OTHER SPECIFIED BACTERIA
	320.81 - ANAEROBIC MENINGITIS
	320.82 - MENINGITIS DUE TO GRAM-NEGATIVE BACTERIA NOT ELSEWHERE CLASSIFIED
	320.89 - MENINGITIS DUE TO OTHER SPECIFIED BACTERIA
	320.9 - MENINGITIS DUE TO UNSPECIFIED BACTERIUM
	094.81 - SYPHILITIC ENCEPHALITIS
	036.1 - MENINGOCOCCAL ENCEPHALITIS
	054.3 - HERPETIC MENINGOENCEPHALITIS
	062 - MOSQUITO-BORNE VIRAL ENCEPHALITIS
	062.0 - JAPANESE ENCEPHALITIS
	062.1 - WESTERN EQUINE ENCEPHALITIS
	062.2 - EASTERN EQUINE ENCEPHALITIS
	062.3 - ST. LOUIS ENCEPHALITIS
	062.4 - AUSTRALIAN ENCEPHALITIS
	062.5 - CALIFORNIA VIRUS ENCEPHALITIS
	062.8 - OTHER SPECIFIED MOSQUITO-BORNE VIRAL ENCEPHALITIS
	062.9 - MOSQUITO-BORNE VIRAL ENCEPHALITIS UNSPECIFIED
	063 - TICK-BORNE VIRAL ENCEPHALITIS
	063.0 - RUSSIAN SPRING-SUMMER (TAIGA) ENCEPHALITIS
	063.1 - LOUPING ILL TICK VIRAL ENCEPHALITIS
	063.2 - CENTRAL EUROPEAN ENCEPHALITIS
	063.8 - OTHER SPECIFIED TICK-BORNE VIRAL ENCEPHALITIS
	063.9 - TICK-BORNE VIRAL ENCEPHALITIS UNSPECIFIED
	064 - VIRAL ENCEPHALITIS TRANSMITTED BY OTHER AND UNSPECIFIED ARTHROPODS
	066.4 - WEST NILE FEVER
	066.40 - WEST NILE FEVER UNSPECIFIED
	066.41 - WEST NILE FEVER WITH ENCEPHALITIS
	066.42 - WEST NILE FEVER WITH OTHER NEUROLOGIC MANIFESTATION
	066.49 - WEST NILE FEVER WITH OTHER COMPLICATIONS
	323.0 - ENCEPHALITIS MYELITIS AND ENCEPHALOMYELITIS IN VIRAL DISEASES CLASSIFIED ELSEWHERE
	323.01 - ENCEPHALITIS AND ENCEPHALOMYELITIS IN VIRAL DISEASES CLASSIFIED ELSEWHERE
	323.02 - MYELITIS IN VIRAL DISEASES CLASSIFIED ELSEWHERE
	323.1 - ENCEPHALITIS MYELITIS AND ENCEPHALOMYELITIS IN RICKETTSIAL DISEASES CLASSIFIED ELSEWHERE
	323.2 - ENCEPHALITIS MYELITIS AND ENCEPHALOMYELITIS IN PROTOZOAL DISEASES CLASSIFIED ELSEWHERE
	323.4 - OTHER ENCEPHALITIS MYELITIS AND ENCEPHALOMYELITIS DUE TO OTHER INFECTIONS CLASSIFIED ELSEWHERE
	323.41 - OTHER ENCEPHALITIS AND ENCEPHALOMYELITIS DUE TO OTHER INFECTIONS CLASSIFIED ELSEWHERE
	323.42 - OTHER MYELITIS DUE TO OTHER INFECTIONS CLASSIFIED ELSEWHERE
	323.5 - ENCEPHALITIS MYELITIS AND ENCEPHALOMYELITIS FOLLOWING IMMUNIZATION PROCEDURES
	323.51 - ENCEPHALITIS AND ENCEPHALOMYELITIS FOLLOWING IMMUNIZATION PROCEDURES
	323.52 - MYELITIS FOLLOWING IMMUNIZATION PROCEDURES
	323.6 - POSTINFECTIOUS ENCEPHALITIS MYELITIS AND ENCEPHALOMYELITIS
	323.61 - INFECTIOUS ACUTE DISSEMINATED ENCEPHALOMYELITIS (ADEM)
	323.62 - OTHER POSTINFECTIOUS ENCEPHALITIS AND ENCEPHALOMYELITIS
	323.63 - POSTINFECTIOUS MYELITIS
	323.7 - TOXIC ENCEPHALITIS MYELITIS AND ENCEPHALOMYELITIS
	323.71 - TOXIC ENCEPHALITIS AND ENCEPHALOMYELITIS
	323.72 - TOXIC MYELITIS
	323.8 - OTHER CAUSES OF ENCEPHALITIS MYELITIS AND ENCEPHALOMYELITIS
	323.81 - OTHER CAUSES OF ENCEPHALITIS AND ENCEPHALOMYELITIS
	323.82 - OTHER CAUSES OF MYELITIS
	323.9 - UNSPECIFIED CAUSES OF ENCEPHALITIS MYELITIS AND ENCEPHALOMYELITIS
	728.86 - NECROTIZING FASCIITIS
	569.61 - INFECTION OF COLOSTOMY OR ENTEROSTOMY
	035 - ERYSIPELAS
	040.0 - GAS GANGRENE
	681.0 - CELLULITIS AND ABSCESS OF FINGER
	681.00 - UNSPECIFIED CELLULITIS AND ABSCESS OF FINGER
	681.01 - FELON
	681.02 - ONYCHIA AND PARONYCHIA OF FINGER
	681.1 - CELLULITIS AND ABSCESS OF TOE
	681.10 - UNSPECIFIED CELLULITIS AND ABSCESS OF TOE
	681.11 - ONYCHIA AND PARONYCHIA OF TOE
	681.9 - CELLULITIS AND ABSCESS OF UNSPECIFIED DIGIT
	682.0 - CELLULITIS AND ABSCESS OF FACE
	682.1 - CELLULITIS AND ABSCESS OF NECK
	682.2 - CELLULITIS AND ABSCESS OF TRUNK
	682.3 - CELLULITIS AND ABSCESS OF UPPER ARM AND FOREARM
	682.4 - CELLULITIS AND ABSCESS OF HAND EXCEPT FINGERS AND THUMB
	682.5 - CELLULITIS AND ABSCESS OF BUTTOCK
	682.6 - CELLULITIS AND ABSCESS OF LEG EXCEPT FOOT
	682.7 - CELLULITIS AND ABSCESS OF FOOT EXCEPT TOES
	682.8 - CELLULITIS AND ABSCESS OF OTHER SPECIFIED SITES
	682.9 - CELLULITIS AND ABSCESS OF UNSPECIFIED SITES
	785.4 - GANGRENE
	422.92 - SEPTIC MYOCARDITIS
	093.2 - SYPHILITIC ENDOCARDITIS
	093.20 - SYPHILITIC ENDOCARDITIS OF VALVE UNSPECIFIED
	093.21 - SYPHILITIC ENDOCARDITIS OF MITRAL VALVE
	093.22 - SYPHILITIC ENDOCARDITIS OF AORTIC VALVE
	093.23 - SYPHILITIC ENDOCARDITIS OF TRICUSPID VALVE
	093.24 - SYPHILITIC ENDOCARDITIS OF PULMONARY VALVE
	391.1 - ACUTE RHEUMATIC ENDOCARDITIS
	397.9 - RHEUMATIC DISEASES OF ENDOCARDIUM VALVE UNSPECIFIED
	421.0 - ACUTE AND SUBACUTE BACTERIAL ENDOCARDITIS
	421.1 - ACUTE AND SUBACUTE INFECTIVE ENDOCARDITIS IN DISEASES CLASSIFIED ELSEWHERE
	421.9 - ACUTE ENDOCARDITIS UNSPECIFIED
	003.22 - SALMONELLA PNEUMONIA
	480.0 - PNEUMONIA DUE TO ADENOVIRUS
	480.1 - PNEUMONIA DUE TO RESPIRATORY SYNCYTIAL VIRUS
	480.2 - PNEUMONIA DUE TO PARAINFLUENZA VIRUS
	480.3 - PNEUMONIA DUE TO SARS-ASSOCIATED CORONAVIRUS
	480.8 - PNEUMONIA DUE TO OTHER VIRUS NOT ELSEWHERE CLASSIFIED
	480.9 - VIRAL PNEUMONIA UNSPECIFIED
	482.0 - PNEUMONIA DUE TO KLEBSIELLA PNEUMONIAE
	482.1 - PNEUMONIA DUE TO PSEUDOMONAS
	482.2 - PNEUMONIA DUE TO HEMOPHILUS INFLUENZAE (H. INFLUENZAE)
	482.3 - PNEUMONIA DUE TO STREPTOCOCCUS
	482.30 - PNEUMONIA DUE TO STREPTOCOCCUS UNSPECIFIED
	482.31 - PNEUMONIA DUE TO STREPTOCOCCUS GROUP A
	482.32 - PNEUMONIA DUE TO STREPTOCOCCUS GROUP B
	482.39 - PNEUMONIA DUE TO OTHER STREPTOCOCCUS
	482.4 - PNEUMONIA DUE TO STAPHYLOCOCCUS
	482.40 - PNEUMONIA DUE TO STAPHYLOCOCCUS UNSPECIFIED
	482.41 - METHICILLIN SUSCEPTIBLE PNEUMONIA DUE TO STAPHYLOCOCCUS AUREUS
	482.42 - METHICILLIN RESISTANT PNEUMONIA DUE TO STAPHYLOCOCCUS AUREUS
	482.49 - OTHER STAPHYLOCOCCUS PNEUMONIA
	482.8 - PNEUMONIA DUE TO OTHER SPECIFIED BACTERIA
	482.81 - PNEUMONIA DUE TO ANAEROBES
	482.82 - PNEUMONIA DUE TO ESCHERICHIA COLI [E.COLI]
	482.83 - PNEUMONIA DUE TO OTHER GRAM-NEGATIVE BACTERIA
	482.84 - PNEUMONIA DUE TO LEGIONNAIRES’ DISEASE
	482.89 - PNEUMONIA DUE TO OTHER SPECIFIED BACTERIA
	482.9 - BACTERIAL PNEUMONIA UNSPECIFIED
	483.0 - PNEUMONIA DUE TO MYCOPLASMA PNEUMONIAE
	483.1 - PNEUMONIA DUE TO CHLAMYDIA
	483.8 - PNEUMONIA DUE TO OTHER SPECIFIED ORGANISM
	513.0 - ABSCESS OF LUNG
	590.0 - CHRONIC PYELONEPHRITIS
	590.00 - CHRONIC PYELONEPHRITIS WITHOUT LESION OF RENAL MEDULLARY NECROSIS
	590.01 - CHRONIC PYELONEPHRITIS WITH LESION OF RENAL MEDULLARY NECROSIS
	590.1 - ACUTE PYELONEPHRITIS
	590.10 - ACUTE PYELONEPHRITIS WITHOUT LESION OF RENAL MEDULLARY NECROSIS
	590.11 - ACUTE PYELONEPHRITIS WITH LESION OF RENAL MEDULLARY NECROSIS
	590.2 - RENAL AND PERINEPHRIC ABSCESS
	590.3 - PYELOURETERITIS CYSTICA
	590.8 - OTHER PYELONEPHRITIS OR PYONEPHROSIS NOT SPECIFIED AS ACUTE OR CHRONIC
	590.80 - PYELONEPHRITIS UNSPECIFIED
	590.81 - PYELITIS OR PYELONEPHRITIS IN DISEASES CLASSIFIED ELSEWHERE
	590.9 - INFECTION OF KIDNEY UNSPECIFIED
	056.71 - ARTHRITIS DUE TO RUBELLA
	376.03 - ORBITAL OSTEOMYELITIS
	003.23 - SALMONELLA ARTHRITIS
	003.24 - SALMONELLA OSTEOMYELITIS
[truncated: 11,082 more rows]
