# Supplementary material for: Reproducibility of real-world evidence studies using clinical practice data to inform regulatory and coverage decisions
Source: Nat Commun. 2022 Aug 31;13:5126. doi: 10.1038/s41467-022-32310-3 (PMC9430007; doi:10.1038/s41467-022-32310-3)
Supplement: Supplementary file 7 — Supplementary Dataset 4 [file 41467_2022_32310_MOESM7_ESM.zip › Data S4 Study specific author contact files with details of implementation/REPEAT_117_final.xlsx]

## Sheet: Assumptions
Category	Assumptions
MEASURES	The algorithms used to define all the variables used in the replication of the study are given in the sheet named 'codes'
Exposure	We assumed exposure and reference group was measured using brand names and NDC codes by using the generic drug description provided in appendix
Outcomes	We assumed any diagnosis position and any care setting to define opioid abuse
Inclusion/Exclusion	We assumed any diagnosis position and any care setting to define opioid abuse
	We assumed 'other Opioids' were defined based on REPEAT standard measure
	There was discrepancy in the manuscript and study flow chart about the calendar period for cohort entry. We assumed the study flow chart calendar time period and allowed cohort entry between Jan 2010 - March 2011
Covariates	We assumed any diagnosis position and any care setting to define arthritis, backpain, drug abuse, mood/anxirty disorders, fractures, headaches, malignancy, musculoskeletal pain, reproductive system pain, other pain, visceral pain, wound injury, neuropathy
	We assumed Benzodiazepines was defined based on the REPEAT standard measure
	We assumed that Malignancy was defined with ICD9 codes and the codes assumed are provided in the worksheet 'codes'
COHORT CREATION
ANALYSIS
	The manuscript mentioned using 227 unique high level group terms with MedDRA voculabulary and 82 covariates for each drug class based on ATC system in adjusted analysis. We reached out to MedDRA and we were sent 337 unique high level group terms and we could not find any mapping between those terms and ICD-9 codes nor we were able to find any mapping between 227 MedDRA and 82 drug group. Hence we…

## Sheet: Attrition table
Patient with new prescription for Tapentadol or Oxycodone between Jan 2010-March 2011 from Optum database
	Less Excluded Patients	Remaining Patients
All patients		77673639
Patients with Oxycodone or Tapentadol between Jan 2010 - March 2011 Date of prescription is cohort entry date (CED)	-77527945	145694
Excluded due to insufficient enrollment [measured between 90 days prior and up to and including CED]	-23988	121706
Excluded due to prior use of referent [Oxycodone, 90 days wash-out]	-22730	98976
Excluded due to prior use of exposure [Tapentadol, 90 days wash-out]	-400	98576
Excluded because patient qualified in >1 exposure category	-69	98507
Excluded based on Enrollment [measured between CED up to 365 days after CED]	-31418	67089
Excluded based on occurrence of Opioid abuse [measured from Jan 1st 2004 up to 1 day prior to CED]	-2267	64822
Excluded based on occurrence of Other opioids [measured between 90 days prior and up to and including CED]	-30897	33925
Excluded based on occurrence of more than 1 Opioid [Oxycodone, Tapentadol or Other opioids, measured from CED up to 3 days after CED]	-748	33177
Final cohort		33177

## Sheet: Cohort as text
COHORT CREATION Cohort Entry Entry date: Between Jan 01, 2010 and Mar 31, 2011. If a patient has multiple possible qualifying cohort entry events, the patient enters the cohort on the first-occurring qualifying event before exclusions are applied. Enrollment Measure: Enrollment Prior Enrollment: 90 days Referent Group: New users of Oxycodone with a washout period of 90 days. For the purposes of i…

## Sheet: Analysis as text
Statistical Analysis Baseline covariate assessment In the primary analysis, the baseline covariates were assessed by default in the period beginning 90 days prior to the cohort entry date, and ending one day prior to the cohort entry date. Follow-up for Outcomes The primary analysis did not account for follow-up time, in the manner of an intention-to-treat style analysis. Follow-up for outcome wa…

## Sheet: Table 1
	ORIGINAL STUDY			REPLICATED STUDY
	Before Propensity score adjustment			Before Propensity score adjustment
	Oxycodone IR	Tapentadol IR		Oxycodone IR	Tapentadol IR
Number of patients	11378	2436		29673	3504
Age; mean (SD)	43.79 (17.65)	47.52 (12.90)		51.91 (18.41)	48.57 (13.45)
Female; n (%)	5,858 (51.49)	1,574 (64.61)		15,252 (51.4)	2,240 (63.9)
Variable; n (%)
Arthritis	2,935 (25.80)	665 (27.30)		10,475 (35.3)	1,028 (29.3)
Back pain	1,708 (15.01)	552 (22.66)		7,480 (25.2)	994 (28.4)
Benzodiazepine use	1,434 (12.60)	413 (16.95)		2,920 (9.8)	489 (14.0)
Drug abuse excluding opioids	569 (5.00)	72 (2.96)		2,245 (7.6)	135 (3.9)
Mood and anxiety disorders and depression	1,173 (10.31)	266 (10.92)		4,448 (15.0)	437 (12.5)
Fractures	849 (7.46)	74 (3.04)		2,786 (9.4)	132 (3.8)
Headaches	639 (5.62)	133 (5.46)		1,863 (6.3)	237 (6.8)
Malignancy	2,650 (23.29)	490 (20.11)		4,264 (14.4)	296 (8.4)
Musculoskeletal pain	2,946 (25.89)	723 (29.68)		9,803 (33.0)	1,101 (31.4)
Other	229 (2.01)	54 (2.22)		620 (2.1)	45 (1.3)
Reproductive system pain	249 (2.19)	64 (2.63)		452 (1.5)	86 (2.5)
Visceral pain	1,764 (15.50)	207 (8.50)		3,218 (10.8)	234 (6.7)
Wound injury	458 (4.03)	37 (1.52)		1,537 (5.2)	48 (1.4)
Neuropathy	302 (2.65)	139 (5.71)		1,528 (5.1)	233 (6.6)

## Sheet: Outcomes
ORIGINAL STUDY
Outcome: Opioid Abuse; Optum database	Oxycodone	Tapentadol
Number of patients with outcome	75	7
Percentage of patients with outcome	0.0066	0.0029
Unadjusted OR (95% CI) p-value	0.43 (0.10, 0.94)
REPLICATED STUDY
Outcome: Opioid Abuse; Optum database	Oxycodone	Tapentadol
Number of patients with outcome	447	17
Percentage of patients with outcome	0.0150662	0.0048516
Unadjusted OR (95% CI) p-value	0.32 (0.20, 0.52) p-value: <0.01

## Sheet: Codes
Arthritis
This event measure was defined as occurring when any of the following criteria were met:
	The occurrence of Inpatient Confinement with the following attributes:
	Diagnosis Code (Any Position), ICD-9 is any of: { "710.1", "710.2", "710.3", "710.4", "710.8", "710.9", "711.00", "711.01", "711.02", "711.03", "711.04", "711.05", "711.06", "711.07", "711.08", "711.09", "711.1", "711.11", "711.12", "711.13", "711.14", "711.15", "711.16", "711.17", "711.18", "711.19", "711.2", "711.21", "711.22", "711.23", "711.24", "711.25", "711.26", "711.27", "711.28", "711.29…
	710.1 - SYSTEMIC SCLEROSIS
	710.2 - SICCA SYNDROME
	710.3 - DERMATOMYOSITIS
	710.4 - POLYMYOSITIS
	710.8 - OTHER SPECIFIED DIFFUSE DISEASES OF CONNECTIVE TISSUE
	710.9 - UNSPECIFIED DIFFUSE CONNECTIVE TISSUE DISEASE
	711.00 - PYOGENIC ARTHRITIS SITE UNSPECIFIED
	711.01 - PYOGENIC ARTHRITIS INVOLVING SHOULDER REGION
	711.02 - PYOGENIC ARTHRITIS INVOLVING UPPER ARM
	711.03 - PYOGENIC ARTHRITIS INVOLVING FOREARM
	711.04 - PYOGENIC ARTHRITIS INVOLVING HAND
	711.05 - PYOGENIC ARTHRITIS INVOLVING PELVIC REGION AND THIGH
	711.06 - PYOGENIC ARTHRITIS INVOLVING LOWER LEG
	711.07 - PYOGENIC ARTHRITIS INVOLVING ANKLE AND FOOT
	711.08 - PYOGENIC ARTHRITIS INVOLVING OTHER SPECIFIED SITES
	711.09 - PYOGENIC ARTHRITIS INVOLVING MULTIPLE SITES
	711.1 - ARTHROPATHY ASSOCIATED WITH REITER'S DISEASE AND NONSPECIFIC URETHRITIS
	711.11 - ARTHROPATHY INVOLVING SHOULDER REGION ASSOCIATED WITH REITER'S DISEASE AND NONSPECIFIC URETHRITIS
	711.12 - ARTHROPATHY INVOLVING UPPER ARM ASSOCIATED WITH REITER'S DISEASE AND NONSPECIFIC URETHRITIS
	711.13 - ARTHROPATHY INVOLVING FOREARM ASSOCIATED WITH REITER'S DISEASE AND NONSPECIFIC URETHRITIS
	711.14 - ARTHROPATHY INVOLVING HAND ASSOCIATED WITH REITER'S DISEASE AND NONSPECIFIC URETHRITIS
	711.15 - ARTHROPATHY INVOLVING PELVIC REGION AND THIGH ASSOCIATED WITH REITER'S DISEASE AND NONSPECIFIC URETHRITIS
	711.16 - ARTHROPATHY INVOLVING LOWER LEG ASSOCIATED WITH REITER'S DISEASE AND NONSPECIFIC URETHRITIS
	711.17 - ARTHROPATHY INVOLVING ANKLE AND FOOT ASSOCIATED WITH REITER'S DISEASE AND NONSPECIFIC URETHRITIS
	711.18 - ARTHROPATHY INVOLVING OTHER SPECIFIED SITES ASSOCIATED WITH REITER'S DISEASE AND NONSPECIFIC URETHRITIS
	711.19 - ARTHROPATHY INVOLVING MULTIPLE SITES ASSOCIATED WITH REITER'S DISEASE AND NONSPECIFIC URETHRITIS
	711.2 - ARTHROPATHY IN BEHCET'S SYNDROME
	711.21 - ARTHROPATHY IN BEHCET'S SYNDROME INVOLVING SHOULDER REGION
	711.22 - ARTHROPATHY IN BEHCET'S SYNDROME INVOLVING UPPER ARM
	711.23 - ARTHROPATHY IN BEHCET'S SYNDROME INVOLVING FOREARM
	711.24 - ARTHROPATHY IN BEHCET'S SYNDROME INVOLVING HAND
	711.25 - ARTHROPATHY IN BEHCET'S SYNDROME INVOLVING PELVIC REGION AND THIGH
	711.26 - ARTHROPATHY IN BEHCET'S SYNDROME INVOLVING LOWER LEG
	711.27 - ARTHROPATHY IN BEHCET'S SYNDROME INVOLVING ANKLE AND FOOT
	711.28 - ARTHROPATHY IN BEHCET'S SYNDROME INVOLVING OTHER SPECIFIED SITES
	711.29 - ARTHROPATHY IN BEHCET'S SYNDROME INVOLVING MULTIPLE SITES
	711.3 - POSTDYSENTERIC ARTHROPATHY
	711.31 - POSTDYSENTERIC ARTHROPATHY INVOLVING SHOULDER REGION
	711.32 - POSTDYSENTERIC ARTHROPATHY INVOLVING UPPER ARM
	711.33 - POSTDYSENTERIC ARTHROPATHY INVOLVING FOREARM
	711.34 - POSTDYSENTERIC ARTHROPATHY INVOLVING HAND
	711.35 - POSTDYSENTERIC ARTHROPATHY INVOLVING PELVIC REGION AND THIGH
	711.36 - POSTDYSENTERIC ARTHROPATHY INVOLVING LOWER LEG
	711.37 - POSTDYSENTERIC ARTHROPATHY INVOLVING ANKLE AND FOOT
	711.38 - POSTDYSENTERIC ARTHROPATHY INVOLVING OTHER SPECIFIED SITES
	711.39 - POSTDYSENTERIC ARTHROPATHY INVOLVING MULTIPLE SITES
	711.4 - ARTHROPATHY ASSOCIATED WITH OTHER BACTERIAL DISEASES
	711.41 - ARTHROPATHY INVOLVING SHOULDER REGION ASSOCIATED WITH OTHER BACTERIAL DISEASES
	711.42 - ARTHROPATHY INVOLVING UPPER ARM ASSOCIATED WITH OTHER BACTERIAL DISEASES
	711.43 - ARTHROPATHY INVOLVING FOREARM ASSOCIATED WITH OTHER BACTERIAL DISEASES
	711.44 - ARTHROPATHY INVOLVING HAND ASSOCIATED WITH OTHER BACTERIAL DISEASES
	711.45 - ARTHROPATHY INVOLVING PELVIC REGION AND THIGH ASSOCIATED WITH OTHER BACTERIAL DISEASES
	711.46 - ARTHROPATHY INVOLVING LOWER LEG ASSOCIATED WITH OTHER BACTERIAL DISEASES
	711.47 - ARTHROPATHY INVOLVING ANKLE AND FOOT ASSOCIATED WITH OTHER BACTERIAL DISEASE
	711.48 - ARTHROPATHY INVOLVING OTHER SPECIFIED SITES ASSOCIATED WITH OTHER BACTERIAL DISEASES
	711.49 - ARTHROPATHY INVOLVING MULTIPLE SITES ASSOCIATED WITH OTHER BACTERIAL DISEASES
	711.5 - ARTHROPATHY ASSOCIATED WITH OTHER VIRAL DISEASES
	711.51 - ARTHROPATHY INVOLVING SHOULDER REGION ASSOCIATED WITH OTHER VIRAL DISEASES
	711.52 - ARTHROPATHY INVOLVING UPPER ARM ASSOCIATED WITH OTHER VIRAL DISEASES
	711.53 - ARTHROPATHY INVOLVING FOREARM ASSOCIATED WITH OTHER VIRAL DISEASES
	711.54 - ARTHROPATHY INVOLVING HAND ASSOCIATED WITH OTHER VIRAL DISEASES
	711.55 - ARTHROPATHY INVOLVING PELVIC REGION AND THIGH ASSOCIATED WITH OTHER VIRAL DISEASES
	711.56 - ARTHROPATHY INVOLVING LOWER LEG ASSOCIATED WITH OTHER VIRAL DISEASES
	711.57 - ARTHROPATHY INVOLVING ANKLE AND FOOT ASSOCIATED WITH OTHER VIRAL DISEASES
	711.58 - ARTHROPATHY INVOLVING OTHER SPECIFIED SITES ASSOCIATED WITH OTHER VIRAL DISEASES
	711.59 - ARTHROPATHY INVOLVING MULTIPLE SITES ASSOCIATED WITH OTHER VIRAL DISEASES
	711.6 - ARTHROPATHY ASSOCIATED WITH MYCOSES
	711.61 - ARTHROPATHY INVOLVING SHOULDER REGION ASSOCIATED WITH MYCOSES
	711.62 - ARTHROPATHY INVOLVING UPPER ARM ASSOCIATED WITH MYCOSES
	711.63 - ARTHROPATHY INVOLVING FOREARM ASSOCIATED WITH MYCOSES
	711.64 - ARTHROPATHY INVOLVING HAND ASSOCIATED WITH MYCOSES
	711.65 - ARTHROPATHY INVOLVING PELVIC REGION AND THIGH ASSOCIATED WITH MYCOSES
	711.66 - ARTHROPATHY INVOLVING LOWER LEG ASSOCIATED WITH MYCOSES
	711.67 - ARTHROPATHY INVOLVING ANKLE AND FOOT ASSOCIATED WITH MYCOSES
	711.68 - ARTHROPATHY INVOLVING OTHER SPECIFIED SITES ASSOCIATED WITH MYCOSES
	711.69 - ARTHROPATHY INVOLVING MULTIPLE SITES ASSOCIATED WITH MYCOSES
	711.7 - ARTHROPATHY ASSOCIATED WITH HELMINTHIASIS
	711.71 - ARTHROPATHY INVOLVING SHOULDER REGION ASSOCIATED WITH HELMINTHIASIS
	711.72 - ARTHROPATHY INVOLVING UPPER ARM ASSOCIATED WITH HELMINTHIASIS
	711.73 - ARTHROPATHY INVOLVING FOREARM ASSOCIATED WITH HELMINTHIASIS
	711.74 - ARTHROPATHY INVOLVING HAND ASSOCIATED WITH HELMINTHIASIS
	711.75 - ARTHROPATHY INVOLVING PELVIC REGION AND THIGH ASSOCIATED WITH HELMINTHIASIS
	711.76 - ARTHROPATHY INVOLVING LOWER LEG ASSOCIATED WITH HELMINTHIASIS
	711.77 - ARTHROPATHY INVOLVING ANKLE AND FOOT ASSOCIATED WITH HELMINTHIASIS
	711.78 - ARTHROPATHY INVOLVING OTHER SPECIFIED SITES ASSOCIATED WITH HELMINTHIASIS
	711.79 - ARTHROPATHY INVOLVING MULTIPLE SITES ASSOCIATED WITH HELMINTHIASIS
	711.8 - ARTHROPATHY ASSOCIATED WITH OTHER INFECTIOUS AND PARASITIC DISEASES
	711.81 - ARTHROPATHY INVOLVING SHOULDER REGION ASSOCIATED WITH OTHER INFECTIOUS AND PARASITIC DISEASES
	711.82 - ARTHROPATHY INVOLVING UPPER ARM ASSOCIATED WITH OTHER INFECTIOUS AND PARASITIC DISEASES
	711.83 - ARTHROPATHY INVOLVING FOREARM ASSOCIATED WITH OTHER INFECTIOUS AND PARASITIC DISEASES
	711.84 - ARTHROPATHY INVOLVING HAND ASSOCIATED WITH OTHER INFECTIOUS AND PARASITIC DISEASES
	711.85 - ARTHROPATHY INVOLVING PELVIC REGION AND THIGH ASSOCIATED WITH OTHER INFECTIOUS AND PARASITIC DISEASES
	711.86 - ARTHROPATHY INVOLVING LOWER LEG ASSOCIATED WITH OTHER INFECTIOUS AND PARASITIC DISEASES
	711.87 - ARTHROPATHY INVOLVING ANKLE AND FOOT ASSOCIATED WITH OTHER INFECTIOUS AND PARASITIC DISEASES
	711.88 - ARTHROPATHY INVOLVING OTHER SPECIFIED SITES ASSOCIATED WITH OTHER INFECTIOUS AND PARASITIC DISEASES
	711.89 - ARTHROPATHY INVOLVING MULTIPLE SITES ASSOCIATED WITH OTHER INFECTIOUS AND PARASITIC DISEASES
	711.9 - UNSPECIFIED INFECTIVE ARTHRITIS
	711.91 - UNSPECIFIED INFECTIVE ARTHRITIS INVOLVING SHOULDER REGION
	711.92 - UNSPECIFIED INFECTIVE ARTHRITIS INVOLVING UPPER ARM
	711.93 - UNSPECIFIED INFECTIVE ARTHRITIS INVOLVING FOREARM
	711.94 - UNSPECIFIED INFECTIVE ARTHRITIS INVOLVING HAND
	711.95 - UNSPECIFIED INFECTIVE ARTHRITIS INVOLVING PELVIC REGION AND THIGH
	711.96 - UNSPECIFIED INFECTIVE ARTHRITIS INVOLVING LOWER LEG
	711.97 - UNSPECIFIED INFECTIVE ARTHRITIS INVOLVING ANKLE AND FOOT
	711.98 - UNSPECIFIED INFECTIVE ARTHRITIS INVOLVING OTHER SPECIFIED SITES
	711.99 - UNSPECIFIED INFECTIVE ARTHRITIS INVOLVING MULTIPLE SITES
	713.1 - ARTHROPATHY ASSOCIATED WITH GASTROINTESTINAL CONDITIONS OTHER THAN INFECTIONS
	713.2 - ARTHROPATHY ASSOCIATED WITH HEMATOLOGICAL DISORDERS
	713.3 - ARTHROPATHY ASSOCIATED WITH DERMATOLOGICAL DISORDERS
	713.4 - ARTHROPATHY ASSOCIATED WITH RESPIRATORY DISORDERS
	713.5 - ARTHROPATHY ASSOCIATED WITH NEUROLOGICAL DISORDERS
	713.6 - ARTHROPATHY ASSOCIATED WITH HYPERSENSITIVITY REACTION
	713.7 - OTHER GENERAL DISEASES WITH ARTICULAR INVOLVEMENT
	713.8 - ARTHROPATHY ASSOCIATED WITH OTHER CONDITIONS CLASSIFIABLE ELSEWHERE
	714.1 - FELTY'S SYNDROME
	714.2 - OTHER RHEUMATOID ARTHRITIS WITH VISCERAL OR SYSTEMIC INVOLVEMENT
	714.3 - JUVENILE CHRONIC POLYARTHRITIS
	714.31 - ACUTE POLYARTICULAR JUVENILE RHEUMATOID ARTHRITIS
	714.32 - PAUCIARTICULAR JUVENILE RHEUMATOID ARTHRITIS
	714.33 - MONOARTICULAR JUVENILE RHEUMATOID ARTHRITIS
	714.4 - CHRONIC POSTRHEUMATIC ARTHROPATHY
	714.81 - RHEUMATOID LUNG
	714.89 - OTHER SPECIFIED INFLAMMATORY POLYARTHROPATHIES
	714.9 - UNSPECIFIED INFLAMMATORY POLYARTHROPATHY
	715.00 - OSTEOARTHROSIS GENERALIZED INVOLVING UNSPECIFIED SITE
	715.04 - OSTEOARTHROSIS GENERALIZED INVOLVING HAND
	715.09 - OSTEOARTHROSIS GENERALIZED INVOLVING MULTIPLE SITES
	715.1 - OSTEOARTHROSIS LOCALIZED PRIMARY
	715.11 - OSTEOARTHROSIS LOCALIZED PRIMARY INVOLVING SHOULDER REGION
	715.12 - OSTEOARTHROSIS LOCALIZED PRIMARY INVOLVING UPPER ARM
	715.13 - OSTEOARTHROSIS LOCALIZED PRIMARY INVOLVING FOREARM
	715.14 - OSTEOARTHROSIS LOCALIZED PRIMARY INVOLVING HAND
	715.15 - OSTEOARTHROSIS LOCALIZED PRIMARY INVOLVING PELVIC REGION AND THIGH
	715.16 - OSTEOARTHROSIS LOCALIZED PRIMARY INVOLVING LOWER LEG
	715.17 - OSTEOARTHROSIS LOCALIZED PRIMARY INVOLVING ANKLE AND FOOT
	715.18 - OSTEOARTHROSIS LOCALIZED PRIMARY INVOLVING OTHER SPECIFIED SITES
	715.2 - OSTEOARTHROSIS LOCALIZED SECONDARY
	715.21 - OSTEOARTHROSIS LOCALIZED SECONDARY INVOLVING SHOULDER REGION
	715.22 - OSTEOARTHROSIS LOCALIZED SECONDARY INVOLVING UPPER ARM
	715.23 - OSTEOARTHROSIS LOCALIZED SECONDARY INVOLVING FOREARM
	715.24 - OSTEOARTHROSIS LOCALIZED SECONDARY INVOLVING HAND
	715.25 - OSTEOARTHROSIS LOCALIZED SECONDARY INVOLVING PELVIC REGION AND THIGH
	715.26 - OSTEOARTHROSIS LOCALIZED SECONDARY INVOLVING LOWER LEG
	715.27 - OSTEOARTHROSIS LOCALIZED SECONDARY INVOLVING ANKLE AND FOOT
	715.28 - OSTEOARTHROSIS LOCALIZED SECONDARY INVOLVING OTHER SPECIFIED SITES
	715.3 - OSTEOARTHROSIS LOCALIZED NOT SPECIFIED WHETHER PRIMARY OR SECONDARY
	715.31 - OSTEOARTHROSIS LOCALIZED NOT SPECIFIED WHETHER PRIMARY OR SECONDARY INVOLVING SHOULDER REGION
	715.32 - OSTEOARTHROSIS LOCALIZED NOT SPECIFIED WHETHER PRIMARY OR SECONDARY INVOLVING UPPER ARM
	715.33 - OSTEOARTHROSIS LOCALIZED NOT SPECIFIED WHETHER PRIMARY OR SECONDARY INVOLVING FOREARM
	715.34 - OSTEOARTHROSIS LOCALIZED NOT SPECIFIED WHETHER PRIMARY OR SECONDARY INVOLVING HAND
	715.35 - OSTEOARTHROSIS LOCALIZED NOT SPECIFIED WHETHER PRIMARY OR SECONDARY INVOLVING PELVIC REGION AND THIGH
	715.36 - OSTEOARTHROSIS LOCALIZED NOT SPECIFIED WHETHER PRIMARY OR SECONDARY INVOLVING LOWER LEG
	715.37 - OSTEOARTHROSIS LOCALIZED NOT SPECIFIED WHETHER PRIMARY OR SECONDARY INVOLVING ANKLE AND FOOT
	715.38 - OSTEOARTHROSIS LOCALIZED NOT SPECIFIED WHETHER PRIMARY OR SECONDARY INVOLVING OTHER SPECIFIED SITES
	715.8 - OSTEOARTHROSIS INVOLVING OR WITH MENTION OF MORE THAN ONE SITE BUT NOT SPECIFIED AS GENERALIZED
	715.89 - OSTEOARTHROSIS INVOLVING OR WITH MULTIPLE SITES BUT NOT SPECIFIED AS GENERALIZED
	715.9 - OSTEOARTHROSIS UNSPECIFIED WHETHER GENERALIZED OR LOCALIZED
	715.91 - OSTEOARTHROSIS UNSPECIFIED WHETHER GENERALIZED OR LOCALIZED INVOLVING SHOULDER REGION
	715.92 - OSTEOARTHROSIS UNSPECIFIED WHETHER GENERALIZED OR LOCALIZED INVOLVING UPPER ARM
	715.93 - OSTEOARTHROSIS UNSPECIFIED WHETHER GENERALIZED OR LOCALIZED INVOLVING FOREARM
	715.94 - OSTEOARTHROSIS UNSPECIFIED WHETHER GENERALIZED OR LOCALIZED INVOLVING HAND
	715.95 - OSTEOARTHROSIS UNSPECIFIED WHETHER GENERALIZED OR LOCALIZED INVOLVING PELVIC REGION AND THIGH
	715.96 - OSTEOARTHROSIS UNSPECIFIED WHETHER GENERALIZED OR LOCALIZED INVOLVING LOWER LEG
	715.97 - OSTEOARTHROSIS UNSPECIFIED WHETHER GENERALIZED OR LOCALIZED INVOLVING ANKLE AND FOOT
	715.98 - OSTEOARTHROSIS UNSPECIFIED WHETHER GENERALIZED OR LOCALIZED INVOLVING OTHER SPECIFIED SITES
	716.00 - KASCHIN-BECK DISEASE SITE UNSPECIFIED
	716.01 - KASCHIN-BECK DISEASE INVOLVING SHOULDER REGION
	716.02 - KASCHIN-BECK DISEASE INVOLVING UPPER ARM
	716.03 - KASCHIN-BECK DISEASE INVOLVING FOREARM
	716.04 - KASCHIN-BECK DISEASE INVOLVING HAND
	716.05 - KASCHIN-BECK DISEASE INVOLVING PELVIC REGION AND THIGH
	716.06 - KASCHIN-BECK DISEASE INVOLVING LOWER LEG
	716.07 - KASCHIN-BECK DISEASE INVOLVING ANKLE AND FOOT
	716.08 - KASCHIN-BECK DISEASE INVOLVING OTHER SPECIFIED SITES
	716.09 - KASCHIN-BECK DISEASE INVOLVING MULTIPLE SITES
	716.1 - TRAUMATIC ARTHROPATHY
	716.11 - TRAUMATIC ARTHROPATHY INVOLVING SHOULDER REGION
	716.12 - TRAUMATIC ARTHROPATHY INVOLVING UPPER ARM
	716.13 - TRAUMATIC ARTHROPATHY INVOLVING FOREARM
	716.14 - TRAUMATIC ARTHROPATHY INVOLVING HAND
	716.15 - TRAUMATIC ARTHROPATHY INVOLVING PELVIC REGION AND THIGH
	716.16 - TRAUMATIC ARTHROPATHY INVOLVING LOWER LEG
	716.17 - TRAUMATIC ARTHROPATHY INVOLVING ANKLE AND FOOT
	716.18 - TRAUMATIC ARTHROPATHY INVOLVING OTHER SPECIFIED SITES
	716.19 - TRAUMATIC ARTHROPATHY INVOLVING MULTIPLE SITES
	716.2 - ALLERGIC ARTHRITIS
	716.21 - ALLERGIC ARTHRITIS INVOLVING SHOULDER REGION
	716.22 - ALLERGIC ARTHRITIS INVOLVING UPPER ARM
	716.23 - ALLERGIC ARTHRITIS INVOLVING FOREARM
	716.24 - ALLERGIC ARTHRITIS INVOLVING HAND
	716.25 - ALLERGIC ARTHRITIS INVOLVING PELVIC REGION AND THIGH
	716.26 - ALLERGIC ARTHRITIS INVOLVING LOWER LEG
	716.27 - ALLERGIC ARTHRITIS INVOLVING ANKLE AND FOOT
	716.28 - ALLERGIC ARTHRITIS INVOLVING OTHER SPECIFIED SITES
	716.29 - ALLERGIC ARTHRITIS INVOLVING MULTIPLE SITES
	716.3 - CLIMACTERIC ARTHRITIS
	716.31 - CLIMACTERIC ARTHRITIS INVOLVING SHOULDER REGION
	716.32 - CLIMACTERIC ARTHRITIS INVOLVING UPPER ARM
	716.33 - CLIMACTERIC ARTHRITIS INVOLVING FOREARM
	716.34 - CLIMACTERIC ARTHRITIS INVOLVING HAND
	716.35 - CLIMACTERIC ARTHRITIS INVOLVING PELVIC REGION AND THIGH
	716.36 - CLIMACTERIC ARTHRITIS INVOLVING LOWER LEG
	716.37 - CLIMACTERIC ARTHRITIS INVOLVING ANKLE AND FOOT
	716.38 - CLIMACTERIC ARTHRITIS INVOLVING OTHER SPECIFIED SITES
	716.39 - CLIMACTERIC ARTHRITIS INVOLVING MULTIPLE SITES
	716.4 - TRANSIENT ARTHROPATHY
	716.41 - TRANSIENT ARTHROPATHY INVOLVING SHOULDER REGION
	716.42 - TRANSIENT ARTHROPATHY INVOLVING UPPER ARM
	716.43 - TRANSIENT ARTHROPATHY INVOLVING FOREARM
	716.44 - TRANSIENT ARTHROPATHY INVOLVING HAND
	716.45 - TRANSIENT ARTHROPATHY INVOLVING PELVIC REGION AND THIGH
	716.46 - TRANSIENT ARTHROPATHY INVOLVING LOWER LEG
	716.47 - TRANSIENT ARTHROPATHY INVOLVING ANKLE AND FOOT
	716.48 - TRANSIENT ARTHROPATHY INVOLVING OTHER SPECIFIED SITES
	716.49 - TRANSIENT ARTHROPATHY INVOLVING MULTIPLE SITES
	716.5 - UNSPECIFIED POLYARTHROPATHY OR POLYARTHRITIS
	716.51 - UNSPECIFIED POLYARTHROPATHY OR POLYARTHRITIS INVOLVING SHOULDER REGION
	716.52 - UNSPECIFIED POLYARTHROPATHY OR POLYARTHRITIS INVOLVING UPPER ARM
	716.53 - UNSPECIFIED POLYARTHROPATHY OR POLYARTHRITIS INVOLVING FOREARM
	716.54 - UNSPECIFIED POLYARTHROPATHY OR POLYARTHRITIS INVOLVING HAND
	716.55 - UNSPECIFIED POLYARTHROPATHY OR POLYARTHRITIS INVOLVING PELVIC REGION AND THIGH
	716.56 - UNSPECIFIED POLYARTHROPATHY OR POLYARTHRITIS INVOLVING LOWER LEG
	716.57 - UNSPECIFIED POLYARTHROPATHY OR POLYARTHRITIS INVOLVING ANKLE AND FOOT
	716.58 - UNSPECIFIED POLYARTHROPATHY OR POLYARTHRITIS INVOLVING OTHER SPECIFIED SITES
	716.59 - UNSPECIFIED POLYARTHROPATHY OR POLYARTHRITIS INVOLVING MULTIPLE SITES
	716.6 - UNSPECIFIED MONOARTHRITIS
	716.61 - UNSPECIFIED MONOARTHRITIS INVOLVING SHOULDER REGION
	716.62 - UNSPECIFIED MONOARTHRITIS INVOLVING UPPER ARM
	716.63 - UNSPECIFIED MONOARTHRITIS INVOLVING FOREARM
	716.64 - UNSPECIFIED MONOARTHRITIS INVOLVING HAND
	716.65 - UNSPECIFIED MONOARTHRITIS INVOLVING PELVIC REGION AND THIGH
	716.66 - UNSPECIFIED MONOARTHRITIS INVOLVING LOWER LEG
	716.67 - UNSPECIFIED MONOARTHRITIS INVOLVING ANKLE AND FOOT
	716.68 - UNSPECIFIED MONOARTHRITIS INVOLVING OTHER SPECIFIED SITES
	716.8 - OTHER SPECIFIED ARTHROPATHY
	716.81 - OTHER SPECIFIED ARTHROPATHY INVOLVING SHOULDER REGION
	716.82 - OTHER SPECIFIED ARTHROPATHY INVOLVING UPPER ARM
	716.83 - OTHER SPECIFIED ARTHROPATHY INVOLVING FOREARM
	716.84 - OTHER SPECIFIED ARTHROPATHY INVOLVING HAND
	716.85 - OTHER SPECIFIED ARTHROPATHY INVOLVING PELVIC REGION AND THIGH
	716.86 - OTHER SPECIFIED ARTHROPATHY INVOLVING LOWER LEG
	716.87 - OTHER SPECIFIED ARTHROPATHY INVOLVING ANKLE AND FOOT
	716.88 - OTHER SPECIFIED ARTHROPATHY INVOLVING OTHER SPECIFIED SITES
	716.89 - OTHER SPECIFIED ARTHROPATHY INVOLVING MULTIPLE SITES
	716.9 - UNSPECIFIED ARTHROPATHY
	716.91 - UNSPECIFIED ARTHROPATHY INVOLVING SHOULDER REGION
	716.92 - UNSPECIFIED ARTHROPATHY INVOLVING UPPER ARM
	716.93 - UNSPECIFIED ARTHROPATHY INVOLVING FOREARM
	716.94 - UNSPECIFIED ARTHROPATHY INVOLVING HAND
	716.95 - UNSPECIFIED ARTHROPATHY INVOLVING PELVIC REGION AND THIGH
	716.96 - UNSPECIFIED ARTHROPATHY INVOLVING LOWER LEG
	716.97 - UNSPECIFIED ARTHROPATHY INVOLVING ANKLE AND FOOT
	716.98 - UNSPECIFIED ARTHROPATHY INVOLVING OTHER SPECIFIED SITES
	716.99 - UNSPECIFIED ARTHROPATHY INVOLVING MULTIPLE SITES
	717.00
	717.1 - DERANGEMENT OF ANTERIOR HORN OF MEDIAL MENISCUS
	717.2 - DERANGEMENT OF POSTERIOR HORN OF MEDIAL MENISCUS
	717.3 - OTHER AND UNSPECIFIED DERANGEMENT OF MEDIAL MENISCUS
	717.4 - DERANGEMENT OF LATERAL MENISCUS
	717.41 - BUCKET HANDLE TEAR OF LATERAL MENISCUS
	717.42 - DERANGEMENT OF ANTERIOR HORN OF LATERAL MENISCUS
	717.43 - DERANGEMENT OF POSTERIOR HORN OF LATERAL MENISCUS
	717.49 - OTHER DERANGEMENT OF LATERAL MENISCUS
	717.5 - DERANGEMENT OF MENISCUS NOT ELSEWHERE CLASSIFIED
	717.6 - LOOSE BODY IN KNEE
	717.7 - CHONDROMALACIA OF PATELLA
	717.81 - OLD DISRUPTION OF LATERAL COLLATERAL LIGAMENT
	717.82 - OLD DISRUPTION OF MEDIAL COLLATERAL LIGAMENT
	717.83 - OLD DISRUPTION OF ANTERIOR CRUCIATE LIGAMENT
	717.84 - OLD DISRUPTION OF POSTERIOR CRUCIATE LIGAMENT
	717.85 - OLD DISRUPTION OF OTHER LIGAMENTS OF KNEE
	717.89 - OTHER INTERNAL DERANGEMENT OF KNEE
	717.9 - UNSPECIFIED INTERNAL DERANGEMENT OF KNEE
	718.00 - ARTICULAR CARTILAGE DISORDER SITE UNSPECIFIED
	718.01 - ARTICULAR CARTILAGE DISORDER INVOLVING SHOULDER REGION
	718.02 - ARTICULAR CARTILAGE DISORDER INVOLVING UPPER ARM
	718.03 - ARTICULAR CARTILAGE DISORDER INVOLVING FOREARM
	718.04 - ARTICULAR CARTILAGE DISORDER INVOLVING HAND
	718.05 - ARTICULAR CARTILAGE DISORDER INVOLVING PELVIC REGION AND THIGH
	718.07 - ARTICULAR CARTILAGE DISORDER INVOLVING ANKLE AND FOOT
	718.08 - ARTICULAR CARTILAGE DISORDER INVOLVING OTHER SPECIFIED SITES
	718.09 - ARTICULAR CARTILAGE DISORDER INVOLVING MULTIPLE SITES
	718.1 - LOOSE BODY IN JOINT
	718.11 - LOOSE BODY IN JOINT OF SHOULDER REGION
	718.12 - LOOSE BODY IN UPPER ARM JOINT
	718.13 - LOOSE BODY IN FOREARM JOINT
	718.14 - LOOSE BODY IN HAND JOINT
	718.15 - LOOSE BODY IN JOINT OF PELVIC REGION AND THIGH
	718.17 - LOOSE BODY IN ANKLE AND FOOT JOINT
	718.18 - LOOSE BODY IN JOINT OF OTHER SPECIFIED SITES
	718.19 - LOOSE BODY IN JOINT OF MULTIPLE SITES
	718.2 - PATHOLOGICAL DISLOCATION
	718.21 - PATHOLOGICAL DISLOCATION OF JOINT OF SHOULDER REGION
	718.22 - PATHOLOGICAL DISLOCATION OF UPPER ARM JOINT
	718.23 - PATHOLOGICAL DISLOCATION OF FOREARM JOINT
	718.24 - PATHOLOGICAL DISLOCATION OF HAND JOINT
	718.25 - PATHOLOGICAL DISLOCATION OF JOINT OF PELVIC REGION AND THIGH
	718.26 - PATHOLOGICAL DISLOCATION OF JOINT OF LOWER LEG
	718.27 - PATHOLOGICAL DISLOCATION OF ANKLE AND FOOT JOINT
	718.28 - PATHOLOGICAL DISLOCATION OF JOINT OF OTHER SPECIFIED SITES
	718.29 - PATHOLOGICAL DISLOCATION OF JOINT OF MULTIPLE SITES
	718.3 - RECURRENT DISLOCATION OF JOINT
	718.31 - RECURRENT DISLOCATION OF JOINT OF SHOULDER REGION
	718.32 - RECURRENT DISLOCATION OF UPPER ARM JOINT
	718.33 - RECURRENT DISLOCATION OF FOREARM JOINT
	718.34 - RECURRENT DISLOCATION OF HAND JOINT
	718.35 - RECURRENT DISLOCATION OF JOINT OF PELVIC REGION AND THIGH
	718.36 - RECURRENT DISLOCATION OF LOWER LEG JOINT
	718.37 - RECURRENT DISLOCATION OF ANKLE AND FOOT JOINT
	718.38 - RECURRENT DISLOCATION OF JOINT OF OTHER SPECIFIED SITES
	718.39 - RECURRENT DISLOCATION OF JOINT OF MULTIPLE SITES
	718.5 - ANKYLOSIS OF JOINT
	718.51 - ANKYLOSIS OF JOINT OF SHOULDER REGION
	718.52 - ANKYLOSIS OF UPPER ARM JOINT
	718.53 - ANKYLOSIS OF FOREARM JOINT
	718.54 - ANKYLOSIS OF HAND JOINT
	718.55 - ANKYLOSIS OF JOINT OF PELVIC REGION AND THIGH
	718.56 - ANKYLOSIS OF LOWER LEG JOINT
	718.57 - ANKYLOSIS OF ANKLE AND FOOT JOINT
	718.58 - ANKYLOSIS OF JOINT OF OTHER SPECIFIED SITES
	718.59 - ANKYLOSIS OF JOINT OF MULTIPLE SITES
	718.6 - UNSPECIFIED INTRAPELVIC PROTRUSION OF ACETABULUM
	718.65 - UNSPECIFIED INTRAPELVIC PROTRUSION OF ACETABULUM PELVIC REGION AND THIGH
	718.7 - DEVELOPMENTAL DISLOCATION OF JOINT
	718.71 - DEVELOPMENTAL DISLOCATION OF JOINT SHOULDER REGION
	718.72 - DEVELOPMENTAL DISLOCATION OF JOINT UPPER ARM
	718.73 - DEVELOPMENTAL DISLOCATION OF JOINT FOREARM
	718.74 - DEVELOPMENTAL DISLOCATION OF JOINT HAND
	718.75 - DEVELOPMENTAL DISLOCATION OF JOINT PELVIC REGION AND THIGH
	718.76 - DEVELOPMENTAL DISLOCATION OF JOINT LOWER LEG
	718.77 - DEVELOPMENTAL DISLOCATION OF JOINT ANKLE AND FOOT
	718.78 - DEVELOPMENTAL DISLOCATION OF JOINT OTHER SPECIFIED SITE
	718.79 - DEVELOPMENTAL DISLOCATION OF JOINT MULTIPLE SITES
	718.8 - OTHER JOINT DERANGEMENT NOT ELSEWHERE CLASSIFIED
	718.81 - OTHER JOINT DERANGEMENT NOT ELSEWHERE CLASSIFIED INVOLVING SHOULDER REGION
	718.82 - OTHER JOINT DERANGEMENT NOT ELSEWHERE CLASSIFIED INVOLVING UPPER ARM
	718.83 - OTHER JOINT DERANGEMENT NOT ELSEWHERE CLASSIFIED INVOLVING FOREARM
	718.84 - OTHER JOINT DERANGEMENT NOT ELSEWHERE CLASSIFIED INVOLVING HAND
	718.85 - OTHER JOINT DERANGEMENT NOT ELSEWHERE CLASSIFIED INVOLVING PELVIC REGION AND THIGH
	718.86 - OTHER JOINT DERANGEMENT NOT ELSEWHERE CLASSIFIED INVOLVING LOWER LEG
	718.87 - OTHER JOINT DERANGEMENT NOT ELSEWHERE CLASSIFIED INVOLVING ANKLE AND FOOT
	718.88 - OTHER JOINT DERANGEMENT NOT ELSEWHERE CLASSIFIED INVOLVING OTHER SPECIFIED SITES
	718.89 - OTHER JOINT DERANGEMENT NOT ELSEWHERE CLASSIFIED INVOLVING MULTIPLE SITES
	718.9 - UNSPECIFIED DERANGEMENT OF JOINT
	718.91 - UNSPECIFIED DERANGEMENT OF JOINT OF SHOULDER REGION
	718.92 - UNSPECIFIED DERANGEMENT OF UPPER ARM JOINT
	718.93 - UNSPECIFIED DERANGEMENT OF FOREARM JOINT
	718.94 - UNSPECIFIED DERANGEMENT OF HAND JOINT
	718.95 - UNSPECIFIED DERANGEMENT OF JOINT OF PELVIC REGION AND THIGH
	718.97 - UNSPECIFIED DERANGEMENT OF ANKLE AND FOOT JOINT
	718.98 - UNSPECIFIED DERANGEMENT OF JOINT OF OTHER SPECIFIED SITES
	718.99 - UNSPECIFIED DERANGEMENT OF JOINT OF MULTIPLE SITES
	719.00 - EFFUSION OF JOINT SITE UNSPECIFIED
	719.01 - EFFUSION OF JOINT OF SHOULDER REGION
	719.02 - EFFUSION OF UPPER ARM JOINT
	719.03 - EFFUSION OF FOREARM JOINT
	719.04 - EFFUSION OF HAND JOINT
	719.05 - EFFUSION OF JOINT OF PELVIC REGION AND THIGH
	719.06 - EFFUSION OF LOWER LEG JOINT
	719.07 - EFFUSION OF ANKLE AND FOOT JOINT
	719.08 - EFFUSION OF JOINT OF OTHER SPECIFIED SITES
	719.09 - EFFUSION OF JOINT OF MULTIPLE SITES
	719.1 - HEMARTHROSIS
	719.11 - HERARTHROSIS INVOLVING SHOULDER REGION
	719.12 - HEMARTHORSIS INVOLVING UPPER ARM
	719.13 - HEMARTHROSIS INVOLVING FOREARM
	719.14 - HEMARTHROSIS INVOLVING HAND
	719.15 - HEMARTHROSIS INVOLVING PELVIC REGION AND THIGH
	719.16 - HEMARTHROSIS INVOLVING LOWER LEG
	719.17 - HEMARTHROSIS INVOLVING ANKLE AND FOOT
	719.18 - HEMARTHROSIS INVOLVING OTHER SPECIFIED SITES
	719.19 - HEMARTHROSIS INVOLVING MULTIPLE SITES
	719.2 - VILLONODULAR SYNOVITIS
	719.21 - VILLONODULAR SYNOVITIS INVOLVING SHOULDER REGION
	719.22 - VILLONODULAR SYNOVITIS INVOLVING UPPER ARM
	719.23 - VILLONODULAR SYNOVITIS INVOLVING FOREARM
	719.24 - VILLONODULAR SYNOVITIS INVOLVING HAND
	719.25 - VILLONODULAR SYNOVITIS INVOLVING PELVIC REGION AND THIGH
	719.26 - VILLONODULAR SYNOVITIS INVOLVING LOWER LEG
	719.27 - VILLONODULAR SYNOVITIS INVOLVING ANKLE AND FOOT
	719.28 - VILLONODULAR SYNOVITIS INVOLVING OTHER SPECIFIED SITES
	719.29 - VILLONODULAR SYNOVITIS INVOLVING MULTIPLE SITES
	719.3 - PALINDROMIC RHEUMATISM
	719.31 - PALINDROMIC RHEUMATISM INVOLVING SHOULDER REGION
	719.32 - PALINDROMIC RHEUMATISM INVOLVING UPPER ARM
	719.33 - PALINDROMIC RHEUMATISM INVOLVING FOREARM
	719.34 - PALINDROMIC RHEUMATISM INVOLVING HAND
	719.35 - PALINDROMIC RHEUMATISM INVOLVING PELVIC REGION AND THIGH
	719.36 - PALINDROMIC RHEUMATISM INVOLVING LOWER LEG
	719.37 - PALINDROMIC RHEUMATISM INVOLVING ANKLE AND FOOT
	719.38 - PALINDROMIC RHEUMATISM INVOLVING OTHER SPECIFIED SITES
	719.39 - PALINDROMIC RHEUMATISM INVOLVING MULTIPLE SITES
	719.4 - PAIN IN JOINT
	719.41 - PAIN IN JOINT INVOLVING SHOULDER REGION
	719.42 - PAIN IN JOINT INVOLVING UPPER ARM
	719.43 - PAIN IN JOINT INVOLVING FOREARM
	719.44 - PAIN IN JOINT INVOLVING HAND
	719.45 - PAIN IN JOINT INVOLVING PELVIC REGION AND THIGH
	719.46 - PAIN IN JOINT INVOLVING LOWER LEG
	719.47 - PAIN IN JOINT INVOLVING ANKLE AND FOOT
	719.48 - PAIN IN JOINT INVOLVING OTHER SPECIFIED SITES
	719.49 - PAIN IN JOINT INVOLVING MULTIPLE SITES
	719.5 - STIFFNESS OF JOINT NOT ELSEWHERE CLASSIFIED
	719.51 - STIFFNESS OF JOINT NOT ELSEWHERE CLASSIFIED INVOLVING SHOULDER REGION
	719.52 - STIFFNESS OF JOINT NOT ELSEWHERE CLASSIFIED INVOLVING UPPER ARM
	719.53 - STIFFNESS OF JOINT NOT ELSEWHERE CLASSIFIED INVOLVING FOREARM
	719.54 - STIFFNESS OF JOINT NOT ELSEWHERE CLASSIFIED INVOLVING HAND
	719.55 - STIFFNESS OF JOINT NOT ELSEWHERE CLASSIFIED INVOLVING PELVIC REGION AND THIGH
	719.56 - STIFFNESS OF JOINT NOT ELSEWHERE CLASSIFIED INVOLVING LOWER LEG
	719.57 - STIFFNESS OF JOINT NOT ELSEWHERE CLASSIFIED INVOLVING ANKLE AND FOOT
	719.58 - STIFFNESS OF JOINT NOT ELSEWHERE CLASSIFIED INVOLVING OTHER SPECIFIED SITES
	719.59 - STIFFNESS OF JOINT NOT ELSEWHERE CLASSIFIED INVOLVING MULTIPLE SITES
	719.6 - OTHER SYMPTOMS REFERABLE TO JOINT
	719.61 - OTHER SYMPTOMS REFERABLE TO JOINT OF SHOULDER REGION
	719.62 - OTHER SYMPTOMS REFERABLE TO UPPER ARM JOINT
	719.63 - OTHER SYMPTOMS REFERABLE TO FOREARM JOINT
	719.64 - OTHER SYMPTOMS REFERABLE TO HAND JOINT
	719.65 - OTHER SYMPTOMS REFERABLE TO JOINT OF PELVIC REGION AND THIGH
	719.66 - OTHER SYMPTOMS REFERABLE TO LOWER LEG JOINT
	719.67 - OTHER SYMPTOMS REFERABLE TO ANKLE AND FOOT JOINT
	719.68 - OTHER SYMPTOMS REFERABLE TO JOINT OF OTHER SPECIFIED SITES
	719.69 - OTHER SYMPTOMS REFERABLE TO JOINT OF MULTIPLE SITES
	719.7 - DIFFICULTY IN WALKING
	719.8 - OTHER SPECIFIED DISORDERS OF JOINT
	719.81 - OTHER SPECIFIED DISORDERS OF JOINT OF SHOULDER REGION
	719.82 - OTHER SPECIFIED DISORDERS OF UPPER ARM JOINT
	719.83 - OTHER SPECIFIED DISORDERS OF FOREARM JOINT
	719.84 - OTHER SPECIFIED DISORDERS OF HAND JOINT
	719.85 - OTHER SPECIFIED DISORDERS OF JOINT OF PELVIC REGION AND THIGH
	719.86 - OTHER SPECIFIED DISORDERS OF LOWER LEG JOINT
	719.87 - OTHER SPECIFIED DISORDERS OF ANKLE AND FOOT JOINT
	719.88 - OTHER SPECIFIED DISORDERS OF JOINT OF OTHER SPECIFIED SITES
	719.89 - OTHER SPECIFIED DISORDERS OF JOINT OF MULTIPLE SITES
	719.9 - UNSPECIFIED DISORDER OF JOINT
	719.91 - UNSPECIFIED DISORDER OF JOINT OF SHOULDER REGION
	719.92 - UNSPECIFIED DISORDER OF UPPER ARM JOINT
	719.93 - UNSPECIFIED DISORDER OF FOREARM JOINT
	719.94 - UNSPECIFIED DISORDER OF HAND JOINT
	719.95 - UNSPECIFIED DISORDER OF JOINT OF PELVIC REGION AND THIGH
	719.96 - UNSPECIFIED DISORDER OF LOWER LEG JOINT
	719.97 - UNSPECIFIED DISORDER OF ANKLE AND FOOT JOINT
	719.98 - UNSPECIFIED JOINT DISORDER OF OTHER SPECIFIED SITES
	719.99 - UNSPECIFIED JOINT DISORDER OF MULTIPLE SITES
	V13.4 - PERSONAL HISTORY OF ARTHRITIS
	710.0 - SYSTEMIC LUPUS ERYTHEMATOSUS
	713.0 - ARTHROPATHY ASSOCIATED WITH OTHER ENDOCRINE AND METABOLIC DISORDERS
	714.0 - RHEUMATOID ARTHRITIS
	717.0 - OLD BUCKET HANDLE TEAR OF MEDIAL MENISCUS
	720.0 - ANKYLOSING SPONDYLITIS
	The occurrence of Medical Services with the following attributes:
	Diagnosis Code (Any Position), ICD-9 is any of: { "710.0", "710.1", "710.2", "710.3", "710.4", "710.8", "710.9", "711.00", "711.01", "711.02", "711.03", "711.04", "711.05", "711.06", "711.07", "711.08", "711.09", "711.1", "711.11", "711.12", "711.13", "711.14", "711.15", "711.16", "711.17", "711.18", "711.19", "711.2", "711.21", "711.22", "711.23", "711.24", "711.25", "711.26", "711.27", "711.28"…
	710.0 - SYSTEMIC LUPUS ERYTHEMATOSUS
	710.1 - SYSTEMIC SCLEROSIS
	710.2 - SICCA SYNDROME
	710.3 - DERMATOMYOSITIS
	710.4 - POLYMYOSITIS
	710.8 - OTHER SPECIFIED DIFFUSE DISEASES OF CONNECTIVE TISSUE
	710.9 - UNSPECIFIED DIFFUSE CONNECTIVE TISSUE DISEASE
	711.00 - PYOGENIC ARTHRITIS SITE UNSPECIFIED
	711.01 - PYOGENIC ARTHRITIS INVOLVING SHOULDER REGION
	711.02 - PYOGENIC ARTHRITIS INVOLVING UPPER ARM
	711.03 - PYOGENIC ARTHRITIS INVOLVING FOREARM
	711.04 - PYOGENIC ARTHRITIS INVOLVING HAND
	711.05 - PYOGENIC ARTHRITIS INVOLVING PELVIC REGION AND THIGH
	711.06 - PYOGENIC ARTHRITIS INVOLVING LOWER LEG
	711.07 - PYOGENIC ARTHRITIS INVOLVING ANKLE AND FOOT
	711.08 - PYOGENIC ARTHRITIS INVOLVING OTHER SPECIFIED SITES
	711.09 - PYOGENIC ARTHRITIS INVOLVING MULTIPLE SITES
	711.1 - ARTHROPATHY ASSOCIATED WITH REITER'S DISEASE AND NONSPECIFIC URETHRITIS
	711.11 - ARTHROPATHY INVOLVING SHOULDER REGION ASSOCIATED WITH REITER'S DISEASE AND NONSPECIFIC URETHRITIS
	711.12 - ARTHROPATHY INVOLVING UPPER ARM ASSOCIATED WITH REITER'S DISEASE AND NONSPECIFIC URETHRITIS
	711.13 - ARTHROPATHY INVOLVING FOREARM ASSOCIATED WITH REITER'S DISEASE AND NONSPECIFIC URETHRITIS
	711.14 - ARTHROPATHY INVOLVING HAND ASSOCIATED WITH REITER'S DISEASE AND NONSPECIFIC URETHRITIS
	711.15 - ARTHROPATHY INVOLVING PELVIC REGION AND THIGH ASSOCIATED WITH REITER'S DISEASE AND NONSPECIFIC URETHRITIS
	711.16 - ARTHROPATHY INVOLVING LOWER LEG ASSOCIATED WITH REITER'S DISEASE AND NONSPECIFIC URETHRITIS
	711.17 - ARTHROPATHY INVOLVING ANKLE AND FOOT ASSOCIATED WITH REITER'S DISEASE AND NONSPECIFIC URETHRITIS
	711.18 - ARTHROPATHY INVOLVING OTHER SPECIFIED SITES ASSOCIATED WITH REITER'S DISEASE AND NONSPECIFIC URETHRITIS
	711.19 - ARTHROPATHY INVOLVING MULTIPLE SITES ASSOCIATED WITH REITER'S DISEASE AND NONSPECIFIC URETHRITIS
	711.2 - ARTHROPATHY IN BEHCET'S SYNDROME
	711.21 - ARTHROPATHY IN BEHCET'S SYNDROME INVOLVING SHOULDER REGION
	711.22 - ARTHROPATHY IN BEHCET'S SYNDROME INVOLVING UPPER ARM
	711.23 - ARTHROPATHY IN BEHCET'S SYNDROME INVOLVING FOREARM
	711.24 - ARTHROPATHY IN BEHCET'S SYNDROME INVOLVING HAND
	711.25 - ARTHROPATHY IN BEHCET'S SYNDROME INVOLVING PELVIC REGION AND THIGH
	711.26 - ARTHROPATHY IN BEHCET'S SYNDROME INVOLVING LOWER LEG
	711.27 - ARTHROPATHY IN BEHCET'S SYNDROME INVOLVING ANKLE AND FOOT
	711.28 - ARTHROPATHY IN BEHCET'S SYNDROME INVOLVING OTHER SPECIFIED SITES
	711.29 - ARTHROPATHY IN BEHCET'S SYNDROME INVOLVING MULTIPLE SITES
	711.3 - POSTDYSENTERIC ARTHROPATHY
	711.31 - POSTDYSENTERIC ARTHROPATHY INVOLVING SHOULDER REGION
	711.32 - POSTDYSENTERIC ARTHROPATHY INVOLVING UPPER ARM
	711.33 - POSTDYSENTERIC ARTHROPATHY INVOLVING FOREARM
	711.34 - POSTDYSENTERIC ARTHROPATHY INVOLVING HAND
	711.35 - POSTDYSENTERIC ARTHROPATHY INVOLVING PELVIC REGION AND THIGH
	711.36 - POSTDYSENTERIC ARTHROPATHY INVOLVING LOWER LEG
	711.37 - POSTDYSENTERIC ARTHROPATHY INVOLVING ANKLE AND FOOT
	711.38 - POSTDYSENTERIC ARTHROPATHY INVOLVING OTHER SPECIFIED SITES
	711.39 - POSTDYSENTERIC ARTHROPATHY INVOLVING MULTIPLE SITES
	711.4 - ARTHROPATHY ASSOCIATED WITH OTHER BACTERIAL DISEASES
	711.41 - ARTHROPATHY INVOLVING SHOULDER REGION ASSOCIATED WITH OTHER BACTERIAL DISEASES
	711.42 - ARTHROPATHY INVOLVING UPPER ARM ASSOCIATED WITH OTHER BACTERIAL DISEASES
	711.43 - ARTHROPATHY INVOLVING FOREARM ASSOCIATED WITH OTHER BACTERIAL DISEASES
	711.44 - ARTHROPATHY INVOLVING HAND ASSOCIATED WITH OTHER BACTERIAL DISEASES
	711.45 - ARTHROPATHY INVOLVING PELVIC REGION AND THIGH ASSOCIATED WITH OTHER BACTERIAL DISEASES
	711.46 - ARTHROPATHY INVOLVING LOWER LEG ASSOCIATED WITH OTHER BACTERIAL DISEASES
	711.47 - ARTHROPATHY INVOLVING ANKLE AND FOOT ASSOCIATED WITH OTHER BACTERIAL DISEASE
	711.48 - ARTHROPATHY INVOLVING OTHER SPECIFIED SITES ASSOCIATED WITH OTHER BACTERIAL DISEASES
	711.49 - ARTHROPATHY INVOLVING MULTIPLE SITES ASSOCIATED WITH OTHER BACTERIAL DISEASES
	711.5 - ARTHROPATHY ASSOCIATED WITH OTHER VIRAL DISEASES
	711.51 - ARTHROPATHY INVOLVING SHOULDER REGION ASSOCIATED WITH OTHER VIRAL DISEASES
	711.52 - ARTHROPATHY INVOLVING UPPER ARM ASSOCIATED WITH OTHER VIRAL DISEASES
	711.53 - ARTHROPATHY INVOLVING FOREARM ASSOCIATED WITH OTHER VIRAL DISEASES
	711.54 - ARTHROPATHY INVOLVING HAND ASSOCIATED WITH OTHER VIRAL DISEASES
	711.55 - ARTHROPATHY INVOLVING PELVIC REGION AND THIGH ASSOCIATED WITH OTHER VIRAL DISEASES
	711.56 - ARTHROPATHY INVOLVING LOWER LEG ASSOCIATED WITH OTHER VIRAL DISEASES
	711.57 - ARTHROPATHY INVOLVING ANKLE AND FOOT ASSOCIATED WITH OTHER VIRAL DISEASES
	711.58 - ARTHROPATHY INVOLVING OTHER SPECIFIED SITES ASSOCIATED WITH OTHER VIRAL DISEASES
	711.59 - ARTHROPATHY INVOLVING MULTIPLE SITES ASSOCIATED WITH OTHER VIRAL DISEASES
	711.6 - ARTHROPATHY ASSOCIATED WITH MYCOSES
	711.61 - ARTHROPATHY INVOLVING SHOULDER REGION ASSOCIATED WITH MYCOSES
	711.62 - ARTHROPATHY INVOLVING UPPER ARM ASSOCIATED WITH MYCOSES
	711.63 - ARTHROPATHY INVOLVING FOREARM ASSOCIATED WITH MYCOSES
	711.64 - ARTHROPATHY INVOLVING HAND ASSOCIATED WITH MYCOSES
	711.65 - ARTHROPATHY INVOLVING PELVIC REGION AND THIGH ASSOCIATED WITH MYCOSES
	711.66 - ARTHROPATHY INVOLVING LOWER LEG ASSOCIATED WITH MYCOSES
	711.67 - ARTHROPATHY INVOLVING ANKLE AND FOOT ASSOCIATED WITH MYCOSES
	711.68 - ARTHROPATHY INVOLVING OTHER SPECIFIED SITES ASSOCIATED WITH MYCOSES
	711.69 - ARTHROPATHY INVOLVING MULTIPLE SITES ASSOCIATED WITH MYCOSES
	711.7 - ARTHROPATHY ASSOCIATED WITH HELMINTHIASIS
	711.71 - ARTHROPATHY INVOLVING SHOULDER REGION ASSOCIATED WITH HELMINTHIASIS
	711.72 - ARTHROPATHY INVOLVING UPPER ARM ASSOCIATED WITH HELMINTHIASIS
	711.73 - ARTHROPATHY INVOLVING FOREARM ASSOCIATED WITH HELMINTHIASIS
	711.74 - ARTHROPATHY INVOLVING HAND ASSOCIATED WITH HELMINTHIASIS
	711.75 - ARTHROPATHY INVOLVING PELVIC REGION AND THIGH ASSOCIATED WITH HELMINTHIASIS
	711.76 - ARTHROPATHY INVOLVING LOWER LEG ASSOCIATED WITH HELMINTHIASIS
	711.77 - ARTHROPATHY INVOLVING ANKLE AND FOOT ASSOCIATED WITH HELMINTHIASIS
	711.78 - ARTHROPATHY INVOLVING OTHER SPECIFIED SITES ASSOCIATED WITH HELMINTHIASIS
	711.79 - ARTHROPATHY INVOLVING MULTIPLE SITES ASSOCIATED WITH HELMINTHIASIS
	711.8 - ARTHROPATHY ASSOCIATED WITH OTHER INFECTIOUS AND PARASITIC DISEASES
	711.81 - ARTHROPATHY INVOLVING SHOULDER REGION ASSOCIATED WITH OTHER INFECTIOUS AND PARASITIC DISEASES
	711.82 - ARTHROPATHY INVOLVING UPPER ARM ASSOCIATED WITH OTHER INFECTIOUS AND PARASITIC DISEASES
	711.83 - ARTHROPATHY INVOLVING FOREARM ASSOCIATED WITH OTHER INFECTIOUS AND PARASITIC DISEASES
	711.84 - ARTHROPATHY INVOLVING HAND ASSOCIATED WITH OTHER INFECTIOUS AND PARASITIC DISEASES
	711.85 - ARTHROPATHY INVOLVING PELVIC REGION AND THIGH ASSOCIATED WITH OTHER INFECTIOUS AND PARASITIC DISEASES
	711.86 - ARTHROPATHY INVOLVING LOWER LEG ASSOCIATED WITH OTHER INFECTIOUS AND PARASITIC DISEASES
	711.87 - ARTHROPATHY INVOLVING ANKLE AND FOOT ASSOCIATED WITH OTHER INFECTIOUS AND PARASITIC DISEASES
	711.88 - ARTHROPATHY INVOLVING OTHER SPECIFIED SITES ASSOCIATED WITH OTHER INFECTIOUS AND PARASITIC DISEASES
	711.89 - ARTHROPATHY INVOLVING MULTIPLE SITES ASSOCIATED WITH OTHER INFECTIOUS AND PARASITIC DISEASES
	711.9 - UNSPECIFIED INFECTIVE ARTHRITIS
	711.91 - UNSPECIFIED INFECTIVE ARTHRITIS INVOLVING SHOULDER REGION
	711.92 - UNSPECIFIED INFECTIVE ARTHRITIS INVOLVING UPPER ARM
	711.93 - UNSPECIFIED INFECTIVE ARTHRITIS INVOLVING FOREARM
	711.94 - UNSPECIFIED INFECTIVE ARTHRITIS INVOLVING HAND
	711.95 - UNSPECIFIED INFECTIVE ARTHRITIS INVOLVING PELVIC REGION AND THIGH
	711.96 - UNSPECIFIED INFECTIVE ARTHRITIS INVOLVING LOWER LEG
	711.97 - UNSPECIFIED INFECTIVE ARTHRITIS INVOLVING ANKLE AND FOOT
	711.98 - UNSPECIFIED INFECTIVE ARTHRITIS INVOLVING OTHER SPECIFIED SITES
	711.99 - UNSPECIFIED INFECTIVE ARTHRITIS INVOLVING MULTIPLE SITES
	713.0 - ARTHROPATHY ASSOCIATED WITH OTHER ENDOCRINE AND METABOLIC DISORDERS
	713.1 - ARTHROPATHY ASSOCIATED WITH GASTROINTESTINAL CONDITIONS OTHER THAN INFECTIONS
	713.2 - ARTHROPATHY ASSOCIATED WITH HEMATOLOGICAL DISORDERS
	713.3 - ARTHROPATHY ASSOCIATED WITH DERMATOLOGICAL DISORDERS
	713.4 - ARTHROPATHY ASSOCIATED WITH RESPIRATORY DISORDERS
	713.5 - ARTHROPATHY ASSOCIATED WITH NEUROLOGICAL DISORDERS
	713.6 - ARTHROPATHY ASSOCIATED WITH HYPERSENSITIVITY REACTION
	713.7 - OTHER GENERAL DISEASES WITH ARTICULAR INVOLVEMENT
	713.8 - ARTHROPATHY ASSOCIATED WITH OTHER CONDITIONS CLASSIFIABLE ELSEWHERE
	714.0 - RHEUMATOID ARTHRITIS
	714.1 - FELTY'S SYNDROME
	714.2 - OTHER RHEUMATOID ARTHRITIS WITH VISCERAL OR SYSTEMIC INVOLVEMENT
	714.3 - JUVENILE CHRONIC POLYARTHRITIS
	714.31 - ACUTE POLYARTICULAR JUVENILE RHEUMATOID ARTHRITIS
	714.32 - PAUCIARTICULAR JUVENILE RHEUMATOID ARTHRITIS
	714.33 - MONOARTICULAR JUVENILE RHEUMATOID ARTHRITIS
	714.4 - CHRONIC POSTRHEUMATIC ARTHROPATHY
	714.81 - RHEUMATOID LUNG
	714.89 - OTHER SPECIFIED INFLAMMATORY POLYARTHROPATHIES
	714.9 - UNSPECIFIED INFLAMMATORY POLYARTHROPATHY
	715.00 - OSTEOARTHROSIS GENERALIZED INVOLVING UNSPECIFIED SITE
	715.04 - OSTEOARTHROSIS GENERALIZED INVOLVING HAND
	715.09 - OSTEOARTHROSIS GENERALIZED INVOLVING MULTIPLE SITES
	715.1 - OSTEOARTHROSIS LOCALIZED PRIMARY
	715.11 - OSTEOARTHROSIS LOCALIZED PRIMARY INVOLVING SHOULDER REGION
	715.12 - OSTEOARTHROSIS LOCALIZED PRIMARY INVOLVING UPPER ARM
	715.13 - OSTEOARTHROSIS LOCALIZED PRIMARY INVOLVING FOREARM
	715.14 - OSTEOARTHROSIS LOCALIZED PRIMARY INVOLVING HAND
	715.15 - OSTEOARTHROSIS LOCALIZED PRIMARY INVOLVING PELVIC REGION AND THIGH
	715.16 - OSTEOARTHROSIS LOCALIZED PRIMARY INVOLVING LOWER LEG
	715.17 - OSTEOARTHROSIS LOCALIZED PRIMARY INVOLVING ANKLE AND FOOT
	715.18 - OSTEOARTHROSIS LOCALIZED PRIMARY INVOLVING OTHER SPECIFIED SITES
	715.2 - OSTEOARTHROSIS LOCALIZED SECONDARY
	715.21 - OSTEOARTHROSIS LOCALIZED SECONDARY INVOLVING SHOULDER REGION
	715.22 - OSTEOARTHROSIS LOCALIZED SECONDARY INVOLVING UPPER ARM
	715.23 - OSTEOARTHROSIS LOCALIZED SECONDARY INVOLVING FOREARM
	715.24 - OSTEOARTHROSIS LOCALIZED SECONDARY INVOLVING HAND
	715.25 - OSTEOARTHROSIS LOCALIZED SECONDARY INVOLVING PELVIC REGION AND THIGH
	715.26 - OSTEOARTHROSIS LOCALIZED SECONDARY INVOLVING LOWER LEG
	715.27 - OSTEOARTHROSIS LOCALIZED SECONDARY INVOLVING ANKLE AND FOOT
	715.28 - OSTEOARTHROSIS LOCALIZED SECONDARY INVOLVING OTHER SPECIFIED SITES
	715.3 - OSTEOARTHROSIS LOCALIZED NOT SPECIFIED WHETHER PRIMARY OR SECONDARY
	715.31 - OSTEOARTHROSIS LOCALIZED NOT SPECIFIED WHETHER PRIMARY OR SECONDARY INVOLVING SHOULDER REGION
	715.32 - OSTEOARTHROSIS LOCALIZED NOT SPECIFIED WHETHER PRIMARY OR SECONDARY INVOLVING UPPER ARM
	715.33 - OSTEOARTHROSIS LOCALIZED NOT SPECIFIED WHETHER PRIMARY OR SECONDARY INVOLVING FOREARM
	715.34 - OSTEOARTHROSIS LOCALIZED NOT SPECIFIED WHETHER PRIMARY OR SECONDARY INVOLVING HAND
	715.35 - OSTEOARTHROSIS LOCALIZED NOT SPECIFIED WHETHER PRIMARY OR SECONDARY INVOLVING PELVIC REGION AND THIGH
	715.36 - OSTEOARTHROSIS LOCALIZED NOT SPECIFIED WHETHER PRIMARY OR SECONDARY INVOLVING LOWER LEG
	715.37 - OSTEOARTHROSIS LOCALIZED NOT SPECIFIED WHETHER PRIMARY OR SECONDARY INVOLVING ANKLE AND FOOT
	715.38 - OSTEOARTHROSIS LOCALIZED NOT SPECIFIED WHETHER PRIMARY OR SECONDARY INVOLVING OTHER SPECIFIED SITES
	715.8 - OSTEOARTHROSIS INVOLVING OR WITH MENTION OF MORE THAN ONE SITE BUT NOT SPECIFIED AS GENERALIZED
	715.89 - OSTEOARTHROSIS INVOLVING OR WITH MULTIPLE SITES BUT NOT SPECIFIED AS GENERALIZED
	715.9 - OSTEOARTHROSIS UNSPECIFIED WHETHER GENERALIZED OR LOCALIZED
	715.91 - OSTEOARTHROSIS UNSPECIFIED WHETHER GENERALIZED OR LOCALIZED INVOLVING SHOULDER REGION
	715.92 - OSTEOARTHROSIS UNSPECIFIED WHETHER GENERALIZED OR LOCALIZED INVOLVING UPPER ARM
	715.93 - OSTEOARTHROSIS UNSPECIFIED WHETHER GENERALIZED OR LOCALIZED INVOLVING FOREARM
	715.94 - OSTEOARTHROSIS UNSPECIFIED WHETHER GENERALIZED OR LOCALIZED INVOLVING HAND
	715.95 - OSTEOARTHROSIS UNSPECIFIED WHETHER GENERALIZED OR LOCALIZED INVOLVING PELVIC REGION AND THIGH
	715.96 - OSTEOARTHROSIS UNSPECIFIED WHETHER GENERALIZED OR LOCALIZED INVOLVING LOWER LEG
	715.97 - OSTEOARTHROSIS UNSPECIFIED WHETHER GENERALIZED OR LOCALIZED INVOLVING ANKLE AND FOOT
	715.98 - OSTEOARTHROSIS UNSPECIFIED WHETHER GENERALIZED OR LOCALIZED INVOLVING OTHER SPECIFIED SITES
	716.00 - KASCHIN-BECK DISEASE SITE UNSPECIFIED
	716.01 - KASCHIN-BECK DISEASE INVOLVING SHOULDER REGION
	716.02 - KASCHIN-BECK DISEASE INVOLVING UPPER ARM
	716.03 - KASCHIN-BECK DISEASE INVOLVING FOREARM
	716.04 - KASCHIN-BECK DISEASE INVOLVING HAND
	716.05 - KASCHIN-BECK DISEASE INVOLVING PELVIC REGION AND THIGH
	716.06 - KASCHIN-BECK DISEASE INVOLVING LOWER LEG
	716.07 - KASCHIN-BECK DISEASE INVOLVING ANKLE AND FOOT
	716.08 - KASCHIN-BECK DISEASE INVOLVING OTHER SPECIFIED SITES
	716.09 - KASCHIN-BECK DISEASE INVOLVING MULTIPLE SITES
	716.1 - TRAUMATIC ARTHROPATHY
	716.11 - TRAUMATIC ARTHROPATHY INVOLVING SHOULDER REGION
	716.12 - TRAUMATIC ARTHROPATHY INVOLVING UPPER ARM
	716.13 - TRAUMATIC ARTHROPATHY INVOLVING FOREARM
	716.14 - TRAUMATIC ARTHROPATHY INVOLVING HAND
	716.15 - TRAUMATIC ARTHROPATHY INVOLVING PELVIC REGION AND THIGH
	716.16 - TRAUMATIC ARTHROPATHY INVOLVING LOWER LEG
	716.17 - TRAUMATIC ARTHROPATHY INVOLVING ANKLE AND FOOT
	716.18 - TRAUMATIC ARTHROPATHY INVOLVING OTHER SPECIFIED SITES
	716.19 - TRAUMATIC ARTHROPATHY INVOLVING MULTIPLE SITES
	716.2 - ALLERGIC ARTHRITIS
	716.21 - ALLERGIC ARTHRITIS INVOLVING SHOULDER REGION
	716.22 - ALLERGIC ARTHRITIS INVOLVING UPPER ARM
	716.23 - ALLERGIC ARTHRITIS INVOLVING FOREARM
	716.24 - ALLERGIC ARTHRITIS INVOLVING HAND
	716.25 - ALLERGIC ARTHRITIS INVOLVING PELVIC REGION AND THIGH
	716.26 - ALLERGIC ARTHRITIS INVOLVING LOWER LEG
	716.27 - ALLERGIC ARTHRITIS INVOLVING ANKLE AND FOOT
	716.28 - ALLERGIC ARTHRITIS INVOLVING OTHER SPECIFIED SITES
	716.29 - ALLERGIC ARTHRITIS INVOLVING MULTIPLE SITES
	716.3 - CLIMACTERIC ARTHRITIS
	716.31 - CLIMACTERIC ARTHRITIS INVOLVING SHOULDER REGION
	716.32 - CLIMACTERIC ARTHRITIS INVOLVING UPPER ARM
	716.33 - CLIMACTERIC ARTHRITIS INVOLVING FOREARM
	716.34 - CLIMACTERIC ARTHRITIS INVOLVING HAND
	716.35 - CLIMACTERIC ARTHRITIS INVOLVING PELVIC REGION AND THIGH
	716.36 - CLIMACTERIC ARTHRITIS INVOLVING LOWER LEG
	716.37 - CLIMACTERIC ARTHRITIS INVOLVING ANKLE AND FOOT
	716.38 - CLIMACTERIC ARTHRITIS INVOLVING OTHER SPECIFIED SITES
	716.39 - CLIMACTERIC ARTHRITIS INVOLVING MULTIPLE SITES
	716.4 - TRANSIENT ARTHROPATHY
	716.41 - TRANSIENT ARTHROPATHY INVOLVING SHOULDER REGION
	716.42 - TRANSIENT ARTHROPATHY INVOLVING UPPER ARM
	716.43 - TRANSIENT ARTHROPATHY INVOLVING FOREARM
	716.44 - TRANSIENT ARTHROPATHY INVOLVING HAND
	716.45 - TRANSIENT ARTHROPATHY INVOLVING PELVIC REGION AND THIGH
	716.46 - TRANSIENT ARTHROPATHY INVOLVING LOWER LEG
	716.47 - TRANSIENT ARTHROPATHY INVOLVING ANKLE AND FOOT
	716.48 - TRANSIENT ARTHROPATHY INVOLVING OTHER SPECIFIED SITES
	716.49 - TRANSIENT ARTHROPATHY INVOLVING MULTIPLE SITES
	716.5 - UNSPECIFIED POLYARTHROPATHY OR POLYARTHRITIS
	716.51 - UNSPECIFIED POLYARTHROPATHY OR POLYARTHRITIS INVOLVING SHOULDER REGION
	716.52 - UNSPECIFIED POLYARTHROPATHY OR POLYARTHRITIS INVOLVING UPPER ARM
	716.53 - UNSPECIFIED POLYARTHROPATHY OR POLYARTHRITIS INVOLVING FOREARM
	716.54 - UNSPECIFIED POLYARTHROPATHY OR POLYARTHRITIS INVOLVING HAND
	716.55 - UNSPECIFIED POLYARTHROPATHY OR POLYARTHRITIS INVOLVING PELVIC REGION AND THIGH
	716.56 - UNSPECIFIED POLYARTHROPATHY OR POLYARTHRITIS INVOLVING LOWER LEG
	716.57 - UNSPECIFIED POLYARTHROPATHY OR POLYARTHRITIS INVOLVING ANKLE AND FOOT
	716.58 - UNSPECIFIED POLYARTHROPATHY OR POLYARTHRITIS INVOLVING OTHER SPECIFIED SITES
	716.59 - UNSPECIFIED POLYARTHROPATHY OR POLYARTHRITIS INVOLVING MULTIPLE SITES
	716.6 - UNSPECIFIED MONOARTHRITIS
	716.61 - UNSPECIFIED MONOARTHRITIS INVOLVING SHOULDER REGION
	716.62 - UNSPECIFIED MONOARTHRITIS INVOLVING UPPER ARM
	716.63 - UNSPECIFIED MONOARTHRITIS INVOLVING FOREARM
	716.64 - UNSPECIFIED MONOARTHRITIS INVOLVING HAND
	716.65 - UNSPECIFIED MONOARTHRITIS INVOLVING PELVIC REGION AND THIGH
	716.66 - UNSPECIFIED MONOARTHRITIS INVOLVING LOWER LEG
	716.67 - UNSPECIFIED MONOARTHRITIS INVOLVING ANKLE AND FOOT
	716.68 - UNSPECIFIED MONOARTHRITIS INVOLVING OTHER SPECIFIED SITES
	716.8 - OTHER SPECIFIED ARTHROPATHY
	716.81 - OTHER SPECIFIED ARTHROPATHY INVOLVING SHOULDER REGION
	716.82 - OTHER SPECIFIED ARTHROPATHY INVOLVING UPPER ARM
	716.83 - OTHER SPECIFIED ARTHROPATHY INVOLVING FOREARM
	716.84 - OTHER SPECIFIED ARTHROPATHY INVOLVING HAND
	716.85 - OTHER SPECIFIED ARTHROPATHY INVOLVING PELVIC REGION AND THIGH
	716.86 - OTHER SPECIFIED ARTHROPATHY INVOLVING LOWER LEG
	716.87 - OTHER SPECIFIED ARTHROPATHY INVOLVING ANKLE AND FOOT
	716.88 - OTHER SPECIFIED ARTHROPATHY INVOLVING OTHER SPECIFIED SITES
	716.89 - OTHER SPECIFIED ARTHROPATHY INVOLVING MULTIPLE SITES
	716.9 - UNSPECIFIED ARTHROPATHY
	716.91 - UNSPECIFIED ARTHROPATHY INVOLVING SHOULDER REGION
	716.92 - UNSPECIFIED ARTHROPATHY INVOLVING UPPER ARM
	716.93 - UNSPECIFIED ARTHROPATHY INVOLVING FOREARM
	716.94 - UNSPECIFIED ARTHROPATHY INVOLVING HAND
	716.95 - UNSPECIFIED ARTHROPATHY INVOLVING PELVIC REGION AND THIGH
	716.96 - UNSPECIFIED ARTHROPATHY INVOLVING LOWER LEG
	716.97 - UNSPECIFIED ARTHROPATHY INVOLVING ANKLE AND FOOT
	716.98 - UNSPECIFIED ARTHROPATHY INVOLVING OTHER SPECIFIED SITES
	716.99 - UNSPECIFIED ARTHROPATHY INVOLVING MULTIPLE SITES
	717.0 - OLD BUCKET HANDLE TEAR OF MEDIAL MENISCUS
	717.00
	717.1 - DERANGEMENT OF ANTERIOR HORN OF MEDIAL MENISCUS
	717.2 - DERANGEMENT OF POSTERIOR HORN OF MEDIAL MENISCUS
	717.3 - OTHER AND UNSPECIFIED DERANGEMENT OF MEDIAL MENISCUS
	717.4 - DERANGEMENT OF LATERAL MENISCUS
	717.41 - BUCKET HANDLE TEAR OF LATERAL MENISCUS
	717.42 - DERANGEMENT OF ANTERIOR HORN OF LATERAL MENISCUS
	717.43 - DERANGEMENT OF POSTERIOR HORN OF LATERAL MENISCUS
	717.49 - OTHER DERANGEMENT OF LATERAL MENISCUS
	717.5 - DERANGEMENT OF MENISCUS NOT ELSEWHERE CLASSIFIED
	717.6 - LOOSE BODY IN KNEE
	717.7 - CHONDROMALACIA OF PATELLA
	717.81 - OLD DISRUPTION OF LATERAL COLLATERAL LIGAMENT
	717.82 - OLD DISRUPTION OF MEDIAL COLLATERAL LIGAMENT
	717.83 - OLD DISRUPTION OF ANTERIOR CRUCIATE LIGAMENT
	717.84 - OLD DISRUPTION OF POSTERIOR CRUCIATE LIGAMENT
	717.85 - OLD DISRUPTION OF OTHER LIGAMENTS OF KNEE
	717.89 - OTHER INTERNAL DERANGEMENT OF KNEE
	717.9 - UNSPECIFIED INTERNAL DERANGEMENT OF KNEE
	718.00 - ARTICULAR CARTILAGE DISORDER SITE UNSPECIFIED
	718.01 - ARTICULAR CARTILAGE DISORDER INVOLVING SHOULDER REGION
	718.02 - ARTICULAR CARTILAGE DISORDER INVOLVING UPPER ARM
	718.03 - ARTICULAR CARTILAGE DISORDER INVOLVING FOREARM
	718.04 - ARTICULAR CARTILAGE DISORDER INVOLVING HAND
	718.05 - ARTICULAR CARTILAGE DISORDER INVOLVING PELVIC REGION AND THIGH
	718.07 - ARTICULAR CARTILAGE DISORDER INVOLVING ANKLE AND FOOT
	718.08 - ARTICULAR CARTILAGE DISORDER INVOLVING OTHER SPECIFIED SITES
	718.09 - ARTICULAR CARTILAGE DISORDER INVOLVING MULTIPLE SITES
	718.1 - LOOSE BODY IN JOINT
	718.11 - LOOSE BODY IN JOINT OF SHOULDER REGION
	718.12 - LOOSE BODY IN UPPER ARM JOINT
	718.13 - LOOSE BODY IN FOREARM JOINT
	718.14 - LOOSE BODY IN HAND JOINT
	718.15 - LOOSE BODY IN JOINT OF PELVIC REGION AND THIGH
	718.17 - LOOSE BODY IN ANKLE AND FOOT JOINT
	718.18 - LOOSE BODY IN JOINT OF OTHER SPECIFIED SITES
	718.19 - LOOSE BODY IN JOINT OF MULTIPLE SITES
	718.2 - PATHOLOGICAL DISLOCATION
	718.21 - PATHOLOGICAL DISLOCATION OF JOINT OF SHOULDER REGION
	718.22 - PATHOLOGICAL DISLOCATION OF UPPER ARM JOINT
	718.23 - PATHOLOGICAL DISLOCATION OF FOREARM JOINT
	718.24 - PATHOLOGICAL DISLOCATION OF HAND JOINT
	718.25 - PATHOLOGICAL DISLOCATION OF JOINT OF PELVIC REGION AND THIGH
	718.26 - PATHOLOGICAL DISLOCATION OF JOINT OF LOWER LEG
	718.27 - PATHOLOGICAL DISLOCATION OF ANKLE AND FOOT JOINT
	718.28 - PATHOLOGICAL DISLOCATION OF JOINT OF OTHER SPECIFIED SITES
	718.29 - PATHOLOGICAL DISLOCATION OF JOINT OF MULTIPLE SITES
	718.3 - RECURRENT DISLOCATION OF JOINT
	718.31 - RECURRENT DISLOCATION OF JOINT OF SHOULDER REGION
	718.32 - RECURRENT DISLOCATION OF UPPER ARM JOINT
	718.33 - RECURRENT DISLOCATION OF FOREARM JOINT
	718.34 - RECURRENT DISLOCATION OF HAND JOINT
	718.35 - RECURRENT DISLOCATION OF JOINT OF PELVIC REGION AND THIGH
	718.36 - RECURRENT DISLOCATION OF LOWER LEG JOINT
	718.37 - RECURRENT DISLOCATION OF ANKLE AND FOOT JOINT
	718.38 - RECURRENT DISLOCATION OF JOINT OF OTHER SPECIFIED SITES
	718.39 - RECURRENT DISLOCATION OF JOINT OF MULTIPLE SITES
	718.5 - ANKYLOSIS OF JOINT
	718.51 - ANKYLOSIS OF JOINT OF SHOULDER REGION
	718.52 - ANKYLOSIS OF UPPER ARM JOINT
	718.53 - ANKYLOSIS OF FOREARM JOINT
	718.54 - ANKYLOSIS OF HAND JOINT
	718.55 - ANKYLOSIS OF JOINT OF PELVIC REGION AND THIGH
	718.56 - ANKYLOSIS OF LOWER LEG JOINT
	718.57 - ANKYLOSIS OF ANKLE AND FOOT JOINT
	718.58 - ANKYLOSIS OF JOINT OF OTHER SPECIFIED SITES
	718.59 - ANKYLOSIS OF JOINT OF MULTIPLE SITES
	718.6 - UNSPECIFIED INTRAPELVIC PROTRUSION OF ACETABULUM
	718.65 - UNSPECIFIED INTRAPELVIC PROTRUSION OF ACETABULUM PELVIC REGION AND THIGH
	718.7 - DEVELOPMENTAL DISLOCATION OF JOINT
	718.71 - DEVELOPMENTAL DISLOCATION OF JOINT SHOULDER REGION
	718.72 - DEVELOPMENTAL DISLOCATION OF JOINT UPPER ARM
	718.73 - DEVELOPMENTAL DISLOCATION OF JOINT FOREARM
	718.74 - DEVELOPMENTAL DISLOCATION OF JOINT HAND
	718.75 - DEVELOPMENTAL DISLOCATION OF JOINT PELVIC REGION AND THIGH
	718.76 - DEVELOPMENTAL DISLOCATION OF JOINT LOWER LEG
	718.77 - DEVELOPMENTAL DISLOCATION OF JOINT ANKLE AND FOOT
	718.78 - DEVELOPMENTAL DISLOCATION OF JOINT OTHER SPECIFIED SITE
	718.79 - DEVELOPMENTAL DISLOCATION OF JOINT MULTIPLE SITES
	718.8 - OTHER JOINT DERANGEMENT NOT ELSEWHERE CLASSIFIED
	718.81 - OTHER JOINT DERANGEMENT NOT ELSEWHERE CLASSIFIED INVOLVING SHOULDER REGION
	718.82 - OTHER JOINT DERANGEMENT NOT ELSEWHERE CLASSIFIED INVOLVING UPPER ARM
	718.83 - OTHER JOINT DERANGEMENT NOT ELSEWHERE CLASSIFIED INVOLVING FOREARM
	718.84 - OTHER JOINT DERANGEMENT NOT ELSEWHERE CLASSIFIED INVOLVING HAND
	718.85 - OTHER JOINT DERANGEMENT NOT ELSEWHERE CLASSIFIED INVOLVING PELVIC REGION AND THIGH
	718.86 - OTHER JOINT DERANGEMENT NOT ELSEWHERE CLASSIFIED INVOLVING LOWER LEG
	718.87 - OTHER JOINT DERANGEMENT NOT ELSEWHERE CLASSIFIED INVOLVING ANKLE AND FOOT
	718.88 - OTHER JOINT DERANGEMENT NOT ELSEWHERE CLASSIFIED INVOLVING OTHER SPECIFIED SITES
	718.89 - OTHER JOINT DERANGEMENT NOT ELSEWHERE CLASSIFIED INVOLVING MULTIPLE SITES
	718.9 - UNSPECIFIED DERANGEMENT OF JOINT
	718.91 - UNSPECIFIED DERANGEMENT OF JOINT OF SHOULDER REGION
	718.92 - UNSPECIFIED DERANGEMENT OF UPPER ARM JOINT
	718.93 - UNSPECIFIED DERANGEMENT OF FOREARM JOINT
	718.94 - UNSPECIFIED DERANGEMENT OF HAND JOINT
	718.95 - UNSPECIFIED DERANGEMENT OF JOINT OF PELVIC REGION AND THIGH
	718.97 - UNSPECIFIED DERANGEMENT OF ANKLE AND FOOT JOINT
	718.98 - UNSPECIFIED DERANGEMENT OF JOINT OF OTHER SPECIFIED SITES
	718.99 - UNSPECIFIED DERANGEMENT OF JOINT OF MULTIPLE SITES
	719.00 - EFFUSION OF JOINT SITE UNSPECIFIED
	719.01 - EFFUSION OF JOINT OF SHOULDER REGION
	719.02 - EFFUSION OF UPPER ARM JOINT
	719.03 - EFFUSION OF FOREARM JOINT
	719.04 - EFFUSION OF HAND JOINT
	719.05 - EFFUSION OF JOINT OF PELVIC REGION AND THIGH
	719.06 - EFFUSION OF LOWER LEG JOINT
	719.07 - EFFUSION OF ANKLE AND FOOT JOINT
	719.08 - EFFUSION OF JOINT OF OTHER SPECIFIED SITES
	719.09 - EFFUSION OF JOINT OF MULTIPLE SITES
	719.1 - HEMARTHROSIS
	719.11 - HERARTHROSIS INVOLVING SHOULDER REGION
	719.12 - HEMARTHORSIS INVOLVING UPPER ARM
	719.13 - HEMARTHROSIS INVOLVING FOREARM
	719.14 - HEMARTHROSIS INVOLVING HAND
	719.15 - HEMARTHROSIS INVOLVING PELVIC REGION AND THIGH
	719.16 - HEMARTHROSIS INVOLVING LOWER LEG
	719.17 - HEMARTHROSIS INVOLVING ANKLE AND FOOT
	719.18 - HEMARTHROSIS INVOLVING OTHER SPECIFIED SITES
	719.19 - HEMARTHROSIS INVOLVING MULTIPLE SITES
	719.2 - VILLONODULAR SYNOVITIS
	719.21 - VILLONODULAR SYNOVITIS INVOLVING SHOULDER REGION
	719.22 - VILLONODULAR SYNOVITIS INVOLVING UPPER ARM
	719.23 - VILLONODULAR SYNOVITIS INVOLVING FOREARM
	719.24 - VILLONODULAR SYNOVITIS INVOLVING HAND
	719.25 - VILLONODULAR SYNOVITIS INVOLVING PELVIC REGION AND THIGH
	719.26 - VILLONODULAR SYNOVITIS INVOLVING LOWER LEG
	719.27 - VILLONODULAR SYNOVITIS INVOLVING ANKLE AND FOOT
	719.28 - VILLONODULAR SYNOVITIS INVOLVING OTHER SPECIFIED SITES
	719.29 - VILLONODULAR SYNOVITIS INVOLVING MULTIPLE SITES
	719.3 - PALINDROMIC RHEUMATISM
	719.31 - PALINDROMIC RHEUMATISM INVOLVING SHOULDER REGION
	719.32 - PALINDROMIC RHEUMATISM INVOLVING UPPER ARM
	719.33 - PALINDROMIC RHEUMATISM INVOLVING FOREARM
	719.34 - PALINDROMIC RHEUMATISM INVOLVING HAND
	719.35 - PALINDROMIC RHEUMATISM INVOLVING PELVIC REGION AND THIGH
	719.36 - PALINDROMIC RHEUMATISM INVOLVING LOWER LEG
	719.37 - PALINDROMIC RHEUMATISM INVOLVING ANKLE AND FOOT
	719.38 - PALINDROMIC RHEUMATISM INVOLVING OTHER SPECIFIED SITES
	719.39 - PALINDROMIC RHEUMATISM INVOLVING MULTIPLE SITES
	719.4 - PAIN IN JOINT
	719.41 - PAIN IN JOINT INVOLVING SHOULDER REGION
	719.42 - PAIN IN JOINT INVOLVING UPPER ARM
	719.43 - PAIN IN JOINT INVOLVING FOREARM
	719.44 - PAIN IN JOINT INVOLVING HAND
	719.45 - PAIN IN JOINT INVOLVING PELVIC REGION AND THIGH
	719.46 - PAIN IN JOINT INVOLVING LOWER LEG
	719.47 - PAIN IN JOINT INVOLVING ANKLE AND FOOT
	719.48 - PAIN IN JOINT INVOLVING OTHER SPECIFIED SITES
	719.49 - PAIN IN JOINT INVOLVING MULTIPLE SITES
	719.5 - STIFFNESS OF JOINT NOT ELSEWHERE CLASSIFIED
	719.51 - STIFFNESS OF JOINT NOT ELSEWHERE CLASSIFIED INVOLVING SHOULDER REGION
	719.52 - STIFFNESS OF JOINT NOT ELSEWHERE CLASSIFIED INVOLVING UPPER ARM
	719.53 - STIFFNESS OF JOINT NOT ELSEWHERE CLASSIFIED INVOLVING FOREARM
	719.54 - STIFFNESS OF JOINT NOT ELSEWHERE CLASSIFIED INVOLVING HAND
	719.55 - STIFFNESS OF JOINT NOT ELSEWHERE CLASSIFIED INVOLVING PELVIC REGION AND THIGH
	719.56 - STIFFNESS OF JOINT NOT ELSEWHERE CLASSIFIED INVOLVING LOWER LEG
	719.57 - STIFFNESS OF JOINT NOT ELSEWHERE CLASSIFIED INVOLVING ANKLE AND FOOT
	719.58 - STIFFNESS OF JOINT NOT ELSEWHERE CLASSIFIED INVOLVING OTHER SPECIFIED SITES
	719.59 - STIFFNESS OF JOINT NOT ELSEWHERE CLASSIFIED INVOLVING MULTIPLE SITES
	719.6 - OTHER SYMPTOMS REFERABLE TO JOINT
	719.61 - OTHER SYMPTOMS REFERABLE TO JOINT OF SHOULDER REGION
	719.62 - OTHER SYMPTOMS REFERABLE TO UPPER ARM JOINT
	719.63 - OTHER SYMPTOMS REFERABLE TO FOREARM JOINT
	719.64 - OTHER SYMPTOMS REFERABLE TO HAND JOINT
	719.65 - OTHER SYMPTOMS REFERABLE TO JOINT OF PELVIC REGION AND THIGH
	719.66 - OTHER SYMPTOMS REFERABLE TO LOWER LEG JOINT
	719.67 - OTHER SYMPTOMS REFERABLE TO ANKLE AND FOOT JOINT
	719.68 - OTHER SYMPTOMS REFERABLE TO JOINT OF OTHER SPECIFIED SITES
	719.69 - OTHER SYMPTOMS REFERABLE TO JOINT OF MULTIPLE SITES
	719.7 - DIFFICULTY IN WALKING
	719.8 - OTHER SPECIFIED DISORDERS OF JOINT
	719.81 - OTHER SPECIFIED DISORDERS OF JOINT OF SHOULDER REGION
	719.82 - OTHER SPECIFIED DISORDERS OF UPPER ARM JOINT
	719.83 - OTHER SPECIFIED DISORDERS OF FOREARM JOINT
	719.84 - OTHER SPECIFIED DISORDERS OF HAND JOINT
	719.85 - OTHER SPECIFIED DISORDERS OF JOINT OF PELVIC REGION AND THIGH
	719.86 - OTHER SPECIFIED DISORDERS OF LOWER LEG JOINT
	719.87 - OTHER SPECIFIED DISORDERS OF ANKLE AND FOOT JOINT
	719.88 - OTHER SPECIFIED DISORDERS OF JOINT OF OTHER SPECIFIED SITES
	719.89 - OTHER SPECIFIED DISORDERS OF JOINT OF MULTIPLE SITES
	719.9 - UNSPECIFIED DISORDER OF JOINT
	719.91 - UNSPECIFIED DISORDER OF JOINT OF SHOULDER REGION
	719.92 - UNSPECIFIED DISORDER OF UPPER ARM JOINT
	719.93 - UNSPECIFIED DISORDER OF FOREARM JOINT
	719.94 - UNSPECIFIED DISORDER OF HAND JOINT
	719.95 - UNSPECIFIED DISORDER OF JOINT OF PELVIC REGION AND THIGH
	719.96 - UNSPECIFIED DISORDER OF LOWER LEG JOINT
	719.97 - UNSPECIFIED DISORDER OF ANKLE AND FOOT JOINT
	719.98 - UNSPECIFIED JOINT DISORDER OF OTHER SPECIFIED SITES
	719.99 - UNSPECIFIED JOINT DISORDER OF MULTIPLE SITES
	720.0 - ANKYLOSING SPONDYLITIS
	V13.4 - PERSONAL HISTORY OF ARTHRITIS
Back pain
This event measure was defined as occurring when any of the following criteria were met:
	The occurrence of Inpatient Confinement with the following attributes:
	Diagnosis Code (Any Position), ICD-9 is any of: { "720.1", "720.2", "720.81", "720.89", "720.9", "721.0", "721.1", "721.2", "721.3", "721.41", "721.42", "721.5", "721.6", "721.7", "721.8", "721.90", "721.91", "722.0", "722.10", "722.11", "722.2", "722.30", "722.31", "722.32", "722.39", "722.4", "722.51", "722.52", "722.6", "722.70", "722.71", "722.72", "722.73", "722.80", "722.81", "722.82", "722…
	720.1 - SPINAL ENTHESOPATHY
	720.2 - SACROILIITIS NOT ELSEWHERE CLASSIFIED
	720.81 - INFLAMMATORY SPONDYLOPATHIES IN DISEASES CLASSIFIED ELSEWHERE
	720.89 - OTHER INFLAMMATORY SPONDYLOPATHIES
	720.9 - UNSPECIFIED INFLAMMATORY SPONDYLOPATHY
	721.0 - CERVICAL SPONDYLOSIS WITHOUT MYELOPATHY
	721.1 - CERVICAL SPONDYLOSIS WITH MYELOPATHY
	721.2 - THORACIC SPONDYLOSIS WITHOUT MYELOPATHY
	721.3 - LUMBOSACRAL SPONDYLOSIS WITHOUT MYELOPATHY
	721.41 - SPONDYLOSIS WITH MYELOPATHY THORACIC REGION
	721.42 - SPONDYLOSIS WITH MYELOPATHY LUMBAR REGION
	721.5 - KISSING SPINE
	721.6 - ANKYLOSING VERTEBRAL HYPEROSTOSIS
	721.7 - TRAUMATIC SPONDYLOPATHY
	721.8 - OTHER ALLIED DISORDERS OF SPINE
	721.90 - SPONDYLOSIS OF UNSPECIFIED SITE WITHOUT MYELOPATHY
	721.91 - SPONDYLOSIS OF UNSPECIFIED SITE WITH MYELOPATHY
	722.0 - DISPLACEMENT OF CERVICAL INTERVERTEBRAL DISC WITHOUT MYELOPATHY
	722.10 - DISPLACEMENT OF LUMBAR INTERVERTEBRAL DISC WITHOUT MYELOPATHY
	722.11 - DISPLACEMENT OF THORACIC INTERVERTEBRAL DISC WITHOUT MYELOPATHY
	722.2 - DISPLACEMENT OF INTERVERTEBRAL DISC SITE UNSPECIFIED WITHOUT MYELOPATHY
	722.30 - SCHMORL'S NODES OF UNSPECIFIED REGION
	722.31 - SCHMORL'S NODES OF THORACIC REGION
	722.32 - SCHMORL'S NODES OF LUMBAR REGION
	722.39 - SCHMORL'S NODES OF OTHER SPINAL REGION
	722.4 - DEGENERATION OF CERVICAL INTERVERTEBRAL DISC
	722.51 - DEGENERATION OF THORACIC OR THORACOLUMBAR INTERVERTEBRAL DISC
	722.52 - DEGENERATION OF LUMBAR OR LUMBOSACRAL INTERVERTEBRAL DISC
	722.6 - DEGENERATION OF INTERVERTEBRAL DISC SITE UNSPECIFIED
	722.70 - INTERVERTEBRAL DISC DISORDER WITH MYELOPATHY UNSPECIFIED REGION
	722.71 - INTERVERTEBRAL DISC DISORDER WITH MYELOPATHY CERVICAL REGION
	722.72 - INTERVERTEBRAL DISC DISORDER WITH MYELOPATHY THORACIC REGION
	722.73 - INTERVERTEBRAL DISC DISORDER WITH MYELOPATHY LUMBAR REGION
	722.80 - POSTLAMINECTOMY SYNDROME OF UNSPECIFIED REGION
	722.81 - POSTLAMINECTOMY SYNDROME OF CERVICAL REGION
	722.82 - POSTLAMINECTOMY SYNDROME OF THORACIC REGION
	722.83 - POSTLAMINECTOMY SYNDROME OF LUMBAR REGION
	722.90 - OTHER AND UNSPECIFIED DISC DISORDER OF UNSPECIFIED REGION
	722.91 - OTHER AND UNSPECIFIED DISC DISORDER OF CERVICAL REGION
	722.92 - OTHER AND UNSPECIFIED DISC DISORDER OF THORACIC REGION
	722.93 - OTHER AND UNSPECIFIED DISC DISORDER OF LUMBAR REGION
	723.0 - SPINAL STENOSIS IN CERVICAL REGION
	723.1 - CERVICALGIA
	723.2 - CERVICOCRANIAL SYNDROME
	723.3 - CERVICOBRACHIAL SYNDROME (DIFFUSE)
	723.5 - TORTICOLLIS UNSPECIFIED
	723.6 - PANNICULITIS SPECIFIED AS AFFECTING NECK
	723.7 - OSSIFICATION OF POSTERIOR LONGITUDINAL LIGAMENT IN CERVICAL REGION
	723.9 - UNSPECIFIED MUSCULOSKELETAL DISORDERS AND SYMPTOMS REFERABLE TO NECK
	724.00 - SPINAL STENOSIS OF UNSPECIFIED REGION
	724.01 - SPINAL STENOSIS OF THORACIC REGION
	724.02 - SPINAL STENOSIS OF LUMBAR REGION WITHOUT NEUROGENIC CLAUDICATION
	724.03 - SPINAL STENOSIS OF LUMBAR REGION WITH NEUROGENIC CLAUDICATION
	724.09 - SPINAL STENOSIS OF OTHER REGION
	724.1 - PAIN IN THORACIC SPINE
	724.2 - LUMBAGO
	724.3 - SCIATICA
	724.4 - THORACIC OR LUMBOSACRAL NEURITIS OR RADICULITIS UNSPECIFIED
	724.5 - BACKACHE UNSPECIFIED
	724.70 - UNSPECIFIED DISORDER OF COCCYX
	724.71 - HYPERMOBILITY OF COCCYX
	724.79 - OTHER DISORDERS OF COCCYX
	724.6 - DISORDERS OF SACRUM
	724.9 - OTHER UNSPECIFIED BACK DISORDERS
	724.8 - OTHER SYMPTOMS REFERABLE TO BACK
	756.10 - CONGENITAL ANOMALY OF SPINE UNSPECIFIED
	756.11 - CONGENITAL SPONDYLOLYSIS LUMBOSACRAL REGION
	756.12 - SPONDYLOLISTHESIS CONGENITAL
	756.13 - ABSENCE OF VERTEBRA CONGENITAL
	756.14 - HEMIVERTEBRA
	756.15 - FUSION OF SPINE (VERTEBRA) CONGENITAL
	756.16 - KLIPPEL-FEIL SYNDROME
	756.17 - SPINA BIFIDA OCCULTA
	756.19 - OTHER CONGENITAL ANOMALIES OF SPINE
	The occurrence of Medical Services with the following attributes:
	Diagnosis Code (Any Position), ICD-9 is any of: { "720.1", "720.2", "720.81", "720.89", "720.9", "721.0", "721.1", "721.2", "721.3", "721.41", "721.42", "721.5", "721.6", "721.7", "721.8", "721.90", "721.91", "722.0", "722.10", "722.11", "722.2", "722.30", "722.31", "722.32", "722.39", "722.4", "722.51", "722.52", "722.6", "722.70", "722.71", "722.72", "722.73", "722.80", "722.81", "722.82", "722…
	720.1 - SPINAL ENTHESOPATHY
	720.2 - SACROILIITIS NOT ELSEWHERE CLASSIFIED
	720.81 - INFLAMMATORY SPONDYLOPATHIES IN DISEASES CLASSIFIED ELSEWHERE
	720.89 - OTHER INFLAMMATORY SPONDYLOPATHIES
	720.9 - UNSPECIFIED INFLAMMATORY SPONDYLOPATHY
	721.0 - CERVICAL SPONDYLOSIS WITHOUT MYELOPATHY
	721.1 - CERVICAL SPONDYLOSIS WITH MYELOPATHY
	721.2 - THORACIC SPONDYLOSIS WITHOUT MYELOPATHY
	721.3 - LUMBOSACRAL SPONDYLOSIS WITHOUT MYELOPATHY
	721.41 - SPONDYLOSIS WITH MYELOPATHY THORACIC REGION
	721.42 - SPONDYLOSIS WITH MYELOPATHY LUMBAR REGION
	721.5 - KISSING SPINE
	721.6 - ANKYLOSING VERTEBRAL HYPEROSTOSIS
	721.7 - TRAUMATIC SPONDYLOPATHY
	721.8 - OTHER ALLIED DISORDERS OF SPINE
	721.90 - SPONDYLOSIS OF UNSPECIFIED SITE WITHOUT MYELOPATHY
	721.91 - SPONDYLOSIS OF UNSPECIFIED SITE WITH MYELOPATHY
	722.0 - DISPLACEMENT OF CERVICAL INTERVERTEBRAL DISC WITHOUT MYELOPATHY
	722.10 - DISPLACEMENT OF LUMBAR INTERVERTEBRAL DISC WITHOUT MYELOPATHY
	722.11 - DISPLACEMENT OF THORACIC INTERVERTEBRAL DISC WITHOUT MYELOPATHY
	722.2 - DISPLACEMENT OF INTERVERTEBRAL DISC SITE UNSPECIFIED WITHOUT MYELOPATHY
	722.30 - SCHMORL'S NODES OF UNSPECIFIED REGION
	722.31 - SCHMORL'S NODES OF THORACIC REGION
	722.32 - SCHMORL'S NODES OF LUMBAR REGION
	722.39 - SCHMORL'S NODES OF OTHER SPINAL REGION
	722.4 - DEGENERATION OF CERVICAL INTERVERTEBRAL DISC
	722.51 - DEGENERATION OF THORACIC OR THORACOLUMBAR INTERVERTEBRAL DISC
	722.52 - DEGENERATION OF LUMBAR OR LUMBOSACRAL INTERVERTEBRAL DISC
	722.6 - DEGENERATION OF INTERVERTEBRAL DISC SITE UNSPECIFIED
	722.70 - INTERVERTEBRAL DISC DISORDER WITH MYELOPATHY UNSPECIFIED REGION
	722.71 - INTERVERTEBRAL DISC DISORDER WITH MYELOPATHY CERVICAL REGION
	722.72 - INTERVERTEBRAL DISC DISORDER WITH MYELOPATHY THORACIC REGION
	722.73 - INTERVERTEBRAL DISC DISORDER WITH MYELOPATHY LUMBAR REGION
	722.80 - POSTLAMINECTOMY SYNDROME OF UNSPECIFIED REGION
	722.81 - POSTLAMINECTOMY SYNDROME OF CERVICAL REGION
	722.82 - POSTLAMINECTOMY SYNDROME OF THORACIC REGION
	722.83 - POSTLAMINECTOMY SYNDROME OF LUMBAR REGION
	722.90 - OTHER AND UNSPECIFIED DISC DISORDER OF UNSPECIFIED REGION
	722.91 - OTHER AND UNSPECIFIED DISC DISORDER OF CERVICAL REGION
	722.92 - OTHER AND UNSPECIFIED DISC DISORDER OF THORACIC REGION
	722.93 - OTHER AND UNSPECIFIED DISC DISORDER OF LUMBAR REGION
	723.0 - SPINAL STENOSIS IN CERVICAL REGION
	723.1 - CERVICALGIA
	723.2 - CERVICOCRANIAL SYNDROME
	723.3 - CERVICOBRACHIAL SYNDROME (DIFFUSE)
	723.5 - TORTICOLLIS UNSPECIFIED
	723.6 - PANNICULITIS SPECIFIED AS AFFECTING NECK
	723.7 - OSSIFICATION OF POSTERIOR LONGITUDINAL LIGAMENT IN CERVICAL REGION
	723.9 - UNSPECIFIED MUSCULOSKELETAL DISORDERS AND SYMPTOMS REFERABLE TO NECK
	724.00 - SPINAL STENOSIS OF UNSPECIFIED REGION
	724.01 - SPINAL STENOSIS OF THORACIC REGION
	724.02 - SPINAL STENOSIS OF LUMBAR REGION WITHOUT NEUROGENIC CLAUDICATION
	724.03 - SPINAL STENOSIS OF LUMBAR REGION WITH NEUROGENIC CLAUDICATION
	724.09 - SPINAL STENOSIS OF OTHER REGION
	724.1 - PAIN IN THORACIC SPINE
	724.2 - LUMBAGO
	724.3 - SCIATICA
	724.4 - THORACIC OR LUMBOSACRAL NEURITIS OR RADICULITIS UNSPECIFIED
	724.5 - BACKACHE UNSPECIFIED
	724.6 - DISORDERS OF SACRUM
	724.70 - UNSPECIFIED DISORDER OF COCCYX
	724.71 - HYPERMOBILITY OF COCCYX
	724.79 - OTHER DISORDERS OF COCCYX
	724.8 - OTHER SYMPTOMS REFERABLE TO BACK
	724.9 - OTHER UNSPECIFIED BACK DISORDERS
	756.10 - CONGENITAL ANOMALY OF SPINE UNSPECIFIED
	756.11 - CONGENITAL SPONDYLOLYSIS LUMBOSACRAL REGION
	756.12 - SPONDYLOLISTHESIS CONGENITAL
	756.13 - ABSENCE OF VERTEBRA CONGENITAL
	756.14 - HEMIVERTEBRA
	756.15 - FUSION OF SPINE (VERTEBRA) CONGENITAL
	756.16 - KLIPPEL-FEIL SYNDROME
	756.17 - SPINA BIFIDA OCCULTA
	756.19 - OTHER CONGENITAL ANOMALIES OF SPINE
Drug abuse excluding opioids
This event measure was defined as occurring when any of the following criteria were met:
	The occurrence of Inpatient Confinement with the following attributes:
	Diagnosis Code (Any Position), ICD-9 is any of: { "303", "303.0", "303.00", "303.01", "303.02", "303.03", "303.9", "303.90", "303.91", "303.92", "303.93", "304", "304.1", "304.10", "304.11", "304.12", "304.13", "304.2", "304.20", "304.21", "304.22", "304.23", "304.3", "304.30", "304.31", "304.32", "304.33", "304.4", "304.40", "304.41", "304.42", "304.43", "304.5", "304.50", "304.51", "304.52", "3…
	303 - ALCOHOL DEPENDENCE SYNDROME
	303.0 - ACUTE ALCOHOLIC INTOXICATION
	303.00 - ACUTE ALCOHOLIC INTOXICATION IN ALCOHOLISM UNSPECIFIED DRINKING BEHAVIOR
	303.01 - ACUTE ALCOHOLIC INTOXICATION IN ALCOHOLISM CONTINUOUS DRINKING BEHAVIOR
	303.02 - ACUTE ALCOHOLIC INTOXICATION IN ALCOHOLISM EPISODIC DRINKING BEHAVIOR
	303.03 - ACUTE ALCOHOLIC INTOXICATION IN ALCOHOLISM IN REMISSION
	303.9 - OTHER AND UNSPECIFIED ALCOHOL DEPENDENCE
	303.90 - OTHER AND UNSPECIFIED ALCOHOL DEPENDENCE UNSPECIFIED DRINKING BEHAVIOR
	303.91 - OTHER AND UNSPECIFIED ALCOHOL DEPENDENCE CONTINUOUS DRINKING BEHAVIOR
	303.92 - OTHER AND UNSPECIFIED ALCOHOL DEPENDENCE EPISODIC DRINKING BEHAVIOR
	303.93 - OTHER AND UNSPECIFIED ALCOHOL DEPENDENCE IN REMISSION
	304 - DRUG DEPENDENCE
	304.1 - SEDATIVE, HYPNOTIC OR ANXIOLYTIC DEPENDENCE
	304.10 - SEDATIVE, HYPNOTIC OR ANXIOLYTIC DEPENDENCE UNSPECIFIED USE
	304.11 - SEDATIVE, HYPNOTIC OR ANXIOLYTIC DEPENDENCE CONTINUOUS USE
	304.12 - SEDATIVE, HYPNOTIC OR ANXIOLYTIC DEPENDENCE EPISODIC USE
	304.13 - SEDATIVE, HYPNOTIC OR ANXIOLYTIC DEPENDENCE IN REMISSION
	304.2 - COCAINE DEPENDENCE
	304.20 - COCAINE DEPENDENCE UNSPECIFIED USE
	304.21 - COCAINE DEPENDENCE CONTINUOUS USE
	304.22 - COCAINE DEPENDENCE EPISODIC USE
	304.23 - COCAINE DEPENDENCE IN REMISSION
	304.3 - CANNABIS DEPENDENCE
	304.30 - CANNABIS DEPENDENCE UNSPECIFIED USE
	304.31 - CANNABIS DEPENDENCE CONTINUOUS USE
	304.32 - CANNABIS DEPENDENCE EPISODIC USE
	304.33 - CANNABIS DEPENDENCE IN REMISSION
	304.4 - AMPHETAMINE AND OTHER PSYCHOSTIMULANT DEPENDENCE
	304.40 - AMPHETAMINE AND OTHER PSYCHOSTIMULANT DEPENDENCE UNSPECIFIED USE
	304.41 - AMPHETAMINE AND OTHER PSYCHOSTIMULANT DEPENDENCE CONTINUOUS USE
	304.42 - AMPHETAMINE AND OTHER PSYCHOSTIMULANT DEPENDENCE EPISODIC USE
	304.43 - AMPHETAMINE AND OTHER PSYCHOSTIMULANT DEPENDENCE IN REMISSION
	304.5 - HALLUCINOGEN DEPENDENCE
	304.50 - HALLUCINOGEN DEPENDENCE UNSPECIFIED USE
	304.51 - HALLUCINOGEN DEPENDENCE CONTINUOUS USE
	304.52 - HALLUCINOGEN DEPENDENCE EPISODIC USE
	304.53 - HALLUCINOGEN DEPENDENCE IN REMISSION
	304.6 - OTHER SPECIFIED DRUG DEPENDENCE
	304.60 - OTHER SPECIFIED DRUG DEPENDENCE UNSPECIFIED USE
	304.61 - OTHER SPECIFIED DRUG DEPENDENCE CONTINUOUS USE
	304.62 - OTHER SPECIFIED DRUG DEPENDENCE EPISODIC USE
	304.63 - OTHER SPECIFIED DRUG DEPENDENCE IN REMISSION
	304.8 - COMBINATIONS OF DRUG DEPENDENCE EXCLUDING OPIOID TYPE DRUG
	304.80 - COMBINATIONS OF DRUG DEPENDENCE EXCLUDING OPIOID TYPE DRUG UNSPECIFIED USE
	304.81 - COMBINATIONS OF DRUG DEPENDENCE EXCLUDING OPIOID TYPE DRUG CONTINUOUS USE
	304.82 - COMBINATIONS OF DRUG DEPENDENCE EXCLUDING OPIOID TYPE DRUG EPISODIC USE
	304.83 - COMBINATIONS OF DRUG DEPENDENCE EXCLUDING OPIOID TYPE DRUG IN REMISSION
	304.9 - UNSPECIFIED DRUG DEPENDENCE
	304.90 - UNSPECIFIED DRUG DEPENDENCE UNSPECIFIED USE
	304.91 - UNSPECIFIED DRUG DEPENDENCE CONTINUOUS USE
	304.92 - UNSPECIFIED DRUG DEPENDENCE EPISODIC USE
	304.93 - UNSPECIFIED DRUG DEPENDENCE IN REMISSION
	305 - NONDEPENDENT ABUSE OF DRUGS
	305.0 - NONDEPENDENT ALCOHOL ABUSE
	305.00 - NONDEPENDENT ALCOHOL ABUSE UNSPECIFIED DRINKING BEHAVIOR
	305.01 - NONDEPENDENT ALCOHOL ABUSE CONTINUOUS DRINKING BEHAVIOR
	305.02 - NONDEPENDENT ALCOHOL ABUSE EPISODIC DRINKING BEHAVIOR
	305.03 - NONDEPENDENT ALCOHOL ABUSE IN REMISSION
	305.1 - NONDEPENDENT TOBACCO USE DISORDER
	305.2 - NONDEPENDENT CANNABIS ABUSE
	305.20 - NONDEPENDENT CANNABIS ABUSE UNSPECIFIED USE
	305.21 - NONDEPENDENT CANNABIS ABUSE CONTINUOUS USE
	305.22 - NONDEPENDENT CANNABIS ABUSE EPISODIC USE
	305.23 - NONDEPENDENT CANNABIS ABUSE IN REMISSION
	305.3 - NONDEPENDENT HALLUCINOGEN ABUSE
	305.30 - NONDEPENDENT HALLUCINOGEN ABUSE UNSPECIFIED USE
	305.31 - NONDEPENDENT HALLUCINOGEN ABUSE CONTINUOUS USE
	305.32 - NONDEPENDENT HALLUCINOGEN ABUSE EPISODIC USE
	305.33 - NONDEPENDENT HALLUCINOGEN ABUSE IN REMISSION
	305.4 - NONDEPENDENT SEDATIVE, HYPNOTIC OR ANXIOLYTIC ABUSE
	305.40 - NONDEPENDENT SEDATIVE, HYPNOTIC OR ANXIOLYTIC ABUSE UNSPECIFIED USE
	305.41 - NONDEPENDENT SEDATIVE, HYPNOTIC OR ANXIOLYTIC ABUSE CONTINUOUS USE
	305.42 - NONDEPENDENT SEDATIVE, HYPNOTIC OR ANXIOLYTIC ABUSE EPISODIC USE
	305.43 - NONDEPENDENT SEDATIVE, HYPNOTIC OR ANXIOLYTIC ABUSE IN REMISSION
	305.6 - NONDEPENDENT COCAINE ABUSE
	305.60 - NONDEPENDENT COCAINE ABUSE UNSPECIFIED USE
	305.61 - NONDEPENDENT COCAINE ABUSE CONTINUOUS USE
	305.62 - NONDEPENDENT COCAINE ABUSE EPISODIC USE
	305.63 - NONDEPENDENT COCAINE ABUSE IN REMISSION
	305.7 - NONDEPENDENT AMPHETAMINE OR RELATED ACTING SYMPATHOMIMETIC ABUSE
	305.70 - NONDEPENDENT AMPHETAMINE OR RELATED ACTING SYMPATHOMIMETIC ABUSE UNSPECIFIED USE
	305.71 - NONDEPENDENT AMPHETAMINE OR RELATED ACTING SYMPATHOMIMETIC ABUSE CONTINUOUS USE
	305.72 - NONDEPENDENT AMPHETAMINE OR RELATED ACTING SYMPATHOMIMETIC ABUSE EPISODIC USE
	305.73 - NONDEPENDENT AMPHETAMINE OR RELATED ACTING SYMPATHOMIMETIC ABUSE IN REMISSION
	305.8 - NONDEPENDENT ANTIDEPRESSANT TYPE ABUSE
	305.80 - NONDEPENDENT ANTIDEPRESSANT TYPE ABUSE UNSPECIFIED USE
	305.81 - NONDEPENDENT ANTIDEPRESSANT TYPE ABUSE CONTINUOUS USE
	305.82 - NONDEPENDENT ANTIDEPRESSANT TYPE ABUSE EPISODIC USE
	305.83 - NONDEPENDENT ANTIDEPRESSANT TYPE ABUSE IN REMISSION
	305.9 - NONDEPENDENT OTHER MIXED OR UNSPECIFIED DRUG ABUSE
	305.90 - OTHER MIXED OR UNSPECIFIED DRUG ABUSE UNSPECIFIED USE
	305.91 - NONDEPENDENT OTHER MIXED OR UNSPECIFIED DRUG ABUSE CONTINUOUS USE
	305.92 - NONDEPENDENT OTHER MIXED OR UNSPECIFIED DRUG ABUSE EPISODIC USE
	305.93 - NONDEPENDENT OTHER MIXED OR UNSPECIFIED DRUG ABUSE IN REMISSION
	The occurrence of Medical Services with the following attributes:
	Diagnosis Code (Any Position), ICD-9 is any of: { "303", "303.0", "303.00", "303.01", "303.02", "303.03", "303.9", "303.90", "303.91", "303.92", "303.93", "304", "304.1", "304.10", "304.11", "304.12", "304.13", "304.2", "304.20", "304.21", "304.22", "304.23", "304.3", "304.30", "304.31", "304.32", "304.33", "304.4", "304.40", "304.41", "304.42", "304.43", "304.5", "304.50", "304.51", "304.52", "3…
	303 - ALCOHOL DEPENDENCE SYNDROME
	303.0 - ACUTE ALCOHOLIC INTOXICATION
	303.00 - ACUTE ALCOHOLIC INTOXICATION IN ALCOHOLISM UNSPECIFIED DRINKING BEHAVIOR
	303.01 - ACUTE ALCOHOLIC INTOXICATION IN ALCOHOLISM CONTINUOUS DRINKING BEHAVIOR
	303.02 - ACUTE ALCOHOLIC INTOXICATION IN ALCOHOLISM EPISODIC DRINKING BEHAVIOR
	303.03 - ACUTE ALCOHOLIC INTOXICATION IN ALCOHOLISM IN REMISSION
	303.9 - OTHER AND UNSPECIFIED ALCOHOL DEPENDENCE
	303.90 - OTHER AND UNSPECIFIED ALCOHOL DEPENDENCE UNSPECIFIED DRINKING BEHAVIOR
	303.91 - OTHER AND UNSPECIFIED ALCOHOL DEPENDENCE CONTINUOUS DRINKING BEHAVIOR
	303.92 - OTHER AND UNSPECIFIED ALCOHOL DEPENDENCE EPISODIC DRINKING BEHAVIOR
	303.93 - OTHER AND UNSPECIFIED ALCOHOL DEPENDENCE IN REMISSION
	304 - DRUG DEPENDENCE
	304.1 - SEDATIVE, HYPNOTIC OR ANXIOLYTIC DEPENDENCE
	304.10 - SEDATIVE, HYPNOTIC OR ANXIOLYTIC DEPENDENCE UNSPECIFIED USE
	304.11 - SEDATIVE, HYPNOTIC OR ANXIOLYTIC DEPENDENCE CONTINUOUS USE
	304.12 - SEDATIVE, HYPNOTIC OR ANXIOLYTIC DEPENDENCE EPISODIC USE
	304.13 - SEDATIVE, HYPNOTIC OR ANXIOLYTIC DEPENDENCE IN REMISSION
	304.2 - COCAINE DEPENDENCE
	304.20 - COCAINE DEPENDENCE UNSPECIFIED USE
	304.21 - COCAINE DEPENDENCE CONTINUOUS USE
	304.22 - COCAINE DEPENDENCE EPISODIC USE
	304.23 - COCAINE DEPENDENCE IN REMISSION
	304.3 - CANNABIS DEPENDENCE
	304.30 - CANNABIS DEPENDENCE UNSPECIFIED USE
	304.31 - CANNABIS DEPENDENCE CONTINUOUS USE
	304.32 - CANNABIS DEPENDENCE EPISODIC USE
	304.33 - CANNABIS DEPENDENCE IN REMISSION
	304.4 - AMPHETAMINE AND OTHER PSYCHOSTIMULANT DEPENDENCE
	304.40 - AMPHETAMINE AND OTHER PSYCHOSTIMULANT DEPENDENCE UNSPECIFIED USE
	304.41 - AMPHETAMINE AND OTHER PSYCHOSTIMULANT DEPENDENCE CONTINUOUS USE
	304.42 - AMPHETAMINE AND OTHER PSYCHOSTIMULANT DEPENDENCE EPISODIC USE
	304.43 - AMPHETAMINE AND OTHER PSYCHOSTIMULANT DEPENDENCE IN REMISSION
	304.5 - HALLUCINOGEN DEPENDENCE
	304.50 - HALLUCINOGEN DEPENDENCE UNSPECIFIED USE
	304.51 - HALLUCINOGEN DEPENDENCE CONTINUOUS USE
	304.52 - HALLUCINOGEN DEPENDENCE EPISODIC USE
	304.53 - HALLUCINOGEN DEPENDENCE IN REMISSION
	304.6 - OTHER SPECIFIED DRUG DEPENDENCE
	304.60 - OTHER SPECIFIED DRUG DEPENDENCE UNSPECIFIED USE
	304.61 - OTHER SPECIFIED DRUG DEPENDENCE CONTINUOUS USE
	304.62 - OTHER SPECIFIED DRUG DEPENDENCE EPISODIC USE
	304.63 - OTHER SPECIFIED DRUG DEPENDENCE IN REMISSION
	304.8 - COMBINATIONS OF DRUG DEPENDENCE EXCLUDING OPIOID TYPE DRUG
	304.80 - COMBINATIONS OF DRUG DEPENDENCE EXCLUDING OPIOID TYPE DRUG UNSPECIFIED USE
	304.81 - COMBINATIONS OF DRUG DEPENDENCE EXCLUDING OPIOID TYPE DRUG CONTINUOUS USE
	304.82 - COMBINATIONS OF DRUG DEPENDENCE EXCLUDING OPIOID TYPE DRUG EPISODIC USE
	304.83 - COMBINATIONS OF DRUG DEPENDENCE EXCLUDING OPIOID TYPE DRUG IN REMISSION
	304.9 - UNSPECIFIED DRUG DEPENDENCE
	304.90 - UNSPECIFIED DRUG DEPENDENCE UNSPECIFIED USE
	304.91 - UNSPECIFIED DRUG DEPENDENCE CONTINUOUS USE
	304.92 - UNSPECIFIED DRUG DEPENDENCE EPISODIC USE
	304.93 - UNSPECIFIED DRUG DEPENDENCE IN REMISSION
	305 - NONDEPENDENT ABUSE OF DRUGS
	305.0 - NONDEPENDENT ALCOHOL ABUSE
	305.00 - NONDEPENDENT ALCOHOL ABUSE UNSPECIFIED DRINKING BEHAVIOR
	305.01 - NONDEPENDENT ALCOHOL ABUSE CONTINUOUS DRINKING BEHAVIOR
	305.02 - NONDEPENDENT ALCOHOL ABUSE EPISODIC DRINKING BEHAVIOR
	305.03 - NONDEPENDENT ALCOHOL ABUSE IN REMISSION
	305.1 - NONDEPENDENT TOBACCO USE DISORDER
	305.2 - NONDEPENDENT CANNABIS ABUSE
	305.20 - NONDEPENDENT CANNABIS ABUSE UNSPECIFIED USE
	305.21 - NONDEPENDENT CANNABIS ABUSE CONTINUOUS USE
	305.22 - NONDEPENDENT CANNABIS ABUSE EPISODIC USE
	305.23 - NONDEPENDENT CANNABIS ABUSE IN REMISSION
	305.3 - NONDEPENDENT HALLUCINOGEN ABUSE
	305.30 - NONDEPENDENT HALLUCINOGEN ABUSE UNSPECIFIED USE
	305.31 - NONDEPENDENT HALLUCINOGEN ABUSE CONTINUOUS USE
	305.32 - NONDEPENDENT HALLUCINOGEN ABUSE EPISODIC USE
	305.33 - NONDEPENDENT HALLUCINOGEN ABUSE IN REMISSION
	305.4 - NONDEPENDENT SEDATIVE, HYPNOTIC OR ANXIOLYTIC ABUSE
	305.40 - NONDEPENDENT SEDATIVE, HYPNOTIC OR ANXIOLYTIC ABUSE UNSPECIFIED USE
	305.41 - NONDEPENDENT SEDATIVE, HYPNOTIC OR ANXIOLYTIC ABUSE CONTINUOUS USE
	305.42 - NONDEPENDENT SEDATIVE, HYPNOTIC OR ANXIOLYTIC ABUSE EPISODIC USE
	305.43 - NONDEPENDENT SEDATIVE, HYPNOTIC OR ANXIOLYTIC ABUSE IN REMISSION
	305.6 - NONDEPENDENT COCAINE ABUSE
	305.60 - NONDEPENDENT COCAINE ABUSE UNSPECIFIED USE
	305.61 - NONDEPENDENT COCAINE ABUSE CONTINUOUS USE
	305.62 - NONDEPENDENT COCAINE ABUSE EPISODIC USE
	305.63 - NONDEPENDENT COCAINE ABUSE IN REMISSION
	305.7 - NONDEPENDENT AMPHETAMINE OR RELATED ACTING SYMPATHOMIMETIC ABUSE
	305.70 - NONDEPENDENT AMPHETAMINE OR RELATED ACTING SYMPATHOMIMETIC ABUSE UNSPECIFIED USE
	305.71 - NONDEPENDENT AMPHETAMINE OR RELATED ACTING SYMPATHOMIMETIC ABUSE CONTINUOUS USE
	305.72 - NONDEPENDENT AMPHETAMINE OR RELATED ACTING SYMPATHOMIMETIC ABUSE EPISODIC USE
	305.73 - NONDEPENDENT AMPHETAMINE OR RELATED ACTING SYMPATHOMIMETIC ABUSE IN REMISSION
	305.8 - NONDEPENDENT ANTIDEPRESSANT TYPE ABUSE
	305.80 - NONDEPENDENT ANTIDEPRESSANT TYPE ABUSE UNSPECIFIED USE
	305.81 - NONDEPENDENT ANTIDEPRESSANT TYPE ABUSE CONTINUOUS USE
	305.82 - NONDEPENDENT ANTIDEPRESSANT TYPE ABUSE EPISODIC USE
	305.83 - NONDEPENDENT ANTIDEPRESSANT TYPE ABUSE IN REMISSION
	305.9 - NONDEPENDENT OTHER MIXED OR UNSPECIFIED DRUG ABUSE
	305.90 - OTHER MIXED OR UNSPECIFIED DRUG ABUSE UNSPECIFIED USE
	305.91 - NONDEPENDENT OTHER MIXED OR UNSPECIFIED DRUG ABUSE CONTINUOUS USE
	305.92 - NONDEPENDENT OTHER MIXED OR UNSPECIFIED DRUG ABUSE EPISODIC USE
	305.93 - NONDEPENDENT OTHER MIXED OR UNSPECIFIED DRUG ABUSE IN REMISSION
Fractures
This event measure was defined as occurring when any of the following criteria were met:
	The occurrence of Inpatient Confinement with the following attributes:
	Diagnosis Code (Any Position), ICD-9 is any of: { "733.1", "733.10", "733.11", "733.12", "733.13", "733.14", "733.15", "733.16", "733.19", "733.93", "733.94", "733.95", "733.96", "733.97", "733.98", "800.00", "800.01", "800.02", "800.03", "800.04", "800.05", "800.06", "800.09", "800.1", "800.11", "800.12", "800.13", "800.14", "800.15", "800.16", "800.19", "800.2", "800.21", "800.22", "800.23", "8…
	733.1 - PATHOLOGIC FRACTURE
	733.10 - PATHOLOGICAL FRACTURE UNSPECIFIED SITE
	733.11 - PATHOLOGICAL FRACTURE OF HUMERUS
	733.12 - PATHOLOGICAL FRACTURE OF DISTAL RADIUS AND ULNA
	733.13 - PATHOLOGICAL FRACTURE OF VERTEBRAE
	733.14 - PATHOLOGICAL FRACTURE OF NECK OF FEMUR
	733.15 - PATHOLOGICAL FRACTURE OF OTHER SPECIFIED PART OF FEMUR
	733.16 - PATHOLOGICAL FRACTURE OF TIBIA OR FIBULA
	733.19 - PATHOLOGICAL FRACTURE OF OTHER SPECIFIED SITE
	733.93 - STRESS FRACTURE OF TIBIA OR FIBULA
	733.94 - STRESS FRACTURE OF THE METATARSALS
	733.95 - STRESS FRACTURE OF OTHER BONE
	733.96 - STRESS FRACTURE OF FEMORAL NECK
	733.97 - STRESS FRACTURE SHAFT OF FEMUR
	733.98 - STRESS FRACTURE OF PELVIS
	800.00 - CLOSED FRACTURE OF VAULT OF SKULL WITHOUT INTRACRANIAL INJURY WITH STATE OF CONSCIOUSNESS UNSPECIFIED
	800.01 - CLOSED FRACTURE OF VAULT OF SKULL WITHOUT INTRACRANIAL INJURY WITH NO LOSS OF CONSCIOUSNESS
	800.02 - CLOSED FRACTURE OF VAULT OF SKULL WITHOUT INTRACRANIAL INJURY WITH BRIEF (LESS THAN ONE HOUR) LOSS OF CONSCIOUSNESS
	800.03 - CLOSED FRACTURE OF VAULT OF SKULL WITHOUT INTRACRANIAL INJURY WITH MODERATE (1-24 HOURS) LOSS OF CONSCIOUSNESS
	800.04 - CLOSED FRACTURE OF VAULT OF SKULL WITHOUT INTRACRANIAL INJURY WITH PROLONGED (MORE THAN 24 HOURS) LOSS OF CONSCIOUSNESS AND RETURN TO PRE-EXISTING CONSCIOUS LEVEL
	800.05 - CLOSED FRACTURE OF VAULT OF SKULL WITHOUT INTRACRANIAL INJURY WITH PROLONGED (MORE THAN 24 HOURS) LOSS OF CONSCIOUSNESS WITHOUT RETURN TO PRE-EXISTING CONSCIOUS LEVEL
	800.06 - CLOSED FRACTURE OF VAULT OF SKULL WITHOUT INTRA CRANIAL INJURY WITH LOSS OF CONSCIOUSNESS OF UNSPECIFIED DURATION
	800.09 - CLOSED FRACTURE OF VAULT OF SKULL WITHOUT INTRACRANIAL INJURY WITH CONCUSSION UNSPECIFIED
	800.1 - CLOSED FRACTURE OF VAULT OF SKULL WITH CEREBRAL LACERATION AND CONTUSION
	800.11 - CLOSED FRACTURE OF VAULT OF SKULL WITH CEREBRAL LACERATION AND CONTUSION WITH NO LOSS OF CONSCIOUSNESS
	800.12 - CLOSED FRACTURE OF VAULT OF SKULL WITH CEREBRAL LACERATION AND CONTUSION WITH BRIEF (LESS THAN ONE HOUR) LOSS OF CONSCIOUSNESS
	800.13 - CLOSED FRACTURE OF VAULT OF SKULL WITH CEREBRAL LACERATION AND CONTUSION WITH MODERATE (1-24 HOURS) LOSS OF CONSCIOUSNESS
	800.14 - CLOSED FRACTURE OF VAULT OF SKULL WITH CEREBRAL LACERATION AND CONTUSION WITH PROLONGED (MORE THAN 24 HOURS) LOSS OF CONSCIOUSNESS AND RETURN TO PRE-EXISTING CONSCIOUS LEVEL
	800.15 - CLOSED FRACTURE OF VAULT OF SKULL WITH CEREBRAL LACERATION AND CONTUSION WITH PROLONGED (MORE THAN 24 HOURS) LOSS OF CONSCIOUSNESS WITHOUT RETURN PRE-EXISTING CONSCIOUS LEVEL
	800.16 - CLOSED FRACTURE OF VAULT OF SKULL WITH CEREBRAL LACERATION AND CONTUSION WITH LOSS OF CONSCIOUSNESS OF UNSPECIFIED DURATION
	800.19 - CLOSED FRACTURE OF VAULT OF SKULL WITH CEREBRAL LACERATION AND CONTUSION WITH CONCUSSION UNSPECIFIED
	800.2 - CLOSED FRACTURE OF VAULT OF SKULL WITH SUBARACHNOID SUBDURAL AND EXTRADURAL HEMORRHAGE
	800.21 - CLOSED FRACTURE OF VAULT OF SKULL WITH SUBARACHNOID SUBDURAL AND EXTRADURAL HEMORRHAGE WITH NO LOSS OF CONSCIOUSNESS
	800.22 - CLOSED FRACTURE OF VAULT OF SKULL WITH SUBARACHNOID SUBDURAL AND EXTRADURAL HEMORRHAGE WITH BRIEF (LESS THAN ONE HOUR) LOSS OF CONSCIOUSNESS
	800.23 - CLOSED FRACTURE OF VAULT OF SKULL WITH SUBARACHNOID SUBDURAL AND EXTRADURAL HEMORRHAGE WITH MODERATE (1-24 HOURS) LOSS OF CONSCIOUSNESS
	800.24 - CLOSED FRACTURE OF VAULT OF SKULL WITH SUBARACHNOID SUBDURAL AND EXTRADURAL HEMORRHAGE WITH PROLONGED (MORE THAN 24 HOURS) LOSS OF CONSCIOUSNESS AND RETURN TO PRE-EXISTING CONSCIOUS LEVEL
	800.25 - CLOSED FRACTURE OF VAULT OF SKULL WITH SUBARACHNOID SUBDURAL AND EXTRADURAL HEMORRHAGE WITH PROLONGED (MORE THAN 24 HOURS) LOSS OF CONSCIOUSNESS WITHOUT RETURN TO PRE-EXISTING CONSCIOUS LEVEL
	800.26 - CLOSED FRACTURE OF VAULT OF SKULL WITH SUBARACHNOID SUBDURAL AND EXTRADURAL HEMORRHAGE WITH LOSS OF CONSCIOUSNESS OF UNSPECIFIED DURATION
	800.31 - CLOSED FRACTURE OF VAULT OF SKULL WITH OTHER AND UNSPECIFIED INTRACRANIAL HEMORRHAGE WITH NO LOSS OF CONSCIOUSNESS
	800.32 - CLOSED FRACTURE OF VAULT OF SKULL WITH OTHER AND UNSPECIFIED INTRACRANIAL HEMORRHAGE WITH BRIEF (LESS THAN ONE HOUR) LOSS OF CONSCIOUSNESS
	800.33 - CLOSED FRACTURE OF VAULT OF SKULL WITH OTHER AND UNSPECIFIED INTRACRANIAL HEMORRHAGE WITH MODERATE (1-24 HOURS) LOSS OF CONSCIOUSNESS
	800.34 - CLOSED FRACTURE OF VAULT OF SKULL WITH OTHER AND UNSPECIFIED INTRACRANIAL HEMORRHAGE WITH PROLONGED (MORE THAN 24 HOURS) LOSS OF CONSCIOUSNESS AND RETURN TO PRE-EXISTING CONSCIOUS LEVEL
	800.35 - CLOSED FRACTURE OF VAULT OF SKULL WITH OTHER AND UNSPECIFIED INTRACRANIAL HEMORRHAGE WITH PROLONGED (MORE THAN 24 HOURS) LOSS OF CONSCIOUSNESS WITHOUT RETURN TO PRE-EXISTING CONSCIOUS LEVEL
	800.36 - CLOSED FRACTURE OF VAULT OF SKULL WITH OTHER AND UNSPECIFIED INTRACRANIAL HEMORRHAGE WITH LOSS OF CONSCIOUSNESS OF UNSPECIFIED DURATION
	800.39 - CLOSED FRACTURE OF VAULT OF SKULL WITH OTHER AND UNSPECIFIED INTRACRANIAL HEMORRHAGE WITH CONCUSSION UNSPECIFIED
	800.4 - CLOSED FRACTURE OF VAULT OF SKULL WITH INTERCRANIAL INJURY OF OTHER AND UNSPECIFIED NATURE
	800.41 - CLOSED FRACTURE OF VAULT OF SKULL WITH INTRACRANIAL INJURY OF OTHER AND UNSPECIFIED NATURE WITH NO LOSS OF CONSCIOUSNESS
	800.42 - CLOSED FRACTURE OF VAULT OF SKULL WITH INTRACRANIAL INJURY OF OTHER AND UNSPECIFIED NATURE WITH BRIEF (LESS THAN ONE HOUR) LOSS OF CONSCIOUSNESS
	800.43 - CLOSED FRACTURE OF VAULT OF SKULL WITH INTRACRANIAL INJURY OF OTHER AND UNSPECIFIED NATURE WITH MODERATE (1-24 HOURS) LOSS OF CONSCIOUSNESS
	800.44 - CLOSED FRACTURE OF VAULT OF SKULL WITH INTRACRANIAL INJURY OF OTHER AND UNSPECIFIED NATURE WITH PROLONGED (MORE THAN 24 HOURS) LOSS OF CONSCIOUSNESS AND RETURN TO PRE-EXISTING CONSCIOUS LEVEL
	800.45 - CLOSED FRACTURE OF VAULT OF SKULL WITH INTRACRANIAL INJURY OF OTHER AND UNSPECIFIED NATURE WITH PROLONGED (MORE THAN 24 HOURS) LOSS OF CONSCIOUSNESS WITHOUT RETURN TO PRE-EXISTING CONSCIOUS LEVEL
	800.46 - CLOSED FRACTURE OF VAULT OF SKULL WITH INTRACRANIAL INJURY OF OTHER AND UNSPECIFIED NATURE WITH LOSS OF CONSCIOUSNESS OF UNSPECIFIED DURATION
	800.49 - CLOSED FRACTURE OF VAULT OF SKULL WITH INTRACRANIAL INJURY OF OTHER AND UNSPECIFIED NATURE WITH CONCUSSION UNSPECIFIED
	800.5 - OPEN FRACTURE OF VAULT OF SKULL WITHOUT MENTION OF INTRACRANIAL INJURY
	800.51 - OPEN FRACTURE OF VAULT OF SKULL WITHOUT INTRACRANIAL INJURY WITH NO LOSS OF CONSCIOUSNESS
	800.52 - OPEN FRACTURE OF VAULT OF SKULL WITHOUT INTRACRANIAL INJURY WITH BRIEF (LESS THAN ONE HOUR) LOSS OF CONSCIOUSNESS
	800.53 - OPEN FRACTURE OF VAULT OF SKULL WITHOUT INTRACRANIAL INJURY WITH MODERATE (1-24 HOURS) LOSS OF CONSCIOUSNESS
	800.54 - OPEN FRACTURE OF VAULT OF SKULL WITHOUT INTRACRANIAL INJURY WITH PROLONGED (MORE THAN 24 HOURS) LOSS OF CONSCIOUSNESS AND RETURN TO PRE-EXISTING CONSCIOUS LEVEL
	800.55 - OPEN FRACTURE OF VAULT OF SKULL WITHOUT INTRACRANIAL INJURY WITH PROLONGED (MORE THAN 24 HOURS) LOSS OF CONSCIOUSNESS WITHOUT RETURN TO PRE-EXISTING CONSCIOUS LEVEL
	800.56 - OPEN FRACTURE OF VAULT OF SKULL WITHOUT INTRACRANIAL INJURY WITH LOSS OF CONSCIOUSNESS OF UNSPECIFIED DURATION
	800.62 - OPEN FRACTURE OF VAULT OF SKULL WITH CEREBRAL LACERATION AND CONTUSION WITH BRIEF (LESS THAN ONE HOUR) LOSS OF CONSCIOUSNESS
	800.63 - OPEN FRACTURE OF VAULT OF SKULL WITH CEREBRAL LACERATION AND CONTUSION WITH MODERATE (1-24 HOURS) LOSS OF CONSCIOUSNESS
	800.64 - OPEN FRACTURE OF VAULT OF SKULL WITH CEREBRAL LACERATION AND CONTUSION WITH PROLONGED (MORE THAN 24 HOURS) LOSS OF CONSCIOUSNESS AND RETURN TO PRE-EXISTING CONSCIOUS LEVEL
	800.65 - OPEN FRACTURE OF VAULT OF SKULL WITH CEREBRAL LACERATION AND CONTUSION WITH PROLONGED (MORE THAN 24 HOURS) LOSS OF CONSCIOUSNESS WITHOUT RETURN TO PRE-EXISTING CONSCIOUS LEVEL
	800.66 - OPEN FRACTURE OF VAULT OF SKULL WITH CEREBRAL LACERATION AND CONTUSION WITH LOSS OF CONSCIOUSNESS OF UNSPECIFIED DURATION
	800.69 - OPEN FRACTURE OF VAULT OF SKULL WITH CEREBRAL LACERATION AND CONTUSION WITH CONCUSSION UNSPECIFIED
	800.7 - OPEN FRACTURE OF VAULT OF SKULL WITH SUBARACHNOID SUBDURAL AND EXTRADURAL HEMORRHAGE
	800.71 - OPEN FRACTURE OF VAULT OF SKULL WITH SUBARACHNOID SUBDURAL AND EXTRADURAL HEMORRHAGE WITH NO LOSS OF CONSCIOUSNESS
	800.72 - OPEN FRACTURE OF VAULT OF SKULL WITH SUBARACHNOID SUBDURAL AND EXTRADURAL HEMORRHAGE WITH BRIEF (LESS THAN ONE HOUR) LOSS OF CONSCIOUSNESS
	800.73 - OPEN FRACTURE OF VAULT OF SKULL WITH SUBARACHNOID SUBDURAL AND EXTRADURAL HEMORRHAGE WITH MODERATE (1-24 HOURS) LOSS OF CONSCIOUSNESS
	800.74 - OPEN FRACTURE OF VAULT OF SKULL WITH SUBARACHNOID SUBDURAL AND EXTRADURAL HEMORRHAGE WITH PROLONGED (MORE THAN 24 HOURS) LOSS OF CONSCIOUSNESS AND RETURN TO PRE-EXISTING CONSCIOUS LEVEL
	800.75 - OPEN FRACTURE OF VAULT OF SKULL WITH SUBARACHNOID SUBDURAL AND EXTRADURAL HEMORRHAGE WITH PROLONGED (MORE THAN 24 HOURS) LOSS OF CONSCIOUSNESS WITHOUT RETURN TO PRE-EXISTING CONSCIOUS LEVEL
	800.76 - OPEN FRACTURE OF VAULT OF SKULL WITH SUBARACHNOID SUBDURAL AND EXTRADURAL HEMORRHAGE WITH LOSS OF CONSCIOUSNESS OF UNSPECIFIED DURATION
	800.79 - OPEN FRACTURE OF VAULT OF SKULL WITH SUBARACHNOID SUBDURAL AND EXTRADURAL HEMORRHAGE WITH CONCUSSION UNSPECIFIED
	800.8 - OPEN FRACTURE OF VAULT OF SKULL WITH OTHER AND UNSPECIFIED INTRACRANIAL HEMORRHAGE
	800.81 - OPEN FRACTURE OF VAULT OF SKULL WITH OTHER AND UNSPECIFIED INTRACRANIAL HEMORRHAGE WITH NO LOSS OF CONSCIOUSNESS
	800.82 - OPEN FRACTURE OF VAULT OF SKULL WITH OTHER AND UNSPECIFIED INTRACRANIAL HEMORRHAGE WITH BRIEF (LESS THAN ONE HOUR) LOSS OF CONSCIOUSNESS
	800.83 - OPEN FRACTURE OF VAULT OF SKULL WITH OTHER AND UNSPECIFIED INTRACRANIAL HEMORRHAGE WITH MODERATE (1-24 HOURS) LOSS OF CONSCIOUSNESS
	800.84 - OPEN FRACTURE OF VAULT OF SKULL WITH OTHER AND UNSPECIFIED INTRACRANIAL HEMORRHAGE WITH PROLONGED (MORE THAN 24 HOURS) LOSS OF CONSCIOUSNESS AND RETURN TO PRE-EXISTING CONSCIOUS LEVEL
	800.85 - OPEN FRACTURE OF VAULT OF SKULL WITH OTHER AND UNSPECIFIED INTRACRANIAL HEMORRHAGE WITH PROLONGED (MORE THAN 24 HOURS) LOSS OF CONSCIOUSNESS WITHOUT RETURN TO PRE-EXISTING CONSCIOUS LEVEL
	800.86 - OPEN FRACTURE OF VAULT OF SKULL WITH OTHER AND UNSPECIFIED INTRACRANIAL HEMORRHAGE WITH LOSS OF CONSCIOUSNESS OF UNSPECIFIED DURATION
	800.89 - OPEN FRACTURE OF VAULT OF SKULL WITH OTHER AND UNSPECIFIED INTRACRANIAL HEMORRHAGE WITH CONCUSSION UNSPECIFIED
	800.93 - OPEN FRACTURE OF VAULT OF SKULL WITH INTRACRANIAL INJURY OF OTHER AND UNSPECIFIED NATURE WITH MODERATE (1-24 HOURS) LOSS OF CONSCIOUSNESS
	800.94 - OPEN FRACTURE OF VAULT OF SKULL WITH INTRACRANIAL INJURY OF OTHER AND UNSPECIFIED NATURE WITH PROLONGED (MORE THAN 24 HOURS) LOSS OF CONSIOUSNESS AND RETURN TO PRE-EXISTING CONSCIOUS LEVEL
	800.95 - OPEN FRACTURE OF VAULT OF SKULL WITH INTRACRANIAL INJURY OF OTHER AND UNSPECIFIED NATURE WITH PROLONGED (MORE THAN 24 HOURS) LOSS OF CONSIOUSNESS WITHOUT RETURN TO PRE-EXISTING CONSCIOUS LEVEL
	800.96 - OPEN FRACTURE OF VAULT OF SKULL WITH INTRACRANIAL INJURY OF OTHER AND UNSPECIFIED NATURE WITH LOSS OF CONSCIOUSNESS OF UNSPECIFIED DURATION
	800.99 - OPEN FRACTURE OF VAULT OF SKULL WITH INTRACRANIAL INJURY OF OTHER AND UNSPECIFIED NATURE WITH CONCUSSION UNSPECIFIED
	800.29 - CLOSED FRACTURE OF VAULT OF SKULL WITH SUBARACHNOID SUBDURAL AND EXTRADURAL HEMORRHAGE WITH CONCUSSION UNSPECIFIED
	800.30 - CLOSED FRACTURE OF VAULT OF SKULL WITH OTHER AND UNSPECIFIED INTRACRANIAL HEMORRHAGE WITH STATE OF CONSCIOUSNESS UNSPECIFIED
	800.59 - OPEN FRACTURE OF VAULT OF SKULL WITHOUT INTRACRANIAL INJURY WITH CONCUSSION UNSPECIFIED
	800.61 - OPEN FRACTURE OF VAULT OF SKULL WITH CEREBRAL LACERATION AND CONTUSION WITH NO LOSS OF CONSCIOUSNESS
	800.9 - OPEN FRACTURE OF VAULT OF SKULL WITH INTRACRANIAL INJURY OF OTHER AND UNSPECIFIED NATURE
	800.92 - OPEN FRACTURE OF VAULT OF SKULL WITH INTRACRANIAL INJURY OF OTHER AND UNSPECIFIED NATURE WITH BRIEF (LESS THAN ONE HOUR) LOSS OF CONSCIOUSNESS
	801.00 - CLOSED FRACTURE OF BASE OF SKULL WITHOUT INTRA CRANIAL INJURY WITH STATE OF CONSCIOUSNESS UNSPECIFIED
	801.01 - CLOSED FRACTURE OF BASE OF SKULL WITHOUT INTRA CRANIAL INJURY WITH NO LOSS OF CONSCIOUSNESS
	801.02 - CLOSED FRACTURE OF BASE OF SKULL WITHOUT INTRA CRANIAL INJURY WITH BRIEF (LESS THAN ONE HOUR) LOSS OF CONSCIOUSNESS
	801.03 - CLOSED FRACTURE OF BASE OF SKULL WITHOUT INTRA CRANIAL INJURY WITH MODERATE (1-24 HOURS) LOSS OF CONSCIOUSNESS
	801.04 - CLOSED FRACTURE OF BASE OF SKULL WITHOUT INTRA CRANIAL INJURY WITH PROLONGED (MORE THAN 24 HOURS) LOSS OF CONSCIOUSNESS AND RETURN TO PRE-EXISTING CONSCIOUS LEVEL
	801.05 - CLOSED FRACTURE OF BASE OF SKULL WITHOUT INTRA CRANIAL INJURY WITH PROLONGED (MORE THAN 24 HOURS) LOSS OF CONSCIOUSNESS WITHOUT RETURN TO PRE-EXISTING CONSCIOUS LEVEL
	801.06 - CLOSED FRACTURE OF BASE OF SKULL WITHOUT INTRA CRANIAL INJURY WITH LOSS OF CONSCIOUSNESS OF UNSPECIFIED DURATION
	801.09 - CLOSED FRACTURE OF BASE OF SKULL WITHOUT INTRA CRANIAL INJURY WITH CONCUSSION UNSPECIFIED
	801.1 - CLOSED FRACTURE OF BASE OF SKULL WITH CEREBRAL LACERATION AND CONTUSION
	801.11 - CLOSED FRACTURE OF BASE OF SKULL WITH CEREBRAL LACERATION AND CONTUSION WITH NO LOSS OF CONSCIOUSNESS
	801.12 - CLOSED FRACTURE OF BASE OF SKULL WITH CEREBRAL LACERATION AND CONTUSION WITH BRIEF (LESS THAN ONE HOUR) LOSS OF CONSCIOUSNESS
	801.13 - CLOSED FRACTURE OF BASE OF SKULL WITH CEREBRAL LACERATION AND CONTUSION WITH MODERATE (1-24 HOURS) LOSS OF CONSCIOUSNESS
	801.14 - CLOSED FRACTURE OF BASE OF SKULL WITH CEREBRAL LACERATION AND CONTUSION WITH PROLONGED (MORE THAN 24 HOURS) LOSS OF CONSCIOUSNESS AND RETURN TO PRE-EXISTING CONSCIOUS LEVEL
	801.15 - CLOSED FRACTURE OF BASE OF SKULL WITH CEREBRAL LACERATION AND CONTUSION WITH PROLONGED (MORE THAN 24 HOURS) LOSS OF CONSCIOUSNESS WITHOUT RETURN TO PRE-EXISTING CONSCIOUS LEVEL
	801.16 - CLOSED FRACTURE OF BASE OF SKULL WITH CEREBRAL LACERATION AND CONTUSION WITH LOSS OF CONSCIOUSNESS OF UNSPECIFIED DURATION
	801.19 - CLOSED FRACTURE OF BASE OF SKULL WITH CEREBRAL LACERATION AND CONTUSION WITH CONCUSSION UNSPECIFIED
	801.2 - CLOSED FRACTURE OF BASE OF SKULL WITH SUBARACHNOID SUBDURAL AND EXTRADURAL HEMORRHAGE
	801.21 - CLOSED FRACTURE OF BASE OF SKULL WITH SUBARACHNOID SUBDURAL AND EXTRADURAL HEMORRHAGE WITH NO LOSS OF CONSCIOUSNESS
	801.22 - CLOSED FRACTURE OF BASE OF SKULL WITH SUBARACHNOID SUBDURAL AND EXTRADURAL HEMORRHAGE WITH BRIEF (LESS THAN ONE HOUR) LOSS OF CONSCIOUSNESS
	801.23 - CLOSED FRACTURE OF BASE OF SKULL WITH SUBARACHNOID SUBDURAL AND EXTRADURAL HEMORRHAGE WITH MODERATE (1-24 HOURS) LOSS OF CONSCIOUSNESS
	801.24 - CLOSED FRACTURE OF BASE OF SKULL WITH SUBARACHNOID SUBDURAL AND EXTRADURAL HEMORRHAGE WITH PROLONGED (MORE THAN 24 HOURS) LOSS OF CONSCIOUSNESS AND RETURN TO PRE-EXISTING CONSCIOUS LEVEL
	801.25 - CLOSED FRACTURE OF BASE OF SKULL WITH SUBARACHNOID SUBDURAL AND EXTRADURAL HEMORRHAGE WITH PROLONGED (MORE THAN 24 HOURS) LOSS OF CONSCIOUSNESS WITHOUT RETURN TO PRE-EXISTING CONSCIOUS LEVEL
	801.26 - CLOSED FRACTURE OF BASE OF SKULL WITH SUBARACHNOID SUBDURAL AND EXTRADURAL HEMORRHAGE WITH LOSS OF CONSCIOUSNESS OF UNSPECIFIED DURATION
	801.31 - CLOSED FRACTURE OF BASE OF SKULL WITH OTHER AND UNSPECIFIED INTRACRANIAL HEMORRHAGE WITH NO LOSS OF CONSCIOUSNESS
	801.32 - CLOSED FRACTURE OF BASE OF SKULL WITH OTHER AND UNSPECIFIED INTRACRANIAL HEMORRHAGE WITH BRIEF (LESS THAN ONE HOUR) LOSS OF CONSCIOUSNESS
	801.33 - CLOSED FRACTURE OF BASE OF SKULL WITH OTHER AND UNSPECIFIED INTRACRANIAL HEMORRHAGE WITH MODERATE (1-24 HOURS) LOSS OF CONSCIOUSNESS
	801.34 - CLOSED FRACTURE OF BASE OF SKULL WITH OTHER AND UNSPECIFIED INTRACRANIAL HEMORRHAGE WITH PROLONGED (MORE THAN 24 HOURS) LOSS OF CONSCIOUSNESS AND RETURN TO PRE-EXISTING CONSCIOUS LEVEL
	801.35 - CLOSED FRACTURE OF BASE OF SKULL WITH OTHER AND UNSPECIFIED INTRACRANIAL HEMORRHAGE WITH PROLONGED (MORE THAN 24 HOURS) LOSS OF CONSCIOUSNESS WITHOUT RETURN TO PRE-EXISTING CONSCIOUS LEVEL
	801.36 - CLOSED FRACTURE OF BASE OF SKULL WITH OTHER AND UNSPECIFIED INTRACRANIAL HEMORRHAGE WITH LOSS OF CONSCIOUSNESS OF UNSPECIFIED DURATION
	801.39 - CLOSED FRACTURE OF BASE OF SKULL WITH OTHER AND UNSPECIFIED INTRACRANIAL HEMORRHAGE WITH CONCUSSION UNSPECIFIED
	801.4 - CLOSED FRACTURE OF BASE OF SKULL WITH INTRACRANIAL INJURY OF OTHER AND UNSPECIFIED NATURE
	801.41 - CLOSED FRACTURE OF BASE OF SKULL WITH INTRACRANIAL INJURY OF OTHER AND UNSPECIFIED NATURE WITH NO LOSS OF CONSCIOUSNESS
	801.42 - CLOSED FRACTURE OF BASE OF SKULL WITH INTRACRANIAL INJURY OF OTHER AND UNSPECIFIED NATURE WITH BRIEF (LESS THAN ONE HOUR) LOSS OF CONSCIOUSNESS
	801.43 - CLOSED FRACTURE OF BASE OF SKULL WITH INTRACRANIAL INJURY OF OTHER AND UNSPECIFIED NATURE WITH MODERATE (1-24 HOURS) LOSS OF CONSCIOUSNESS
	801.44 - CLOSED FRACTURE OF BASE OF SKULL WITH INTRACRANIAL INJURY OF OTHER AND UNSPECIFIED NATURE WITH PROLONGED (MORE THAN 24 HOURS) LOSS OF CONSCIOUSNESS AND RETURN TO PRE-EXISTING CONSCIOUS LEVEL
	801.45 - CLOSED FRACTURE OF BASE OF SKULL WITH INTRACRANIAL INJURY OF OTHER AND UNSPECIFIED NATURE WITH PROLONGED (MORE THAN 24 HOURS) LOSS OF CONSCIOUSNESS WITHOUT RETURN TO PRE-EXISTING CONSCIOUS LEVEL
	801.46 - CLOSED FRACTURE OF BASE OF SKULL WITH INTRACRANIAL INJURY OF OTHER AND UNSPECIFIED NATURE WITH LOSS OF CONSCIOUSNESS OF UNSPECIFIED DURATION
	801.49 - CLOSED FRACTURE OF BASE OF SKULL WITH INTRACRANIAL INJURY OF OTHER AND UNSPECIFIED NATURE WITH CONCUSSION UNSPECIFIED
	801.5 - OPEN FRACTURE OF BASE OF SKULL WITHOUT MENTION OF INTRACRANIAL INJURY
	801.51 - OPEN FRACTURE OF BASE OF SKULL WITHOUT INTRACRANIAL INJURY WITH NO LOSS OF CONSCIOUSNESS
	801.52 - OPEN FRACTURE OF BASE OF SKULL WITHOUT INTRACRANIAL INJURY WITH BRIEF (LESS THAN ONE HOUR) LOSS OF CONSCIOUSNESS
	801.53 - OPEN FRACTURE OF BASE OF SKULL WITHOUT INTRACRANIAL INJURY WITH MODERATE (1-24 HOURS) LOSS OF CONSCIOUSNESS
	801.54 - OPEN FRACTURE OF BASE OF SKULL WITHOUT INTRACRANIAL INJURY WITH PROLONGED (MORE THAN 24 HOURS) LOSS OF CONSCIOUSNESS AND RETURN TO PRE-EXISTING CONSCIOUS LEVEL
	801.55 - OPEN FRACTURE OF BASE OF SKULL WITHOUT INTRACRANIAL INJURY WITH PROLONGED (MORE THAN 24 HOURS) LOSS OF CONSCIOUSNESS WITHOUT RETURN TO PRE-EXISTING CONSCIOUS LEVEL
	801.56 - OPEN FRACTURE OF BASE OF SKULL WITHOUT INTRACRANIAL INJURY WITH LOSS OF CONSCIOUSNESS OF UNSPECIFIED DURATION
	801.62 - OPEN FRACTURE OF BASE OF SKULL WITH CEREBRAL LACERATION AND CONTUSION WITH BRIEF (LESS THAN ONE HOUR) LOSS OF CONSCIOUSNESS
	801.63 - OPEN FRACTURE OF BASE OF SKULL WITH CEREBRAL LACERATION AND CONTUSION WITH MODERATE (1-24 HOURS) LOSS OF CONSCIOUSNESS
	801.64 - OPEN FRACTURE OF BASE OF SKULL WITH CEREBRAL LACERATION AND CONTUSION WITH PROLONGED (MORE THAN 24 HOURS) LOSS OF CONSCIOUSNESS AND RETURN TO PRE-EXISTING CONSCIOUS LEVEL
	801.65 - OPEN FRACTURE OF BASE OF SKULL WITH CEREBRAL LACERATION AND CONTUSION WITH PROLONGED (MORE THAN 24 HOURS) LOSS OF CONSCIOUSNESS WITHOUT RETURN TO PRE-EXISTING CONSCIOUS LEVEL
	801.66 - OPEN FRACTURE OF BASE OF SKULL WITH CEREBRAL LACERATION AND CONTUSION WITH LOSS OF CONSCIOUSNESS OF UNSPECIFIED DURATION
	801.69 - OPEN FRACTURE OF BASE OF SKULL WITH CEREBRAL LACERATION AND CONTUSION WITH CONCUSSION UNSPECIFIED
	801.7 - OPEN FRACTURE OF BASE OF SKULL WITH SUBARACHNOID SUBDURAL AND EXTRADURAL HEMORRHAGE
	801.71 - OPEN FRACTURE OF BASE OF SKULL WITH SUBARACHNOID SUBDURAL AND EXTRADURAL HEMORRHAGE WITH NO LOSS OF CONSCIOUSNESS
	801.72 - OPEN FRACTURE OF BASE OF SKULL WITH SUBARACHNOID SUBDURAL AND EXTRADURAL HEMORRHAGE WITH BRIEF (LESS THAN ONE HOUR) LOSS OF CONSCIOUSNESS
	801.73 - OPEN FRACTURE OF BASE OF SKULL WITH SUBARACHNOID SUBDURAL AND EXTRADURAL HEMORRHAGE WITH MODERATE (1-24 HOURS) LOSS OF CONSCIOUSNESS
	801.74 - OPEN FRACTURE OF BASE OF SKULL WITH SUBARACHNOID SUBDURAL AND EXTRADURAL HEMORRHAGE WITH PROLONGED (MORE THAN 24 HOURS) LOSS OF CONSCIOUSNESS AND RETURN TO PRE-EXISTING CONSCIOUS LEVEL
	801.75 - OPEN FRACTURE OF BASE OF SKULL WITH SUBARACHNOID SUBDURAL AND EXTRADURAL HEMORRHAGE WITH PROLONGED (MORE THAN 24 HOURS) LOSS OF CONSCIOUSNESS WITHOUT RETURN TO PRE-EXISTING CONSCIOUS LEVEL
	801.76 - OPEN FRACTURE OF BASE OF SKULL WITH SUBARACHNOID SUBDURAL AND EXTRADURAL HEMORRHAGE WITH LOSS OF CONSCIOUSNESS OF UNSPECIFIED DURATION
	801.79 - OPEN FRACTURE OF BASE OF SKULL WITH SUBARACHNOID SUBDURAL AND EXTRADURAL HEMORRHAGE WITH CONCUSSION UNSPECIFIED
	801.8 - OPEN FRACTURE OF BASE OF SKULL WITH OTHER AND UNSPECIFIED INTRACRANIAL HEMORRHAGE
	801.81 - OPEN FRACTURE OF BASE OF SKULL WITH OTHER AND UNSPECIFIED INTRACRANIAL HEMORRHAGE WITH NO LOSS OF CONSCIOUSNESS
	801.82 - OPEN FRACTURE OF BASE OF SKULL WITH OTHER AND UNSPECIFIED INTRACRANIAL HEMORRHAGE WITH BRIEF (LESS THAN ONE HOUR) LOSS OF CONSCIOUSNESS
	801.83 - OPEN FRACTURE OF BASE OF SKULL WITH OTHER AND UNSPECIFIED INTRACRANIAL HEMORRHAGE WITH MODERATE (1-24 HOURS) LOSS OF CONSCIOUSNESS
	801.84 - OPEN FRACTURE OF BASE OF SKULL WITH OTHER AND UNSPECIFIED INTRACRANIAL HEMORRHAGE WITH PROLONGED (MORE THAN 24 HOURS) LOSS OF CONSCIOUSNESS AND RETURN TO PRE-EXISTING CONSCIOUS LEVEL
	801.85 - OPEN FRACTURE OF BASE OF SKULL WITH OTHER AND UNSPECIFIED INTRACRANIAL HEMORRHAGE WITH PROLONGED (MORE THAN 24 HOURS) LOSS OF CONSCIOUSNEESS WITHOUT RETURN TO PRE-EXISTING CONSCIOUS LEVEL
	801.86 - OPEN FRACTURE OF BASE OF SKULL WITH OTHER AND UNSPECIFIED INTRACRANIAL HEMORRHAGE WITH LOSS OF CONSCIOUSNESS OF UNSPECIFIED DURATION
	801.89 - OPEN FRACTURE OF BASE OF SKULL WITH OTHER AND UNSPECIFIED INTRACRANIAL HEMORRHAGE WITH CONCUSSION UNSPECIFIED
	801.93 - OPEN FRACTURE OF BASE OF SKULL WITH INTRACRANIAL INJURY OF OTHER AND UNSPECIFIED NATURE WITH MODERATE (1-24 HOURS) LOSS OF CONSCIOUSNESS
	801.94 - OPEN FRACTURE OF BASE OF SKULL WITH INTRACRANIAL INJURY OF OTHER AND UNSPECIFIED NATURE WITH PROLONGED (MORE THAN 24 HOURS) LOSS OF CONSCIOUSNESS AND RETURN TO PRE-EXISTING CONSCIOUS LEVEL
	801.95 - OPEN FRACTURE OF BASE OF SKULL WITH INTRACRANIAL INJURY OF OTHER AND UNSPECIFIED NATURE WITH PROLONGED (MORE THAN 24 HOURS) LOSS OF CONSCIOUSNESS WITHOUT RETURN TO PRE-EXISTING CONSCIOUS LEVEL
	801.96 - OPEN FRACTURE OF BASE OF SKULL WITH INTRACRANIAL INJURY OF OTHER AND UNSPECIFIED NATURE WITH LOSS OF CONSCIOUSNESS OF UNSPECIFIED DURATION
	801.99 - OPEN FRACTURE OF BASE OF SKULL WITH INTRACRANIAL INJURY OF OTHER AND UNSPECIFIED NATURE WITH CONCUSSION UNSPECIFIED
	801.29 - CLOSED FRACTURE OF BASE OF SKULL WITH SUBARACHNOID SUBDURAL AND EXTRADURAL HEMORRHAGE WITH CONCUSSION UNSPECIFIED
	801.30 - CLOSED FRACTURE OF BASE OF SKULL WITH OTHER AND UNSPECIFIED INTRACRANIAL HEMORRHAGE WITH STATE OF CONSCIOUSNESS UNSPECIFIED
	801.59 - OPEN FRACTURE OF BASE OF SKULL WITHOUT INTRACRANIAL INJURY WITH CONCUSSION UNSPECIFIED
	801.61 - OPEN FRACTURE OF BASE OF SKULL WITH CEREBRAL LACERATION AND CONTUSION WITH NO LOSS OF CONSCIOUSNESS
	801.9 - OPEN FRACTURE OF BASE OF SKULL WITH INTRACRANIAL INJURY OF OTHER AND UNSPECIFIED NATURE
	801.92 - OPEN FRACTURE OF BASE OF SKULL WITH INTRACRANIAL INJURY OF OTHER AND UNSPECIFIED NATURE WITH BRIEF (LESS THAN ONE HOUR) LOSS OF CONSCIOUSNESS
	802.00
	802.1 - OPEN FRACTURE OF NASAL BONES
	802.2 - CLOSED FRACTURE OF MANDIBLE
	802.21 - CLOSED FRACTURE OF CONDYLAR PROCESS OF MANDIBLE
	802.22 - CLOSED FRACTURE OF SUBCONDYLAR PROCESS OF MANDIBLE
	802.23 - CLOSED FRACTURE OF CORONOID PROCESS OF MANDIBLE
	802.24 - CLOSED FRACTURE OF UNSPECIFIED PART OF RAMUS OF MANDIBLE
	802.25 - CLOSED FRACTURE OF ANGLE OF JAW
	802.26 - CLOSED FRACTURE OF SYMPHYSIS OF BODY OF MANDIBLE
	802.27 - CLOSED FRACTURE OF ALVEOLAR BORDER OF BODY OF MANDIBLE
	802.28 - CLOSED FRACTURE OF OTHER AND UNSPECIFIED PART OF BODY OF MANDIBLE
	802.29 - CLOSED FRACTURE OF MULTIPLE SITES OF MANDIBLE
	802.3 - OPEN FRACTURE OF MANDIBLE
	802.31 - OPEN FRACTURE OF CONDYLAR PROCESS OF MANDIBLE
	802.32 - OPEN FRACTURE OF SUBCONDYLAR PROCESS OF MANDIBLE
	802.33 - OPEN FRACTURE OF CORONOID PROCESS OF MANDIBLE
	802.34 - OPEN FRACTURE OF UNSPECIFIED PART OF RAMUS OF MANDIBLE
	802.35 - OPEN FRACTURE OF ANGLE OF JAW
	802.36 - OPEN FRACTURE OF SYMPHYSIS OF BODY OF MANDIBLE
	802.37 - OPEN FRACTURE OF ALVEOLAR BORDER OF BODY OF MANDIBLE
	802.38 - OPEN FRACTURE OF BODY OF MANDIBLE OTHER AND UNSPECIFIED
	802.39 - OPEN FRACTURE OF MULTIPLE SITES OF MANDIBLE
	802.4 - CLOSED FRACTURE OF MALAR AND MAXILLARY BONES
	802.5 - OPEN FRACTURE OF MALAR AND MAXILLARY BONES
	802.6 - CLOSED FRACTURE OF ORBITAL FLOOR (BLOW-OUT)
	802.7 - OPEN FRACTURE OF ORBITAL FLOOR (BLOW-OUT)
	802.80
	802.9 - OPEN FRACTURE OF OTHER FACIAL BONES
	803.01 - OTHER CLOSED SKULL FRACTURE WITHOUT INTRACRANIAL INJURY WITH NO LOSS OF CONSCIOUSNESS
	803.02 - OTHER CLOSED SKULL FRACTURE WITHOUT INTRACRANIAL INJURY WITH BRIEF (LESS THAN ONE HOUR) LOSS OF CONSCIOUSNESS
	803.03 - OTHER CLOSED SKULL FRACTURE WITHOUT INTRACRANIAL INJURY WITH MODERATE (1-24 HOURS) LOSS OF CONSCIOUSNESS
	803.04 - OTHER CLOSED SKULL FRACTURE WITHOUT INTRACRANIAL INJURY WITH PROLONGED (MORE THAN 24 HOURS) LOSS OF CONSCIOUSNESS AND RETURN TO PRE-EXISTING CONSCIOUS LEVEL
	803.05 - OTHER CLOSED SKULL FRACTURE WITHOUT INTRACRANIAL INJURY WITH PROLONGED (MORE THAN 24 HOURS) LOSS OF CONSCIOUSNESS WITHOUT RETURN TO PRE-EXISTING CONSCIOUS LEVEL
	803.06 - OTHER CLOSED SKULL FRACTURE WITHOUT INTRACRANIAL INJURY WITH LOSS OF CONSCIOUSNESS OF UNSPECIFIED DURATION
	803.09 - OTHER CLOSED SKULL FRACTURE WITHOUT INTRACRANIAL INJURY WITH CONCUSSION UNSPECIFIED
	803.1 - OTHER CLOSED SKULL FRACTURE WITH CEREBRAL LACERATION AND CONTUSION
	803.11 - OTHER CLOSED SKULL FRACTURE WITH CEREBRAL LACERATION AND CONTUSION WITH NO LOSS OF CONSCIOUSNESS
	803.12 - OTHER CLOSED SKULL FRACTURE WITH CEREBRAL LACERATION AND CONTUSION WITH BRIEF (LESS THAN ONE HOUR) LOSS OF CONSCIOUSNESS
	803.13 - OTHER CLOSED SKULL FRACTURE WITH CEREBRAL LACERATION AND CONTUSION WITH MODERATE (1-24 HOURS) LOSS OF CONSCIOUSNESS
	803.14 - OTHER CLOSED SKULL FRACTURE WITH CEREBRAL LACERATION AND CONTUSION WITH PROLONGED (MORE THAN 24 HOURS) LOSS OF CONSCIOUSNESS AND RETURN TO PRE-EXISTING CONSCIOUS LEVEL
	803.15 - OTHER CLOSED SKULL FRACTURE WITH CEREBRAL LACERATION AND CONTUSION WITH PROLONGED (MORE THAN 24 HOURS) LOSS OF CONSCIOUSNESS WITHOUT RETURN TO PRE-EXISTING CONSCIOUS LEVEL
	803.16 - OTHER CLOSED SKULL FRACTURE WITH CEREBRAL LACERATION AND CONTUSION WITH LOSS OF CONSCIOUSNESS OF UNSPECIFIED DURATION
	803.19 - OTHER CLOSED SKULL FRACTURE WITH CEREBRAL LACERATION AND CONTUSION WITH CONCUSSION UNSPECIFIED
	803.2 - OTHER CLOSED SKULL FRACTURE WITH SUBARACHNOID SUBDURAL AND EXTRADURAL HEMORRHAGE
	803.21 - OTHER CLOSED SKULL FRACTURE WITH SUBARACHNOID SUBDURAL AND EXTRADURAL HEMORRHAGE WITH NO LOSS OF CONSCIOUSNESS
	803.22 - OTHER CLOSED SKULL FRACTURE WITH SUBARACHNOID SUBDURAL AND EXTRADURAL HEMORRHAGE WITH BRIEF (LESS THAN ONE HOUR) LOSS OF CONSCIOUSNESS
	803.23 - OTHER CLOSED SKULL FRACTURE WITH SUBARACHNOID SUBDURAL AND EXTRADURAL HEMORRHAGE WITH MODERATE (1-24 HOURS) LOSS OF CONSCIOUSNESS
	803.24 - OTHER CLOSED SKULL FRACTURE WITH SUBARACHNOID SUBDURAL AND EXTRADURAL HEMORRHAGE WITH PROLONGED (MORE THAN 24 HOURS) LOSS OF CONSCIOUSNESS AND RETURN TO PRE-EXISTING CONSCIOUS LEVEL
	803.25 - OTHER CLOSED SKULL FRACTURE WITH SUBARACHNOID SUBDURAL AND EXTRADURAL HEMORRHAGE WITH PROLONGED (MORE THAN 24 HOURS) LOSS OF CONSCIOUSNESS WITHOUT RETURN TO PRE-EXISTING CONSCIOUS LEVEL
	803.26 - OTHER CLOSED SKULL FRACTURE WITH SUBARACHNOID SUBDURAL AND EXTRADURAL HEMORRHAGE WITH LOSS OF CONSCIOUSNESS OF UNSPECIFIED DURATION
	803.29 - OTHER CLOSED SKULL FRACTURE WITH SUBARACHNOID SUBDURAL AND EXTRADURAL HEMORRHAGE WITH CONCUSSION UNSPECIFIED
	803.32 - OTHER CLOSED SKULL FRACTURE WITH OTHER AND UNSPECIFIED INTRACRANIAL HEMORRHAGE WITH BRIEF (LESS THAN ONE HOUR) LOSS OF CONSCIOUSNESS
	803.33 - OTHER CLOSED SKULL FRACTURE WITH OTHER AND UNSPECIFIED INTRACRANIAL HEMORRHAGE WITH MODERATE (1-24 HOURS) LOSS OF CONSCIOUSNESS
	803.34 - OTHER CLOSED SKULL FRACTURE WITH OTHER AND UNSPECIFIED INTRACRANIAL HEMORRHAGE WITH PROLONGED (MORE THAN 24 HOURS) LOSS OF CONSCIOUSNESS AND RETURN TO PRE-EXISTING CONSCIOUS LEVEL
	803.35 - OTHER CLOSED SKULL FRACTURE WITH OTHER AND UNSPECIFIED INTRACRANIAL HEMORRHAGE WITH PROLONGED (MORE THAN 24 HOURS) LOSS OF CONSCIOUSNESS WITHOUT RETURN TO PRE-EXISTING CONSCIOUS LEVEL
	803.36 - OTHER CLOSED SKULL FRACTURE WITH OTHER AND UNSPECIFIED INTRACRANIAL HEMORRHAGE WITH LOSS OF CONSCIOUSNESS OF UNSPECIFIED DURATION
	803.39 - OTHER CLOSED SKULL FRACTURE WITH OTHER AND UNSPECIFIED INTRACRANIAL HEMORRHAGE WITH CONCUSSION UNSPECIFIED
	803.4 - CLOSED SKULL FRACTURE WITH INTRACRANIAL INJURY OF OTHER AND UNSPECIFIED NATURE
	803.41 - OTHER CLOSED SKULL FRACTURE WITH INTRACRANIAL INJURY OF OTHER AND UNSPECIFIED NATURE WITH NO LOSS OF CONSCIOUSNESS
	803.42 - OTHER CLOSED SKULL FRACTURE WITH INTRACRANIAL INJURY OF OTHER AND UNSPECIFIED NATURE WITH BRIEF (LESS THAN ONE HOUR) LOSS OF CONSCIOUSNESS
	803.43 - OTHER CLOSED SKULL FRACTURE WITH INTRACRANIAL INJURY OF OTHER AND UNSPECIFIED NATURE WITH MODERATE (1-24 HOURS) LOSS OF CONSCIOUSNESS
	803.44 - OTHER CLOSED SKULL FRACTURE WITH INTRACRANIAL INJURY OF OTHER AND UNSPECIFIED NATURE WITH PROLONGED (MORE THAN 24 HOURS) LOSS OF CONSCIOUSNESS AND RETURN TO PRE-EXISTING CONSCIOUS LEVEL
	803.45 - OTHER SITE OF CLOSED SKULL FRACTURE WITH INTRACRANIAL INJURY OF OTHER AND UNSPECIFIED NATURE WITH PROLONGED (MORE THAN 24 HOURS) LOSS OF CONSCIOUSNESS WITHOUT RETURN TO PRE-EXISTING CONSCIOUS LEVEL
	803.46 - OTHER SITE OF CLOSED SKULL FRACTURE WITH INTRACRANIAL INJURY OF OTHER AND UNSPECIFIED NATURE WITH LOSS OF CONSCIOUSNESS OF UNSPECIFIED DURATION
	803.49 - OTHER SITE OF CLOSED SKULL FRACTURE WITH INTRACRANIAL INJURY OF OTHER AND UNSPECIFIED NATURE WITH CONCUSSION UNSPECIFIED
	803.5 - OTHER OPEN SKULL FRACTURE WITHOUT MENTION OF INTRACRANIAL INJURY
	803.51 - OTHER OPEN SKULL FRACTURE WITHOUT INTRACRANIAL INJURY WITH NO LOSS OF CONSCIOUSNESS
	803.52 - OTHER OPEN SKULL FRACTURE WITHOUT INTRACRANIAL INJURY WITH BRIEF (LESS THAN ONE HOUR) LOSS OF CONSCIOUSNESS
	803.53 - OTHER OPEN SKULL FRACTURE WITHOUT INTRACRANIAL INJURY WITH MODERATE (1-24 HOURS) LOSS OF CONSCIOUSNESS
	803.54 - OTHER OPEN SKULL FRACTURE WITHOUT INTRACRANIAL INJURY WITH PROLONGED (MORE THAN 24 HOURS) LOSS OF CONSCIOUSNESS AND RETURN TO PRE-EXISTING CONSCIOUS LEVEL
	803.55 - OTHER OPEN SKULL FRACTURE WITHOUT INTRACRANIAL INJURY WITH PROLONGED (MORE THAN 24 HOURS) LOSS OF CONSCIOUSNESS WITHOUT RETURN TO PRE-EXISTING CONSCIOUS LEVEL
	803.56 - OTHER OPEN SKULL FRACTURE WITHOUT INTRACRANIAL INJURY WITH LOSS OF CONSCIOUSNESS OF UNSPECIFIED DURATION
	803.59 - OTHER OPEN SKULL FRACTURE WITHOUT INTRACRANIAL INJURY WITH CONCUSSION UNSPECIFIED
	803.6 - OTHER OPEN SKULL FRACTURE WITH CEREBRAL LACERATION AND CONTUSION
	803.63 - OTHER OPEN SKULL FRACTURE WITH CEREBRAL LACERATION AND CONTUSION WITH MODERATE (1-24 HOURS) LOSS OF CONSCIOUSNESS
	803.64 - OTHER OPEN SKULL FRACTURE WITH CEREBRAL LACERATION AND CONTUSION WITH PROLONGED (MORE THAN 24 HOURS) LOSS OF CONSCIOUSNESS AND RETURN TO PRE-EXISTING CONSCIOUS LEVEL
	803.65 - OTHER OPEN SKULL FRACTURE WITH CEREBRAL LACERATION AND CONTUSION WITH PROLONGED (MORE THAN 24 HOURS) LOSS OF CONSCIOUSNESS WITHOUT RETURN TO PRE-EXISTING CONSCIOUS LEVEL
	803.66 - OTHER OPEN SKULL FRACTURE WITH CEREBRAL LACERATION AND CONTUSION WITH LOSS OF CONSCIOUSNESS OF UNSPECIFIED DURATION
	803.69 - OTHER OPEN SKULL FRACTURE WITH CEREBRAL LACERATION AND CONTUSION WITH CONCUSSION UNSPECIFIED
	803.7 - OTHER OPEN SKULL FRACTURE WITH SUBARACHNOID SUBDURAL AND EXTRADURAL HEMORRHAGE
	803.71 - OTHER OPEN SKULL FRACTURE WITH SUBARACHNOID SUBDURAL AND EXTRADURAL HEMORRHAGE WITH NO LOSS OF CONSCIOUSNESS
	803.72 - OTHER OPEN SKULL FRACTURE WITH SUBARACHNOID SUBDURAL AND EXTRADURAL HEMORRHAGE WITH BRIEF (LESS THAN ONE HOUR) LOSS OF CONSCIOUSNESS
	803.73 - OTHER OPEN SKULL FRACTURE WITH SUBARACHNOID SUBDURAL AND EXTRADURAL HEMORRHAGE WITH MODERATE (1-24 HOURS) LOSS OF CONSCIOUSNESS
	803.74 - OTHER OPEN SKULL FRACTURE WITH SUBARACHNOID SUBDURAL AND EXTRADURAL HEMORRHAGE WITH PROLONGED (MORE THAN 24 HOURS) LOSS OF CONSCIOUSNESS AND RETURN TO PRE-EXISTING CONSCIOUS LEVEL
	803.75 - OTHER OPEN SKULL FRACTURE WITH SUBARACHNOID SUBDURAL AND EXTRADURAL HEMORRHAGE WITH PROLONGED (MORE THAN 24 HOURS) LOSS OF CONSCIOUSNESS WITHOUT RETURN TO PRE-EXISTING CONSCIOUS LEVEL
	803.76 - OTHER OPEN SKULL FRACTURE WITH SUBARACHNOID SUBDURAL AND EXTRADURAL HEMORRHAGE WITH LOSS OF CONSCIOUSNESS OF UNSPECIFIED DURATION
	803.79 - OTHER OPEN SKULL FRACTURE WITH SUBARACHNOID SUBDURAL AND EXTRADURAL HEMORRHAGE WITH CONCUSSION UNSPECIFIED
	803.8 - OTHER OPEN SKULL FRACTURE WITH OTHER AND UNSPECIFIED INTRACRANIAL HEMORRHAGE
	803.81 - OTHER OPEN SKULL FRACTURE WITH OTHER AND UNSPECIFIED INTRACRANIAL HEMORRHAGE WITH NO LOSS OF CONSCIOUSNESS
	803.82 - OTHER OPEN SKULL FRACTURE WITH OTHER AND UNSPECIFIED INTRACRANIAL HEMORRHAGE WITH BRIEF (LESS THAN ONE HOUR) LOSS OF CONSCIOUSNESS
	803.83 - OTHER OPEN SKULL FRACTURE WITH OTHER AND UNSPECIFIED INTRACRANIAL HEMORRHAGE WITH MODERATE (1-24 HOURS) LOSS OF CONSCIOUSNESS
	803.84 - OTHER OPEN SKULL FRACTURE WITH OTHER AND UNSPECIFIED INTRACRANIAL HEMORRHAGE WITH PROLONGED (MORE THAN 24 HOURS) LOSS OF CONSCIOUSNESS AND RETURN TO PRE-EXISTING CONSCIOUS LEVEL
	803.85 - OTHER OPEN SKULL FRACTURE WITH OTHER AND UNSPECIFIED INTRACRANIAL HEMORRHAGE WITH PROLONGED (MORE THAN 24 HOURS) LOSS OF CONSCIOUSNESS WITHOUT RETURN TO PRE-EXISTING CONSCIOUS LEVEL
	803.86 - OTHER OPEN SKULL FRACTURE WITH OTHER AND UNSPECIFIED INTRACRANIAL HEMORRHAGE WITH LOSS OF CONSCIOUSNESS OF UNSPECIFIED DURATION
	803.89 - OTHER OPEN SKULL FRACTURE WITH OTHER AND UNSPECIFIED INTRACRANIAL HEMORRHAGE WITH CONCUSSION UNSPECIFIED
	803.9 - OTHER OPEN SKULL FRACTURE WITH INTRACRANIAL INJURY OF OTHER AND UNSPECIFIED NATURE
	803.91 - OTHER OPEN SKULL FRACTURE WITH INTRACRANIAL INJURY OF OTHER AND UNSPECIFIED NATURE WITH NO LOSS OF CONSCIOUSNESS
	803.94 - OTHER OPEN SKULL FRACTURE WITH INTRACRANIAL INJURY OF OTHER AND UNSPECIFIED NATURE WITH PROLONGED (MORE THAN 24 HOURS) LOSS OF CONSCIOUSNESS AND RETURN TO PRE-EXISTING CONSCIOUS LEVEL
	803.95 - OTHER OPEN SKULL FRACTURE WITH INTRACRANIAL INJURY OF OTHER AND UNSPECIFIED NATURE WITH PROLONGED (MORE THAN 24 HOURS) LOSS OF CONSCIOUSNESS WITHOUT RETURN TO PRE-EXISTING CONSCIOUS LEVEL
	803.96 - OTHER OPEN SKULL FRACTURE WITH INTRACRANIAL INJURY OF OTHER AND UNSPECIFIED NATURE WITH LOSS OF CONSCIOUSNESS OF UNSPECIFIED DURATION
	803.99 - OTHER OPEN SKULL FRACTURE WITH INTRACRANIAL INJURY OF OTHER AND UNSPECIFIED NATURE WITH CONCUSSION UNSPECIFIED
	803.00 - OTHER CLOSED SKULL FRACTURE WITHOUT INTRACRANIAL INJURY WITH STATE OF CONSCIOUSNESS UNSPECIFIED
	803.30 - OTHER CLOSED SKULL FRACTURE WITH OTHER AND UNSPECIFIED INTRACRANIAL HEMORRHAGE WITH STATE OF UNCONSCIOUSNESS UNSPECIFIED
	803.31 - OTHER CLOSED SKULL FRACTURE WITH OTHER AND UNSPECIFIED INTRACRANIAL HEMORRHAGE WITH NO LOSS OF CONSCIOUSNESS
	803.61 - OTHER OPEN SKULL FRACTURE WITH CEREBRAL LACERATION AND CONTUSION WITH NO LOSS OF CONSCIOUSNESS
	803.62 - OTHER OPEN SKULL FRACTURE WITH CEREBRAL LACERATION AND CONTUSION WITH BRIEF (LESS THAN ONE HOUR) LOSS OF CONSCIOUSNESS
	803.92 - OTHER OPEN SKULL FRACTURE WITH INTRACRANIAL INJURY OF OTHER AND UNSPECIFIED NATURE WITH BRIEF (LESS THAN ONE HOUR) LOSS OF CONSCIOUSNESS
	803.93 - OTHER OPEN SKULL FRACTURE WITH INTRACRANIAL INJURY OF OTHER AND UNSPECIFIED NATURE WITH MODERATE (1-24 HOURS) LOSS OF CONSCIOUSNESS
	804.00 - CLOSED FRACTURES INVOLVING SKULL OR FACE WITH OTHER BONES WITHOUT INTRACRANIAL INJURY WITH STATE OF CONSCIOUSNESS UNSPECIFIED
	804.01 - CLOSED FRACTURES INVOLVING SKULL OR FACE WITH OTHER BONES WITHOUT INTRACRANIAL INJURY WITH NO LOSS OF CONSCIOUSNESS
	804.02 - CLOSED FRACTURES INVOLVING SKULL OR FACE WITH OTHER BONES WITHOUT INTRACRANIAL INJURY WITH BRIEF (LESS THAN ONE HOUR) LOSS OF CONSCIOUSNESS
	804.03 - CLOSED FRACTURES INVOLVING SKULL OR FACE WITH OTHER BONES WITHOUT INTRACRANIAL INJURY WITH MODERATE (1-24 HOURS) LOSS OF CONSCIOUSNESS
	804.04 - CLOSED FRACTURES INVOLVING SKULL OR FACE WITH OTHER BONES WITHOUT INTRACRANIAL INJURY WITH PROLONGED (MORE THAN 24 HOURS) LOSS OF CONSCIOUSNESS AND RETURN TO PRE-EXISTING CONSCIOUS LEVEL
	804.05 - CLOSED FRACTURES INVOLVING SKULL OF FACE WITH OTHER BONES WITHOUT INTRACRANIAL INJURY WITH PROLONGED (MORE THAN 24 HOURS) LOSS OF CONSCIOUSNESS WITHOUT RETURN TO PRE-EXISTING CONSCIOUS LEVEL
	804.06 - CLOSED FRACTURES INVOLVING SKULL OF FACE WITH OTHER BONES WITHOUT INTRACRANIAL INJURY WITH LOSS OF CONSCIOUSNESS OF UNSPECIFIED DURATION
	804.09 - CLOSED FRACTURES INVOLVING SKULL OF FACE WITH OTHER BONES WITHOUT INTRACRANIAL INJURY WITH CONCUSSION UNSPECIFIED
	804.1 - CLOSED FRACTURES INVOLVING SKULL OR FACE WITH OTHER BONES WITH CEREBRAL LACERATION AND CONTUSION
	804.11 - CLOSED FRACTURES INVOLVING SKULL OR FACE WITH OTHER BONES WITH CEREBRAL LACERATION AND CONTUSION WITH NO LOSS OF CONSCIOUSNESS
	804.12 - CLOSED FRACTURES INVOLVING SKULL OR FACE WITH OTHER BONES WITH CEREBRAL LACERATION AND CONTUSION WITH BRIEF (LESS THAN ONE HOUR) LOSS OF CONSCIOUSNESS
	804.13 - CLOSED FRACTURES INVOLVING SKULL OR FACE WITH OTHER BONES WITH CEREBRAL LACERATION AND CONTUSION WITH MODERATE (1-24 HOURS) LOSS OF CONSCIOUSNESS
	804.14 - CLOSED FRACTURES INVOLVING SKULL OR FACE WITH OTHER BONES WITH CEREBRAL LACERATION AND CONTUSION WITH PROLONGED (MORE THAN 24 HOURS) LOSS OF CONSCIOUSNESS AND RETURN TO PRE-EXISTING CONSCIOUS LEVEL
	804.15 - CLOSED FRACTURES INVOLVING SKULL OR FACE WITH OTHER BONES WITH CEREBRAL LACERATION AND CONTUSION WITH PROLONGED (MORE THAN 24 HOURS) LOSS OF CONSCIOUSNESS WITHOUT RETURN TO PRE-EXISTING CONSCIOUS LEVEL
	804.16 - CLOSED FRACTURES INVOLVING SKULL OR FACE WITH OTHER BONES WITH CEREBRAL LACERATION AND CONTUSION WITH LOSS OF CONSCIOUSNESS OF UNSPECIFIED DURATION
	804.19 - CLOSED FRACTURES INVOLVING SKULL OR FACE WITH OTHER BONES WITH CEREBRAL LACERATION AND CONTUSION WITH CONCUSSION UNSPECIFIED
	804.2 - CLOSED FRACTURES INVOLVING SKULL OR FACE WITH OTHER BONES WITH SUBARACHNOID SUBDURAL AND EXTRADURAL HEMORRHAGE
	804.21 - CLOSED FRACTURES INVOLVING SKULL OR FACE WITH OTHER BONES WITH SUBARACHNOID SUBDURAL AND EXTRADURAL HEMORRHAGE WITH NO LOSS OF CONSCIOUSNESS
	804.22 - CLOSED FRACTURES INVOLVING SKULL OR FACE WITH OTHER BONES WITH SUBARACHNOID SUBDURAL AND EXTRADURAL HEMORRHAGE WITH BRIEF (LESS THAN ONE HOUR) LOSS OF CONSCIOUSNESS
	804.23 - CLOSED FRACTURES INVOLVING SKULL OR FACE WITH OTHER BONES WITH SUBARACHNOID SUBDURAL AND EXTRADURAL HEMORRHAGE WITH MODERATE (1-24 HOURS) LOSS OF CONSCIOUSNESS
	804.24 - CLOSED FRACTURES INVOLVING SKULL OR FACE WITH OTHER BONES WITH SUBARACHNOID SUBDURAL AND EXTRADURAL HEMORRHAGE WITH PROLONGED (MORE THAN 24 HOURS) LOSS OF CONSCIOUSNESS AND RETURN TO PRE-EXISTING CONSCIOUS LEVEL
	804.25 - CLOSED FRACTURES INVOLVING SKULL OR FACE WITH OTHER BONES WITH SUBARACHNOID SUBDURAL AND EXTRADURAL HEMORRHAGE WITH PROLONGED (MORE THAN 24 HOURS) LOSS OF CONSCIOUSNESS WITHOUT RETURN TO PRE-EXISTING CONSCIOUS LEVEL
	804.26 - CLOSED FRACTURES INVOLVING SKULL OR FACE WITH OTHER BONES WITH SUBARACHNOID SUBDURAL AND EXTRADURAL HEMORRHAGE WITH LOSS OF CONSCIOUSNESS OF UNSPECIFIED DURATION
	804.29 - CLOSED FRACTURES INVOLVING SKULL OR FACE WITH OTHER BONES WITH SUBARACHNOID SUBDURAL AND EXTRADURAL HEMORRHAGE WITH CONCUSSION UNSPECIFIED
	804.62 - OPEN FRACTURES INVOLVING SKULL OR FACE WITH OTHER BONES WITH CEREBRAL LACERATION AND CONTUSION WITH BRIEF (LESS THAN ONE HOUR) LOSS OF CONSCIOUSNESS
	804.63 - OPEN FRACTURES INVOLVING SKULL OR FACE WITH OTHER BONES WITH CEREBRAL LACERATION AND CONTUSION WITH MODERATE (1-24 HOURS) LOSS OF CONSCIOUSNESS
	804.64 - OPEN FRACTURES INVOLVING SKULL OR FACE WITH OTHER BONES WITH CEREBRAL LACERATION AND CONTUSION WITH PROLONGED (MORE THAN 24 HOURS) LOSS OF CONSCIOUSNESS AND RETURN TO PRE-EXISTING CONSCIOUS LEVEL
	804.65 - OPEN FRACTURES INVOLVING SKULL OR FACE WITH OTHER BONES WITH CEREBRAL LACERATION AND CONTUSION WITH PROLONGED (MORE THAN 24 HOURS) LOSS OF CONSCIOUSNESS WITHOUT RETURN TO PRE-EXISTING CONSCIOUS LEVEL
	804.66 - OPEN FRACTURES INVOLVING SKULL OR FACE WITH OTHER BONES WITH CEREBRAL LACERATION AND CONTUSION WITH LOSS OF CONSCIOUSNESS OF UNSPECIFIED DURATION
	804.69 - OPEN FRACTURES INVOLVING SKULL OR FACE WITH OTHER BONES WITH CEREBRAL LACERATION AND CONTUSION WITH CONCUSSION UNSPECIFIED
	804.7 - OPEN FRACTURES INVOLVING SKULL OR FACE WITH OTHER BONES WITH SUBARACHNOID SUBDURAL AND EXTRADURAL HEMORRHAGE
	804.71 - OPEN FRACTURES INVOLVING SKULL OR FACE WITH OTHER BONES WITH SUBARACHNOID SUBDURAL AND EXTRADURAL HEMORRHAGE WITH NO LOSS OF CONSCIOUSNESS
	804.72 - OPEN FRACTURES INVOLVING SKULL OR FACE WITH OTHER BONES WITH SUBARACHNOID SUBDURAL AND EXTRADURAL HEMORRHAGE WITH BRIEF (LESS THAN ONE HOUR) LOSS OF CONSCIOUSNESS
	804.73 - OPEN FRACTURES INVOLVING SKULL OR FACE WITH OTHER BONES WITH SUBARACHNOID SUBDURAL AND EXTRADURAL HEMORRHAGE WITH MODERATE (1-24 HOURS) LOSS OF CONSCIOUSNESS
	804.74 - OPEN FRACTURES INVOLVING SKULL OR FACE WITH OTHER BONES WITH SUBARACHNOID SUBDURAL AND EXTRADURAL HEMORRHAGE WITH PROLONGED (MORE THAN 24 HOURS) LOSS OF CONSCIOUSNESS AND RETURN TO PRE-EXISTING CONSCIOUS LEVEL
	804.75 - OPEN FRACTURES INVOLVING SKULL OR FACE WITH OTHER BONES WITH SUBARACHNOID SUBDURAL AND EXTRADURAL HEMORRHAGE WITH PROLONGED (MORE THAN 24 HOURS) LOSS OF CONSCIOUSNESS WITHOUT RETURN TO PRE-EXISTING CONSCIOUS LEVEL
	804.76 - OPEN FRACTURES INVOLVING SKULL OR FACE WITH OTHER BONES WITH SUBARACHNOID SUBDURAL AND EXTRADURAL HEMORRHAGE WITH LOSS OF CONSCIOUSNESS OF UNSPECIFIED DURATION
	804.79 - OPEN FRACTURES INVOLVING SKULL OR FACE WITH OTHER BONES WITH SUBARACHNOID SUBDURAL AND EXTRADURAL HEMORRHAGE WITH CONCUSSION UNSPECIFIED
	804.8 - OPEN FRACTURES INVOLVING SKULL OR FACE WITH OTHER BONES WITH OTHER AND UNSPECIFIED INTRACRANIAL HEMORRHAGE
	804.81 - OPEN FRACTURES INVOLVING SKULL OR FACE WITH OTHER BONES WITH OTHER AND UNSPECIFIED INTRACRANIAL HEMORRHAGE WITH NO LOSS OF CONSCIOUSNESS UNSPECIFIED
	804.82 - OPEN FRACTURES INVOLVING SKULL OR FACE WITH OTHER BONES WITH OTHER AND UNSPECIFIED INTRACRANIAL HEMORRHAGE WITH BRIEF (LESS THAN ONE HOUR) LOSS OF CONSCIOUSNESS
	804.83 - OPEN FRACTURES INVOLVING SKULL OR FACE WITH OTHER BONES WITH OTHER AND UNSPECIFIED INTRACRANIAL HEMORRHAGE WITH MODERATE (1-24 HOURS) LOSS OF CONSCIOUSNESS
	804.84 - OPEN FRACTURES INVOLVING SKULL OR FACE WITH OTHER BONES WITH OTHER AND UNSPECIFIED INTRACRANIAL HEMORRHAGE WITH PROLONGED (MORE THAN 24 HOURS) LOSS OF CONSCIOUSNESS AND RETURN TO PRE-EXISTING CONSCIOUS LEVEL
	804.85 - OPEN FRACTURES INVOLVING SKULL OR FACE WITH OTHER BONES WITH OTHER AND UNSPECIFIED INTRACRANIAL HEMORRHAGE WITH PROLONGED (MORE THAN 24 HOURS) LOSS OF CONSCIOUSNESS WITHOUT RETURN TO PRE-EXISTING CONSCIOUS LEVEL
	804.86 - OPEN FRACTURES INVOLVING SKULL OR FACE WITH OTHER BONES WITH OTHER AND UNSPECIFIED INTRACRANIAL HEMORRHAGE WITH LOSS OF CONSCIOUSNESS OF UNSPECIFIED DURATION
	804.89 - OPEN FRACTURES INVOLVING SKULL OR FACE WITH OTHER BONES WITH OTHER AND UNSPECIFIED INTRACRANIAL HEMORRHAGE WITH CONCUSSION UNSPECIFIED
	804.9 - OPEN FRACTURES INVOLVING SKULL OR FACE WITH OTHER BONES WITH INTRACRANIAL INJURY OF OTHER AND UNSPECIFIED NATURE
	804.93 - OPEN FRACTURES INVOLVING SKULL OR FACE WITH OTHER BONES WITH INTRACRANIAL INJURY OF OTHER AND UNSPECIFIED NATURE WITH MODERATE (1-24 HOURS) LOSS OF CONSCIOUSNESS
	804.94 - OPEN FRACTURES INVOLVING SKULL OR FACE WITH OTHER BONES WITH INTRACRANIAL INJURY OF OTHER AND UNSPECIFIED NATURE WITH PROLONGED (MORE THAN 24 HOURS) LOSS OF CONSCIOUSNESS AND RETURN TO PRE-EXISTING CONSCIOUS LEVEL
	804.95 - OPEN FRACTURES INVOLVING SKULL OR FACE WITH OTHER BONES WITH INTRACRANIAL INJURY OF OTHER AND UNSPECIFIED NATURE WITH PROLONGED (MORE THAN 24 HOURS) LOSS OF CONSCIOUSNESS WITHOUT RETURN TO PRE-EXISTING CONSCIOUS LEVEL
	804.96 - OPEN FRACTURES INVOLVING SKULL OR FACE WITH OTHER BONES WITH INTRACRANIAL INJURY OF OTHER AND UNSPECIFIED NATURE WITH LOSS OF CONSCIOUSNESS OF UNSPECIFIED DURATION
	804.99 - OPEN FRACTURES INVOLVING SKULL OR FACE WITH OTHER BONES WITH INTRACRANIAL INJURY OF OTHER AND UNSPECIFIED NATURE WITH CONCUSSION UNSPECIFIED
	805.00 - CLOSED FRACTURE OF CERVICAL VERTEBRA UNSPECIFIED LEVEL
	805.01 - CLOSED FRACTURE OF FIRST CERVICAL VERTEBRA
	805.02 - CLOSED FRACTURE OF SECOND CERVICAL VERTEBRA
	805.03 - CLOSED FRACTURE OF THIRD CERVICAL VERTEBRA
	805.04 - CLOSED FRACTURE OF FOURTH CERVICAL VERTEBRA
	805.05 - CLOSED FRACTURE OF FIFTH CERVICAL VERTEBRA
	805.06 - CLOSED FRACTURE OF SIXTH CERVICAL VERTEBRA
	805.07 - CLOSED FRACTURE OF SEVENTH CERVICAL VERTEBRA
	805.08 - CLOSED FRACTURE OF MULTIPLE CERVICAL VERTEBRAE
	805.1 - OPEN FRACTURE OF CERVICAL VERTEBRA WITHOUT MENTION OF SPINAL CORD INJURY
	805.11 - OPEN FRACTURE OF FIRST CERVICAL VERTEBRA
	805.12 - OPEN FRACTURE OF SECOND CERVICAL VERTEBRA
	805.13 - OPEN FRACTURE OF THIRD CERVICAL VERTEBRA
	805.14 - OPEN FRACTURE OF FOURTH CERVICAL VERTEBRA
	805.15 - OPEN FRACTURE OF FIFTH CERVICAL VERTEBRA
	805.16 - OPEN FRACTURE OF SIXTH CERVICAL VERTEBRA
	805.17 - OPEN FRACTURE OF SEVENTH CERVICAL VERTEBRA
	805.18 - OPEN FRACTURE OF MULTIPLE CERVICAL VERTEBRAE
	805.2 - CLOSED FRACTURE OF DORSAL (THORACIC) VERTEBRA WITHOUT SPINAL CORD INJURY
	805.3 - OPEN FRACTURE OF DORSAL (THORACIC) VERTEBRA WITHOUT SPINAL CORD INJURY
	805.4 - CLOSED FRACTURE OF LUMBAR VERTEBRA WITHOUT SPINAL CORD INJURY
	805.5 - OPEN FRACTURE OF LUMBAR VERTEBRA WITHOUT SPINAL CORD INJURY
	805.6 - CLOSED FRACTURE OF SACRUM AND COCCYX WITHOUT SPINAL CORD INJURY
	805.7 - OPEN FRACTURE OF SACRUM AND COCCYX WITHOUT SPINAL CORD INJURY
	805.8 - CLOSED FRACTURE OF UNSPECIFIED PART OF VERTEBRAL COLUMN WITHOUT SPINAL CORD INJURY
	805.9 - OPEN FRACTURE OF UNSPECIFIED PART OF VERTEBRAL COLUMN WITHOUT SPINAL CORD INJURY
	806.00 - CLOSED FRACTURE OF C1-C4 LEVEL WITH UNSPECIFIED SPINAL CORD INJURY
	806.01 - CLOSED FRACTURE OF C1-C4 LEVEL WITH COMPLETE LESION OF CORD
	806.02 - CLOSED FRACTURE OF C1-C4 LEVEL WITH ANTERIOR CORD SYNDROME
	806.03 - CLOSED FRACTURE OF C1-C4 LEVEL WITH CENTRAL CORD SYNDROME
	806.04 - CLOSED FRACTURE OF C1-C4 LEVEL WITH OTHER SPECIFIED SPINAL CORD INJURY
	806.05 - CLOSED FRACTURE OF C5-C7 LEVEL WITH UNSPECIFIED SPINAL CORD INJURY
	806.06 - CLOSED FRACTURE OF C5-C7 LEVEL WITH COMPLETE LESION OF CORD
	806.07 - CLOSED FRACTURE OF C5-C7 LEVEL WITH ANTERIOR CORD SYNDROME
	806.08 - CLOSED FRACTURE OF C5-C7 LEVEL WITH CENTRAL CORD SYNDROME
	806.09 - CLOSED FRACTURE OF C5-C7 LEVEL WITH OTHER SPECIFIED SPINAL CORD INJURY
	806.1 - OPEN FRACTURE OF CERVICAL VERTEBRA WITH SPINAL CORD INJURY
	806.11 - OPEN FRACTURE OF C1-C4 LEVEL WITH COMPLETE LESION OF CORD
	806.12 - OPEN FRACTURE OF C1-C4 LEVEL WITH ANTERIOR CORD SYNDROME
	806.13 - OPEN FRACTURE OF C1-C4 LEVEL WITH CENTRAL CORD SYNDROME
	806.14 - OPEN FRACTURE OF C1-C4 LEVEL WITH OTHER SPECIFIED SPINAL CORD INJURY
	806.15 - OPEN FRACTURE OF C5-C7 LEVEL WITH UNSPECIFIED SPINAL CORD INJURY
	806.16 - OPEN FRACTURE OF C5-C7 LEVEL WITH COMPLETE LESION OF CORD
	806.17 - OPEN FRACTURE OF C5-C7 LEVEL WITH ANTERIOR CORD SYNDROME
	806.18 - OPEN FRACTURE OF C5-C7 LEVEL WITH CENTRAL CORD SYNDROME
	806.19 - OPEN FRACTURE OF C5-C7 LEVEL WITH OTHER SPECIFIED SPINAL CORD INJURY
	806.2 - CLOSED FRACTURE OF DORSAL VERTEBRA WITH SPINAL CORD INJURY
	806.21 - CLOSED FRACTURE OF T1-T6 LEVEL WITH COMPLETE LESION OF CORD
	806.22 - CLOSED FRACTURE OF T1-T6 LEVEL WITH ANTERIOR CORD SYNDROME
	806.23 - CLOSED FRACTURE OF T1-T6 LEVEL WITH CENTRAL CORD SYNDROME
	806.25 - CLOSED FRACTURE OF T7-T12 LEVEL WITH UNSPECIFIED SPINAL CORD INJURY
	806.26 - CLOSED FRACTURE OF T7-T12 LEVEL WITH COMPLETE LESION OF CORD
	806.27 - CLOSED FRACTURE OF T7-T12 LEVEL WITH ANTERIOR CORD SYNDROME
	806.28 - CLOSED FRACTURE OF T7-T12 LEVEL WITH CENTRAL CORD SYNDROME
	806.29 - CLOSED FRACTURE OF T7-T12 LEVEL WITH OTHER SPECIFIED SPINAL CORD INJURY
	806.3 - OPEN FRACTURE OF DORSAL VERTEBRA WITH SPINAL CORD INJURY
	806.31 - OPEN FRACTURE OF T1-T6 LEVEL WITH COMPLETE LESION OF CORD
	806.32 - OPEN FRACTURE OF T1-T6 LEVEL WITH ANTERIOR CORD SYNDROME
	806.33 - OPEN FRACTURE OF T1-T6 LEVEL WITH CENTRAL CORD SYNDROME
	806.34 - OPEN FRACTURE OF T1-T6 LEVEL WITH OTHER SPECIFIED SPINAL CORD INJURY
	806.35 - OPEN FRACTURE OF T7-T12 LEVEL WITH UNSPECIFIED SPINAL CORD INJURY
	806.36 - OPEN FRACTURE OF T7-T12 LEVEL WITH COMPLETE LESION OF CORD
	806.37 - OPEN FRACTURE OF T7-T12 LEVEL WITH ANTERIOR CORD SYNDROME
	806.38 - OPEN FRACTURE OF T7-T12 LEVEL WITH CENTRAL CORD SYNDROME
	806.39 - OPEN FRACTURE OF T7-T12 LEVEL WITH OTHER SPECIFIED SPINAL CORD INJURY
	806.4 - CLOSED FRACTURE OF LUMBAR SPINE WITH SPINAL CORD INJURY
	806.5 - OPEN FRACTURE OF LUMBAR SPINE WITH SPINAL CORD INJURY
	806.6 - CLOSED FRACTURE OF SACRUM AND COCCYX WITH SPINAL CORD INJURY
	806.61 - CLOSED FRACTURE OF SACRUM AND COCCYX WITH COMPLETE CAUDA EQUINA LESION
	806.62 - CLOSED FRACTURE OF SACRUM AND COCCYX WITH OTHER CAUDA EQUINA INJURY
	806.69 - CLOSED FRACTURE OF SACRUM AND COCCYX WITH OTHER SPINAL CORD INJURY
	806.7 - OPEN FRACTURE OF SACRUM AND COCCYX WITH SPINAL CORD INJURY
	806.71 - OPEN FRACTURE OF SACRUM AND COCCYX WITH COMPLETE CAUDA EQUINA LESION
	806.8 - CLOSED FRACTURE OF UNSPECIFIED VERTEBRA WITH SPINAL CORD INJURY
	806.9 - OPEN FRACTURE OF UNSPECIFIED VERTEBRA WITH SPINAL CORD INJURY
	807.00 - CLOSED FRACTURE OF RIB(S) UNSPECIFIED
	807.01 - CLOSED FRACTURE OF ONE RIB
	807.02 - CLOSED FRACTURE OF TWO RIBS
	807.03 - CLOSED FRACTURE OF THREE RIBS
	807.04 - CLOSED FRACTURE OF FOUR RIBS
	807.05 - CLOSED FRACTURE OF FIVE RIBS
	807.06 - CLOSED FRACTURE OF SIX RIBS
	807.07 - CLOSED FRACTURE OF SEVEN RIBS
	807.08 - CLOSED FRACTURE OF EIGHT OR MORE RIBS
	807.09 - CLOSED FRACTURE OF MULTIPLE RIBS UNSPECIFIED
	807.1 - OPEN FRACTURE OF RIB(S)
	807.11 - OPEN FRACTURE OF ONE RIB
	807.12 - OPEN FRACTURE OF TWO RIBS
	807.13 - OPEN FRACTURE OF THREE RIBS
	807.14 - OPEN FRACTURE OF FOUR RIBS
	807.15 - OPEN FRACTURE OF FIVE RIBS
	807.16 - OPEN FRACTURE OF SIX RIBS
	807.17 - OPEN FRACTURE OF SEVEN RIBS
	807.18 - OPEN FRACTURE OF EIGHT OR MORE RIBS
	807.19 - OPEN FRACTURE OF MULTIPLE RIBS UNSPECIFIED
	807.2 - CLOSED FRACTURE OF STERNUM
	807.3 - OPEN FRACTURE OF STERNUM
	807.4 - FLAIL CHEST
	807.5 - CLOSED FRACTURE OF LARYNX AND TRACHEA
	808.00
	808.1 - OPEN FRACTURE OF ACETABULUM
	808.2 - CLOSED FRACTURE OF PUBIS
	808.3 - OPEN FRACTURE OF PUBIS
	808.41 - CLOSED FRACTURE OF ILIUM
	808.42 - CLOSED FRACTURE OF ISCHIUM
	808.43 - MULTIPLE CLOSED PELVIC FRACTURES WITH DISRUPTION OF PELVIC CIRCLE
	808.49 - CLOSED FRACTURE OF OTHER SPECIFIED PART OF PELVIS
	808.51 - OPEN FRACTURE OF ILIUM
	808.52 - OPEN FRACTURE OF ISCHIUM
	808.53 - MULTIPLE OPEN PELVIC FRACTURES WITH DISRUPTION OF PELVIC CIRCLE
	808.59 - OPEN FRACTURE OF OTHER SPECIFIED PART OF PELVIS
	808.8 - UNSPECIFIED CLOSED FRACTURE OF PELVIS
	808.9 - UNSPECIFIED OPEN FRACTURE OF PELVIS
	809.00
	809.1 - FRACTURE OF BONES OF TRUNK OPEN
	810.00 - CLOSED FRACTURE OF CLAVICLE UNSPECIFIED PART
	810.01 - CLOSED FRACTURE OF STERNAL END OF CLAVICLE
	810.02 - CLOSED FRACTURE OF SHAFT OF CLAVICLE
	810.03 - CLOSED FRACTURE OF ACROMIAL END OF CLAVICLE
	810.1 - OPEN FRACTURE OF CLAVICLE
	810.11 - OPEN FRACTURE OF STERNAL END OF CLAVICLE
	810.12 - OPEN FRACTURE OF SHAFT OF CLAVICLE
	810.13 - OPEN FRACTURE OF ACROMIAL END OF CLAVICLE
	811.00 - CLOSED FRACTURE OF SCAPULA UNSPECIFIED PART
	811.01 - CLOSED FRACTURE OF ACROMIAL PROCESS OF SCAPULA
	811.02 - CLOSED FRACTURE OF CORACOID PROCESS OF SCAPULA
	811.03 - CLOSED FRACTURE OF GLENOID CAVITY AND NECK OF SCAPULA
	811.09 - CLOSED FRACTURE OF OTHER PART OF SCAPULA
	811.1 - OPEN FRACTURE OF SCAPULA
	811.11 - OPEN FRACTURE OF ACROMIAL PROCESS OF SCAPULA
	811.12 - OPEN FRACTURE OF CORACOID PROCESS
	811.13 - OPEN FRACTURE OF GLENOID CAVITY AND NECK OF SCAPULA
	811.19 - OPEN FRACTURE OF OTHER PART OF SCAPULA
	812.00 - FRACTURE OF UNSPECIFIED PART OF UPPER END OF HUMERUS CLOSED
	812.01 - FRACTURE OF SURGICAL NECK OF HUMERUS CLOSED
	812.02 - FRACTURE OF ANATOMICAL NECK OF HUMERUS CLOSED
	812.03 - FRACTURE OF GREATER TUBEROSITY OF HUMERUS CLOSED
	812.09 - OTHER CLOSED FRACTURES OF UPPER END OF HUMERUS
	812.1 - FRACTURE OF UPPER END OF HUMERUS OPEN
	812.11 - FRACTURE OF SURGICAL NECK OF HUMERUS OPEN
	812.12 - FRACTURE OF ANATOMICAL NECK OF HUMERUS OPEN
	812.13 - FRACTURE OF GREATER TUBEROSITY OF HUMERUS OPEN
	812.19 - OTHER OPEN FRACTURE OF UPPER END OF HUMERUS
	812.2 - CLOSED FRACTURE OF SHAFT OR UNSPECIFIED PART OF HUMERUS
	812.21 - FRACTURE OF SHAFT OF HUMERUS CLOSED
	812.3 - FRACTURE OF SHAFT OR UNSPECIFIED PART OF HUMERUS OPEN
	812.31 - FRACTURE OF SHAFT OF HUMERUS OPEN
	812.4 - FRACTURE OF LOWER END OF HUMERUS CLOSED
	812.41 - SUPRACONDYLAR FRACTURE OF HUMERUS CLOSED
	812.42 - FRACTURE OF LATERAL CONDYLE OF HUMERUS CLOSED
	812.43 - FRACTURE OF MEDIAL CONDYLE OF HUMERUS CLOSED
	812.44 - FRACTURE OF UNSPECIFIED CONDYLE(S) OF HUMERUS CLOSED
	812.49 - OTHER CLOSED FRACTURES OF LOWER END OF HUMERUS
	812.5 - FRACTURE OF LOWER END OF HUMERUS OPEN
	812.51 - SUPRACONDYLAR FRACTURE OF HUMERUS OPEN
	812.52 - FRACTURE OF LATERAL CONDYLE OF HUMERUS OPEN
	812.53 - FRACTURE OF MEDIAL CONDYLE OF HUMERUS OPEN
	812.54 - FRACTURE OF UNSPECIFIED CONDYLE(S) OF HUMERUS OPEN
	812.59 - OTHER FRACTURE OF LOWER END OF HUMERUS OPEN
	813.00 - CLOSED FRACTURE OF UPPER END OF FOREARM UNSPECIFIED
	813.01 - FRACTURE OF OLECRANON PROCESS OF ULNA CLOSED
	813.03 - MONTEGGIA'S FRACTURE CLOSED
	813.04 - OTHER AND UNSPECIFIED CLOSED FRACTURES OF PROXIMAL END OF ULNA (ALONE)
	813.05 - FRACTURE OF HEAD OF RADIUS CLOSED
	813.06 - FRACTURE OF NECK OF RADIUS CLOSED
	813.07 - OTHER AND UNSPECIFIED CLOSED FRACTURES OF PROXIMAL END OF RADIUS (ALONE)
	813.1 - FRACTURE OF UPPER END OF RADIUS AND ULNA OPEN
	813.11 - FRACTURE OF OLECRANON PROCESS OF ULNA OPEN
	813.12 - FRACTURE OF CORONOID PROCESS OF ULNA OPEN
	813.13 - MONTEGGIA'S FRACTURE OPEN
	813.14 - OTHER AND UNSPECIFIED OPEN FRACTURES OF PROXIMAL END OF ULNA (ALONE)
	813.15 - FRACTURE OF HEAD OF RADIUS OPEN
	813.16 - FRACTURE OF NECK OF RADIUS OPEN
	813.17 - OTHER AND UNSPECIFIED OPEN FRACTURES OF PROXIMAL END OF RADIUS (ALONE)
	813.18 - FRACTURE OF RADIUS WITH ULNA UPPER END (ANY PART) OPEN
	813.2 - FRACTURE OF SHAFT OF RADIUS AND ULNA CLOSED
	813.21 - FRACTURE OF SHAFT OF RADIUS (ALONE) CLOSED
	813.22 - FRACTURE OF SHAFT OF ULNA (ALONE) CLOSED
	813.23 - FRACTURE OF SHAFT OF RADIUS WITH ULNA CLOSED
	813.3 - FRACTURE OF SHAFT OF RADIUS AND ULNA OPEN
	813.31 - FRACTURE OF SHAFT OF RADIUS (ALONE) OPEN
	813.32 - FRACTURE OF SHAFT OF ULNA (ALONE) OPEN
	813.33 - FRACTURE OF SHAFT OF RADIUS WITH ULNA OPEN
	813.4 - FRACTURE OF LOWER END OF RADIUS AND ULNA CLOSED
	813.41 - COLLES' FRACTURE CLOSED
	813.42 - OTHER CLOSED FRACTURES OF DISTAL END OF RADIUS (ALONE)
	813.43 - FRACTURE OF DISTAL END OF ULNA (ALONE) CLOSED
	813.44 - FRACTURE OF LOWER END OF RADIUS WITH ULNA CLOSED
	813.45 - TORUS FRACTURE OF RADIUS (ALONE)
	813.46 - TORUS FRACTURE OF ULNA (ALONE)
	813.47 - TORUS FRACTURE OF RADIUS AND ULNA
	813.5 - FRACTURE OF LOWER END OF RADIUS AND ULNA OPEN
	813.51 - COLLES' FRACTURE OPEN
	813.52 - OTHER OPEN FRACTURES OF DISTAL END OF RADIUS (ALONE)
	813.53 - FRACTURE OF DISTAL END OF ULNA (ALONE) OPEN
	813.54 - FRACTURE OF LOWER END OF RADIUS WITH ULNA OPEN
	813.8 - FRACTURE OF UNSPECIFIED PART OF RADIUS WITH ULNA CLOSED
	813.81 - FRACTURE OF UNSPECIFIED PART OF RADIUS (ALONE) CLOSED
	813.82 - FRACTURE OF UNSPECIFIED PART OF ULNA (ALONE) CLOSED
	813.83 - FRACTURE OF UNSPECIFIED PART OF RADIUS WITH ULNA CLOSED
	813.9 - FRACTURE OF UNSPECIFIED PART OF RADIUS WITH ULNA OPEN
	813.91 - FRACTURE OF UNSPECIFIED PART OF RADIUS (ALONE) OPEN
	813.92 - FRACTURE OF UNSPECIFIED PART OF ULNA (ALONE) OPEN
	813.93 - FRACTURE OF UNSPECIFIED PART OF RADIUS WITH ULNA OPEN
	813 - FRACTURE OF RADIUS AND ULNA
	813.08 - FRACTURE OF RADIUS WITH ULNA UPPER END (ANY PART) CLOSED
	826.1 - OPEN FRACTURE OF ONE OR MORE PHALANGES OF FOOT
	827.1 - OTHER MULTIPLE AND ILL-DEFINED FRACTURES OF LOWER LIMB OPEN
	828.1 - MULTIPLE FRACTURES INVOLVING BOTH LOWER LIMBS LOWER WITH UPPER LIMB AND LOWER LIMB(S) WITH RIB(S) AND STERNUM OPEN
	829.1 - FRACTURE OF UNSPECIFIED BONE OPEN
	905.1 - LATE EFFECT OF FRACTURE OF SPINE AND TRUNK WITHOUT SPINAL CORD LESION
	905.2 - LATE EFFECT OF FRACTURE OF UPPER EXTREMITIES
	905.3 - LATE EFFECT OF FRACTURE OF NECK OF FEMUR
	905.4 - LATE EFFECT OF FRACTURE OF LOWER EXTREMITIES
	905.5 - LATE EFFECT OF FRACTURE OF MULTIPLE AND UNSPECIFIED BONES
	V13.51 - PERSONAL HISTORY OF PATHOLOGIC FRACTURE
	V13.52 - PERSONAL HISTORY OF STRESS FRACTURE
	V54.0 - AFTERCARE INVOLVING INTERNAL FIXATION DEVICE
	V54.01 - ENCOUNTER FOR REMOVAL OF INTERNAL FIXATION DEVICE
	V54.02 - ENCOUNTER FOR LENGTHENING/ADJUSTMENT OF GROWTH ROD
	V54.09 - OTHER AFTERCARE INVOLVING INTERNAL FIXATION DEVICE
	V54.1 - AFTERCARE FOR HEALING TRAUMATIC FRACTURE
	V54.11 - AFTERCARE FOR HEALING TRAUMATIC FRACTURE OF UPPER ARM
	V54.12 - AFTERCARE FOR HEALING TRAUMATIC FRACTURE OF LOWER ARM
	V54.13 - AFTERCARE FOR HEALING TRAUMATIC FRACTURE OF HIP
	V54.14 - AFTERCARE FOR HEALING TRAUMATIC FRACTURE OF LEG UNSPECIFIED
	V54.15 - AFTERCARE FOR HEALING TRAUMATIC FRACTURE OF UPPER LEG
	V54.16 - AFTERCARE FOR HEALING TRAUMATIC FRACTURE OF LOWER LEG
	V54.17 - AFTERCARE FOR HEALING TRAUMATIC FRACTURE OF VERTEBRAE
	V54.19 - AFTERCARE FOR HEALING TRAUMATIC FRACTURE OF OTHER BONE
	V54.2 - AFTERCARE FOR HEALING PATHOLOGIC FRACTURE
	V54.21 - AFTERCARE FOR HEALING PATHOLOGIC FRACTURE OF UPPER ARM
	V54.22 - AFTERCARE FOR HEALING PATHOLOGIC FRACTURE OF LOWER ARM
	V54.23 - AFTERCARE FOR HEALING PATHOLOGIC FRACTURE OF HIP
	V54.24 - AFTERCARE FOR HEALING PATHOLOGIC FRACTURE OF LEG UNSPECIFIED
	V54.25 - AFTERCARE FOR HEALING PATHOLOGIC FRACTURE OF UPPER LEG
	V54.26 - AFTERCARE FOR HEALING PATHOLOGIC FRACTURE OF LOWER LEG
	V54.27 - AFTERCARE FOR HEALING PATHOLOGIC FRACTURE OF VERTEBRAE
	V54.29 - AFTERCARE FOR HEALING PATHOLOGIC FRACTURE OF OTHER BONE
	V66.4 - CONVALESCENCE FOLLOWING TREATMENT OF FRACTURE
	V67.4 - FOLLOWING TREATMENT OF HEALED FRACTURE
	814.00 - CLOSED FRACTURE OF CARPAL BONE UNSPECIFIED
	814.01 - CLOSED FRACTURE OF NAVICULAR (SCAPHOID) BONE OF WRIST
	814.02 - CLOSED FRACTURE OF LUNATE (SEMILUNAR) BONE OF WRIST
	814.03 - CLOSED FRACTURE OF TRIQUETRAL (CUNEIFORM) BONE OF WRIST
	814.04 - CLOSED FRACTURE OF PISIFORM BONE OF WRIST
	814.05 - CLOSED FRACTURE OF TRAPEZIUM BONE (LARGER MULTANGULAR) OF WRIST
	814.06 - CLOSED FRACTURE OF TRAPEZOID BONE (SMALLER MULTANGULAR) OF WRIST
	814.07 - CLOSED FRACTURE OF CAPITATE BONE (OS MAGNUM) OF WRIST
	814.08 - CLOSED FRACTURE OF HAMATE (UNCIFORM) BONE OF WRIST
	814.09 - CLOSED FRACTURE OF OTHER BONE OF WRIST
	814.1 - OPEN FRACTURES OF CARPAL BONES
	814.11 - OPEN FRACTURE OF NAVICULAR (SCAPHOID) BONE OF WRIST
	814.12 - OPEN FRACTURE OF LUNATE (SEMILUNAR) BONE OF WRIST
	814.13 - OPEN FRACTURE OF TRIQUETRAL (CUNEIFORM) BONE OF WRIST
	814.14 - OPEN FRACTURE OF PISIFORM BONE OF WRIST
	814.15 - OPEN FRACTURE OF TRAPEZIUM BONE (LARGER MULTANGULAR) OF WRIST
	814.16 - OPEN FRACTURE OF TRAPEZOID BONE (SMALLER MULTANGULAR) OF WRIST
	814.17 - OPEN FRACTURE OF CAPITATE BONE (OS MAGNUM) OF WRIST
	814.18 - OPEN FRACTURE OF HAMATE (UNCIFORM) BONE OF WRIST
	814.19 - OPEN FRACTURE OF OTHER BONE OF WRIST
	815.00 - CLOSED FRACTURE OF METACARPAL BONE(S) SITE UNSPECIFIED
	815.01 - CLOSED FRACTURE OF BASE OF THUMB (FIRST) METACARPAL
	815.02 - CLOSED FRACTURE OF BASE OF OTHER METACARPAL BONE(S)
	815.03 - CLOSED FRACTURE OF SHAFT OF METACARPAL BONE(S)
	815.04 - CLOSED FRACTURE OF NECK OF METACARPAL BONE(S)
	815.09 - CLOSED FRACTURE OF MULTIPLE SITES OF METACARPUS
	815.1 - OPEN FRACTURE OF METACARPAL BONES
	815.11 - OPEN FRACTURE OF BASE OF THUMB (FIRST) METACARPAL
	815.12 - OPEN FRACTURE OF BASE OF OTHER METACARPAL BONE(S)
	815.13 - OPEN FRACTURE OF SHAFT OF METACARPAL BONE(S)
	815.14 - OPEN FRACTURE OF NECK OF METACARPAL BONE(S)
	815.19 - OPEN FRACTURE OF MULTIPLE SITES OF METACARPUS
	816.00 - CLOSED FRACTURE OF PHALANX OR PHALANGES OF HAND UNSPECIFIED
	816.01 - CLOSED FRACTURE OF MIDDLE OR PROXIMAL PHALANX OR PHALANGES OF HAND
	816.02 - CLOSED FRACTURE OF DISTAL PHALANX OR PHALANGES OF HAND
	816.03 - CLOSED FRACTURE OF MULTIPLE SITES OF PHALANX OR PHALANGES OF HAND
	816.1 - OPEN FRACTURE OF ONE OR MORE PHALANGES OF HAND
	816.11 - OPEN FRACTURE OF MIDDLE OR PROXIMAL PHALANX OR PHALANGES OF HAND
	816.12 - OPEN FRACTURE OF DISTAL PHALANX OR PHALANGES OF HAND
	816.13 - OPEN FRACTURE OF MULTIPLE SITES OF PHALANX OR PHALANGES OF HAND
	817.00
	817.1 - MULTIPLE OPEN FRACTURES OF HAND BONES
	818.00
	818.1 - ILL-DEFINED OPEN FRACTURES OF UPPER LIMB
	819.00
	819.1 - MULTIPLE OPEN FRACTURES INVOLVING BOTH UPPER LIMBS AND UPPER LIMB WITH RIB(S) AND STERNUM
	820.00 - FRACTURE OF UNSPECIFIED INTRACAPSULAR SECTION OF NECK OF FEMUR CLOSED
	820.01 - FRACTURE OF EPIPHYSIS (SEPARATION) (UPPER) OF NECK OF FEMUR CLOSED
	820.02 - FRACTURE OF MIDCERVICAL SECTION OF FEMUR CLOSED
	820.03 - FRACTURE OF BASE OF NECK OF FEMUR CLOSED
	820.09 - OTHER TRANSCERVICAL FRACTURE OF FEMUR CLOSED
	820.1 - TRANSCERVICAL FRACTURE OPEN
	820.11 - FRACTURE OF EPIPHYSIS (SEPARATION) (UPPER) OF NECK OF FEMUR OPEN
	820.12 - FRACTURE OF MIDCERVICAL SECTION OF FEMUR OPEN
	820.13 - FRACTURE OF BASE OF NECK OF FEMUR OPEN
	820.19 - OTHER TRANSCERVICAL FRACTURE OF FEMUR OPEN
	820.2 - PERTROCHANTERIC FRACTURE OF FEMUR CLOSED
	820.21 - FRACTURE OF INTERTROCHANTERIC SECTION OF FEMUR CLOSED
	820.22 - FRACTURE OF SUBTROCHANTERIC SECTION OF FEMUR CLOSED
	820.3 - PERTROCHANTERIC FRACTURE OF FEMUR OPEN
	820.31 - FRACTURE OF INTERTROCHANTERIC SECTION OF FEMUR OPEN
	820.32 - FRACTURE OF SUBTROCHANTERIC SECTION OF FEMUR OPEN
	820.8 - FRACTURE OF UNSPECIFIED PART OF NECK OF FEMUR CLOSED
	820.9 - FRACTURE OF UNSPECIFIED PART OF NECK OF FEMUR OPEN
	821.00 - FRACTURE OF UNSPECIFIED PART OF FEMUR CLOSED
	821.01 - FRACTURE OF SHAFT OF FEMUR CLOSED
	821.1 - FRACTURE OF SHAFT OR UNSPECIFIED PART OF FEMUR OPEN
	821.11 - FRACTURE OF SHAFT OF FEMUR OPEN
	821.2 - FRACTURE OF LOWER END OF FEMUR CLOSED
	821.21 - FRACTURE OF FEMORAL CONDYLE CLOSED
	821.22 - FRACTURE OF LOWER EPIPHYSIS OF FEMUR CLOSED
	821.23 - SUPRACONDYLAR FRACTURE OF FEMUR CLOSED
	821.29 - OTHER FRACTURE OF LOWER END OF FEMUR CLOSED
	821.3 - FRACTURE OF LOWER END OF FEMUR OPEN
	821.31 - FRACTURE OF FEMORAL CONDYLE OPEN
	821.32 - FRACTURE OF LOWER EPIPHYSIS OF FEMUR OPEN
	821.33 - SUPRACONDYLAR FRACTURE OF FEMUR OPEN
	821.39 - OTHER FRACTURE OF LOWER END OF FEMUR OPEN
	822.00
	822.1 - OPEN FRACTURE OF PATELLA
	823.00 - CLOSED FRACTURE OF UPPER END OF TIBIA
	823.01 - CLOSED FRACTURE OF UPPER END OF FIBULA
	823.02 - CLOSED FRACTURE OF UPPER END OF FIBULA WITH TIBIA
	823.1 - FRACTURE OF UPPER END OF TIBIA AND FIBULA OPEN
	823.11 - OPEN FRACTURE OF UPPER END OF FIBULA
	823.12 - OPEN FRACTURE OF UPPER END OF FIBULA WITH TIBIA
	823.2 - FRACTURE OF SHAFT OF TIBIA AND FIBULA CLOSED
	823.21 - CLOSED FRACTURE OF SHAFT OF FIBULA
	823.22 - CLOSED FRACTURE OF SHAFT OF FIBULA WITH TIBIA
	823.3 - FRACTURE OF SHAFT OF TIBIA AND FIBULA OPEN
	823.31 - OPEN FRACTURE OF SHAFT OF FIBULA
	823.32 - OPEN FRACTURE OF SHAFT OF FIBULA WITH TIBIA
	823.4 - TORUS FRACTURE OF TIBIA AND FIBULA
	823.41 - TORUS FRACTURE OF FIBULA ALONE
	823.42 - TORUS FRACTURE OF FIBULA WITH TIBIA
	823.8 - FRACTURE OF UNSPECIFIED PART OF TIBIA AND FIBULA CLOSED
	823.81 - CLOSED FRACTURE OF UNSPECIFIED PART OF FIBULA
	823.82 - CLOSED FRACTURE OF UNSPECIFIED PART OF FIBULA WITH TIBIA
	823.9 - FRACTURE OF UNSPECIFIED PART OF TIBIA AND FIBULA OPEN
	823.91 - OPEN FRACTURE OF UNSPECIFIED PART OF FIBULA
	824.00
	824.1 - FRACTURE OF MEDIAL MALLEOLUS OPEN
	824.2 - FRACTURE OF LATERAL MALLEOLUS CLOSED
	824.3 - FRACTURE OF LATERAL MALLEOLUS OPEN
	824.4 - BIMALLEOLAR FRACTURE CLOSED
	824.5 - BIMALLEOLAR FRACTURE OPEN
	824.6 - TRIMALLEOLAR FRACTURE CLOSED
	824.7 - TRIMALLEOLAR FRACTURE OPEN
	824.8 - UNSPECIFIED FRACTURE OF ANKLE CLOSED
	824.9 - UNSPECIFIED FRACTURE OF ANKLE OPEN
	825.00
	825.1 - FRACTURE OF CALCANEUS OPEN
	825.2 - FRACTURE OF OTHER TARSAL AND METATARSAL BONES CLOSED
	825.21 - FRACTURE OF ASTRAGALUS CLOSED
	825.22 - FRACTURE OF NAVICULAR (SCAPHOID) BONE OF FOOT CLOSED
	825.23 - FRACTURE OF CUBOID BONE CLOSED
	825.24 - FRACTURE OF CUNEIFORM BONE OF FOOT CLOSED
	825.25 - FRACTURE OF METATARSAL BONE(S) CLOSED
	825.29 - OTHER FRACTURE OF TARSAL AND METATARSAL BONES CLOSED
	825.3 - FRACTURE OF OTHER TARSAL AND METATARSAL BONES OPEN
	825.31 - FRACTURE OF ASTRAGALUS OPEN
	825.32 - FRACTURE OF NAVICULAR (SCAPHOID) BONE OF FOOT OPEN
	825.33 - FRACTURE OF CUBOID BONE OPEN
	825.34 - FRACTURE OF CUNEIFORM BONE OF FOOT OPEN
	825.35 - FRACTURE OF METATARSAL BONE(S) OPEN
	825.39 - OTHER FRACTURES OF TARSAL AND METATARSAL BONES OPEN
	The occurrence of Medical Services with the following attributes:
	Diagnosis Code (Any Position), ICD-9 is any of: { "733.1", "733.10", "733.11", "733.12", "733.13", "733.14", "733.15", "733.16", "733.19", "733.93", "733.94", "733.95", "733.96", "733.97", "733.98", "800.00", "800.01", "800.02", "800.03", "800.04", "800.05", "800.06", "800.09", "800.1", "800.11", "800.12", "800.13", "800.14", "800.15", "800.16", "800.19", "800.2", "800.21", "800.22", "800.23", "8…
	733.1 - PATHOLOGIC FRACTURE
	733.10 - PATHOLOGICAL FRACTURE UNSPECIFIED SITE
	733.11 - PATHOLOGICAL FRACTURE OF HUMERUS
	733.12 - PATHOLOGICAL FRACTURE OF DISTAL RADIUS AND ULNA
	733.13 - PATHOLOGICAL FRACTURE OF VERTEBRAE
	733.14 - PATHOLOGICAL FRACTURE OF NECK OF FEMUR
	733.15 - PATHOLOGICAL FRACTURE OF OTHER SPECIFIED PART OF FEMUR
	733.16 - PATHOLOGICAL FRACTURE OF TIBIA OR FIBULA
	733.19 - PATHOLOGICAL FRACTURE OF OTHER SPECIFIED SITE
	733.93 - STRESS FRACTURE OF TIBIA OR FIBULA
	733.94 - STRESS FRACTURE OF THE METATARSALS
	733.95 - STRESS FRACTURE OF OTHER BONE
	733.96 - STRESS FRACTURE OF FEMORAL NECK
	733.97 - STRESS FRACTURE SHAFT OF FEMUR
	733.98 - STRESS FRACTURE OF PELVIS
	800.00 - CLOSED FRACTURE OF VAULT OF SKULL WITHOUT INTRACRANIAL INJURY WITH STATE OF CONSCIOUSNESS UNSPECIFIED
	800.01 - CLOSED FRACTURE OF VAULT OF SKULL WITHOUT INTRACRANIAL INJURY WITH NO LOSS OF CONSCIOUSNESS
	800.02 - CLOSED FRACTURE OF VAULT OF SKULL WITHOUT INTRACRANIAL INJURY WITH BRIEF (LESS THAN ONE HOUR) LOSS OF CONSCIOUSNESS
	800.03 - CLOSED FRACTURE OF VAULT OF SKULL WITHOUT INTRACRANIAL INJURY WITH MODERATE (1-24 HOURS) LOSS OF CONSCIOUSNESS
	800.04 - CLOSED FRACTURE OF VAULT OF SKULL WITHOUT INTRACRANIAL INJURY WITH PROLONGED (MORE THAN 24 HOURS) LOSS OF CONSCIOUSNESS AND RETURN TO PRE-EXISTING CONSCIOUS LEVEL
	800.05 - CLOSED FRACTURE OF VAULT OF SKULL WITHOUT INTRACRANIAL INJURY WITH PROLONGED (MORE THAN 24 HOURS) LOSS OF CONSCIOUSNESS WITHOUT RETURN TO PRE-EXISTING CONSCIOUS LEVEL
	800.06 - CLOSED FRACTURE OF VAULT OF SKULL WITHOUT INTRA CRANIAL INJURY WITH LOSS OF CONSCIOUSNESS OF UNSPECIFIED DURATION
	800.09 - CLOSED FRACTURE OF VAULT OF SKULL WITHOUT INTRACRANIAL INJURY WITH CONCUSSION UNSPECIFIED
	800.1 - CLOSED FRACTURE OF VAULT OF SKULL WITH CEREBRAL LACERATION AND CONTUSION
	800.11 - CLOSED FRACTURE OF VAULT OF SKULL WITH CEREBRAL LACERATION AND CONTUSION WITH NO LOSS OF CONSCIOUSNESS
	800.12 - CLOSED FRACTURE OF VAULT OF SKULL WITH CEREBRAL LACERATION AND CONTUSION WITH BRIEF (LESS THAN ONE HOUR) LOSS OF CONSCIOUSNESS
	800.13 - CLOSED FRACTURE OF VAULT OF SKULL WITH CEREBRAL LACERATION AND CONTUSION WITH MODERATE (1-24 HOURS) LOSS OF CONSCIOUSNESS
	800.14 - CLOSED FRACTURE OF VAULT OF SKULL WITH CEREBRAL LACERATION AND CONTUSION WITH PROLONGED (MORE THAN 24 HOURS) LOSS OF CONSCIOUSNESS AND RETURN TO PRE-EXISTING CONSCIOUS LEVEL
	800.15 - CLOSED FRACTURE OF VAULT OF SKULL WITH CEREBRAL LACERATION AND CONTUSION WITH PROLONGED (MORE THAN 24 HOURS) LOSS OF CONSCIOUSNESS WITHOUT RETURN PRE-EXISTING CONSCIOUS LEVEL
	800.16 - CLOSED FRACTURE OF VAULT OF SKULL WITH CEREBRAL LACERATION AND CONTUSION WITH LOSS OF CONSCIOUSNESS OF UNSPECIFIED DURATION
	800.19 - CLOSED FRACTURE OF VAULT OF SKULL WITH CEREBRAL LACERATION AND CONTUSION WITH CONCUSSION UNSPECIFIED
	800.2 - CLOSED FRACTURE OF VAULT OF SKULL WITH SUBARACHNOID SUBDURAL AND EXTRADURAL HEMORRHAGE
	800.21 - CLOSED FRACTURE OF VAULT OF SKULL WITH SUBARACHNOID SUBDURAL AND EXTRADURAL HEMORRHAGE WITH NO LOSS OF CONSCIOUSNESS
	800.22 - CLOSED FRACTURE OF VAULT OF SKULL WITH SUBARACHNOID SUBDURAL AND EXTRADURAL HEMORRHAGE WITH BRIEF (LESS THAN ONE HOUR) LOSS OF CONSCIOUSNESS
	800.23 - CLOSED FRACTURE OF VAULT OF SKULL WITH SUBARACHNOID SUBDURAL AND EXTRADURAL HEMORRHAGE WITH MODERATE (1-24 HOURS) LOSS OF CONSCIOUSNESS
	800.24 - CLOSED FRACTURE OF VAULT OF SKULL WITH SUBARACHNOID SUBDURAL AND EXTRADURAL HEMORRHAGE WITH PROLONGED (MORE THAN 24 HOURS) LOSS OF CONSCIOUSNESS AND RETURN TO PRE-EXISTING CONSCIOUS LEVEL
	800.25 - CLOSED FRACTURE OF VAULT OF SKULL WITH SUBARACHNOID SUBDURAL AND EXTRADURAL HEMORRHAGE WITH PROLONGED (MORE THAN 24 HOURS) LOSS OF CONSCIOUSNESS WITHOUT RETURN TO PRE-EXISTING CONSCIOUS LEVEL
	800.26 - CLOSED FRACTURE OF VAULT OF SKULL WITH SUBARACHNOID SUBDURAL AND EXTRADURAL HEMORRHAGE WITH LOSS OF CONSCIOUSNESS OF UNSPECIFIED DURATION
	800.29 - CLOSED FRACTURE OF VAULT OF SKULL WITH SUBARACHNOID SUBDURAL AND EXTRADURAL HEMORRHAGE WITH CONCUSSION UNSPECIFIED
	800.30 - CLOSED FRACTURE OF VAULT OF SKULL WITH OTHER AND UNSPECIFIED INTRACRANIAL HEMORRHAGE WITH STATE OF CONSCIOUSNESS UNSPECIFIED
	800.31 - CLOSED FRACTURE OF VAULT OF SKULL WITH OTHER AND UNSPECIFIED INTRACRANIAL HEMORRHAGE WITH NO LOSS OF CONSCIOUSNESS
	800.32 - CLOSED FRACTURE OF VAULT OF SKULL WITH OTHER AND UNSPECIFIED INTRACRANIAL HEMORRHAGE WITH BRIEF (LESS THAN ONE HOUR) LOSS OF CONSCIOUSNESS
	800.33 - CLOSED FRACTURE OF VAULT OF SKULL WITH OTHER AND UNSPECIFIED INTRACRANIAL HEMORRHAGE WITH MODERATE (1-24 HOURS) LOSS OF CONSCIOUSNESS
	800.34 - CLOSED FRACTURE OF VAULT OF SKULL WITH OTHER AND UNSPECIFIED INTRACRANIAL HEMORRHAGE WITH PROLONGED (MORE THAN 24 HOURS) LOSS OF CONSCIOUSNESS AND RETURN TO PRE-EXISTING CONSCIOUS LEVEL
[truncated: 6,627 more rows]
