# Supplementary material for: Reproducibility of real-world evidence studies using clinical practice data to inform regulatory and coverage decisions
Source: Nat Commun. 2022 Aug 31;13:5126. doi: 10.1038/s41467-022-32310-3 (PMC9430007; doi:10.1038/s41467-022-32310-3)
Supplement: Supplementary file 7 — Supplementary Dataset 4 [file 41467_2022_32310_MOESM7_ESM.zip › Data S4 Study specific author contact files with details of implementation/REPEAT_120_final.xlsx]

## Sheet: Assumptions
Category	Assumptions
MEASURES	The algorithms used to define the variables in the replication of the study are provided in the worksheet named 'codes'
Exposure	We assumed both generic name "testosterone" and CPT/HCPCS codes were used to define the exposure and was based on the following papers: "Risk of Myocardial Infarction in Older Men Receiving Testosterone Therapy: Jacques Baillargeon et al" and "Trends in Testosterone Replacement Therapy Use from 2003 to 2013 among Reproductive-Age Men in the United States: Pravin Kumar Rao et al"
	The manuscript did not mention about how combination of drugs was handled. So we assumed the following: 1. Since the study was focusing on TT for hypogonadism in men, we excluded generic names and CPT codes combined with estrogen/estradiol from the index TT treatment. 2. However, to exclude patients with prior treatment of testosterone, we excluded those who had prior use of combination drugs as …
	We assumed the following days of supply for CPT codes based on "https://www.uptodate.com/contents/transgender-men-evaluation-and-management?sectionName=Testosterone%20therapy&search=testosterone%20dosage&topicRef=7461&anchor=H4129328570&source=see_link#H4129328570" and "https://www.empowerpharmacy.com/drugs/testosterone-propionate-injection.html" 14 days for J1070, J1080, J3120, J3130, J3150, 7 d…
Outcomes	The manuscript mentions "record of death within 24 hours of ED visit for IHD" as part of outcome definition. We implemented 24hours as within 1 day
	We assumed inpatient death is defined using the following 'discharge status codes' (20-29, 40-42,) from the Inpatient admission table
	We assumed ED visit was defined using the following 'service sub-category codes' (10120, 10220, 10320, 10420, 10520, 12220, 20120, 20220, 21120, 21220, 22120, 22320, 30120, 30220, 30320, 30420, 30520, 30620, 31120, 31220, 31320, 31420, 31520, 31620) and 'place of service does' (ambulance air/water, ambulance land, emergency room hospital)
Inclusion/Exclusion	We assumed any care setting to define hypogonadism diagnosis
	We assumed 'PDE5i' included avanafil, sildenafil, tadalafil, or vardenafil based on paper "Phosphodiesterase 5 inhibition as a therapeutic target for ischemic stroke: A systematic review of preclinical studies: Joakim N E Olmestig at el"
	We assumed pulmonary arterial hypertension was defined using ICD-9 code 416.0 based on the paper "Excess costs associated with patients with pulmonary arterial hypertension in a US privately insured population: Noam Y Kirson et al"
Covariates	We assumed sleep disturbance, sleep medications, antihypertensives, antihyperlipidemic, hematological agents, opiates, psychotropic drugs, hypertension, hyperlipidemia or lipid disorder, smoking, osteoporosis, fracture, renal insufficiency, hypoglycemia, dementia, asthma or COPD, depression, alcohol use, obesity, GABG or PCI, lower extremity amputation were defined based on REPEAT standard measur…
	We assumed prior acute MI and other ischemic heart disease were defined using same codes as the outcome
	We assumed malaise or fatigue were defined using "CCS definition: Elixhauser A, Steiner C, Palmer L. Clinical Classifications Software (CCS), 2018. U.S. Agency for Healthcare Research and Quality based on website https://www.hcup-us.ahrq.gov/tools_software.jsp"
	We assumed Klinefelter syndrome, prostate diseases, and testicular cancer we defined using codes from "icd9data.com"
	We assumed end-stage renal disease, cancer HIV and/or AIDS, peripheral neuropathy, other heart disease, carotid revascularization procedures, lower extremity revascularization we defined using codes based on paper "Association Between Hospitalization for Heart Failure and Dipeptidyl Peptidase 4 Inhibitors in Patients With Type 2 Diabetes: An Observational Study: Fu AZ et al"
	We assumed prostate cancer was defined using codes from "Assessment of Real-World Central Nervous System Events in Patients with Advanced Prostate Cancer Using Abiraterone Acetate, Bicalutamide, Enzalutamide, or Chemotherapy: Pilon D et al"
	We assumed pituitary disorders was defined based on paper "Comparison of Complications, Trends, and Costs in Endoscopic vs Microscopic Pituitary Surgery: Analysis From a US Health Claims Database. Neurosurgery: Asemota AO et al"
	We assumed For sexual dysfunction was defined based on paper "Risk of Erectile Dysfunction After Traumatic Brain Injury: A Nationwide Population-Based Cohort study in Taiwan: Yang YJ et al"
	We assumed cognitive impairment was defined based on paper "Ten-Year Prevalence of Cognitive Impairment Diagnoses and Associated Medical and Psychiatric Conditions in a National Cohort of Older Female Veterans: Lwi SJ et al"
COHORT CREATION
ANALYSIS
	We assumed all the baseline covariates listed in Table 1 was used in the propensity score model.
	We assume regular nearest neighbor 1:1 propensity score matching with 0.025 caliper was conducted (not hdPS as noted in the citation).
	We included the same set of covariates as authors used in multivariate cox regression model (regardless of covariates we found not balanced in our replicated result of Table 1).

## Sheet: Protocol
Aim
To estimate the association between acute MI and testosterone therapy (TT) use compared with non-use in men having documented hypogonadism
Data Source
Truven MarketScan from 01/01/2004 to 12/31/2013
Cohort Identification
1.1	Cohort Summary
Patients who newly exposed to TT versus patients who had a diagnosis of hypogonadism but did not receive TT treatment between 01/01/2004 and 12/31/2013
1.2	Important steps for cohort formation
Specify inclusion-exclusion criteria for cohort entry and define the index date, baseline and follow up periods.
Index date: The index date will be defined later during Calendar Time-Specific Propensity Score (CPTS) matching process
Baseline Period: The baseline period is defined as 12 months prior up to one day prior to index date [-365, -1].
Follow up Period: Follow-up starts after the index date until the first occurrence of any of the following events:
· Acute MI
· Death from any cause
· Disenrollment (gap > 31 days)
· Discontinuation of TT use or gap in TT use ≥90 days
· Start of TT treatment among untreated patients
· End of data period (12/31/2013)
Step	Criteria
1.2.1	Inclusion criteria • Patients either with a new prescription for TT or had a diagnosis of hypogonadism (ICD-9 257.2, 257.8, 257.9, 758.7) in any care setting. • Index date for TT group is the first prescription date of TT. For non-TT group, please see the next section (CTPS matching). • New users of TT were defined as having no prior TT prescription during the year before the index date. • Contin…
1.2.2	Exclude index injections if: • Patients are women or of dual sex. • Patients received first prescriptions of TT and a PDE5i (avanafil, sildenafil, tadalafil, or vardenafil) concomitantly (+/- 3 days). • Patients who had a diagnosis of pulmonary arterial hypertension (ICD-9 416.0 in any care setting).
1.2.3	Calendar Time-Specific Propensity Score (CPTS) Matching • We will divide the study entry (01/01/2005-12/31/2013) into 6-month calendar time blocks. (1/1/2004-12/31/2005 period should be used as a baseline period. Patients cannot enter the study during this year because patients should have at least 365-day of continuous enrollment prior to index.) • In the first 6-month calendar time block, the i…
Covariates
Measured during the baseline period (defined as 12 months prior and up to 1 day prior to index date) except where indicated otherwise.
Apply any diagnosis position and any care setting except where indicated otherwise.
Covariate list
Age at index (y), mean (SD)
Health care use
Patients with hospitalizations within prior 30 d, n (%)
Office visits per patients (n), mean (SD)
Drug classes per patient (n), mean (SD)
Total health care cost per patient (US$), mean (SD)
Charlson Comorbidity Index, mean (SD)
Hypogonadism-related comorbidities, n (%)
	Sleep disturbance
	Malaise or fatigue
	Klinefelter syndrome
	Pituitary disorders
	Testicular cancer
	Prostate disease
	Sexual dysfunction
	Cognitive impairment
	Prostate cancer
Concurrent medications, n (%)
	Antihypertensives
	Antihyperlipidemics
	Diabetes medications
	Hematological agents
	Sleep medications
	Opiates
	Psychotropic drugs
Acute MI risk factors, n (%)
	Hypertension
	Hyperlipidemia or lipid disorder
	Diabetes mellitus (mild to moderate)
	Smoking
	Osteoporosis
	Fracture
	Renal insufficiency
	End-stage renal disease
	Hypoglycemia
	Dementia
	Cancer
	HIV and/or AIDS
	Asthma or COPD
	Depression
	Peripheral neuropathy
Prior CVD, n (%)
	Prior acute MI
	Other ischemic heart disease
	CABG or PCI
	Other heart disease
	Stroke
	Carotid revascularization procedures
	Lower extremity amputation
	Lower extremity revascularization
OUTCOME
The outcome is acute MI defined as an inpatient primary ICD-9 code of 410.x0, 410.x1, or record of death within 1-day of an emergency department visit for ischemic heart disease (ICD-9 410.x0, 410.x1, 411.1, 411.8x, 413.x).
Statistical analysis
Use Cox proportional hazard model to calculate unadjusted and adjusted HR (95% CI):
· Unadjusted: HR among CPTS-matched population.
· Adjusted: multivariate Cox regression model including the following baseline variables as independent variables:
- Age at index date
- Index year
- Alcohol use
- Asthma or chronic obstructive pulmonary disease
- Cancer
- Chronic kidney disease
- Dementia
- Depression
- End-stage renal disease
- Fracture
- HIV or AIDS
- Hyperlipidemia
- Hypertension
- Hypoglycemia
- Obesity
- Osteoporosis
- Peripheral neuropathy
- Tobacco use
- Antidiabetic
- Antihyperlipidemic
- Antihypertensive
- Hematologic
- Opiate
- Psychotropic
Sleep agents
SAS example codes applied to run cox regression model:
proc phreg data=cohort;
class exposure (ref="0") index_year (ref='2005');
model time*censor(1) = exposure age alcohol_use index_year asthma cancer
ckd dementia depression esrd fracture hiv hyperlipidemia
hypertension hypoglycemia obesity osteoporosis
peripheral_neuro smoking diabetes_rx antihyperlipidemic
antihypertensive hematological_rx opiates psychotropic_rx
sleep_rx;
hazardratio exposure / cl=wald diff=ref;
run;

## Sheet: Attrition table
Men 18 years or older who received a new prescription for TT or had a diagnosis of hypogonadism
	Patients
Total cohort patients either with a new prescription for TT or had a diagnosis of hypogonadism between 01/01/2004 and 12/31/2013 TT prescription or hypogonadism diagnosis date is the cohort entry date (CED)	1860404
Excluded due to taking TT prior to CED [assessed one year prior to CED]	1632115
Excluded due to age <18 years old on the CED	1616669
Excluded due to female or dual gender on the CED	1447305
Excluded due to receiving first prescriptions of TT and a PDE5i (avanafil, sildenafil, tadalafil, or vardenafil) concomitantly (+/- 3 days).	1422787
Excluded due to prior pulmonary araterial hypertension [assessed one year prior to CED]	1420985
Excluded due to lack of continuous drug coverage and enrollment [assessed one year prior to CED]	708188
Patients excluded due to ambiguity inpatients' death date before Index	708097
Final cohort	708097

## Sheet: Table 1
	ORIGINAL STUDY					REPLICATED STUDY
	Pre-matched population		CTPS-matched population			Pre-matched population		CTPS-matched population
Characteristics	TT treated	Untreated	TT treated	Untreated		TT treated	Untreated	TT treated	Untreated
Total N	356695	331785	207176	207176		274711	433386	225969	225969
Age at index (y), mean (SD)	52.2 (11.4)	51.5 (12.8)	51.8 (11.4)	51.8 (12.6)		52.63 (13.03)	53.03 (11.57)	52.14 (11.70)	52.10 (12.80)
Health care use
Patients with hospitalizations within prior 30 d, n (%)	3,040 (0.9)	2,910 (0.9)	1,820 (0.9)	1,796 (0.9)		4348 (1.58)	3625 (0.84)	2,722 (1.20)	2,611 (1.16)
Office visits per patient (n), mean (SD)	7.1 (6.3)	6.4 (6.2)	7.2 (6.0)	7.2 (6.5)		7.82 (8.20)	7.90 (7.88)	7.70 (8.34)	7.66 (7.69)
Drug classes per patient (n), mean (SD)	6.8 (4.9)	5.7 (4.7)	6.4 (4.7)	6.4 (4.8)		6.43 (5.60)	7.72 (6.03)	6.67 (5.57)	6.62 (5.65)
Total health care cost per patient (US$), mean (SD)	2,552 (5,725.4)	2,087 (5,221.9)	2,360 (5,515.7)	2,322 (5,186.7)		11,081.15 (30,427.31)	10,987.81 (32392.40)	10,722.88 (32,542.87)	10,586.99 (28,229.60)
Charlson Comorbidity Index, mean (SD)	1.0 (1.7)	1.0 (1.7)	1.0 (1.7)	1.0 (1.7)		0.86 (1.52)	0.75 (1.33)	0.77 (1.40)	0.77 (1.39)
Hypogonadism-related comorbidities, n (%)
Sleep disturbance	66,299 (18.6)	53,111 (16.0)	38,998 (18.8)	38,113 (18.4)		43,014 (15.66)	78,393 (18.09)	36,842 (16.30)	36,605 (16.20)
Malaise or fatigue	119,562 (33.5)	99,574 (30.0)	68,873 (33.2)	68,710 (33.2)		59127 (21.52)	143,036 (33.00)	55,348 (24.49)	55,505 (24.56)
Klinefelter syndrome	272 (0.1)	485 (0.2)	255 (0.1)	338 (0.2)		366 (0.13)	209 (0.05)	198 (0.09)	192 (0.08)
Pituitary disorders	11,748 (3.3)	6,823 (2.1)	6,338 (3.1)	5,772 (2.8)		381 (0.14)	799 (0.18)	355 (0.16)	338 (0.15)
Testicular cancer	1,397 (0.4)	1,439 (0.4)	944 (0.5)	891 (0.4)		1,267 (0.46)	1,371 (0.32)	976 (0.43)	936 (0.41)
Prostate disease	45,098 (12.6)	41,617 (15.6)	30,004 (14.5)	30,068 (14.5)		9,473 (3.45)	11,865 (2.74)	7,252 (3.21)	7,012 (3.10)
Sexual dysfunction	174,035 (48.8)	297,730 (89.7)	173,628 (83.8)	173,261 (83.6)		42,600 (15.51)	84,414 (19.48)	36,574 (16.19)	36,116 (15.98)
Cognitive impairment	530 (0.2)	583 (0.2)	339 (0.2)	344 (0.2)		2,555 (0.93)	3,374 (0.78)	1,943 (0.86)	1,924 (0.85)
Prostate cancer	6,219 (1.7)	11,736 (3.5)	5,264 (2.5)	5,510 (2.7)		11,293 (4.11)	5,609 (1.29)	5,164 (2.29)	5,132 (2.27)
Concurrent medications, n (%)
Antihypertensives	185,487 (52.0)	143,677 (43,3)	101,576 (49.0)	98,919 (47.8)		117,011 (42.59)	222,224 (51.28)	99,214 (43.91)	99,167 (43.89)
Antihyperlipidemics	158,180 (44.4)	121,320 (36.6)	86,224 (41.6)	85,331 (41.2)		96,162 (35.00)	181,337 (41.84)	81,323 (35.99)	81,148 (35.91)
Diabetes medications	66,129 (18.5)	48,933 (14.8)	34,702 (16.8)	34,152 (16.5)		40,716 (14.82)	79,907 (18.44)	34,820 (15.41)	34,624 (15.32)
Hematological agents	29,897 (84.)	23,797 (7.2)	16,102 (7.8)	15,950 (7.7)		19,714 (7.18)	34,387 (7.93)	15,757 (6.97)	15,681 (6.94)
Sleep medications	45,085 (12.6)	31,889 (9.6)	24,287 (11.7)	23,838 (11.5)		51,328 (18.68)	100,449 (23.18)	44,987 (19.91)	44,315 (19.61)
Opiates	156,367 (43.8)	125,038 (37.7)	87,421 (42.2)	87,213 (42.1)		97,921 (35.65)	185,559 (42.82)	84,770 (37.51)	84,581 (37.43)
Psycotropic drugs	135,146 (37.9)	99,960 (30.1)	74,436 (35.9)	72,500 (35.0)		5,320 (1.94)	10,363 (2.39)	4,650 (2.06)	4,613 (2.04)
Acute MI risk factors, n (%)
Hypertension	163,880 (45.9)	143,890 (43.4)	94.788 (45.8)	94,382 (45.6)		115,747 (42.13)	196,755 (45.40)	95,431 (42.23)	95,061 (42.07)
Hyperlipidemia or lipid disorder	170,138 (47.7)	160,140 (48.3)	102,829 (49.6)	102,777 (49.6)		130,092 (47.36)	200,652 (46.30)	105,679 (46.77)	105,011 (46.47)
Diabetes mellitus (mild to moderate)	79,182 (22.2)	66,296 (20.0)	43,798 (21.1)	43,364 (20.9)		54,520 (19.85)	95,256 (21.98)	44,658 (19.76)	44,494 (19.69)
Smoking	17,122 (4.8)	18,548 (5.6)	11,242 (5.4)	11,194 (5.4)		15,533 (5.65)	22,498 (5.19)	12,432 (5.50)	12,400 (5.49)
Osteoporosis	6,346 (1.8)	5,933 (1.8)	3,882 (1.9)	3,969 (1.9)		6,002 (2.18)	84,19 (1.94)	4,505 (1.99)	4,458 (1.97)
Fracture	9,854 (2.8)	8,499 (2.6)	5,643 (2.7)	5,740 (2.8)		8,905 (3.24)	13,756 (3.17)	7,338 (3.25)	7,288 (3.23)
Renal insufficiency	11,451 (3.2)	11,504 (3.5)	6,948 (3.4)	6,913 (3.3)		16,895 (6.15)	20,617 (4.76)	12,166 (5.38)	12,036 (5.33)
End-stage renal disease	1,926 (0.5)	1,796 (0.5)	1,088 (0.5)	1,036 (0.5)		5,913 (2.15)	7,720 (1.78)	4,257 (1.88)	4,195 (1.86)
Hypoglycemia	5,263 (1.5)	5,114 (1.5)	3,222 (1.6)	3,233 (1.6)		2,897 (1.05)	3,980 (0.92)	2,242 (0.99)	2,150 (0.95)
Dementia	2,499 (0.7)	2,508 (0.8)	1,520 (0.7)	1,529 (0.7)		3,043 (1.11)	3,835 (0.88)	2,174 (0.96)	2,152 (0.95)
Cancer	17,731 (5.0)	21,338 (6.4)	11,718 (5.7)	11,854 (5.7)		22,440 (8.17)	21,398 (4.94)	13,930 (6.16)	13,795 (6.10)
HIV and/or AIDS	4,163 (1.2)	2,819 (0.9)	1,875 (0.9)	1,962 (1.0)		2,772 (1.01)	4,073 (0.94)	2,207 (0.98)	2,188 (0.97)
Asthma or COPD	29,116 (8.2)	26,764 (8.1)	17,103 (8.3)	17,269 (8.3)		21,923 (7.98)	34,513 (7.96)	17,435 (7.72)	17,229 (7.62)
Depression	36,848 (10.3)	30,702 (9.3)	22,232 (10.7)	21,750 (10.5)		2,647 (0.96)	4,459 (1.03)	2,104 (0.93)	2,111 (0.93)
Peripheral neuropathy	21,231 (6.0)	18,622 (5.6)	12,432 (6.0)	12,486 (6.0)		15,723 (5.72)	24,758 (5.71)	12,688 (5.61)	12,522 (5.54)
Prior CVD, n (%)
Prior acute MI	2,298 (0.6)	2,137 (0.6)	1,356 (0.7)	1,303 (0.6)		1,997 (0.73)	2,655 (0.61)	1,476 (0.65)	1,441 (0.64)
Other ischemic heart disease	38,715 (10.9)	33,826 (10.2)	21,938 (10.6)	21,646 (10.5)		6,557 (2.39)	10,883 (2.51)	5,265 (2.33)	5,247 (2.32)
CABG or PCI	8,939 (2.5)	8,214 (2.5)	5,270 (2.5)	5,188 (2.5)		28,655 (10.43)	47388 (10.93)	24,134 (10.68)	23,874 (10.57)
Other heart disease	46,220 (13.0)	43,382 (13.1)	27,285 (13.2)	27,156 (13.1)		39,112 (14.24)	56,638 (13.07)	29,887 (13.23)	29,663 (13.13)
Stroke	10,827 (3.0)	10,156 (3.1)	6,337 (3.1)	6,278 (3.0)		9,155 (3.33)	13,037 (3.01)	6,834 (3.02)	6,830 (3.02)
Carotid revascularization procedures	914 (0.3)	774 (0.2)	519 (0.3)	508 (0.3)		179 (0.07)	304 (0.07)	146 (0.06)	132 (0.06)
Lower extremity amputation	281 (0.1)	232 (0.1)	150 (0.1)	146 (0.1)		874 (0.32)	1,225 (0.28)	694 (0.31)	664 (0.29)
Lower extremity revascularization	378 (0.1)	376 (0.1)	215 (0.1)	219 (0.1)		549 (0.20)	830 (0.19)	416 (0.18)	406 (0.18)

## Sheet: Outcomes
ORIGINAL STUDY
	IR per 1,000 PY
TT-treated men	4.20 (3.87, 4.52)
Untreated men	4.67 (4.43, 4.90)
Crude HR	Adjusted HR
0.91 (0.83, 1.01)	0.99 (0.89, 1.09)
REPLICATED STUDY
	IR per 1,000 PY
TT-treated men	2.48 (2.20, 2.77)
Untreated men	2.51 (2.31, 2.71)
Crude HR	Adjusted HR
0.99 (0.86, 1.15)	1.11 (0.96, 1.28)

## Sheet: Codes
Covariates	Definition (If not specified, codes are ICD-9 dx codes in any care setting, any position)
Hypogonadism-related comorbidities
Sleep disturbance	307.4x, 327.0x, 327.2x 780.5x, 347.xx
Malaise or fatigue	780.7, 780.71, 780.79
Klinefelter syndrome	758.7
Pituitary disorders	253.5, 253.6, 253.7
Testicular cancer	186.0, 186.9
Prostate disease	601.x, 600.x
Sexual dysfunction	302.7x, 607.84
Cognitive impairment	331.83, 780.93
Prostate cancer	185.xx
Concurrent medications
Antihypertensives	ACE inhibitor: Benazepril, captopril, enalapril, fosinopril, lisinopril, moexipril, perindopril, quinapril, ramipril, trandolapril
	ARB: Azilsartan, candesartan, eprosartan, irbesartan, losartan, olmesartan, telmisartan, valsartan
	Beta blocker: Acebutolol, atenolol, betaxolol, bisoprolol, carteolol, carvedilol, esmolol, labetalol, metoprolol tartrate, metoprolol succinate, propranolol, penbutolol, pindolol, nadolol, nebivolol, sotalol, timolol
	Calcium channel blocker: Diltiazem, mibefradil, verapamil, amlodipine, clevidipine, bepridil, felodipine, isradipine, nicardipine, nifedipine, nimodipine, nisoldipine
	Thiazides: Benzthiazide, chlorothiazide, chlorthalidone, cyclothiazide, hydrochlorothiazide, hydroflumethiazide, indapamide, methyclothiazide, metolazone, polythiazide, quinethazone, trichlormethiazide, bendroflumethiazide
	Loop diuretics: Furosemide, bumetanide, torsemide, ethacrynic acid
	Other diuretics: Amiloride, eplerenone, spironolactone, triamterene
	Nitrates: Nitroglycerin, isosorbide dinitrate, isosorbide mononitrate, ranolazine
	Other hypertension drugs: Doxazosin, eplerenone, prazosin, terazosin, clonidine, guanabenz, guanadrel, guanethidine, guanfacine, hydralazine, methyldopa, metyrosine, reserpine, minoxidil, aliskiren
Antihyperlipidemics	Statin: Atorvastatin, fluvastatin, lovastatin, pravastatin, simvastatin, rosuvastatin, lovastatin–niacin, ezetimibe–simvastatin, pravastatin- aspirin, pitavastatin
	Other lipid-lowering drugs: Niacin, nicotinic acid, niacinamide, fenofibrate, gemfibrozil, cholestyramine, colesevelam, colestipol, ezetimibe alone
Diabetes medications	Metformin: Metformin
	DDP4 inhibitors: Alogliptin, Linagliptin, Saxagliptin, Sitagliptin
	Sulfonylureas: Acetohexamide, Chlorpropamide, tolazamide, tolbutamide, Glipizide, Glyburide, Glimepiride
	Meglitinide derivatives: Repaglinide, Nateglinide
	Alpha-glucosidase inhibitors: Acarbose, Miglitol
	Thiazolidinediones (TZDs): Rosiglitazone, Pioglitazone
	Glucagonlike peptide–1 (GLP-1) agonists: Exenatide, Liraglutide, Lixisenatide, Albiglutide, Dulaglutide, semaglutide
	SGLT2 inhibitors: Canagliflozin, Dapagliflozin, Empagliflozin, Ertugliflozin
	Pramlintide: Pramlintide
	Insulin: Insulin
Hematological agents	Antiplatelet: Aspirin alone, clopidogrel, prasugrel, ticlopidine, aspirin–dipyridamole, dipyridamole alone, cilostazol, ticagrelor
	Anticoagulants: Warfarin, dabigatran, rivaroxaban, apixaban
	Heparin and other low-molecular weight heparins: Heparin, dalteparin, enoxaparin, tinzaparin
Sleep medications	Benzodiazepines: Alprazolam, chlordiazepoxide, clonazepam, clorazepate, diazepam, estazolam, flurazepam, halazepam, lorazepam, midazolam, oxazepam, prazepam, quazepam, temazepam, triazolam
	Z-drugs: Zaleplon, zolpidem, eszopiclone, ramelteon, suvorexant
Opiates	Butorphanol, codeine, fentanyl, hydrocodone, hydromorphone, levorphanol, methadone, meperidine, morphine, oxycodone, oxymorphone, pentazocine, propoxyphene, tapentadol, tramadol
Psychotropic drugs	Clozapine, risperidone, olanzapine, quetiapine, aripiprazole, ziprasidone, acetophenazine, chlorpromazine, fluphenazine, mesoridazine, perphenazine, promazine, thioridazine, trifluoperazine, triflupromazine, chlorprothixene, haloperidol, loxapine, molindone, pimozide, thiothixene, asenapine, iloperidone, lurasidone, paliperidone, propiomazine, triflupromazine, brexpiprazole, cariprazine, pimavans…
Acute MI risk factors
Hypertension	401.x-405.x, 642.0x-642.2x, 642.7x, 642.9x
Hyperlipidemia or lipid disorder	272.0x-272.4x
Diabetes mellitus (mild to moderate)	250.x
Smoking	ICD9 code: 305.1x, 649.0x, 989.84, V15.82 CPT code:99406, 99407, G0436, G0437, G9016, S9075, S9453, S4995, G9276, G9458, 1034F, 4004F, 4001F OR use of varenicline tartrate or nicotine replacement therapy
Osteoporosis	733.0x or the use of bisphosphonates (Alendronate, risedronate, ibandronate or etidronate, zoledronic acid, pamidronic acid, pamidronate or J1740, J0630, J3110)), calcitonin, raloxifene, or teriparatide
Fracture	733.1x, 800.xx-829.xx
Renal insufficiency	274.10, 440.1x, 442.1x, 453.3x, 581.xx, 593.xx, 753.0x, 753.3x, 866.00, 866.01, 866.1x, 582.xx, 583.xx, 585.xx, 586.xx, 587.xx, 642.1x
Chronic Kidney disease	585.xx
End-stage renal disease	ICD-9-CM Px: 38.95, 39.27, 39.42, 39.95, 54.98, 55.52, 55.53, 55.54, 55.69,
	ICD-9-CM Dx: 285.21, 403.01, 403.11, 403.91, 404.02, 404.03, 404.12, 404.13, 404.92, 404.93, 458.21, 584.5, 584.6, 584.7, 584.8, 584.9, 585.5, 585.6, 586, 792.5, 996.56, 996.68, 996.73, 996.81, V42.0, V45.1x, V56.xx, E879.1,
	CPT: 36145, 36800–36815, 36825–36833, 50340, 50370, 76776, 76778, 90918–90999, 93990, 99512, 0505F, 0507F, 4052F, 4053F, 4054F, 4055F
	HCPCS: A4690, E1510, E1590, E1592, E1594, E1630, E1632, E1635, G0257, G0320, G0321, G0322, G0323, G0324, G0325, G0326, G0327, G8075, G8076, G8081, G8082, G8085, G8488, J0636, J0881, J0882, J0885, J0886, Q4054, Q4055, S9335, S9339
	UB-04: 0304, 0367, 080x, 082x, 083x, 084x, 085x, 086x, 087x, 088x
Hypoglycemia	251.1x, 251.20, 962.30
	Also, 250.8x as long as none of the following codes are co-occurring diagnoses (i.e. same day): 259.8, 272.7, 681.xx, 682.xx, 686.9x, 707.xx, 709.3, 730.0-730.2, 731.8
Dementia	290.xx, 294.xx, 330.xx, 331.xx
Cancer	140.xx-172.xx, 174.xx-209.3x, 209.7x
HIV and/or AIDS	042, 043, 044, 795.71, V08, 079.53
Asthma or COPD	491.xx, 492.xx, 496.xx, 493.xx
Depression	293.83, 296.2x. 296.3x, 298.0x, 300.4x, 309.0x, 309.1x, 309.28, 311.xx
Peripheral neuropathy	250.6x, 337.1, 354.xx, 355.xx, 357.2
Alcohol use	291.xx, 303.xx, 305.0x, 571.0x, 571.1x, 571.2x, 571.3x, 357.5x, 425.5x, E860.0x, V11.3x
Obesity	ICD-9 dx: 278.00, 278.01 539.xx, 649.1x, 649.2x, V85.3x, V85.4x, 43.82, 43.89, 44.31, 44.38, 44.39, 44.68, 44.69, 44.95, 45.51, 45.91
	OR
	Use of medication: orlistat, lorcaserin, phentermine/topiramate (fixed combo), bupropion/naltrexone(fixed combo), phentermine, diethylpropion, phendimetrazine, benzphetamine, sibutramine, dexfenfluramine, fenfluramine
	OR
	CPT code: 43644, 43645, 43659, 43770, 43842, 43843, 43844, 43845, 43846, 43847, 43999, S2082
Prior CVD
Prior acute MI	410.x0, 410.x1
Other ischemic heart disease	411.1, 411.8x, 413.x
CABG or PCI	ICD9 procedure:
	00.66, 36.01, 36.02, 36.03, 36.04, 36.05, 36.06, 36.07, 36.09, 36.1x, 36.2x
	CPT4:
	33510 – 33536, 33545, 33572, 92973, 92980, 92981, 92982, 92984, 92995, 92996
Other heart disease	402.01, 402.11, 402.91, 420.xx-429.xx, 440.xx
Stroke	430.xx, 431.xx, 433.xx, 434.xx, 436.xx
Carotid revascularization procedures	ICD-9-CM Px: 00.61, 00.63, 38.11, 38.12, 39.28
	CPT: 35301, 35390, 37215, 37216, 35501, 35601
Lower extremity amputation	ICD-9 diagnosis: V49.7x (NOT V49.76 or V49.77)
	ICD-9 procedure: 84.10-84.17
	CPT: 27590, 27591, 27592, 27880, 27881, 27882, 27884, 27886, 27888, 27889, 28800, 28805, 28810, 28820, 28825
Lower extremity revascularization	ICD9-CM px: 17.56, 38.18, 39.50, 39.90, 39.25, 39.29
	CPT: 35302, 35303, 35304, 35305, 35306, 35351, 35355, 35361, 35363, 35371, 35372, 35454, 35456, 35458, 35459, 35460, 35470, 35473, 35474, 35475, 35476, 35482, 35483, 35484, 35485, 35492, 35493, 35494, 35495, 37205, 37206, 37207, 37208, 37220, 37221, 37222, 37223, 37224, 37225, 37226, 37227, 37228, 37229, 37230, 37231, 37232, 37233, 37234, 37235, 0237T, 0238T, 34520, 34530, 35521, 35533, 35541, 35…
Inclusion criteria
Hypogonadism	ICD-9 257.2, 257.8, 257.9, 758.7
Testosterone therapy (exposure)	Generic names
Testosterone therapy (exposure)	stanolone
Testosterone therapy (exposure)	testosterone
Testosterone therapy (exposure)	testosterone propionate
Testosterone therapy (exposure)	testosterone enanthate
Testosterone therapy (exposure)	testosterone cypionate
Testosterone therapy (exposure)	methyltestosterone
Testosterone therapy (exposure)	testosterone undecanoate
Testosterone therapy (exposure)	dihydrotestosterone propionate
Testosterone therapy (exposure)	methyltestosterone, micronized
Testosterone therapy (exposure)	testosterone/testosterone
Testosterone therapy (exposure)	testosterone cypionate, micronized
Testosterone therapy (exposure)	testosterone micronized
Testosterone therapy (exposure)	methyltestosterone/des
Testosterone therapy (exposure)	HCPCS/CPT codes
Testosterone therapy (exposure)	J1070
Testosterone therapy (exposure)	J1080
Testosterone therapy (exposure)	J3120
Testosterone therapy (exposure)	J3130
Testosterone therapy (exposure)	J3140
Testosterone therapy (exposure)	J3150
Testosterone therapy (exposure)	S0189
Exclusion criteria
PDE inhibitors	avanafil, sildenafil, tadalafil, or vardenafil
Testosterone therapy (exclusion)	Generic names
Testosterone therapy (exclusion)	stanolone
Testosterone therapy (exclusion)	testosterone
Testosterone therapy (exclusion)	testosterone propionate
Testosterone therapy (exclusion)	testosterone enanthate
Testosterone therapy (exclusion)	testosterone cypionate
Testosterone therapy (exclusion)	methyltestosterone
Testosterone therapy (exclusion)	testosterone/estrone
Testosterone therapy (exclusion)	testosterone/estrn/vit b comp
Testosterone therapy (exclusion)	testosterone undecanoate
Testosterone therapy (exclusion)	testosterone/estradiol
Testosterone therapy (exclusion)	estrogens,esterified/methyltestosterone
Testosterone therapy (exclusion)	testosterone cypionate/estradiol cypionate
Testosterone therapy (exclusion)	dihydrotestosterone propionate
Testosterone therapy (exclusion)	testosterone enanthate/estradiol valerate
Testosterone therapy (exclusion)	me-testosterone/estrogen,ester
Testosterone therapy (exclusion)	methyltestosterone/estrogens,esterified
Testosterone therapy (exclusion)	me-testosterone/eth estradiol
Testosterone therapy (exclusion)	testosterone/estrone/multivit
Testosterone therapy (exclusion)	testosterone/estrogen,con
Testosterone therapy (exclusion)	methyltestosterone, micronized
Testosterone therapy (exclusion)	me-testosterone/estrogen,con
Testosterone therapy (exclusion)	testosterone/testosterone
Testosterone therapy (exclusion)	testosterone cypionate, micronized
Testosterone therapy (exclusion)	testosterone micronized
Testosterone therapy (exclusion)	testost cyp/estrad cyp
Testosterone therapy (exclusion)	testost enan/estrad val
Testosterone therapy (exclusion)	methyltestosterone/des
Testosterone therapy (exclusion)	me-testosterone/et estra/mv-mn
Testosterone therapy (exclusion)	HCPCS/CPT codes
Testosterone therapy (exclusion)	J0900
Testosterone therapy (exclusion)	J1060
Testosterone therapy (exclusion)	J1070
Testosterone therapy (exclusion)	J1080
Testosterone therapy (exclusion)	J3120
Testosterone therapy (exclusion)	J3130
Testosterone therapy (exclusion)	J3140
Testosterone therapy (exclusion)	J3150
Testosterone therapy (exclusion)	S0189
Testosterone therapy (exclusion)	11980
Outcome
MI	Acute MI was defined by an inpatient primary ICD-9 code of 410.x0, 410.x1
Ischemic stroke	record of death within 1-day of an emergency department visit for ischemic heart disease (ICD-9 410.x0, 410.x1, 411.1, 411.8x, 413.x)
