# Supplementary material for: Reproducibility of real-world evidence studies using clinical practice data to inform regulatory and coverage decisions
Source: Nat Commun. 2022 Aug 31;13:5126. doi: 10.1038/s41467-022-32310-3 (PMC9430007; doi:10.1038/s41467-022-32310-3)
Supplement: Supplementary file 7 — Supplementary Dataset 4 [file 41467_2022_32310_MOESM7_ESM.zip › Data S4 Study specific author contact files with details of implementation/REPEAT_121_final.xlsx]

## Sheet: Assumptions
Category	Assumptions
MEASURES	The algorithms used to define all the variables used in the replication of the study are given in the sheet named 'codes'
Outcomes	As there was discrepancy about how the outcome was defined: whether it was number of voice disorder encountered or days of voice related health care utilization, so we assumed outcome was defined by 'days of voice -related health care utilization' rather than number of voice disorders encountered
	We assumed that voice-related healthcare utilization codes were captured using outpatient claims only
Exclusion Criteria	We assumed that Otolaryngology care was defined: 1. By using 'provider type' variable with the value “340”, “420”, “555” OR 2. Have the 'provider type variable' with the value “500”, “200”, “206” and CPT codes with the value “31505”, “31575”, “31579” on the same day
Covariates	We assumed employment status was defined based on the variable "employment status" and the categories were defined as follows: Dependent: COBRA Continuee, Surviving Spouse/Depend, Disability: Long Term Disability, Employed: Active Full Time, Active Part Time or Seasonal and Retired: Early Retiree, Medicare Eligible Retiree, Retiree (status unknown)
COHORT CREATION
ANALYSIS

## Sheet: Attrition table
Patients with voice disorder on an outpatient claim between Jan 2010 - Dec 2012 from Marketscan database
	Less Excluded Patients	Remaining Patients
All patients in our database		185306593
Patient with voice disorders assessing between jan 1st 2010 - Dec 31st 2012 Date of diagnosis of voice disorder is cohort entry date (CED)	-185137497	169096
Excluded based on Medical Enrollment [assessed from CED up to 365 days after CED]	-54685	114411
Excluded based on occurrence of Otolaryngologists [assessed 180 days prior up to 365 days after CED]	-42371	72040
Excluded based on occurrence of CPT codes given in Figure 1 [assessed from CED upto 65 days after CED]	-922	71118
Excluded based on Otolaryngologists visit but defined by occurrence of Medical doctor or Surgeon not elsewhere classified or multispecialty group codes [assessed 180 days prior up to 365 days after CED]	-940	70178
Excluded based on Medical Enrollment [assessed 180 days prior up to 1 days prior to CED]	-10978	59200
Final cohort		59200

## Sheet: Cohort as text
COHORT CREATION Cohort Entry Entry date: Between Jan 01, 2010 and Dec 31, 2012. If a patient has multiple possible qualifying cohort entry events, the patient enters the cohort on the first-occurring qualifying event before exclusions are applied. Enrollment Measure: Enrollment Cohort Inclusion Measure: All patietns with Voice Disorders. For the purposes of identifying potential qualifying cohort…

## Sheet: Analysis as text
Statistical Analysis Patient Characteristics This study evaluated the following patient characteristics and the assessment period for the below was the period beginning 180 days prior to the cohort entry date, and ending 180 days after the cohort entry date. Age, Region, Urban, Employment status, Gender, Vocal fold paralysis, Bilateral vocal fold paralysis, Vocal fold paresis, Nonspecific dysphon…

## Sheet: Table 1
	ORIGINAL STUDY				REPLICATED STUDY
Variable	< 30days Voice-Related Healthcare Utilization	>= 30 days Voice-Related Healthcare Utilization	Total		< 30days Voice-Related Healthcare Utilization	>= 30 days Voice-Related Healthcare Utilization	Total
Age, years
Mean (SD)	41.9 (24.2)	45.3 (26.3)	42.3 (24.5)		41.7 (24.5)	48.4 (26.7)	42.5 (24.9)
Median (IQR)	46 (21–59)	51 (20–66)	47 (21–60)		45 (19,60)	55 (28, 70)	47 (20, 61)
Region, %
Northeast	0.223	0.236	0.225		0.221	0.219	0.221
North Central	0.201	0.198	0.201		0.201	0.215	0.203
South	0.355	0.326	0.351		0.372	0.339	0.368
West	0.195	0.218	0.198		0.186	0.213	0.189
Unknown	0.026	0.023	0.025		0.02	0.015	0.019
Urban, %
Yes	0.14	0.14	0.14		0.841	0.843	0.841
No	0.835	0.838	0.836		0	0	0
Unknown	0.025	0.022	0.025		0.159	0.157	0.159
Employment Status, %
Dependent	0.821	0.838	0.823		0.018	0.032	0.02
Disability	0.001	0.002	0.001		0.001	0.002	0.001
Employed	0.15	0.118	0.146		0.34	0.242	0.328
Retired	0.028	0.041	0.03		0.133	0.249	0.147
Unknown	---	---	---		0.508	0.475	0.504
Sex, %
Male	0.382	0.43	0.388		0.379	0.443	0.387
Female	0.618	0.57	0.612		0.621	0.557	0.613
Index voice disorder diagnosis, %			P-Value				P-Value
Vocal fold paralysis	0.006	0.02	<.001		0.006	0.023	<.0001
Bilateral vocal fold paralysis	0	0.001	0.007		0	0.001	<.0001
Vocal fold paresis	0.002	0.007	<.001		0.002	0.007	<.0001
Nonspecific dysphonia	0.515	0.433	<.001		0.506	0.439	<.0001
Acute laryngitis	0.233	0.152	<.001		0.257	0.171	<.0001
Benign laryngeal/vocal fold pathology	0.078	0.143	<.001		0.064	0.125	<.0001
Other larynx/vagus	0.007	0.009	0.33		0.006	0.01	<.0001
Chronic laryngitis	0.067	0.076	0.013		0.062	0.071	0.0037
Laryngeal cancer	0.012	0.047	<.001		0.01	0.054	<.0001
Laryngeal spasm	0.048	0.044	0.2		0.045	0.041	0.2085
Late effect cerebrovascular disease, speech and language deficit, unspecified	0.052	0.101	<.001		0.052	0.097	<.0001
Comorbid conditions, %
Acute sinusitis	0.195	0.185	0.057		0.193	0.176	0.0006
Asthma	0.139	0.197	<.001		0.132	0.177	<.0001
Chronic obstructive pulmonary disease	0.071	0.098	<.001		0.073	0.109	<.0001
Gastro-esophageal reflux/esophagitis	0.208	0.321	<.001		0.17	0.305	<.0001
Acute pharyngitis/tonsillitis/upper respiratory infection	0.358	0.321	<.001		0.363	0.31	<.0001
Acute bronchitis	0.143	0.151	0.14		0.152	0.166	0.0017
Pneumonia	0.044	0.066	<.001		0.046	0.069	<.0001
Allergic rhinitis	0.192	0.233	<.001		0.17	0.206	<.0001
Other throat symptoms	0.269	0.32	<.001		0.264	0.306	<.0001
Dysphagia	0.073	0.134	<.001		0.052	0.131	<.0001
Neck mass	0.027	0.04	<.001		0.017	0.037	<.0001
Stroke speech effects	0.016	0.038	<.001		0.015	0.04	<.0001
Parkinsons/other neurologic disease	0.011	0.026	<.001		0.011	0.03	<.0001
Thyroid cancer	0.006	0.009	0.055		0.005	0.008	<.0001
Thyroidectomy/parathyroidectomy	0.006	0.008	0.033		0.001	0.003	<.0001
Carotid/chest surgery	0.002	0.005	<.001		0	0.001	<.0001
Alcohol/Tobacco use	0.052	0.059	0.023		0.047	0.058	<.0001
Esophageal cancer/esophagectomy	0.001	0.005	<.001		0.001	0.003	<.0001
Obstructive sleep apnea	0.054	0.07	<.001		0.046	0.073	<.0001
Chemotherapy	0.006	0.012	<.001		0.009	0.022	<.0001
Lung/mediastinal cancer	0.005	0.014	<.001		0.006	0.02	<.0001
Chronic rhinosinusitis	0.122	0.169	<.001		0.089	0.133	<.0001
Auto-immune disease	0.026	0.03	0.089		0.024	0.033	<.0001
Depression/anxiety	0.159	0.171	0.025		0.154	0.172	<.0001

## Sheet: Outcomes
Voice-related healthcare utilization
ORIGINAL STUDY
Outcome - # of general medical physician visits	< 30 days	>= 30 days
Median (IQR)	1 (1, 1)	2 (2, 3)
REPLICATED STUDY
Outcome - # of general medical physician visits	< 30 days	>= 30 days
Median (IQR)	0 (0, 0)	1 (1, 2)

## Sheet: Codes
Auto-immune disease
This event measure was defined as occurring when any of the following criteria were met:
	The occurrence of Inpatient with the following attributes:
	Diagnosis Code (Any Position), ICD-9 is any of: { "710", "710.0", "710.1", "710.2", "710.3", "710.4", "710.8", "710.9", "714", "714.0", "714.1", "714.2", "714.3", "714.30", "714.31", "714.32", "714.33", "714.8", "714.9", "725" }
	710 - DIFFUSE DISEASES OF CONNECTIVE TISSUE
	710.0 - SYSTEMIC LUPUS ERYTHEMATOSUS
	710.1 - SYSTEMIC SCLEROSIS
	710.2 - SICCA SYNDROME
	710.3 - DERMATOMYOSITIS
	710.4 - POLYMYOSITIS
	710.8 - OTHER SPECIFIED DIFFUSE DISEASES OF CONNECTIVE TISSUE
	710.9 - UNSPECIFIED DIFFUSE CONNECTIVE TISSUE DISEASE
	714 - RHEUMATOID ARTHRITIS AND OTHER INFLAMMATORY POLYARTHROPATHIES
	714.0 - RHEUMATOID ARTHRITIS
	714.1 - FELTY'S SYNDROME
	714.2 - OTHER RHEUMATOID ARTHRITIS WITH VISCERAL OR SYSTEMIC INVOLVEMENT
	714.3 - JUVENILE CHRONIC POLYARTHRITIS
	714.30 - CHRONIC OR UNSPECIFIED POLYARTICULAR JUVENILE RHEUMATOID ARTHRITIS
	714.31 - ACUTE POLYARTICULAR JUVENILE RHEUMATOID ARTHRITIS
	714.32 - PAUCIARTICULAR JUVENILE RHEUMATOID ARTHRITIS
	714.33 - MONOARTICULAR JUVENILE RHEUMATOID ARTHRITIS
	714.8 - OTHER SPECIFIED INFLAMMATORY POLYARTHROPATHIES
	714.9 - UNSPECIFIED INFLAMMATORY POLYARTHROPATHY
	725 - POLYMYALGIA RHEUMATICA
	The occurrence of Outpatient with the following attributes:
	Diagnosis Code (Any Position), ICD-9 is any of: { "710", "710.0", "710.1", "710.2", "710.3", "710.4", "710.8", "710.9", "714", "714.0", "714.1", "714.2", "714.3", "714.30", "714.31", "714.32", "714.33", "714.8", "714.9", "725" }
	710 - DIFFUSE DISEASES OF CONNECTIVE TISSUE
	710.0 - SYSTEMIC LUPUS ERYTHEMATOSUS
	710.1 - SYSTEMIC SCLEROSIS
	710.2 - SICCA SYNDROME
	710.3 - DERMATOMYOSITIS
	710.4 - POLYMYOSITIS
	710.8 - OTHER SPECIFIED DIFFUSE DISEASES OF CONNECTIVE TISSUE
	710.9 - UNSPECIFIED DIFFUSE CONNECTIVE TISSUE DISEASE
	714 - RHEUMATOID ARTHRITIS AND OTHER INFLAMMATORY POLYARTHROPATHIES
	714.0 - RHEUMATOID ARTHRITIS
	714.1 - FELTY'S SYNDROME
	714.2 - OTHER RHEUMATOID ARTHRITIS WITH VISCERAL OR SYSTEMIC INVOLVEMENT
	714.3 - JUVENILE CHRONIC POLYARTHRITIS
	714.30 - CHRONIC OR UNSPECIFIED POLYARTICULAR JUVENILE RHEUMATOID ARTHRITIS
	714.31 - ACUTE POLYARTICULAR JUVENILE RHEUMATOID ARTHRITIS
	714.32 - PAUCIARTICULAR JUVENILE RHEUMATOID ARTHRITIS
	714.33 - MONOARTICULAR JUVENILE RHEUMATOID ARTHRITIS
	714.8 - OTHER SPECIFIED INFLAMMATORY POLYARTHROPATHIES
	714.9 - UNSPECIFIED INFLAMMATORY POLYARTHROPATHY
	725 - POLYMYALGIA RHEUMATICA
	The occurrence of Outpatient with the following attributes:
	Diagnosis Code (Any Position), ICD-9 is any of: { "710", "710.0", "710.1", "710.2", "710.3", "710.4", "710.8", "710.9", "714", "714.0", "714.1", "714.2", "714.3", "714.30", "714.31", "714.32", "714.33", "714.8", "714.9", "725" }
	710 - DIFFUSE DISEASES OF CONNECTIVE TISSUE
	710.0 - SYSTEMIC LUPUS ERYTHEMATOSUS
	710.1 - SYSTEMIC SCLEROSIS
	710.2 - SICCA SYNDROME
	710.3 - DERMATOMYOSITIS
	710.4 - POLYMYOSITIS
	710.8 - OTHER SPECIFIED DIFFUSE DISEASES OF CONNECTIVE TISSUE
	710.9 - UNSPECIFIED DIFFUSE CONNECTIVE TISSUE DISEASE
	714 - RHEUMATOID ARTHRITIS AND OTHER INFLAMMATORY POLYARTHROPATHIES
	714.0 - RHEUMATOID ARTHRITIS
	714.1 - FELTY'S SYNDROME
	714.2 - OTHER RHEUMATOID ARTHRITIS WITH VISCERAL OR SYSTEMIC INVOLVEMENT
	714.3 - JUVENILE CHRONIC POLYARTHRITIS
	714.30 - CHRONIC OR UNSPECIFIED POLYARTICULAR JUVENILE RHEUMATOID ARTHRITIS
	714.31 - ACUTE POLYARTICULAR JUVENILE RHEUMATOID ARTHRITIS
	714.32 - PAUCIARTICULAR JUVENILE RHEUMATOID ARTHRITIS
	714.33 - MONOARTICULAR JUVENILE RHEUMATOID ARTHRITIS
	714.8 - OTHER SPECIFIED INFLAMMATORY POLYARTHROPATHIES
	714.9 - UNSPECIFIED INFLAMMATORY POLYARTHROPATHY
	725 - POLYMYALGIA RHEUMATICA
	Place of Service is any of:
	Ambulance (air or water)
	Ambulance (land)
	Emergency Room - Hospital
Chemotherapy
This event measure was defined as occurring when any of the following criteria were met:
	The occurrence of Inpatient with the following attributes:
	Diagnosis Code (Any Position), ICD-9 is any of: { "V58.1", "V58.11", "V58.12", "V67.2" }
	V58.1 - ENCOUNTER FOR ANTINEOPLASTIC CHEMOTHERAPY AND IMMUNOTHERAPY
	V58.11 - ENCOUNTER FOR ANTINEOPLASTIC CHEMOTHERAPY
	V58.12 - ENCOUNTER FOR ANTINEOPLASTIC IMMUNOTHERAPY
	V67.2 - FOLLOW-UP EXAMINATION FOLLOWING CHEMOTHERAPY
	The occurrence of Outpatient with the following attributes:
	Diagnosis Code (Any Position), ICD-9 is any of: { "V58.1", "V58.11", "V58.12", "V67.2" }
	V58.1 - ENCOUNTER FOR ANTINEOPLASTIC CHEMOTHERAPY AND IMMUNOTHERAPY
	V58.11 - ENCOUNTER FOR ANTINEOPLASTIC CHEMOTHERAPY
	V58.12 - ENCOUNTER FOR ANTINEOPLASTIC IMMUNOTHERAPY
	V67.2 - FOLLOW-UP EXAMINATION FOLLOWING CHEMOTHERAPY
	The occurrence of Outpatient with the following attributes:
	Diagnosis Code (Any Position), ICD-9 is any of: { "V58.1", "V58.11", "V58.12", "V67.2" }
	V58.1 - ENCOUNTER FOR ANTINEOPLASTIC CHEMOTHERAPY AND IMMUNOTHERAPY
	V58.11 - ENCOUNTER FOR ANTINEOPLASTIC CHEMOTHERAPY
	V58.12 - ENCOUNTER FOR ANTINEOPLASTIC IMMUNOTHERAPY
	V67.2 - FOLLOW-UP EXAMINATION FOLLOWING CHEMOTHERAPY
	Place of Service is any of:
	Ambulance (air or water)
	Ambulance (land)
	Emergency Room - Hospital
	The occurrence of Drug with the following attributes:
	WHO ATC Code is any of: { "L01AA", "L01AA01", "L01AA02", "L01AA03", "L01AA05", "L01AA06", "L01AA07", "L01AA08", "L01AA09", "L01A", "L01AB", "L01AB01", "L01AB02", "L01AB03", "L01AC", "L01AC01", "L01AC02", "L01AC03", "L01AD", "L01AD01", "L01AD02", "L01AD03", "L01AD04", "L01AD05", "L01AD06", "L01AD07", "L01AD08", "L01AG", "L01AG01", "L01AX", "L01AX01", "L01AX02", "L01AX03", "L01AX04", "L01B", "L01BA…
	L01AA - NITROGEN MUSTARD ANALOGUES
	L01AA01 - CYCLOPHOSPHAMIDE
	L01AA02 - CHLORAMBUCIL
	L01AA03 - MELPHALAN
	L01AA05 - CHLORMETHINE
	L01AA06 - IFOSFAMIDE
	L01AA07 - TROFOSFAMIDE
	L01AA08 - PREDNIMUSTINE
	L01AA09 - BENDAMUSTINE
	L01A - ALKYLATING AGENTS
	L01AB - ALKYL SULFONATES
	L01AB01 - BUSULFAN
	L01AB02 - TREOSULFAN
	L01AB03 - MANNOSULFAN
	L01AC - ETHYLENE IMINES
	L01AC01 - THIOTEPA
	L01AC02 - TRIAZIQUONE
	L01AC03 - CARBOQUONE
	L01AD - NITROSOUREAS
	L01AD01 - CARMUSTINE
	L01AD02 - LOMUSTINE
	L01AD03 - SEMUSTINE
	L01AD04 - STREPTOZOCIN
	L01AD05 - FOTEMUSTINE
	L01AD06 - NIMUSTINE
	L01AD07 - RANIMUSTINE
	L01AD08 - URAMUSTINE
	L01AG - EPOXIDES
	L01AG01 - ETOGLUCID
	L01AX - OTHER ALKYLATING AGENTS
	L01AX01 - MITOBRONITOL
	L01AX02 - PIPOBROMAN
	L01AX03 - TEMOZOLOMIDE
	L01AX04 - DACARBAZINE
	L01B - ANTIMETABOLITES
	L01BA - FOLIC ACID ANALOGUES
	L01BA01 - METHOTREXATE
	L01BA03 - RALTITREXED
	L01BA04 - PEMETREXED
	L01BA05 - PRALATREXATE
	L01BB - PURINE ANALOGUES
	L01BB02 - MERCAPTOPURINE
	L01BB03 - TIOGUANINE
	L01BB04 - CLADRIBINE
	L01BB05 - FLUDARABINE
	L01BB06 - CLOFARABINE
	L01BB07 - NELARABINE
	L01BC - PYRIMIDINE ANALOGUES
	L01BC01 - CYTARABINE
	L01BC02 - FLUOROURACIL
	L01BC03 - TEGAFUR
	L01BC04 - CARMOFUR
	L01BC05 - GEMCITABINE
	L01BC06 - CAPECITABINE
	L01BC07 - AZACITIDINE
	L01BC08 - DECITABINE
	L01BC09 - FLOXURIDINE
	L01BC52 - FLUOROURACIL, COMBINATIONS
	L01BC53 - TEGAFUR, COMBINATIONS
	L01BC59 - TRIFLURIDINE, COMBINATIONS
	L01C - PLANT ALKALOIDS AND OTHER NATURAL PRODUCTS
	L01CA - VINCA ALKALOIDS AND ANALOGUES
	L01CA01 - VINBLASTINE
	L01CA02 - VINCRISTINE
	L01CA03 - VINDESINE
	L01CA04 - VINORELBINE
	L01CA05 - VINFLUNINE
	L01CA06 - VINTAFOLIDE
	L01CB - PODOPHYLLOTOXIN DERIVATIVES
	L01CB01 - ETOPOSIDE
	L01CB02 - TENIPOSIDE
	L01CC - COLCHICINE DERIVATIVES
	L01CC01 - DEMECOLCINE
	L01CD - TAXANES
	L01CD01 - PACLITAXEL
	L01CD02 - DOCETAXEL
	L01CD03 - PACLITAXEL POLIGLUMEX
	L01CD04 - CABAZITAXEL
	L01CX - OTHER PLANT ALKALOIDS AND NATURAL PRODUCTS
	L01CX01 - TRABECTEDIN
	L01D - CYTOTOXIC ANTIBIOTICS AND RELATED SUBSTANCES
	L01DA - ACTINOMYCINES
	L01DA01 - DACTINOMYCIN
	L01DB - ANTHRACYCLINES AND RELATED SUBSTANCES
	L01DB01 - DOXORUBICIN
	L01DB02 - DAUNORUBICIN
	L01DB03 - EPIRUBICIN
	L01DB04 - ACLARUBICIN
	L01DB05 - ZORUBICIN
	L01DB06 - IDARUBICIN
	L01DB07 - MITOXANTRONE
	L01DB08 - PIRARUBICIN
	L01DB09 - VALRUBICIN
	L01DB10 - AMRUBICIN
	L01DB11 - PIXANTRONE
	L01DC - OTHER CYTOTOXIC ANTIBIOTICS
	L01DC01 - BLEOMYCIN
	L01DC02 - PLICAMYCIN
	L01DC03 - MITOMYCIN
	L01DC04 - IXABEPILONE
	L01X - OTHER ANTINEOPLASTIC AGENTS
	L01XA - PLATINUM COMPOUNDS
	L01XA01 - CISPLATIN
	L01XA02 - CARBOPLATIN
	L01XA03 - OXALIPLATIN
	L01XA04 - SATRAPLATIN
	L01XA05 - POLYPLATILLEN
	L01XB - METHYLHYDRAZINES
	L01XB01 - PROCARBAZINE
	L01XC - MONOCLONAL ANTIBODIES
	L01XC01 - EDRECOLOMAB
	L01XC02 - RITUXIMAB
	L01XC03 - TRASTUZUMAB
	L01XC05 - GEMTUZUMAB OZOGAMICIN
	L01XC06 - CETUXIMAB
	L01XC07 - BEVACIZUMAB
	L01XC08 - PANITUMUMAB
	L01XC09 - CATUMAXOMAB
	L01XC10 - OFATUMUMAB
	L01XC11 - IPILIMUMAB
	L01XC12 - BRENTUXIMAB VEDOTIN
	L01XC13 - PERTUZUMAB
	L01XC14 - TRASTUZUMAB EMTANSINE
	L01XC15 - OBINUTUZUMAB
	L01XC16 - DINUTUXIMAB BETA
	L01XC17 - NIVOLUMAB
	L01XC18 - PEMBROLIZUMAB
	L01XC19 - BLINATUMOMAB
	L01XC21 - RAMUCIRUMAB
	L01XC22 - NECITUMUMAB
	L01XC23 - ELOTUZUMAB
	L01XC24 - DARATUMUMAB
	L01XC25 - MOGAMULIZUMAB
	L01XC26 - INOTUZUMAB OZOGAMICIN
	L01XC27 - OLARATUMAB
	L01XC28 - DURVALUMAB
	L01XC29 - ERMEKUMAB
	L01XC31 - AVELUMAB
	L01XC32 - ATEZOLIZUMAB
	L01XD - SENSITIZERS USED IN PHOTODYNAMIC/RADIATION THERAPY
	L01XD01 - PORFIMER SODIUM
	L01XD03 - METHYL AMINOLEVULINATE
	L01XD04 - AMINOLEVULINIC ACID
	L01XD05 - TEMOPORFIN
	L01XD06 - EFAPROXIRAL
	L01XD07 - PADELIPORFIN
	L01XE - PROTEIN KINASE INHIBITORS
	L01XE01 - IMATINIB
	L01XE02 - GEFITINIB
	L01XE03 - ERLOTINIB
	L01XE04 - SUNITINIB
	L01XE05 - SORAFENIB
	L01XE06 - DASATINIB
	L01XE07 - LAPATINIB
	L01XE08 - NILOTINIB
	L01XE09 - TEMSIROLIMUS
	L01XE10 - EVEROLIMUS
	L01XE11 - PAZOPANIB
	L01XE12 - VANDETANIB
	L01XE13 - AFATINIB
	L01XE14 - BOSUTINIB
	L01XE15 - VEMURAFENIB
	L01XE16 - CRIZOTINIB
	L01XE17 - AXITINIB
	L01XE18 - RUXOLITINIB
	L01XE19 - RIDAFOROLIMUS
	L01XE21 - REGORAFENIB
	L01XE22 - MASITINIB
	L01XE23 - DABRAFENIB
	L01XE24 - PONATINIB
	L01XE25 - TRAMETINIB
	L01XE26 - CABOZANTINIB
	L01XE27 - IBRUTINIB
	L01XE28 - CERITINIB
	L01XE29 - LENVATINIB
	L01XE31 - NINTEDANIB
	L01XE32 - CEDIRANIB
	L01XE33 - PALBOCICLIB
	L01XE34 - TIVOZANIB
	L01XE35 - OSIMERTINIB
	L01XE36 - ALECTINIB
	L01XE37 - ROCILETINIB
	L01XE38 - COBIMETINIB
	L01XE39 - MIDOSTAURIN
	L01XE40 - OLMUTINIB
	L01XE41 - BINIMETINIB
	L01XE42 - RIBOCICLIB
	L01XE43 - BRIGATINIB
	L01XE44 - LORLATINIB
	L01XE45 - NERATINIB
	L01XE46 - ENCORAFENIB
	L01XE47 - DACOMITINIB
	L01XE48 - ICOTINIB
	L01XX - OTHER ANTINEOPLASTIC AGENTS
	L01XX01 - AMSACRINE
	L01XX02 - ASPARAGINASE
	L01XX03 - ALTRETAMINE
	L01XX05 - HYDROXYCARBAMIDE
	L01XX07 - LONIDAMINE
	L01XX08 - PENTOSTATIN
	L01XX09 - MILTEFOSINE
	L01XX10 - MASOPROCOL
	L01XX11 - ESTRAMUSTINE
	L01XX14 - TRETINOIN
	L01XX16 - MITOGUAZONE
	L01XX17 - TOPOTECAN
	L01XX18 - TIAZOFURINE
	L01XX19 - IRINOTECAN
	L01XX22 - ALITRETINOIN
	L01XX23 - MITOTANE
	L01XX24 - PEGASPARGASE
	L01XX25 - BEXAROTENE
	L01XX27 - ARSENIC TRIOXIDE
	L01XX29 - DENILEUKIN DIFTITOX
	L01XX32 - BORTEZOMIB
	L01XX33 - CELECOXIB
	L01XX35 - ANAGRELIDE
	L01XX36 - OBLIMERSEN
	L01XX37 - SITIMAGENE CERADENOVEC
	L01XX38 - VORINOSTAT
	L01XX39 - ROMIDEPSIN
	L01XX40 - OMACETAXINE MEPESUCCINATE
	L01XX41 - ERIBULIN
	L01XX42 - PANOBINOSTAT
	L01XX43 - VISMODEGIB
	L01XX44 - AFLIBERCEPT
	L01XX45 - CARFILZOMIB
	L01XX46 - OLAPARIB
	L01XX47 - IDELALISIB
	L01XX48 - SONIDEGIB
	L01XX49 - BELINOSTAT
	L01XX50 - IXAZOMIB
	L01XX51 - TALIMOGENE LAHERPAREPVEC
	L01XX52 - VENETOCLAX
	L01XX53 - VOSAROXIN
	L01XX54 - NIRAPARIB
	L01XX55 - RUCAPARIB
	L01XX56 - ETIRINOTECAN PEGOL
	L01XX57 - PLITIDEPSIN
	L01XX58 - EPACADOSTAT
	L01XX59 - ENASIDENIB
	L01XY - COMBINATIONS OF ANTINEOPLASTIC AGENTS
	L01XY01 - CYTARABINE AND DAUNORUBICIN
Chronic rhinosinusitis
This event measure was defined as occurring when any of the following criteria were met:
	The occurrence of Inpatient with the following attributes:
	Diagnosis Code (Any Position), ICD-9 is any of: { "472.0", "473", "473.0", "473.1", "473.2", "473.3", "473.8", "473.9" }
	472.0 - CHRONIC RHINITIS
	473 - CHRONIC SINUSITIS
	473.0 - CHRONIC MAXILLARY SINUSITIS
	473.1 - CHRONIC FRONTAL SINUSITIS
	473.2 - CHRONIC ETHMOIDAL SINUSITIS
	473.3 - CHRONIC SPHENOIDAL SINUSITIS
	473.8 - OTHER CHRONIC SINUSITIS
	473.9 - UNSPECIFIED SINUSITIS (CHRONIC)
	The occurrence of Outpatient with the following attributes:
	Diagnosis Code (Any Position), ICD-9 is any of: { "472.0", "473", "473.0", "473.1", "473.2", "473.3", "473.8", "473.9" }
	472.0 - CHRONIC RHINITIS
	473 - CHRONIC SINUSITIS
	473.0 - CHRONIC MAXILLARY SINUSITIS
	473.1 - CHRONIC FRONTAL SINUSITIS
	473.2 - CHRONIC ETHMOIDAL SINUSITIS
	473.3 - CHRONIC SPHENOIDAL SINUSITIS
	473.8 - OTHER CHRONIC SINUSITIS
	473.9 - UNSPECIFIED SINUSITIS (CHRONIC)
	The occurrence of Outpatient with the following attributes:
	Diagnosis Code (Any Position), ICD-9 is any of: { "472.0", "473", "473.0", "473.1", "473.2", "473.3", "473.8", "473.9" }
	472.0 - CHRONIC RHINITIS
	473 - CHRONIC SINUSITIS
	473.0 - CHRONIC MAXILLARY SINUSITIS
	473.1 - CHRONIC FRONTAL SINUSITIS
	473.2 - CHRONIC ETHMOIDAL SINUSITIS
	473.3 - CHRONIC SPHENOIDAL SINUSITIS
	473.8 - OTHER CHRONIC SINUSITIS
	473.9 - UNSPECIFIED SINUSITIS (CHRONIC)
	Place of Service is any of:
	Ambulance (air or water)
	Ambulance (land)
	Emergency Room - Hospital
Lung/mediastinal cancer
This event measure was defined as occurring when any of the following criteria were met:
	The occurrence of Inpatient with the following attributes:
	Diagnosis Code (Any Position), ICD-9 is any of: { "162", "162.0", "162.2", "162.3", "162.4", "162.5", "162.8", "162.9", "163", "163.0", "163.1", "163.8", "163.9", "196.1", "197.0", "197.1", "197.2", "197.3", "V10.11" }
	162 - MALIGNANT NEOPLASM OF TRACHEA BRONCHUS AND LUNG
	162.0 - MALIGNANT NEOPLASM OF TRACHEA
	162.2 - MALIGNANT NEOPLASM OF MAIN BRONCHUS
	162.3 - MALIGNANT NEOPLASM OF UPPER LOBE BRONCHUS OR LUNG
	162.4 - MALIGNANT NEOPLASM OF MIDDLE LOBE BRONCHUS OR LUNG
	162.5 - MALIGNANT NEOPLASM OF LOWER LOBE BRONCHUS OR LUNG
	162.8 - MALIGNANT NEOPLASM OF OTHER PARTS OF BRONCHUS OR LUNG
	162.9 - MALIGNANT NEOPLASM OF BRONCHUS AND LUNG UNSPECIFIED
	163 - MALIGNANT NEOPLASM OF PLEURA
	163.0 - MALIGNANT NEOPLASM OF PARIETAL PLEURA
	163.1 - MALIGNANT NEOPLASM OF VISCERAL PLEURA
	163.8 - MALIGNANT NEOPLASM OF OTHER SPECIFIED SITES OF PLEURA
	163.9 - MALIGNANT NEOPLASM OF PLEURA UNSPECIFIED
	196.1 - SECONDARY AND UNSPECIFIED MALIGNANT NEOPLASM OF INTRATHORACIC LYMPH NODES
	197.0 - SECONDARY MALIGNANT NEOPLASM OF LUNG
	197.1 - SECONDARY MALIGNANT NEOPLASM OF MEDIASTINUM
	197.2 - SECONDARY MALIGNANT NEOPLASM OF PLEURA
	197.3 - SECONDARY MALIGNANT NEOPLASM OF OTHER RESPIRATORY ORGANS
	V10.11 - PERSONAL HISTORY OF MALIGNANT NEOPLASM OF BRONCHUS AND LUNG
	The occurrence of Outpatient with the following attributes:
	Diagnosis Code (Any Position), ICD-9 is any of: { "162", "162.0", "162.2", "162.3", "162.4", "162.5", "162.8", "162.9", "163", "163.0", "163.1", "163.8", "163.9", "196.1", "197.0", "197.1", "197.2", "197.3", "V10.11" }
	162 - MALIGNANT NEOPLASM OF TRACHEA BRONCHUS AND LUNG
	162.0 - MALIGNANT NEOPLASM OF TRACHEA
	162.2 - MALIGNANT NEOPLASM OF MAIN BRONCHUS
	162.3 - MALIGNANT NEOPLASM OF UPPER LOBE BRONCHUS OR LUNG
	162.4 - MALIGNANT NEOPLASM OF MIDDLE LOBE BRONCHUS OR LUNG
	162.5 - MALIGNANT NEOPLASM OF LOWER LOBE BRONCHUS OR LUNG
	162.8 - MALIGNANT NEOPLASM OF OTHER PARTS OF BRONCHUS OR LUNG
	162.9 - MALIGNANT NEOPLASM OF BRONCHUS AND LUNG UNSPECIFIED
	163 - MALIGNANT NEOPLASM OF PLEURA
	163.0 - MALIGNANT NEOPLASM OF PARIETAL PLEURA
	163.1 - MALIGNANT NEOPLASM OF VISCERAL PLEURA
	163.8 - MALIGNANT NEOPLASM OF OTHER SPECIFIED SITES OF PLEURA
	163.9 - MALIGNANT NEOPLASM OF PLEURA UNSPECIFIED
	196.1 - SECONDARY AND UNSPECIFIED MALIGNANT NEOPLASM OF INTRATHORACIC LYMPH NODES
	197.0 - SECONDARY MALIGNANT NEOPLASM OF LUNG
	197.1 - SECONDARY MALIGNANT NEOPLASM OF MEDIASTINUM
	197.2 - SECONDARY MALIGNANT NEOPLASM OF PLEURA
	197.3 - SECONDARY MALIGNANT NEOPLASM OF OTHER RESPIRATORY ORGANS
	V10.11 - PERSONAL HISTORY OF MALIGNANT NEOPLASM OF BRONCHUS AND LUNG
	The occurrence of Outpatient with the following attributes:
	Diagnosis Code (Any Position), ICD-9 is any of: { "162", "162.0", "162.2", "162.3", "162.4", "162.5", "162.8", "162.9", "163", "163.0", "163.1", "163.8", "163.9", "196.1", "197.0", "197.1", "197.2", "197.3", "V10.11" }
	162 - MALIGNANT NEOPLASM OF TRACHEA BRONCHUS AND LUNG
	162.0 - MALIGNANT NEOPLASM OF TRACHEA
	162.2 - MALIGNANT NEOPLASM OF MAIN BRONCHUS
	162.3 - MALIGNANT NEOPLASM OF UPPER LOBE BRONCHUS OR LUNG
	162.4 - MALIGNANT NEOPLASM OF MIDDLE LOBE BRONCHUS OR LUNG
	162.5 - MALIGNANT NEOPLASM OF LOWER LOBE BRONCHUS OR LUNG
	162.8 - MALIGNANT NEOPLASM OF OTHER PARTS OF BRONCHUS OR LUNG
	162.9 - MALIGNANT NEOPLASM OF BRONCHUS AND LUNG UNSPECIFIED
	163 - MALIGNANT NEOPLASM OF PLEURA
	163.0 - MALIGNANT NEOPLASM OF PARIETAL PLEURA
	163.1 - MALIGNANT NEOPLASM OF VISCERAL PLEURA
	163.8 - MALIGNANT NEOPLASM OF OTHER SPECIFIED SITES OF PLEURA
	163.9 - MALIGNANT NEOPLASM OF PLEURA UNSPECIFIED
	196.1 - SECONDARY AND UNSPECIFIED MALIGNANT NEOPLASM OF INTRATHORACIC LYMPH NODES
	197.0 - SECONDARY MALIGNANT NEOPLASM OF LUNG
	197.1 - SECONDARY MALIGNANT NEOPLASM OF MEDIASTINUM
	197.2 - SECONDARY MALIGNANT NEOPLASM OF PLEURA
	197.3 - SECONDARY MALIGNANT NEOPLASM OF OTHER RESPIRATORY ORGANS
	V10.11 - PERSONAL HISTORY OF MALIGNANT NEOPLASM OF BRONCHUS AND LUNG
	Place of Service is any of:
	Ambulance (air or water)
	Ambulance (land)
	Emergency Room - Hospital
Parkinson’s/other neurologic disease
This event measure was defined as occurring when any of the following criteria were met:
	The occurrence of Inpatient with the following attributes:
	Diagnosis Code (Any Position), ICD-9 is any of: { "332", "332.0", "332.1", "333", "333.0", "333.1", "333.2", "333.3", "333.4", "333.5", "333.6", "333.7", "333.71", "333.72", "333.79", "333.82", "333.83", "335.20", "358.0", "358.00", "358.01" }
	332 - PARKINSON'S DISEASE
	332.0 - PARALYSIS AGITANS
	332.1 - SECONDARY PARKINSONISM
	333 - OTHER EXTRAPYRAMIDAL DISEASE AND ABNORMAL MOVEMENT DISORDERS
	333.0 - OTHER DEGENERATIVE DISEASES OF THE BASAL GANGLIA
	333.1 - ESSENTIAL AND OTHER SPECIFIED FORMS OF TREMOR
	333.2 - MYOCLONUS
	333.3 - TICS OF ORGANIC ORIGIN
	333.4 - HUNTINGTON'S CHOREA
	333.5 - OTHER CHOREAS
	333.6 - GENETIC TORSION DYSTONIA
	333.7 - ACQUIRED TORSION DYSTONIA
	333.71 - ATHETOID CEREBRAL PALSY
	333.72 - ACUTE DYSTONIA DUE TO DRUGS
	333.79 - OTHER ACQUIRED TORSION DYSTONIA
	333.82 - OROFACIAL DYSKINESIA
	333.83 - SPASMODIC TORTICOLLIS
	335.20 - AMYOTROPHIC LATERAL SCLEROSIS
	358.0 - MYASTHENIA GRAVIS
	358.00 - MYASTHENIA GRAVIS WITHOUT (ACUTE) EXACERBATION
	358.01 - MYASTHENIA GRAVIS WITH (ACUTE) EXACERBATION
	The occurrence of Outpatient with the following attributes:
	Diagnosis Code (Any Position), ICD-9 is any of: { "332", "332.0", "332.1", "333", "333.0", "333.1", "333.2", "333.3", "333.4", "333.5", "333.6", "333.7", "333.71", "333.72", "333.79", "333.82", "333.83", "335.20", "358.0", "358.00", "358.01" }
	332 - PARKINSON'S DISEASE
	332.0 - PARALYSIS AGITANS
	332.1 - SECONDARY PARKINSONISM
	333 - OTHER EXTRAPYRAMIDAL DISEASE AND ABNORMAL MOVEMENT DISORDERS
	333.0 - OTHER DEGENERATIVE DISEASES OF THE BASAL GANGLIA
	333.1 - ESSENTIAL AND OTHER SPECIFIED FORMS OF TREMOR
	333.2 - MYOCLONUS
	333.3 - TICS OF ORGANIC ORIGIN
	333.4 - HUNTINGTON'S CHOREA
	333.5 - OTHER CHOREAS
	333.6 - GENETIC TORSION DYSTONIA
	333.7 - ACQUIRED TORSION DYSTONIA
	333.71 - ATHETOID CEREBRAL PALSY
	333.72 - ACUTE DYSTONIA DUE TO DRUGS
	333.79 - OTHER ACQUIRED TORSION DYSTONIA
	333.82 - OROFACIAL DYSKINESIA
	333.83 - SPASMODIC TORTICOLLIS
	335.20 - AMYOTROPHIC LATERAL SCLEROSIS
	358.0 - MYASTHENIA GRAVIS
	358.00 - MYASTHENIA GRAVIS WITHOUT (ACUTE) EXACERBATION
	358.01 - MYASTHENIA GRAVIS WITH (ACUTE) EXACERBATION
	The occurrence of Outpatient with the following attributes:
	Diagnosis Code (Any Position), ICD-9 is any of: { "332", "332.0", "332.1", "333", "333.0", "333.1", "333.2", "333.3", "333.4", "333.5", "333.6", "333.7", "333.71", "333.72", "333.79", "333.82", "333.83", "335.20", "358.0", "358.00", "358.01" }
	332 - PARKINSON'S DISEASE
	332.0 - PARALYSIS AGITANS
	332.1 - SECONDARY PARKINSONISM
	333 - OTHER EXTRAPYRAMIDAL DISEASE AND ABNORMAL MOVEMENT DISORDERS
	333.0 - OTHER DEGENERATIVE DISEASES OF THE BASAL GANGLIA
	333.1 - ESSENTIAL AND OTHER SPECIFIED FORMS OF TREMOR
	333.2 - MYOCLONUS
	333.3 - TICS OF ORGANIC ORIGIN
	333.4 - HUNTINGTON'S CHOREA
	333.5 - OTHER CHOREAS
	333.6 - GENETIC TORSION DYSTONIA
	333.7 - ACQUIRED TORSION DYSTONIA
	333.71 - ATHETOID CEREBRAL PALSY
	333.72 - ACUTE DYSTONIA DUE TO DRUGS
	333.79 - OTHER ACQUIRED TORSION DYSTONIA
	333.82 - OROFACIAL DYSKINESIA
	333.83 - SPASMODIC TORTICOLLIS
	335.20 - AMYOTROPHIC LATERAL SCLEROSIS
	358.0 - MYASTHENIA GRAVIS
	358.00 - MYASTHENIA GRAVIS WITHOUT (ACUTE) EXACERBATION
	358.01 - MYASTHENIA GRAVIS WITH (ACUTE) EXACERBATION
	Place of Service is any of:
	Ambulance (air or water)
	Ambulance (land)
	Emergency Room - Hospital
Acute bronchitis
This event measure was defined as occurring when any of the following criteria were met:
	The occurrence of Inpatient with the following attributes:
	Diagnosis Code (Any Position), ICD-9 is any of: { "466", "466.0", "466.1", "466.11", "466.19" }
	466 - ACUTE BRONCHITIS AND BRONCHIOLITIS
	466.0 - ACUTE BRONCHITIS
	466.1 - ACUTE BRONCHIOLITIS
	466.11 - ACUTE BRONCHIOLITIS DUE TO RESPIRATORY SYNCYTIAL VIRUS (RSV)
	466.19 - ACUTE BRONCIOLITIS DUE TO OTHER INFECTIOUS ORGANISMS
	The occurrence of Outpatient with the following attributes:
	Diagnosis Code (Any Position), ICD-9 is any of: { "466", "466.0", "466.1", "466.11", "466.19" }
	466 - ACUTE BRONCHITIS AND BRONCHIOLITIS
	466.0 - ACUTE BRONCHITIS
	466.1 - ACUTE BRONCHIOLITIS
	466.11 - ACUTE BRONCHIOLITIS DUE TO RESPIRATORY SYNCYTIAL VIRUS (RSV)
	466.19 - ACUTE BRONCIOLITIS DUE TO OTHER INFECTIOUS ORGANISMS
	The occurrence of Outpatient with the following attributes:
	Diagnosis Code (Any Position), ICD-9 is any of: { "466", "466.0", "466.1", "466.11", "466.19" }
	466 - ACUTE BRONCHITIS AND BRONCHIOLITIS
	466.0 - ACUTE BRONCHITIS
	466.1 - ACUTE BRONCHIOLITIS
	466.11 - ACUTE BRONCHIOLITIS DUE TO RESPIRATORY SYNCYTIAL VIRUS (RSV)
	466.19 - ACUTE BRONCIOLITIS DUE TO OTHER INFECTIOUS ORGANISMS
	Place of Service is any of:
	Ambulance (air or water)
	Ambulance (land)
	Emergency Room - Hospital
Acute laryngitis
This event measure was defined as occurring when any of the following criteria were met:
	The occurrence of Outpatient with the following attributes:
	Diagnosis Code (Any Position), ICD-9 is any of: { "464", "464.01", "464.20", "464.21" }
	464 - ACUTE LARYNGITIS AND TRACHEITIS
	464.01 - ACUTE LARYNGITIS WITH OBSTRUCTION
	464.20 - ACUTE LARYNGOTRACHEITIS WITHOUT OBSTRUCTION
	464.21 - ACUTE LARYNGOTRACHEITIS WITH OBSTRUCTION
	Provider Type is any of: { "202", "204", "220", "225", "240", "245", "360", "400", "6", "825", "845" }
	202 - Osteopathic Medicine
	204 - Internal Medicine (NEC)
	220 - Emergency Medicine
	225 - Hospitalist
	240 - Family Practice
	245 - Geriatric Medicine
	360 - Preventative Medicine
	400 - Pediatrician (NEC)
	6 - Urgent Care Facility
	825 - Nurse Practitioner
	845 - Physician Assistant
Acute laryngitis
This event measure was defined as occurring when any of the following criteria were met:
	The occurrence of Outpatient with the following attributes:
	Diagnosis Code (Any Position), ICD-9 is any of: { "464", "464.01", "464.20", "464.21" }
	464 - ACUTE LARYNGITIS AND TRACHEITIS
	464.01 - ACUTE LARYNGITIS WITH OBSTRUCTION
	464.20 - ACUTE LARYNGOTRACHEITIS WITHOUT OBSTRUCTION
	464.21 - ACUTE LARYNGOTRACHEITIS WITH OBSTRUCTION
	Provider Type is any of: { "202", "204", "220", "225", "240", "245", "360", "400", "6", "825", "845" }
	202 - Osteopathic Medicine
	204 - Internal Medicine (NEC)
	220 - Emergency Medicine
	225 - Hospitalist
	240 - Family Practice
	245 - Geriatric Medicine
	360 - Preventative Medicine
	400 - Pediatrician (NEC)
	6 - Urgent Care Facility
	825 - Nurse Practitioner
	845 - Physician Assistant
Acute pharyngitis/tonsillitis/upper respiratory infection
This event measure was defined as occurring when any of the following criteria were met:
	The occurrence of Inpatient with the following attributes:
	Diagnosis Code (Any Position), ICD-9 is any of: { "462", "463", "465", "465.0", "465.8", "465.9" }
	462 - ACUTE PHARYNGITIS
	463 - ACUTE TONSILLITIS
	465 - ACUTE UPPER RESPIRATORY INFECTIONS OF MULTIPLE OR UNSPECIFIED SITES
	465.0 - ACUTE LARYNGOPHARYNGITIS
	465.8 - ACUTE UPPER RESPIRATORY INFECTIONS OF OTHER MULTIPLE SITES
	465.9 - ACUTE UPPER RESPIRATORY INFECTIONS OF UNSPECIFIED SITE
	The occurrence of Outpatient with the following attributes:
	Diagnosis Code (Any Position), ICD-9 is any of: { "462", "463", "465", "465.0", "465.8", "465.9" }
	462 - ACUTE PHARYNGITIS
	463 - ACUTE TONSILLITIS
	465 - ACUTE UPPER RESPIRATORY INFECTIONS OF MULTIPLE OR UNSPECIFIED SITES
	465.0 - ACUTE LARYNGOPHARYNGITIS
	465.8 - ACUTE UPPER RESPIRATORY INFECTIONS OF OTHER MULTIPLE SITES
	465.9 - ACUTE UPPER RESPIRATORY INFECTIONS OF UNSPECIFIED SITE
	The occurrence of Outpatient with the following attributes:
	Diagnosis Code (Any Position), ICD-9 is any of: { "462", "463", "465", "465.0", "465.8", "465.9" }
	462 - ACUTE PHARYNGITIS
	463 - ACUTE TONSILLITIS
	465 - ACUTE UPPER RESPIRATORY INFECTIONS OF MULTIPLE OR UNSPECIFIED SITES
	465.0 - ACUTE LARYNGOPHARYNGITIS
	465.8 - ACUTE UPPER RESPIRATORY INFECTIONS OF OTHER MULTIPLE SITES
	465.9 - ACUTE UPPER RESPIRATORY INFECTIONS OF UNSPECIFIED SITE
	Place of Service is any of:
	Ambulance (air or water)
	Ambulance (land)
	Emergency Room - Hospital
Acute sinusitis
This event measure was defined as occurring when any of the following criteria were met:
	The occurrence of Inpatient with the following attributes:
	Diagnosis Code (Any Position), ICD-9 is any of: { "461", "461.0", "461.1", "461.2", "461.3", "461.8", "461.9" }
	461 - ACUTE SINUSITIS
	461.0 - ACUTE MAXILLARY SINUSITIS
	461.1 - ACUTE FRONTAL SINUSITIS
	461.2 - ACUTE ETHMOIDAL SINUSITIS
	461.3 - ACUTE SPHENOIDAL SINUSITIS
	461.8 - OTHER ACUTE SINUSITIS
	461.9 - ACUTE SINUSITIS UNSPECIFIED
	The occurrence of Outpatient with the following attributes:
	Diagnosis Code (Any Position), ICD-9 is any of: { "461", "461.0", "461.1", "461.2", "461.3", "461.8", "461.9" }
	461 - ACUTE SINUSITIS
	461.0 - ACUTE MAXILLARY SINUSITIS
	461.1 - ACUTE FRONTAL SINUSITIS
	461.2 - ACUTE ETHMOIDAL SINUSITIS
	461.3 - ACUTE SPHENOIDAL SINUSITIS
	461.8 - OTHER ACUTE SINUSITIS
	461.9 - ACUTE SINUSITIS UNSPECIFIED
	The occurrence of Outpatient with the following attributes:
	Diagnosis Code (Any Position), ICD-9 is any of: { "461", "461.0", "461.1", "461.2", "461.3", "461.8", "461.9" }
	461 - ACUTE SINUSITIS
	461.0 - ACUTE MAXILLARY SINUSITIS
	461.1 - ACUTE FRONTAL SINUSITIS
	461.2 - ACUTE ETHMOIDAL SINUSITIS
	461.3 - ACUTE SPHENOIDAL SINUSITIS
	461.8 - OTHER ACUTE SINUSITIS
	461.9 - ACUTE SINUSITIS UNSPECIFIED
	Place of Service is any of:
	Ambulance (air or water)
	Ambulance (land)
	Emergency Room - Hospital
Alcohol/Tobacco use
This event measure was defined as occurring when any of the following criteria were met:
	The occurrence of Inpatient with the following attributes:
	Diagnosis Code (Any Position), ICD-9 is any of: { "305.0", "305.00", "305.01", "305.02", "305.03", "305.1", "V11.3", "V15.82" }
	305.0 - NONDEPENDENT ALCOHOL ABUSE
	305.00 - NONDEPENDENT ALCOHOL ABUSE UNSPECIFIED DRINKING BEHAVIOR
	305.01 - NONDEPENDENT ALCOHOL ABUSE CONTINUOUS DRINKING BEHAVIOR
	305.02 - NONDEPENDENT ALCOHOL ABUSE EPISODIC DRINKING BEHAVIOR
	305.03 - NONDEPENDENT ALCOHOL ABUSE IN REMISSION
	305.1 - NONDEPENDENT TOBACCO USE DISORDER
	V11.3 - PERSONAL HISTORY OF ALCOHOLISM
	V15.82 - PERSONAL HISTORY OF TOBACCO USE
	The occurrence of Outpatient with the following attributes:
	Diagnosis Code (Any Position), ICD-9 is any of: { "305.0", "305.00", "305.01", "305.02", "305.03", "305.1", "V11.3", "V15.82" }
	305.0 - NONDEPENDENT ALCOHOL ABUSE
	305.00 - NONDEPENDENT ALCOHOL ABUSE UNSPECIFIED DRINKING BEHAVIOR
	305.01 - NONDEPENDENT ALCOHOL ABUSE CONTINUOUS DRINKING BEHAVIOR
	305.02 - NONDEPENDENT ALCOHOL ABUSE EPISODIC DRINKING BEHAVIOR
	305.03 - NONDEPENDENT ALCOHOL ABUSE IN REMISSION
	305.1 - NONDEPENDENT TOBACCO USE DISORDER
	V11.3 - PERSONAL HISTORY OF ALCOHOLISM
	V15.82 - PERSONAL HISTORY OF TOBACCO USE
	The occurrence of Outpatient with the following attributes:
	Diagnosis Code (Any Position), ICD-9 is any of: { "305.0", "305.00", "305.01", "305.02", "305.03", "305.1", "V11.3", "V15.82" }
	305.0 - NONDEPENDENT ALCOHOL ABUSE
	305.00 - NONDEPENDENT ALCOHOL ABUSE UNSPECIFIED DRINKING BEHAVIOR
	305.01 - NONDEPENDENT ALCOHOL ABUSE CONTINUOUS DRINKING BEHAVIOR
	305.02 - NONDEPENDENT ALCOHOL ABUSE EPISODIC DRINKING BEHAVIOR
	305.03 - NONDEPENDENT ALCOHOL ABUSE IN REMISSION
	305.1 - NONDEPENDENT TOBACCO USE DISORDER
	V11.3 - PERSONAL HISTORY OF ALCOHOLISM
	V15.82 - PERSONAL HISTORY OF TOBACCO USE
	Place of Service is any of:
	Ambulance (air or water)
	Ambulance (land)
	Emergency Room - Hospital
Allergic rhinitis
This event measure was defined as occurring when any of the following criteria were met:
	The occurrence of Inpatient with the following attributes:
	Diagnosis Code (Any Position), ICD-9 is any of: { "477", "477.0", "477.1", "477.2", "477.8", "477.9" }
	477 - ALLERGIC RHINITIS
	477.0 - ALLERGIC RHINITIS DUE TO POLLEN
	477.1 - ALLERGIC RHINITIS DUE TO FOOD
	477.2 - ALLERGIC RHINITIS DUE TO ANIMAL (CAT) (DOG) HAIR AND DANDER
	477.8 - ALLERGIC RHINITIS DUE TO OTHER ALLERGEN
	477.9 - ALLERGIC RHINITIS CAUSE UNSPECIFIED
	The occurrence of Outpatient with the following attributes:
	Diagnosis Code (Any Position), ICD-9 is any of: { "477", "477.0", "477.1", "477.2", "477.8", "477.9" }
	477 - ALLERGIC RHINITIS
	477.0 - ALLERGIC RHINITIS DUE TO POLLEN
	477.1 - ALLERGIC RHINITIS DUE TO FOOD
	477.2 - ALLERGIC RHINITIS DUE TO ANIMAL (CAT) (DOG) HAIR AND DANDER
	477.8 - ALLERGIC RHINITIS DUE TO OTHER ALLERGEN
	477.9 - ALLERGIC RHINITIS CAUSE UNSPECIFIED
	The occurrence of Outpatient with the following attributes:
	Diagnosis Code (Any Position), ICD-9 is any of: { "477", "477.0", "477.1", "477.2", "477.8", "477.9" }
	477 - ALLERGIC RHINITIS
	477.0 - ALLERGIC RHINITIS DUE TO POLLEN
	477.1 - ALLERGIC RHINITIS DUE TO FOOD
	477.2 - ALLERGIC RHINITIS DUE TO ANIMAL (CAT) (DOG) HAIR AND DANDER
	477.8 - ALLERGIC RHINITIS DUE TO OTHER ALLERGEN
	477.9 - ALLERGIC RHINITIS CAUSE UNSPECIFIED
	Place of Service is any of:
	Ambulance (air or water)
	Ambulance (land)
	Emergency Room - Hospital
Asthma
This event measure was defined as occurring when any of the following criteria were met:
	The occurrence of Inpatient with the following attributes:
	Diagnosis Code (Any Position), ICD-9 is any of: { "493", "493.0", "493.00", "493.01", "493.02", "493.1", "493.10", "493.11", "493.12", "493.8", "493.81", "493.82", "493.9", "493.90", "493.91", "493.92", "519.11" }
	493 - ASTHMA
	493.0 - EXTRINSIC ASTHMA
	493.00 - EXTRINSIC ASTHMA UNSPECIFIED
	493.01 - EXTRINSIC ASTHMA WITH STATUS ASTHMATICUS
	493.02 - EXTRINSIC ASTHMA WITH (ACUTE) EXACERBATION
	493.1 - INTRINSIC ASTHMA
	493.10 - INTRINSIC ASTHMA UNSPECIFIED
	493.11 - INTRINSIC ASTHMA WITH STATUS ASTHMATICUS
	493.12 - INTRINSIC ASTHMA WITH (ACUTE) EXACERBATION
	493.8 - OTHER SPECIFIED ASTHMA
	493.81 - EXERCISE-INDUCED BRONCHOSPASM
	493.82 - COUGH VARIANT ASTHMA
	493.9 - ASTHMA UNSPECIFIED
	493.90 - ASTHMA UNSPECIFIED
	493.91 - ASTHMA UNSPECIFIED TYPE WITH STATUS ASTHMATICUS
	493.92 - ASTHMA UNSPECIFIED WITH (ACUTE) EXACERBATION
	519.11 - ACUTE BRONCHOSPASM
	The occurrence of Outpatient with the following attributes:
	Diagnosis Code (Any Position), ICD-9 is any of: { "493", "493.0", "493.00", "493.01", "493.02", "493.1", "493.10", "493.11", "493.12", "493.8", "493.81", "493.82", "493.9", "493.90", "493.91", "493.92", "519.11" }
	493 - ASTHMA
	493.0 - EXTRINSIC ASTHMA
	493.00 - EXTRINSIC ASTHMA UNSPECIFIED
	493.01 - EXTRINSIC ASTHMA WITH STATUS ASTHMATICUS
	493.02 - EXTRINSIC ASTHMA WITH (ACUTE) EXACERBATION
	493.1 - INTRINSIC ASTHMA
	493.10 - INTRINSIC ASTHMA UNSPECIFIED
	493.11 - INTRINSIC ASTHMA WITH STATUS ASTHMATICUS
	493.12 - INTRINSIC ASTHMA WITH (ACUTE) EXACERBATION
	493.8 - OTHER SPECIFIED ASTHMA
	493.81 - EXERCISE-INDUCED BRONCHOSPASM
	493.82 - COUGH VARIANT ASTHMA
	493.9 - ASTHMA UNSPECIFIED
	493.90 - ASTHMA UNSPECIFIED
	493.91 - ASTHMA UNSPECIFIED TYPE WITH STATUS ASTHMATICUS
	493.92 - ASTHMA UNSPECIFIED WITH (ACUTE) EXACERBATION
	519.11 - ACUTE BRONCHOSPASM
	The occurrence of Outpatient with the following attributes:
	Diagnosis Code (Any Position), ICD-9 is any of: { "493", "493.0", "493.00", "493.01", "493.02", "493.1", "493.10", "493.11", "493.12", "493.8", "493.81", "493.82", "493.9", "493.90", "493.91", "493.92", "519.11" }
	493 - ASTHMA
	493.0 - EXTRINSIC ASTHMA
	493.00 - EXTRINSIC ASTHMA UNSPECIFIED
	493.01 - EXTRINSIC ASTHMA WITH STATUS ASTHMATICUS
	493.02 - EXTRINSIC ASTHMA WITH (ACUTE) EXACERBATION
	493.1 - INTRINSIC ASTHMA
	493.10 - INTRINSIC ASTHMA UNSPECIFIED
	493.11 - INTRINSIC ASTHMA WITH STATUS ASTHMATICUS
	493.12 - INTRINSIC ASTHMA WITH (ACUTE) EXACERBATION
	493.8 - OTHER SPECIFIED ASTHMA
	493.81 - EXERCISE-INDUCED BRONCHOSPASM
	493.82 - COUGH VARIANT ASTHMA
	493.9 - ASTHMA UNSPECIFIED
	493.90 - ASTHMA UNSPECIFIED
	493.91 - ASTHMA UNSPECIFIED TYPE WITH STATUS ASTHMATICUS
	493.92 - ASTHMA UNSPECIFIED WITH (ACUTE) EXACERBATION
	519.11 - ACUTE BRONCHOSPASM
	Place of Service is any of:
	Ambulance (air or water)
	Ambulance (land)
	Emergency Room - Hospital
Benign laryngeal/vocal fold pathology
This event measure was defined as occurring when any of the following criteria were met:
	The occurrence of Outpatient with the following attributes:
	Diagnosis Code (Any Position), ICD-9 is any of: { "212.1", "478.4", "478.5", "478.6", "478.71", "478.79", "748.2" }
	212.1 - BENIGN NEOPLASM OF LARYNX
	478.4 - POLYP OF VOCAL CORD OR LARYNX
	478.5 - OTHER DISEASES OF VOCAL CORDS
	478.6 - EDEMA OF LARYNX
	478.71 - CELLULITIS AND PERICHONDRITIS OF LARYNX
	478.79 - OTHER DISEASES OF LARYNX
	748.2 - WEB OF LARYNX
	Provider Type is any of: { "202", "204", "220", "225", "240", "245", "360", "400", "6", "825", "845" }
	202 - Osteopathic Medicine
	204 - Internal Medicine (NEC)
	220 - Emergency Medicine
	225 - Hospitalist
	240 - Family Practice
	245 - Geriatric Medicine
	360 - Preventative Medicine
	400 - Pediatrician (NEC)
	6 - Urgent Care Facility
	825 - Nurse Practitioner
	845 - Physician Assistant
Benign laryngeal/vocal fold pathology
This event measure was defined as occurring when any of the following criteria were met:
	The occurrence of Outpatient with the following attributes:
	Diagnosis Code (Any Position), ICD-9 is any of: { "212.1", "478.4", "478.5", "478.6", "478.71", "478.79", "748.2" }
	212.1 - BENIGN NEOPLASM OF LARYNX
	478.4 - POLYP OF VOCAL CORD OR LARYNX
	478.5 - OTHER DISEASES OF VOCAL CORDS
	478.6 - EDEMA OF LARYNX
	478.71 - CELLULITIS AND PERICHONDRITIS OF LARYNX
	478.79 - OTHER DISEASES OF LARYNX
	748.2 - WEB OF LARYNX
	Provider Type is any of: { "202", "204", "220", "225", "240", "245", "360", "400", "6", "825", "845" }
	202 - Osteopathic Medicine
	204 - Internal Medicine (NEC)
	220 - Emergency Medicine
	225 - Hospitalist
	240 - Family Practice
	245 - Geriatric Medicine
	360 - Preventative Medicine
	400 - Pediatrician (NEC)
	6 - Urgent Care Facility
	825 - Nurse Practitioner
	845 - Physician Assistant
Bilateral vocal fold paralysis
This event measure was defined as occurring when any of the following criteria were met:
	The occurrence of Outpatient with the following attributes:
	Diagnosis Code (Any Position), ICD-9 is any of: { "478.34" }
	478.34 - COMPLETE BILATERAL PARALYSIS OF VOCAL CORDS
	Provider Type is any of: { "202", "204", "220", "225", "240", "245", "360", "400", "6", "825", "845" }
	202 - Osteopathic Medicine
	204 - Internal Medicine (NEC)
	220 - Emergency Medicine
	225 - Hospitalist
	240 - Family Practice
	245 - Geriatric Medicine
	360 - Preventative Medicine
	400 - Pediatrician (NEC)
	6 - Urgent Care Facility
	825 - Nurse Practitioner
	845 - Physician Assistant
Bilateral vocal fold paralysis
This event measure was defined as occurring when any of the following criteria were met:
	The occurrence of Outpatient with the following attributes:
	Diagnosis Code (Any Position), ICD-9 is any of: { "478.34" }
	478.34 - COMPLETE BILATERAL PARALYSIS OF VOCAL CORDS
	Provider Type is any of: { "202", "204", "220", "225", "240", "245", "360", "400", "6", "825", "845" }
	202 - Osteopathic Medicine
	204 - Internal Medicine (NEC)
	220 - Emergency Medicine
	225 - Hospitalist
	240 - Family Practice
	245 - Geriatric Medicine
	360 - Preventative Medicine
	400 - Pediatrician (NEC)
	6 - Urgent Care Facility
	825 - Nurse Practitioner
	845 - Physician Assistant
CPT codes for exclusion
This event measure was defined as occurring when any of the following criteria were met:
	The occurrence of Outpatient with the following attributes:
	Procedure Code (Position 1), CPT and HCPC is any of: { "31526", "31535", "31536", "31540", "31541", "31545", "31570", "31571" }
	31526 - Laryngoscopy direct, with or without tracheoscopy; diagnostic, with operating microscope / Laryngoscopy direct, with or without tracheoscopy; diagnostic, with operating microscope or telescope
	31535 - Laryngoscopy, direct, operative, with biopsy / Laryngoscopy, direct, operative, with biopsy;
	31536 - Laryngoscopy, direct, operative, with biopsy; with operating microscope / Laryngoscopy, direct, operative, with biopsy; with operating microscope or telescope
	31540 - Laryngoscopy, direct, operative, with excision of tumor and/or stripping of vocal cords or epiglottis / Laryngoscopy, direct, operative, with excision of tumor and/or stripping of vocal cords or epiglottis;
	31541 - Laryngoscopy, direct, operative, with excision of tumor and/or stripping of vocal cords or epiglottis; with operating microscope / Laryngoscopy, direct, operative, with excision of tumor and/or stripping of vocal cords or epiglottis; with operating microscope or telescope
	31545 - Laryngoscopy, direct, operative, with operating microscope or telescope, with submucosal removal of non-neoplastic lesion(s) of vocal cord; reconstruction with local tissue flap(s)
	31570 - Laryngoscopy, direct, with injection into vocal cord(s), therapeutic / Laryngoscopy, direct, with injection into vocal cord(s), therapeutic;
	31571 - Laryngoscopy, direct, with injection into vocal cord(s), therapeutic; with operating microscope / Laryngoscopy, direct, with injection into vocal cord(s), therapeutic; with operating microscope or telescope
CPT codes for same day claims
This event measure was defined as occurring when any of the following criteria were met:
	The occurrence of Outpatient with the following attributes:
	Procedure Code (Position 1), CPT and HCPC is any of: { "31505", "31575", "31579" }
	31505 - Laryngoscopy, indirect; diagnostic (separate procedure)
	31575 - Laryngoscopy, flexible fiberoptic; diagnostic
	31579 - Laryngoscopy, flexible or rigid fiberoptic, with stroboscopy
Carotid/chest surgery
This event measure was defined as occurring when any of the following criteria were met:
	The occurrence of Inpatient with the following attributes:
	Service Sub-Category is any of: { "10120", "10220", "10320", "10420", "10520", "12220", "20120", "20220", "21120", "21220", "22120", "22320", "30120", "30220", "30320", "30420", "30520", "30620", "31120", "31220", "31320", "31420", "31520", "31620" }
	10120 - Facility IP Non Acute ER
	10220 - Facility IP LTC ER
	10320 - Facility IP Maternity ER
	10420 - Facility IP Surgical ER
	10520 - Facility IP Medical ER
	12220 - Facility OP ER
	20120 - Physician Specialty IP ER
	20220 - Physician Non-Specialty IP ER
	21120 - Physician Specialty OP ER
	21220 - Physician Non-Specialty OP ER
	22120 - Professional IP ER
	22320 - Professional OP ER
	30120 - Mental Health Facility IP ER
	30220 - Mental Health Physician IP ER
	30320 - Mental Health Professional IP ER
	30420 - Mental Health Facility OP ER
	30520 - Mental Health Physician OP ER
	30620 - Mental Health Professional OP ER
	31120 - Substance Abuse Facility IP ER
	31220 - Substance Abuse Physician IP ER
	31320 - Substance Abuse Professional IP ER
	31420 - Substance Abuse Facility OP ER
	31520 - Substance Abuse Physician OP ER
	31620 - Substance Abuse Professional OP ER
	The occurrence of Outpatient with the following attributes:
	Service Sub-Category is any of: { "10120", "10220", "10320", "10420", "10520", "12220", "20120", "20220", "21120", "21220", "22120", "22320", "30120", "30220", "30320", "30420", "30520", "30620", "31120", "31220", "31320", "31420", "31520", "31620" }
	10120 - Facility IP Non Acute ER
	10220 - Facility IP LTC ER
	10320 - Facility IP Maternity ER
	10420 - Facility IP Surgical ER
	10520 - Facility IP Medical ER
	12220 - Facility OP ER
	20120 - Physician Specialty IP ER
	20220 - Physician Non-Specialty IP ER
	21120 - Physician Specialty OP ER
	21220 - Physician Non-Specialty OP ER
	22120 - Professional IP ER
	22320 - Professional OP ER
	30120 - Mental Health Facility IP ER
	30220 - Mental Health Physician IP ER
	30320 - Mental Health Professional IP ER
	30420 - Mental Health Facility OP ER
	30520 - Mental Health Physician OP ER
	30620 - Mental Health Professional OP ER
	31120 - Substance Abuse Facility IP ER
	31220 - Substance Abuse Physician IP ER
	31320 - Substance Abuse Professional IP ER
	31420 - Substance Abuse Facility OP ER
	31520 - Substance Abuse Physician OP ER
	31620 - Substance Abuse Professional OP ER
	The occurrence of Outpatient with the following attributes:
	Place of Service is any of:
	Ambulance (air or water)
	Ambulance (land)
	Emergency Room - Hospital
	Legacy Attribute - Procedure Code (Any Position) is any of: { "32.1", "32.20", "32.21", "32.22", "32.23", "32.25", "32.26", "32.30", "32.39", "32.41", "32.49", "32.59", "32.6", "32096", "32097", "32440", "32442", "32445", "32480", "32482", "32484", "32486", "32488", "32491", "32503", "32504", "32505", "32606", "32607", "32608", "32609", "32662", "32663", "32666", "32669", "32670", "32671", "32672…
	32.1 - (ICD9) OTHER EXCISION OF BRONCHUS
	32.20 - (ICD9) THORACOSCOPIC EXCISION OF LESION OR TISSUE OF LUNG
	32.21 - (ICD9) PLICATION OF EMPHYSEMATOUS BLEB
	32.22 - (ICD9) LUNG VOLUME REDUCTION SURGERY
	32.23 - (ICD9) OPEN ABLATION OF LUNG LESION OR TISSUE
	32.25 - (ICD9) THORACOSCOPIC ABLATION OF LUNG LESION OR TISSUE
	32.26 - (ICD9) OTHER AND UNSPECIFIED ABLATION OF LUNG LESION OR TISSUE
	32.30 - (ICD9) THORACOSCOPIC SEGMENTAL RESECTION OF LUNG
	32.39 - (ICD9) OTHER AND UNSPECIFIED SEGMENTAL RESECTION OF LUNG
	32.41 - (ICD9) THORACOSCOPIC LOBECTOMY OF LUNG
	32.49 - (ICD9) OTHER LOBECTOMY OF LUNG
	32.59 - (ICD9) OTHER AND UNSPECIFIED PNEUMONECTOMY
	32.6 - (ICD9) RADICAL DISSECTION OF THORACIC STRUCTURES
	32096 - (HCPCS) Thoracotomy, with diagnostic biopsy(ies) of lung infiltrate(s) (eg, wedge, incisional), unilateral
	32097 - (HCPCS) Thoracotomy, with diagnostic biopsy(ies) of lung nodule(s) or mass(es) (eg, wedge, incisional), unilateral
	32440 - (HCPCS) Removal of lung, pneumonectomy / Removal of lung, total pneumonectomy / Removal of lung, total pneumonectomy;
	32442 - (HCPCS) Removal of lung, pneumonectomy; with resection of segment of trachea followed by broncho-tracheal anastomosis (sleeve pneumonectomy) / Removal of lung, total pneumonectomy; with resection of segment of trachea followed by broncho-tracheal anastomosis (sleeve pneumonectomy)
	32445 - (HCPCS) Removal of lung, pneumonectomy; extrapleural / Removal of lung, total pneumonectomy; extrapleural
	32480 - (HCPCS) Removal of lung, other than pneumonectomy; single lobe (lobectomy) / Removal of lung, other than total pneumonectomy; single lobe (lobectomy)
	32482 - (HCPCS) Removal of lung, other than pneumonectomy; 2 lobes (bilobectomy) / Removal of lung, other than total pneumonectomy; 2 lobes (bilobectomy) / Removal of lung, other than total pneumonectomy; two lobes (bilobectomy)
	32484 - (HCPCS) Removal of lung, other than pneumonectomy; single segment (segmentectomy) / Removal of lung, other than total pneumonectomy; single segment (segmentectomy)
	32486 - (HCPCS) Removal of lung, other than pneumonectomy; with circumferential resection of segment of bronchus followed by broncho-bronchial anastomosis (sleeve lobectomy) / Removal of lung, other than total pneumonectomy; with circumferential resection of segment of bronchus followed by broncho-bronchial anastomosis (sleeve lobectomy)
	32488 - (HCPCS) Removal of lung, other than pneumonectomy; with all remaining lung following previous removal of a portion of lung (completion pneumonectomy) / Removal of lung, other than total pneumonectomy; all remaining lung following previous removal of a portion of lung (completion pneumonectomy)
	32491 - (HCPCS) Removal of lung, other than pneumonectomy; with resection-plication of emphysematous lung(s) (bullous or non-bullous) for lung volume reduction, sternal split or transthoracic approach, includes any pleural procedure, when performed / Removal of lung, other than total pneumonectomy; excision-plication of emphysematous lung(s) (bullous or non-bullous) for lung volume reduction, ste…
	32503 - (HCPCS) Resection of apical lung tumor (eg, Pancoast tumor), including chest wall resection, rib(s) resection(s), neurovascular dissection, when performed; without chest wall reconstruction(s)
	32504 - (HCPCS) Resection of apical lung tumor (eg, Pancoast tumor), including chest wall resection, rib(s) resection(s), neurovascular dissection, when performed; with chest wall reconstruction
	32505 - (HCPCS) Thoracotomy; with therapeutic wedge resection (eg, mass, nodule), initial
	32606 - (HCPCS) Thoracoscopy, diagnostic (separate procedure); mediastinal space, with biopsy
	32607 - (HCPCS) Thoracoscopy; with diagnostic biopsy(ies) of lung infiltrate(s) (eg, wedge, incisional), unilateral
	32608 - (HCPCS) Thoracoscopy; with diagnostic biopsy(ies) of lung nodule(s) or mass(es) (eg, wedge, incisional), unilateral
	32609 - (HCPCS) Thoracoscopy; with biopsy(ies) of pleura
	32662 - (HCPCS) Thoracoscopy, surgical; with excision of mediastinal cyst, tumor, or mass
	32663 - (HCPCS) Thoracoscopy, surgical; with lobectomy (single lobe) / Thoracoscopy, surgical; with lobectomy, total or segmental
	32666 - (HCPCS) Thoracoscopy, surgical; with therapeutic wedge resection (eg, mass, nodule), initial unilateral
	32669 - (HCPCS) Thoracoscopy, surgical; with removal of a single lung segment (segmentectomy)
	32670 - (HCPCS) Thoracoscopy, surgical; with removal of two lobes (bilobectomy)
	32671 - (HCPCS) Thoracoscopy, surgical; with removal of lung (pneumonectomy)
	32672 - (HCPCS) Thoracoscopy, surgical; with resection-plication for emphysematous lung (bullous or non-bullous) for lung volume reduction (LVRS), unilateral includes any pleural procedure, when performed
	32673 - (HCPCS) Thoracoscopy, surgical; with resection of thymus, unilateral or bilateral
	32851 - (HCPCS) Lung transplant, single; without cardiopulmonary bypass
	32852 - (HCPCS) Lung transplant, single; with cardiopulmonary bypass
	32853 - (HCPCS) Lung transplant, double (bilateral sequential or en bloc); without cardiopulmonary bypass
	32854 - (HCPCS) Lung transplant, double (bilateral sequential or en bloc); with cardiopulmonary bypass
	33.20 - (ICD9) THORACOSCOPIC LUNG BIOPSY
	33.28 - (ICD9) OPEN BIOPSY OF LUNG
	33.50 - (ICD9) LUNG TRANSPLANTATION, NOT OTHERWISE SPECIFIED
	33.51 - (ICD9) UNILATERAL LUNG TRANSPLANTATION
	33.52 - (ICD9) BILATERAL LUNG TRANSPLANTATION
	33.6 - (ICD9) COMBINED HEART-LUNG TRANSPLANTATION
	33935 - (HCPCS) Heart-lung transplant with recipient cardiectomy-pneumonectomy
	34.26 - (ICD9) OPEN MEDIASTINAL BIOPSY
	34001 - (HCPCS) Embolectomy or thrombectomy, with or without catheter; carotid, subclavian or innominate artery, by neck incision
	35301 - (HCPCS) Thromboendarterectomy, including patch graft, if performed; carotid, vertebral, subclavian, by neck incision / Thromboendarterectomy, with or without patch graft; carotid, vertebral, subclavian, by neck incision
	35390 - (HCPCS) Reoperation, carotid, thromboendarterectomy, more than 1 month after original operation (List separately in addition to code for primary procedure) / Reoperation, carotid, thromboendarterectomy, more than one month after original operation (List separately in addition to code for primary procedure)
	39200 - (HCPCS) Excision of mediastinal cyst / Resection of mediastinal cyst
	39220 - (HCPCS) Excision of mediastinal tumor / Resection of mediastinal tumor
	39400 - (HCPCS) Mediastinoscopy, includes biopsy(ies), when performed / Mediastinoscopy, with or without biopsy
	60520 - (HCPCS) Thymectomy, partial or total; transcervical approach (separate procedure)
	60521 - (HCPCS) Thymectomy, partial or total; sternal split or transthoracic approach, without radical mediastinal dissection (separate procedure)
	60522 - (HCPCS) Thymectomy, partial or total; sternal split or transthoracic approach, with radical mediastinal dissection (separate procedure)
Chronic laryngitis
This event measure was defined as occurring when any of the following criteria were met:
	The occurrence of Outpatient with the following attributes:
	Diagnosis Code (Any Position), ICD-9 is any of: { "476.0", "476.1" }
	476.0 - CHRONIC LARYNGITIS
	476.1 - CHRONIC LARYNGOTRACHEITIS
	Provider Type is any of: { "202", "204", "220", "225", "240", "245", "360", "400", "6", "825", "845" }
	202 - Osteopathic Medicine
	204 - Internal Medicine (NEC)
	220 - Emergency Medicine
	225 - Hospitalist
	240 - Family Practice
	245 - Geriatric Medicine
	360 - Preventative Medicine
	400 - Pediatrician (NEC)
	6 - Urgent Care Facility
	825 - Nurse Practitioner
	845 - Physician Assistant
Chronic laryngitis
This event measure was defined as occurring when any of the following criteria were met:
	The occurrence of Outpatient with the following attributes:
	Diagnosis Code (Any Position), ICD-9 is any of: { "476.0", "476.1" }
	476.0 - CHRONIC LARYNGITIS
	476.1 - CHRONIC LARYNGOTRACHEITIS
	Provider Type is any of: { "202", "204", "220", "225", "240", "245", "360", "400", "6", "825", "845" }
	202 - Osteopathic Medicine
	204 - Internal Medicine (NEC)
	220 - Emergency Medicine
	225 - Hospitalist
	240 - Family Practice
	245 - Geriatric Medicine
	360 - Preventative Medicine
	400 - Pediatrician (NEC)
	6 - Urgent Care Facility
	825 - Nurse Practitioner
	845 - Physician Assistant
Chronic obstructive pulmonary disease
This event measure was defined as occurring when any of the following criteria were met:
	The occurrence of Inpatient with the following attributes:
	Diagnosis Code (Any Position), ICD-9 is any of: { "490", "491", "491.0", "491.1", "491.2", "491.20", "491.21", "491.22", "491.8", "491.9", "492", "492.0", "492.8" }
	490 - BRONCHITIS NOT SPECIFIED AS ACUTE OR CHRONIC
	491 - CHRONIC BRONCHITIS
	491.0 - SIMPLE CHRONIC BRONCHITIS
	491.1 - MUCOPURULENT CHRONIC BRONCHITIS
	491.2 - OBSTRUCTIVE CHRONIC BRONCHITIS
	491.20 - OBSTRUCTIVE CHRONIC BRONCHITIS WITHOUT EXACERBATION
	491.21 - OBSTRUCTIVE CHRONIC BRONCHITIS WITH (ACUTE) EXACERBATION
	491.22 - OBSTRUCTIVE CHRONIC BRONCHITIS WITH ACUTE BRONCHITIS
	491.8 - OTHER CHRONIC BRONCHITIS
	491.9 - UNSPECIFIED CHRONIC BRONCHITIS
	492 - EMPHYSEMA
	492.0 - EMPHYSEMATOUS BLEB
	492.8 - OTHER EMPHYSEMA
	The occurrence of Outpatient with the following attributes:
	Diagnosis Code (Any Position), ICD-9 is any of: { "490", "491", "491.0", "491.1", "491.2", "491.20", "491.21", "491.22", "491.8", "491.9", "492", "492.0", "492.8" }
	490 - BRONCHITIS NOT SPECIFIED AS ACUTE OR CHRONIC
	491 - CHRONIC BRONCHITIS
	491.0 - SIMPLE CHRONIC BRONCHITIS
	491.1 - MUCOPURULENT CHRONIC BRONCHITIS
	491.2 - OBSTRUCTIVE CHRONIC BRONCHITIS
	491.20 - OBSTRUCTIVE CHRONIC BRONCHITIS WITHOUT EXACERBATION
	491.21 - OBSTRUCTIVE CHRONIC BRONCHITIS WITH (ACUTE) EXACERBATION
	491.22 - OBSTRUCTIVE CHRONIC BRONCHITIS WITH ACUTE BRONCHITIS
	491.8 - OTHER CHRONIC BRONCHITIS
	491.9 - UNSPECIFIED CHRONIC BRONCHITIS
	492 - EMPHYSEMA
	492.0 - EMPHYSEMATOUS BLEB
	492.8 - OTHER EMPHYSEMA
	The occurrence of Outpatient with the following attributes:
	Diagnosis Code (Any Position), ICD-9 is any of: { "490", "491", "491.0", "491.1", "491.2", "491.20", "491.21", "491.22", "491.8", "491.9", "492", "492.0", "492.8" }
	490 - BRONCHITIS NOT SPECIFIED AS ACUTE OR CHRONIC
	491 - CHRONIC BRONCHITIS
	491.0 - SIMPLE CHRONIC BRONCHITIS
	491.1 - MUCOPURULENT CHRONIC BRONCHITIS
	491.2 - OBSTRUCTIVE CHRONIC BRONCHITIS
	491.20 - OBSTRUCTIVE CHRONIC BRONCHITIS WITHOUT EXACERBATION
	491.21 - OBSTRUCTIVE CHRONIC BRONCHITIS WITH (ACUTE) EXACERBATION
	491.22 - OBSTRUCTIVE CHRONIC BRONCHITIS WITH ACUTE BRONCHITIS
	491.8 - OTHER CHRONIC BRONCHITIS
	491.9 - UNSPECIFIED CHRONIC BRONCHITIS
	492 - EMPHYSEMA
	492.0 - EMPHYSEMATOUS BLEB
	492.8 - OTHER EMPHYSEMA
	Place of Service is any of:
	Ambulance (air or water)
	Ambulance (land)
	Emergency Room - Hospital
Depression/anxiety
This event measure was defined as occurring when any of the following criteria were met:
	The occurrence of Inpatient with the following attributes:
	Diagnosis Code (Any Position), ICD-9 is any of: { "291.89", "292.89", "296.2", "296.20", "296.21", "296.22", "296.23", "296.24", "296.25", "296.26", "296.3", "296.30", "296.31", "296.32", "296.33", "296.34", "296.35", "296.36", "296.5", "296.6", "296.82", "296.90", "298.0", "300.00", "300.01", "300.02", "300.09", "300.20", "300.21", "300.22", "300.23", "300.29", "300.3", "300.4", "308.0", "308.1"…
	291.89 - OTHER SPECIFIED ALCOHOL-INDUCED MENTAL DISORDERS
	292.89 - OTHER SPECIFIED DRUG-INDUCED MENTAL DISORDERS
	296.2 - MAJOR DEPRESSIVE DISORDER SINGLE EPISODE
	296.20 - MAJOR DEPRESSIVE AFFECTIVE DISORDER SINGLE EPISODE UNSPECIFIED DEGREE
	296.21 - MAJOR DEPRESSIVE AFFECTIVE DISORDER SINGLE EPISODE MILD DEGREE
	296.22 - MAJOR DEPRESSIVE AFFECTIVE DISORDER SINGLE EPISODE MODERATE DEGREE
	296.23 - MAJOR DEPRESSIVE AFFECTIVE DISORDER SINGLE EPISODE SEVERE DEGREE WITHOUT PSYCHOTIC BEHAVIOR
	296.24 - MAJOR DEPRESSIVE AFFECTIVE DISORDER SINGLE EPISODE SEVERE DEGREE SPECIFIED AS WITH PSYCHOTIC BEHAVIOR
	296.25 - MAJOR DEPRESSIVE AFFECTIVE DISORDER SINGLE EPISODE IN PARTIAL OR UNSPECIFIED REMISSION
	296.26 - MAJOR DEPRESSIVE AFFECTIVE DISORDER SINGLE EPISODE IN FULL REMISSION
	296.3 - MAJOR DEPRESSIVE DISORDER RECURRENT EPISODE
	296.30 - MAJOR DEPRESSIVE AFFECTIVE DISORDER RECURRENT EPISODE UNSPECIFIED DEGREE
	296.31 - MAJOR DEPRESSIVE AFFECTIVE DISORDER RECURRENT EPISODE MILD DEGREE
	296.32 - MAJOR DEPRESSIVE AFFECTIVE DISORDER RECURRENT EPISODE MODERATE DEGREE
	296.33 - MAJOR DEPRESSIVE AFFECTIVE DISORDER RECURRENT EPISODE SEVERE DEGREE WITHOUT PSYCHOTIC BEHAVIOR
	296.34 - MAJOR DEPRESSIVE AFFECTIVE DISORDER RECURRENT EPISODE SEVERE DEGREE SPECIFIED AS WITH PSYCHOTIC BEHAVIOR
	296.35 - MAJOR DEPRESSIVE AFFECTIVE DISORDER RECURRENT EPISODE IN PARTIAL OR UNSPECIFIED REMISSION
	296.36 - MAJOR DEPRESSIVE AFFECTIVE DISORDER RECURRENT EPISODE IN FULL REMISSION
	296.5 - BIPOLAR I DISORDER MOST RECENT EPISODE (OR CURRENT) DEPRESSED
	296.6 - BIPOLAR I DISORDER MOST RECENT EPISODE (OR CURRENT) MIXED
	296.82 - ATYPICAL DEPRESSIVE DISORDER
	296.90 - UNSPECIFIED EPISODIC MOOD DISORDER
	298.0 - DEPRESSIVE TYPE PSYCHOSIS
	300.00 - ANXIETY STATE UNSPECIFIED
	300.01 - PANIC DISORDER WITHOUT AGORAPHOBIA
	300.02 - GENERALIZED ANXIETY DISORDER
	300.09 - OTHER ANXIETY STATES
	300.20 - PHOBIA UNSPECIFIED
	300.21 - AGORAPHOBIA WITH PANIC DISORDER
	300.22 - AGORAPHOBIA WITHOUT PANIC ATTACKS
	300.23 - SOCIAL PHOBIA
	300.29 - OTHER ISOLATED OR SPECIFIC PHOBIAS
	300.3 - OBSESSIVE-COMPULSIVE DISORDERS
	300.4 - DYSTHYMIC DISORDER
	308.0 - PREDOMINANT DISTURBANCE OF EMOTIONS
	308.1 - PREDOMINANT DISTURBANCE OF CONSCIOUSNESS
	308.2 - PREDOMINANT PSYCHOMOTOR DISTURBANCE
	308.3 - OTHER ACUTE REACTIONS TO STRESS
	308.4 - MIXED DISORDERS AS REACTION TO STRESS
	308.9 - UNSPECIFIED ACUTE REACTION TO STRESS
	309.0 - ADJUSTMENT DISORDER WITH DEPRESSED MOOD
	309.1 - ADJUSTMENT REACTION WITH PROLONGED DEPRESSIVE REACTION
	309.28 - ADJUSTMENT DISORDER WITH MIXED ANXIETY AND DEPRESSED MOOD
	309.81 - POSTTRAUMATIC STRESS DISORDER
	311 - DEPRESSIVE DISORDER NOT ELSEWHERE CLASSIFIED
	The occurrence of Outpatient with the following attributes:
	Diagnosis Code (Any Position), ICD-9 is any of: { "291.89", "292.89", "296.2", "296.20", "296.21", "296.22", "296.23", "296.24", "296.25", "296.26", "296.3", "296.30", "296.31", "296.32", "296.33", "296.34", "296.35", "296.36", "296.5", "296.6", "296.82", "296.90", "298.0", "300.00", "300.01", "300.02", "300.09", "300.20", "300.21", "300.22", "300.23", "300.29", "300.3", "300.4", "308.0", "308.1"…
	291.89 - OTHER SPECIFIED ALCOHOL-INDUCED MENTAL DISORDERS
	292.89 - OTHER SPECIFIED DRUG-INDUCED MENTAL DISORDERS
	296.2 - MAJOR DEPRESSIVE DISORDER SINGLE EPISODE
	296.20 - MAJOR DEPRESSIVE AFFECTIVE DISORDER SINGLE EPISODE UNSPECIFIED DEGREE
	296.21 - MAJOR DEPRESSIVE AFFECTIVE DISORDER SINGLE EPISODE MILD DEGREE
	296.22 - MAJOR DEPRESSIVE AFFECTIVE DISORDER SINGLE EPISODE MODERATE DEGREE
	296.23 - MAJOR DEPRESSIVE AFFECTIVE DISORDER SINGLE EPISODE SEVERE DEGREE WITHOUT PSYCHOTIC BEHAVIOR
	296.24 - MAJOR DEPRESSIVE AFFECTIVE DISORDER SINGLE EPISODE SEVERE DEGREE SPECIFIED AS WITH PSYCHOTIC BEHAVIOR
	296.25 - MAJOR DEPRESSIVE AFFECTIVE DISORDER SINGLE EPISODE IN PARTIAL OR UNSPECIFIED REMISSION
	296.26 - MAJOR DEPRESSIVE AFFECTIVE DISORDER SINGLE EPISODE IN FULL REMISSION
	296.3 - MAJOR DEPRESSIVE DISORDER RECURRENT EPISODE
	296.30 - MAJOR DEPRESSIVE AFFECTIVE DISORDER RECURRENT EPISODE UNSPECIFIED DEGREE
	296.31 - MAJOR DEPRESSIVE AFFECTIVE DISORDER RECURRENT EPISODE MILD DEGREE
	296.32 - MAJOR DEPRESSIVE AFFECTIVE DISORDER RECURRENT EPISODE MODERATE DEGREE
	296.33 - MAJOR DEPRESSIVE AFFECTIVE DISORDER RECURRENT EPISODE SEVERE DEGREE WITHOUT PSYCHOTIC BEHAVIOR
	296.34 - MAJOR DEPRESSIVE AFFECTIVE DISORDER RECURRENT EPISODE SEVERE DEGREE SPECIFIED AS WITH PSYCHOTIC BEHAVIOR
	296.35 - MAJOR DEPRESSIVE AFFECTIVE DISORDER RECURRENT EPISODE IN PARTIAL OR UNSPECIFIED REMISSION
	296.36 - MAJOR DEPRESSIVE AFFECTIVE DISORDER RECURRENT EPISODE IN FULL REMISSION
	296.5 - BIPOLAR I DISORDER MOST RECENT EPISODE (OR CURRENT) DEPRESSED
	296.6 - BIPOLAR I DISORDER MOST RECENT EPISODE (OR CURRENT) MIXED
	296.82 - ATYPICAL DEPRESSIVE DISORDER
	296.90 - UNSPECIFIED EPISODIC MOOD DISORDER
	298.0 - DEPRESSIVE TYPE PSYCHOSIS
	300.00 - ANXIETY STATE UNSPECIFIED
	300.01 - PANIC DISORDER WITHOUT AGORAPHOBIA
	300.02 - GENERALIZED ANXIETY DISORDER
	300.09 - OTHER ANXIETY STATES
	300.20 - PHOBIA UNSPECIFIED
	300.21 - AGORAPHOBIA WITH PANIC DISORDER
	300.22 - AGORAPHOBIA WITHOUT PANIC ATTACKS
	300.23 - SOCIAL PHOBIA
	300.29 - OTHER ISOLATED OR SPECIFIC PHOBIAS
	300.3 - OBSESSIVE-COMPULSIVE DISORDERS
	300.4 - DYSTHYMIC DISORDER
	308.0 - PREDOMINANT DISTURBANCE OF EMOTIONS
	308.1 - PREDOMINANT DISTURBANCE OF CONSCIOUSNESS
	308.2 - PREDOMINANT PSYCHOMOTOR DISTURBANCE
	308.3 - OTHER ACUTE REACTIONS TO STRESS
	308.4 - MIXED DISORDERS AS REACTION TO STRESS
	308.9 - UNSPECIFIED ACUTE REACTION TO STRESS
	309.0 - ADJUSTMENT DISORDER WITH DEPRESSED MOOD
	309.1 - ADJUSTMENT REACTION WITH PROLONGED DEPRESSIVE REACTION
	309.28 - ADJUSTMENT DISORDER WITH MIXED ANXIETY AND DEPRESSED MOOD
	309.81 - POSTTRAUMATIC STRESS DISORDER
	311 - DEPRESSIVE DISORDER NOT ELSEWHERE CLASSIFIED
	The occurrence of Outpatient with the following attributes:
	Diagnosis Code (Any Position), ICD-9 is any of: { "291.89", "292.89", "296.2", "296.20", "296.21", "296.22", "296.23", "296.24", "296.25", "296.26", "296.3", "296.30", "296.31", "296.32", "296.33", "296.34", "296.35", "296.36", "296.5", "296.6", "296.82", "296.90", "298.0", "300.00", "300.01", "300.02", "300.09", "300.20", "300.21", "300.22", "300.23", "300.29", "300.3", "300.4", "308.0", "308.1"…
	291.89 - OTHER SPECIFIED ALCOHOL-INDUCED MENTAL DISORDERS
	292.89 - OTHER SPECIFIED DRUG-INDUCED MENTAL DISORDERS
	296.2 - MAJOR DEPRESSIVE DISORDER SINGLE EPISODE
	296.20 - MAJOR DEPRESSIVE AFFECTIVE DISORDER SINGLE EPISODE UNSPECIFIED DEGREE
	296.21 - MAJOR DEPRESSIVE AFFECTIVE DISORDER SINGLE EPISODE MILD DEGREE
	296.22 - MAJOR DEPRESSIVE AFFECTIVE DISORDER SINGLE EPISODE MODERATE DEGREE
	296.23 - MAJOR DEPRESSIVE AFFECTIVE DISORDER SINGLE EPISODE SEVERE DEGREE WITHOUT PSYCHOTIC BEHAVIOR
	296.24 - MAJOR DEPRESSIVE AFFECTIVE DISORDER SINGLE EPISODE SEVERE DEGREE SPECIFIED AS WITH PSYCHOTIC BEHAVIOR
	296.25 - MAJOR DEPRESSIVE AFFECTIVE DISORDER SINGLE EPISODE IN PARTIAL OR UNSPECIFIED REMISSION
	296.26 - MAJOR DEPRESSIVE AFFECTIVE DISORDER SINGLE EPISODE IN FULL REMISSION
	296.3 - MAJOR DEPRESSIVE DISORDER RECURRENT EPISODE
	296.30 - MAJOR DEPRESSIVE AFFECTIVE DISORDER RECURRENT EPISODE UNSPECIFIED DEGREE
	296.31 - MAJOR DEPRESSIVE AFFECTIVE DISORDER RECURRENT EPISODE MILD DEGREE
	296.32 - MAJOR DEPRESSIVE AFFECTIVE DISORDER RECURRENT EPISODE MODERATE DEGREE
	296.33 - MAJOR DEPRESSIVE AFFECTIVE DISORDER RECURRENT EPISODE SEVERE DEGREE WITHOUT PSYCHOTIC BEHAVIOR
	296.34 - MAJOR DEPRESSIVE AFFECTIVE DISORDER RECURRENT EPISODE SEVERE DEGREE SPECIFIED AS WITH PSYCHOTIC BEHAVIOR
	296.35 - MAJOR DEPRESSIVE AFFECTIVE DISORDER RECURRENT EPISODE IN PARTIAL OR UNSPECIFIED REMISSION
	296.36 - MAJOR DEPRESSIVE AFFECTIVE DISORDER RECURRENT EPISODE IN FULL REMISSION
	296.5 - BIPOLAR I DISORDER MOST RECENT EPISODE (OR CURRENT) DEPRESSED
	296.6 - BIPOLAR I DISORDER MOST RECENT EPISODE (OR CURRENT) MIXED
	296.82 - ATYPICAL DEPRESSIVE DISORDER
	296.90 - UNSPECIFIED EPISODIC MOOD DISORDER
	298.0 - DEPRESSIVE TYPE PSYCHOSIS
	300.00 - ANXIETY STATE UNSPECIFIED
	300.01 - PANIC DISORDER WITHOUT AGORAPHOBIA
	300.02 - GENERALIZED ANXIETY DISORDER
	300.09 - OTHER ANXIETY STATES
	300.20 - PHOBIA UNSPECIFIED
	300.21 - AGORAPHOBIA WITH PANIC DISORDER
	300.22 - AGORAPHOBIA WITHOUT PANIC ATTACKS
	300.23 - SOCIAL PHOBIA
	300.29 - OTHER ISOLATED OR SPECIFIC PHOBIAS
	300.3 - OBSESSIVE-COMPULSIVE DISORDERS
	300.4 - DYSTHYMIC DISORDER
	308.0 - PREDOMINANT DISTURBANCE OF EMOTIONS
	308.1 - PREDOMINANT DISTURBANCE OF CONSCIOUSNESS
	308.2 - PREDOMINANT PSYCHOMOTOR DISTURBANCE
	308.3 - OTHER ACUTE REACTIONS TO STRESS
	308.4 - MIXED DISORDERS AS REACTION TO STRESS
	308.9 - UNSPECIFIED ACUTE REACTION TO STRESS
	309.0 - ADJUSTMENT DISORDER WITH DEPRESSED MOOD
	309.1 - ADJUSTMENT REACTION WITH PROLONGED DEPRESSIVE REACTION
	309.28 - ADJUSTMENT DISORDER WITH MIXED ANXIETY AND DEPRESSED MOOD
	309.81 - POSTTRAUMATIC STRESS DISORDER
	311 - DEPRESSIVE DISORDER NOT ELSEWHERE CLASSIFIED
	Place of Service is any of:
	Ambulance (air or water)
	Ambulance (land)
	Emergency Room - Hospital
Dysphagia
This event measure was defined as occurring when any of the following criteria were met:
	The occurrence of Inpatient with the following attributes:
	Diagnosis Code (Any Position), ICD-9 is any of: { "438.82", "787.2", "787.20", "787.21", "787.22", "787.23", "787.24", "787.29" }
	438.82 - DYSPHAGIA CEREBROVASCULAR DISEASE
	787.2 - DYSPHAGIA
	787.20 - DYSPHAGIA UNSPECIFIED
	787.21 - DYSPHAGIA ORAL PHASE
	787.22 - DYSPHAGIA OROPHARYNGEAL PHASE
	787.23 - DYSPHAGIA PHARYNGEAL PHASE
	787.24 - DYSPHAGIA PHARYNGOESOPHAGEAL PHASE
	787.29 - OTHER DYSPHAGIA
	The occurrence of Outpatient with the following attributes:
	Diagnosis Code (Any Position), ICD-9 is any of: { "438.82", "787.2", "787.20", "787.21", "787.22", "787.23", "787.24", "787.29" }
	438.82 - DYSPHAGIA CEREBROVASCULAR DISEASE
	787.2 - DYSPHAGIA
	787.20 - DYSPHAGIA UNSPECIFIED
	787.21 - DYSPHAGIA ORAL PHASE
	787.22 - DYSPHAGIA OROPHARYNGEAL PHASE
	787.23 - DYSPHAGIA PHARYNGEAL PHASE
	787.24 - DYSPHAGIA PHARYNGOESOPHAGEAL PHASE
	787.29 - OTHER DYSPHAGIA
	The occurrence of Outpatient with the following attributes:
	Diagnosis Code (Any Position), ICD-9 is any of: { "438.82", "787.2", "787.20", "787.21", "787.22", "787.23", "787.24", "787.29" }
	438.82 - DYSPHAGIA CEREBROVASCULAR DISEASE
	787.2 - DYSPHAGIA
	787.20 - DYSPHAGIA UNSPECIFIED
	787.21 - DYSPHAGIA ORAL PHASE
	787.22 - DYSPHAGIA OROPHARYNGEAL PHASE
	787.23 - DYSPHAGIA PHARYNGEAL PHASE
	787.24 - DYSPHAGIA PHARYNGOESOPHAGEAL PHASE
	787.29 - OTHER DYSPHAGIA
	Place of Service is any of:
	Ambulance (air or water)
	Ambulance (land)
	Emergency Room - Hospital
Employment status
This measure re-categorizes Employment Status as follows:
	Dependent: { COBRA Continuee, Surviving Spouse/Depend. }
	Disability: { Long Term Disability }
	Employed: { Active Full Time, Active Part Time or Seasonal }
	Retired: { Early Retiree, Medicare Eligible Retiree, Retiree (status unknown) }
Esophageal cancer/esophagectomy
This event measure was defined as occurring when any of the following criteria were met:
	The occurrence of Inpatient with the following attributes:
	Diagnosis Code (Any Position), ICD-9 is any of: { "150", "150.0", "150.1", "150.2", "150.3", "150.4", "150.5", "150.8", "150.9" }
	150 - MALIGNANT NEOPLASM OF ESOPHAGUS
	150.0 - MALIGNANT NEOPLASM OF CERVICAL ESOPHAGUS
	150.1 - MALIGNANT NEOPLASM OF THORACIC ESOPHAGUS
	150.2 - MALIGNANT NEOPLASM OF ABDOMINAL ESOPHAGUS
	150.3 - MALIGNANT NEOPLASM OF UPPER THIRD OF ESOPHAGUS
	150.4 - MALIGNANT NEOPLASM OF MIDDLE THIRD OF ESOPHAGUS
	150.5 - MALIGNANT NEOPLASM OF LOWER THIRD OF ESOPHAGUS
	150.8 - MALIGNANT NEOPLASM OF OTHER SPECIFIED PART OF ESOPHAGUS
	150.9 - MALIGNANT NEOPLASM OF ESOPHAGUS UNSPECIFIED SITE
	The occurrence of Outpatient with the following attributes:
	Diagnosis Code (Any Position), ICD-9 is any of: { "150", "150.0", "150.1", "150.2", "150.3", "150.4", "150.5", "150.8", "150.9" }
	150 - MALIGNANT NEOPLASM OF ESOPHAGUS
	150.0 - MALIGNANT NEOPLASM OF CERVICAL ESOPHAGUS
	150.1 - MALIGNANT NEOPLASM OF THORACIC ESOPHAGUS
	150.2 - MALIGNANT NEOPLASM OF ABDOMINAL ESOPHAGUS
	150.3 - MALIGNANT NEOPLASM OF UPPER THIRD OF ESOPHAGUS
	150.4 - MALIGNANT NEOPLASM OF MIDDLE THIRD OF ESOPHAGUS
	150.5 - MALIGNANT NEOPLASM OF LOWER THIRD OF ESOPHAGUS
	150.8 - MALIGNANT NEOPLASM OF OTHER SPECIFIED PART OF ESOPHAGUS
	150.9 - MALIGNANT NEOPLASM OF ESOPHAGUS UNSPECIFIED SITE
	The occurrence of Outpatient with the following attributes:
	Diagnosis Code (Any Position), ICD-9 is any of: { "150", "150.0", "150.1", "150.2", "150.3", "150.4", "150.5", "150.8", "150.9" }
	150 - MALIGNANT NEOPLASM OF ESOPHAGUS
	150.0 - MALIGNANT NEOPLASM OF CERVICAL ESOPHAGUS
	150.1 - MALIGNANT NEOPLASM OF THORACIC ESOPHAGUS
	150.2 - MALIGNANT NEOPLASM OF ABDOMINAL ESOPHAGUS
	150.3 - MALIGNANT NEOPLASM OF UPPER THIRD OF ESOPHAGUS
	150.4 - MALIGNANT NEOPLASM OF MIDDLE THIRD OF ESOPHAGUS
	150.5 - MALIGNANT NEOPLASM OF LOWER THIRD OF ESOPHAGUS
	150.8 - MALIGNANT NEOPLASM OF OTHER SPECIFIED PART OF ESOPHAGUS
	150.9 - MALIGNANT NEOPLASM OF ESOPHAGUS UNSPECIFIED SITE
	Place of Service is any of:
	Ambulance (air or water)
	Ambulance (land)
	Emergency Room - Hospital
	The occurrence of Inpatient with the following attributes:
	Legacy Attribute - Procedure Code (Any Position) is any of: { "42.40", "42.41", "42.42" }
	42.40 - (ICD9) ESOPHAGECTOMY, NOT OTHERWISE SPECIFIED
	42.41 - (ICD9) PARTIAL ESOPHAGECTOMY
	42.42 - (ICD9) TOTAL ESOPHAGECTOMY
	The occurrence of Outpatient with the following attributes:
	Legacy Attribute - Procedure Code (Any Position) is any of: { "42.40", "42.41", "42.42" }
	42.40 - (ICD9) ESOPHAGECTOMY, NOT OTHERWISE SPECIFIED
	42.41 - (ICD9) PARTIAL ESOPHAGECTOMY
	42.42 - (ICD9) TOTAL ESOPHAGECTOMY
	The occurrence of Outpatient with the following attributes:
	Legacy Attribute - Procedure Code (Any Position) is any of: { "42.40", "42.41", "42.42" }
	42.40 - (ICD9) ESOPHAGECTOMY, NOT OTHERWISE SPECIFIED
	42.41 - (ICD9) PARTIAL ESOPHAGECTOMY
	42.42 - (ICD9) TOTAL ESOPHAGECTOMY
	Place of Service is any of:
	Ambulance (air or water)
	Ambulance (land)
	Emergency Room - Hospital
Gastro-esophageal reflux/esophagitis
This event measure was defined as occurring when any of the following criteria were met:
	The occurrence of Inpatient with the following attributes:
	Diagnosis Code (Any Position), ICD-9 is any of: { "530.1", "530.10", "530.11", "530.13", "530.19", "530.81", "530.85", "787.1" }
	530.1 - ESOPHAGITIS
	530.10 - ESOPHAGITIS UNSPECIFIED
	530.11 - REFLUX ESOPHAGITIS
	530.13 - EOSINOPHILIC ESOPHAGITIS
	530.19 - OTHER ESOPHAGITIS
	530.81 - ESOPHAGEAL REFLUX
	530.85 - BARRETT'S ESOPHAGUS
	787.1 - HEARTBURN
	The occurrence of Outpatient with the following attributes:
	Diagnosis Code (Any Position), ICD-9 is any of: { "530.1", "530.10", "530.11", "530.13", "530.19", "530.81", "530.85", "787.1" }
	530.1 - ESOPHAGITIS
	530.10 - ESOPHAGITIS UNSPECIFIED
	530.11 - REFLUX ESOPHAGITIS
	530.13 - EOSINOPHILIC ESOPHAGITIS
	530.19 - OTHER ESOPHAGITIS
	530.81 - ESOPHAGEAL REFLUX
	530.85 - BARRETT'S ESOPHAGUS
	787.1 - HEARTBURN
	The occurrence of Outpatient with the following attributes:
	Diagnosis Code (Any Position), ICD-9 is any of: { "530.1", "530.10", "530.11", "530.13", "530.19", "530.81", "530.85", "787.1" }
	530.1 - ESOPHAGITIS
	530.10 - ESOPHAGITIS UNSPECIFIED
	530.11 - REFLUX ESOPHAGITIS
	530.13 - EOSINOPHILIC ESOPHAGITIS
	530.19 - OTHER ESOPHAGITIS
	530.81 - ESOPHAGEAL REFLUX
	530.85 - BARRETT'S ESOPHAGUS
	787.1 - HEARTBURN
	Place of Service is any of:
	Ambulance (air or water)
	Ambulance (land)
	Emergency Room - Hospital
Laryngeal cancer
This event measure was defined as occurring when any of the following criteria were met:
	The occurrence of Outpatient with the following attributes:
	Diagnosis Code (Any Position), ICD-9 is any of: { "161.0", "161.1", "161.2", "161.3", "161.8", "161.9", "231.0", "235.6" }
	161.0 - MALIGNANT NEOPLASM OF GLOTTIS
	161.1 - MALIGNANT NEOPLASM OF SUPRAGLOTTIS
	161.2 - MALIGNANT NEOPLASM OF SUBGLOTTIS
	161.3 - MALIGNANT NEOPLASM OF LARYNGEAL CARTILAGES
	161.8 - MALIGNANT NEOPLASM OF OTHER SPECIFIED SITES OF LARYNX
	161.9 - MALIGNANT NEOPLASM OF LARYNX UNSPECIFIED
	231.0 - CARCINOMA IN SITU OF LARYNX
	235.6 - NEOPLASM OF UNCERTAIN BEHAVIOR OF LARYNX
	Provider Type is any of: { "202", "204", "220", "225", "240", "245", "360", "400", "6", "825", "845" }
	202 - Osteopathic Medicine
	204 - Internal Medicine (NEC)
	220 - Emergency Medicine
	225 - Hospitalist
	240 - Family Practice
	245 - Geriatric Medicine
	360 - Preventative Medicine
	400 - Pediatrician (NEC)
	6 - Urgent Care Facility
	825 - Nurse Practitioner
	845 - Physician Assistant
Laryngeal cancer
This event measure was defined as occurring when any of the following criteria were met:
	The occurrence of Outpatient with the following attributes:
	Diagnosis Code (Any Position), ICD-9 is any of: { "161.0", "161.1", "161.2", "161.3", "161.8", "161.9", "231.0", "235.6" }
	161.0 - MALIGNANT NEOPLASM OF GLOTTIS
	161.1 - MALIGNANT NEOPLASM OF SUPRAGLOTTIS
	161.2 - MALIGNANT NEOPLASM OF SUBGLOTTIS
	161.3 - MALIGNANT NEOPLASM OF LARYNGEAL CARTILAGES
	161.8 - MALIGNANT NEOPLASM OF OTHER SPECIFIED SITES OF LARYNX
	161.9 - MALIGNANT NEOPLASM OF LARYNX UNSPECIFIED
	231.0 - CARCINOMA IN SITU OF LARYNX
	235.6 - NEOPLASM OF UNCERTAIN BEHAVIOR OF LARYNX
	Provider Type is any of: { "202", "204", "220", "225", "240", "245", "360", "400", "6", "825", "845" }
	202 - Osteopathic Medicine
	204 - Internal Medicine (NEC)
	220 - Emergency Medicine
	225 - Hospitalist
	240 - Family Practice
	245 - Geriatric Medicine
	360 - Preventative Medicine
	400 - Pediatrician (NEC)
	6 - Urgent Care Facility
	825 - Nurse Practitioner
	845 - Physician Assistant
Laryngeal spasm
This event measure was defined as occurring when any of the following criteria were met:
	The occurrence of Outpatient with the following attributes:
	Diagnosis Code (Any Position), ICD-9 is any of: { "478.75" }
	478.75 - LARYNGEAL SPASM
	Provider Type is any of: { "202", "204", "220", "225", "240", "245", "360", "400", "6", "825", "845" }
	202 - Osteopathic Medicine
	204 - Internal Medicine (NEC)
	220 - Emergency Medicine
	225 - Hospitalist
	240 - Family Practice
	245 - Geriatric Medicine
	360 - Preventative Medicine
	400 - Pediatrician (NEC)
	6 - Urgent Care Facility
	825 - Nurse Practitioner
	845 - Physician Assistant
Laryngeal spasm
This event measure was defined as occurring when any of the following criteria were met:
	The occurrence of Outpatient with the following attributes:
	Diagnosis Code (Any Position), ICD-9 is any of: { "478.75" }
	478.75 - LARYNGEAL SPASM
	Provider Type is any of: { "202", "204", "220", "225", "240", "245", "360", "400", "6", "825", "845" }
	202 - Osteopathic Medicine
	204 - Internal Medicine (NEC)
	220 - Emergency Medicine
	225 - Hospitalist
	240 - Family Practice
	245 - Geriatric Medicine
	360 - Preventative Medicine
	400 - Pediatrician (NEC)
	6 - Urgent Care Facility
	825 - Nurse Practitioner
	845 - Physician Assistant
Late effect cerebrovascular disease, speech and language deficit, unspecified
This event measure was defined as occurring when any of the following criteria were met:
	The occurrence of Outpatient with the following attributes:
	Diagnosis Code (Any Position), ICD-9 is any of: { "438.10", "438.19" }
	438.10 - SPEECH AND LANGUAGE DEFICIT UNSPECIFIED
	438.19 - OTHER SPEECH AND LANGUAGE DEFICITS
	Provider Type is any of: { "202", "204", "220", "225", "240", "245", "360", "400", "6", "825", "845" }
	202 - Osteopathic Medicine
	204 - Internal Medicine (NEC)
	220 - Emergency Medicine
	225 - Hospitalist
	240 - Family Practice
	245 - Geriatric Medicine
	360 - Preventative Medicine
	400 - Pediatrician (NEC)
	6 - Urgent Care Facility
	825 - Nurse Practitioner
	845 - Physician Assistant
Late effect cerebrovascular disease, speech and language deficit, unspecified
This event measure was defined as occurring when any of the following criteria were met:
	The occurrence of Outpatient with the following attributes:
	Diagnosis Code (Any Position), ICD-9 is any of: { "438.10", "438.19" }
	438.10 - SPEECH AND LANGUAGE DEFICIT UNSPECIFIED
	438.19 - OTHER SPEECH AND LANGUAGE DEFICITS
	Provider Type is any of: { "202", "204", "220", "225", "240", "245", "360", "400", "6", "825", "845" }
	202 - Osteopathic Medicine
	204 - Internal Medicine (NEC)
	220 - Emergency Medicine
	225 - Hospitalist
	240 - Family Practice
	245 - Geriatric Medicine
	360 - Preventative Medicine
	400 - Pediatrician (NEC)
	6 - Urgent Care Facility
	825 - Nurse Practitioner
	845 - Physician Assistant
Neck mass
This event measure was defined as occurring when any of the following criteria were met:
	The occurrence of Inpatient with the following attributes:
	Diagnosis Code (Any Position), ICD-9 is any of: { "196.0", "784.2" }
	196.0 - SECONDARY AND UNSPECIFIED MALIGNANT NEOPLASM OF LYMPH NODES OF HEAD FACE AND NECK
	784.2 - SWELLING MASS OR LUMP IN HEAD AND NECK
	The occurrence of Outpatient with the following attributes:
	Diagnosis Code (Any Position), ICD-9 is any of: { "196.0", "784.2" }
	196.0 - SECONDARY AND UNSPECIFIED MALIGNANT NEOPLASM OF LYMPH NODES OF HEAD FACE AND NECK
	784.2 - SWELLING MASS OR LUMP IN HEAD AND NECK
	The occurrence of Outpatient with the following attributes:
	Diagnosis Code (Any Position), ICD-9 is any of: { "196.0", "784.2" }
	196.0 - SECONDARY AND UNSPECIFIED MALIGNANT NEOPLASM OF LYMPH NODES OF HEAD FACE AND NECK
	784.2 - SWELLING MASS OR LUMP IN HEAD AND NECK
	Place of Service is any of:
	Ambulance (air or water)
	Ambulance (land)
	Emergency Room - Hospital
Nonspecific dysphonia
This event measure was defined as occurring when any of the following criteria were met:
	The occurrence of Outpatient with the following attributes:
	Diagnosis Code (Any Position), ICD-9 is any of: { "784.40", "784.41", "784.42", "784.49" }
	784.40 - VOICE AND RESONANCE DISORDER UNSPECIFIED
	784.41 - APHONIA
	784.42 - DYSPHONIA
	784.49 - OTHER VOICE AND RESONANCE DISORDERS
	Provider Type is any of: { "202", "204", "220", "225", "240", "245", "360", "400", "6", "825", "845" }
	202 - Osteopathic Medicine
	204 - Internal Medicine (NEC)
	220 - Emergency Medicine
	225 - Hospitalist
	240 - Family Practice
	245 - Geriatric Medicine
	360 - Preventative Medicine
	400 - Pediatrician (NEC)
	6 - Urgent Care Facility
	825 - Nurse Practitioner
	845 - Physician Assistant
Nonspecific dysphonia
This event measure was defined as occurring when any of the following criteria were met:
	The occurrence of Outpatient with the following attributes:
	Diagnosis Code (Any Position), ICD-9 is any of: { "784.40", "784.41", "784.42", "784.49" }
	784.40 - VOICE AND RESONANCE DISORDER UNSPECIFIED
	784.41 - APHONIA
	784.42 - DYSPHONIA
	784.49 - OTHER VOICE AND RESONANCE DISORDERS
	Provider Type is any of: { "202", "204", "220", "225", "240", "245", "360", "400", "6", "825", "845" }
	202 - Osteopathic Medicine
	204 - Internal Medicine (NEC)
	220 - Emergency Medicine
	225 - Hospitalist
	240 - Family Practice
	245 - Geriatric Medicine
	360 - Preventative Medicine
	400 - Pediatrician (NEC)
	6 - Urgent Care Facility
	825 - Nurse Practitioner
	845 - Physician Assistant
Number of GMP visits
This measure counts the number of occurrences of Voice Disorders over a time period of 365 days. Occurrences starting on different days for each patient are counted.
Obstructive sleep apnea
This event measure was defined as occurring when any of the following criteria were met:
	The occurrence of Inpatient with the following attributes:
	Diagnosis Code (Any Position), ICD-9 is any of: { "327.23", "780.57" }
	327.23 - OBSTRUCTIVE SLEEP APNEA (ADULT) (PEDIATRIC)
	780.57 - UNSPECIFIED SLEEP APNEA
	The occurrence of Outpatient with the following attributes:
	Diagnosis Code (Any Position), ICD-9 is any of: { "327.23", "780.57" }
	327.23 - OBSTRUCTIVE SLEEP APNEA (ADULT) (PEDIATRIC)
	780.57 - UNSPECIFIED SLEEP APNEA
	The occurrence of Outpatient with the following attributes:
	Diagnosis Code (Any Position), ICD-9 is any of: { "327.23", "780.57" }
	327.23 - OBSTRUCTIVE SLEEP APNEA (ADULT) (PEDIATRIC)
	780.57 - UNSPECIFIED SLEEP APNEA
	Place of Service is any of:
	Ambulance (air or water)
	Ambulance (land)
	Emergency Room - Hospital
Other larynx/vagus
This event measure was defined as occurring when any of the following criteria were met:
	The occurrence of Outpatient with the following attributes:
	Diagnosis Code (Any Position), ICD-9 is any of: { "352.3", "478.70" }
	352.3 - DISORDERS OF PNEUMOGASTRIC (10TH) NERVE
	478.70 - UNSPECIFIED DISEASE OF LARYNX
	Provider Type is any of: { "202", "204", "220", "225", "240", "245", "360", "400", "6", "825", "845" }
	202 - Osteopathic Medicine
	204 - Internal Medicine (NEC)
	220 - Emergency Medicine
	225 - Hospitalist
	240 - Family Practice
	245 - Geriatric Medicine
	360 - Preventative Medicine
	400 - Pediatrician (NEC)
	6 - Urgent Care Facility
	825 - Nurse Practitioner
	845 - Physician Assistant
Other larynx/vagus
This event measure was defined as occurring when any of the following criteria were met:
	The occurrence of Outpatient with the following attributes:
	Diagnosis Code (Any Position), ICD-9 is any of: { "352.3", "478.70" }
	352.3 - DISORDERS OF PNEUMOGASTRIC (10TH) NERVE
	478.70 - UNSPECIFIED DISEASE OF LARYNX
	Provider Type is any of: { "202", "204", "220", "225", "240", "245", "360", "400", "6", "825", "845" }
	202 - Osteopathic Medicine
	204 - Internal Medicine (NEC)
	220 - Emergency Medicine
	225 - Hospitalist
	240 - Family Practice
	245 - Geriatric Medicine
	360 - Preventative Medicine
	400 - Pediatrician (NEC)
	6 - Urgent Care Facility
	825 - Nurse Practitioner
	845 - Physician Assistant
Other throat symptoms
This event measure was defined as occurring when any of the following criteria were met:
	The occurrence of Inpatient with the following attributes:
	Diagnosis Code (Any Position), ICD-9 is any of: { "472.1", "784.1", "786.1", "786.2", "786.39" }
	472.1 - CHRONIC PHARYNGITIS
	784.1 - THROAT PAIN
	786.1 - STRIDOR
	786.2 - COUGH
	786.39 - OTHER HEMOPTYSIS
	The occurrence of Outpatient with the following attributes:
	Diagnosis Code (Any Position), ICD-9 is any of: { "472.1", "784.1", "786.1", "786.2", "786.39" }
	472.1 - CHRONIC PHARYNGITIS
	784.1 - THROAT PAIN
	786.1 - STRIDOR
	786.2 - COUGH
	786.39 - OTHER HEMOPTYSIS
	The occurrence of Outpatient with the following attributes:
	Diagnosis Code (Any Position), ICD-9 is any of: { "472.1", "784.1", "786.1", "786.2", "786.39" }
	472.1 - CHRONIC PHARYNGITIS
	784.1 - THROAT PAIN
	786.1 - STRIDOR
	786.2 - COUGH
	786.39 - OTHER HEMOPTYSIS
	Place of Service is any of:
	Ambulance (air or water)
	Ambulance (land)
	Emergency Room - Hospital
Otolaryngologists
This event measure was defined as occurring when any of the following criteria were met:
	The occurrence of Outpatient with the following attributes:
	Provider Type is any of: { "340", "420", "555" }
	340 - Otolaryngology
	420 - Pediatric Otolaryngology
	555 - Head and Neck Surgery
Pneumonia
This event measure was defined as occurring when any of the following criteria were met:
	The occurrence of Inpatient with the following attributes:
	Diagnosis Code (Any Position), ICD-9 is any of: { "481", "482", "482.0", "482.1", "482.2", "482.3", "482.30", "482.31", "482.32", "482.39", "482.4", "482.40", "482.41", "482.42", "482.49", "482.8", "482.81", "482.82", "482.84", "482.89", "482.9", "483", "483.0", "483.1", "483.8", "484.3", "486", "507.0" }
	481 - PNEUMOCOCCAL PNEUMONIA [STREPTOCOCCUS PNEUMONIAE PNEUMONIA]
	482 - OTHER BACTERIAL PNEUMONIA
	482.0 - PNEUMONIA DUE TO KLEBSIELLA PNEUMONIAE
	482.1 - PNEUMONIA DUE TO PSEUDOMONAS
	482.2 - PNEUMONIA DUE TO HEMOPHILUS INFLUENZAE (H. INFLUENZAE)
	482.3 - PNEUMONIA DUE TO STREPTOCOCCUS
	482.30 - PNEUMONIA DUE TO STREPTOCOCCUS UNSPECIFIED
	482.31 - PNEUMONIA DUE TO STREPTOCOCCUS GROUP A
	482.32 - PNEUMONIA DUE TO STREPTOCOCCUS GROUP B
	482.39 - PNEUMONIA DUE TO OTHER STREPTOCOCCUS
	482.4 - PNEUMONIA DUE TO STAPHYLOCOCCUS
	482.40 - PNEUMONIA DUE TO STAPHYLOCOCCUS UNSPECIFIED
	482.41 - METHICILLIN SUSCEPTIBLE PNEUMONIA DUE TO STAPHYLOCOCCUS AUREUS
	482.42 - METHICILLIN RESISTANT PNEUMONIA DUE TO STAPHYLOCOCCUS AUREUS
	482.49 - OTHER STAPHYLOCOCCUS PNEUMONIA
	482.8 - PNEUMONIA DUE TO OTHER SPECIFIED BACTERIA
	482.81 - PNEUMONIA DUE TO ANAEROBES
	482.82 - PNEUMONIA DUE TO ESCHERICHIA COLI [E.COLI]
	482.84 - PNEUMONIA DUE TO LEGIONNAIRES' DISEASE
	482.89 - PNEUMONIA DUE TO OTHER SPECIFIED BACTERIA
	482.9 - BACTERIAL PNEUMONIA UNSPECIFIED
	483 - PNEUMONIA DUE TO OTHER SPECIFIED ORGANISM
	483.0 - PNEUMONIA DUE TO MYCOPLASMA PNEUMONIAE
	483.1 - PNEUMONIA DUE TO CHLAMYDIA
	483.8 - PNEUMONIA DUE TO OTHER SPECIFIED ORGANISM
	484.3 - PNEUMONIA IN WHOOPING COUGH
	486 - PNEUMONIA ORGANISM UNSPECIFIED
	507.0 - PNEUMONITIS DUE TO INHALATION OF FOOD OR VOMITUS
	The occurrence of Outpatient with the following attributes:
	Diagnosis Code (Any Position), ICD-9 is any of: { "481", "482", "482.0", "482.1", "482.2", "482.3", "482.30", "482.31", "482.32", "482.39", "482.4", "482.40", "482.41", "482.42", "482.49", "482.8", "482.81", "482.82", "482.84", "482.89", "482.9", "483", "483.0", "483.1", "483.8", "484.3", "486", "507.0" }
	481 - PNEUMOCOCCAL PNEUMONIA [STREPTOCOCCUS PNEUMONIAE PNEUMONIA]
	482 - OTHER BACTERIAL PNEUMONIA
	482.0 - PNEUMONIA DUE TO KLEBSIELLA PNEUMONIAE
	482.1 - PNEUMONIA DUE TO PSEUDOMONAS
	482.2 - PNEUMONIA DUE TO HEMOPHILUS INFLUENZAE (H. INFLUENZAE)
	482.3 - PNEUMONIA DUE TO STREPTOCOCCUS
	482.30 - PNEUMONIA DUE TO STREPTOCOCCUS UNSPECIFIED
	482.31 - PNEUMONIA DUE TO STREPTOCOCCUS GROUP A
	482.32 - PNEUMONIA DUE TO STREPTOCOCCUS GROUP B
	482.39 - PNEUMONIA DUE TO OTHER STREPTOCOCCUS
	482.4 - PNEUMONIA DUE TO STAPHYLOCOCCUS
	482.40 - PNEUMONIA DUE TO STAPHYLOCOCCUS UNSPECIFIED
	482.41 - METHICILLIN SUSCEPTIBLE PNEUMONIA DUE TO STAPHYLOCOCCUS AUREUS
	482.42 - METHICILLIN RESISTANT PNEUMONIA DUE TO STAPHYLOCOCCUS AUREUS
	482.49 - OTHER STAPHYLOCOCCUS PNEUMONIA
	482.8 - PNEUMONIA DUE TO OTHER SPECIFIED BACTERIA
	482.81 - PNEUMONIA DUE TO ANAEROBES
	482.82 - PNEUMONIA DUE TO ESCHERICHIA COLI [E.COLI]
	482.84 - PNEUMONIA DUE TO LEGIONNAIRES' DISEASE
	482.89 - PNEUMONIA DUE TO OTHER SPECIFIED BACTERIA
	482.9 - BACTERIAL PNEUMONIA UNSPECIFIED
	483 - PNEUMONIA DUE TO OTHER SPECIFIED ORGANISM
	483.0 - PNEUMONIA DUE TO MYCOPLASMA PNEUMONIAE
	483.1 - PNEUMONIA DUE TO CHLAMYDIA
	483.8 - PNEUMONIA DUE TO OTHER SPECIFIED ORGANISM
	484.3 - PNEUMONIA IN WHOOPING COUGH
	486 - PNEUMONIA ORGANISM UNSPECIFIED
	507.0 - PNEUMONITIS DUE TO INHALATION OF FOOD OR VOMITUS
	The occurrence of Outpatient with the following attributes:
	Diagnosis Code (Any Position), ICD-9 is any of: { "481", "482", "482.0", "482.1", "482.2", "482.3", "482.30", "482.31", "482.32", "482.39", "482.4", "482.40", "482.41", "482.42", "482.49", "482.8", "482.81", "482.82", "482.84", "482.89", "482.9", "483", "483.0", "483.1", "483.8", "484.3", "486", "507.0" }
	481 - PNEUMOCOCCAL PNEUMONIA [STREPTOCOCCUS PNEUMONIAE PNEUMONIA]
	482 - OTHER BACTERIAL PNEUMONIA
	482.0 - PNEUMONIA DUE TO KLEBSIELLA PNEUMONIAE
	482.1 - PNEUMONIA DUE TO PSEUDOMONAS
	482.2 - PNEUMONIA DUE TO HEMOPHILUS INFLUENZAE (H. INFLUENZAE)
	482.3 - PNEUMONIA DUE TO STREPTOCOCCUS
	482.30 - PNEUMONIA DUE TO STREPTOCOCCUS UNSPECIFIED
	482.31 - PNEUMONIA DUE TO STREPTOCOCCUS GROUP A
	482.32 - PNEUMONIA DUE TO STREPTOCOCCUS GROUP B
	482.39 - PNEUMONIA DUE TO OTHER STREPTOCOCCUS
	482.4 - PNEUMONIA DUE TO STAPHYLOCOCCUS
	482.40 - PNEUMONIA DUE TO STAPHYLOCOCCUS UNSPECIFIED
	482.41 - METHICILLIN SUSCEPTIBLE PNEUMONIA DUE TO STAPHYLOCOCCUS AUREUS
	482.42 - METHICILLIN RESISTANT PNEUMONIA DUE TO STAPHYLOCOCCUS AUREUS
	482.49 - OTHER STAPHYLOCOCCUS PNEUMONIA
	482.8 - PNEUMONIA DUE TO OTHER SPECIFIED BACTERIA
	482.81 - PNEUMONIA DUE TO ANAEROBES
	482.82 - PNEUMONIA DUE TO ESCHERICHIA COLI [E.COLI]
	482.84 - PNEUMONIA DUE TO LEGIONNAIRES' DISEASE
	482.89 - PNEUMONIA DUE TO OTHER SPECIFIED BACTERIA
	482.9 - BACTERIAL PNEUMONIA UNSPECIFIED
	483 - PNEUMONIA DUE TO OTHER SPECIFIED ORGANISM
	483.0 - PNEUMONIA DUE TO MYCOPLASMA PNEUMONIAE
	483.1 - PNEUMONIA DUE TO CHLAMYDIA
	483.8 - PNEUMONIA DUE TO OTHER SPECIFIED ORGANISM
	484.3 - PNEUMONIA IN WHOOPING COUGH
	486 - PNEUMONIA ORGANISM UNSPECIFIED
	507.0 - PNEUMONITIS DUE TO INHALATION OF FOOD OR VOMITUS
	Place of Service is any of:
	Ambulance (air or water)
	Ambulance (land)
	Emergency Room - Hospital
Provider type and CPT same day exclusion
This measures the concurrence of the following source measures:
	Provider type for same day claims
	CPT codes for same day claims
Days in all periods on which all of the above measures overlap will be flagged as 'true.'
Provider type for same day claims
This event measure was defined as occurring when any of the following criteria were met:
	The occurrence of Outpatient with the following attributes:
	Provider Type is any of: { "500", "200", "206" }
	500 - Surgeon (NEC)
	200 - Medical Doctor - MD (NEC)
	206 - MultiSpecialty Physician Group
Region
This measure re-categorizes Region as follows:
	Northeast: { 1 - Northeast }
	North Carolina: { 2 - North Central }
	South: { 3 - South }
	West: { 4 - West }
	Unknown/Missing: { 5 - Unknown, (Missing) }
Stroke speech effects
This event measure was defined as occurring when any of the following criteria were met:
	The occurrence of Inpatient with the following attributes:
	Diagnosis Code (Any Position), ICD-9 is any of: { "438.11", "438.12", "438.13", "438.14", "438.19", "438.8", "438.81", "438.83", "438.84", "438.89", "438.9" }
	438.11 - APHASIA
	438.12 - DYSPHASIA
	438.13 - DYSARTHRIA
	438.14 - FLUENCY DISORDER
	438.19 - OTHER SPEECH AND LANGUAGE DEFICITS
	438.8 - OTHER LATE EFFECTS OF CEREBROVASCULAR DISEASE
	438.81 - APRAXIA CEREBROVASCULAR DISEASE
	438.83 - FACIAL WEAKNESS
	438.84 - ATAXIA
	438.89 - OTHER LATE EFFECTS OF CEREBROVASCULAR DISEASE
	438.9 - UNSPECIFIED LATE EFFECTS OF CEREBROVASCULAR DISEASE
	The occurrence of Outpatient with the following attributes:
	Diagnosis Code (Any Position), ICD-9 is any of: { "438.11", "438.12", "438.13", "438.14", "438.19", "438.8", "438.81", "438.83", "438.84", "438.89", "438.9" }
	438.11 - APHASIA
	438.12 - DYSPHASIA
	438.13 - DYSARTHRIA
	438.14 - FLUENCY DISORDER
	438.19 - OTHER SPEECH AND LANGUAGE DEFICITS
	438.8 - OTHER LATE EFFECTS OF CEREBROVASCULAR DISEASE
	438.81 - APRAXIA CEREBROVASCULAR DISEASE
	438.83 - FACIAL WEAKNESS
	438.84 - ATAXIA
	438.89 - OTHER LATE EFFECTS OF CEREBROVASCULAR DISEASE
	438.9 - UNSPECIFIED LATE EFFECTS OF CEREBROVASCULAR DISEASE
	The occurrence of Outpatient with the following attributes:
	Diagnosis Code (Any Position), ICD-9 is any of: { "438.11", "438.12", "438.13", "438.14", "438.19", "438.8", "438.81", "438.83", "438.84", "438.89", "438.9" }
	438.11 - APHASIA
	438.12 - DYSPHASIA
	438.13 - DYSARTHRIA
	438.14 - FLUENCY DISORDER
	438.19 - OTHER SPEECH AND LANGUAGE DEFICITS
	438.8 - OTHER LATE EFFECTS OF CEREBROVASCULAR DISEASE
	438.81 - APRAXIA CEREBROVASCULAR DISEASE
	438.83 - FACIAL WEAKNESS
	438.84 - ATAXIA
	438.89 - OTHER LATE EFFECTS OF CEREBROVASCULAR DISEASE
	438.9 - UNSPECIFIED LATE EFFECTS OF CEREBROVASCULAR DISEASE
	Place of Service is any of:
	Ambulance (air or water)
	Ambulance (land)
	Emergency Room - Hospital
Thyroid cancer
This event measure was defined as occurring when any of the following criteria were met:
	The occurrence of Inpatient with the following attributes:
	Diagnosis Code (Any Position), ICD-9 is any of: { "193" }
	193 - MALIGNANT NEOPLASM OF THYROID GLAND
	The occurrence of Outpatient with the following attributes:
	Diagnosis Code (Any Position), ICD-9 is any of: { "193" }
	193 - MALIGNANT NEOPLASM OF THYROID GLAND
	The occurrence of Outpatient with the following attributes:
	Diagnosis Code (Any Position), ICD-9 is any of: { "193" }
	193 - MALIGNANT NEOPLASM OF THYROID GLAND
	Place of Service is any of:
	Ambulance (air or water)
	Ambulance (land)
	Emergency Room - Hospital
Thyroidectomy/parathyroidectomy
This event measure was defined as occurring when any of the following criteria were met:
	The occurrence of Inpatient with the following attributes:
	Legacy Attribute - Procedure Code (Any Position) is any of: { "06.12", "06.13", "06.2", "06.31", "06.39", "06.4", "06.50", "06.51", "06.52", "06.81", "06.89", "06.92", "06.98", "06.99", "60210", "60212", "60220", "60225", "60240", "60252", "60254", "60260", "60270", "60271", "60500", "60502", "60505" }
	06.12 - (ICD9) OPEN BIOPSY OF THYROID GLAND
	06.13 - (ICD9) BIOPSY OF PARATHYROID GLAND
	06.2 - (ICD9) UNILATERAL THYROID LOBECTOMY
	06.31 - (ICD9) EXCISION OF LESION OF THYROID
	06.39 - (ICD9) OTHER PARTIAL THYROIDECTOMY
	06.4 - (ICD9) COMPLETE THYROIDECTOMY
	06.50 - (ICD9) SUBSTERNAL THYROIDECTOMY, NOT OTHERWISE SPECIFIED
	06.51 - (ICD9) PARTIAL SUBSTERNAL THYROIDECTOMY
	06.52 - (ICD9) COMPLETE SUBSTERNAL THYROIDECTOMY
	06.81 - (ICD9) COMPLETE PARATHYROIDECTOMY
	06.89 - (ICD9) OTHER PARATHYROIDECTOMY
	06.92 - (ICD9) LIGATION OF THYROID VESSELS
	06.98 - (ICD9) OTHER OPERATIONS ON THYROID GLANDS
	06.99 - (ICD9) OTHER OPERATIONS ON PARATHYROID GLANDS
	60210 - (HCPCS) Partial thyroid lobectomy, unilateral; with or without isthmusectomy
	60212 - (HCPCS) Partial thyroid lobectomy, unilateral; with contralateral subtotal lobectomy, including isthmusectomy
	60220 - (HCPCS) Total thyroid lobectomy, unilateral; with or without isthmusectomy
	60225 - (HCPCS) Total thyroid lobectomy, unilateral; with contralateral subtotal lobectomy, including isthmusectomy
	60240 - (HCPCS) Thyroidectomy, total or complete
	60252 - (HCPCS) Thyroidectomy, total or subtotal for malignancy; with limited neck dissection
	60254 - (HCPCS) Thyroidectomy, total or subtotal for malignancy; with radical neck dissection
	60260 - (HCPCS) Thyroidectomy, removal of all remaining thyroid tissue following previous removal of a portion of thyroid
	60270 - (HCPCS) Thyroidectomy, including substernal thyroid gland; sternal split or transthoracic approach / Thyroidectomy, including substernal thyroid; sternal split or transthoracic approach
	60271 - (HCPCS) Thyroidectomy, including substernal thyroid gland; cervical approach / Thyroidectomy, including substernal thyroid; cervical approach
	60500 - (HCPCS) Parathyroidectomy or exploration of parathyroid(s) / Parathyroidectomy or exploration of parathyroid(s);
	60502 - (HCPCS) Parathyroidectomy or exploration of parathyroid(s); re-exploration
	60505 - (HCPCS) Parathyroidectomy or exploration of parathyroid(s); with mediastinal exploration, sternal split or transthoracic approach
	The occurrence of Outpatient with the following attributes:
	Legacy Attribute - Procedure Code (Any Position) is any of: { "06.12", "06.13", "06.2", "06.31", "06.39", "06.4", "06.50", "06.51", "06.52", "06.81", "06.89", "06.92", "06.98", "06.99" }
	06.12 - (ICD9) OPEN BIOPSY OF THYROID GLAND
	06.13 - (ICD9) BIOPSY OF PARATHYROID GLAND
	06.2 - (ICD9) UNILATERAL THYROID LOBECTOMY
	06.31 - (ICD9) EXCISION OF LESION OF THYROID
	06.39 - (ICD9) OTHER PARTIAL THYROIDECTOMY
	06.4 - (ICD9) COMPLETE THYROIDECTOMY
	06.50 - (ICD9) SUBSTERNAL THYROIDECTOMY, NOT OTHERWISE SPECIFIED
	06.51 - (ICD9) PARTIAL SUBSTERNAL THYROIDECTOMY
	06.52 - (ICD9) COMPLETE SUBSTERNAL THYROIDECTOMY
	06.81 - (ICD9) COMPLETE PARATHYROIDECTOMY
	06.89 - (ICD9) OTHER PARATHYROIDECTOMY
	06.92 - (ICD9) LIGATION OF THYROID VESSELS
	06.98 - (ICD9) OTHER OPERATIONS ON THYROID GLANDS
	06.99 - (ICD9) OTHER OPERATIONS ON PARATHYROID GLANDS
	The occurrence of Outpatient with the following attributes:
	Place of Service is any of:
	Ambulance (air or water)
	Ambulance (land)
	Emergency Room - Hospital
	Legacy Attribute - Procedure Code (Any Position) is any of: { "06.12", "06.13", "06.2", "06.31", "06.39", "06.4", "06.50", "06.51", "06.52", "06.81", "06.89", "06.92", "06.98", "06.99" }
	06.12 - (ICD9) OPEN BIOPSY OF THYROID GLAND
	06.13 - (ICD9) BIOPSY OF PARATHYROID GLAND
	06.2 - (ICD9) UNILATERAL THYROID LOBECTOMY
	06.31 - (ICD9) EXCISION OF LESION OF THYROID
	06.39 - (ICD9) OTHER PARTIAL THYROIDECTOMY
	06.4 - (ICD9) COMPLETE THYROIDECTOMY
	06.50 - (ICD9) SUBSTERNAL THYROIDECTOMY, NOT OTHERWISE SPECIFIED
	06.51 - (ICD9) PARTIAL SUBSTERNAL THYROIDECTOMY
	06.52 - (ICD9) COMPLETE SUBSTERNAL THYROIDECTOMY
	06.81 - (ICD9) COMPLETE PARATHYROIDECTOMY
	06.89 - (ICD9) OTHER PARATHYROIDECTOMY
	06.92 - (ICD9) LIGATION OF THYROID VESSELS
	06.98 - (ICD9) OTHER OPERATIONS ON THYROID GLANDS
	06.99 - (ICD9) OTHER OPERATIONS ON PARATHYROID GLANDS
Urban vs Rural
This measure re-categorizes Metropolitan Statistical Area as follows:
	Urban: { Abilene, TX, Aguadilla-Isabela-San Sebastian, PR, Akron, OH, Albany, GA, Albany-Schenectady-Troy, NY, Albuquerque, NM, Alexandria, LA, Allentown-Bethlehem-Easton, PA-NJ, Altoona, PA, Amarillo, TX, Ames, IA, Anchorage, AK, Anderson, IN, Anderson, SC, Ann Arbor, MI, Anniston-Oxford, AL, Appleton, WI, Asheville, NC, Athens-Clarke County, GA, Atlanta-Sandy Springs-Marietta, GA, Atlantic City…
	Rural: { Non-MSA }
	Unknown/Missing: { 0000, 00000, 0040, 0060, 0080, 0120, 0160, 0200, 0220, 0240, 0280, 0320, 0380, 0440, 0450, 0460, 0470, 0480, 0500, 0520, 0560, 0580, 0600, 0640, 0680, 0720, 0730, 0740, 0760, 0840, 0860, 0870, 0875, 0880, 0920, 0960, 1000, 1010, 1020, 1040, 10540, 1080, 1120, 11244, 1125, 1145, 1150, 11640, 1240, 1260, 1280, 1305, 1310, 1320, 13220, 1350, 1360, 1400, 14010, 14100, 1440, 14454, …
Vocal fold paralysis
This event measure was defined as occurring when any of the following criteria were met:
	The occurrence of Outpatient with the following attributes:
	Diagnosis Code (Any Position), ICD-9 is any of: { "478.30", "478.32" }
	478.30 - UNSPECIFIED PARALYSIS OF VOCAL CORDS
	478.32 - COMPLETE UNILATERAL PARALYSIS OF VOCAL CORDS
	Provider Type is any of: { "202", "204", "220", "225", "240", "245", "360", "400", "6", "825", "845" }
	202 - Osteopathic Medicine
	204 - Internal Medicine (NEC)
	220 - Emergency Medicine
	225 - Hospitalist
	240 - Family Practice
	245 - Geriatric Medicine
	360 - Preventative Medicine
	400 - Pediatrician (NEC)
	6 - Urgent Care Facility
	825 - Nurse Practitioner
	845 - Physician Assistant
Vocal fold paresis
This event measure was defined as occurring when any of the following criteria were met:
	The occurrence of Outpatient with the following attributes:
	Diagnosis Code (Any Position), ICD-9 is any of: { "478.31", "478.33" }
	478.31 - PARTIAL UNILATERAL PARALYSIS OF VOCAL CORDS
	478.33 - PARTIAL BILATERAL PARALYSIS OF VOCAL CORDS
	Provider Type is any of: { "6", "202", "204", "220", "225", "240", "245", "360", "400", "825", "845" }
	6 - Urgent Care Facility
	202 - Osteopathic Medicine
	204 - Internal Medicine (NEC)
	220 - Emergency Medicine
	225 - Hospitalist
	240 - Family Practice
	245 - Geriatric Medicine
	360 - Preventative Medicine
	400 - Pediatrician (NEC)
	825 - Nurse Practitioner
	845 - Physician Assistant
Voice Disorders
This measure creates a logical OR of events, and identifies all occurrences of one or more specified events:
	Late effect cerebrovascular disease, speech and language deficit, unspecified
	Laryngeal spasm
	Laryngeal cancer
	Chronic laryngitis
	Other larynx/vagus
	Benign laryngeal/vocal fold pathology
	Acute laryngitis
	Nonspecific dysphonia
	Vocal fold paresis
	Bilateral vocal fold paralysis
	Vocal fold paralysis
