# Supplementary material for: Reproducibility of real-world evidence studies using clinical practice data to inform regulatory and coverage decisions
Source: Nat Commun. 2022 Aug 31;13:5126. doi: 10.1038/s41467-022-32310-3 (PMC9430007; doi:10.1038/s41467-022-32310-3)
Supplement: Supplementary file 7 — Supplementary Dataset 4 [file 41467_2022_32310_MOESM7_ESM.zip › Data S4 Study specific author contact files with details of implementation/REPEAT_124_final cell suppressed.xlsx]

## Sheet: Assumptions
Category	Assumptions
MEASURES	The algorithms used to define all the variables used in the replication of the study are given in the sheet named 'codes'
Exposure	We assumed combination drugs were used to define both exposure (DPP4) and reference (SU) groups
Inclusion/Exclusion	We assumed Metformin combination drugs was used to define the inclusion criteria
Covariates	We assumed any diagnosis position and any care setting to define covariates
	We assumed combination drugs were included to define covariates
	We assumed Acute MI, Old MI, Angina, Arrhythmias, Hypertension, Heart failure, Hypertension, Hypertension heart disease with heart failure, Stroke or TIA, Obesity, Diabetic nephropathy, neuropathy and retinopathy, Atherosclerosis, Fractures, COPD, Chronic kidney disease, Dementia, Depression, Edema, Inflammatory GI disease (Ulcerative colitis + crohns), Liver disease, Other chronic ischemic heart…
	We assumed Cardiomyopathy was defined based on the codes from paper "Performance of Claims-Based Algorithms for Identifying Heart Failure and Cardiomyopathy Among Patients Diagnosed with Breast Cancer: Larry A. Allen et al"
	We assumed Syncope was defined based on codes from paper "Diagnostic accuracy of ICD-9 code 780.2 for the identification of patients with syncope in the emergency department: Furlan L et al"
	We assumed Pacemaker was defined based on codes from paper "Clinical Outcomes After Ablation of the AV Junction in Patients With Atrial Fibrillation: Impact of Cardiac Resynchronization Therapy: Suneet Mittal et al"
	We assumed Hyperlipidemia or Lipid disorder, Thiazolidinedioines, Glucagon-like peptide-1 receptor agonists, Long acting insulin, Short acting insulin were defined based on codes from the paper "Association Between Hospitalization for Heart Failure and Dipeptidyl Peptidase 4 Inhibitors in Patients With Type 2 Diabetes: An Observational Study: Alex Z. Fu et al"
	We assumed Other acute and subacute forms of ischemic heart disease was defined based on codes from website "http://www.icd9data.com/2012/Volume1/390-459/410-414/411/default.htm"
	We assumed Cancer (non-skin) was defined based on codes from the paper "Comparative effectiveness of dabigatran and rivaroxaban versus warfarin for the treatment of non-valvular atrial fibrillation: Lindsay G.S. Bengtson et al"
	We assumed CKD 1- 5, End stage renal disease was defined using the following ICD9 codes 585.1, 585.2, 585.3, 585.4, 585.5 and 585.6 respectively
	We assumed Chronic lung disease was defined based on codes from website "http://www.icd9data.com/2012/Volume1/460-519/490-496/default.htm"
	We assumed Connective tissue disorder was defined using ICD-9 codes based on the website "http://www.icd9data.com/2012/Volume1/710-739/710-719/710/default.htm"
	We assumed Foot ulcers were defined based on codes from website "http://www.icd9data.com/2012/Volume1/680-709/700-709/707/default.htm"
	We assumed Pancreatitis was defined based on codes from paper "Nationwide Trends in Acute and Chronic Pancreatitis Among Privately Insured Children and Non-Elderly Adults in the United States, 2007–2014: Zachary M. Sellers et al"
	We assumed Proteinuria was defined based on codes from paper "Physician Conformity and Patient Adherence to ACE Inhibitors and ARBs in Patients With Diabetes, With and Without Renal Disease and Hypertension, in a Medicaid Managed Care Organization: CATHERINE E. COOKE et al"
	We assumed UTI was defined based on codes from paper "Epidemiology and Healthcare Utilization of Neurogenic Bladder Patients in a US Claims Database: Aubrey Manack et al"
	We assumed Cystitis was defined based on codes from website "http://www.icd9data.com/2012/Volume1/580-629/590-599/595/default.htm"
	We assumed Upper respiratory was defined based on codes from website "http://www.icd9data.com/2012/Volume1/460-519/default.htm"
	We assumed Aortic aneurysm was defined based on codes from website "http://www.icd9data.com/2013/Volume1/390-459/440-449/441/default.htm"
	We assumed codes to define Rheumatic heart failure, Mammogram, Papsmear, Flu shot, Anticholinergics and assumed codes are provided in worksheet 'codes'
	We assumed Other neurological disorder was defined based on codes from paper "Comorbidity measures for use with administrative data: Elixhauser A et al"
	We assumed Other ocular disorder was defined based on codes from website "http://www.icd9data.com/2012/Volume1/320-389/360-379/default.htm"
	We assumed Blood tests was defined based on HCPCS codes from website "https://coder.aapc.com/cpt-codes-range/2321"
	We assumed Lipid panel was defined based on HCPCS codes from Lipid tests from the paper "Safety and effectiveness of dabigatran and warfarin in routine care of patients with atrial fibrillation: John Seeger et al"
COHORT CREATION
ANALYSIS
	The authors did not state how discontinuation was defined. Hence we assumed 30 days of exposure risk window and grace period

## Sheet: Attrition table
Patients above 65 years with prescription for DPP4i's or SU's between Jan 2007 - Dec 2013 from Medicare database
	Less Excluded Patients	Remaining Patients
All patients in our database		23466175			Cells suppressed due to count <11
Patients with either SU's or DPP4i's dispensation date [assessed between Jan 1st 2007 - Dec 31st 2013] Date of this 'first' dispensation is drug initiation day	-19075529	4390646
Excluded due to insufficient enrollment, Medicare part A and B [assessed 365 days prior up to and including drug initiation day]	-2829096	1561550
Excluded based on Age less than 65 years	-49481	1512069
Excluded due to insufficient enrollment, Medicare part D [assessed 180 days prior up to and including drug initiation day]	-505265	1006804
Excluded due to non-occurrence of Metformin prescription [assessed 180 days prior up to and 1 days prior to drug initiation day]	-512782	494022
Excluded based on patients with both SU or DPP4 dispensation on same day	-2641	491381
Patients with either SU's or DPP4i's dispensation [assessed between Jan 1st 2007 - Dec 31st 2013, anytime after drug initiation day up to 180 days after drug initiation day] Date of this 'second' dispensation is cohort entry date (CED)	-86474	404907
Excluded due to insufficient enrollment (part A, B and D) on CED
Excluded based on patients with both SU or DPP4 dispensation on CED
Excluded based on Age less than 66 years on CED	-9258	394856
Exclude patients whose first fill after the initial dispensation is not of the same class (e.g. DPP4 --> SU or vice versa)	-9136	385720
Final cohort		385720

## Sheet: Cohort as text
FIRST PRESCRIPTION COHORT Cohort Entry Entry date: Between Jan 01, 2007 and Dec 31, 2013. If a patient has multiple possible qualifying cohort entry events, the patient enters the cohort on the first-occurring qualifying event before exclusions are applied. Enrollment Measure: Medicare Part A and B Enrollment Prior Enrollment: 365 days Cohort Inclusion Measure: All patients with SUs and DPP-4i pr…

## Sheet: Analysis as text
Statistical Analysis Baseline covariate assessment In the primary analysis, the baseline covariates were assessed by default in the period beginning 365 days prior to the drug initiation day, and ending one day prior to the drug initiation day. Follow-up for Outcomes The primary analysis used a variable-length follow-up design. Follow-up began on the cohort entry date and was carried out until on…

## Sheet: Table 1
	ORIGINAL STUDY				REPLICATED STUDY
Variable	DPP4	SU	Weighted SU		DPP4	SU	Weighted SU
N	30130	68382			104754	280966
Age
66-75 years	18,312 (60.8%)	41,310 (60.4%)	18,344 (60.9%)		69879 (66.7%)	185519 (66.0%)	70005 (63.7%)
76-85 years	9,628 (32.0%)	21,401 (31.3%)	9,574 (31.8%)		29862 (28.5%)	80327 (28.6%)	29790 (27.1%)
86+ years	2,190 (7.3%)	5,671 (8.3%)	2,218 (7.4%)		5013 (4.8%)	15120 (5.4%)	10048 (9.1%)
Male	11,984 (39.8%)	28,937 (42.3%)	11,945 (39.6%)		42510 (40.6%)	120956 (43.1%)	42425 (38.6%)
Acute MI	797 (2.6%)	2,289 (3.3%)	812 (2.7%)		2013 (1.9%)	6526 (2.3%)	2032 (1.8%)
Angina	2,106 (7.0%)	3,953 (5.8%)	2,096 (7.0%)		6661 (6.4%)	16201 (5.8%)	6677 (6.1%)
Heart failure	5,263 (17.5%)	12,918 (18.9%)	5,324 (17.7%)		13571 (13.0%)	38391 (13.7%)	13706 (12.5%)
Stroke or TIA	2,126 (7.1%)	5,320 (7.8%)	2,140 (7.1%)		13399 (12.8%)	33609 (12.0%)	13470 (12.3%)
Diabetic nephropathy	1,871 (6.2%)	4,188 (6.1%)	1,873 (6.2%)		3879 (3.7%)	8716 (3.1%)	3900 (3.6%)
Diabetic neuropathy	6,023 (20.0%)	11,637 (17.0%)	6,028 (20.0%)		11949 (11.4%)	26087 (9.3%)	12001 (10.9%)
Diabetic retinopathy	4,683 (15.5%)	8,833 (12.9%)	4,675 (15.5%)		5843 (5.6%)	12842 (4.6%)	5893 (5.4%)
Chronic kidney disease	3,883 (12.9%)	9,969 (14.6%)	3,924 (13.0%)		9144 (8.7%)	25018 (8.9%)	9254 (8.4%)
Thiazolidinediones	7,949 (26.4%)	11,716 (17.1%)	7,983 (26.5%)		26785 (25.6%)	45385 (16.2%)	26969 (24.6%)
Glucagon	574 (1.9%)	1,045 (1.5%)	578 (1.9%)		1907 (1.8%)	3676 (1.3%)	1964 (1.8%)
Long acting insulin	4,723 (15.7%)	8,084 (11.8%)	4,814 (16.0%)		13812 (13.2%)	27206 (9.7%)	14049 (12.8%)
Short acting insulin	2,079 (6.9%)	4,113 (6.0%)	2,103 (7.0%)		6269 (6.0%)	13577 (4.8%)	6342 (5.8%)
Statins	22,286 (74.0%)	46,842 (68.5%)	22,325 (74.1%)		77699 (74.2%)	191801 (68.3%)	77794 (70.8%)

## Sheet: Outcomes
ORIGINAL STUDY
Composite outcome - nonfatal MI, stroke, death	DPP4	SU
Number of events	2424	9102
Number of patients	30130	68382
Total person-years	41388	105836
Incidence per 100 person years	5.9	8.6
Unadjusted HR	0.67 (0.65, 0.70)
Adjusted HR	0.75 (0.72, 0.79)
REPLICATED STUDY
Composite outcome - nonfatal MI, stroke, death	DPP4	SU
Number of events	3971	17283
Number of patients	104754	280966
Total person-years	94146	296780
Incidence per 100 person years	4.21792	5.82351
Unadjusted HR	0.71 (0.69, 0.74), p-value: <0.0001
Adjusted HR	0.79 (0.76, 0.82), p-value: <0.0001

## Sheet: Codes
Enrollment (A,B and D)
This measure creates a flag that is true on the days that are identified:
	Medicare Part A and B Enrollment
	Medicare Part D Enrollment
Male
This measure dichotomizes Gender to be true for the following values:
	1 = Male
Cardiomyopathy
This event measure was defined as occurring when any of the following criteria were met:
	The occurrence of Outpatient with the following attributes:
	ICD-9 Diagnosis Code (any position) is any of: { “398.91”, “402.01”, “402.11”, “402.91”, “404.01”, “404.03”, “404.11”, “404.13”, “404.91”, “404.93”, “422.90”, “425.4”, “425.9”, “428”, “428.0”, “428.1”, “428.2”, “428.20”, “428.21”, “428.22”, “428.23”, “428.3”, “428.30”, “428.31”, “428.32”, “428.33”, “428.4”, “428.40”, “428.41”, “428.42”, “428.43”, “428.9” }
	398.91 - RHEUMATIC HEART FAILURE (CONGESTIVE)
	402.01 - MALIGNANT HYPERTENSIVE HEART DISEASE WITH HEART FAILURE
	402.11 - BENIGN HYPERTENSIVE HEART DISEASE WITH HEART FAILURE
	402.91 - UNSPECIFIED HYPERTENSIVE HEART DISEASE WITH HEART FAILURE
	404.01 - HYPERTENSIVE HEART AND CHRONIC KIDNEY DISEASE MALIGNANT WITH HEART FAILURE WITH CHRONIC KIDNEY DISEASE STAGE I THROUGH STAGE IV OR UNSPECIFIED
	404.03 - HYPERTENSIVE HEART AND CHRONIC KIDNEY DISEASE MALIGNANT WITH HEART FAILURE WITH CHRONIC KIDNEY DISEASE STAGE V OR END STAGE RENAL DISEASE
	404.11 - HYPERTENSIVE HEART AND CHRONIC KIDNEY DISEASE BENIGN WITH HEART FAILURE WITH CHRONIC KIDNEY DISEASE STAGE I THROUGH STAGE IV OR UNSPECIFIED
	404.13 - HYPERTENSIVE HEART AND CHRONIC KIDNEY DISEASE BENIGN WITH HEART FAILURE WITH CHRONIC KIDNEY DISEASE STAGE V OR END STAGE RENAL DISEASE
	404.91 - HYPERTENSIVE HEART AND CHRONIC KIDNEY DISEASE UNSPECIFIED WITH HEART FAILURE WITH CHRONIC KIDNEY DISEASE STAGE I THROUGH STAGE IV OR UNSPECIFIED
	404.93 - HYPERTENSIVE HEART AND CHRONIC KIDNEY DISEASE UNSPECIFIED WITH HEART FAILURE WITH CHRONIC KIDNEY DISEASE STAGE V OR END STAGE RENAL DISEASE
	422.90 - ACUTE MYOCARDITIS UNSPECIFIED
	425.4 - OTHER PRIMARY CARDIOMYOPATHIES
	425.9 - SECONDARY CARDIOMYOPATHY UNSPECIFIED
	428 - HEART FAILURE
	428.0 - CONGESTIVE HEART FAILURE UNSPECIFIED
	428.1 - LEFT HEART FAILURE
	428.2 - SYSTOLIC HEART FAILURE
	428.20 - UNSPECIFIED SYSTOLIC HEART FAILURE
	428.21 - ACUTE SYSTOLIC HEART FAILURE
	428.22 - CHRONIC SYSTOLIC HEART FAILURE
	428.23 - ACUTE ON CHRONIC SYSTOLIC HEART FAILURE
	428.3 - DIASTOLIC HEART FAILURE
	428.30 - UNSPECIFIED DIASTOLIC HEART FAILURE
	428.31 - ACUTE DIASTOLIC HEART FAILURE
	428.32 - CHRONIC DIASTOLIC HEART FAILURE
	428.33 - ACUTE ON CHRONIC DIASTOLIC HEART FAILURE
	428.4 - COMBINED SYSTOLIC AND DIASTOLIC HEART FAILURE
	428.40 - UNSPECIFIED COMBINED SYSTOLIC AND DIASTOLIC HEART FAILURE
	428.41 - ACUTE COMBINED SYSTOLIC AND DIASTOLIC HEART FAILURE
	428.42 - CHRONIC COMBINED SYSTOLIC AND DIASTOLIC HEART FAILURE
	428.43 - ACUTE ON CHRONIC COMBINED SYSTOLIC AND DIASTOLIC HEART FAILURE
	428.9 - HEART FAILURE UNSPECIFIED
	The occurrence of Inpatient with the following attributes:
	ICD-9 Diagnosis Code (any position) is any of: { “398.91”, “402.01”, “402.11”, “402.91”, “404.01”, “404.03”, “404.11”, “404.13”, “404.91”, “404.93”, “422.90”, “425.4”, “425.9”, “428”, “428.0”, “428.1”, “428.2”, “428.20”, “428.21”, “428.22”, “428.23”, “428.3”, “428.30”, “428.31”, “428.32”, “428.33”, “428.4”, “428.40”, “428.41”, “428.42”, “428.43”, “428.9” }
	398.91 - RHEUMATIC HEART FAILURE (CONGESTIVE)
	402.01 - MALIGNANT HYPERTENSIVE HEART DISEASE WITH HEART FAILURE
	402.11 - BENIGN HYPERTENSIVE HEART DISEASE WITH HEART FAILURE
	402.91 - UNSPECIFIED HYPERTENSIVE HEART DISEASE WITH HEART FAILURE
	404.01 - HYPERTENSIVE HEART AND CHRONIC KIDNEY DISEASE MALIGNANT WITH HEART FAILURE WITH CHRONIC KIDNEY DISEASE STAGE I THROUGH STAGE IV OR UNSPECIFIED
	404.03 - HYPERTENSIVE HEART AND CHRONIC KIDNEY DISEASE MALIGNANT WITH HEART FAILURE WITH CHRONIC KIDNEY DISEASE STAGE V OR END STAGE RENAL DISEASE
	404.11 - HYPERTENSIVE HEART AND CHRONIC KIDNEY DISEASE BENIGN WITH HEART FAILURE WITH CHRONIC KIDNEY DISEASE STAGE I THROUGH STAGE IV OR UNSPECIFIED
	404.13 - HYPERTENSIVE HEART AND CHRONIC KIDNEY DISEASE BENIGN WITH HEART FAILURE WITH CHRONIC KIDNEY DISEASE STAGE V OR END STAGE RENAL DISEASE
	404.91 - HYPERTENSIVE HEART AND CHRONIC KIDNEY DISEASE UNSPECIFIED WITH HEART FAILURE WITH CHRONIC KIDNEY DISEASE STAGE I THROUGH STAGE IV OR UNSPECIFIED
	404.93 - HYPERTENSIVE HEART AND CHRONIC KIDNEY DISEASE UNSPECIFIED WITH HEART FAILURE WITH CHRONIC KIDNEY DISEASE STAGE V OR END STAGE RENAL DISEASE
	422.90 - ACUTE MYOCARDITIS UNSPECIFIED
	425.4 - OTHER PRIMARY CARDIOMYOPATHIES
	425.9 - SECONDARY CARDIOMYOPATHY UNSPECIFIED
	428 - HEART FAILURE
	428.0 - CONGESTIVE HEART FAILURE UNSPECIFIED
	428.1 - LEFT HEART FAILURE
	428.2 - SYSTOLIC HEART FAILURE
	428.20 - UNSPECIFIED SYSTOLIC HEART FAILURE
	428.21 - ACUTE SYSTOLIC HEART FAILURE
	428.22 - CHRONIC SYSTOLIC HEART FAILURE
	428.23 - ACUTE ON CHRONIC SYSTOLIC HEART FAILURE
	428.3 - DIASTOLIC HEART FAILURE
	428.30 - UNSPECIFIED DIASTOLIC HEART FAILURE
	428.31 - ACUTE DIASTOLIC HEART FAILURE
	428.32 - CHRONIC DIASTOLIC HEART FAILURE
	428.33 - ACUTE ON CHRONIC DIASTOLIC HEART FAILURE
	428.4 - COMBINED SYSTOLIC AND DIASTOLIC HEART FAILURE
	428.40 - UNSPECIFIED COMBINED SYSTOLIC AND DIASTOLIC HEART FAILURE
	428.41 - ACUTE COMBINED SYSTOLIC AND DIASTOLIC HEART FAILURE
	428.42 - CHRONIC COMBINED SYSTOLIC AND DIASTOLIC HEART FAILURE
	428.43 - ACUTE ON CHRONIC COMBINED SYSTOLIC AND DIASTOLIC HEART FAILURE
	428.9 - HEART FAILURE UNSPECIFIED
	The occurrence of Carrier Claims Line with the following attributes:
	ICD-9 Diagnosis Code is any of: { “398.91”, “402.01”, “402.11”, “402.91”, “404.01”, “404.03”, “404.11”, “404.13”, “404.91”, “404.93”, “422.90”, “425.4”, “425.9”, “428”, “428.0”, “428.1”, “428.2”, “428.20”, “428.21”, “428.22”, “428.23”, “428.3”, “428.30”, “428.31”, “428.32”, “428.33”, “428.4”, “428.40”, “428.41”, “428.42”, “428.43”, “428.9” }
	398.91 - RHEUMATIC HEART FAILURE (CONGESTIVE)
	402.01 - MALIGNANT HYPERTENSIVE HEART DISEASE WITH HEART FAILURE
	402.11 - BENIGN HYPERTENSIVE HEART DISEASE WITH HEART FAILURE
	402.91 - UNSPECIFIED HYPERTENSIVE HEART DISEASE WITH HEART FAILURE
	404.01 - HYPERTENSIVE HEART AND CHRONIC KIDNEY DISEASE MALIGNANT WITH HEART FAILURE WITH CHRONIC KIDNEY DISEASE STAGE I THROUGH STAGE IV OR UNSPECIFIED
	404.03 - HYPERTENSIVE HEART AND CHRONIC KIDNEY DISEASE MALIGNANT WITH HEART FAILURE WITH CHRONIC KIDNEY DISEASE STAGE V OR END STAGE RENAL DISEASE
	404.11 - HYPERTENSIVE HEART AND CHRONIC KIDNEY DISEASE BENIGN WITH HEART FAILURE WITH CHRONIC KIDNEY DISEASE STAGE I THROUGH STAGE IV OR UNSPECIFIED
	404.13 - HYPERTENSIVE HEART AND CHRONIC KIDNEY DISEASE BENIGN WITH HEART FAILURE WITH CHRONIC KIDNEY DISEASE STAGE V OR END STAGE RENAL DISEASE
	404.91 - HYPERTENSIVE HEART AND CHRONIC KIDNEY DISEASE UNSPECIFIED WITH HEART FAILURE WITH CHRONIC KIDNEY DISEASE STAGE I THROUGH STAGE IV OR UNSPECIFIED
	404.93 - HYPERTENSIVE HEART AND CHRONIC KIDNEY DISEASE UNSPECIFIED WITH HEART FAILURE WITH CHRONIC KIDNEY DISEASE STAGE V OR END STAGE RENAL DISEASE
	422.90 - ACUTE MYOCARDITIS UNSPECIFIED
	425.4 - OTHER PRIMARY CARDIOMYOPATHIES
	425.9 - SECONDARY CARDIOMYOPATHY UNSPECIFIED
	428 - HEART FAILURE
	428.0 - CONGESTIVE HEART FAILURE UNSPECIFIED
	428.1 - LEFT HEART FAILURE
	428.2 - SYSTOLIC HEART FAILURE
	428.20 - UNSPECIFIED SYSTOLIC HEART FAILURE
	428.21 - ACUTE SYSTOLIC HEART FAILURE
	428.22 - CHRONIC SYSTOLIC HEART FAILURE
	428.23 - ACUTE ON CHRONIC SYSTOLIC HEART FAILURE
	428.3 - DIASTOLIC HEART FAILURE
	428.30 - UNSPECIFIED DIASTOLIC HEART FAILURE
	428.31 - ACUTE DIASTOLIC HEART FAILURE
	428.32 - CHRONIC DIASTOLIC HEART FAILURE
	428.33 - ACUTE ON CHRONIC DIASTOLIC HEART FAILURE
	428.4 - COMBINED SYSTOLIC AND DIASTOLIC HEART FAILURE
	428.40 - UNSPECIFIED COMBINED SYSTOLIC AND DIASTOLIC HEART FAILURE
	428.41 - ACUTE COMBINED SYSTOLIC AND DIASTOLIC HEART FAILURE
	428.42 - CHRONIC COMBINED SYSTOLIC AND DIASTOLIC HEART FAILURE
	428.43 - ACUTE ON CHRONIC COMBINED SYSTOLIC AND DIASTOLIC HEART FAILURE
	428.9 - HEART FAILURE UNSPECIFIED
Anticholinergics
This event measure was defined as occurring when any of the following criteria were met:
	The occurrence of Drug with the following attributes:
	NDC Generic Name is any of: { “ACEPROMAZINE MALEATE”, “ACETAMINOPHEN/CHLORPHENIRAMINE MALEATE”, “ACETAMINOPHEN/DIPHENHYDRAMINE CITRATE”, “ACETAMINOPHEN/DIPHENHYDRAMINE HCL”, “ACETAMINOPHEN/PYRILAMINE MALEATE”, “ACETAMINOPHEN/PYRILAMINE MALEATE/CAFFEINE”, “ACETAMINOPHEN/PYRILAMINE MALEATE/PAMABROM”, “AMITRIPTYLINE HCL”, “AMITRIPTYLINE HCL/CHLORDIAZEPOXIDE”, “AMMONIUM CHLORIDE/PHENYLEPHRINE HCL/COD…
	ACEPROMAZINE MALEATE
	ACETAMINOPHEN/CHLORPHENIRAMINE MALEATE
	ACETAMINOPHEN/DIPHENHYDRAMINE CITRATE
	ACETAMINOPHEN/DIPHENHYDRAMINE HCL
	ACETAMINOPHEN/PYRILAMINE MALEATE
	ACETAMINOPHEN/PYRILAMINE MALEATE/CAFFEINE
	ACETAMINOPHEN/PYRILAMINE MALEATE/PAMABROM
	AMITRIPTYLINE HCL
	AMITRIPTYLINE HCL/CHLORDIAZEPOXIDE
	AMMONIUM CHLORIDE/PHENYLEPHRINE HCL/CODEINE/CHLORPHENIRAMINE
	AMOXAPINE
	ASPIRIN/DIPHENHYDRAMINE CITRATE
	ASPIRIN/DIPHENHYDRAMINE HCL
	ASPIRIN/DIPHENHYDRAMINE/SODIUM BICARBONATE/CITRIC ACID
	ATROPINE
	ATROPINE SULFATE
	ATROPINE SULFATE IN 0.9 % SODIUM CHLORIDE
	ATROPINE SULFATE/PF
	ATROPINE SULFATE/SCOPOLAMINE HYDROBROMIDE/HYOSCYAMINE
	BENZTROPINE MESYLATE
	BROMPHENIRAMINE MAL/DIPHENHYDRAMINE HCL/PHENYLEPHRINE HCL
	BROMPHENIRAMINE MALEATE/DIPHENHYDRAMINE HCL
	CARBETAPENTANE TANNATE/DIPHENHYDRAMINE TANNATE
	CARBETAPENTANE TANNATE/PHENYLEPHRINE TANNATE/DIPHENHYDRAMINE
	CARBETAPENTANE TANNATE/PHENYLEPHRINE TANNATE/PYRILAMINE
	CARBETAPENTANE TANNATE/PYRILAMINE TANNATE
	CHLOR-MAL/PSEUDOEPHEDRINE HCL/ATROPINE/HYOSC SUL/SCOPOLAMINE
	CHLORDIAZEPOXIDE HCL/METHSCOPOLAMINE NITRATE
	CHLORPHENIRAMIN TAN/PHENYLEPHRINE TAN/METHYLSCOPOLAMINE NIT
	CHLORPHENIRAMINE MAL/PHENYLEPHRINE HCL/CARBETAPENTANE CITR
	CHLORPHENIRAMINE MAL/PHENYLEPHRINE/D-METHORPHAN HB/ASPIRIN
	CHLORPHENIRAMINE MAL/PHENYLTOLOXAMINE CIT/PHENYLEPHRINE HCL
	CHLORPHENIRAMINE MAL/PSEUDOEPHEDRINE HCL/CHLOPHEDIANOL HCL
	CHLORPHENIRAMINE MALEATE
	CHLORPHENIRAMINE MALEATE/ATROPINE
	CHLORPHENIRAMINE MALEATE/CODEINE PHOSPHATE
	CHLORPHENIRAMINE MALEATE/CODEINE PHOSPHATE/ACETAMINOPHEN
	CHLORPHENIRAMINE MALEATE/CROMOLYN SODIUM
	CHLORPHENIRAMINE MALEATE/DEXTROMETHORPHAN HBR
	CHLORPHENIRAMINE MALEATE/DEXTROMETHORPHAN HBR/GUAIFENESIN
	CHLORPHENIRAMINE MALEATE/DEXTROMETHORPHAN/METHYLSCOPOLAMINE
	CHLORPHENIRAMINE MALEATE/EPINEPHRINE
	CHLORPHENIRAMINE MALEATE/GUAIFENESIN
	CHLORPHENIRAMINE MALEATE/METHSCOPOLAMINE NITRATE
	CHLORPHENIRAMINE MALEATE/PHENYLEPHRINE BITARTRATE/ASPIRIN
	CHLORPHENIRAMINE MALEATE/PHENYLEPHRINE HCL
	CHLORPHENIRAMINE MALEATE/PHENYLEPHRINE HCL/CHLOPHEDIANOL HCL
	CHLORPHENIRAMINE MALEATE/PHENYLEPHRINE HCL/CODEINE PHOSPHATE
	CHLORPHENIRAMINE MALEATE/PHENYLEPHRINE HCL/DEXTROMETHORPHAN
	CHLORPHENIRAMINE MALEATE/PHENYLEPHRINE HCL/IBUPROFEN
	CHLORPHENIRAMINE MALEATE/PHENYLEPHRINE HCL/METHYLSCOPOLAMN
	CHLORPHENIRAMINE MALEATE/PHENYLPROPANOLAMINE HCL
	CHLORPHENIRAMINE MALEATE/PSEUDOEPHEDRINE HCL
	CHLORPHENIRAMINE MALEATE/PSEUDOEPHEDRINE HCL/CODEINE
	CHLORPHENIRAMINE MALEATE/PSEUDOEPHEDRINE HCL/IBUPROFEN
	CHLORPHENIRAMINE MALEATE/PSEUDOEPHEDRINE/DEXTROMETHORPHAN
	CHLORPHENIRAMINE TANNATE
	CHLORPHENIRAMINE TANNATE/CARBETAPENTANE TANNATE
	CHLORPHENIRAMINE TANNATE/METHSCOPOLAMINE NITRATE
	CHLORPHENIRAMINE TANNATE/PSEUDOEPHEDRINE TANNATE
	CHLORPHENIRAMINE/DEXTROMETHORPHAN/ACETAMINOPHEN/GUAIFENESIN
	CHLORPHENIRAMINE/PHENYLEPHRINE/DEXTROMETHORPHAN/GUAIFENESIN
	CHLORPHENIRAMINE/PPSEUDOEPHEDRINE/DEXTROMETHORPHAN TANNATES
	CHLORPROMAZINE HCL
	CINNAMEDRINE HCL/ACETAMINOPHEN/PYRILAMINE/PAMABROM
	CLEMASTINE FUMARATE
	CLOMIPRAMINE HCL
	CLOZAPINE
	CODEINE PHOSPHATE/BROMODIPHENHYDRAMINE HCL
	CODEINE PHOSPHATE/PYRILAMINE MALEATE
	CODEINE POLISTIREX/CHLORPHENIRAMINE POLISTIREX
	DARIFENACIN HYDROBROMIDE
	DESIPRAMINE HCL
	DEXCHLORPHENIRAMINE MAL/PSEUDOEPHEDRINE/METHSCOPOLAMINE NIT
	DEXCHLORPHENIRAMINE MALEATE
	DEXCHLORPHENIRAMINE MALEATE/PHENYLEPHRINE HCL
	DEXCHLORPHENIRAMINE MALEATE/PHENYLEPHRINE HCL/CARB-PENTANE
	DEXCHLORPHENIRAMINE MALEATE/PHENYLEPHRINE HCL/CODEINE
	DEXCHLORPHENIRAMINE MALEATE/PHENYLEPHRINE/DEXTROMETHORPHAN
	DEXCHLORPHENIRAMINE MALEATE/PSEUDOEPHED/DEXTROMETHORPHAN HBR
	DEXCHLORPHENIRAMINE MALEATE/PSEUDOEPHEDRINE HCL
	DEXCHLORPHENIRAMINE MALEATE/PSEUDOEPHEDRINE SULFATE/GUAIFEN
	DEXCHLORPHENIRAMINE MALEATE/PSEUDOEPHEDRINE/CHLOPHEDIANOL
	DEXTROMETHORPHAN HBR/ACETAMINOPHEN/CHLORPHENIRAMINE MALEATE
	DEXTROMETHORPHAN HBR/ACETAMINOPHEN/DIPHENHYDRAMINE HCL
	DEXTROMETHORPHAN HBR/PHENYLEPHRINE HCL/PYRILAMINE
	DEXTROMETHORPHAN HBR/PHENYLEPHRINE/ACETAMINOPHEN/PYRILAMINE
	DEXTROMETHORPHAN HBR/PPA BIT/ACETAMINOPHEN/CHLORPHENIRAMINE
	DEXTROMETHORPHAN HBR/PPA/ACETAMINOPHEN/CHLORPHENIRAMINE
	DEXTROMETHORPHAN HBR/PPA/ACETAMINOPHEN/PYRILAMINE
	DEXTROMETHORPHAN HBR/SALICYLAMIDE/CHLORPHENIRAMINE/CAFFEINE
	DEXTROMETHORPHAN POLISTIREX/PSEUDOEPHED PL/CHLORPHENIRAMINE
	DEXTROMETHORPHAN TANNATE/P-EPHED TAN/DEXCHLORPHENIRAMINE
	DEXTROMETHORPHAN, PSEUDOEPHEDRINE, & PYRILAMINE TANNATES
	DEXTROMETHORPHAN/PHENYLEPHRINE/ACETAMINOPHEN/DIPHENHYDRAMINE
	DEXTROMETHORPHAN/PHENYLEPHRINE/DIPHENHYDRAMINE TANNATES
	DEXTROMETHORPHAN/PHENYLEPHRINE/PYRILAMINE/DEXCHLORPHENIRAMIN
	DICYCLOMINE HCL
	DIFENOXIN HCL/ATROPINE SULFATE
	DIHYDROCODEINE BITART/CHLORPHENIRAMINE MAL/PSEUDOEPHEDRINE
	DIPHENHYDRAMINE CITRATE
	DIPHENHYDRAMINE HCL
	DIPHENHYDRAMINE HCL IN 0.9 % SODIUM CHLORIDE
	DIPHENHYDRAMINE HCL/ALLANTOIN
	DIPHENHYDRAMINE HCL/BENZETHONIUM CHLORIDE/ZINC ACETATE
	DIPHENHYDRAMINE HCL/CALAMINE
	DIPHENHYDRAMINE HCL/CAMPHOR/CALAMINE
	DIPHENHYDRAMINE HCL/HYDROCORTISONE
	DIPHENHYDRAMINE HCL/MENTHOL
	DIPHENHYDRAMINE HCL/PHENYLEPHRINE HCL/ACETAMINOPHEN
	DIPHENHYDRAMINE HCL/PHENYLEPHRINE HCL/CODEINE PHOSPHATE
	DIPHENHYDRAMINE HCL/PHENYLEPHRINE HCL/DEXTROMETHORPHAN HBR
	DIPHENHYDRAMINE HCL/PHENYLEPHRINE/ACETAMINOPHEN/GUAIFENESIN
	DIPHENHYDRAMINE HCL/TRIPELENNAMINE HCL/MENTHOL
	DIPHENHYDRAMINE HCL/ZINC ACETATE
	DIPHENHYDRAMINE TANNATE
	DIPHENHYDRAMINE/PHENYLEPHRIN/DEXTROMETHORPH/ACETAMINOPHEN/GG
	DIPHENOXYLATE HCL/ATROPINE SULFATE
	DOXEPIN HCL
	EDROPHONIUM CHLORIDE/ATROPINE SULFATE
	FLAVOXATE HCL
	GUAIFEN/DEXTROMETH/PHENYLEPH/CHLORPHENIRAMIN/METHSCOPOLAMINE
	GUAIFENESIN/DEXTROMETHORPHAN HBR/PHENYLEPHRINE/PYRILAMINE
	GUAIFENESIN/DEXTROMETHORPHAN/CHLORPHENIRAMINE/SODIUM CITRATE
	GUAIFENESIN/DEXTROMETHORPHAN/PHENYLPROPANOLAMINE/PYRILAMINE
	GUAIFENESIN/EPHEDRINE/CHLORPHENIRAMINE/HYDRIODIC ACID
	GUAIFENESIN/PHENYLEPHRINE HCL/CHLORPHENIRAMINE
	GUAIFENESIN/PHENYLEPHRINE TANNATE/PYRILAMINE
	GUAIFENESIN/PSEUDOEPHEDRINE HCL/CHLORPHENIRAMINE
	HOMATROPINE HBR
	HOMATROPINE METHYLBROMIDE
	HYDROCODONE BIT/CHLORPHENIRAMINE/PSEUDOEPHEDRINE/GUAIFENESIN
	HYDROCODONE BITART/CHLORPHENIRAMINE MALEATE/PSEUDOEPHEDRINE
	HYDROCODONE BITARTRATE/CHLORPHENIRAMINE MALEATE
	HYDROCODONE BITARTRATE/HOMATROPINE
	HYDROCODONE BITARTRATE/HOMATROPINE METHYLBROMIDE
	HYDROCODONE POLISTIREX/CHLORPHENIRAMINE POLISTIREX
	HYDROCODONE TANNATE/CHLORPHENIRAMINE TANNATE
	HYDROXYZINE HCL
	HYDROXYZINE PAMOATE
	HYOSCYAMINE
	HYOSCYAMINE SULFATE
	HYOSCYAMINE SULFATE/PHENOBARBITAL
	HYOSCYAMINE SULFATE/PHENYLTOLOXAMINE CITRATE
	HYOSCYAMINE/CHASTE TREE/AMERICAN GINSENG
	IBUPROFEN/DIPHENHYDRAMINE CITRATE
	IBUPROFEN/DIPHENHYDRAMINE HCL
	IMIPRAMINE HCL
	IMIPRAMINE PAMOATE
	MAGNESIUM SALICYLATE/DIPHENHYDRAMINE HCL
	MECLIZINE HCL
	MEPERIDINE HCL/ATROPINE SULFATE
	MEPERIDINE HCL/PROMETHAZINE HCL
	METHENAMINE/METHYLENE BLUE/SALICYLATE/SODIUM/HYOSCYAMINE
	METHENAMINE/METHYLENE BLUE/SOD PHOS/P.SALICYLATE/HYOSCYAMINE
	METHENAMINE/SOD PHOSPH,MONOBASIC/METHYLENE BLUE/HYOSCYAMINE
	METHSCOPOLAMINE BROMIDE
	METHSCOPOLAMINE/L.ACIDOPHILUS/S.THERMOPHL/L.PARACASEI/BIFIDO
	METHYLSCOPOLAMINE NITRATE
	NAPHAZOLINE HCL/PHENYLEPHRINE HCL/PYRILAMINE
	NAPHAZOLINE HCL/PHENYLEPHRINE HCL/PYRILAMINE/MENTHOL
	NAPROXEN SODIUM/DIPHENHYDRAMINE HCL
	NORTRIPTYLINE HCL
	ORPHENADRINE CITRATE
	ORPHENADRINE CITRATE/ACETAMINOPHEN
	ORPHENADRINE CITRATE/ASPIRIN/CAFFEINE
	OXYBUTYNIN
	OXYBUTYNIN CHLORIDE
	PAROXETINE HCL
	PAROXETINE MESYLATE
	PERPHENAZINE
	PERPHENAZINE/AMITRIPTYLINE HCL
	PHENAZOPYRIDINE HCL/HYOSCYAMINE/BUTABARBITAL
	PHENOBARBITAL/HYOSCYAMINE SULF/ATROPINE SULF/SCOPOLAMINE HB
	PHENYLEPHRINE HCL/ACETAMINOPHEN/CHLORPHENIRAMINE
	PHENYLEPHRINE HCL/ACETAMINOPHEN/PYRILAMINE/CHLORPHENIRAMINE
	PHENYLEPHRINE HCL/CHLORPHENIRAMINE MALEATE/BELLAD ALK
	PHENYLEPHRINE HCL/CHLORPHENIRAMINE MALEATE/SCOPOLAMINE
	PHENYLEPHRINE HCL/CODEINE/ACETAMINOPHEN/CHLORPHENIRAMINE
	PHENYLEPHRINE HCL/CODEINE/CHLORPHENIRAMINE
	PHENYLEPHRINE HCL/CODEINE/CHLORPHENIRAMINE/POTASSIUM IODIDE
	PHENYLEPHRINE HCL/CODEINE/PYRILAMINE
	PHENYLEPHRINE HCL/DEXCHLORPHENIRAMINE MAL/METHSCOPOLAMINE
	PHENYLEPHRINE HCL/DIHYDROCODEINE BITARTRATE/CHLORPHENIRAMINE
	PHENYLEPHRINE HCL/DIPHENHYDRAMINE HCL
	PHENYLEPHRINE HCL/HYDROCODONE BITARTRATE/CHLORPHENIRAMINE
	PHENYLEPHRINE HCL/HYDROCODONE BITARTRATE/DEXCHLORPHENIRAMINE
	PHENYLEPHRINE HCL/HYDROCODONE BITARTRATE/DIPHENHYDRAMINE
	PHENYLEPHRINE HCL/HYDROCODONE BITARTRATE/PYRILAMINE
	PHENYLEPHRINE HCL/METHYLSCOPOLAMINE NITRATE
	PHENYLEPHRINE HCL/PHENYLPROPANOLAMINE HCL/CHLORPHENIRAMINE
	PHENYLEPHRINE HCL/PHENYLTOLOXAMINE/CHLORPHENIRAMINE
	PHENYLEPHRINE HCL/PPA/CHLORPHENIRAMINE/BELLADONNA ALKALOIDS
	PHENYLEPHRINE HCL/PPA/PHENYLTOLOXAMINE/CHLORPHENIRAMINE
	PHENYLEPHRINE HCL/PROMETHAZINE HCL
	PHENYLEPHRINE HCL/PYRILAMINE MAL/DIPERODON/BISMUTH SUBCARB
	PHENYLEPHRINE HCL/PYRILAMINE MALEATE
	PHENYLEPHRINE HCL/PYRILAMINE MALEATE/CHLORPHENIRAMINE
	PHENYLEPHRINE HCL/SCOPOLAMINE HYDROBROMIDE
	PHENYLEPHRINE TANNATE/CHLORPHENIRAMINE TANNATE
	PHENYLEPHRINE TANNATE/DIPHENHYDRAMINE TANNATE
	PHENYLEPHRINE TANNATE/HYDROCODONE TANNATE/DIPHENHYDRAMINE
	PHENYLEPHRINE TANNATE/PYRILAMINE MALEATE/DEXBROMPHEN TANNAT
	PHENYLEPHRINE TANNATE/PYRILAMINE TANNATE
	PHENYLEPHRINE TANNATE/PYRILAMINE TANNATE/CHLORPHENIRAMINE
	PHENYLEPHRINE, CHLORPHENIRAMINE, & METHSCOPOLAMINE TANNATES
	PHENYLEPHRINE/ACETAMINOPHEN/DIPHENHYDRAMINE/CHLORPHENIRAMINE
	PHENYLEPHRINE/CHLORPHENIRAMINE/METHSCOPOLAMINE/ZINC ACETATE
	PHENYLEPHRINE/HYDROCODONE BIT/ACETAMINOPHEN/CHLORPHENIRAMINE
	PHENYLEPHRINE/HYDROCODONE/DEXCHLORPHENIRAMINE TANNATES
	PHENYLEPHRINE/PHENYLEPHRINE&PYRILAMINE TANNATE/CHLORPHENIRMN
	PHENYLEPHRINE/PHENYLPROPANOL/DIHYDROCODEINE/CHLORPHENIRAMINE
	PHENYLEPHRINE/PSEUDOEPHED/HYDROCODONE/PYRILAMINE/CHLORPHENIR
	PHENYLPROPANOLAMINE BITARTRATE/ASPIRIN/CHLORPHENIRAMINE
	PHENYLPROPANOLAMINE HCL/ACETAMINOPHEN/CHLORPHENIRAMINE
	PHENYLPROPANOLAMINE HCL/ASPIRIN/CHLORPHENIRAMINE
	PHENYLPROPANOLAMINE HCL/ASPIRIN/CHLORPHENIRAMINE/CAFFEINE
	PHENYLPROPANOLAMINE HCL/ASPIRIN/DIPHENHYDRAMINE
	PHENYLPROPANOLAMINE HCL/CHLORPHENIRAMINE MALEATE/PHENINDA
	PHENYLPROPANOLAMINE HCL/CLEMASTINE FUMARATE
	PHENYLPROPANOLAMINE HCL/PYRILAMINE MALEATE/PHENIRAMINE
	PHENYLPROPANOLAMINE HCL/PYRILAMINE/PHENYLTOLOXAMINE/PHENIR
	PHENYLPROPANOLAMINE/ACETAMINOPHEN/CHLORPHENIRAMINE/CAFFEINE
	POT GUAIACO/DEXTROMETHORPHAN/PHENYLEPH/PYRILAMINE/CITRIC ACD
	PRALIDOXIME CHLORIDE/ATROPINE SULFATE
	PRAMOXINE HCL/DIPHENHYDRAMINE HCL
	PROCYCLIDINE HCL
	PROMAZINE HCL
	PROMETHAZINE HCL
	PROMETHAZINE HCL IN 0.9 % SODIUM CHLORIDE
	PROMETHAZINE HCL/CODEINE
	PROMETHAZINE HCL/DEXTROMETHORPHAN HBR
	PROMETHAZINE/PHENYLEPHRINE HCL/CODEINE
	PSEUDOEPHEDRINE HCL/ACETAMINOPHEN/CHLORPHENIRAMINE
	PSEUDOEPHEDRINE HCL/ACETAMINOPHEN/DEXCHLORPHENIRAMINE
	PSEUDOEPHEDRINE HCL/ACETAMINOPHEN/DIPHENHYDRAMINE
	PSEUDOEPHEDRINE HCL/ASPIRIN/CHLORPHENIRAMINE
	PSEUDOEPHEDRINE HCL/CARBINOXAMINE MALEATE/SCOPOLAMINE
	PSEUDOEPHEDRINE HCL/CHLORPHENIRAMINE MALEATE/BELLAD ALK
	PSEUDOEPHEDRINE HCL/CHLORPHENIRAMINE MALEATE/METHYLSCOPOLAMN
	PSEUDOEPHEDRINE HCL/CHLORPHENIRAMINE MALEATE/ZINC ACETATE
	PSEUDOEPHEDRINE HCL/CODEINE/CHLORPHENIRAMINE
	PSEUDOEPHEDRINE HCL/DIPHENHYDRAMINE CITRATE
	PSEUDOEPHEDRINE HCL/DIPHENHYDRAMINE HCL
	PSEUDOEPHEDRINE HCL/METHYLSCOPOLAMINE NITRATE
	PSEUDOEPHEDRINE HCL/PYRILAMINE MALEATE/PHENYLTOLOX/PHENIR
	PSEUDOEPHEDRINE POLISTIREX/CHLORPHENIRAMINE POLACRILEX
	PSEUDOEPHEDRINE POLISTIREX/CHLORPHENIRAMINE POLISTIREX
	PSEUDOEPHEDRINE TANNATE/DEXCHLORPHENIRAMINE TANNATE
	PSEUDOEPHEDRINE TANNATE/PYRILAMINE TANNATE
	PSEUDOEPHEDRINE/HYDROCODONE/CHLORPHENIRAMINE TANNATES
	PSEUDOEPHEDRINE/METHSCOPOLAMN/CHLORPHENIRAMINE/PHENYLEPHRINE
	PSEUDOEPHEDRINE/PYRILAMINE/DEXCHLORPHENIRAMINE TANNATES
	PYRILAMINE MALEATE
	PYRILAMINE MALEATE/BENZOCAINE/CALAMINE/ZINC OXIDE
	PYRILAMINE MALEATE/BENZOCAINE/CALAMINE/ZIRC OX/ZINC OXIDE
	PYRILAMINE MALEATE/BENZOCAINE/ZINC OXIDE
	PYRILAMINE MALEATE/CHLOPHEDIANOL HCL
	PYRILAMINE MALEATE/CHLOPHEDIANOL HCL/ACETAMINOPHEN
	PYRILAMINE MALEATE/DEXBROMPHENIRAMINE TANNATE
	PYRILAMINE MALEATE/DEXTROMETHORPHAN HBR
	PYRILAMINE MALEATE/ETHYL ALCOHOL/BENZOCAINE/METHYLBNZ
	PYRILAMINE MALEATE/PHENIRAMINE/CHLORPHENIR/PRAM/BENZETHON CL
	PYRILAMINE MALEATE/PHENYLEPHRINE HCL/CHLOPHEDIANOL HCL
	PYRILAMINE MALEATE/PHENYLEPHRINE HCL/CODEINE PHOSPHATE
	PYRILAMINE MALEATE/PHENYLEPHRINE HCL/DEXTROMETHORPHAN HBR
	PYRILAMINE MALEATE/PHENYLEPHRINE HCL/DIHYDROCODEINE BITART
	PYRILAMINE MALEATE/PHENYLTOLOXAMINE/PHENIRAMINE
	PYRILAMINE MALEATE/PSEUDOEPHEDRINE HCL
	PYRILAMINE MALEATE/PSEUDOEPHEDRINE HCL/CARBETAPENTANE CITRAT
	PYRILAMINE MALEATE/PSEUDOEPHEDRINE HCL/CODEINE PHOSPHATE
	PYRILAMINE MALEATE/PSEUDOEPHEDRINE HCL/DEXTROMETHORPHAN HBR
	PYRILAMINE TANNATE
	PYRILAMINE/PHENIRAMINE/CHLORPHENIRAMINE/HYDROCORTISONE
	SCOPOLAMINE
	SCOPOLAMINE HYDROBROMIDE
	THEOPHYLLINE/EPHEDRINE/HYDROXYZINE
	TOLTERODINE TARTRATE
	TRIFLUOPERAZINE HCL
	TRIFLUPROMAZINE HCL
	TRIHEXYPHENIDYL HCL
	TRIMIPRAMINE MALEATE
Aortic aneurysm
This event measure was defined as occurring when any of the following criteria were met:
	The occurrence of Outpatient with the following attributes:
	ICD-9 Diagnosis Code (any position) is any of: { “441”, “441.0”, “441.00”, “441.01”, “441.02”, “441.03”, “441.1”, “441.2”, “441.3”, “441.4”, “441.5”, “441.6”, “441.7”, “441.9” }
	441 - AORTIC ANEURYSM AND DISSECTION
	441.0 - DISSECTION OF AORTA
	441.00 - DISSECTION OF AORTA ANEURYSM UNSPECIFIED SITE
	441.01 - DISSECTION OF AORTA THORACIC
	441.02 - DISSECTION OF AORTA ABDOMINAL
	441.03 - DISSECTION OF AORTA THORACOABDOMINAL
	441.1 - THORACIC ANEURYSM RUPTURED
	441.2 - THORACIC ANEURYSM WITHOUT RUPTURE
	441.3 - ABDOMINAL ANEURYSM RUPTURED
	441.4 - ABDOMINAL ANEURYSM WITHOUT RUPTURE
	441.5 - AORTIC ANEURYSM OF UNSPECIFIED SITE RUPTURED
	441.6 - THORACOABDOMINAL ANEURYSM RUPTURED
	441.7 - THORACOABDOMINAL ANEURYSM WITHOUT RUPTURE
	441.9 - AORTIC ANEURYSM OF UNSPECIFIED SITE WITHOUT RUPTURE
	The occurrence of Inpatient with the following attributes:
	ICD-9 Diagnosis Code (any position) is any of: { “441”, “441.0”, “441.00”, “441.01”, “441.02”, “441.03”, “441.1”, “441.2”, “441.3”, “441.4”, “441.5”, “441.6”, “441.7”, “441.9” }
	441 - AORTIC ANEURYSM AND DISSECTION
	441.0 - DISSECTION OF AORTA
	441.00 - DISSECTION OF AORTA ANEURYSM UNSPECIFIED SITE
	441.01 - DISSECTION OF AORTA THORACIC
	441.02 - DISSECTION OF AORTA ABDOMINAL
	441.03 - DISSECTION OF AORTA THORACOABDOMINAL
	441.1 - THORACIC ANEURYSM RUPTURED
	441.2 - THORACIC ANEURYSM WITHOUT RUPTURE
	441.3 - ABDOMINAL ANEURYSM RUPTURED
	441.4 - ABDOMINAL ANEURYSM WITHOUT RUPTURE
	441.5 - AORTIC ANEURYSM OF UNSPECIFIED SITE RUPTURED
	441.6 - THORACOABDOMINAL ANEURYSM RUPTURED
	441.7 - THORACOABDOMINAL ANEURYSM WITHOUT RUPTURE
	441.9 - AORTIC ANEURYSM OF UNSPECIFIED SITE WITHOUT RUPTURE
	The occurrence of Carrier Claims Line with the following attributes:
	ICD-9 Diagnosis Code is any of: { “441”, “441.0”, “441.00”, “441.01”, “441.02”, “441.03”, “441.1”, “441.2”, “441.3”, “441.4”, “441.5”, “441.6”, “441.7”, “441.9” }
	441 - AORTIC ANEURYSM AND DISSECTION
	441.0 - DISSECTION OF AORTA
	441.00 - DISSECTION OF AORTA ANEURYSM UNSPECIFIED SITE
	441.01 - DISSECTION OF AORTA THORACIC
	441.02 - DISSECTION OF AORTA ABDOMINAL
	441.03 - DISSECTION OF AORTA THORACOABDOMINAL
	441.1 - THORACIC ANEURYSM RUPTURED
	441.2 - THORACIC ANEURYSM WITHOUT RUPTURE
	441.3 - ABDOMINAL ANEURYSM RUPTURED
	441.4 - ABDOMINAL ANEURYSM WITHOUT RUPTURE
	441.5 - AORTIC ANEURYSM OF UNSPECIFIED SITE RUPTURED
	441.6 - THORACOABDOMINAL ANEURYSM RUPTURED
	441.7 - THORACOABDOMINAL ANEURYSM WITHOUT RUPTURE
	441.9 - AORTIC ANEURYSM OF UNSPECIFIED SITE WITHOUT RUPTURE
Arr_syncope_pacemaker
This measure creates a logical OR of events, and identifies all occurrences of one or more specified events:
	Atrial fibrillation
	Other cardiac dysrhythmia
	Syncope
	Pacemaker
Atherosclerosis
This event measure was defined as occurring when any of the following criteria were met:
	The occurrence of Outpatient with the following attributes:
	ICD-9 Diagnosis Code (any position) is any of: { “414.0”, “414.00”, “414.01”, “414.02”, “414.03”, “414.04”, “414.05”, “414.06”, “414.07”, “414.3”, “414.4” }
	414.0 - CORONARY ATHEROSCLEROSIS
	414.00 - CORONARY ATHEROSCLEROSIS OF UNSPECIFIED TYPE OF VESSEL NATIVE OR GRAFT
	414.01 - CORONARY ATHEROSCLEROSIS OF NATIVE CORONARY ARTERY
	414.02 - CORONARY ATHEROSCLEROSIS OF AUTOLOGOUS VEIN BYPASS GRAFT
	414.03 - CORONARY ATHEROSCLEROSIS OF NONAUTOLOGOUS BIOLOGICAL BYPASS GRAFT
	414.04 - CORONARY ATHEROSCLEROSIS OF ARTERY BYPASS GRAFT
	414.05 - CORONARY ATHEROSCLEROSIS OF UNSPECIFIED BYPASS GRAFT
	414.06 - CORONARY ATHEROSCLEROSIS OF NATIVE CORONARY ARTERY OF TRANSPLANTED HEART
	414.07 - CORONARY ATHEROSCLEROSIS OF BYPASS GRAFT (ARTERY) (VEIN) OF TRANSPLANTED HEART
	414.3 - CORONARY ATHEROSCLEROSIS DUE TO LIPID RICH PLAQUE
	414.4 - CORONARY ATHEROSCLEROSIS DUE TO CALCIFIED CORONARY LESION
	The occurrence of Inpatient with the following attributes:
	ICD-9 Diagnosis Code (any position) is any of: { “414.0”, “414.00”, “414.01”, “414.02”, “414.03”, “414.04”, “414.05”, “414.06”, “414.07”, “414.3”, “414.4” }
	414.0 - CORONARY ATHEROSCLEROSIS
	414.00 - CORONARY ATHEROSCLEROSIS OF UNSPECIFIED TYPE OF VESSEL NATIVE OR GRAFT
	414.01 - CORONARY ATHEROSCLEROSIS OF NATIVE CORONARY ARTERY
	414.02 - CORONARY ATHEROSCLEROSIS OF AUTOLOGOUS VEIN BYPASS GRAFT
	414.03 - CORONARY ATHEROSCLEROSIS OF NONAUTOLOGOUS BIOLOGICAL BYPASS GRAFT
	414.04 - CORONARY ATHEROSCLEROSIS OF ARTERY BYPASS GRAFT
	414.05 - CORONARY ATHEROSCLEROSIS OF UNSPECIFIED BYPASS GRAFT
	414.06 - CORONARY ATHEROSCLEROSIS OF NATIVE CORONARY ARTERY OF TRANSPLANTED HEART
	414.07 - CORONARY ATHEROSCLEROSIS OF BYPASS GRAFT (ARTERY) (VEIN) OF TRANSPLANTED HEART
	414.3 - CORONARY ATHEROSCLEROSIS DUE TO LIPID RICH PLAQUE
	414.4 - CORONARY ATHEROSCLEROSIS DUE TO CALCIFIED CORONARY LESION
	The occurrence of Carrier Claims Line with the following attributes:
	ICD-9 Diagnosis Code is any of: { “414.0”, “414.00”, “414.01”, “414.02”, “414.03”, “414.04”, “414.05”, “414.06”, “414.07”, “414.3”, “414.4” }
	414.0 - CORONARY ATHEROSCLEROSIS
	414.00 - CORONARY ATHEROSCLEROSIS OF UNSPECIFIED TYPE OF VESSEL NATIVE OR GRAFT
	414.01 - CORONARY ATHEROSCLEROSIS OF NATIVE CORONARY ARTERY
	414.02 - CORONARY ATHEROSCLEROSIS OF AUTOLOGOUS VEIN BYPASS GRAFT
	414.03 - CORONARY ATHEROSCLEROSIS OF NONAUTOLOGOUS BIOLOGICAL BYPASS GRAFT
	414.04 - CORONARY ATHEROSCLEROSIS OF ARTERY BYPASS GRAFT
	414.05 - CORONARY ATHEROSCLEROSIS OF UNSPECIFIED BYPASS GRAFT
	414.06 - CORONARY ATHEROSCLEROSIS OF NATIVE CORONARY ARTERY OF TRANSPLANTED HEART
	414.07 - CORONARY ATHEROSCLEROSIS OF BYPASS GRAFT (ARTERY) (VEIN) OF TRANSPLANTED HEART
	414.3 - CORONARY ATHEROSCLEROSIS DUE TO LIPID RICH PLAQUE
	414.4 - CORONARY ATHEROSCLEROSIS DUE TO CALCIFIED CORONARY LESION
Blood testing
This event measure was defined as occurring when any of the following criteria were met:
	The occurrence of Outpatient with the following attributes:
	HCPCS Procedure Code (any position) is any of: { “80047”, “80048”, “80050”, “80051”, “80053”, “80055”, “80058”, “80059”, “80061”, “80069”, “80072”, “80074”, “80076”, “82000”, “82003”, “82009”, “82010”, “82013”, “82016”, “82017”, “82024”, “82030”, “82040”, “82042”, “82043”, “82044”, “82045”, “82055”, “82075”, “82085”, “82088”, “82101”, “82103”, “82104”, “82105”, “82106”, “82107”, “82108”, “82120”,…
	80047 - Basic metabolic panel (Calcium, ionized) This panel must include the following: Calcium, ionized (82330) Carbon dioxide (82374) Chloride (82435) Creatinine (82565) Glucose (82947) Potassium (84132) Sodium (84295) Urea Nitrogen (BUN) (84520) / Basic metabolic panel (Calcium, ionized) This panel must include the following: Calcium, ionized (82330) Carbon dioxide (bicarbonate) (82374) Chlori…
	80048 - Basic metabolic panel (Calcium, total) This panel must include the following: Calcium (82310) Carbon dioxide (82374) Chloride (82435) Creatinine (82565) Glucose (82947) Potassium (84132) Sodium (84295) Urea nitrogen (BUN) (84520) / Basic metabolic panel (Calcium, total) This panel must include the following: Calcium, total (82310) Carbon dioxide (bicarbonate) (82374) Chloride (82435) Crea…
	80050 - General health panel This panel must include the following: Comprehensive metabolic panel (80053) Blood count, complete (CBC), automated and automated differential WBC count (85025 or 85027 and 85004) OR Blood count, complete (CBC), automated (85027) and appropriate manual differential WBC count (85007 or 85009) Thyroid stimulating hormone (TSH) (84443) / General health panel This panel m…
	80051 - Electrolyte panel This panel must include the following: Carbon dioxide (82374) Chloride (82435) Potassium (84132) Sodium (84295) / Electrolyte panel This panel must include the following: Carbon dioxide (82374), Chloride (82435), Potassium (84132), Sodium (84295) / Electrolyte panel This panel must include the following: Carbon dioxide (bicarbonate) (82374) Chloride (82435) Potassium (84…
	80053 - Comprehensive metabolic panel This panel must include the following: Albumin (82040) Bilirubin, total (82247) Calcium (82310) Carbon dioxide (bicarbonate) (82374) Chloride (82435) Creatinine (82565) Glucose (82947) Phosphatase, alkaline (84075) Potassium (84132) Protein, total (84155) Sodium (84295) Transferase, alanine amino (ALT) (SGPT) (84460) Transferase, aspartate amino (AST) (SGOT) …
	80055 - Obstetric panel This panel must include the following: Blood count, complete (CBC), automated and automated differential WBC count (85025 or 85027 and 85004) OR Blood count, complete (CBC), automated (85027) and appropriate manual differential WBC count (85007 or 85009) Hepatitis B surface antigen (HBsAg) (87340) Antibody, rubella (86762) Syphilis test, non-treponemal antibody; qualitativ…
	80058 - Descriptor not available
	80059 - Descriptor not available
	80061 - Lipid panel This panel must include the following: Cholesterol, serum, total (82465) Lipoprotein, direct measurement, high density cholesterol (HDL cholesterol) (83718) Triglycerides (84478) / Lipid panel This panel must include the following: Cholesterol, serum, total (82465), Lipoprotein, direct measurement, high density cholesterol (HDL cholesterol) (83718), Triglycerides (84478)
	80069 - Renal function panel This panel must include the following: Albumin (82040) Calcium (82310) Carbon dioxide (bicarbonate) (82374) Chloride (82435) Creatinine (82565) Glucose (82947) Phosphorus inorganic (phosphate) (84100) Potassium (84132) Sodium (84295) Urea nitrogen (BUN) (84520) / Renal function panel This panel must include the following: Albumin (82040) Calcium, total (82310) Carbon …
	80072 - Arthritis panel This panel must include the following: Uric acid, blood, chemical (84550) Sedimentation rate, erythrocyte, non-automated (85651) Fluorescent noninfectious agent, screen, each antibody (86255) Rheumatoid factor, qualitative (86430)
	80074 - Acute hepatitis panel This panel must include the following: Hepatitis A antibody (HAAb), IgM antibody (86709) Hepatitis B core antibody (HBcAb), IgM antibody (86705) Hepatitis B surface antigen (HBsAg) (87340) Hepatitis C antibody (86803) / Acute hepatitis panel This panel must include the following: Hepatitis A antibody (HAAb), IgM antibody (86709), Hepatitis B core antibody (HBcAb), Ig…
	80076 - Hepatic function panel This panel must include the following: Albumin (82040) Bilirubin, total (82247) Bilirubin, direct (82248) Phosphatase, alkaline (84075) Protein, total (84155) Transferase, alanine amino (ALT) (SGPT) (84460) Transferase, aspartate amino (AST) (SGOT) (84450) / Hepatic function panel This panel must include the following: Albumin (82040), Bilirubin, total (82247), Bili…
	82000 - Acetaldehyde, blood
	82003 - Acetaminophen
	82009 - Acetone or other ketone bodies, serum; qualitative / Ketone body(s) (eg, acetone, acetoacetic acid, beta-hydroxybutyrate); qualitative
	82010 - Acetone or other ketone bodies, serum; quantitative / Ketone body(s) (eg, acetone, acetoacetic acid, beta-hydroxybutyrate); quantitative
	82013 - Acetylcholinesterase
	82016 - Acylcarnitines; qualitative, each specimen
	82017 - Acylcarnitines; quantitative, each specimen
	82024 - Adrenocorticotropic hormone (ACTH)
	82030 - Adenosine, 5-monophosphate, cyclic (cyclic AMP)
	82040 - Albumin; serum / Albumin; serum, plasma or whole blood
	82042 - Albumin; urine or other source, quantitative, each specimen / Albumin; urine, quantitative
	82043 - Albumin; urine, microalbumin, quantitative
	82044 - Albumin; urine, microalbumin, semiquantitative (eg, reagent strip assay)
	82045 - Albumin; ischemia modified
	82055 - Alcohol (ethanol); any specimen except breath
	82075 - Alcohol (ethanol), breath / Alcohol (ethanol); breath
	82085 - Aldolase
	82088 - Aldosterone
	82101 - Alkaloids, urine, quantitative
	82103 - Alpha-1-antitrypsin; total
	82104 - Alpha-1-antitrypsin; phenotype
	82105 - Alpha-fetoprotein (AFP); serum / Alpha-fetoprotein; serum
	82106 - Alpha-fetoprotein (AFP); amniotic fluid / Alpha-fetoprotein; amniotic fluid
	82107 - Alpha-fetoprotein (AFP); AFP-L3 fraction isoform and total AFP (including ratio)
	82108 - Aluminum
	82120 - Amines, vaginal fluid, qualitative
	82127 - Amino acids; single, qualitative, each specimen
	82128 - Amino acids; multiple, qualitative, each specimen
	82130 - Descriptor not available
	82131 - Amino acids; single, quantitative, each specimen
	82135 - Aminolevulinic acid, delta (ALA)
	82136 - Amino acids, 2 to 5 amino acids, quantitative, each specimen
	82139 - Amino acids, 6 or more amino acids, quantitative, each specimen
	82140 - Ammonia
	82143 - Amniotic fluid scan (spectrophotometric)
	82145 - Amphetamine or methamphetamine
	82150 - Amylase
	82154 - Androstanediol glucuronide
	82157 - Androstenedione
	82160 - Androsterone
	82163 - Angiotensin II
	82164 - Angiotensin I - converting enzyme (ACE)
	82172 - Apolipoprotein, each
	82175 - Arsenic
	82180 - Ascorbic acid (Vitamin C), blood
	82190 - Atomic absorption spectros, each analyte
	82205 - Barbiturates, not elsewhere specified
	82232 - Beta-2 microglobulin
	82239 - Bile acids; total
	82240 - Bile acids; cholylglycine
	82247 - Bilirubin; total
	82248 - Bilirubin; direct
	82250 - Descriptor not available
	82251 - Bilirubin; total AND direct
	82252 - Bilirubin; feces, qualitative
	82261 - Biotinidase, each specimen
	82270 - Blood, occult, by peroxidase activity (eg, guaiac), qualitative; feces, 1-3 simultaneous determinations / Blood, occult, by peroxidase activity (eg, guaiac), qualitative; feces, consecutive collected specimens with single determination, for colorectal neoplasm screening (ie, patient was provided 3 cards or single triple card for consecutive collection) / Blood, occult, by peroxidase activ…
	82271 - Blood, occult, by peroxidase activity (eg, guaiac), qualitative; other sources
	82272 - Blood, occult, by peroxidase activity (eg, guaiac), qualitative, feces, 1-3 simultaneous determinations, performed for other than colorectal neoplasm screening / Blood, occult, by peroxidase activity (eg, guaiac), qualitative, feces, single specimen (eg, from digital rectal exam)
	82273 - Blood, occult, by peroxidase activity (eg, guaiac), qualitative; other sources / Blood, occult, by peroxidase activity (eg, guaiac); other sources, qualitative / Blood, occult; other sources, qualitative
	82274 - Blood, occult, by fecal hemoglobin determination by immunoassay, qualitative, feces, 1-3 simultaneous determinations
	82286 - Bradykinin
	82300 - Cadmium
	82306 - Calcifediol (25-OH Vitamin D-3) / Vitamin D; 25 hydroxy, includes fraction(s), if performed
	82307 - Calciferol (Vitamin D)
	82308 - Calcitonin
	82310 - Calcium; total
	82330 - Calcium; ionized
	82331 - Calcium; after calcium infusion test
	82340 - Calcium; urine quantitative, timed specimen
	82355 - Calculus (stone); qualitative analysis / Calculus; qualitative analysis
	82360 - Calculus (stone); quantitative analysis, chemical / Calculus; quantitative analysis, chemical
	82365 - Calculus (stone); infrared spectros / Calculus; infrared spectros
	82370 - Calculus (stone); x-ray diffraction / Calculus; X-ray diffraction
	82373 - Carbohydrate deficient transferrin
	82374 - Carbon dioxide (bicarbonate)
	82375 - Carbon monoxide (carboxyhemoglobin); quantitative / Carbon monoxide, (carboxyhemoglobin); quantitative / Carboxyhemoglobin; quantitative
	82376 - Carbon monoxide (carboxyhemoglobin); qualitative / Carbon monoxide, (carboxyhemoglobin); qualitative / Carboxyhemoglobin; qualitative
	82378 - Carcinoembryonic antigen (CEA)
	82379 - Carnitine (total and free), quantitative, each specimen
	82380 - Carotene
	82382 - Catecholamines; total urine
	82383 - Catecholamines; blood
	82384 - Catecholamines; fractionated
	82387 - Cathepsin-D
	82390 - Ceruloplasmin
	82397 - Chemiluminescent assay
	82415 - Chloramphenicol
	82435 - Chloride; blood
	82436 - Chloride; urine
	82438 - Chloride; other source
	82441 - Chlorinated hydrocarbons, screen
	82465 - Cholesterol, serum or whole blood, total / Cholesterol, serum, total
	82480 - Cholinesterase; serum
	82482 - Cholinesterase; RBC
	82485 - Chondroitin B sulfate, quantitative
	82486 - Chromatography, qualitative; column (eg, gas liquid or HPLC), analyte not elsewhere specified
	82487 - Chromatography, qualitative; paper, 1-dimensional, analyte not elsewhere specified
	82488 - Chromatography, qualitative; paper, 2-dimensional, analyte not elsewhere specified
	82489 - Chromatography, qualitative; thin layer, analyte not elsewhere specified
	82491 - Chromatography, quantitative, column (eg, gas liquid or HPLC); single analyte not elsewhere specified, single stationary and mobile phase
	82492 - Chromatography, quantitative, column (eg, gas liquid or HPLC); multiple analytes, single stationary and mobile phase
	82495 - Chromium
	82507 - Citrate
	82520 - Cocaine or metabolite
	82523 - Collagen cross links, any method
	82525 - Copper
	82528 - Corticosterone
	82530 - Cortisol; free
	82533 - Cortisol; total
	82540 - Creatine
	82541 - Column chromatography/mass spectometry (eg, GC/MS, or HPLC/MS), analyte not elsewhere specified; qualitative, single stationary and mobile phase / Column chromatography/mass spectrometry (eg, GC/MS, or HPLC/MS), analyte not elsewhere specified; qualitative, single stationary and mobile phase / Column chromatography/mass spectrometry (eg, GC/MS, or HPLC/MS), non-drug analyte not elsewhere …
	82542 - Column chromatography/mass spectometry (eg, GC/MS, or HPLC/MS), analyte not elsewhere specified; quantitative, single stationary and mobile phase / Column chromatography/mass spectrometry (eg, GC/MS, or HPLC/MS), analyte not elsewhere specified; quantitative, single stationary and mobile phase / Column chromatography/mass spectrometry (eg, GC/MS, or HPLC/MS), non-drug analyte not elsewher…
	82543 - Column chromatography/mass spectometry (eg, GC/MS, or HPLC/MS), analyte not elsewhere specified; stable isotope dilution, single analyte, quantitative, single stationary and mobile phase / Column chromatography/mass spectrometry (eg, GC/MS, or HPLC/MS), analyte not elsewhere specified; stable isotope dilution, single analyte, quantitative, single stationary and mobile phase / Column chrom…
	82544 - Column chromatography/mass spectometry (eg, GC/MS, or HPLC/MS), analyte not elsewhere specified; stable isotope dilution, multiple analytes, quantitative, single stationary and mobile phase / Column chromatography/mass spectrometry (eg, GC/MS, or HPLC/MS), analyte not elsewhere specified; stable isotope dilution, multiple analytes, quantitative, single stationary and mobile phase / Column…
	82550 - Creatine kinase (CK), (CPK); total
	82552 - Creatine kinase (CK), (CPK); isoenzymes
	82553 - Creatine kinase (CK), (CPK); MB fraction only
	82554 - Creatine kinase (CK), (CPK); isoforms
	82565 - Creatinine; blood
	82570 - Creatinine; other source
	82575 - Creatinine; clearance
	82585 - Cryofibrinogen
	82595 - Cryoglobulin / Cryoglobulin, qualitative or semi-quantitative (eg, cryocrit)
	82600 - Cyanide
	82607 - Cyanocobalamin (Vitamin B-12) / Cyanocobalamin (Vitamin B-12);
	82608 - Cyanocobalamin (Vitamin B-12); unsaturated binding capacity
	82610 - Cystatin C
	82615 - Cystine and homocystine, urine, qualitative
	82626 - Dehydroepiandrosterone (DHEA)
	82627 - Dehydroepiandrosterone-sulfate (DHEA-S)
	82633 - Desoxycorticosterone, 11-
	82634 - Deoxycortisol, 11-
	82638 - Dibucaine number
	82646 - Dihydrocodeinone
	82649 - Dihydromorphinone
	82651 - Dihydrotestosterone (DHT)
	82652 - Dihydroxyvitamin D, 1, 25- / Dihydroxyvitamin D, 1,25- / Vitamin D; 1, 25 dihydroxy, includes fraction(s), if performed
	82654 - Dimethadione
	82656 - Elastase, pancreatic (EL-1), fecal, qualitative or semi-quantitative
	82657 - Enzyme activity in blood cells, cultured cells, or tissue, not elsewhere specified; nonradioactive substrate, each specimen
	82658 - Enzyme activity in blood cells, cultured cells, or tissue, not elsewhere specified; radioactive substrate, each specimen
	82664 - Electrophoretic technique, not elsewhere specified
	82666 - Epiandrosterone
	82668 - Erythropoietin
	82670 - Estradiol
	82671 - Estrogens; fractionated
	82672 - Estrogens; total
	82677 - Estriol
	82679 - Estrone
	82690 - Ethchlorvynol
	82693 - Ethylene glycol
	82696 - Etiocholanolone
	82705 - Fat or lipids, feces; qualitative
	82710 - Fat or lipids, feces; quantitative
	82715 - Fat differential, feces, quantitative
	82725 - Fatty acids, nonesterified
	82726 - Very long chain fatty acids
	82728 - Ferritin
	82731 - Fetal fibronectin, cervicovaginal secretions, semi-quantitative
	82735 - Fluoride
	82742 - Flurazepam
	82746 - Folic acid; serum
	82747 - Folic acid; RBC
	82757 - Fructose, semen
	82759 - Galactokinase, RBC
	82760 - Galactose
	82775 - Galactose-1-phosphate uridyl transferase; quantitative
	82776 - Galactose-1-phosphate uridyl transferase; screen
	82777 - Galectin-3
	82784 - Gammaglobulin (immunoglobulin); IgA, IgD, IgG, IgM, each / Gammaglobulin; IgA, IgD, IgG, IgM, each
	82785 - Gammaglobulin (immunoglobulin); IgE / Gammaglobulin; IgE
	82787 - Gammaglobulin (immunoglobulin); immunoglobulin subclasses (eg, IgG1, 2, 3, or 4), each / Gammaglobulin; immunoglobulin subclasses (IgG1, 2, 3, or 4), each / Gammaglobulin; immunoglobulin subclasses, (IgG1, 2, 3, and 4) / Gammaglobulin; immunoglobulin subclasses, (IgG1, 2, 3, or 4), each
	82800 - Gases, blood, pH only
	82803 - Gases, blood, any combination of pH, pCO2, pO2, CO2, HCO3 (including calculated O2 saturation) / Gases, blood, any combination of pH, pCO2, pO2, CO2, HCO3 (including calculated O2 saturation);
	82805 - Gases, blood, any combination of pH, pCO2, pO2, CO2, HCO3 (including calculated O2 saturation); with O2 saturation, by direct measurement, except pulse oximetry
	82810 - Gases, blood, O2 saturation only, by direct measurement, except pulse oximetry
	82820 - Hemoglobin-oxygen affinity (pO2 for 50% hemoglobin saturation with oxygen)
	82926 - Gastric acid, free and total, each specimen
	82928 - Gastric acid, free or total, each specimen / Gastric acid, free or total; each specimen
	82930 - Gastric acid analysis, includes pH if performed, each specimen
	82938 - Gastrin after secretin stimulation
	82941 - Gastrin
	82943 - Glucagon
	82945 - Glucose, body fluid, other than blood
	82946 - Glucagon tolerance test
	82947 - Glucose; quantitative / Glucose; quantitative, blood (except reagent strip)
	82948 - Glucose; blood, reagent strip
	82950 - Glucose; post glucose dose (includes glucose)
	82951 - Glucose; tolerance test (GTT), 3 specimens (includes glucose) / Glucose; tolerance test (GTT), three specimens (includes glucose)
	82952 - Glucose; tolerance test, each additional beyond 3 specimens / Glucose; tolerance test, each additional beyond 3 specimens (List separately in addition to code for primary procedure) / Glucose; tolerance test, each additional beyond three specimens
	82953 - Glucose; tolbutamide tolerance test
	82955 - Glucose-6-phosphate dehydrogenase (G6PD); quantitative
	82960 - Glucose-6-phosphate dehydrogenase (G6PD); screen
	82962 - Glucose, blood by glucose monitoring device(s) cleared by the FDA specifically for home use
	82963 - Glucosidase, beta
	82965 - Glutamate dehydrogenase
	82975 - Glutamine (glutamic acid amide)
	82977 - Glutamyltransferase, gamma (GGT)
	82978 - Glutathione
	82979 - Glutathione reductase, RBC
	82980 - Glutethimide
	82985 - Glycated protein
	83001 - Gonadotropin; follicle stimulating hormone (FSH)
	83002 - Gonadotropin; luteinizing hormone (LH)
	83003 - Growth hormone, human (HGH) (somatotropin)
	83006 - Growth stimulation expressed gene 2 (ST2, Interleukin 1 receptor like-1)
	83008 - Guanosine monophosphate (GMP), cyclic
	83009 - Helicobacter pylori, blood test analysis for urease activity, non-radioactive isotope (eg, C-13)
	83010 - Haptoglobin; quantitative
	83012 - Haptoglobin; phenotypes
	83013 - Helicobacter pylori, breath test analysis (mass spectrometry); / Helicobacter pylori; analysis for urease activity (mass spectrometry) / Helicobacter pylori; analysis for urease activity, non-radioactive isotope / Helicobacter pylori; breath test analysis for urease activity, non-radioactive isotope (eg, C-13)
	83014 - Helicobacter pylori, breath test analysis (mass spectrometry); drug administration and sample collection / Helicobacter pylori; drug administration / Helicobacter pylori; drug administration and sample collection
	83015 - Heavy metal (arsenic, barium, beryllium, bismuth, antimony, mercury); screen / Heavy metal (eg, arsenic, barium, beryllium, bismuth, antimony, mercury); screen
	83018 - Heavy metal (arsenic, barium, beryllium, bismuth, antimony, mercury); quantitative, each / Heavy metal (eg, arsenic, barium, beryllium, bismuth, antimony, mercury); quantitative, each
	83019 - Descriptor not available
	83020 - Hemoglobin fractionation and quantitation; electrophoresis (eg, A2, S, C, and/or F)
	83021 - Hemoglobin fractionation and quantitation; chromatography (eg, A2, S, C, and/or F) / Hemoglobin fractionation and quantitation; chromotography (eg, A2, S, C, and/or F)
	83026 - Hemoglobin; by copper sulfate method, non-automated
	83030 - Hemoglobin; F (fetal), chemical
	83033 - Hemoglobin; F (fetal), qualitative / Hemoglobin; F (fetal), qualitative (APT) test, fecal
	83036 - Hemoglobin; glycated / Hemoglobin; glycosylated (A1C)
	83037 - Hemoglobin; glycosylated (A1C) by device cleared by FDA for home use
	83045 - Hemoglobin; methemoglobin, qualitative
	83050 - Hemoglobin; methemoglobin, quantitative
	83051 - Hemoglobin; plasma
	83055 - Hemoglobin; sulfhemoglobin, qualitative
	83060 - Hemoglobin; sulfhemoglobin, quantitative
	83065 - Hemoglobin; thermolabile
	83068 - Hemoglobin; unstable, screen
	83069 - Hemoglobin; urine
	83070 - Hemosiderin, qualitative / Hemosiderin; qualitative
	83071 - Hemosiderin; quantitative
	83080 - b-Hexosaminidase, each assay
	83088 - Histamine
	83090 - Homocysteine / Homocystine
	83150 - Homovanillic acid (HVA)
	83491 - Hydroxycorticosteroids, 17- (17-OHCS) / Hydroxycorticosteroids, 17-(17-OHCS)
	83497 - Hydroxyindolacetic acid, 5-(HIAA)
	83498 - Hydroxyprogesterone, 17-d
	83499 - Hydroxyprogesterone, 20-
	83500 - Hydroxyproline; free
	83505 - Hydroxyproline; total
	83516 - Immunoassay for analyte other than infectious agent antibody or infectious agent antigen, qualitative or semiquantitative; multiple step method / Immunoassay for analyte other than infectious agent antibody or infectious agent antigen; qualitative or semiquantitative, multiple step method
	83518 - Immunoassay for analyte other than infectious agent antibody or infectious agent antigen, qualitative or semiquantitative; single step method (eg, reagent strip) / Immunoassay for analyte other than infectious agent antibody or infectious agent antigen; qualitative or semiquantitative, single step method (eg, reagent strip)
	83519 - Immunoassay for analyte other than infectious agent antibody or infectious agent antigen; quantitative, by radioimmunoassay (eg, RIA) / Immunoassay, analyte, quantitative; by radiopharmaceutical technique (eg, RIA)
	83520 - Immunoassay for analyte other than infectious agent antibody or infectious agent antigen; quantitative, not otherwise specified / Immunoassay, analyte, quantitative; not otherwise specified
	83525 - Insulin; total
	83527 - Insulin; free
	83528 - Intrinsic factor
	83540 - Iron
	83550 - Iron binding capacity
	83570 - Isocitric dehydrogenase (IDH)
	83582 - Ketogenic steroids, fractionation
	83586 - Ketosteroids, 17- (17-KS); total
	83593 - Ketosteroids, 17- (17-KS); fractionation
	83605 - Lactate (lactic acid)
	83615 - Lactate dehydrogenase (LD), (LDH) / Lactate dehydrogenase (LD), (LDH);
	83625 - Lactate dehydrogenase (LD), (LDH); isoenzymes, separation and quantitation
	83630 - Lactoferrin, fecal, qualitative / Lactoferrin, fecal; qualitative
	83631 - Lactoferrin, fecal; quantitative
	83632 - Lactogen, human placental (HPL) human chorionic somatomammotropin
	83633 - Lactose, urine, qualitative / Lactose, urine; qualitative
	83634 - Lactose, urine; quantitative
	83655 - Lead
	83661 - Fetal lung maturity assessment; lecithin sphingomyelin (L/S) ratio / Lecithin-sphingomyelin ratio (L/S ratio); quantitative
	83662 - Fetal lung maturity assessment; foam stability test / Lecithin-sphingomyelin ratio (L/S ratio); foam stability test
	83663 - Fetal lung maturity assessment; fluorescence polarization
	83664 - Fetal lung maturity assessment; lamellar body density
	83670 - Leucine aminopeptidase (LAP)
	83690 - Lipase
	83695 - Lipoprotein (a)
	83698 - Lipoprotein-associated phospholipase A2 (Lp-PLA2) / Lipoprotein-associated phospholipase A2, (Lp-PLA2)
	83700 - Lipoprotein, blood; electrophoretic separation and quantitation
	83701 - Lipoprotein, blood; high resolution fractionation and quantitation of lipoproteins including lipoprotein subclasses when performed (eg, electrophoresis, ultracentrifugation)
	83704 - Lipoprotein, blood; quantitation of lipoprotein particle numbers and lipoprotein particle subclasses (eg, by nuclear magnetic resonance spectros)
	83715 - Lipoprotein, blood; electrophoretic separation and quantitation
	83716 - Lipoprotein, blood; high resolution fractionation and quantitation of lipoprotein cholesterols (eg, electrophoresis, nuclear magnetic resonance, ultracentrifugation) / Lipoprotein, blood; high resolution fractionation and quantitation of lipoproteins including lipoprotein subclasses when performed (eg, electrophoresis, nuclear magnetic resonance, ultracentrifugation)
	83717 - Descriptor not available
	83718 - Lipoprotein, direct measurement; high density cholesterol (HDL cholesterol)
	83719 - Lipoprotein, direct measurement; direct measurement, VLDL cholesterol / Lipoprotein, direct measurement; VLDL cholesterol
	83721 - Lipoprotein, direct measurement; direct measurement, LDL cholesterol / Lipoprotein, direct measurement; LDL cholesterol
	83727 - Luteinizing releasing factor (LRH)
	83735 - Magnesium
	83775 - Malate dehydrogenase
	83785 - Manganese
	83788 - Mass spectrometry and tandem mass spectrometry (MS, MS/MS), analyte not elsewhere specified; qualitative, each specimen
	83789 - Mass spectrometry and tandem mass spectrometry (MS, MS/MS), analyte not elsewhere specified; quantitative, each specimen
	83805 - Meprobamate
	83825 - Mercury, quantitative
	83835 - Metanephrines
	83840 - Methadone
	83857 - Methemalbumin
	83858 - Methsuximide
	83861 - Microfluidic analysis utilizing an integrated collection and analysis device, tear osmolarity
	83864 - Mucopolysaccharides, acid, quantitative / Mucopolysaccharides, acid; quantitative
	83866 - Mucopolysaccharides, acid; screen
	83872 - Mucin, synovial fluid (Ropes test)
	83873 - Myelin basic protein, cerebrospinal fluid / Myelin basic protein, CSF
	83874 - Myoglobin
	83876 - Myeloperoxidase (MPO)
	83880 - Natriuretic peptide
	83883 - Nephelometry, each analyte not elsewhere specified
	83885 - Nickel
	83887 - Nicotine
	83890 - Molecular diagnostics; molecular isolation or extraction / Molecular diagnostics; molecular isolation or extraction, each nucleic acid type (ie, DNA or RNA)
	83891 - Molecular diagnostics; isolation or extraction of highly purified nucleic acid / Molecular diagnostics; isolation or extraction of highly purified nucleic acid, each nucleic acid type (ie, DNA or RNA)
	83892 - Molecular diagnostics; enzymatic digestion / Molecular diagnostics; enzymatic digestion, each enzyme treatment
	83893 - Molecular diagnostics; dot/slot blot production / Molecular diagnostics; dot/slot blot production, each nucleic acid preparation
	83894 - Molecular diagnostics; separation by gel electrophoresis (eg, agarose, polyacrylamide) / Molecular diagnostics; separation by gel electrophoresis (eg, agarose, polyacrylamide), each nucleic acid preparation
	83896 - Molecular diagnostics; nucleic acid probe, each
	83897 - Molecular diagnostics; nucleic acid transfer (eg, Southern, Northern) / Molecular diagnostics; nucleic acid transfer (eg, Southern, Northern), each nucleic acid preparation
	83898 - Molecular diagnostics; amplification of patient nucleic acid (eg, PCR, LCR), single primer pair, each primer pair / Molecular diagnostics; amplification of patient nucleic acid (eg, PCR, LCR, RT-PCR), single primer pair, each primer pair / Molecular diagnostics; amplification of patient nucleic acid, each nucleic acid sequence / Molecular diagnostics; amplification, target, each nucleic a…
	83900 - Molecular diagnostics; amplification of patient nucleic acid, multiplex, first two nucleic acid sequences / Molecular diagnostics; amplification, target, multiplex, first 2 nucleic acid sequences / Molecular diagnostics; amplification, target, multiplex, first two nucleic acid sequences
	83901 - Molecular diagnostics; amplification of patient nucleic acid, multiplex, each additional nucleic acid sequence (List separately in addition to code for primary procedure) / Molecular diagnostics; amplification of patient nucleic acid, multiplex, each multiplex reaction / Molecular diagnostics; amplification, target, multiplex, each additional nucleic acid sequence beyond 2 (List separatel…
	83902 - Molecular diagnostics; reverse transcription
	83903 - Molecular diagnostics; mutation scanning, by physical properties (eg, single strand conformational polymorphisms (SSCP), heteroduplex, denaturing gradient gel electrophoresis (DGGE), RNA’ase A), single segment, each / Molecular diagnostics; mutation scanning, by physical properties (eg, single strand conformational polymorphisms [SSCP], heteroduplex, denaturing gradient gel electrophoresi…
	83904 - Molecular diagnostics; mutation identification by sequencing, single segment, each segment
	83905 - Molecular diagnostics; mutation identification by allele specific transcription, single segment, each segment
	83906 - Molecular diagnostics; mutation identification by allele specific translation, single segment, each segment
	83907 - Molecular diagnostics; lysis of cells prior to nucleic acid extraction (eg, stool specimens, paraffin embedded tissue) / Molecular diagnostics; lysis of cells prior to nucleic acid extraction (eg, stool specimens, paraffin embedded tissue), each specimen
	83908 - Molecular diagnostics; amplification, signal, each nucleic acid sequence / Molecular diagnostics; signal amplification of patient nucleic acid, each nucleic acid sequence
	83909 - Molecular diagnostics; separation and identification by high resolution technique (eg, capillary electrophoresis) / Molecular diagnostics; separation and identification by high resolution technique (eg, capillary electrophoresis), each nucleic acid preparation
	83912 - Molecular diagnostics; interpretation and report
	83913 - Molecular diagnostics; RNA stabilization
	83914 - Mutation identification by enzymatic ligation or primer extension, single segment, each segment (eg, oligonucleotide ligation assay (OLA), single base chain extension (SBCE), or allele-specific primer extension (ASPE)) / Mutation identification by enzymatic ligation or primer extension, single segment, each segment (eg, oligonucleotide ligation assay [OLA], single base chain extension [SB…
	83915 - Nucleotidase 5’- / Nucleotidase 5-
	83916 - Oligoclonal immune (oligoclonal bands) / Oligoclonal immunoglobulin (oligoclonal bands)
	83918 - Organic acids; quantitative, each specimen / Organic acids; total, quantitative, each specimen
	83919 - Organic acids; qualitative, each specimen
	83921 - Organic acid, single, quantitative
	83925 - Opiate(s), drug and metabolites, each procedure / Opiates (eg, morphine, meperidine) / Opiates, (eg, morphine, meperidine)
	83930 - Osmolality; blood
	83935 - Osmolality; urine
	83937 - Osteocalcin (bone g1a protein)
	83945 - Oxalate
	83950 - Oncoprotein, HER-2/neu / Oncoprotein; HER-2/neu
	83951 - Oncoprotein; des-gamma-carboxy-prothrombin (DCP)
	83970 - Parathormone (parathyroid hormone)
	83986 - pH, body fluid, except blood / pH; body fluid, not otherwise specified
	83987 - pH; exhaled breath condensate
	83992 - Phencyclidine (PCP)
	83993 - Calprotectin, fecal
	84022 - Phenothiazine
	84030 - Phenylalanine (PKU), blood
	84035 - Phenylketones, qualitative
	84060 - Phosphatase, acid; total
	84061 - Phosphatase, acid; forensic examination
	84066 - Phosphatase, acid; prostatic
	84075 - Phosphatase, alkaline / Phosphatase, alkaline;
	84078 - Phosphatase, alkaline; heat stable (total not included)
	84080 - Phosphatase, alkaline; isoenzymes
	84081 - Phosphatidylglycerol
	84085 - Phosphogluconate, 6-, dehydrogenase, RBC
	84087 - Phosphohexose isomerase
	84100 - Phosphorus inorganic (phosphate) / Phosphorus inorganic (phosphate);
	84105 - Phosphorus inorganic (phosphate); urine
	84106 - Porphobilinogen, urine; qualitative
	84110 - Porphobilinogen, urine; quantitative
	84112 - Evaluation of cervicovaginal fluid for specific amniotic fluid protein(s) (eg, placental alpha microglobulin-1 [PAMG-1], placental protein 12 [PP12], alpha-fetoprotein), qualitative, each specimen / Placental alpha microglobulin-1 (PAMG-1), cervicovaginal secretion, qualitative
	84119 - Porphyrins, urine; qualitative
	84120 - Porphyrins, urine; quantitation and fractionation
	84126 - Porphyrins, feces, quantitative / Porphyrins, feces; quantitative
	84127 - Porphyrins, feces; qualitative
	84132 - Potassium; serum / Potassium; serum, plasma or whole blood
	84133 - Potassium; urine
	84134 - Prealbumin
	84135 - Pregnanediol
	84138 - Pregnanetriol
	84140 - Pregnenolone
	84143 - 17-hydroxypregnenolone
	84144 - Progesterone
	84145 - Procalcitonin (PCT)
	84146 - Prolactin
	84150 - Prostaglandin, each
	84152 - Prostate specific antigen (PSA); complexed (direct measurement)
	84153 - Prostate specific antigen (PSA); total
	84154 - Prostate specific antigen (PSA); free
	84155 - Protein, total, except by refractometry; serum / Protein, total, except by refractometry; serum, plasma or whole blood / Protein; total, except refractometry
	84156 - Protein, total, except by refractometry; urine
	84157 - Protein, total, except by refractometry; other source (eg, synovial fluid, cerebrospinal fluid)
	84160 - Protein, total, by refractometry, any source / Protein; refractometric
	84163 - Pregnancy-associated plasma protein-A (PAPP-A)
	84165 - Protein, electrophoretic fractionation and quantitation / Protein; electrophoretic fractionation and quantitation / Protein; electrophoretic fractionation and quantitation, serum
	84166 - Protein; electrophoretic fractionation and quantitation, other fluids with concentration (eg, urine, CSF)
	84181 - Protein; Western Blot, with interpretation and report, blood or other body fluid / Western Blot, with interpretation and report, blood or other body fluid
	84182 - Protein; Western Blot, with interpretation and report, blood or other body fluid, immunological probe for band identification, each / Western Blot, with interpretation and report, blood or other body fluid, immunological probe for band identification, each
	84202 - Protoporphyrin, RBC; quantitative
	84203 - Protoporphyrin, RBC; screen
	84206 - Proinsulin
	84207 - Pyridoxal phosphate (Vitamin B-6)
	84210 - Pyruvate
	84220 - Pyruvate kinase
	84228 - Quinine
	84233 - Receptor assay; estrogen
	84234 - Receptor assay; progesterone
	84235 - Receptor assay; endocrine, other than estrogen or progesterone (specify hormone)
	84238 - Receptor assay; non-endocrine (eg, acetylcholine) (specify receptor) / Receptor assay; non-endocrine (specify receptor)
	84244 - Renin
	84252 - Riboflavin (Vitamin B-2)
	84255 - Selenium
	84260 - Serotonin
	84270 - Sex hormone binding globulin (SHBG)
	84275 - Sialic acid
	84285 - Silica
	84295 - Sodium; serum / Sodium; serum, plasma or whole blood
	84300 - Sodium; urine
	84302 - Sodium; other source
	84305 - Somatomedin
	84307 - Somatostatin
	84311 - Spectrophotometry, analyte not elsewhere specified
	84315 - Specific gravity (except urine)
	84375 - Sugars, chromatographic, TLC or paper chromatography
	84376 - Sugars (mono, di, and oligosaccharides); single qualitative, each specimen / Sugars (mono-, di, and oligosaccharides); single qualitative, each specimen / Sugars (mono-, di-, and oligosaccharides); single qualitative, each specimen
	84377 - Sugars (mono, di, and oligosaccharides); multiple qualitative, each specimen / Sugars (mono-, di, and oligosaccharides); multiple qualitative, each specimen / Sugars (mono-, di-, and oligosaccharides); multiple qualitative, each specimen / Sugars (mono-, di-, and oligosaccharides); multiple quantitative, each specimen
	84378 - Sugars (mono, di, and oligosaccharides); single quantitative, each specimen / Sugars (mono-, di, and oligosaccharides); single quantitative, each specimen / Sugars (mono-, di-, and oligosaccharides); single quantitative, each specimen
	84379 - Sugars (mono, di, and oligosaccharides); multiple quantitative, each specimen / Sugars (mono-, di, and oligosaccharides); multiple quantitative, each specimen / Sugars (mono-, di-, and oligosaccharides); multiple quantitative, each specimen
	84392 - Sulfate, urine
	84402 - Testosterone; free
	84403 - Testosterone; total
	84425 - Thiamine (Vitamin B-1)
	84430 - Thiocyanate
	84431 - Thromboxane metabolite(s), including thromboxane if performed, urine
	84432 - Thyroglobulin
	84436 - Thyroxine; total
	84437 - Thyroxine; requiring elution (eg, neonatal)
	84439 - Thyroxine; free
	84442 - Thyroxine binding globulin (TBG)
	84443 - Thyroid stimulating hormone (TSH)
	84445 - Thyroid stimulating immune globulins (TSI) / Thyroid stimulating immunoglobulins (TSI)
	84446 - Tocopherol alpha (Vitamin E)
	84449 - Transcortin (cortisol binding globulin)
	84450 - Transferase; aspartate amino (AST) (SGOT)
	84460 - Transferase; alanine amino (ALT) (SGPT)
	84466 - Transferrin
	84478 - Triglycerides
	84479 - Thyroid hormone (T3 or T4) uptake or thyroid hormone binding ratio (THBR)
	84480 - Triiodothyronine T3; total (TT-3)
	84481 - Triiodothyronine T3; free
	84482 - Triiodothyronine T3; reverse
	84484 - Troponin, quantitative
	84485 - Trypsin; duodenal fluid
	84488 - Trypsin; feces, qualitative
	84490 - Trypsin; feces, quantitative, 24-hour collection
	84510 - Tyrosine
	84512 - Troponin, qualitative
	84520 - Urea nitrogen; quantitative
	84525 - Urea nitrogen; semiquantitative (eg, reagent strip test)
	84540 - Urea nitrogen, urine
	84545 - Urea nitrogen, clearance
	84550 - Uric acid; blood
	84560 - Uric acid; other source
	84577 - Urobilinogen, feces, quantitative
	84578 - Urobilinogen, urine; qualitative
	84580 - Urobilinogen, urine; quantitative, timed specimen
	84583 - Urobilinogen, urine; semiquantitative
	84585 - Vanillylmandelic acid (VMA), urine
	84586 - Vasoactive intestinal peptide (VIP)
	84588 - Vasopressin (antidiuretic hormone, ADH)
	84590 - Vitamin A
	84591 - Vitamin, not otherwise specified
	84597 - Vitamin K
	84600 - Volatiles (eg, acetic anhydride, carbon tetrachloride, dichloroethane, dichloromethane, diethylether, isopropyl alcohol, methanol) / Volatiles (eg, acetic anhydride, diethylether)
	84620 - Xylose absorption test, blood and/or urine
	84630 - Zinc
	84681 - C-peptide
	84702 - Gonadotropin, chorionic (hCG); quantitative
	84703 - Gonadotropin, chorionic (hCG); qualitative
	84704 - Gonadotropin, chorionic (hCG); free beta chain
	84830 - Ovulation tests, by visual color comparison methods for human luteinizing hormone
	84999 - Unlisted chemistry procedure
	85002 - Bleeding time
	85004 - Blood count; automated differential WBC count
	85007 - Blood count; blood smear, microscopic examination with manual differential WBC count / Blood count; manual differential WBC count (includes RBC morphology and platelet estimation)
	85008 - Blood count; blood smear, microscopic examination without manual differential WBC count / Blood count; manual blood smear examination without differential parameters
	85009 - Blood count; differential WBC count, buffy coat / Blood count; manual differential WBC count, buffy coat
	85013 - Blood count; spun microhematocrit
	85014 - Blood count; hematocrit (Hct) / Blood count; other than spun hematocrit
	85018 - Blood count; hemoglobin / Blood count; hemoglobin (Hgb)
	85021 - Blood count; hemogram, automated (RBC, WBC, Hgb, Hct and indices only)
	85022 - Blood count; hemogram, automated, and manual differential WBC count (CBC)
	85023 - Blood count; hemogram and platelet count, automated, and manual differential WBC count (CBC)
	85024 - Blood count; hemogram and platelet count, automated, and automated partial differential WBC count (CBC)
	85025 - Blood count; complete (CBC), automated (Hgb, Hct, RBC, WBC and platelet count) and automated differential WBC count / Blood count; hemogram and platelet count, automated, and automated complete differential WBC count (CBC)
	85027 - Blood count; complete (CBC), automated (Hgb, Hct, RBC, WBC and platelet count) / Blood count; hemogram and platelet count, automated
	85029 - Descriptor not available
	85030 - Descriptor not available
	85031 - Blood count; hemogram, manual, complete CBC (RBC, WBC, Hgb, Hct, differential and indices)
	85032 - Blood count; manual cell count (erythrocyte, leukocyte, or platelet) each
	85041 - Blood count; red blood cell (RBC) only / Blood count; red blood cell (RBC), automated
	85044 - Blood count; reticulocyte count, manual / Blood count; reticulocyte, manual
	85045 - Blood count; reticulocyte count, flow cytometry / Blood count; reticulocyte, automated
	85046 - Blood count; reticulocytes, automated, including 1 or more cellular parameters (eg, reticulocyte hemoglobin content [CHr], immature reticulocyte fraction [IRF], reticulocyte volume [MRV], RNA content), direct measurement / Blood count; reticulocytes, automated, including one or more cellular parameters (eg, reticulocyte hemoglobin content (CHr), immature reticulocyte fraction (IRF), retic…
	85048 - Blood count; leukocyte (WBC), automated / Blood count; white blood cell (WBC)
	85049 - Blood count; platelet, automated
	85055 - Reticulated platelet assay
	85060 - Blood smear, peripheral, interpretation by physician with written report
	85095 - Bone marrow; aspiration only
	85097 - Bone marrow, smear interpretation / Bone marrow; smear interpretation only, with or without differential cell count
	85102 - Bone marrow biopsy, needle or trocar
	85130 - Chromogenic substrate assay
	85170 - Clot retraction
	85175 - Clot lysis time, whole blood dilution
	85210 - Clotting; factor II, prothrombin, specific
	85220 - Clotting; factor V (AcG or proaccelerin), labile factor
	85230 - Clotting; factor VII (proconvertin, stable factor)
	85240 - Clotting; factor VIII (AHG), 1-stage / Clotting; factor VIII (AHG), one stage
	85244 - Clotting; factor VIII related antigen
	85245 - Clotting; factor VIII, VW factor, ristocetin cofactor
	85246 - Clotting; factor VIII, VW factor antigen
	85247 - Clotting; factor VIII, von Willebrand factor, multimetric analysis / Clotting; factor VIII, Von Willebrands factor, multimetric analysis
	85250 - Clotting; factor IX (PTC or Christmas)
	85260 - Clotting; factor X (Stuart-Prower)
	85270 - Clotting; factor XI (PTA)
	85280 - Clotting; factor XII (Hageman)
	85290 - Clotting; factor XIII (fibrin stabilizing)
	85291 - Clotting; factor XIII (fibrin stabilizing), screen solubility
	85292 - Clotting; prekallikrein assay (Fletcher factor assay)
	85293 - Clotting; high molecular weight kininogen assay (Fitzgerald factor assay)
	85300 - Clotting inhibitors or anticoagulants; antithrombin III, activity
	85301 - Clotting inhibitors or anticoagulants; antithrombin III, antigen assay
	85302 - Clotting inhibitors or anticoagulants; protein C, antigen
	85303 - Clotting inhibitors or anticoagulants; protein C, activity
	85305 - Clotting inhibitors or anticoagulants; protein S, total
	85306 - Clotting inhibitors or anticoagulants; protein S, free
	85307 - Activated Protein C (APC) resistance assay
	85335 - Factor inhibitor test
	85337 - Thrombomodulin
	85345 - Coagulation time; Lee and White
	85347 - Coagulation time; activated
	85348 - Coagulation time; other methods
	85360 - Euglobulin lysis
	85362 - Fibrin(ogen) degradation (split) products (FDP) (FSP); agglutination slide, semiquantitative / Fibrin(ogen) degradation (split) products (FDP)(FSP); agglutination slide, semiquantitative
	85366 - Fibrin(ogen) degradation (split) products (FDP) (FSP); paracoagulation / Fibrin(ogen) degradation (split) products (FDP)(FSP); paracoagulation
	85370 - Fibrin(ogen) degradation (split) products (FDP) (FSP); quantitative / Fibrin(ogen) degradation (split) products (FDP)(FSP); quantitative
	85378 - Fibrin degradation products, D-dimer; qualitative or semiquantitative / Fibrin degradation products, D-dimer; semiquantitative
	85379 - Fibrin degradation products, D-dimer; quantitative
	85380 - Fibrin degradation products, D-dimer; ultrasensitive (eg, for evaluation for venous thromboembolism), qualitative or semiquantitative
	85384 - Fibrinogen; activity
	85385 - Fibrinogen; antigen
	85390 - Fibrinolysins or coagulopathy screen, interpretation and report
	85396 - Coagulation/fibrinolysis assay, whole blood (eg, viscoelastic clot assessment), including use of any pharmacologic additive(s), as indicated, including interpretation and written report, per day
	85397 - Coagulation and fibrinolysis, functional activity, not otherwise specified (eg, ADAMTS-13), each analyte
	85400 - Fibrinolytic factors and inhibitors; plasmin
	85410 - Fibrinolytic factors and inhibitors; alpha-2 antiplasmin
	85415 - Fibrinolytic factors and inhibitors; plasminogen activator
	85420 - Fibrinolytic factors and inhibitors; plasminogen, except antigenic assay
	85421 - Fibrinolytic factors and inhibitors; plasminogen, antigenic assay
	85441 - Heinz bodies; direct
	85445 - Heinz bodies; induced, acetyl phenylhydrazine
	85460 - Hemoglobin or RBCs, fetal, for fetomaternal hemorrhage; differential lysis (Kleihauer-Betke)
	85461 - Hemoglobin or RBCs, fetal, for fetomaternal hemorrhage; rosette
	85475 - Hemolysin, acid
	85520 - Heparin assay
	85525 - Heparin neutralization
	85530 - Heparin-protamine tolerance test
	85535 - Iron stain (RBC or bone marrow smears)
	85536 - Iron stain, peripheral blood
	85540 - Leukocyte alkaline phosphatase with count
	85547 - Mechanical fragility, RBC
	85549 - Muramidase
	85555 - Osmotic fragility, RBC; unincubated
	85557 - Osmotic fragility, RBC; incubated
	85576 - Platelet, aggregation (in vitro), each agent / Platelet; aggregation (in vitro), each agent
	85585 - Platelet; estimation on smear, only
	85590 - Platelet; manual count
	85595 - Platelet; automated count
	85597 - Phospholipid neutralization; platelet / Platelet neutralization
	85598 - Phospholipid neutralization; hexagonal phospholipid
	85610 - Prothrombin time / Prothrombin time;
	85611 - Prothrombin time; substitution, plasma fractions, each
	85612 - Russell viper venom time (includes venom); undiluted
	85613 - Russell viper venom time (includes venom); diluted
	85635 - Reptilase test
	85651 - Sedimentation rate, erythrocyte; non-automated
	85652 - Sedimentation rate, erythrocyte; automated
	85660 - Sickling of RBC, reduction
	85670 - Thrombin time; plasma
	85675 - Thrombin time; titer
	85705 - Thromboplastin inhibition, tissue / Thromboplastin inhibition; tissue
	85730 - Thromboplastin time, partial (PTT); plasma or whole blood
	85732 - Thromboplastin time, partial (PTT); substitution, plasma fractions, each
	85810 - Viscosity
	85999 - Unlisted hematology and coagulation procedure
	86000 - Agglutinins, febrile (eg, Brucella, Francisella, Murine typhus, Q fever, Rocky Mountain spotted fever, scrub typhus), each antigen
	86001 - Allergen specific IgG quantitative or semiquantitative, each allergen
	86003 - Allergen specific IgE; quantitative or semiquantitative, each allergen
	86005 - Allergen specific IgE; qualitative, multiallergen screen (dipstick, paddle or disk) / Allergen specific IgE; qualitative, multiallergen screen (dipstick, paddle, or disk)
	86021 - Antibody identification; leukocyte antibodies
	86022 - Antibody identification; platelet antibodies
	86023 - Antibody identification; platelet associated immunoglobulin assay
	86038 - Antinuclear antibodies (ANA) / Antinuclear antibodies (ANA);
	86039 - Antinuclear antibodies (ANA); titer
	86060 - Antistreptolysin 0; titer
	86063 - Antistreptolysin 0; screen
	86064 - B cells, total count
	86077 - Blood bank physician services; difficult cross match and/or evaluation of irregular antibody(s), interpretation and written report
	86078 - Blood bank physician services; investigation of transfusion reaction including suspicion of transmissible disease, interpretation and written report
	86079 - Blood bank physician services; authorization for deviation from standard blood banking procedures (eg, use of outdated blood, transfusion of Rh incompatible units), with written report
	86140 - C-reactive protein / C-reactive protein;
	86141 - C-reactive protein; high sensitivity (hsCRP)
	86146 - Beta 2 Glycoprotein I antibody, each
	86147 - Cardiolipin (phospholipid) antibody / Cardiolipin (phospholipid) antibody, each Ig class
	86148 - Anti-phosphatidylserine (phospholipid) antibody
	86152 - Cell enumeration using immunologic selection and identification in fluid specimen (eg, circulating tumor cells in blood)
	86153 - Cell enumeration using immunologic selection and identification in fluid specimen (eg, circulating tumor cells in blood); physician interpretation and report, when required
	86155 - Chemotaxis assay, specify method
	86156 - Cold agglutinin; screen
	86157 - Cold agglutinin; titer
	86160 - Complement; antigen, each component
	86161 - Complement; functional activity, each component
	86162 - Complement; total hemolytic (CH50)
	86171 - Complement fixation tests, each antigen
	86185 - Counterimmunoelectrophoresis, each antigen
	86200 - Cyclic citrullinated peptide (CCP), antibody
	86215 - Deoxyribonuclease, antibody
	86225 - Deoxyribonucleic acid (DNA) antibody; native or double stranded
	86226 - Deoxyribonucleic acid (DNA) antibody; single stranded
	86235 - Extractable nuclear antigen, antibody to, any method (eg, nRNP, SS-A, SS-B, Sm, RNP, Sc170, J01), each antibody
	86243 - Fc receptor
	86255 - Fluorescent noninfectious agent antibody; screen, each antibody
	86256 - Fluorescent noninfectious agent antibody; titer, each antibody
	86277 - Growth hormone, human (HGH), antibody
	86280 - Hemagglutination inhibition test (HAI)
	86287 - Descriptor not available
	86289 - Descriptor not available
	86290 - Descriptor not available
	86291 - Descriptor not available
	86293 - Descriptor not available
	86294 - Immunoassay for tumor antigen, qualitative or semiquantitative (eg, bladder tumor antigen)
	86295 - Descriptor not available
	86296 - Descriptor not available
	86299 - Descriptor not available
	86300 - Immunoassay for tumor antigen, quantitative; CA 15-3 (27.29)
	86301 - Immunoassay for tumor antigen, quantitative; CA 19-9
	86302 - Descriptor not available
	86303 - Descriptor not available
	86304 - Immunoassay for tumor antigen, quantitative; CA 125
	86305 - Human epididymis protein 4 (HE4)
	86306 - Descriptor not available
	86308 - Heterophile antibodies; screening
	86309 - Heterophile antibodies; titer
	86310 - Heterophile antibodies; titers after absorption with beef cells and guinea pig kidney
	86311 - Descriptor not available
	86313 - Descriptor not available
	86315 - Descriptor not available
	86316 - Immunoassay for tumor antigen (eg, cancer antigen 125), each / Immunoassay for tumor antigen, other antigen, quantitative (eg, CA 50, 72-4, 549), each / Immunoassay for tumor antigen; other antigen, quantitative (eg, CA 50, 72-4, 549), each
	86317 - Immunoassay for infectious agent antibody, quantitative, not otherwise specified
	86318 - Immunoassay for infectious agent antibody, qualitative or semiquantitative, single step method (eg, reagent strip)
	86320 - Immunoelectrophoresis; serum
	86325 - Immunoelectrophoresis; other fluids (eg, urine, cerebrospinal fluid) with concentration / Immunoelectrophoresis; other fluids (eg, urine, CSF) with concentration
	86327 - Immunoelectrophoresis; crossed (2-dimensional assay)
	86329 - Immunodiffusion; not elsewhere specified
	86331 - Immunodiffusion; gel diffusion, qualitative (Ouchterlony), each antigen or antibody
	86332 - Immune complex assay
	86334 - Immunofixation electrophoresis / Immunofixation electrophoresis; serum
	86335 - Immunofixation electrophoresis; other fluids with concentration (eg, urine, CSF)
	86336 - Inhibin A
	86337 - Insulin antibodies
	86340 - Intrinsic factor antibodies
	86341 - Islet cell antibody
	86343 - Leukocyte histamine release test (LHR)
	86344 - Leukocyte phagocytosis
	86352 - Cellular function assay involving stimulation (eg, mitogen or antigen) and detection of biomarker (eg, ATP)
	86353 - Lymphocyte transformation, mitogen (phytomitogen) or antigen induced blastogenesis
	86355 - B cells, total count
	86356 - Mononuclear cell antigen, quantitative (eg, flow cytometry), not otherwise specified, each antigen
	86357 - Natural killer (NK) cells, total count
	86359 - T cells; total count
	86360 - T cells; absolute CD4 and CD8 count, including ratio
	86361 - T cells; absolute CD4 count
	86367 - Stem cells (ie, CD34), total count
	86376 - Microsomal antibodies (eg, thyroid or liver-kidney), each
	86378 - Migration inhibitory factor test (MIF)
	86379 - Natural killer (NK) cells, total count
	86382 - Neutralization test, viral
	86384 - Nitroblue tetrazolium dye test (NTD)
	86386 - Nuclear Matrix Protein 22 (NMP22), qualitative
	86403 - Particle agglutination; screen, each antibody
	86406 - Particle agglutination; titer, each antibody
	86430 - Rheumatoid factor; qualitative
	86431 - Rheumatoid factor; quantitative
	86480 - Tuberculosis test, cell mediated immunity antigen response measurement; gamma interferon / Tuberculosis test, cell mediated immunity measurement of gamma interferon antigen response
	86481 - Tuberculosis test, cell mediated immunity antigen response measurement; enumeration of gamma interferon-producing T-cells in cell suspension
	86485 - Skin test; candida
	86486 - Skin test; unlisted antigen, each
	86490 - Skin test; coccidioidomycosis
	86510 - Skin test; histoplasmosis
	86580 - Skin test; tuberculosis, intradermal
	86585 - Skin test; tuberculosis, tine test
	86586 - Skin test; unlisted antigen, each / Unlisted antigen, each
	86587 - Stem cells (ie, CD34), total count
	86590 - Streptokinase, antibody
	86592 - Syphilis test, non-treponemal antibody; qualitative (eg, VDRL, RPR, ART) / Syphilis test; qualitative (eg, VDRL, RPR, ART)
	86593 - Syphilis test, non-treponemal antibody; quantitative / Syphilis test; quantitative
	86602 - Antibody; actinomyces
	86603 - Antibody; adenovirus
	86606 - Antibody; Aspergillus
	86609 - Antibody; bacterium, not elsewhere specified
	86611 - Antibody; Bartonella
	86612 - Antibody; Blastomyces
	86615 - Antibody; Bordetella
	86617 - Antibody; Borrelia burgdorferi (Lyme disease) confirmatory test (eg, Western Blot or immunoblot)
	86618 - Antibody; Borrelia burgdorferi (Lyme disease)
	86619 - Antibody; Borrelia (relapsing fever)
	86622 - Antibody; Brucella
	86625 - Antibody; Campylobacter
	86628 - Antibody; Candida
	86631 - Antibody; Chlamydia
	86632 - Antibody; Chlamydia, IgM
	86635 - Antibody; Coccidioides
	86638 - Antibody; Coxiella Brunetii (Q fever) / Antibody; Coxiella burnetii (Q fever)
	86641 - Antibody; Cryptococcus
	86644 - Antibody; cytomegalovirus (CMV)
	86645 - Antibody; cytomegalovirus (CMV), IgM
	86648 - Antibody; Diphtheria
	86651 - Antibody; encephalitis, California (La Crosse)
	86652 - Antibody; encephalitis, Eastern equine
	86653 - Antibody; encephalitis, St. Louis
	86654 - Antibody; encephalitis, Western equine
	86658 - Antibody; enterovirus (eg, coxsackie, echo, polio)
	86663 - Antibody; Epstein-Barr (EB) virus, early antigen (EA)
	86664 - Antibody; Epstein-Barr (EB) virus, nuclear antigen (EBNA)
	86665 - Antibody; Epstein-Barr (EB) virus, viral capsid (VCA)
	86666 - Antibody; Ehrlichia
	86668 - Antibody; Francisella tularensis
	86671 - Antibody; fungus, not elsewhere specified
	86674 - Antibody; Giardia lamblia
	86677 - Antibody; Helicobacter pylori
	86682 - Antibody; helminth, not elsewhere specified
	86683 - Antibody; hemoglobin, fecal
	86684 - Antibody; Haemophilus influenza / Antibody; Hemophilus influenza
	86687 - Antibody; HTLV-I
	86688 - Antibody; HTLV-II
	86689 - Antibody; HTLV or HIV antibody, confirmatory test (eg, Western Blot)
	86692 - Antibody; hepatitis, delta agent
	86694 - Antibody; herpes simplex, non-specific type test
	86695 - Antibody; herpes simplex, type 1 / Antibody; herpes simplex, type I
	86696 - Antibody; herpes simplex, type 2
	86698 - Antibody; histoplasma
	86701 - Antibody; HIV-1
	86702 - Antibody; HIV-2
	86703 - Antibody; HIV-1 and HIV-2, single assay / Antibody; HIV-1 and HIV-2, single result
	86704 - Hepatitis B core antibody (HBcAb); IgG and IgM / Hepatitis B core antibody (HBcAb); total
	86705 - Hepatitis B core antibody (HBcAb); IgM antibody
	86706 - Hepatitis B surface antibody (HBsAb)
	86707 - Hepatitis Be antibody (HBeAb)
	86708 - Hepatitis A antibody (HAAb); IgG and IgM / Hepatitis A antibody (HAAb); total
	86709 - Hepatitis A antibody (HAAb); IgM antibody
	86710 - Antibody; influenza virus
	86711 - Antibody; JC (John Cunningham) virus
	86713 - Antibody; Legionella
	86717 - Antibody; Leishmania
	86720 - Antibody; Leptospira
	86723 - Antibody; Listeria monocytogenes
	86727 - Antibody; lymphocytic choriomeningitis
	86729 - Antibody; lymphogranuloma venereum
	86732 - Antibody; mucormycosis
	86735 - Antibody; mumps
	86738 - Antibody; mycoplasma
	86741 - Antibody; Neisseria meningitidis
	86744 - Antibody; Nocardia
	86747 - Antibody; parvovirus
	86750 - Antibody; Plasmodium (malaria)
	86753 - Antibody; protozoa, not elsewhere specified
	86756 - Antibody; respiratory syncytial virus
	86757 - Antibody; Rickettsia
	86759 - Antibody; rotavirus
	86762 - Antibody; rubella
	86765 - Antibody; rubeola
	86768 - Antibody; Salmonella
	86771 - Antibody; Shigella
	86774 - Antibody; tetanus
	86777 - Antibody; Toxoplasma
	86778 - Antibody; Toxoplasma, IgM
	86780 - Antibody; Treponema pallidum
	86781 - Antibody; Treponema pallidum, confirmatory test (eg, FTA-abs)
	86784 - Antibody; Trichinella
	86787 - Antibody; varicella-zoster
	86788 - Antibody; West Nile virus, IgM
	86789 - Antibody; West Nile virus
	86790 - Antibody; virus, not elsewhere specified
	86793 - Antibody; Yersinia
	86800 - Thyroglobulin antibody
	86803 - Hepatitis C antibody / Hepatitis C antibody;
	86804 - Hepatitis C antibody; confirmatory test (eg, immunoblot)
	86805 - Lymphocytotoxicity assay, visual crossmatch; with titration
	86806 - Lymphocytotoxicity assay, visual crossmatch; without titration
	86807 - Serum screening for cytotoxic percent reactive antibody (PRA); standard method
	86808 - Serum screening for cytotoxic percent reactive antibody (PRA); quick method
	86812 - HLA typing; A, B, or C (eg, A10, B7, B27), single antigen
	86813 - HLA typing; A, B, or C, multiple antigens
	86816 - HLA typing; DR/DQ, single antigen
	86817 - HLA typing; DR/DQ, multiple antigens
	86821 - HLA typing; lymphocyte culture, mixed (MLC)
	86822 - HLA typing; lymphocyte culture, primed (PLC)
	86825 - Human leukocyte antigen (HLA) crossmatch, non-cytotoxic (eg, using flow cytometry); first serum sample or dilution
	86826 - Human leukocyte antigen (HLA) crossmatch, non-cytotoxic (eg, using flow cytometry); each additional serum sample or sample dilution (List separately in addition to primary procedure)
	86828 - Antibody to human leukocyte antigens (HLA), solid phase assays (eg, microspheres or beads, ELISA, flow cytometry); qualitative assessment of the presence or absence of antibody(ies) to HLA Class I and Class II HLA antigens
	86829 - Antibody to human leukocyte antigens (HLA), solid phase assays (eg, microspheres or beads, ELISA, Flow cytometry); qualitative assessment of the presence or absence of antibody(ies) to HLA Class I or Class II HLA antigens
	86830 - Antibody to human leukocyte antigens (HLA), solid phase assays (eg, microspheres or beads, ELISA, Flow cytometry); antibody identification by qualitative panel using complete HLA phenotypes, HLA Class I
	86831 - Antibody to human leukocyte antigens (HLA), solid phase assays (eg, microspheres or beads, ELISA, Flow cytometry); antibody identification by qualitative panel using complete HLA phenotypes, HLA Class II
	86832 - Antibody to human leukocyte antigens (HLA), solid phase assays (eg, microspheres or beads, ELISA, Flow cytometry); high definition qualitative panel for identification of antibody specificities (eg, individual antigen per bead methodology), HLA Class I
	86833 - Antibody to human leukocyte antigens (HLA), solid phase assays (eg, microspheres or beads, ELISA, Flow cytometry); high definition qualitative panel for identification of antibody specificities (eg, individual antigen per bead methodology), HLA Class II
	86834 - Antibody to human leukocyte antigens (HLA), solid phase assays (eg, microspheres or beads, ELISA, Flow cytometry); semi-quantitative panel (eg, titer), HLA Class I
	86835 - Antibody to human leukocyte antigens (HLA), solid phase assays (eg, microspheres or beads, ELISA, Flow cytometry); semi-quantitative panel (eg, titer), HLA Class II
	86849 - Unlisted immunology procedure
	86850 - Antibody screen, RBC, each serum technique
	86860 - Antibody elution (RBC), each elution
	86870 - Antibody identification, RBC antibodies, each panel for each serum technique
	86880 - Antihuman globulin test (Coombs test); direct, each antiserum
	86885 - Antihuman globulin test (Coombs test); indirect, qualitative, each antiserum / Antihuman globulin test (Coombs test); indirect, qualitative, each reagent red cell
	86886 - Antihuman globulin test (Coombs test); indirect, each antibody titer / Antihuman globulin test (Coombs test); indirect, titer, each antiserum
	86890 - Autologous blood or component, collection processing and storage; predeposited
	86891 - Autologous blood or component, collection processing and storage; intra- or postoperative salvage
	86900 - Blood typing, serologic; ABO / Blood typing; ABO
	86901 - Blood typing, serologic; Rh (D) / Blood typing; Rh (D)
	86902 - Blood typing, serologic; antigen testing of donor blood using reagent serum, each antigen test / Blood typing; antigen testing of donor blood using reagent serum, each antigen test
	86903 - Blood typing; antigen screening for compatible blood unit using reagent serum, per unit screened
	86904 - Blood typing, serologic; antigen screening for compatible unit using patient serum, per unit screened / Blood typing; antigen screening for compatible unit using patient serum, per unit screened
	86905 - Blood typing, serologic; RBC antigens, other than ABO or Rh (D), each / Blood typing; RBC antigens, other than ABO or Rh (D), each
	86906 - Blood typing, serologic; Rh phenotyping, complete / Blood typing; Rh phenotyping, complete
	86910 - Blood typing, for paternity testing, per individual; ABO, Rh and MN
	86911 - Blood typing, for paternity testing, per individual; each additional antigen system
	86915 - Bone marrow or peripheral stem cell harvest, modification or treatment to eliminate cell type(s) (eg, T-cells, metastatic carcinoma)
	86920 - Compatibility test each unit; immediate spin technique
	86921 - Compatibility test each unit; incubation technique
	86922 - Compatibility test each unit; antiglobulin technique
	86923 - Compatibility test each unit; electronic
	86927 - Fresh frozen plasma, thawing, each unit
	86930 - Frozen blood, each unit; freezing (includes preparation) / Frozen blood, preparation for freezing, each unit;
	86931 - Frozen blood, each unit; thawing / Frozen blood, preparation for freezing, each unit; with thawing
	86932 - Frozen blood, each unit; freezing (includes preparation) and thawing / Frozen blood, preparation for freezing, each unit; with freezing and thawing
	86940 - Hemolysins and agglutinins; auto, screen, each
	86941 - Hemolysins and agglutinins; incubated
	86945 - Irradiation of blood product, each unit
	86950 - Leukocyte transfusion
	86960 - Volume reduction of blood or blood product (eg, red blood cells or platelets), each unit
	86965 - Pooling of platelets or other blood products
	86970 - Pretreatment of RBCs for use in RBC antibody detection, identification, and/or compatibility testing; incubation with chemical agents or drugs, each
	86971 - Pretreatment of RBCs for use in RBC antibody detection, identification, and/or compatibility testing; incubation with enzymes, each
	86972 - Pretreatment of RBCs for use in RBC antibody detection, identification, and/or compatibility testing; by density gradient separation
	86975 - Pretreatment of serum for use in RBC antibody identification; incubation with drugs, each
	86976 - Pretreatment of serum for use in RBC antibody identification; by dilution
	86977 - Pretreatment of serum for use in RBC antibody identification; incubation with inhibitors, each
	86978 - Pretreatment of serum for use in RBC antibody identification; by differential red cell absorption using patient RBCs or RBCs of known phenotype, each absorption
	86985 - Splitting of blood or blood products, each unit
	86999 - Unlisted transfusion medicine procedure
	87001 - Animal inoculation, small animal; with observation
	87003 - Animal inoculation, small animal, with observation and dissection / Animal inoculation, small animal; with observation and dissection
	87015 - Concentration (any type), for infectious agents / Concentration (any type), for parasites, ova, or tubercle bacillus (TB, AFB)
	87040 - Culture, bacterial, definitive; blood (includes anaerobic screen) / Culture, bacterial; blood, aerobic, with isolation and presumptive identification of isolates (includes anaerobic culture, if appropriate) / Culture, bacterial; blood, with isolation and presumptive identification of isolates (includes anaerobic culture, if appropriate)
	87045 - Culture, bacterial, definitive; stool / Culture, bacterial; feces, with isolation and preliminary examination (eg, KIA, LIA), Salmonella and Shigella species / Culture, bacterial; stool, aerobic, with isolation and preliminary examination (eg, KIA, LIA), Salmonella and Shigella species / Culture, bacterial; stool, with isolation and preliminary examination (eg, KIA, LIA), Salmonella and S…
	87046 - Culture, bacterial; stool, additional pathogens, isolation and preliminary examination (eg, Campylobacter, Yersinia, Vibrio, E. coli 0157), each plate / Culture, bacterial; stool, additional pathogens, isolation and preliminary examination (eg, Campylobacter, Yersinia, Vibro, E. coli 0157), each plate / Culture, bacterial; stool, aerobic, additional pathogens, isolation and presumptive id…
	87060 - Culture, bacterial, definitive; throat or nose
	87070 - Culture, bacterial, definitive; any other source / Culture, bacterial; any other source except urine, blood or stool, aerobic, with isolation and presumptive identification of isolates / Culture, bacterial; any other source except urine, blood or stool, with isolation and presumptive identification of isolates
	87071 - Culture, bacterial; quantitative, aerobic with isolation and presumptive identification of isolates, any source except urine, blood or stool
	87072 - Culture or direct bacterial identification method, each organism, by commercial kit, any source except urine
	87073 - Culture, bacterial; quantitative, anaerobic with isolation and presumptive identification of isolates, any source except urine, blood or stool
	87075 - Culture, bacterial, any source; anaerobic (isolation) / Culture, bacterial; any source, anaerobic with isolation and presumptive identification of isolates / Culture, bacterial; any source, except blood, anaerobic with isolation and presumptive identification of isolates
	87076 - Culture, bacterial, any source; definitive identification, each anaerobic organism, including gas chromatography / Culture, bacterial; anaerobic isolate, additional methods required for definitive identification, each isolate
	87077 - Culture, bacterial; aerobic isolate, additional methods required for definitive identification, each isolate
	87081 - Culture, bacterial, screening only, for single organisms / Culture, presumptive, pathogenic organisms, screening only / Culture, presumptive, pathogenic organisms, screening only;
	87082 - Culture, presumptive, pathogenic organisms, screening only, by commercial kit (specify type); for single organisms
	87083 - Culture, presumptive, pathogenic organisms, screening only, by commercial kit (specify type); multiple organisms
	87084 - Culture, presumptive, pathogenic organisms, screening only, by commercial kit (specify type); with colony estimation from density chart / Culture, presumptive, pathogenic organisms, screening only; with colony estimation from density chart
	87085 - Culture, presumptive, pathogenic organisms, screening only, by commercial kit (specify type); with colony count
	87086 - Culture, bacterial, urine; quantitative, colony count / Culture, bacterial; quantitative colony count, urine
	87087 - Culture, bacterial, urine; commercial kit
	87088 - Culture, bacterial, urine; identification, in addition to quantitative or commercial kit / Culture, bacterial; with isolation and presumptive identification of each isolate, urine / Culture, bacterial; with isolation and presumptive identification of isolates, urine
	87101 - Culture, fungi (mold or yeast) isolation, with presumptive identification of isolates; skin, hair, or nail / Culture, fungi, isolation (with or without presumptive identification); skin
	87102 - Culture, fungi (mold or yeast) isolation, with presumptive identification of isolates; other source (except blood) / Culture, fungi, isolation (with or without presumptive identification); other source (except blood)
	87103 - Culture, fungi (mold or yeast) isolation, with presumptive identification of isolates; blood / Culture, fungi, isolation (with or without presumptive identification); blood
	87106 - Culture, fungi, definitive identification of each fungus (use in addition to codes 87101, 87102, or 87103 when appropriate) / Culture, fungi, definitive identification, each organism; yeast
	87107 - Culture, fungi, definitive identification, each organism; mold
	87109 - Culture, mycoplasma, any source
	87110 - Culture, chlamydia / Culture, chlamydia, any source
	87116 - Culture, tubercle or other acid-fast bacilli (eg, TB, AFB, mycobacteria) any source, with isolation and presumptive identification of isolates / Culture, tubercle or other acid-fast bacilli (eg, TB, AFB, mycobacteria); any source, isolation only
	87117 - Culture, tubercle or other acid-fast bacilli (eg, TB, AFB, mycobacteria); concentration plus isolation
	87118 - Culture, mycobacteria, definitive identification of each organism / Culture, mycobacterial, definitive identification, each isolate
	87140 - Culture, typing; fluorescent method, each antiserum / Culture, typing; immunofluorescent method, each antiserum
	87143 - Culture, typing; gas liquid chromatography (GLC) method / Culture, typing; gas liquid chromatography (GLC) or high pressure liquid chromatography (HPLC) method
	87145 - Culture, typing; phage method
	87147 - Culture, typing; immunologic method, other than immunofluoresence (eg, agglutination grouping), per antiserum / Culture, typing; serologic method, agglutination grouping, per antiserum
	87149 - Culture, typing; identification by nucleic acid (DNA or RNA) probe, direct probe technique, per culture or isolate, each organism probed / Culture, typing; identification by nucleic acid probe
	87150 - Culture, typing; identification by nucleic acid (DNA or RNA) probe, amplified probe technique, per culture or isolate, each organism probed
	87151 - Culture, typing; serologic method, speciation
	87152 - Culture, typing; identification by pulse field gel typing
	87153 - Culture, typing; identification by nucleic acid sequencing method, each isolate (eg, sequencing of the 16S rRNA gene)
	87155 - Culture, typing; precipitin method, grouping, per antiserum
	87158 - Culture, typing; other methods
	87163 - Culture, any source, additional identification methods required (use in addition to primary culture code)
	87164 - Dark field examination, any source (eg, penile, vaginal, oral, skin); includes specimen collection
	87166 - Dark field examination, any source (eg, penile, vaginal, oral, skin); without collection
	87168 - Macroscopic examination; arthropod
	87169 - Macroscopic examination; parasite
	87172 - Pinworm exam (eg, cellophane tape prep)
	87174 - Endotoxin, bacterial (pyrogens); chemical
	87175 - Endotoxin, bacterial (pyrogens); biological assay (eg, Limulus lysate)
	87176 - Endotoxin, bacterial (pyrogens); homogenization, tissue, for culture / Homogenization, tissue, for culture
	87177 - Ova and parasites, direct smears, concentration and identification
	87178 - Descriptor not available
	87179 - Descriptor not available
	87181 - Sensitivity studies, antibiotic; agar diffusion method, per antibiotic / Susceptibility studies, antimicrobial agent; agar dilution method, per agent (eg, antibiotic gradient strip)
	87184 - Sensitivity studies, antibiotic; disk method, per plate (12 or fewer disks) / Susceptibility studies, antimicrobial agent; disk method, per plate (12 or fewer agents)
	87185 - Susceptibility studies, antimicrobial agent; enzyme detection (eg, beta lactamase), per enzyme
	87186 - Sensitivity studies, antibiotic; microtiter, minimum inhibitory concentration (MIC), any number of antibiotics / Susceptibility studies, antimicrobial agent; microdilution or agar dilution (minimum inhibitory concentration (MIC) or breakpoint), each multi-antimicrobial, per plate / Susceptibility studies, antimicrobial agent; microdilution or agar dilution (minimum inhibitory concentratio…
	87187 - Sensitivity studies, antibiotic; minimum bactericidal concentration (MBC) (use in addition to 87186 or 87188) / Susceptibility studies, antimicrobial agent; microdilution or agar dilution, minimum lethal concentration (MLC), each plate (List separately in addition to code for primary procedure)
	87188 - Sensitivity studies, antibiotic; macrotube dilution method, each antibiotic / Susceptibility studies, antimicrobial agent; macrobroth dilution method, each agent
	87190 - Sensitivity studies, antibiotic; tubercle bacillus (TB, AFB), each drug / Susceptibility studies, antimicrobial agent; mycobacteria, proportion method, each agent
	87192 - Sensitivity studies, antibiotic; fungi, each drug
	87197 - Serum bactericidal titer (Schlicter test)
	87198 - Cytomegalovirus, direct fluorescent antibody (DFA)
	87199 - Enterovirus, direct fluorescent antibody (DFA)
	87205 - Smear, primary source with interpretation; Gram or Giemsa stain for bacteria, fungi, or cell types / Smear, primary source, with interpretation; routine stain for bacteria, fungi, or cell types
	87206 - Smear, primary source with interpretation; fluorescent and/or acid fast stain for bacteria, fungi, parasites, viruses or cell types / Smear, primary source, with interpretation; fluorescent and/or acid fast stain for bacteria, fungi, or cell types
	87207 - Smear, primary source with interpretation; special stain for inclusion bodies or intracellular parasites (eg, malaria, coccidia, microsporidia, cytomegalovirus, herpes viruses) / Smear, primary source with interpretation; special stain for inclusion bodies or parasites (eg, malaria, coccidia, microsporidia, trypanosomes, herpes viruses / Smear, primary source with interpretation; special …
	87208 - Smear, primary source, with interpretation; direct or concentrated, dry, for ova and parasites
	87209 - Smear, primary source with interpretation; complex special stain (eg, trichrome, iron hemotoxylin) for ova and parasites
	87210 - Smear, primary source with interpretation; wet mount for infectious agents (eg, saline, India ink, KOH preps) / Smear, primary source, with interpretation; wet mount with simple stain, for bacteria, fungi, ova, and/or parasites
	87211 - Smear, primary source, with interpretation; wet and dry mount, for ova and parasites
	87220 - Tissue examination by KOH slide of samples from skin, hair, or nails for fungi or ectoparasite ova or mites (eg, scabies) / Tissue examination for fungi (eg, KOH slide)
	87230 - Toxin or antitoxin assay, tissue culture (eg, Clostridium difficile toxin)
	87250 - Virus identification; inoculation of embryonated eggs, or small animal, includes observation and dissection / Virus isolation; inoculation of embryonated eggs, or small animal, includes observation and dissection
	87252 - Virus identification; tissue culture inoculation and observation / Virus isolation; tissue culture inoculation, observation, and presumptive identification by cytopathic effect
	87253 - Virus identification; tissue culture, additional studies (eg, hemabsorption, neutralization) each isolate / Virus isolation; tissue culture, additional studies or definitive identification (eg, hemabsorption, neutralization, immunofluoresence stain), each isolate
	87254 - Virus isolation; centrifuge enhanced (shell vial) technique, includes identification with immunofluorescence stain, each virus / Virus isolation; shell vial, includes identification with immunofluorescence stain, each virus
	87255 - Virus isolation; including identification by non-immunologic method, other than by cytopathic effect (eg, virus specific enzymatic activity)
	87260 - Infectious agent antigen detection by direct fluorescent antibody technique; adenovirus / Infectious agent antigen detection by immunofluorescent technique; adenovirus
	87265 - Infectious agent antigen detection by direct fluorescent antibody technique; Bordetella pertussis/parapertussis / Infectious agent antigen detection by immunofluorescent technique; Bordetella pertussis/parapertussis
	87267 - Infectious agent antigen detection by immunofluorescent technique; Enterovirus, direct fluorescent antibody (DFA)
	87269 - Infectious agent antigen detection by immunofluorescent technique; giardia
	87270 - Infectious agent antigen detection by direct fluorescent antibody technique; Chlamydia trachomatis / Infectious agent antigen detection by immunofluorescent technique; Chlamydia trachomatis
	87271 - Infectious agent antigen detection by immunofluorescent technique; Cytomegalovirus, direct fluorescent antibody (DFA)
	87272 - Infectious agent antigen detection by direct fluorescent antibody technique; cryptosporidium/giardia / Infectious agent antigen detection by immunofluorescent technique; cryptosporidium / Infectious agent antigen detection by immunofluorescent technique; cryptosporidium/giardia
	87273 - Infectious agent antigen detection by immunofluorescent technique; Herpes simplex virus type 2
	87274 - Infectious agent antigen detection by direct fluorescent antibody technique; Herpes simplex virus / Infectious agent antigen detection by immunofluorescent technique; Herpes simplex virus type 1
	87275 - Infectious agent antigen detection by immunofluorescent technique; influenza B virus
	87276 - Infectious agent antigen detection by direct fluorescent antibody technique; influenza A virus / Infectious agent antigen detection by immunofluorescent technique; influenza A virus
	87277 - Infectious agent antigen detection by immunofluorescent technique; Legionella micdadei
	87278 - Infectious agent antigen detection by direct fluorescent antibody technique; Legionella pneumophila / Infectious agent antigen detection by immunofluorescent technique; Legionella pneumophila
	87279 - Infectious agent antigen detection by immunofluorescent technique; Parainfluenza virus, each type
	87280 - Infectious agent antigen detection by direct fluorescent antibody technique; respiratory syncytial virus / Infectious agent antigen detection by immunofluorescent technique; respiratory syncytial virus
	87281 - Infectious agent antigen detection by immunofluorescent technique; Pneumocystis carinii
	87283 - Infectious agent antigen detection by immunofluorescent technique; Rubeola
	87285 - Infectious agent antigen detection by direct fluorescent antibody technique; Treponema pallidum / Infectious agent antigen detection by immunofluorescent technique; Treponema pallidum
	87290 - Infectious agent antigen detection by direct fluorescent antibody technique; Varicella zoster virus / Infectious agent antigen detection by immunofluorescent technique; Varicella zoster virus
	87299 - Infectious agent antigen detection by direct fluorescent antibody technique, not otherwise specified / Infectious agent antigen detection by immunofluorescent technique; not otherwise specified, each organism
	87300 - Infectious agent antigen detection by immunofluorescent technique, polyvalent for multiple organisms, each polyvalent antiserum
	87301 - Infectious agent antigen detection by enzyme immunoassay technique, qualitative or semiquantitative, multiple step method; adenovirus enteric types 40/41 / Infectious agent antigen detection by enzyme immunoassay technique, qualitative or semiquantitative, multiple-step method; adenovirus enteric types 40/41
	87305 - Infectious agent antigen detection by enzyme immunoassay technique, qualitative or semiquantitative, multiple-step method; Aspergillus
	87320 - Infectious agent antigen detection by enzyme immunoassay technique, qualitative or semiquantitative, multiple step method; Chlamydia trachomatis / Infectious agent antigen detection by enzyme immunoassay technique, qualitative or semiquantitative, multiple-step method; Chlamydia trachomatis
	87324 - Infectious agent antigen detection by enzyme immunoassay technique, qualitative or semiquantitative, multiple step method; Clostridium difficile toxin A / Infectious agent antigen detection by enzyme immunoassay technique, qualitative or semiquantitative, multiple step method; Clostridium difficile toxin(s) / Infectious agent antigen detection by enzyme immunoassay technique, qualitative …
	87327 - Infectious agent antigen detection by enzyme immunoassay technique, qualitative or semiquantitative, multiple step method; Cryptococcus neoformans / Infectious agent antigen detection by enzyme immunoassay technique, qualitative or semiquantitative, multiple-step method; Cryptococcus neoformans
	87328 - Infectious agent antigen detection by enzyme immunoassay technique, qualitative or semiquantitative, multiple step method; cryptosporidium / Infectious agent antigen detection by enzyme immunoassay technique, qualitative or semiquantitative, multiple step method; cryptosporidium/giardia / Infectious agent antigen detection by enzyme immunoassay technique, qualitative or semiquantitative, …
	87329 - Infectious agent antigen detection by enzyme immunoassay technique, qualitative or semiquantitative, multiple step method; giardia / Infectious agent antigen detection by enzyme immunoassay technique, qualitative or semiquantitative, multiple-step method; giardia
	87332 - Infectious agent antigen detection by enzyme immunoassay technique, qualitative or semiquantitative, multiple step method; cytomegalovirus / Infectious agent antigen detection by enzyme immunoassay technique, qualitative or semiquantitative, multiple-step method; cytomegalovirus
	87335 - Infectious agent antigen detection by enzyme immunoassay technique, qualitative or semiquantitative, multiple step method; Escherichia coli 0157 / Infectious agent antigen detection by enzyme immunoassay technique, qualitative or semiquantitative, multiple-step method; Escherichia coli 0157
	87336 - Infectious agent antigen detection by enzyme immunoassay technique, qualitative or semiquantitative, multiple step method; Entamoeba histolytica dispar group / Infectious agent antigen detection by enzyme immunoassay technique, qualitative or semiquantitative, multiple-step method; Entamoeba histolytica dispar group
	87337 - Infectious agent antigen detection by enzyme immunoassay technique, qualitative or semiquantitative, multiple step method; Entamoeba histolytica group / Infectious agent antigen detection by enzyme immunoassay technique, qualitative or semiquantitative, multiple-step method; Entamoeba histolytica group
	87338 - Infectious agent antigen detection by enzyme immunoassay technique, qualitative or semiquantitative, multiple step method; Helicobacter pylori, stool / Infectious agent antigen detection by enzyme immunoassay technique, qualitative or semiquantitative, multiple-step method; Helicobacter pylori, stool
	87339 - Infectious agent antigen detection by enzyme immunoassay technique, qualitative or semiquantitative, multiple step method; Helicobacter pylori / Infectious agent antigen detection by enzyme immunoassay technique, qualitative or semiquantitative, multiple-step method; Helicobacter pylori
	87340 - Infectious agent antigen detection by enzyme immunoassay technique, qualitative or semiquantitative, multiple step method; hepatitis B surface antigen (HBsAg) / Infectious agent antigen detection by enzyme immunoassay technique, qualitative or semiquantitative, multiple-step method; hepatitis B surface antigen (HBsAg)
	87341 - Infectious agent antigen detection by enzyme immunoassay technique, qualitative or semiquantitative, multiple step method; hepatitis B surface antigen (HBsAg) neutralization / Infectious agent antigen detection by enzyme immunoassay technique, qualitative or semiquantitative, multiple-step method; hepatitis B surface antigen (HBsAg) neutralization
	87350 - Infectious agent antigen detection by enzyme immunoassay technique, qualitative or semiquantitative, multiple step method; hepatitis Be antigen (HBeAg) / Infectious agent antigen detection by enzyme immunoassay technique, qualitative or semiquantitative, multiple-step method; hepatitis Be antigen (HBeAg)
	87380 - Infectious agent antigen detection by enzyme immunoassay technique, qualitative or semiquantitative, multiple step method; hepatitis, delta agent / Infectious agent antigen detection by enzyme immunoassay technique, qualitative or semiquantitative, multiple-step method; hepatitis, delta agent
	87385 - Infectious agent antigen detection by enzyme immunoassay technique, qualitative or semiquantitative, multiple step method; Histoplasma capsulatum / Infectious agent antigen detection by enzyme immunoassay technique, qualitative or semiquantitative, multiple-step method; Histoplasma capsulatum
	87389 - Infectious agent antigen detection by enzyme immunoassay technique, qualitative or semiquantitative, multiple-step method; HIV-1 antigen(s), with HIV-1 and HIV-2 antibodies, single result
	87390 - Infectious agent antigen detection by enzyme immunoassay technique, qualitative or semiquantitative, multiple step method; HIV-1 / Infectious agent antigen detection by enzyme immunoassay technique, qualitative or semiquantitative, multiple-step method; HIV-1
	87391 - Infectious agent antigen detection by enzyme immunoassay technique, qualitative or semiquantitative, multiple step method; HIV-2 / Infectious agent antigen detection by enzyme immunoassay technique, qualitative or semiquantitative, multiple-step method; HIV-2
	87400 - Infectious agent antigen detection by enzyme immunoassay technique, qualitative or semiquantitative, multiple step method; Influenza, A or B, each / Infectious agent antigen detection by enzyme immunoassay technique, qualitative or semiquantitative, multiple-step method; Influenza, A or B, each
	87420 - Infectious agent antigen detection by enzyme immunoassay technique, qualitative or semiquantitative, multiple step method; respiratory syncytial virus / Infectious agent antigen detection by enzyme immunoassay technique, qualitative or semiquantitative, multiple-step method; respiratory syncytial virus
	87425 - Infectious agent antigen detection by enzyme immunoassay technique, qualitative or semiquantitative, multiple step method; rotavirus / Infectious agent antigen detection by enzyme immunoassay technique, qualitative or semiquantitative, multiple-step method; rotavirus
	87427 - Infectious agent antigen detection by enzyme immunoassay technique, qualitative or semiquantitative, multiple step method; Shiga-like toxin / Infectious agent antigen detection by enzyme immunoassay technique, qualitative or semiquantitative, multiple-step method; Shiga-like toxin
	87430 - Infectious agent antigen detection by enzyme immunoassay technique, qualitative or semiquantitative, multiple step method; Streptococcus, group A / Infectious agent antigen detection by enzyme immunoassay technique, qualitative or semiquantitative, multiple-step method; Streptococcus, group A
	87449 - Infectious agent antigen detection by enzyme immunoassay technique qualitative or semiquantitative; multiple step method, not otherwise specified / Infectious agent antigen detection by enzyme immunoassay technique qualitative or semiquantitative; multiple step method, not otherwise specified, each organism
	87450 - Infectious agent antigen detection by enzyme immunoassay technique qualitative or semiquantitative; single step method, not otherwise specified / Infectious agent antigen detection by enzyme immunoassay technique qualitative or semiquantitative; single step method, not otherwise specified, each organism
	87451 - Infectious agent antigen detection by enzyme immunoassay technique qualitative or semiquantitative; multiple step method, polyvalent for multiple organisms, each polyvalent antiserum
	87470 - Infectious agent detection by nucleic acid (DNA or RNA); Bartonella henselae and Bartonella quintana, direct probe technique
	87471 - Infectious agent detection by nucleic acid (DNA or RNA); Bartonella henselae and Bartonella quintana, amplified probe technique
	87472 - Infectious agent detection by nucleic acid (DNA or RNA); Bartonella henselae and Bartonella quintana, quantification
	87475 - Infectious agent detection by nucleic acid (DNA or RNA); Borrelia burgdorferi, direct probe technique
	87476 - Infectious agent detection by nucleic acid (DNA or RNA); Borrelia burgdorferi, amplified probe technique
	87477 - Infectious agent detection by nucleic acid (DNA or RNA); Borrelia burgdorferi, quantification
	87480 - Infectious agent detection by nucleic acid (DNA or RNA); Candida species, direct probe technique
	87481 - Infectious agent detection by nucleic acid (DNA or RNA); Candida species, amplified probe technique
	87482 - Infectious agent detection by nucleic acid (DNA or RNA); Candida species, quantification
	87485 - Infectious agent detection by nucleic acid (DNA or RNA); Chlamydia pneumoniae, direct probe technique
	87486 - Infectious agent detection by nucleic acid (DNA or RNA); Chlamydia pneumoniae, amplified probe technique
	87487 - Infectious agent detection by nucleic acid (DNA or RNA); Chlamydia pneumoniae, quantification
	87490 - Infectious agent detection by nucleic acid (DNA or RNA); Chlamydia trachomatis, direct probe technique
	87491 - Infectious agent detection by nucleic acid (DNA or RNA); Chlamydia trachomatis, amplified probe technique
	87492 - Infectious agent detection by nucleic acid (DNA or RNA); Chlamydia trachomatis, quantification
	87493 - Infectious agent detection by nucleic acid (DNA or RNA); Clostridium difficile, toxin gene(s), amplified probe technique
	87495 - Infectious agent detection by nucleic acid (DNA or RNA); cytomegalovirus, direct probe technique
	87496 - Infectious agent detection by nucleic acid (DNA or RNA); cytomegalovirus, amplified probe technique
	87497 - Infectious agent detection by nucleic acid (DNA or RNA); cytomegalovirus, quantification
	87498 - Infectious agent detection by nucleic acid (DNA or RNA); enterovirus, amplified probe technique / Infectious agent detection by nucleic acid (DNA or RNA); enterovirus, amplified probe technique, includes reverse transcription when performed / Infectious agent detection by nucleic acid (DNA or RNA); enterovirus, reverse transcription and amplified probe technique
	87500 - Infectious agent detection by nucleic acid (DNA or RNA); vancomycin resistance (eg, enterococcus species van A, van B), amplified probe technique
	87501 - Infectious agent detection by nucleic acid (DNA or RNA); influenza virus, includes reverse transcription, when performed, and amplified probe technique, each type or subtype / Infectious agent detection by nucleic acid (DNA or RNA); influenza virus, reverse transcription and amplified probe technique, each type or subtype
	87502 - Infectious agent detection by nucleic acid (DNA or RNA); influenza virus, for multiple types or sub-types, includes multiplex reverse transcription and multiplex amplified probe technique, first 2 types or sub-types / Infectious agent detection by nucleic acid (DNA or RNA); influenza virus, for multiple types or sub-types, multiplex reverse transcription and amplified probe technique, fir…
	87503 - Infectious agent detection by nucleic acid (DNA or RNA); influenza virus, for multiple types or sub-types, includes multiplex reverse transcription and multiplex amplified probe technique, each additional influenza virus type or sub-type beyond 2 (List separately in addition to code for primary procedure) / Infectious agent detection by nucleic acid (DNA or RNA); influenza virus, for mult…
	87505 - Infectious agent detection by nucleic acid (DNA or RNA); gastrointestinal pathogen (eg, Clostridium difficile, E. coli, Salmonella, Shigella, norovirus, Giardia), includes multiplex reverse transcription, when performed, and multiplex amplified probe technique, multiple types or subtypes, 3-5 targets
	87506 - Infectious agent detection by nucleic acid (DNA or RNA); gastrointestinal pathogen (eg, Clostridium difficile, E. coli, Salmonella, Shigella, norovirus, Giardia), includes multiplex reverse transcription, when performed, and multiplex amplified probe technique, multiple types or subtypes, 6-11 targets
	87507 - Infectious agent detection by nucleic acid (DNA or RNA); gastrointestinal pathogen (eg, Clostridium difficile, E. coli, Salmonella, Shigella, norovirus, Giardia), includes multiplex reverse transcription, when performed, and multiplex amplified probe technique, multiple types or subtypes, 12-25 targets
	87510 - Infectious agent detection by nucleic acid (DNA or RNA); Gardnerella vaginalis, direct probe technique
	87511 - Infectious agent detection by nucleic acid (DNA or RNA); Gardnerella vaginalis, amplified probe technique
	87512 - Infectious agent detection by nucleic acid (DNA or RNA); Gardnerella vaginalis, quantification
	87515 - Infectious agent detection by nucleic acid (DNA or RNA); hepatitis B virus, direct probe technique
	87516 - Infectious agent detection by nucleic acid (DNA or RNA); hepatitis B virus, amplified probe technique
	87517 - Infectious agent detection by nucleic acid (DNA or RNA); hepatitis B virus, quantification
	87520 - Infectious agent detection by nucleic acid (DNA or RNA); hepatitis C, direct probe technique
	87521 - Infectious agent detection by nucleic acid (DNA or RNA); hepatitis C, amplified probe technique / Infectious agent detection by nucleic acid (DNA or RNA); hepatitis C, amplified probe technique, includes reverse transcription when performed / Infectious agent detection by nucleic acid (DNA or RNA); hepatitis C, reverse transcription and amplified probe technique
	87522 - Infectious agent detection by nucleic acid (DNA or RNA); hepatitis C, quantification / Infectious agent detection by nucleic acid (DNA or RNA); hepatitis C, quantification, includes reverse transcription when performed / Infectious agent detection by nucleic acid (DNA or RNA); hepatitis C, reverse transcription and quantification
	87525 - Infectious agent detection by nucleic acid (DNA or RNA); hepatitis G, direct probe technique
	87526 - Infectious agent detection by nucleic acid (DNA or RNA); hepatitis G, amplified probe technique
	87527 - Infectious agent detection by nucleic acid (DNA or RNA); hepatitis G, quantification
	87528 - Infectious agent detection by nucleic acid (DNA or RNA); Herpes simplex virus, direct probe technique
	87529 - Infectious agent detection by nucleic acid (DNA or RNA); Herpes simplex virus, amplified probe technique
	87530 - Infectious agent detection by nucleic acid (DNA or RNA); Herpes simplex virus, quantification
	87531 - Infectious agent detection by nucleic acid (DNA or RNA); Herpes virus-6, direct probe technique
	87532 - Infectious agent detection by nucleic acid (DNA or RNA); Herpes virus-6, amplified probe technique
	87533 - Infectious agent detection by nucleic acid (DNA or RNA); Herpes virus-6, quantification
	87534 - Infectious agent detection by nucleic acid (DNA or RNA); HIV-1, direct probe technique
	87535 - Infectious agent detection by nucleic acid (DNA or RNA); HIV-1, amplified probe technique / Infectious agent detection by nucleic acid (DNA or RNA); HIV-1, amplified probe technique, includes reverse transcription when performed / Infectious agent detection by nucleic acid (DNA or RNA); HIV-1, reverse transcription and amplified probe technique
	87536 - Infectious agent detection by nucleic acid (DNA or RNA); HIV-1, quantification / Infectious agent detection by nucleic acid (DNA or RNA); HIV-1, quantification, includes reverse transcription when performed / Infectious agent detection by nucleic acid (DNA or RNA); HIV-1, reverse transcription and quantification
	87537 - Infectious agent detection by nucleic acid (DNA or RNA); HIV-2, direct probe technique
	87538 - Infectious agent detection by nucleic acid (DNA or RNA); HIV-2, amplified probe technique / Infectious agent detection by nucleic acid (DNA or RNA); HIV-2, amplified probe technique, includes reverse transcription when performed / Infectious agent detection by nucleic acid (DNA or RNA); HIV-2, reverse transcription and amplified probe technique
	87539 - Infectious agent detection by nucleic acid (DNA or RNA); HIV-2, quantification / Infectious agent detection by nucleic acid (DNA or RNA); HIV-2, quantification, includes reverse transcription when performed / Infectious agent detection by nucleic acid (DNA or RNA); HIV-2, reverse transcription and quantification
	87540 - Infectious agent detection by nucleic acid (DNA or RNA); Legionella pneumophila, direct probe technique
	87541 - Infectious agent detection by nucleic acid (DNA or RNA); Legionella pneumophila, amplified probe technique
	87542 - Infectious agent detection by nucleic acid (DNA or RNA); Legionella pneumophila, quantification
	87550 - Infectious agent detection by nucleic acid (DNA or RNA); Mycobacteria species, direct probe technique
	87551 - Infectious agent detection by nucleic acid (DNA or RNA); Mycobacteria species, amplified probe technique
	87552 - Infectious agent detection by nucleic acid (DNA or RNA); Mycobacteria species, quantification
	87555 - Infectious agent detection by nucleic acid (DNA or RNA); Mycobacteria tuberculosis, direct probe technique
	87556 - Infectious agent detection by nucleic acid (DNA or RNA); Mycobacteria tuberculosis, amplified probe technique
	87557 - Infectious agent detection by nucleic acid (DNA or RNA); Mycobacteria tuberculosis, quantification
	87560 - Infectious agent detection by nucleic acid (DNA or RNA); Mycobacteria avium-intracellulare, direct probe technique
	87561 - Infectious agent detection by nucleic acid (DNA or RNA); Mycobacteria avium-intracellulare, amplified probe technique
	87562 - Infectious agent detection by nucleic acid (DNA or RNA); Mycobacteria avium-intracellulare, quantification
	87580 - Infectious agent detection by nucleic acid (DNA or RNA); Mycoplasma pneumoniae, direct probe technique
	87581 - Infectious agent detection by nucleic acid (DNA or RNA); Mycoplasma pneumoniae, amplified probe technique
	87582 - Infectious agent detection by nucleic acid (DNA or RNA); Mycoplasma pneumoniae, quantification
	87590 - Infectious agent detection by nucleic acid (DNA or RNA); Neisseria gonorrhoeae, direct probe technique
	87591 - Infectious agent detection by nucleic acid (DNA or RNA); Neisseria gonorrhoeae, amplified probe technique
	87592 - Infectious agent detection by nucleic acid (DNA or RNA); Neisseria gonorrhoeae, quantification
	87620 - Infectious agent detection by nucleic acid (DNA or RNA); papillomavirus, human, direct probe technique
	87621 - Infectious agent detection by nucleic acid (DNA or RNA); papillomavirus, human, amplified probe technique
	87622 - Infectious agent detection by nucleic acid (DNA or RNA); papillomavirus, human, quantification
	87623 - Infectious agent detection by nucleic acid (DNA or RNA); Human Papillomavirus (HPV), low-risk types (eg, 6, 11, 42, 43, 44)
	87624 - Infectious agent detection by nucleic acid (DNA or RNA); Human Papillomavirus (HPV), high-risk types (eg, 16, 18, 31, 33, 35, 39, 45, 51, 52, 56, 58, 59, 68)
	87625 - Infectious agent detection by nucleic acid (DNA or RNA); Human Papillomavirus (HPV), types 16 and 18 only, includes type 45, if performed
	87631 - Infectious agent detection by nucleic acid (DNA or RNA); respiratory virus (eg, adenovirus, influenza virus, coronavirus, metapneumovirus, parainfluenza virus, respiratory syncytial virus, rhinovirus), includes multiplex reverse transcription, when performed, and multiplex amplified probe technique, multiple types or subtypes, 3-5 targets / Infectious agent detection by nucleic acid (DNA …
	87632 - Infectious agent detection by nucleic acid (DNA or RNA); respiratory virus (eg, adenovirus, influenza virus, coronavirus, metapneumovirus, parainfluenza virus, respiratory syncytial virus, rhinovirus), includes multiplex reverse transcription, when performed, and multiplex amplified probe technique, multiple types or subtypes, 6-11 targets / Infectious agent detection by nucleic acid (DNA…
	87633 - Infectious agent detection by nucleic acid (DNA or RNA); respiratory virus (eg, adenovirus, influenza virus, coronavirus, metapneumovirus, parainfluenza virus, respiratory syncytial virus, rhinovirus), includes multiplex reverse transcription, when performed, and multiplex amplified probe technique, multiple types or subtypes, 12-25 targets / Infectious agent detection by nucleic acid (DN…
	87640 - Infectious agent detection by nucleic acid (DNA or RNA); Staphylococcus aureus, amplified probe technique
	87641 - Infectious agent detection by nucleic acid (DNA or RNA); Staphylococcus aureus, methicillin resistant, amplified probe technique
	87650 - Infectious agent detection by nucleic acid (DNA or RNA); Streptococcus, group A, direct probe technique
	87651 - Infectious agent detection by nucleic acid (DNA or RNA); Streptococcus, group A, amplified probe technique
	87652 - Infectious agent detection by nucleic acid (DNA or RNA); Streptococcus, group A, quantification
	87653 - Infectious agent detection by nucleic acid (DNA or RNA); Streptococcus, group B, amplified probe technique
	87660 - Infectious agent detection by nucleic acid (DNA or RNA); Trichomonas vaginalis, direct probe technique
	87661 - Infectious agent detection by nucleic acid (DNA or RNA); Trichomonas vaginalis, amplified probe technique
	87797 - Infectious agent detection by nucleic acid (DNA or RNA), not otherwise specified; direct probe technique, each organism / Infectious agent detection by nucleic acid (DNA or RNA); not otherwise specified, direct probe technique
	87798 - Infectious agent detection by nucleic acid (DNA or RNA), not otherwise specified; amplified probe technique, each organism / Infectious agent detection by nucleic acid (DNA or RNA); not otherwise specified, amplified probe technique
	87799 - Infectious agent detection by nucleic acid (DNA or RNA), not otherwise specified; quantification, each organism / Infectious agent detection by nucleic acid (DNA or RNA); not otherwise specified, quantification
	87800 - Infectious agent detection by nucleic acid (DNA or RNA), multiple organisms; direct probe(s) technique
	87801 - Infectious agent detection by nucleic acid (DNA or RNA), multiple organisms; amplified probe(s) technique
	87802 - Infectious agent antigen detection by immunoassay with direct optical observation; Streptococcus, group B
	87803 - Infectious agent antigen detection by immunoassay with direct optical observation; Clostridium difficile toxin A
	87804 - Infectious agent antigen detection by immunoassay with direct optical observation; Influenza
	87806 - Infectious agent antigen detection by immunoassay with direct optical observation; HIV-1 antigen(s), with HIV-1 and HIV-2 antibodies
	87807 - Infectious agent antigen detection by immunoassay with direct optical observation; respiratory syncytial virus
	87808 - Infectious agent antigen detection by immunoassay with direct optical observation; Trichomonas vaginalis
	87809 - Infectious agent antigen detection by immunoassay with direct optical observation; adenovirus
	87810 - Infectious agent antigen detection by immunoassay with direct optical observation; Chlamydia trachomatis / Infectious agent detection by immunoassay with direct optical observation; Chlamydia trachomatis
	87850 - Infectious agent antigen detection by immunoassay with direct optical observation; Neisseria gonorrhoeae / Infectious agent detection by immunoassay with direct optical observation; Neisseria gonorrhoeae
	87880 - Infectious agent antigen detection by immunoassay with direct optical observation; Streptococcus, group A / Infectious agent detection by immunoassay with direct optical observation; Streptococcus, group A
	87899 - Infectious agent antigen detection by immunoassay with direct optical observation; not otherwise specified / Infectious agent detection by immunoassay with direct optical observation; not otherwise specified
	87900 - Infectious agent drug susceptibility phenotype prediction using regularly updated genotypic bioinformatics
	87901 - Infectious agent genotype analysis by nucleic acid (DNA or RNA), HIV 1, reverse transcriptase and protease / Infectious agent genotype analysis by nucleic acid (DNA or RNA); HIV 1, reverse transcriptase and protease / Infectious agent genotype analysis by nucleic acid (DNA or RNA); HIV-1, reverse transcriptase and protease / Infectious agent genotype analysis by nucleic acid (DNA or RNA);…
	87902 - Infectious agent genotype analysis by nucleic acid (DNA or RNA); Hepatitis C virus
	87903 - Infectious agent phenotype analysis by nucleic acid (DNA or RNA) with drug resistance tissue culture analysis, HIV 1; first through 10 drugs tested / Infectious agent phenotype analysis by nucleic acid (DNA or RNA) with drug resistance tissue culture analysis, HIV 1; up to 10 drugs
	87904 - Infectious agent phenotype analysis by nucleic acid (DNA or RNA) with drug resistance tissue culture analysis, HIV 1; each additional 1 through 5 drugs tested (List separately in addition to code for primary procedure) / Infectious agent phenotype analysis by nucleic acid (DNA or RNA) with drug resistance tissue culture analysis, HIV 1; each additional drug tested (List separately in addi…
	87905 - Infectious agent enzymatic activity other than virus (eg, sialidase activity in vaginal fluid)
	87906 - Infectious agent genotype analysis by nucleic acid (DNA or RNA); HIV-1, other region (eg, integrase, fusion)
	87910 - Infectious agent genotype analysis by nucleic acid (DNA or RNA); cytomegalovirus
	87912 - Infectious agent genotype analysis by nucleic acid (DNA or RNA); Hepatitis B virus
	87999 - Unlisted microbiology procedure
	The occurrence of Inpatient with the following attributes:
	HCPCS Procedure Code (any position) is any of: { “80051”, “80074”, “82000”, “82017”, “82045”, “82085”, “82108”, “82130”, “82139”, “82150”, “82164”, “82175”, “82205”, “82240”, “82250”, “82252”, “82307”, “82375”, “82378”, “82384”, “82397”, “82415”, “82441”, “82465”, “82495”, “82541”, “82542”, “82544”, “82553”, “82554”, “82565”, “82607”, “82615”, “82649”, “82651”, “82654”, “82656”, “82668”, “82671”,…
	80051 - Electrolyte panel This panel must include the following: Carbon dioxide (82374) Chloride (82435) Potassium (84132) Sodium (84295) / Electrolyte panel This panel must include the following: Carbon dioxide (82374), Chloride (82435), Potassium (84132), Sodium (84295) / Electrolyte panel This panel must include the following: Carbon dioxide (bicarbonate) (82374) Chloride (82435) Potassium (84…
	80074 - Acute hepatitis panel This panel must include the following: Hepatitis A antibody (HAAb), IgM antibody (86709) Hepatitis B core antibody (HBcAb), IgM antibody (86705) Hepatitis B surface antigen (HBsAg) (87340) Hepatitis C antibody (86803) / Acute hepatitis panel This panel must include the following: Hepatitis A antibody (HAAb), IgM antibody (86709), Hepatitis B core antibody (HBcAb), Ig…
	82000 - Acetaldehyde, blood
	82017 - Acylcarnitines; quantitative, each specimen
	82045 - Albumin; ischemia modified
	82085 - Aldolase
	82108 - Aluminum
	82130 - Descriptor not available
	82139 - Amino acids, 6 or more amino acids, quantitative, each specimen
	82150 - Amylase
	82164 - Angiotensin I - converting enzyme (ACE)
	82175 - Arsenic
	82205 - Barbiturates, not elsewhere specified
	82240 - Bile acids; cholylglycine
	82250 - Descriptor not available
	82252 - Bilirubin; feces, qualitative
	82307 - Calciferol (Vitamin D)
	82375 - Carbon monoxide (carboxyhemoglobin); quantitative / Carbon monoxide, (carboxyhemoglobin); quantitative / Carboxyhemoglobin; quantitative
	82378 - Carcinoembryonic antigen (CEA)
	82384 - Catecholamines; fractionated
	82397 - Chemiluminescent assay
	82415 - Chloramphenicol
	82441 - Chlorinated hydrocarbons, screen
	82465 - Cholesterol, serum or whole blood, total / Cholesterol, serum, total
	82495 - Chromium
	82541 - Column chromatography/mass spectometry (eg, GC/MS, or HPLC/MS), analyte not elsewhere specified; qualitative, single stationary and mobile phase / Column chromatography/mass spectrometry (eg, GC/MS, or HPLC/MS), analyte not elsewhere specified; qualitative, single stationary and mobile phase / Column chromatography/mass spectrometry (eg, GC/MS, or HPLC/MS), non-drug analyte not elsewhere …
	82542 - Column chromatography/mass spectometry (eg, GC/MS, or HPLC/MS), analyte not elsewhere specified; quantitative, single stationary and mobile phase / Column chromatography/mass spectrometry (eg, GC/MS, or HPLC/MS), analyte not elsewhere specified; quantitative, single stationary and mobile phase / Column chromatography/mass spectrometry (eg, GC/MS, or HPLC/MS), non-drug analyte not elsewher…
	82544 - Column chromatography/mass spectometry (eg, GC/MS, or HPLC/MS), analyte not elsewhere specified; stable isotope dilution, multiple analytes, quantitative, single stationary and mobile phase / Column chromatography/mass spectrometry (eg, GC/MS, or HPLC/MS), analyte not elsewhere specified; stable isotope dilution, multiple analytes, quantitative, single stationary and mobile phase / Column…
	82553 - Creatine kinase (CK), (CPK); MB fraction only
	82554 - Creatine kinase (CK), (CPK); isoforms
	82565 - Creatinine; blood
	82607 - Cyanocobalamin (Vitamin B-12) / Cyanocobalamin (Vitamin B-12);
	82615 - Cystine and homocystine, urine, qualitative
	82649 - Dihydromorphinone
	82651 - Dihydrotestosterone (DHT)
	82654 - Dimethadione
	82656 - Elastase, pancreatic (EL-1), fecal, qualitative or semi-quantitative
	82668 - Erythropoietin
	82671 - Estrogens; fractionated
	82679 - Estrone
	82705 - Fat or lipids, feces; qualitative
	82746 - Folic acid; serum
	82760 - Galactose
	82805 - Gases, blood, any combination of pH, pCO2, pO2, CO2, HCO3 (including calculated O2 saturation); with O2 saturation, by direct measurement, except pulse oximetry
	82810 - Gases, blood, O2 saturation only, by direct measurement, except pulse oximetry
	82926 - Gastric acid, free and total, each specimen
	82953 - Glucose; tolbutamide tolerance test
	82962 - Glucose, blood by glucose monitoring device(s) cleared by the FDA specifically for home use
	82965 - Glutamate dehydrogenase
	82975 - Glutamine (glutamic acid amide)
	83006 - Growth stimulation expressed gene 2 (ST2, Interleukin 1 receptor like-1)
	83018 - Heavy metal (arsenic, barium, beryllium, bismuth, antimony, mercury); quantitative, each / Heavy metal (eg, arsenic, barium, beryllium, bismuth, antimony, mercury); quantitative, each
	83019 - Descriptor not available
	83020 - Hemoglobin fractionation and quantitation; electrophoresis (eg, A2, S, C, and/or F)
	83060 - Hemoglobin; sulfhemoglobin, quantitative
	83069 - Hemoglobin; urine
	83070 - Hemosiderin, qualitative / Hemosiderin; qualitative
	83491 - Hydroxycorticosteroids, 17- (17-OHCS) / Hydroxycorticosteroids, 17-(17-OHCS)
	83516 - Immunoassay for analyte other than infectious agent antibody or infectious agent antigen, qualitative or semiquantitative; multiple step method / Immunoassay for analyte other than infectious agent antibody or infectious agent antigen; qualitative or semiquantitative, multiple step method
	83615 - Lactate dehydrogenase (LD), (LDH) / Lactate dehydrogenase (LD), (LDH);
	83655 - Lead
	83664 - Fetal lung maturity assessment; lamellar body density
	83701 - Lipoprotein, blood; high resolution fractionation and quantitation of lipoproteins including lipoprotein subclasses when performed (eg, electrophoresis, ultracentrifugation)
	83715 - Lipoprotein, blood; electrophoretic separation and quantitation
	83717 - Descriptor not available
	83721 - Lipoprotein, direct measurement; direct measurement, LDL cholesterol / Lipoprotein, direct measurement; LDL cholesterol
	83727 - Luteinizing releasing factor (LRH)
	83788 - Mass spectrometry and tandem mass spectrometry (MS, MS/MS), analyte not elsewhere specified; qualitative, each specimen
	83805 - Meprobamate
	83825 - Mercury, quantitative
	83835 - Metanephrines
	83858 - Methsuximide
	83864 - Mucopolysaccharides, acid, quantitative / Mucopolysaccharides, acid; quantitative
	83866 - Mucopolysaccharides, acid; screen
	83887 - Nicotine
	83894 - Molecular diagnostics; separation by gel electrophoresis (eg, agarose, polyacrylamide) / Molecular diagnostics; separation by gel electrophoresis (eg, agarose, polyacrylamide), each nucleic acid preparation
	83901 - Molecular diagnostics; amplification of patient nucleic acid, multiplex, each additional nucleic acid sequence (List separately in addition to code for primary procedure) / Molecular diagnostics; amplification of patient nucleic acid, multiplex, each multiplex reaction / Molecular diagnostics; amplification, target, multiplex, each additional nucleic acid sequence beyond 2 (List separatel…
	83903 - Molecular diagnostics; mutation scanning, by physical properties (eg, single strand conformational polymorphisms (SSCP), heteroduplex, denaturing gradient gel electrophoresis (DGGE), RNA’ase A), single segment, each / Molecular diagnostics; mutation scanning, by physical properties (eg, single strand conformational polymorphisms [SSCP], heteroduplex, denaturing gradient gel electrophoresi…
	83914 - Mutation identification by enzymatic ligation or primer extension, single segment, each segment (eg, oligonucleotide ligation assay (OLA), single base chain extension (SBCE), or allele-specific primer extension (ASPE)) / Mutation identification by enzymatic ligation or primer extension, single segment, each segment (eg, oligonucleotide ligation assay [OLA], single base chain extension [SB…
	83916 - Oligoclonal immune (oligoclonal bands) / Oligoclonal immunoglobulin (oligoclonal bands)
	83919 - Organic acids; qualitative, each specimen
	83951 - Oncoprotein; des-gamma-carboxy-prothrombin (DCP)
	84078 - Phosphatase, alkaline; heat stable (total not included)
	84081 - Phosphatidylglycerol
	84119 - Porphyrins, urine; qualitative
	84140 - Pregnenolone
	84144 - Progesterone
	84145 - Procalcitonin (PCT)
	84157 - Protein, total, except by refractometry; other source (eg, synovial fluid, cerebrospinal fluid)
	84182 - Protein; Western Blot, with interpretation and report, blood or other body fluid, immunological probe for band identification, each / Western Blot, with interpretation and report, blood or other body fluid, immunological probe for band identification, each
	84202 - Protoporphyrin, RBC; quantitative
	84207 - Pyridoxal phosphate (Vitamin B-6)
	84234 - Receptor assay; progesterone
	84238 - Receptor assay; non-endocrine (eg, acetylcholine) (specify receptor) / Receptor assay; non-endocrine (specify receptor)
	84255 - Selenium
	84260 - Serotonin
	84275 - Sialic acid
	84285 - Silica
	84305 - Somatomedin
	84311 - Spectrophotometry, analyte not elsewhere specified
	84375 - Sugars, chromatographic, TLC or paper chromatography
	84443 - Thyroid stimulating hormone (TSH)
	84449 - Transcortin (cortisol binding globulin)
	84450 - Transferase; aspartate amino (AST) (SGOT)
	84466 - Transferrin
	84480 - Triiodothyronine T3; total (TT-3)
	84485 - Trypsin; duodenal fluid
	84490 - Trypsin; feces, quantitative, 24-hour collection
	84510 - Tyrosine
	84512 - Troponin, qualitative
	84525 - Urea nitrogen; semiquantitative (eg, reagent strip test)
	84577 - Urobilinogen, feces, quantitative
	84580 - Urobilinogen, urine; quantitative, timed specimen
	84585 - Vanillylmandelic acid (VMA), urine
	84586 - Vasoactive intestinal peptide (VIP)
	84830 - Ovulation tests, by visual color comparison methods for human luteinizing hormone
	85023 - Blood count; hemogram and platelet count, automated, and manual differential WBC count (CBC)
	85045 - Blood count; reticulocyte count, flow cytometry / Blood count; reticulocyte, automated
	85048 - Blood count; leukocyte (WBC), automated / Blood count; white blood cell (WBC)
	85055 - Reticulated platelet assay
	85060 - Blood smear, peripheral, interpretation by physician with written report
	85210 - Clotting; factor II, prothrombin, specific
	85220 - Clotting; factor V (AcG or proaccelerin), labile factor
	85246 - Clotting; factor VIII, VW factor antigen
	85291 - Clotting; factor XIII (fibrin stabilizing), screen solubility
	85292 - Clotting; prekallikrein assay (Fletcher factor assay)
	85303 - Clotting inhibitors or anticoagulants; protein C, activity
	85305 - Clotting inhibitors or anticoagulants; protein S, total
	85306 - Clotting inhibitors or anticoagulants; protein S, free
	85380 - Fibrin degradation products, D-dimer; ultrasensitive (eg, for evaluation for venous thromboembolism), qualitative or semiquantitative
	85384 - Fibrinogen; activity
	85385 - Fibrinogen; antigen
	85397 - Coagulation and fibrinolysis, functional activity, not otherwise specified (eg, ADAMTS-13), each analyte
	85460 - Hemoglobin or RBCs, fetal, for fetomaternal hemorrhage; differential lysis (Kleihauer-Betke)
	85475 - Hemolysin, acid
	85549 - Muramidase
	85705 - Thromboplastin inhibition, tissue / Thromboplastin inhibition; tissue
	86077 - Blood bank physician services; difficult cross match and/or evaluation of irregular antibody(s), interpretation and written report
	86078 - Blood bank physician services; investigation of transfusion reaction including suspicion of transmissible disease, interpretation and written report
	86146 - Beta 2 Glycoprotein I antibody, each
	86147 - Cardiolipin (phospholipid) antibody / Cardiolipin (phospholipid) antibody, each Ig class
	86156 - Cold agglutinin; screen
	86160 - Complement; antigen, each component
	86200 - Cyclic citrullinated peptide (CCP), antibody
	86255 - Fluorescent noninfectious agent antibody; screen, each antibody
	86294 - Immunoassay for tumor antigen, qualitative or semiquantitative (eg, bladder tumor antigen)
	86296 - Descriptor not available
	86306 - Descriptor not available
	86308 - Heterophile antibodies; screening
	86309 - Heterophile antibodies; titer
	86310 - Heterophile antibodies; titers after absorption with beef cells and guinea pig kidney
	86315 - Descriptor not available
	86325 - Immunoelectrophoresis; other fluids (eg, urine, cerebrospinal fluid) with concentration / Immunoelectrophoresis; other fluids (eg, urine, CSF) with concentration
	86329 - Immunodiffusion; not elsewhere specified
	86340 - Intrinsic factor antibodies
	86344 - Leukocyte phagocytosis
	86355 - B cells, total count
	86357 - Natural killer (NK) cells, total count
	86359 - T cells; total count
	86361 - T cells; absolute CD4 count
	86376 - Microsomal antibodies (eg, thyroid or liver-kidney), each
	86485 - Skin test; candida
	86580 - Skin test; tuberculosis, intradermal
	86585 - Skin test; tuberculosis, tine test
	86586 - Skin test; unlisted antigen, each / Unlisted antigen, each
	86592 - Syphilis test, non-treponemal antibody; qualitative (eg, VDRL, RPR, ART) / Syphilis test; qualitative (eg, VDRL, RPR, ART)
	86617 - Antibody; Borrelia burgdorferi (Lyme disease) confirmatory test (eg, Western Blot or immunoblot)
	86622 - Antibody; Brucella
	86625 - Antibody; Campylobacter
	86648 - Antibody; Diphtheria
	86668 - Antibody; Francisella tularensis
	86694 - Antibody; herpes simplex, non-specific type test
	86695 - Antibody; herpes simplex, type 1 / Antibody; herpes simplex, type I
	86703 - Antibody; HIV-1 and HIV-2, single assay / Antibody; HIV-1 and HIV-2, single result
	86705 - Hepatitis B core antibody (HBcAb); IgM antibody
	86707 - Hepatitis Be antibody (HBeAb)
	86708 - Hepatitis A antibody (HAAb); IgG and IgM / Hepatitis A antibody (HAAb); total
	86727 - Antibody; lymphocytic choriomeningitis
	86729 - Antibody; lymphogranuloma venereum
	86753 - Antibody; protozoa, not elsewhere specified
	86756 - Antibody; respiratory syncytial virus
	86774 - Antibody; tetanus
	86778 - Antibody; Toxoplasma, IgM
	86784 - Antibody; Trichinella
	86803 - Hepatitis C antibody / Hepatitis C antibody;
	86806 - Lymphocytotoxicity assay, visual crossmatch; without titration
	86807 - Serum screening for cytotoxic percent reactive antibody (PRA); standard method
	86812 - HLA typing; A, B, or C (eg, A10, B7, B27), single antigen
	86825 - Human leukocyte antigen (HLA) crossmatch, non-cytotoxic (eg, using flow cytometry); first serum sample or dilution
	86833 - Antibody to human leukocyte antigens (HLA), solid phase assays (eg, microspheres or beads, ELISA, Flow cytometry); high definition qualitative panel for identification of antibody specificities (eg, individual antigen per bead methodology), HLA Class II
	86835 - Antibody to human leukocyte antigens (HLA), solid phase assays (eg, microspheres or beads, ELISA, Flow cytometry); semi-quantitative panel (eg, titer), HLA Class II
	86886 - Antihuman globulin test (Coombs test); indirect, each antibody titer / Antihuman globulin test (Coombs test); indirect, titer, each antiserum
	86890 - Autologous blood or component, collection processing and storage; predeposited
	86891 - Autologous blood or component, collection processing and storage; intra- or postoperative salvage
	86915 - Bone marrow or peripheral stem cell harvest, modification or treatment to eliminate cell type(s) (eg, T-cells, metastatic carcinoma)
	86922 - Compatibility test each unit; antiglobulin technique
	86970 - Pretreatment of RBCs for use in RBC antibody detection, identification, and/or compatibility testing; incubation with chemical agents or drugs, each
	86971 - Pretreatment of RBCs for use in RBC antibody detection, identification, and/or compatibility testing; incubation with enzymes, each
	86985 - Splitting of blood or blood products, each unit
	86999 - Unlisted transfusion medicine procedure
	87001 - Animal inoculation, small animal; with observation
	87077 - Culture, bacterial; aerobic isolate, additional methods required for definitive identification, each isolate
	87088 - Culture, bacterial, urine; identification, in addition to quantitative or commercial kit / Culture, bacterial; with isolation and presumptive identification of each isolate, urine / Culture, bacterial; with isolation and presumptive identification of isolates, urine
	87107 - Culture, fungi, definitive identification, each organism; mold
	87140 - Culture, typing; fluorescent method, each antiserum / Culture, typing; immunofluorescent method, each antiserum
	87143 - Culture, typing; gas liquid chromatography (GLC) method / Culture, typing; gas liquid chromatography (GLC) or high pressure liquid chromatography (HPLC) method
	87152 - Culture, typing; identification by pulse field gel typing
	87166 - Dark field examination, any source (eg, penile, vaginal, oral, skin); without collection
	87168 - Macroscopic examination; arthropod
	87186 - Sensitivity studies, antibiotic; microtiter, minimum inhibitory concentration (MIC), any number of antibiotics / Susceptibility studies, antimicrobial agent; microdilution or agar dilution (minimum inhibitory concentration (MIC) or breakpoint), each multi-antimicrobial, per plate / Susceptibility studies, antimicrobial agent; microdilution or agar dilution (minimum inhibitory concentratio…
	87197 - Serum bactericidal titer (Schlicter test)
	87207 - Smear, primary source with interpretation; special stain for inclusion bodies or intracellular parasites (eg, malaria, coccidia, microsporidia, cytomegalovirus, herpes viruses) / Smear, primary source with interpretation; special stain for inclusion bodies or parasites (eg, malaria, coccidia, microsporidia, trypanosomes, herpes viruses / Smear, primary source with interpretation; special …
	87250 - Virus identification; inoculation of embryonated eggs, or small animal, includes observation and dissection / Virus isolation; inoculation of embryonated eggs, or small animal, includes observation and dissection
	87260 - Infectious agent antigen detection by direct fluorescent antibody technique; adenovirus / Infectious agent antigen detection by immunofluorescent technique; adenovirus
	87271 - Infectious agent antigen detection by immunofluorescent technique; Cytomegalovirus, direct fluorescent antibody (DFA)
	87272 - Infectious agent antigen detection by direct fluorescent antibody technique; cryptosporidium/giardia / Infectious agent antigen detection by immunofluorescent technique; cryptosporidium / Infectious agent antigen detection by immunofluorescent technique; cryptosporidium/giardia
	87278 - Infectious agent antigen detection by direct fluorescent antibody technique; Legionella pneumophila / Infectious agent antigen detection by immunofluorescent technique; Legionella pneumophila
	87285 - Infectious agent antigen detection by direct fluorescent antibody technique; Treponema pallidum / Infectious agent antigen detection by immunofluorescent technique; Treponema pallidum
	87299 - Infectious agent antigen detection by direct fluorescent antibody technique, not otherwise specified / Infectious agent antigen detection by immunofluorescent technique; not otherwise specified, each organism
	87301 - Infectious agent antigen detection by enzyme immunoassay technique, qualitative or semiquantitative, multiple step method; adenovirus enteric types 40/41 / Infectious agent antigen detection by enzyme immunoassay technique, qualitative or semiquantitative, multiple-step method; adenovirus enteric types 40/41
	87324 - Infectious agent antigen detection by enzyme immunoassay technique, qualitative or semiquantitative, multiple step method; Clostridium difficile toxin A / Infectious agent antigen detection by enzyme immunoassay technique, qualitative or semiquantitative, multiple step method; Clostridium difficile toxin(s) / Infectious agent antigen detection by enzyme immunoassay technique, qualitative …
	87327 - Infectious agent antigen detection by enzyme immunoassay technique, qualitative or semiquantitative, multiple step method; Cryptococcus neoformans / Infectious agent antigen detection by enzyme immunoassay technique, qualitative or semiquantitative, multiple-step method; Cryptococcus neoformans
	87390 - Infectious agent antigen detection by enzyme immunoassay technique, qualitative or semiquantitative, multiple step method; HIV-1 / Infectious agent antigen detection by enzyme immunoassay technique, qualitative or semiquantitative, multiple-step method; HIV-1
	87427 - Infectious agent antigen detection by enzyme immunoassay technique, qualitative or semiquantitative, multiple step method; Shiga-like toxin / Infectious agent antigen detection by enzyme immunoassay technique, qualitative or semiquantitative, multiple-step method; Shiga-like toxin
	87450 - Infectious agent antigen detection by enzyme immunoassay technique qualitative or semiquantitative; single step method, not otherwise specified / Infectious agent antigen detection by enzyme immunoassay technique qualitative or semiquantitative; single step method, not otherwise specified, each organism
	87476 - Infectious agent detection by nucleic acid (DNA or RNA); Borrelia burgdorferi, amplified probe technique
	87487 - Infectious agent detection by nucleic acid (DNA or RNA); Chlamydia pneumoniae, quantification
	87491 - Infectious agent detection by nucleic acid (DNA or RNA); Chlamydia trachomatis, amplified probe technique
	87493 - Infectious agent detection by nucleic acid (DNA or RNA); Clostridium difficile, toxin gene(s), amplified probe technique
	87495 - Infectious agent detection by nucleic acid (DNA or RNA); cytomegalovirus, direct probe technique
	87496 - Infectious agent detection by nucleic acid (DNA or RNA); cytomegalovirus, amplified probe technique
	87498 - Infectious agent detection by nucleic acid (DNA or RNA); enterovirus, amplified probe technique / Infectious agent detection by nucleic acid (DNA or RNA); enterovirus, amplified probe technique, includes reverse transcription when performed / Infectious agent detection by nucleic acid (DNA or RNA); enterovirus, reverse transcription and amplified probe technique
	87501 - Infectious agent detection by nucleic acid (DNA or RNA); influenza virus, includes reverse transcription, when performed, and amplified probe technique, each type or subtype / Infectious agent detection by nucleic acid (DNA or RNA); influenza virus, reverse transcription and amplified probe technique, each type or subtype
	87512 - Infectious agent detection by nucleic acid (DNA or RNA); Gardnerella vaginalis, quantification
	87516 - Infectious agent detection by nucleic acid (DNA or RNA); hepatitis B virus, amplified probe technique
	87525 - Infectious agent detection by nucleic acid (DNA or RNA); hepatitis G, direct probe technique
	87527 - Infectious agent detection by nucleic acid (DNA or RNA); hepatitis G, quantification
	87529 - Infectious agent detection by nucleic acid (DNA or RNA); Herpes simplex virus, amplified probe technique
	87530 - Infectious agent detection by nucleic acid (DNA or RNA); Herpes simplex virus, quantification
	87532 - Infectious agent detection by nucleic acid (DNA or RNA); Herpes virus-6, amplified probe technique
	87537 - Infectious agent detection by nucleic acid (DNA or RNA); HIV-2, direct probe technique
	87538 - Infectious agent detection by nucleic acid (DNA or RNA); HIV-2, amplified probe technique / Infectious agent detection by nucleic acid (DNA or RNA); HIV-2, amplified probe technique, includes reverse transcription when performed / Infectious agent detection by nucleic acid (DNA or RNA); HIV-2, reverse transcription and amplified probe technique
	87539 - Infectious agent detection by nucleic acid (DNA or RNA); HIV-2, quantification / Infectious agent detection by nucleic acid (DNA or RNA); HIV-2, quantification, includes reverse transcription when performed / Infectious agent detection by nucleic acid (DNA or RNA); HIV-2, reverse transcription and quantification
	87540 - Infectious agent detection by nucleic acid (DNA or RNA); Legionella pneumophila, direct probe technique
	87552 - Infectious agent detection by nucleic acid (DNA or RNA); Mycobacteria species, quantification
	87556 - Infectious agent detection by nucleic acid (DNA or RNA); Mycobacteria tuberculosis, amplified probe technique
	87560 - Infectious agent detection by nucleic acid (DNA or RNA); Mycobacteria avium-intracellulare, direct probe technique
	87561 - Infectious agent detection by nucleic acid (DNA or RNA); Mycobacteria avium-intracellulare, amplified probe technique
	87582 - Infectious agent detection by nucleic acid (DNA or RNA); Mycoplasma pneumoniae, quantification
	87633 - Infectious agent detection by nucleic acid (DNA or RNA); respiratory virus (eg, adenovirus, influenza virus, coronavirus, metapneumovirus, parainfluenza virus, respiratory syncytial virus, rhinovirus), includes multiplex reverse transcription, when performed, and multiplex amplified probe technique, multiple types or subtypes, 12-25 targets / Infectious agent detection by nucleic acid (DN…
	87653 - Infectious agent detection by nucleic acid (DNA or RNA); Streptococcus, group B, amplified probe technique
	87803 - Infectious agent antigen detection by immunoassay with direct optical observation; Clostridium difficile toxin A
	87804 - Infectious agent antigen detection by immunoassay with direct optical observation; Influenza
	87806 - Infectious agent antigen detection by immunoassay with direct optical observation; HIV-1 antigen(s), with HIV-1 and HIV-2 antibodies
	87809 - Infectious agent antigen detection by immunoassay with direct optical observation; adenovirus
	87810 - Infectious agent antigen detection by immunoassay with direct optical observation; Chlamydia trachomatis / Infectious agent detection by immunoassay with direct optical observation; Chlamydia trachomatis
	87902 - Infectious agent genotype analysis by nucleic acid (DNA or RNA); Hepatitis C virus
	87910 - Infectious agent genotype analysis by nucleic acid (DNA or RNA); cytomegalovirus
	87912 - Infectious agent genotype analysis by nucleic acid (DNA or RNA); Hepatitis B virus
	80048 - Basic metabolic panel (Calcium, total) This panel must include the following: Calcium (82310) Carbon dioxide (82374) Chloride (82435) Creatinine (82565) Glucose (82947) Potassium (84132) Sodium (84295) Urea nitrogen (BUN) (84520) / Basic metabolic panel (Calcium, total) This panel must include the following: Calcium, total (82310) Carbon dioxide (bicarbonate) (82374) Chloride (82435) Crea…
	80058 - Descriptor not available
	80061 - Lipid panel This panel must include the following: Cholesterol, serum, total (82465) Lipoprotein, direct measurement, high density cholesterol (HDL cholesterol) (83718) Triglycerides (84478) / Lipid panel This panel must include the following: Cholesterol, serum, total (82465), Lipoprotein, direct measurement, high density cholesterol (HDL cholesterol) (83718), Triglycerides (84478)
	82003 - Acetaminophen
	82016 - Acylcarnitines; qualitative, each specimen
	82103 - Alpha-1-antitrypsin; total
	82106 - Alpha-fetoprotein (AFP); amniotic fluid / Alpha-fetoprotein; amniotic fluid
	82128 - Amino acids; multiple, qualitative, each specimen
	82143 - Amniotic fluid scan (spectrophotometric)
	82145 - Amphetamine or methamphetamine
	82232 - Beta-2 microglobulin
	82247 - Bilirubin; total
	82274 - Blood, occult, by fecal hemoglobin determination by immunoassay, qualitative, feces, 1-3 simultaneous determinations
	82300 - Cadmium
	82330 - Calcium; ionized
	82331 - Calcium; after calcium infusion test
	82380 - Carotene
	82487 - Chromatography, qualitative; paper, 1-dimensional, analyte not elsewhere specified
	82488 - Chromatography, qualitative; paper, 2-dimensional, analyte not elsewhere specified
	82550 - Creatine kinase (CK), (CPK); total
	82570 - Creatinine; other source
	82626 - Dehydroepiandrosterone (DHEA)
	82634 - Deoxycortisol, 11-
	82652 - Dihydroxyvitamin D, 1, 25- / Dihydroxyvitamin D, 1,25- / Vitamin D; 1, 25 dihydroxy, includes fraction(s), if performed
	82664 - Electrophoretic technique, not elsewhere specified
	82677 - Estriol
	82693 - Ethylene glycol
	82715 - Fat differential, feces, quantitative
	82735 - Fluoride
	82742 - Flurazepam
	82759 - Galactokinase, RBC
	82800 - Gases, blood, pH only
	82803 - Gases, blood, any combination of pH, pCO2, pO2, CO2, HCO3 (including calculated O2 saturation) / Gases, blood, any combination of pH, pCO2, pO2, CO2, HCO3 (including calculated O2 saturation);
	82928 - Gastric acid, free or total, each specimen / Gastric acid, free or total; each specimen
	82930 - Gastric acid analysis, includes pH if performed, each specimen
	82941 - Gastrin
	82950 - Glucose; post glucose dose (includes glucose)
	82963 - Glucosidase, beta
	82978 - Glutathione
	83001 - Gonadotropin; follicle stimulating hormone (FSH)
	83003 - Growth hormone, human (HGH) (somatotropin)
	83009 - Helicobacter pylori, blood test analysis for urease activity, non-radioactive isotope (eg, C-13)
	83012 - Haptoglobin; phenotypes
	83014 - Helicobacter pylori, breath test analysis (mass spectrometry); drug administration and sample collection / Helicobacter pylori; drug administration / Helicobacter pylori; drug administration and sample collection
	83036 - Hemoglobin; glycated / Hemoglobin; glycosylated (A1C)
	83068 - Hemoglobin; unstable, screen
	83088 - Histamine
	83090 - Homocysteine / Homocystine
	83150 - Homovanillic acid (HVA)
	83499 - Hydroxyprogesterone, 20-
	83500 - Hydroxyproline; free
	83570 - Isocitric dehydrogenase (IDH)
	83631 - Lactoferrin, fecal; quantitative
	83670 - Leucine aminopeptidase (LAP)
	83695 - Lipoprotein (a)
	83698 - Lipoprotein-associated phospholipase A2 (Lp-PLA2) / Lipoprotein-associated phospholipase A2, (Lp-PLA2)
	83700 - Lipoprotein, blood; electrophoretic separation and quantitation
	83716 - Lipoprotein, blood; high resolution fractionation and quantitation of lipoprotein cholesterols (eg, electrophoresis, nuclear magnetic resonance, ultracentrifugation) / Lipoprotein, blood; high resolution fractionation and quantitation of lipoproteins including lipoprotein subclasses when performed (eg, electrophoresis, nuclear magnetic resonance, ultracentrifugation)
	83735 - Magnesium
	83785 - Manganese
	83789 - Mass spectrometry and tandem mass spectrometry (MS, MS/MS), analyte not elsewhere specified; quantitative, each specimen
	83872 - Mucin, synovial fluid (Ropes test)
	83885 - Nickel
	83891 - Molecular diagnostics; isolation or extraction of highly purified nucleic acid / Molecular diagnostics; isolation or extraction of highly purified nucleic acid, each nucleic acid type (ie, DNA or RNA)
	83893 - Molecular diagnostics; dot/slot blot production / Molecular diagnostics; dot/slot blot production, each nucleic acid preparation
	83898 - Molecular diagnostics; amplification of patient nucleic acid (eg, PCR, LCR), single primer pair, each primer pair / Molecular diagnostics; amplification of patient nucleic acid (eg, PCR, LCR, RT-PCR), single primer pair, each primer pair / Molecular diagnostics; amplification of patient nucleic acid, each nucleic acid sequence / Molecular diagnostics; amplification, target, each nucleic a…
	83900 - Molecular diagnostics; amplification of patient nucleic acid, multiplex, first two nucleic acid sequences / Molecular diagnostics; amplification, target, multiplex, first 2 nucleic acid sequences / Molecular diagnostics; amplification, target, multiplex, first two nucleic acid sequences
	83912 - Molecular diagnostics; interpretation and report
	83913 - Molecular diagnostics; RNA stabilization
	83918 - Organic acids; quantitative, each specimen / Organic acids; total, quantitative, each specimen
	83930 - Osmolality; blood
	83987 - pH; exhaled breath condensate
	84080 - Phosphatase, alkaline; isoenzymes
	84085 - Phosphogluconate, 6-, dehydrogenase, RBC
	84105 - Phosphorus inorganic (phosphate); urine
	84110 - Porphobilinogen, urine; quantitative
	84126 - Porphyrins, feces, quantitative / Porphyrins, feces; quantitative
	84138 - Pregnanetriol
	84152 - Prostate specific antigen (PSA); complexed (direct measurement)
	84153 - Prostate specific antigen (PSA); total
	84156 - Protein, total, except by refractometry; urine
	84206 - Proinsulin
	84210 - Pyruvate
	84220 - Pyruvate kinase
	84233 - Receptor assay; estrogen
	84270 - Sex hormone binding globulin (SHBG)
	84378 - Sugars (mono, di, and oligosaccharides); single quantitative, each specimen / Sugars (mono-, di, and oligosaccharides); single quantitative, each specimen / Sugars (mono-, di-, and oligosaccharides); single quantitative, each specimen
	84392 - Sulfate, urine
	84403 - Testosterone; total
	84430 - Thiocyanate
	84436 - Thyroxine; total
	84460 - Transferase; alanine amino (ALT) (SGPT)
	84520 - Urea nitrogen; quantitative
	84550 - Uric acid; blood
	84560 - Uric acid; other source
	84583 - Urobilinogen, urine; semiquantitative
	84588 - Vasopressin (antidiuretic hormone, ADH)
	84590 - Vitamin A
	84600 - Volatiles (eg, acetic anhydride, carbon tetrachloride, dichloroethane, dichloromethane, diethylether, isopropyl alcohol, methanol) / Volatiles (eg, acetic anhydride, diethylether)
	84681 - C-peptide
	85014 - Blood count; hematocrit (Hct) / Blood count; other than spun hematocrit
	85018 - Blood count; hemoglobin / Blood count; hemoglobin (Hgb)
	85024 - Blood count; hemogram and platelet count, automated, and automated partial differential WBC count (CBC)
	85029 - Descriptor not available
	85041 - Blood count; red blood cell (RBC) only / Blood count; red blood cell (RBC), automated
	85240 - Clotting; factor VIII (AHG), 1-stage / Clotting; factor VIII (AHG), one stage
	85245 - Clotting; factor VIII, VW factor, ristocetin cofactor
	85280 - Clotting; factor XII (Hageman)
	85461 - Hemoglobin or RBCs, fetal, for fetomaternal hemorrhage; rosette
	85530 - Heparin-protamine tolerance test
	85540 - Leukocyte alkaline phosphatase with count
	85555 - Osmotic fragility, RBC; unincubated
	85595 - Platelet; automated count
	85612 - Russell viper venom time (includes venom); undiluted
	85660 - Sickling of RBC, reduction
	85675 - Thrombin time; titer
	86005 - Allergen specific IgE; qualitative, multiallergen screen (dipstick, paddle or disk) / Allergen specific IgE; qualitative, multiallergen screen (dipstick, paddle, or disk)
	86021 - Antibody identification; leukocyte antibodies
	86022 - Antibody identification; platelet antibodies
	86038 - Antinuclear antibodies (ANA) / Antinuclear antibodies (ANA);
	86060 - Antistreptolysin 0; titer
	86140 - C-reactive protein / C-reactive protein;
	86161 - Complement; functional activity, each component
	86171 - Complement fixation tests, each antigen
	86215 - Deoxyribonuclease, antibody
	86226 - Deoxyribonucleic acid (DNA) antibody; single stranded
	86235 - Extractable nuclear antigen, antibody to, any method (eg, nRNP, SS-A, SS-B, Sm, RNP, Sc170, J01), each antibody
	86256 - Fluorescent noninfectious agent antibody; titer, each antibody
	86287 - Descriptor not available
	86301 - Immunoassay for tumor antigen, quantitative; CA 19-9
	86304 - Immunoassay for tumor antigen, quantitative; CA 125
	86311 - Descriptor not available
	86316 - Immunoassay for tumor antigen (eg, cancer antigen 125), each / Immunoassay for tumor antigen, other antigen, quantitative (eg, CA 50, 72-4, 549), each / Immunoassay for tumor antigen; other antigen, quantitative (eg, CA 50, 72-4, 549), each
	86317 - Immunoassay for infectious agent antibody, quantitative, not otherwise specified
	86327 - Immunoelectrophoresis; crossed (2-dimensional assay)
	86331 - Immunodiffusion; gel diffusion, qualitative (Ouchterlony), each antigen or antibody
	86341 - Islet cell antibody
	86403 - Particle agglutination; screen, each antibody
[truncated: 13,484 more rows]
