# Supplementary material for: Reproducibility of real-world evidence studies using clinical practice data to inform regulatory and coverage decisions
Source: Nat Commun. 2022 Aug 31;13:5126. doi: 10.1038/s41467-022-32310-3 (PMC9430007; doi:10.1038/s41467-022-32310-3)
Supplement: Supplementary file 7 — Supplementary Dataset 4 [file 41467_2022_32310_MOESM7_ESM.zip › Data S4 Study specific author contact files with details of implementation/REPEAT_125_final.xlsx]

## Sheet: Assumptions
Category	Assumptions
MEASURES	The algorithms used to define all the variables used in the replication of the study are given in the sheet named 'codes'
Exposure	We assumed any diagnosis/procedure position and any care setting to define Tdap administration
	We assumed that, if Tdap codes occur on multiple days between last menstrual period (LMP) and cohort entry date+7 days, then exposure is based on the first identified code (earliest date)
Inclusion/Exclusion	We assumed any diagnosis position and any care setting to define inclusion/exclusion criteria
	We assumed the 13 states used in the exclusion criteria was based on website "https://www.cdc.gov/vaccines/programs/vfc/about/vac-supply-policy/supply-2009.html" (states which are under Universal and universal Select group). We also assumed that women belonging to unknown/missing state were not excluded
	When calculating gestational age and onset of pregnancy, if patients have more than one diagnosis codes, we used the hierarchy to select diagnosis code based on the department's pregnancy team algorithm
	We assumed that ED care setting is defined using the 'svcscat' variable in the inpatient or outpatient table, any claim with a value of svcscat ending in ‘20’
	We assumed that women linked to multiple babies or women linked to babies who are linked to multiple women are excluded from the cohort
	We assumed continuous enrollment meant, both medical and pharmacy coverage without any enrollment gap
Outcome	We assumed that for the outcome chorioamnionitis, only subset of patients who had live-births in IP/ED setting we included.
Covariates	We assumed any diagnosis position and any care setting to define covariates.
	The covariate 'MSA' is a binary variable where patient lives in MSA or the variable is missing. We assumed that for patients not 'living in MSA', they are part of 'missing'
	We assumed Obstetric blood panel was defined using CPT code (80055) from website "http://www.mscwomenshealth.com/docs/Routine%20OB%20Labs%20March2011.pdf"
	We assumed Ultrasound, Hypertension, Diabetes, Gestational diabetes, Kidney dysfunction and Lupus were defined based on diagnosis and procedure codes and assumed codes are provided in worksheet 'codes'
	We assumed Kidney dysfunction was defined using codes which below to the following diseases: acute renal failure, renal complications, chronic renal disease, end stage renal disease, renal insufficiency and nephrotic syndrome
	We assumed antihypertensives, antidiabetics, antidepressants and antibiotics were defined based on generic name of drugs and assumed generic names are provided in the worksheet 'codes'
	We assumed flu vaccination was defined using the following ICD9 diagnosis and CPT/HCPCS codes: V04.81, 90653, 90654, 90655, 90656, 90657, 90658, 90660, 90661, 90662, 90664, 90666, 90667, 90668, 90672, 90673, 90685, 90686, 90687, 90688 Q2034, Q2035, Q2036, Q2037, Q2038, Q2039
COHORT CREATION
ANALYSIS
	We assumed that when authors wanted to look at relative risk of Chorioamnionitis among mothers with No Tdap vs Tdap at optimal time, the propensity score calculation was done separately in this subset of mothers where the livebirth was in IP/ED care setting and Tdap exposure was either None or Optimal time.
	We assumed that the trimmed cohort was used to calculate crude and adjusted relative risk.
	As our model did not converge, we did not include number of ED visits in our adjusted relative risk model
	We assumed that the following list of covariates was used in the calculation of propensity score: Age (continuous variable), Index year (categorical), Region (categorical), MSA, Other children covered in plan (continuous), Received obstetric blood panel, Received ultrasound, Received flu immunization, Hospitalizations (continuous), Emergency department visits (continuous), Maternal hypertension, …
	We assumed that use IPTW relative risk model did not include any covariates and used only weight statement

## Sheet: Attrition table
Females with livebirth or stillbirth between 2010 - 2014 from MarketScan database
Criteria	N
Identify women with livebirth/stillbirths’ diagnosis codes in any position and any care setting between 01/01/2010 and 12/31/2014.	1817363
Exclude women who do not have continuous enrollment from the LMP to 7 days post delivery date (index date).	974538
Exclude any mothers or mothers with infants with a diagnosis for multiple births on index date	948685
Exclude any mothers linked to multiple babies	942211
Exclude any mothers linked to babies who are linked to multiple mothers	941908
Exclude any mothers who have gestational age<=26 weeks	941082
Exclude people who lived in 13 states	854922
Exclude women aged <=18 on index date	837457
Analysis Implemented: Tdap optimal Vs Tdap None among mother with livebirths in IP or ED care setting
Analysis Cohort	734238
After trimming, cohort used to implement Relative risk	726891

## Sheet: Protocol
AIM
To evaluate the risk of Chorioamnionitis among optimally timed immunized women compared to non-immunized women
1. Data Source:
Truven Marketscan (2010-2014)
2. Study Design Diagram
3. Cohort Identification
3.1 Cohort Summary
Female patients with livebirth or stillbirth deliveries during the years 2010 – 2014.
3.2 Cohort formation flowchart
STEP #	CRITERIA
Only first observed pregnancy per woman i.e. each woman is only allowed to enter the cohort once.
3.2.1	Identify women with livebirth/stillbirths' diagnosis codes in any position and any care setting (codes given in the appendix) between 01/01/2010 and 12/31/2014.
	Index date: The date of the delivery
3.2.2	Exclude women who do not have continuous enrollment from the LMP to 7 days post delivery date (index date). [Calculation of LMP is given below]
3.2.3	Exclude women who have twins or multiple births diagnosis codes any position and any care setting (codes given in the appendix)
3.2.4	Exclude women who have gestational age < 26 weeks at index date. [Calculation of gestation age is given below]
3.2.5	Exclude women who are aged < 18 years on index date who below to the following 13 states: New Hampshire, New Mexico, Rhode Island, Vermont, Wisconsin, Wyoming, Alaska, Hawaii, Maine, Massachusetts, North Carolina, Washington and South Dakota
3.2.6	Final Cohort
Additional	Cohort with mother-infant linkage
Link maternal claims to infant claims by identifying newborn diagnosis code in any position and any care setting (codes given in the appendix) within the same insurance plan family grouping (using EFAMID), within 7 days from index date.
LMP calculation
Depending on the gestational age, "LMP" is calculated.
Example: If patient has gestational age of 26 weeks then LMP is 182 days before the index date.
Gestational age in weeks	Gestational age in days
24 weeks	168 days
26 weeks	182 days
28 weeks	196 days
30 weeks	210 days
32 weeks	224 days
34 weeks	238 days
35 weeks	245 days
36 weeks	252 days
38-40 weeks	270 days
Gestational age calculation
For each woman identified in step 3.2.1, identify the gestational age that are recorded in the infant or maternal claim on index date or up till 30 days after index date.
Assign the corresponding gestational age in weeks.
Note: For pregnancies without any of these codes for preterm birth in Table A or Table B, gestational age is 38 to 40 weeks.
Table A: Diagnosis codes for preterm birth and completed weeks of gestation, and their use in the gestational age algorithm
ICD9 codes	Gestational weeks	Definition
765.21	24	Less than 24 completed weeks of gestation
765.22	24	24 completed weeks of gestation
765.23	26	25-26 completed weeks of gestation
765.24	28	27-28 completed weeks of gestation
765.0-765.08	28	Extreme immaturity
765.25	30	29-30 completed weeks of gestation
765.26	32	31-32 completed weeks of gestation
765.27	34	33-34 completed weeks of gestation
765.28	36	35-36 completed weeks of gestation
765.1-765.18	35	Other preterm infants
644.21	35	Onset of delivery before 37 completed weeks of gestation
Selecting diagnosis code
· Use both maternal and infant claims to identify ICD-9 code, however, prioritize infant claims.
· Use preterm codes from infant claims first. Among infants without any preterm codes, use preterm codes from maternal claims.
· In case of more than one available pre-term ICD-9 codes, apply the below hierarchy to select ICD-9 codes:
Use the following hierarchy:
· 765.21-765.28 (these are the codes that have a specific gestational age mentioned)
· 765.0x (these are codes indicating extreme prematurity)
· 765.1x (other preterm) and 644.21 (onset of delivery before 37 completed weeks)
Note 1: If discrepancies occur within 765.21-765.28 – Select the most frequently recorded code within the first 7 days after delivery.
Example: 765.27 (33-34 weeks) occurs once, and 765.28 (35-36 weeks) occurs multiple times, select 765.28.
Note 2: If there is no difference in frequency between codes, select the first recorded code for the infant, and select the code closest to the delivery date for the mom.
Example: 765.27 is first recorded and occurs twice, 765.28 is also recorded twice, select 765.27
Note 3: If there is no difference in frequency between codes and there are multiple codes recorded on the same day (i.e., on date first recorded for infant and closest to delivery for mom), average the gestational ages corresponding to discrepant codes.
Example: On day 1, the following codes are recorded for the infant: 765.26 (32 weeks), 765.27 (34 weeks), and 765.28 (36 weeks). Assign the average of 32, 34 and 36 weeks is 34 weeks.
Note 4: For pregnancies that do not have one of the codes in Table A but have one of the codes in Table B, gestational age is 35 weeks.
Table B: Other pre-term codes
ICD9 codes	Defintion
644.2x	early onset of delivery
776.6x	anemia of prematurity
362.2	retinopathy of prematurity, unspecified
362.22	retinopathy of prematurity, stage 0
362.23	retinopathy of prematurity, stage 1
362.24	retinopathy of prematurity, stage 2
362.25	retinopathy of prematurity, stage 3
362.26	retinopathy of prematurity, stage 4
362.27	retinopathy of prematurity, stage 5
CPT code	Definition
49491	repair, initial inguinal hernia, preterm infant (younger than 37 weeks gestation at birth), performed from birth up to 50 weeks post-conception
49492	repair, initial inguinal hernia, preterm infant (younger than 37 weeks gestation at birth), performed from birth up to 50 weeks post-conception
67229	treatment of extensive or progressive retinopathy, 1 or more sessions; preterm infant (less than 37 weeks gestation at birth), performed from
836	anesthesia for hernia repairs in the lower abdomen not otherwise specified, infants younger than 37 weeks gestational age at birth
4. Exposure defintion
Identify Tdap immunization between the LMP up to 7 days after index date.
Create categorical variable for Tdap immunization as follows:
(i) None – No Tdap immunization during this pregnancy
[i.e. if there is NO Tdap immunization between LMP and 7]
(ii) Postpartum – If immunization occurs on index date or up till 7 days post-index
[i.e. if there is Tdap immunization between 0 and 7]
(iii) Early – If immunization occurred prior to 27 weeks of gestational age
[i.e. if there is Tdap immunization between LMP and LMP+195days but not belong to postpartum group]
(iv) Optimal – Occurred > 27 weeks gestational age
[i.e. if there is Tdap immunization LMP+196days and -1]
Note: To carry out Statistical analysis please create a binary variable for Tdap immunization where 0 = None and 1 = Optimal
5. Outcome
Occurrence of chorioamnionitis – identified during index (delivery) hospitalization.
Chorioamnionitis is defined using diagnosis codes in any position and in inpatient or ED care setting using the mothers or newborn claims
6. Covariates
Use any diagnosis/procedure position and care setting to define covariates except where indicated otherwise
Covariates are assessed at different time-period as follows:
· Demographic characteristics: On index date [0]
· Clinical characteristics: LMP up to 140 days after LMP [LMP and LMP+140days]
· Maternal comorbidities: LMP up to and including index date [LMP and 0]
7. Analysis
7.1 Table 1
	Total	Optimal Tdap	Early Tdap	Postpartum Tdap	None
Age (years), mean (SD)
Index year
2010
2011
2012
2013
2014
Preterm
Number of other children on plan, mean (SD)
Clinical Characteristics
Received Obstetric Blood Panel
Received Ultrasound
Received Flu Immunization
Hospitalizations, mean (SD)
Emergency Department Visits, mean (SD)
MSA
Lives in MSA
Missing
Region
Northeast
Midwest
South
West
Unknown
Maternal Comorbidities
Hypertension
Diabetes Mellitus
Gestational Diabetes
Kidney Dysfunction
Lupus
Antihypertensive Use
Antidiabetic Use
SSRI Use
Antibiotic Use
Matched to Infant
7.2 Statistical analysis
7.2.1 Propensity score
Please create a propensity score variable equal to the predicted probability of exposure using logistic regression. Please name the variable “propensity”. The logistic regression model should include the following independent variables:
· Age (continuous variable)
· Index year (categorical)
· Region (categorical)
· MSA
· Other children covered in plan (continuous)
· Received obstetric blood panel
· Received ultrasound
· Received flu immunization
· Hospitalizations (continuous)
· Emergency department visits (continuous)
· Maternal hypertension
· Diabetes mellitus
· Gestational diabetes
· Kidney dysfunction
· Lupus
· Antihypertensive use
· Antidiabetic use
· SSRI use
· Antibiotic use
7.2.2 Stabilized IPTW
Using the propensity score created in above steps please create stabilized weights called “weights” using the formula below.
· For exposure, weights
· For reference, weights
Note: The mean of the weights in exposure and reference sub-samples will be 1 after stabilizing weights
Steps:
1. Logistic regression with all covariates
2. Predict propensity score (propensity)
3. Calculate mean of propensity score (mean)
If exposure is 0 then stabilized ipt weight = (1-mean) / (1- propensity)
If exposure is 1 then stabilized ipt weight = mean / propensity
7.2.3 Trimming
Exclude the individuals with “propensity” below the 0.5th and above the 99.5th percentiles
7.2.4 Relative risk
Run a relative risk model for weighted cohort using the trimmed cohort.
Using the trimmed cohort generated in step 7.2.3, use proc genmod command with log link and binomial distribution using the weight statement (for the weight generated in the step 7.2.2)

## Sheet: Table 1
	ORIGINAL STUDY											ORIGINAL STUDY
	Total (N = 1,079,034)		Optimal (N = 123,780)		Early (N = 25,037)		Postpartum (N = 59,040)		No Tdap (N = 871,177)			Total (N = 837,457)		Optimal (N = 72,731)		Early (N = 33,274)		Postpartum (N = 48,132)		No Tdap (N = 683,320)
	Mean/%	N/SD	Mean/%	N/SD	Mean/%	N/SD	Mean/%	N/SD	Mean/%	N/SD		Mean/%	N/SD	Mean/%	N/SD	Mean/%	N/SD	Mean/%	N/SD	Mean/%	N/SD
Age (years), mean (SD)	29.2	5.4	29.6	5.1	29.4	5.2	28.9	5.3	29.2	5.4		30.2211	5.17907	30.6272	5.0726	30.3077	5.02755	29.9283	5.14165	30.1942	5.19778
Index year
2010	0.169	182828	0.01	1189	0.019	462	0.101	5942	0.201	175235		0.209493	175441	0.0138318	1006	0.0143055	476	0.134588	6478	0.245099	167481
2011	0.219	236606	0.02	2512	0.107	2673	0.253	14906	0.249	216515		0.217353	182024	0.0249137	1812	0.0677706	2255	0.247902	11932	0.242968	166025
2012	0.236	254731	0.098	12094	0.198	4963	0.299	17630	0.253	220044		0.222422	186269	0.103298	7513	0.135782	4518	0.283263	13634	0.235035	160604
2013	0.174	188043	0.28	34714	0.304	7610	0.175	10342	0.155	135377		0.168699	141278	0.286384	20829	0.29233	9727	0.17078	8220	0.150006	102502
2014	0.201	216826	0.592	73271	0.373	9329	0.173	10,2 20	0.142	124006		0.182033	152445	0.571572	41571	0.489812	16298	0.163467	7868	0.126892	86708
Preterm	0.074	79677	0.05	6154	0.104	2593	0.067	3962	0.077	66968		0.0698221	58473	0.0522198	3798	0.0725191	2413	0.0686238	3303	0.0716487	48959
Number of other children on plan, mean (SD)	1.6	1.2	1.5	1.1	1.5	1.1	1.6	1.1	1.7	1.2		1.10854	1.17949	0.888562	1.07759	0.890996	1.09709	1.03193	1.1602	1.14794	1.19104
Clinical Characteristics
Received Obstetric Blood Panel	0.544	587342	0.557	68887	0.566	14168	0.608	35906	0.538	468381		0.543178	454888	0.583108	42410	0.587726	19556	0.610779	29398	0.531997	363524
Received Ultrasound	0.791	853745	0.882	109157	0.899	22517	0.82	48400	0.773	673671		0.842805	705813	0.948798	69007	0.961652	31998	0.881326	42420	0.823023	562388
Received Flu Immunization	0.222	239593	0.484	59932	0.516	12919	0.21	12384	0.177	154358		0.100418	84096	0.183017	13311	0.246709	8209	0.0942408	4536	0.0849382	58040
Hospitalizations, mean (SD)	0.01	0.01	0.01	0.09	0.01	0.11	0.01	0.11	0.01	0.11		0.0094381	0.111317	0.00730088	0.0937423	0.00709262	0.0950059	0.0107413	0.118112	0.00968799	0.113262
Emergency Department Visits, mean (SD)	0.21	0.67	0.19	0.61	0.22	0.71	0.22	0.67	0.21	0.67		0.207873	0.65	0.198471	0.610735	0.205506	0.659431	0.224217	0.657767	0.207838	0.653013
MSA
Lives in MSA	0.85	917056	0.87	107713	0.87	21784	0.852	50285	0.846	737274		0.853978	715170	0.87792	63852	0.863257	28724	0.84368	40608	0.851703	581986
Missing	0.026	28150	0.032	3942	0.032	796	0.027	1573	0.025	21839		0.146	122287	0.1221	8879	0.1367	4550	0.1563	7524	0.1483	101334
Region	0		0		0		0		0
Northeast	0.157	169749	0.156	19300	0.145	3634	0.135	7943	0.159	138872		0.154453	129348	0.126397	9193	0.113001	3760	0.146472	7050	0.16002	109345
Midwest	0.239	257559	0.266	32881	0.231	5790	0.219	12951	0.236	205937		0.240091	201066	0.268263	19511	0.273908	9114	0.210255	10120	0.237548	162321
South	0.364	392581	0.285	35264	0.26	6509	0.399	23531	0.376	327277		0.381058	319120	0.308039	22404	0.309942	10313	0.413239	19890	0.390027	266513
West	0.214	230952	0.262	32392	0.332	8308	0.221	13041	0.203	177211		0.205945	172470	0.267094	19426	0.262547	8736	0.202713	9757	0.196908	134551
Unknown	0.026	28193	0.032	3943	0.032	796	0.027	1574	0.025	21880		0.0184523	15453	0.0302072	2197	0.0406023	1351	0.0273207	1315	0.0154979	10590
Maternal Comorbidities
Hypertension	0.14	151135	0.145	17927	0.139	3489	0.143	8461	0.14	121693		0.118536	99269	0.128886	9374	0.110897	3690	0.123182	5929	0.117479	80276
Diabetes Mellitus	0.018	19751	0.017	2060	0.016	411	0.001	75	0.002	1810		0.0403686	33807	0.0393505	2862	0.0300835	1001	0.0401188	1931	0.0409954	28013
Gestational Diabetes	0.141	152059	0.148	18372	0.141	3533	0.002	104	0.002	1976		0.139584	116896	0.151435	11014	0.138517	4609	0.145807	7018	0.137937	94255
Kidney Dysfunction	0.002	2203	0.002	266	0.002	52	0.137	8070	0.14	121649		0.00409693	3431	0.00433103	315	0.00435776	145	0.00432145	208	0.00404349	2763
Lupus	0.002	2415	0.002	271	0.003	64	0.016	952	0.019	16328		0.00203951	1708	0.0019799	144	0.00216385	72	0.00180753	87	0.00205614	1405
Antihypertensive Use	0.034	36684	0.029	3631	0.031	769	0.032	1902	0.035	30382		0.0467188	39125	0.0385668	2805	0.034291	1141	0.0464764	2237	0.0482087	32942
Antidiabetic Use	0.028	30485	0.034	4262	0.034	850	0.025	1469	0.027	23904		0.0390014	32662	0.0474763	3453	0.0400012	1331	0.0384152	1849	0.038092	26029
SSRI Use	0.032	34674	0.038	4749	0.037	919	0.03	1774	0.031	27232		0.041669	34896	0.0468301	3406	0.0437579	1456	0.042051	2024	0.040991	28010
Antibiotic Use	0.276	298282	0.279	34519	0.277	6927	0.289	17050	0.275	239786		0.398881	334046	0.380897	27703	0.378043	12579	0.428779	20638	0.399704	273126
Matched to Infant	0.628	677075	0.648	80217	0.652	16322	0.62	36630	0.624	543906		0.650238	544546	0.671296	48824	0.657871	21890	0.639242	30768	0.648399	443064

## Sheet: Outcomes
Tdap optimal Vs Tdap None among Females with livebirths in IP or ED care setting
Outcome: Chorioamnionitis
ORIGINAL STUDY
	No Tdap	Optimal Tdap
Number of outcomes	25149	4529
Number of patients	871177	123780
Risk	2.7	3.66
Crude Relative risk, 95% CI, p-value	1.35 (1.31, 1.40)
Adjusted Relative risk, 95% CI, p-value	1.14 (1.10, 1.18)
IPTW Relative risk, 95% CI, p-value	1.11 (1.07, 1.15)
REPLICATED STUDY
	No Tdap	Optimal Tdap
Number of outcomes	17846	2432
Number of patients	683320	72731
Risk	2.61166	3.34383
Crude Relative risk, 95% CI, p-value	1.30 (1.25 - 1.36) <0.0001
Adjusted Relative risk, 95% CI, p-value	1.10 (1.05-1.15) <0.0001
IPTW Relative risk, 95% CI, p-value	1.13 (1.08, 1.18) <0.0001

## Sheet: Codes - cohort creation
Variable	Code	Code category	Code type
Live birth/Still birth	V27	DX	09
Live birth/Still birth	V27.0	DX	09
Live birth/Still birth	V27.1	DX	09
Live birth/Still birth	V27.2	DX	09
Live birth/Still birth	V27.3	DX	09
Live birth/Still birth	V27.4	DX	09
Live birth/Still birth	V27.5	DX	09
Live birth/Still birth	V27.6	DX	09
Live birth/Still birth	V27.7	DX	09
Live birth/Still birth	V27.9	DX	09
Newborn_linkage	V30	DX	09
Newborn_linkage	V30.0	DX	09
Newborn_linkage	V30.00	DX	09
Newborn_linkage	V30.01	DX	09
Newborn_linkage	V30.1	DX	09
Newborn_linkage	V30.2	DX	09
Newborn_linkage	V31	DX	09
Newborn_linkage	V31.0	DX	09
Newborn_linkage	V31.00	DX	09
Newborn_linkage	V31.01	DX	09
Newborn_linkage	V31.1	DX	09
Newborn_linkage	V31.2	DX	09
Newborn_linkage	V32	DX	09
Newborn_linkage	V32.0	DX	09
Newborn_linkage	V32.00	DX	09
Newborn_linkage	V32.01	DX	09
Newborn_linkage	V32.1	DX	09
Newborn_linkage	V32.2	DX	09
Newborn_linkage	V33	DX	09
Newborn_linkage	V33.0	DX	09
Newborn_linkage	V33.00	DX	09
Newborn_linkage	V33.01	DX	09
Newborn_linkage	V33.1	DX	09
Newborn_linkage	V33.2	DX	09
Newborn_linkage	V34	DX	09
Newborn_linkage	V34.0	DX	09
Newborn_linkage	V34.00	DX	09
Newborn_linkage	V34.01	DX	09
Newborn_linkage	V34.1	DX	09
Newborn_linkage	V34.2	DX	09
Newborn_linkage	V35	DX	09
Newborn_linkage	V35.0	DX	09
Newborn_linkage	V35.00	DX	09
Newborn_linkage	V35.01	DX	09
Newborn_linkage	V35.1	DX	09
Newborn_linkage	V35.2	DX	09
Newborn_linkage	V36	DX	09
Newborn_linkage	V36.0	DX	09
Newborn_linkage	V36.00	DX	09
Newborn_linkage	V36.01	DX	09
Newborn_linkage	V36.1	DX	09
Newborn_linkage	V36.2	DX	09
Newborn_linkage	V37	DX	09
Newborn_linkage	V37.0	DX	09
Newborn_linkage	V37.00	DX	09
Newborn_linkage	V37.01	DX	09
Newborn_linkage	V37.1	DX	09
Newborn_linkage	V37.2	DX	09
Twins/Multiples	V27.2	DX	09
Twins/Multiples	V27.3	DX	09
Twins/Multiples	V27.4	DX	09
Twins/Multiples	V27.5	DX	09
Twins/Multiples	V27.6	DX	09
Twins/Multiples	V27.7	DX	09
Twins/Multiples	V27.9	DX	09

## Sheet: Codes - exposure_outcome
Variable	Code	Code category	Code type
Tdap immunization	V06.1	DX	09
Tdap immunization	99.37	PX	09
Tdap immunization	99.39	PX	09
Tdap immunization	90715	PX	C4
Chorioamnionitis	762.7	DX	09
Chorioamnionitis	658.4	DX	09
Chorioamnionitis	658.40	DX	09
Chorioamnionitis	658.41	DX	09
Chorioamnionitis	658.43	DX	09

## Sheet: Codes - covariates
Variable	Code	Code category	Code type
Obstetric blood panel	80055	PX	C4
Ultrasound	76801	PX	C4
Ultrasound	76802	PX	C4
Ultrasound	76805	PX	C4
Ultrasound	76810	PX	C4
Ultrasound	76811	PX	C4
Ultrasound	76812	PX	C4
Ultrasound	76813	PX	C4
Ultrasound	76814	PX	C4
Ultrasound	76815	PX	C4
Ultrasound	76816	PX	C4
Ultrasound	76817	PX	C4
Ultrasound	76818	PX	C4
Ultrasound	76819	PX	C4
Ultrasound	76820	PX	C4
Ultrasound	76821	PX	C4
Ultrasound	76825	PX	C4
Ultrasound	76826	PX	C4
Ultrasound	76827	PX	C4
Ultrasound	76828	PX	C4
Ultrasound	88.78	PX	09
Flu immunization	90653	PX	C4
Flu immunization	90654	PX	C4
Flu immunization	90655	PX	C4
Flu immunization	90656	PX	C4
Flu immunization	90657	PX	C4
Flu immunization	90658	PX	C4
Flu immunization	90660	PX	C4
Flu immunization	90661	PX	C4
Flu immunization	90662	PX	C4
Flu immunization	90664	PX	C4
Flu immunization	90666	PX	C4
Flu immunization	90667	PX	C4
Flu immunization	90668	PX	C4
Flu immunization	90672	PX	C4
Flu immunization	90673	PX	C4
Flu immunization	90685	PX	C4
Flu immunization	90686	PX	C4
Flu immunization	90687	PX	C4
Flu immunization	90688	PX	C4
Flu immunization	Q2034	PX	HC
Flu immunization	Q2035	PX	HC
Flu immunization	Q2036	PX	HC
Flu immunization	Q2037	PX	HC
Flu immunization	Q2038	PX	HC
Flu immunization	Q2039	PX	HC
Flu immunization	V04.81	DX	09
Maternal Hypertension	401	DX	09
Maternal Hypertension	401.0	DX	09
Maternal Hypertension	401.1	DX	09
Maternal Hypertension	401.9	DX	09
Maternal Hypertension	402	DX	09
Maternal Hypertension	402.0	DX	09
Maternal Hypertension	402.00	DX	09
Maternal Hypertension	402.01	DX	09
Maternal Hypertension	402.1	DX	09
Maternal Hypertension	402.10	DX	09
Maternal Hypertension	402.11	DX	09
Maternal Hypertension	402.9	DX	09
Maternal Hypertension	402.90	DX	09
Maternal Hypertension	402.91	DX	09
Maternal Hypertension	403	DX	09
Maternal Hypertension	403.0	DX	09
Maternal Hypertension	403.00	DX	09
Maternal Hypertension	403.01	DX	09
Maternal Hypertension	403.1	DX	09
Maternal Hypertension	403.10	DX	09
Maternal Hypertension	403.11	DX	09
Maternal Hypertension	403.9	DX	09
Maternal Hypertension	403.90	DX	09
Maternal Hypertension	403.91	DX	09
Maternal Hypertension	404	DX	09
Maternal Hypertension	404.0	DX	09
Maternal Hypertension	404.00	DX	09
Maternal Hypertension	404.01	DX	09
Maternal Hypertension	404.02	DX	09
Maternal Hypertension	404.03	DX	09
Maternal Hypertension	404.1	DX	09
Maternal Hypertension	404.10	DX	09
Maternal Hypertension	404.11	DX	09
Maternal Hypertension	404.12	DX	09
Maternal Hypertension	404.13	DX	09
Maternal Hypertension	404.9	DX	09
Maternal Hypertension	404.90	DX	09
Maternal Hypertension	404.91	DX	09
Maternal Hypertension	404.92	DX	09
Maternal Hypertension	404.93	DX	09
Maternal Hypertension	405	DX	09
Maternal Hypertension	405.0	DX	09
Maternal Hypertension	405.01	DX	09
Maternal Hypertension	405.09	DX	09
Maternal Hypertension	405.1	DX	09
Maternal Hypertension	405.11	DX	09
Maternal Hypertension	405.19	DX	09
Maternal Hypertension	405.9	DX	09
Maternal Hypertension	405.91	DX	09
Maternal Hypertension	405.99	DX	09
Maternal Hypertension	642.0	DX	09
Maternal Hypertension	642.00	DX	09
Maternal Hypertension	642.01	DX	09
Maternal Hypertension	642.02	DX	09
Maternal Hypertension	642.03	DX	09
Maternal Hypertension	642.04	DX	09
Maternal Hypertension	642.1	DX	09
Maternal Hypertension	642.10	DX	09
Maternal Hypertension	642.11	DX	09
Maternal Hypertension	642.12	DX	09
Maternal Hypertension	642.13	DX	09
Maternal Hypertension	642.14	DX	09
Maternal Hypertension	642.2	DX	09
Maternal Hypertension	642.20	DX	09
Maternal Hypertension	642.21	DX	09
Maternal Hypertension	642.22	DX	09
Maternal Hypertension	642.23	DX	09
Maternal Hypertension	642.24	DX	09
Maternal Hypertension	642.7	DX	09
Maternal Hypertension	642.70	DX	09
Maternal Hypertension	642.71	DX	09
Maternal Hypertension	642.72	DX	09
Maternal Hypertension	642.73	DX	09
Maternal Hypertension	642.74	DX	09
Maternal Hypertension	642.9	DX	09
Maternal Hypertension	642.90	DX	09
Maternal Hypertension	642.91	DX	09
Maternal Hypertension	642.92	DX	09
Maternal Hypertension	642.93	DX	09
Maternal Hypertension	642.94	DX	09
Maternal Hypertension	642.3	DX	09
Maternal Hypertension	642.30	DX	09
Maternal Hypertension	642.31	DX	09
Maternal Hypertension	642.32	DX	09
Maternal Hypertension	642.33	DX	09
Maternal Hypertension	642.34	DX	09
Diabetes mellitus	250	DX	09
Diabetes mellitus	250.0	DX	09
Diabetes mellitus	250.00	DX	09
Diabetes mellitus	250.01	DX	09
Diabetes mellitus	250.02	DX	09
Diabetes mellitus	250.03	DX	09
Diabetes mellitus	250.1	DX	09
Diabetes mellitus	250.10	DX	09
Diabetes mellitus	250.11	DX	09
Diabetes mellitus	250.12	DX	09
Diabetes mellitus	250.13	DX	09
Diabetes mellitus	250.2	DX	09
Diabetes mellitus	250.20	DX	09
Diabetes mellitus	250.21	DX	09
Diabetes mellitus	250.22	DX	09
Diabetes mellitus	250.23	DX	09
Diabetes mellitus	250.3	DX	09
Diabetes mellitus	250.30	DX	09
Diabetes mellitus	250.31	DX	09
Diabetes mellitus	250.32	DX	09
Diabetes mellitus	250.33	DX	09
Diabetes mellitus	250.4	DX	09
Diabetes mellitus	250.40	DX	09
Diabetes mellitus	250.41	DX	09
Diabetes mellitus	250.42	DX	09
Diabetes mellitus	250.43	DX	09
Diabetes mellitus	250.5	DX	09
Diabetes mellitus	250.50	DX	09
Diabetes mellitus	250.51	DX	09
Diabetes mellitus	250.52	DX	09
Diabetes mellitus	250.53	DX	09
Diabetes mellitus	250.6	DX	09
Diabetes mellitus	250.60	DX	09
Diabetes mellitus	250.61	DX	09
Diabetes mellitus	250.62	DX	09
Diabetes mellitus	250.63	DX	09
Diabetes mellitus	250.7	DX	09
Diabetes mellitus	250.70	DX	09
Diabetes mellitus	250.71	DX	09
Diabetes mellitus	250.72	DX	09
Diabetes mellitus	250.73	DX	09
Diabetes mellitus	250.8	DX	09
Diabetes mellitus	250.80	DX	09
Diabetes mellitus	250.81	DX	09
Diabetes mellitus	250.82	DX	09
Diabetes mellitus	250.83	DX	09
Diabetes mellitus	250.9	DX	09
Diabetes mellitus	250.90	DX	09
Diabetes mellitus	250.91	DX	09
Diabetes mellitus	250.92	DX	09
Diabetes mellitus	250.93	DX	09
Diabetes mellitus	648.0	DX	09
Diabetes mellitus	648.00	DX	09
Diabetes mellitus	648.01	DX	09
Diabetes mellitus	648.02	DX	09
Diabetes mellitus	648.03	DX	09
Diabetes mellitus	648.04	DX	09
Diabetes mellitus	V58.67	DX	09
Gestational diabetes	648.8	DX	09
Gestational diabetes	648.80	DX	09
Gestational diabetes	648.81	DX	09
Gestational diabetes	648.82	DX	09
Gestational diabetes	648.83	DX	09
Gestational diabetes	648.84	DX	09
Kidney dysfunction	584.5	DX	09
Kidney dysfunction	584.6	DX	09
Kidney dysfunction	584.7	DX	09
Kidney dysfunction	584.8	DX	09
Kidney dysfunction	584.9	DX	09
Kidney dysfunction	669.3	DX	09
Kidney dysfunction	669.30	DX	09
Kidney dysfunction	669.32	DX	09
Kidney dysfunction	669.34	DX	09
Kidney dysfunction	593.9	DX	09
Kidney dysfunction	584	DX	09
Kidney dysfunction	587	DX	09
Kidney dysfunction	590.2	DX	09
Kidney dysfunction	580.0	DX	09
Kidney dysfunction	580.4	DX	09
Kidney dysfunction	580.9	DX	09
Kidney dysfunction	250.4	DX	09
Kidney dysfunction	250.40	DX	09
Kidney dysfunction	250.41	DX	09
Kidney dysfunction	250.42	DX	09
Kidney dysfunction	250.43	DX	09
Kidney dysfunction	403	DX	09
Kidney dysfunction	403.0	DX	09
Kidney dysfunction	403.00	DX	09
Kidney dysfunction	403.01	DX	09
Kidney dysfunction	403.1	DX	09
Kidney dysfunction	403.10	DX	09
Kidney dysfunction	403.11	DX	09
Kidney dysfunction	403.9	DX	09
Kidney dysfunction	403.90	DX	09
Kidney dysfunction	403.91	DX	09
Kidney dysfunction	404	DX	09
Kidney dysfunction	404.0	DX	09
Kidney dysfunction	404.00	DX	09
Kidney dysfunction	404.01	DX	09
Kidney dysfunction	404.02	DX	09
Kidney dysfunction	404.03	DX	09
Kidney dysfunction	404.1	DX	09
Kidney dysfunction	404.10	DX	09
Kidney dysfunction	404.11	DX	09
Kidney dysfunction	404.12	DX	09
Kidney dysfunction	404.13	DX	09
Kidney dysfunction	404.9	DX	09
Kidney dysfunction	404.90	DX	09
Kidney dysfunction	404.91	DX	09
Kidney dysfunction	404.92	DX	09
Kidney dysfunction	404.93	DX	09
Kidney dysfunction	572.4	DX	09
Kidney dysfunction	582.0	DX	09
Kidney dysfunction	582.1	DX	09
Kidney dysfunction	582.2	DX	09
Kidney dysfunction	582.4	DX	09
Kidney dysfunction	582.8	DX	09
Kidney dysfunction	582.81	DX	09
Kidney dysfunction	582.89	DX	09
Kidney dysfunction	582.9	DX	09
Kidney dysfunction	583.0	DX	09
Kidney dysfunction	583.1	DX	09
Kidney dysfunction	583.2	DX	09
Kidney dysfunction	583.4	DX	09
Kidney dysfunction	583.6	DX	09
Kidney dysfunction	583.7	DX	09
Kidney dysfunction	583.8	DX	09
Kidney dysfunction	583.81	DX	09
Kidney dysfunction	583.89	DX	09
Kidney dysfunction	583.9	DX	09
Kidney dysfunction	585.1	DX	09
Kidney dysfunction	585.2	DX	09
Kidney dysfunction	585.3	DX	09
Kidney dysfunction	585.4	DX	09
Kidney dysfunction	585.5	DX	09
Kidney dysfunction	585.6	DX	09
Kidney dysfunction	585.9	DX	09
Kidney dysfunction	642.1	DX	09
Kidney dysfunction	642.10	DX	09
Kidney dysfunction	642.11	DX	09
Kidney dysfunction	642.12	DX	09
Kidney dysfunction	642.13	DX	09
Kidney dysfunction	642.14	DX	09
Kidney dysfunction	586	DX	09
Kidney dysfunction	588	DX	09
Kidney dysfunction	588.0	DX	09
Kidney dysfunction	588.1	DX	09
Kidney dysfunction	588.8	DX	09
Kidney dysfunction	588.81	DX	09
Kidney dysfunction	588.89	DX	09
Kidney dysfunction	588.9	DX	09
Kidney dysfunction	581	DX	09
Kidney dysfunction	581.0	DX	09
Kidney dysfunction	581.1	DX	09
Kidney dysfunction	581.2	DX	09
Kidney dysfunction	581.3	DX	09
Kidney dysfunction	581.8	DX	09
Kidney dysfunction	581.81	DX	09
Kidney dysfunction	581.89	DX	09
Kidney dysfunction	581.9	DX	09
Kidney dysfunction	285.21	DX	09
Kidney dysfunction	996.73	DX	09
Kidney dysfunction	996.1	DX	09
Kidney dysfunction	V45.1	DX	09
Kidney dysfunction	V45.11	DX	09
Kidney dysfunction	V45.12	DX	09
Kidney dysfunction	V56.0	DX	09
Kidney dysfunction	39.95	PX	09
Kidney dysfunction	54.98	PX	09
Kidney dysfunction	0505F	PX	C4
Kidney dysfunction	0507F	PX	C4
Kidney dysfunction	36147	PX	C4
Kidney dysfunction	36148	PX	C4
Kidney dysfunction	36800	PX	C4
Kidney dysfunction	36810	PX	C4
Kidney dysfunction	36815	PX	C4
Kidney dysfunction	36832	PX	C4
Kidney dysfunction	36833	PX	C4
Kidney dysfunction	36838	PX	C4
Kidney dysfunction	4052F	PX	C4
Kidney dysfunction	4053F	PX	C4
Kidney dysfunction	4054F	PX	C4
Kidney dysfunction	4055F	PX	C4
Kidney dysfunction	49421	PX	C4
Kidney dysfunction	75791	PX	C4
Kidney dysfunction	90935	PX	C4
Kidney dysfunction	90937	PX	C4
Kidney dysfunction	90940	PX	C4
Kidney dysfunction	90945	PX	C4
Kidney dysfunction	90947	PX	C4
Kidney dysfunction	90951	PX	C4
Kidney dysfunction	90952	PX	C4
Kidney dysfunction	90953	PX	C4
Kidney dysfunction	90954	PX	C4
Kidney dysfunction	90955	PX	C4
Kidney dysfunction	90956	PX	C4
Kidney dysfunction	90957	PX	C4
Kidney dysfunction	90958	PX	C4
Kidney dysfunction	90959	PX	C4
Kidney dysfunction	90960	PX	C4
Kidney dysfunction	90961	PX	C4
Kidney dysfunction	90962	PX	C4
Kidney dysfunction	90963	PX	C4
Kidney dysfunction	90964	PX	C4
Kidney dysfunction	90965	PX	C4
Kidney dysfunction	90966	PX	C4
Kidney dysfunction	90967	PX	C4
Kidney dysfunction	90968	PX	C4
Kidney dysfunction	90969	PX	C4
Kidney dysfunction	90970	PX	C4
Kidney dysfunction	90989	PX	C4
Kidney dysfunction	90993	PX	C4
Kidney dysfunction	93990	PX	C4
Kidney dysfunction	99512	PX	C4
Lupus	710.0	DX	09
Antihypertensive use	chlorthalidone	RX	Generic name
Antihypertensive use	nadolol	RX	Generic name
Antihypertensive use	nadolol/bendroflumethiazide	RX	Generic name
Antihypertensive use	clonidine HCl	RX	Generic name
Antihypertensive use	captopril/hydrochlorothiazide	RX	Generic name
Antihypertensive use	furosemide	RX	Generic name
Antihypertensive use	captopril	RX	Generic name
Antihypertensive use	bendroflumethiazide	RX	Generic name
Antihypertensive use	hydrochlorothiazide	RX	Generic name
Antihypertensive use	rauwolfia serpentina/bendroflumethiazide	RX	Generic name
Antihypertensive use	verapamil HCl	RX	Generic name
Antihypertensive use	prazosin HCl	RX	Generic name
Antihypertensive use	atenolol	RX	Generic name
Antihypertensive use	mibefradil di-HCl	RX	Generic name
Antihypertensive use	bumetanide	RX	Generic name
Antihypertensive use	nicardipine HCl	RX	Generic name
Antihypertensive use	torsemide	RX	Generic name
Antihypertensive use	chlorothiazide	RX	Generic name
Antihypertensive use	methyclothiazide	RX	Generic name
Antihypertensive use	bisoprolol fumarate	RX	Generic name
Antihypertensive use	methyldopa	RX	Generic name
Antihypertensive use	methyldopa/hydrochlorothiazide	RX	Generic name
Antihypertensive use	triamterene/hydrochlorothiazide	RX	Generic name
Antihypertensive use	acetazolamide	RX	Generic name
Antihypertensive use	enalapril maleate	RX	Generic name
Antihypertensive use	lisinopril	RX	Generic name
Antihypertensive use	reserpine/hydrochlorothiazide	RX	Generic name
Antihypertensive use	lisinopril/hydrochlorothiazide	RX	Generic name
Antihypertensive use	timolol maleate	RX	Generic name
Antihypertensive use	felodipine	RX	Generic name
Antihypertensive use	losartan potassium/hydrochlorothiazide	RX	Generic name
Antihypertensive use	losartan potassium	RX	Generic name
Antihypertensive use	timolol maleate/PF	RX	Generic name
Antihypertensive use	guanabenz acetate	RX	Generic name
Antihypertensive use	acebutolol HCl	RX	Generic name
Antihypertensive use	minoxidil	RX	Generic name
Antihypertensive use	spironolactone	RX	Generic name
Antihypertensive use	spironolactone/hydrochlorothiazide	RX	Generic name
Antihypertensive use	metolazone	RX	Generic name
Antihypertensive use	acetazolamide sodium	RX	Generic name
Antihypertensive use	eplerenone	RX	Generic name
Antihypertensive use	nifedipine	RX	Generic name
Antihypertensive use	metoprolol tartrate	RX	Generic name
Antihypertensive use	guanfacine HCl	RX	Generic name
Antihypertensive use	perindopril erbumine	RX	Generic name
Antihypertensive use	hydralazine HCl/reserpine/hydrochlorothiazide	RX	Generic name
Antihypertensive use	ramipril	RX	Generic name
Antihypertensive use	bepridil HCl	RX	Generic name
Antihypertensive use	propranolol HCl/hydrochlorothiazide	RX	Generic name
Antihypertensive use	hydralazine HCl/hydrochlorothiazide	RX	Generic name
Antihypertensive use	clonidine HCl/chlorthalidone	RX	Generic name
Antihypertensive use	trandolapril	RX	Generic name
Antihypertensive use	doxazosin mesylate	RX	Generic name
Antihypertensive use	irbesartan	RX	Generic name
Antihypertensive use	irbesartan/hydrochlorothiazide	RX	Generic name
Antihypertensive use	telmisartan/hydrochlorothiazide	RX	Generic name
Antihypertensive use	betaxolol HCl	RX	Generic name
Antihypertensive use	trichlormethiazide	RX	Generic name
Antihypertensive use	polythiazide	RX	Generic name
Antihypertensive use	prazosin HCl/polythiazide	RX	Generic name
Antihypertensive use	reserpine/polythiazide	RX	Generic name
Antihypertensive use	indapamide	RX	Generic name
Antihypertensive use	quinapril HCl/hydrochlorothiazide	RX	Generic name
Antihypertensive use	quinapril HCl	RX	Generic name
Antihypertensive use	diltiazem HCl	RX	Generic name
Antihypertensive use	carteolol HCl	RX	Generic name
Antihypertensive use	eprosartan mesylate	RX	Generic name
Antihypertensive use	trandolapril/verapamil HCl	RX	Generic name
Antihypertensive use	terazosin HCl	RX	Generic name
Antihypertensive use	methyldopate HCl	RX	Generic name
Antihypertensive use	deserpidine/methyclothiazide	RX	Generic name
Antihypertensive use	deserpidine/hydrochlorothiazide	RX	Generic name
Antihypertensive use	isradipine	RX	Generic name
Antihypertensive use	valsartan/hydrochlorothiazide	RX	Generic name
Antihypertensive use	valsartan	RX	Generic name
Antihypertensive use	benazepril HCl/hydrochlorothiazide	RX	Generic name
Antihypertensive use	metoprolol tartrate/hydrochlorothiazide	RX	Generic name
Antihypertensive use	aliskiren hemifumarate	RX	Generic name
Antihypertensive use	reserpine	RX	Generic name
Antihypertensive use	hydralazine HCl	RX	Generic name
Antihypertensive use	guanethidine sulfate/hydrochlorothiazide	RX	Generic name
Antihypertensive use	guanethidine sulfate	RX	Generic name
Antihypertensive use	benazepril HCl	RX	Generic name
Antihypertensive use	tolazoline HCl	RX	Generic name
Antihypertensive use	diazoxide	RX	Generic name
Antihypertensive use	labetalol HCl	RX	Generic name
Antihypertensive use	fosinopril sodium	RX	Generic name
Antihypertensive use	diltiazem malate	RX	Generic name
Antihypertensive use	moexipril HCl/hydrochlorothiazide	RX	Generic name
Antihypertensive use	carvedilol	RX	Generic name
Antihypertensive use	enalapril maleate/hydrochlorothiazide	RX	Generic name
Antihypertensive use	sotalol HCl	RX	Generic name
Antihypertensive use	amlodipine besylate/benazepril HCl	RX	Generic name
Antihypertensive use	olmesartan medoxomil	RX	Generic name
Antihypertensive use	reserpine/chlorothiazide	RX	Generic name
Antihypertensive use	reserpine/hydroflumethiazide	RX	Generic name
Antihypertensive use	triamterene	RX	Generic name
Antihypertensive use	enalaprilat dihydrate	RX	Generic name
Antihypertensive use	hydroflumethiazide	RX	Generic name
Antihypertensive use	pindolol	RX	Generic name
Antihypertensive use	bisoprolol fumarate/hydrochlorothiazide	RX	Generic name
Antihypertensive use	nortriptyline HCl	RX	Generic name
Antihypertensive use	glyburide	RX	Generic name
Antihypertensive use	amiloride HCl	RX	Generic name
Antihypertensive use	methyldopa/chlorothiazide	RX	Generic name
Antihypertensive use	metoprolol succinate	RX	Generic name
Antihypertensive use	enalapril maleate/felodipine	RX	Generic name
Antihypertensive use	candesartan cilexetil	RX	Generic name
Antihypertensive use	candesartan cilexetil/hydrochlorothiazide	RX	Generic name
Antihypertensive use	atenolol/chlorthalidone	RX	Generic name
Antihypertensive use	nisoldipine	RX	Generic name
Antihypertensive use	clonidine	RX	Generic name
Antihypertensive use	telmisartan	RX	Generic name
Antihypertensive use	esmolol HCl	RX	Generic name
Antihypertensive use	nimodipine	RX	Generic name
Antihypertensive use	esmolol HCl in sodium chloride, iso-osmotic	RX	Generic name
Antihypertensive use	nicardipine in sodium chloride, iso-osmotic	RX	Generic name
Antihypertensive use	nicardipine in dextrose, iso-osmotic	RX	Generic name
Antihypertensive use	carvedilol phosphate	RX	Generic name
Antihypertensive use	nicardipine HCl in 0.9 % sodium chloride	RX	Generic name
Antihypertensive use	cefaclor	RX	Generic name
Antihypertensive use	guanadrel sulfate	RX	Generic name
Antihypertensive use	moexipril HCl	RX	Generic name
Antihypertensive use	venlafaxine HCl	RX	Generic name
Antihypertensive use	fosinopril sodium/hydrochlorothiazide	RX	Generic name
Antihypertensive use	potassium chloride	RX	Generic name
Antihypertensive use	ezetimibe	RX	Generic name
Antihypertensive use	sennosides/docusate sodium	RX	Generic name
Antihypertensive use	rabeprazole sodium	RX	Generic name
Antihypertensive use	diltiazem HCl/dextrose 5 % in water	RX	Generic name
Antihypertensive use	spironolactone, micronized	RX	Generic name
Antihypertensive use	chlorothiazide sodium	RX	Generic name
Antihypertensive use	phenoxybenzamine HCl	RX	Generic name
Antihypertensive use	clevidipine butyrate	RX	Generic name
Antihypertensive use	diltiazem HCl in 0.9 % sodium chloride	RX	Generic name
Antihypertensive use	nicardipine in 5 % dextrose in water	RX	Generic name
Antihypertensive use	timolol maleate/hydrochlorothiazide	RX	Generic name
Antihypertensive use	ethacrynic acid	RX	Generic name
Antihypertensive use	metyrosine	RX	Generic name
Antihypertensive use	reserpine/methyclothiazide	RX	Generic name
Antihypertensive use	midodrine HCl	RX	Generic name
Antihypertensive use	bacitracin	RX	Generic name
Antihypertensive use	esmolol HCl in sodium chloride, iso-osmotic	RX	Generic name
Antihypertensive use	nicardipine in sodium chloride, iso-osmotic	RX	Generic name
Antihypertensive use	nicardipine in dextrose, iso-osmotic	RX	Generic name
Antihypertensive use	furosemide in 0.9 % sodium chloride	RX	Generic name
Antihypertensive use	esmolol HCl in sterile water	RX	Generic name
Antihypertensive use	escitalopram oxalate	RX	Generic name
Antihypertensive use	pregabalin	RX	Generic name
Antihypertensive use	azilsartan medoxomil	RX	Generic name
Antihypertensive use	furosemide/dextrose 5 % in water	RX	Generic name
Antihypertensive use	mibefradil di-HCl	RX	Generic name
Antihypertensive use	penbutolol sulfate	RX	Generic name
Antihypertensive use	enalapril maleate/diltiazem malate	RX	Generic name
Antihypertensive use	glycopyrrolate	RX	Generic name
Antihypertensive use	ranitidine HCl	RX	Generic name
Antihypertensive use	estazolam	RX	Generic name
Antihypertensive use	ursodiol	RX	Generic name
Antihypertensive use	metronidazole	RX	Generic name
Antihypertensive use	paricalcitol	RX	Generic name
Antihypertensive use	propranolol HCl	RX	Generic name
Antihypertensive use	propafenone HCl	RX	Generic name
Antihypertensive use	baclofen	RX	Generic name
Antihypertensive use	lithium carbonate	RX	Generic name
Antihypertensive use	lisinopril/dietary supplement,comb.10	RX	Generic name
Antihypertensive use	medroxyprogesterone acetate	RX	Generic name
Antihypertensive use	doxylamine succinate/pyridoxine HCl (B6)	RX	Generic name
Antihypertensive use	gemfibrozil	RX	Generic name
Antihypertensive use	glimepiride	RX	Generic name
Antidiabetic use	acetohexamide	RX	Generic name
Antidiabetic use	insulin lispro	RX	Generic name
Antidiabetic use	insulin protamine Zn,beef (p)	RX	Generic name
Antidiabetic use	insulin regular, human	RX	Generic name
Antidiabetic use	insulin regular,human buffered	RX	Generic name
Antidiabetic use	insulin regular,beef-pork	RX	Generic name
Antidiabetic use	insulin zinc,pork purified	RX	Generic name
Antidiabetic use	insulin zinc extended,bf-pk	RX	Generic name
Antidiabetic use	insulin zinc extended human recombinant	RX	Generic name
Antidiabetic use	insulin NPH human isophane/insulin regular, human	RX	Generic name
Antidiabetic use	insulin lispro protamine and insulin lispro	RX	Generic name
Antidiabetic use	insulin,pork purified	RX	Generic name
Antidiabetic use	insulin reg, hum s-s buff	RX	Generic name
Antidiabetic use	tolazamide	RX	Generic name
Antidiabetic use	insulin zinc human semi-syn	RX	Generic name
Antidiabetic use	insulin,pork	RX	Generic name
Antidiabetic use	insulin zinc beef	RX	Generic name
Antidiabetic use	insulin zinc extended,beef	RX	Generic name
Antidiabetic use	saxagliptin HCl	RX	Generic name
Antidiabetic use	chlorpropamide	RX	Generic name
Antidiabetic use	sitagliptin phosphate/metformin HCl	RX	Generic name
Antidiabetic use	sitagliptin phosphate	RX	Generic name
Antidiabetic use	sitagliptin phosphate/simvastatin	RX	Generic name
Antidiabetic use	ertugliflozin pidolate/sitagliptin phosphate	RX	Generic name
Antidiabetic use	rosiglitazone maleate/glimepiride	RX	Generic name
Antidiabetic use	rosiglitazone maleate/metformin HCl	RX	Generic name
Antidiabetic use	tolbutamide	RX	Generic name
Antidiabetic use	glyburide	RX	Generic name
Antidiabetic use	glyburide,micronized	RX	Generic name
Antidiabetic use	miglitol	RX	Generic name
Antidiabetic use	insulin glargine,human recombinant analog	RX	Generic name
Antidiabetic use	rosiglitazone maleate	RX	Generic name
Antidiabetic use	glipizide	RX	Generic name
Antidiabetic use	insulin regular, human/insulin release unit	RX	Generic name
Antidiabetic use	metformin HCl	RX	Generic name
Antidiabetic use	glyburide/metformin HCl	RX	Generic name
Antidiabetic use	glipizide/metformin HCl	RX	Generic name
Antidiabetic use	pioglitazone HCl	RX	Generic name
Antidiabetic use	glimepiride	RX	Generic name
Antidiabetic use	pioglitazone HCl/metformin HCl	RX	Generic name
Antidiabetic use	repaglinide/metformin HCl	RX	Generic name
Antidiabetic use	insulin zinc human recombinant	RX	Generic name
Antidiabetic use	insulin NPH human isophane	RX	Generic name
Antidiabetic use	insulin degludec	RX	Generic name
Antidiabetic use	insulin zinc prompt,beef	RX	Generic name
Antidiabetic use	insulin detemir	RX	Generic name
Antidiabetic use	albiglutide	RX	Generic name
Antidiabetic use	saxagliptin HCl/metformin HCl	RX	Generic name
Antidiabetic use	dapagliflozin propanediol	RX	Generic name
Antidiabetic use	dapagliflozin propanediol/metformin HCl	RX	Generic name
Antidiabetic use	exenatide	RX	Generic name
Antidiabetic use	pramlintide acetate	RX	Generic name
Antidiabetic use	nateglinide	RX	Generic name
Antidiabetic use	linagliptin	RX	Generic name
Antidiabetic use	empagliflozin	RX	Generic name
Antidiabetic use	empagliflozin/metformin HCl	RX	Generic name
Antidiabetic use	empagliflozin/linagliptin	RX	Generic name
Antidiabetic use	dextrose	RX	Generic name
Antidiabetic use	repaglinide	RX	Generic name
Antidiabetic use	insulin aspart	RX	Generic name
Antidiabetic use	alogliptin benzoate/pioglitazone HCl	RX	Generic name
Antidiabetic use	labetalol HCl	RX	Generic name
Antidiabetic use	insulin isophane,pork pure	RX	Generic name
Antidiabetic use	canagliflozin/metformin HCl	RX	Generic name
Antidiabetic use	insulin isophane NPH,bf-pk	RX	Generic name
Antidiabetic use	insulin aspart protamine human/insulin aspart	RX	Generic name
Antidiabetic use	pioglitazone HCl/glimepiride	RX	Generic name
Antidiabetic use	dulaglutide	RX	Generic name
Antidiabetic use	insulin protamine Zn,bf-pk	RX	Generic name
Antidiabetic use	insulin protamine Zn,pork (p)	RX	Generic name
Antidiabetic use	insulin zinc,beef purified	RX	Generic name
Antidiabetic use	insulin,pork reg. concentrate	RX	Generic name
Antidiabetic use	insulin zinc prompt,bf-pk	RX	Generic name
Antidiabetic use	insulin NPH human semi-synthetic	RX	Generic name
Antidiabetic use	insulin zinc ext,beef (p)	RX	Generic name
Antidiabetic use	ertugliflozin pidolate/metformin HCl	RX	Generic name
Antidiabetic use	insulin glargine,human recombinant analog/lixisenatide	RX	Generic name
Antidiabetic use	Insulin Regular, Human/Insulin Release Unit/Chamber/Inhaler	RX	Generic name
Antidiabetic use	troglitazone	RX	Generic name
Antidiabetic use	insulin glulisine	RX	Generic name
Antidiabetic use	insulin aspart (niacinamide)	RX	Generic name
Antidiabetic use	exenatide microspheres	RX	Generic name
Antidiabetic use	gabapentin	RX	Generic name
Antidiabetic use	linagliptin/metformin HCl	RX	Generic name
Antidiabetic use	alogliptin benzoate	RX	Generic name
Antidiabetic use	pramipexole di-HCl	RX	Generic name
Antidiabetic use	alogliptin benzoate/metformin HCl	RX	Generic name
Antidiabetic use	metformin/caffeine/amino acids 7/herbal comb 125/choline bit	RX	Generic name
Antidiabetic use	metformin/amino acids no.7/herbal cmb.125/choline bitartrate	RX	Generic name
Antidiabetic use	insulin zinc,beef-pork	RX	Generic name
Antidiabetic use	insulin zinc,beef purified/insulin zinc,pork purified	RX	Generic name
Antidiabetic use	lixisenatide	RX	Generic name
Antidiabetic use	insulin degludec/liraglutide	RX	Generic name
Antidiabetic use	dapagliflozin propanediol/saxagliptin HCl	RX	Generic name
Antidiabetic use	metformin HCl/blood sugar diagnostic	RX	Generic name
Antidiabetic use	insulin isophane,beef pure	RX	Generic name
Antidiabetic use	insulin reg human semi-syn	RX	Generic name
Antidiabetic use	insulin zinc prompt,pork pure	RX	Generic name
Antidiabetic use	insulin isophane,beef	RX	Generic name
Antidiabetic use	liraglutide	RX	Generic name
Antidiabetic use	tranylcypromine sulfate	RX	Generic name
Antidiabetic use	insulin,beef	RX	Generic name
Antidiabetic use	insulin protamine zinc,beef	RX	Generic name
Antidiabetic use	prochlorperazine maleate	RX	Generic name
Antidiabetic use	tranexamic acid	RX	Generic name
SSRI use	olanzapine/fluoxetine HCl	RX	Generic name
SSRI use	fluoxetine HCl	RX	Generic name
SSRI use	paroxetine HCl	RX	Generic name
SSRI use	fluvoxamine maleate	RX	Generic name
SSRI use	sertraline HCl	RX	Generic name
SSRI use	citalopram hydrobromide	RX	Generic name
SSRI use	escitalopram oxalate	RX	Generic name
SSRI use	paroxetine mesylate	RX	Generic name
SSRI use	fluoxetine	RX	Generic name
SSRI use	metformin HCl	RX	Generic name
SSRI use	fluoxetine HCl/dietary supplement no.17	RX	Generic name
SSRI use	fluoxetine HCl/dietary supplement no.8	RX	Generic name
Antibiotic use	tobramycin sulfate	RX	Generic name
Antibiotic use	streptomycin sulfate	RX	Generic name
Antibiotic use	neomycin sulfate	RX	Generic name
Antibiotic use	penicillin V potassium	RX	Generic name
Antibiotic use	vancomycin HCl	RX	Generic name
Antibiotic use	cefaclor	RX	Generic name
Antibiotic use	loracarbef	RX	Generic name
Antibiotic use	cefuroxime sodium	RX	Generic name
Antibiotic use	cefazolin sodium	RX	Generic name
Antibiotic use	cefamandole nafate	RX	Generic name
Antibiotic use	ceftazidime	RX	Generic name
Antibiotic use	vancomycin in 5 % dextrose in water	RX	Generic name
Antibiotic use	amoxicillin	RX	Generic name
Antibiotic use	ampicillin trihydrate	RX	Generic name
Antibiotic use	erythromycin stearate	RX	Generic name
Antibiotic use	dicloxacillin sodium	RX	Generic name
Antibiotic use	tetracycline HCl	RX	Generic name
Antibiotic use	penicillin G potassium	RX	Generic name
Antibiotic use	doxycycline hyclate	RX	Generic name
Antibiotic use	sulfamethoxazole/trimethoprim	RX	Generic name
Antibiotic use	aztreonam/dextrose-water	RX	Generic name
Antibiotic use	aztreonam	RX	Generic name
Antibiotic use	oxacillin sodium	RX	Generic name
Antibiotic use	nafcillin sodium	RX	Generic name
Antibiotic use	cefepime HCl	RX	Generic name
Antibiotic use	ceftriaxone sodium	RX	Generic name
Antibiotic use	ceftriaxone sodium in iso-osmotic dextrose	RX	Generic name
Antibiotic use	erythromycin ethylsuccinate	RX	Generic name
Antibiotic use	erythromycin ethylsuccinate/sulfisoxazole acetyl	RX	Generic name
Antibiotic use	cloxacillin sodium	RX	Generic name
Antibiotic use	cefixime	RX	Generic name
Antibiotic use	minocycline HCl	RX	Generic name
Antibiotic use	demeclocycline HCl	RX	Generic name
Antibiotic use	cefoxitin sodium	RX	Generic name
Antibiotic use	imipenem/cilastatin sodium	RX	Generic name
Antibiotic use	norfloxacin	RX	Generic name
Antibiotic use	ertapenem sodium	RX	Generic name
Antibiotic use	metronidazole	RX	Generic name
Antibiotic use	cefazolin sodium/dextrose, iso-osmotic	RX	Generic name
Antibiotic use	ceftizoxime sodium	RX	Generic name
Antibiotic use	cefonicid sodium	RX	Generic name
Antibiotic use	penicillin G procaine	RX	Generic name
Antibiotic use	penicillin G benzathine	RX	Generic name
Antibiotic use	penicillin G benzathine/penicillin G procaine	RX	Generic name
Antibiotic use	ampicillin sodium	RX	Generic name
Antibiotic use	clindamycin HCl	RX	Generic name
Antibiotic use	bacitracin	RX	Generic name
Antibiotic use	lincomycin HCl	RX	Generic name
Antibiotic use	clindamycin phosphate	RX	Generic name
