# Supplementary material for: Reproducibility of real-world evidence studies using clinical practice data to inform regulatory and coverage decisions
Source: Nat Commun. 2022 Aug 31;13:5126. doi: 10.1038/s41467-022-32310-3 (PMC9430007; doi:10.1038/s41467-022-32310-3)
Supplement: Supplementary file 7 — Supplementary Dataset 4 [file 41467_2022_32310_MOESM7_ESM.zip › Data S4 Study specific author contact files with details of implementation/REPEAT_127_final.xlsx]

## Sheet: Assumptions
Category	Assumptions
MEAURES	The algorithms used to define all the variables used in the replication of the study are given in the sheet named 'codes'
Inclusion/Exclusion	We assumed any diagnosis position to define inclusion/exclusion criteria
	We assumed Nursing home resident was defined based on the following place of service codes: Assisted Living Facility, Group Home, Nursing Facility and Skilled Nursing Facility using both inpatient admission table and outpatient service table
	Our dataset dates back to Jan 1st 2003 and hence for any inclusion/exclusion variables when the criteria was "any time prior" was mentioned, we assumed it to be from Jan 1 2003
Covariates	We assumed any diagnosis position to define covariates.
	We assumed combination drugs were included when defining drug covariates.
	We assumed NSAIDs, ARBs, ACEIs, Beta blockers, Calcium channel blockers, Diuretics, Statins, other lipid lowering drugs, Cardiologist visit, Office visit were defined based on REPEAT standard measures
	We assumed alpha blockers, other antihypertensive drugs, antidiabetic medications was defined based on the paper "Association Between Hospitalization for Heart Failure and Dipeptidyl Peptidase 4 Inhibitors in Patients With Type 2 Diabetes: An Observational Study: Alex Z Fu et al"
	We assumed proton pump blocker was defined based on generic names from website "https://www.drugs.com/drug-class/proton-pump-inhibitors.html?condition_id=&generic=1&sort=rating&order=desc"
	We assumed H2 blocker was defined based on generic names from website "https://www.drugs.com/drug-class/h2-antagonists.html?condition_id=&generic=1&sort=rating&order=desc"
	We assumed Neurologist visit was defined based on the following provider type codes: 260, 520 from both inpatient admission and outpatient service files
	We assumed that the count of OP, Cardiologist and Neurologist visits reflected the number of different days with occurrences of that type
	We assumed Prescriber ID was defined based on provider type codes from both inpatient admission and outpatient service files. Patients with the following codes between 7 days prior to and up to 7 days after cohort entry date were classified as having cardiologist (250, 440) and primary care physician (200, 204, 240 and 245) as their prescriber. All other patients were categorized as others. The c…
COHORT CREATION
ANALYSIS

## Sheet: Attrition table
Adult patients diagnosed with non-valvular AF and having a prescription for Dabigatran or Warfarin between Oct 2010 - Dec 2012 from MarketScan database
	Less Excluded Patients	Remaining Patients
All patients in our database		185306593
Patients with Dabigatran or Warfarin dispensing claims between Oct 2010 - Dec 2012 Date of dispensing is called cohort entry date (CED)	-184493307	813286
Excluded due to insufficient enrollment [assessed 365 days prior up to and including CED]	-265373	547913
Excluded due to prior use of referent [365 days wash out for Warfarin]	-251945	295968
Excluded due to prior use of exposure [365 days wash out for Dabigatran]	-2307	293661
Excluded because patient qualified in >1 exposure category	-49	293612
Excluded based on Age less than 18 years on CED	-603	293009
Excluded based on Age is missing	0	293009
Excluded based on Gender is missing	0	293009
Excluded based on dispensing of Apixaban/Rivaroxaban [assessed 365 days prior up to and including CED]	-985	292024
Excluded based on non occurrence of AF diagnosis [assessed from Jan 1st 2004 up to and including CED]	-180557	111467
Excluded based on occurrence of Valvular heart disease [assessed from Jan 1st 2004 up to and including CED]	-18941	92526
Excluded based on CHA2DS2-VASc score less than 1 [assessed 365 days prior up to 1 days prior to CED]	-2861	89665
Excluded based on Nursing home resident [assessed from 365 days prior and up to and including CED]	-8860	80805
Final cohort		80805

## Sheet: Cohort as text
Cohort Creation Cohort Entry Entry date: Between Oct 01, 2010 and Dec 31, 2012. If a patient has multiple possible qualifying cohort entry events, the patient enters the cohort on the first-occurring qualifying event before exclusions are applied. Enrollment Measure: Medical + pharmacy Prior Enrollment: 365 days Referent Group: New users of Warfarin with a washout period of 365 days. For the purp…

## Sheet: Analysis as text
Statistical Analysis Baseline covariate assessment In the primary analysis, the baseline covariates were assessed by default in the period beginning 365 days prior to the cohort entry date, and ending one day prior to the cohort entry date. Study outcome Occurrence of Stroke Follow-up for Outcomes The primary analysis used a variable-length follow-up design. Follow-up began one day after the coho…

## Sheet: Table 1
	ORIGINAL STUDY					REPLICATED STUDY
	After PS matching					After PS matching
Variables	Dabigatran (N = 15,529)		Warfarin (N = 15,529)			Dabigatran (N = 23,414)		Warfarin (N = 23,414)
	Mean or N	SD or %	Mean or N	SD or %		Mean or N	SD or %	Mean or N	SD or %
Age, years (mean, SD)	68.73	12	68.33	12.2		68.5	11.7	68.37	11.92
Age Category
Age 18-54	1901	12.2	2039	13.1		2680	11.45	2743	11.72
Age 55-64	4613	29.7	4901	31.6		6642	28.37	6718	28.69
Age 65-74	3708	23.9	3598	23.2		6022	25.72	5997	25.61
Age >=75	5307	34.2	4991	32.1		8070	34.47	7956	33.98
Female	5927	38.2	5801	37.4		8929	38.14	8935	38.16
Calendar Year
2010	581	3.7	581	3.7		925	3.95	930	3.97
2011	8542	55	8542	55		12816	54.74	12908	55.13
2012	6406	41.24	6406	41.24		9673	41.31	9576	40.9
CAD	4693	30.2	4636	29.9		8268	35.31	8283	35.38
DVT	231	1.5	253	1.6		514	2.2	893	3.81
Hypertension	14961	96.3	14974	96.4		21634	92.4	21702	92.69
Diabetes	3225	20.8	3172	20.4		6546	27.96	6530	27.89
Hyperlipidemia	6816	43.9	6869	44.2		11717	50.04	11779	50.31
Atherosclerosis	4151	26.7	4110	26.5		7507	32.06	7549	32.24
Heart failure (CHF)	2770	17.8	2763	17.8		3974	16.97	4009	17.12
Prior stroke	1345	8.7	1351	8.7		2669	11.4	2687	11.48
Previous TIA	633	4.1	645	4.2		1242	5.3	1286	5.49
Recent MI	651	4.2	643	4.1		904	3.86	933	3.98
Peptic Ulcer Disease	2018	13	2017	13		3558	15.2	3665	15.65
Upper GI Bleed	48	0.3	57	0.4		72	0.31	83	0.35
Lower/unspecified GI bleed	331	2.1	333	2.1		848	3.62	879	3.75
Peripheral vascular disease	447	2.9	436	2.8		1707	7.29	1709	7.3
Prior liver disease	421	2.7	448	2.9		878	3.75	912	3.9
Cancer	1568	10.1	1595	10.3		5361	22.9	5428	23.18
Renal Dysfunction	1599	10.3	1524	9.8		2555	10.91	2573	10.99
CHADS2 score (mean, SD)	1.93	1.1	1.91	1		2.04	1.17	2.04	1.18
Chads score = 0–1	6394	41.2	6496	41.8		8950	38.22	8976	38.34
Chads score = 2	5437	35	5450	35.1		7811	33.36	7799	33.31
Chads score =3+	3698	23.8	3583	23.1		6653	28.41	6639	28.35
CHA2DS2-VASc score (mean, SD)	3.06	1.6	3	1.5		3.17	1.66	3.17	1.64
Chadsvasc score =0	0	0	0	0		0	0	0	0
Chadsvasc score =1	2745	17.7	2811	18.1		4073	17.4	4148	17.72
Chadsvasc score >=2	12784	82.3	12718	81.9		19341	82.6	19266	82.28
HAS-BLED (mean, SD)	2.24	1	2.21	1		2.3	1.1	2.31	1.11
Hasbled score = 0–1	3881	25	3799	24.5		5726	24.46	5753	24.57
Hasbled score = 2	6089	39.2	6403	41.2		8596	36.71	8552	36.53
Hasbled score = 3+	5559	35.8	5327	34.3		9092	38.83	9109	38.9
Clopidogrel	2040	13.1	2046	13.2		2824	12.06	2863	12.23
NSAIDs	3248	20.9	3312	21.3		4841	20.68	4875	20.82
Low-molecular-weight heparins	282	1.8	354	2.3		334	1.43	332	1.42
PGP inhibitors	9157	59	9306	59.9		11061	47.24	11131	47.54
ARB	3416	22	3418	22		5198	22.2	5258	22.46
ACE inhibitor	5697	36.7	5673	36.5		7758	33.13	7773	33.2
Beta blocker	11342	73	11319	72.9		13893	59.34	14002	59.8
Calcium channel blocker	6546	42.2	6486	41.8		8528	36.42	8507	36.33
Other hypertension drugs	4230	27.2	4092	26.4		7784	33.25	7841	33.49
Antiarrhythmic drugs (other than amiodarone and dronedarone)	2150	13.9	2338	15.1		1661	7.09	1698	7.25
Statin	8088	52.1	7981	51.4		12095	51.66	12129	51.8
Diabetes medications	2072	13.3	2151	13.9		5299	22.63	5237	22.37
Proton pump inhibitor	3591	23.1	3503	22.6		5018	21.43	5093	21.75
H2 receptor antagonist	3481	22.4	3498	22.5		778	3.32	799	3.41
Other gastroprotective agents	927	6	910	5.9		381	1.63	387	1.65
Hospitalization in 30 days prior to treatment initiation	7302	47	7219	46.5		8271	35.33	8116	34.66
Treating prescriber: cardiologist	1471	9.5	1523	9.8		10958	46.8	11196	47.82
Number of Medications (mean, SD)	11.72	6.3	11.7	6.3		0.14	0.56	0.14	0.64
Number of Hospitalisations (mean, SD)	0.75	0.8	0.76	0.8		0.6	0.77	0.61	0.78
Number of hospital days (mean, SD)	3.58	6.5	3.77	5.6		2.58	5.94	2.74	5.44
Number of Office visits (mean, SD)	11.95	9.3	11.94	9.7		19.42	16.04	19.65	17.49
Number of laboratory tests ordered	12.33	20.6	12.89	22.8		10.95	18.84	11.35	21.78
Number of INR tests ordered	0.8	2.7	0.87	2.3		0.56	2.22	0.63	2.08
Number of lipid tests ordered	0.74	1.3	0.77	1.4		0.72	1.27	0.74	1.38
Number of creatinine tests ordered	0.14	0.7	0.14	0.6		0.12	0.58	0.13	0.69

## Sheet: Outcomes
ORIGINAL STUDY
Outcome - Stroke	HR (95% CI)	p-value
After PS matching	0.64 (0.44, 0.95)
Incidence rate	Dabigatran	Warfarin
After PS matching	0.68	1.13
REPLICATED STUDY
Outcome - Stroke	HR (95% CI)	p-value
After PS matching	0.61 (0.45, 0.83)	0.0015
Incidence rate	Dabigatran	Warfarin
After PS matching	0.703647	1.23242

## Sheet: Codes
Censoring
This measure creates a logical OR of events, and identifies all occurrences of one or more specified events:
	Apixaban/Rivaroxaban
	Nursing Home Resident
Number of Unique Prescription Medications (not generalized to generics)
This event measure was defined as occurring when any of the following criteria were met:
	The occurrence of Drug with the following attributes:
	NDC Code exists
Number of Unique Prescription Medications
This measure combines the values from the following attributes:
	Generic Name of Drug in Number of Unique Prescription Medications (not generalized to generics)
If multiple events exist on a single day, the value is measured as combine values.
Nursing Home Resident
This event measure was defined as occurring when any of the following criteria were met:
	The occurrence of Inpatient with the following attributes:
	Place of Service is any of:
	Adult Living Care Facility
	Assisted Living Facility
	Group Home
	Nursing Facility
	Skilled Nursing Facility
	The occurrence of Outpatient with the following attributes:
	Place of Service is any of:
	Adult Living Care Facility
	Assisted Living Facility
	Group Home
	Nursing Facility
	Skilled Nursing Facility
Occurrence of any inpatient event, discharge status death, 2011 or earlier
This event measure was defined as occurring when any of the following criteria were met:
	The occurrence of Inpatient with the following attributes:
	Discharge Status Code is any of:
	20 - Died
	21 - Died or Disch./Transf. to court/law enforcement (depends on year)
	22 - Died
	23 - Died
	24 - Died
	25 - Died
	26 - Died
	27 - Died
	28 - Died
	29 - Died
	40 - Other died status or Expired at home (Hospice claims only) (depends on year)
	41 - Other died status or Expired in medical facility (Hospice claims only) (depends on year)
	42 - Other died status or Expired - place unknown (Hospice claims only) (depends on year)
Only events that occurred between Jan 01, 2003 and Dec 31, 2011 were included.
Occurrence of any inpatient event, discharge status death, 2012 or later
This event measure was defined as occurring when any of the following criteria were met:
	The occurrence of Inpatient with the following attributes:
	Discharge Status Code is any of:
	20 - Died
	22 - Died
	23 - Died
	24 - Died
	25 - Died
	26 - Died
	27 - Died
	28 - Died
	29 - Died
	40 - Other died status or Expired at home (Hospice claims only) (depends on year)
	41 - Other died status or Expired in medical facility (Hospice claims only) (depends on year)
	42 - Other died status or Expired - place unknown (Hospice claims only) (depends on year)
Only events that occurred between Jan 01, 2012 and Dec 31, 2016 were included.
Occurrence of inpatient death
This measure creates a logical OR of events, and identifies all occurrences of one or more specified events:
	Occurrence of any inpatient event, discharge status death, 2011 or earlier
	Occurrence of any inpatient event, discharge status death, 2012 or later
Pharmacy Enrollment with gap allowed
This measure identifies continuous days that the following measure has:
	REPEAT_Pharmacy enrollment flag measure (mainly for exclusion), with an allowed gap of 32 days and an episode extension of 0 days.
Prior cerebral ischemic
This event measure was defined as occurring when any of the following criteria were met:
	The occurrence of Inpatient with the following attributes:
	Diagnosis Code (Any Position) is any of: { "433", "433.0", "433.00", "433.01", "433.1", "433.10", "433.11", "433.2", "433.20", "433.21", "433.3", "433.30", "433.31", "433.8", "433.80", "433.81", "433.9", "433.90", "433.91", "434", "434.0", "434.00", "434.01", "434.1", "434.10", "434.11", "434.9", "434.90", "434.91", "435", "435.0", "435.1", "435.2", "435.3", "435.8", "435.9", "436", "437", "437.0…
	433 - (ICD9) OCCLUSION AND STENOSIS OF PRECEREBRAL ARTERIES
	433.0 - (ICD9) OCCLUSION AND STENOSIS OF BASILAR ARTERY
	433.00 - (ICD9) OCCLUSION AND STENOSIS OF BASILAR ARTERY WITHOUT CEREBRAL INFARCTION
	433.01 - (ICD9) OCCLUSION AND STENOSIS OF BASILAR ARTERY WITH CEREBRAL INFARCTION
	433.1 - (ICD9) OCCLUSION AND STENOSIS OF CAROTID ARTERY
	433.10 - (ICD9) OCCLUSION AND STENOSIS OF CAROTID ARTERY WITHOUT CEREBRAL INFARCTION
	433.11 - (ICD9) OCCLUSION AND STENOSIS OF CAROTID ARTERY WITH CEREBRAL INFARCTION
	433.2 - (ICD9) OCCLUSION AND STENOSIS OF VERTEBRAL ARTERY
	433.20 - (ICD9) OCCLUSION AND STENOSIS OF VERTEBRAL ARTERY WITHOUT CEREBRAL INFARCTION
	433.21 - (ICD9) OCCLUSION AND STENOSIS OF VERTEBRAL ARTERY WITH CEREBRAL INFARCTION
	433.3 - (ICD9) OCCLUSION AND STENOSIS OF MULTIPLE AND BILATERAL PRECEREBRAL ARTERIES
	433.30 - (ICD9) OCCLUSION AND STENOSIS OF MULTIPLE AND BILATERAL PRECEREBRAL ARTERIES WITHOUT CEREBRAL INFARCTION
	433.31 - (ICD9) OCCLUSION AND STENOSIS OF MULTIPLE AND BILATERAL PRECEREBRAL ARTERIES WITH CEREBRAL INFARCTION
	433.8 - (ICD9) OCCLUSION AND STENOSIS OF OTHER SPECIFIED PRECEREBRAL ARTERY
	433.80 - (ICD9) OCCLUSION AND STENOSIS OF OTHER SPECIFIED PRECEREBRAL ARTERY WITHOUT CEREBRAL INFARCTION
	433.81 - (ICD9) OCCLUSION AND STENOSIS OF OTHER SPECIFIED PRECEREBRAL ARTERY WITH CEREBRAL INFARCTION
	433.9 - (ICD9) OCCLUSION AND STENOSIS OF UNSPECIFIED PRECEREBRAL ARTERY
	433.90 - (ICD9) OCCLUSION AND STENOSIS OF UNSPECIFIED PRECEREBRAL ARTERY WITHOUT CEREBRAL INFARCTION
	433.91 - (ICD9) OCCLUSION AND STENOSIS OF UNSPECIFIED PRECEREBRAL ARTERY WITH CEREBRAL INFARCTION
	434 - (ICD9) OCCLUSION OF CEREBRAL ARTERIES
	434.0 - (ICD9) CEREBRAL THROMBOSIS
	434.00 - (ICD9) CEREBRAL THROMBOSIS WITHOUT CEREBRAL INFARCTION
	434.01 - (ICD9) CEREBRAL THROMBOSIS WITH CEREBRAL INFARCTION
	434.1 - (ICD9) CEREBRAL EMBOLISM
	434.10 - (ICD9) CEREBRAL EMBOLISM WITHOUT CEREBRAL INFARCTION
	434.11 - (ICD9) CEREBRAL EMBOLISM WITH CEREBRAL INFARCTION
	434.9 - (ICD9) CEREBRAL ARTERY OCCLUSION UNSPECIFIED
	434.90 - (ICD9) CEREBRAL ARTERY OCCLUSION UNSPECIFIED WITHOUT CEREBRAL INFARCTION
	434.91 - (ICD9) CEREBRAL ARTERY OCCLUSION UNSPECIFIED WITH CEREBRAL INFARCTION
	435 - (ICD9) TRANSIENT CEREBRAL ISCHEMIA
	435.0 - (ICD9) BASILAR ARTERY SYNDROME
	435.1 - (ICD9) VERTEBRAL ARTERY SYNDROME
	435.2 - (ICD9) SUBCLAVIAN STEAL SYNDROME
	435.3 - (ICD9) VERTEBROBASILAR ARTERY SYNDROME
	435.8 - (ICD9) OTHER SPECIFIED TRANSIENT CEREBRAL ISCHEMIAS
	435.9 - (ICD9) UNSPECIFIED TRANSIENT CEREBRAL ISCHEMIA
	436 - (ICD9) ACUTE BUT ILL-DEFINED CEREBROVASCULAR DISEASE
	437 - (ICD9) OTHER AND ILL-DEFINED CEREBROVASCULAR DISEASE
	437.0 - (ICD9) CEREBRAL ATHEROSCLEROSIS
	437.1 - (ICD9) OTHER GENERALIZED ISCHEMIC CEREBROVASCULAR DISEASE
	437.2 - (ICD9) HYPERTENSIVE ENCEPHALOPATHY
	437.3 - (ICD9) CEREBRAL ANEURYSM NONRUPTURED
	437.4 - (ICD9) CEREBRAL ARTERITIS
	437.5 - (ICD9) MOYAMOYA DISEASE
	437.6 - (ICD9) NONPYOGENIC THROMBOSIS OF INTRACRANIAL VENOUS SINUS
	437.7 - (ICD9) TRANSIENT GLOBAL AMNESIA
	437.8 - (ICD9) OTHER ILL-DEFINED CEREBROVASCULAR DISEASE
	437.9 - (ICD9) UNSPECIFIED CEREBROVASCULAR DISEASE
	The occurrence of Outpatient with the following attributes:
	Diagnosis Code (Any Position) is any of: { "433", "433.0", "433.00", "433.01", "433.1", "433.10", "433.11", "433.2", "433.20", "433.21", "433.3", "433.30", "433.31", "433.8", "433.80", "433.81", "433.9", "433.90", "433.91", "434", "434.0", "434.00", "434.01", "434.1", "434.10", "434.11", "434.9", "434.90", "434.91", "435", "435.0", "435.1", "435.2", "435.3", "435.8", "435.9", "436", "437", "437.0…
	433 - (ICD9) OCCLUSION AND STENOSIS OF PRECEREBRAL ARTERIES
	433.0 - (ICD9) OCCLUSION AND STENOSIS OF BASILAR ARTERY
	433.00 - (ICD9) OCCLUSION AND STENOSIS OF BASILAR ARTERY WITHOUT CEREBRAL INFARCTION
	433.01 - (ICD9) OCCLUSION AND STENOSIS OF BASILAR ARTERY WITH CEREBRAL INFARCTION
	433.1 - (ICD9) OCCLUSION AND STENOSIS OF CAROTID ARTERY
	433.10 - (ICD9) OCCLUSION AND STENOSIS OF CAROTID ARTERY WITHOUT CEREBRAL INFARCTION
	433.11 - (ICD9) OCCLUSION AND STENOSIS OF CAROTID ARTERY WITH CEREBRAL INFARCTION
	433.2 - (ICD9) OCCLUSION AND STENOSIS OF VERTEBRAL ARTERY
	433.20 - (ICD9) OCCLUSION AND STENOSIS OF VERTEBRAL ARTERY WITHOUT CEREBRAL INFARCTION
	433.21 - (ICD9) OCCLUSION AND STENOSIS OF VERTEBRAL ARTERY WITH CEREBRAL INFARCTION
	433.3 - (ICD9) OCCLUSION AND STENOSIS OF MULTIPLE AND BILATERAL PRECEREBRAL ARTERIES
	433.30 - (ICD9) OCCLUSION AND STENOSIS OF MULTIPLE AND BILATERAL PRECEREBRAL ARTERIES WITHOUT CEREBRAL INFARCTION
	433.31 - (ICD9) OCCLUSION AND STENOSIS OF MULTIPLE AND BILATERAL PRECEREBRAL ARTERIES WITH CEREBRAL INFARCTION
	433.8 - (ICD9) OCCLUSION AND STENOSIS OF OTHER SPECIFIED PRECEREBRAL ARTERY
	433.80 - (ICD9) OCCLUSION AND STENOSIS OF OTHER SPECIFIED PRECEREBRAL ARTERY WITHOUT CEREBRAL INFARCTION
	433.81 - (ICD9) OCCLUSION AND STENOSIS OF OTHER SPECIFIED PRECEREBRAL ARTERY WITH CEREBRAL INFARCTION
	433.9 - (ICD9) OCCLUSION AND STENOSIS OF UNSPECIFIED PRECEREBRAL ARTERY
	433.90 - (ICD9) OCCLUSION AND STENOSIS OF UNSPECIFIED PRECEREBRAL ARTERY WITHOUT CEREBRAL INFARCTION
	433.91 - (ICD9) OCCLUSION AND STENOSIS OF UNSPECIFIED PRECEREBRAL ARTERY WITH CEREBRAL INFARCTION
	434 - (ICD9) OCCLUSION OF CEREBRAL ARTERIES
	434.0 - (ICD9) CEREBRAL THROMBOSIS
	434.00 - (ICD9) CEREBRAL THROMBOSIS WITHOUT CEREBRAL INFARCTION
	434.01 - (ICD9) CEREBRAL THROMBOSIS WITH CEREBRAL INFARCTION
	434.1 - (ICD9) CEREBRAL EMBOLISM
	434.10 - (ICD9) CEREBRAL EMBOLISM WITHOUT CEREBRAL INFARCTION
	434.11 - (ICD9) CEREBRAL EMBOLISM WITH CEREBRAL INFARCTION
	434.9 - (ICD9) CEREBRAL ARTERY OCCLUSION UNSPECIFIED
	434.90 - (ICD9) CEREBRAL ARTERY OCCLUSION UNSPECIFIED WITHOUT CEREBRAL INFARCTION
	434.91 - (ICD9) CEREBRAL ARTERY OCCLUSION UNSPECIFIED WITH CEREBRAL INFARCTION
	435 - (ICD9) TRANSIENT CEREBRAL ISCHEMIA
	435.0 - (ICD9) BASILAR ARTERY SYNDROME
	435.1 - (ICD9) VERTEBRAL ARTERY SYNDROME
	435.2 - (ICD9) SUBCLAVIAN STEAL SYNDROME
	435.3 - (ICD9) VERTEBROBASILAR ARTERY SYNDROME
	435.8 - (ICD9) OTHER SPECIFIED TRANSIENT CEREBRAL ISCHEMIAS
	435.9 - (ICD9) UNSPECIFIED TRANSIENT CEREBRAL ISCHEMIA
	436 - (ICD9) ACUTE BUT ILL-DEFINED CEREBROVASCULAR DISEASE
	437 - (ICD9) OTHER AND ILL-DEFINED CEREBROVASCULAR DISEASE
	437.0 - (ICD9) CEREBRAL ATHEROSCLEROSIS
	437.1 - (ICD9) OTHER GENERALIZED ISCHEMIC CEREBROVASCULAR DISEASE
	437.2 - (ICD9) HYPERTENSIVE ENCEPHALOPATHY
	437.3 - (ICD9) CEREBRAL ANEURYSM NONRUPTURED
	437.4 - (ICD9) CEREBRAL ARTERITIS
	437.5 - (ICD9) MOYAMOYA DISEASE
	437.6 - (ICD9) NONPYOGENIC THROMBOSIS OF INTRACRANIAL VENOUS SINUS
	437.7 - (ICD9) TRANSIENT GLOBAL AMNESIA
	437.8 - (ICD9) OTHER ILL-DEFINED CEREBROVASCULAR DISEASE
	437.9 - (ICD9) UNSPECIFIED CEREBROVASCULAR DISEASE
AF
This event measure was defined as occurring when any of the following criteria were met:
	The occurrence of Inpatient with the following attributes:
	Diagnosis Code (Any Position) is any of: { "427.31" }
	427.31 - (ICD9) ATRIAL FIBRILLATION
	The occurrence of Outpatient with the following attributes:
	Diagnosis Code (Any Position) is any of: { "427.31" }
	427.31 - (ICD9) ATRIAL FIBRILLATION
Abnormal liver function
This event measure was defined as occurring when any of the following criteria were met:
	The occurrence of Inpatient with the following attributes:
	Diagnosis Code (Any Position) is any of: { "070", "070.0", "070.1", "070.2", "070.20", "070.21", "070.22", "070.23", "070.3", "070.30", "070.31", "070.32", "070.33", "070.4", "070.41", "070.42", "070.43", "070.44", "070.49", "070.5", "070.51", "070.52", "070.53", "070.54", "070.59", "070.6", "070.7", "070.70", "070.71", "070.9", "155.0", "155.1", "155.2", "456.0", "456.1", "456.2", "456.20", "456…
	070 - (ICD9) VIRAL HEPATITIS
	070.0 - (ICD9) VIRAL HEPATITIS A WITH HEPATIC COMA
	070.1 - (ICD9) VIRAL HEPATITIS A WITHOUT HEPATIC COMA
	070.2 - (ICD9) VIRAL HEPATITIS B WITH HEPATIC COMA
	070.20 - (ICD9) VIRAL HEPATITIS B WITH HEPATIC COMA ACUTE OR UNSPECIFIED WITHOUT HEPATITIS DELTA
	070.21 - (ICD9) VIRAL HEPATITIS B WITH HEPATIC COMA ACUTE OR UNSPECIFIED WITH HEPATITIS DELTA
	070.22 - (ICD9) CHRONIC VIRAL HEPATITIS B WITH HEPATIC COMA WITHOUT HEPATITIS DELTA
	070.23 - (ICD9) CHRONIC VIRAL HEPATITIS B WITH HEPATIC COMA WITH HEPATITIS DELTA
	070.3 - (ICD9) VIRAL HEPATITIS B WITHOUT MENTION OF HEPATIC COMA
	070.30 - (ICD9) VIRAL HEPATITIS B WITHOUT HEPATIC COMA ACUTE OR UNSPECIFIED WITHOUT HEPATITIS DELTA
	070.31 - (ICD9) VIRAL HEPATITIS B WITHOUT HEPATIC COMA ACUTE OR UNSPECIFIED WITH HEPATITIS DELTA
	070.32 - (ICD9) CHRONIC VIRAL HEPATITIS B WITHOUT HEPATIC COMA WITHOUT HEPATITIS DELTA
	070.33 - (ICD9) CHRONIC VIRAL HEPATITIS B WITHOUT HEPATIC COMA WITH HEPATITIS DELTA
	070.4 - (ICD9) OTHER SPECIFIED VIRAL HEPATITIS WITH HEPATIC COMA
	070.41 - (ICD9) ACUTE HEPATITIS C WITH HEPATIC COMA
	070.42 - (ICD9) HEPATITIS DELTA WITHOUT ACTIVE HEPATITIS B DISEASE WITH HEPATIC COMA HEPATITIS DELTA WITH HEPATITIS B CARRIER STATE
	070.43 - (ICD9) HEPATITIS E WITH HEPATIC COMA
	070.44 - (ICD9) CHRONIC HEPATITIS C WITH HEPATIC COMA
	070.49 - (ICD9) OTHER SPECIFIED VIRAL HEPATITIS WITH HEPATIC COMA
	070.5 - (ICD9) OTHER SPECIFIED VIRAL HEPATITIS WITHOUT MENTION OF HEPATIC COMA
	070.51 - (ICD9) ACUTE HEPATITIS C WITHOUT MENTION OF HEPATIC COMA
	070.52 - (ICD9) HEPATITIS DELTA WITHOUT ACTIVE HEPATITIS B DISEASE OR HEPATIC COMA
	070.53 - (ICD9) HEPATITIS E WITHOUT HEPATIC COMA
	070.54 - (ICD9) CHRONIC HEPATITIS C WITHOUT HEPATIC COMA
	070.59 - (ICD9) OTHER SPECIFIED VIRAL HEPATITIS WITHOUT HEPATIC COMA
	070.6 - (ICD9) UNSPECIFIED VIRAL HEPATITIS WITH HEPATIC COMA
	070.7 - (ICD9) UNSPECIFIED VIRAL HEPATITIS C
	070.70 - (ICD9) UNSPECIFIED VIRAL HEPATITIS C WITHOUT HEPATIC COMA
	070.71 - (ICD9) UNSPECIFIED VIRAL HEPATITIS C WITH HEPATIC COMA
	070.9 - (ICD9) UNSPECIFIED VIRAL HEPATITIS WITHOUT HEPATIC COMA
	155.0 - (ICD9) MALIGNANT NEOPLASM OF LIVER PRIMARY
	155.1 - (ICD9) MALIGNANT NEOPLASM OF INTRAHEPATIC BILE DUCTS
	155.2 - (ICD9) MALIGNANT NEOPLASM OF LIVER NOT SPECIFIED AS PRIMARY OR SECONDARY
	456.0 - (ICD9) ESOPHAGEAL VARICES WITH BLEEDING
	456.1 - (ICD9) ESOPHAGEAL VARICES WITHOUT BLEEDING
	456.2 - (ICD9) ESOPHAGEAL VARICES IN DISEASES CLASSIFIED ELSEWHERE
	456.20 - (ICD9) ESOPHAGEAL VARICES IN DISEASES CLASSIFIED ELSEWHERE WITH BLEEDING
	456.21 - (ICD9) ESOPHAGEAL VARICES IN DISEASES CLASSIFIED ELSEWHERE WITHOUT BLEEDING
	571 - (ICD9) CHRONIC LIVER DISEASE AND CIRRHOSIS
	571.0 - (ICD9) ALCOHOLIC FATTY LIVER
	571.1 - (ICD9) ACUTE ALCOHOLIC HEPATITIS
	571.2 - (ICD9) ALCOHOLIC CIRRHOSIS OF LIVER
	571.3 - (ICD9) ALCOHOLIC LIVER DAMAGE UNSPECIFIED
	571.4 - (ICD9) CHRONIC HEPATITIS
	571.40 - (ICD9) CHRONIC HEPATITIS UNSPECIFIED
	571.41 - (ICD9) CHRONIC PERSISTENT HEPATITIS
	571.42 - (ICD9) AUTOIMMUNE HEPATITIS
	571.49 - (ICD9) OTHER CHRONIC HEPATITIS
	571.5 - (ICD9) CIRRHOSIS OF LIVER WITHOUT ALCOHOL
	571.6 - (ICD9) BILIARY CIRRHOSIS
	571.8 - (ICD9) OTHER CHRONIC NONALCOHOLIC LIVER DISEASE
	571.9 - (ICD9) UNSPECIFIED CHRONIC LIVER DISEASE WITHOUT ALCOHOL
	572 - (ICD9) LIVER ABSCESS AND SEQUELAE OF CHRONIC LIVER DISEASE
	572.0 - (ICD9) ABSCESS OF LIVER
	572.1 - (ICD9) PORTAL PYEMIA
	572.2 - (ICD9) HEPATIC ENCEPHALOPATHY
	572.3 - (ICD9) PORTAL HYPERTENSION
	572.4 - (ICD9) HEPATORENAL SYNDROME
	572.8 - (ICD9) OTHER SEQUELAE OF CHRONIC LIVER DISEASE
	573 - (ICD9) OTHER DISORDERS OF LIVER
	573.0 - (ICD9) CHRONIC PASSIVE CONGESTION OF LIVER
	573.1 - (ICD9) HEPATITIS IN VIRAL DISEASES CLASSIFIED ELSEWHERE
	573.2 - (ICD9) HEPATITIS IN OTHER INFECTIOUS DISEASES CLASSIFIED ELSEWHERE
	573.3 - (ICD9) HEPATITIS UNSPECIFIED
	573.4 - (ICD9) HEPATIC INFARCTION
	573.5 - (ICD9) HEPATOPULMONARY SYNDROME
	573.8 - (ICD9) OTHER SPECIFIED DISORDERS OF LIVER
	573.9 - (ICD9) UNSPECIFIED DISORDER OF LIVER
	576.8 - (ICD9) OTHER SPECIFIED DISORDERS OF BILIARY TRACT
	The occurrence of Outpatient with the following attributes:
	Diagnosis Code (Any Position) is any of: { "070", "070.0", "070.1", "070.2", "070.20", "070.21", "070.22", "070.23", "070.3", "070.30", "070.31", "070.32", "070.33", "070.4", "070.41", "070.42", "070.43", "070.44", "070.49", "070.5", "070.51", "070.52", "070.53", "070.54", "070.59", "070.6", "070.7", "070.70", "070.71", "070.9", "155.0", "155.1", "155.2", "456.0", "456.1", "456.2", "456.20", "456…
	070 - (ICD9) VIRAL HEPATITIS
	070.0 - (ICD9) VIRAL HEPATITIS A WITH HEPATIC COMA
	070.1 - (ICD9) VIRAL HEPATITIS A WITHOUT HEPATIC COMA
	070.2 - (ICD9) VIRAL HEPATITIS B WITH HEPATIC COMA
	070.20 - (ICD9) VIRAL HEPATITIS B WITH HEPATIC COMA ACUTE OR UNSPECIFIED WITHOUT HEPATITIS DELTA
	070.21 - (ICD9) VIRAL HEPATITIS B WITH HEPATIC COMA ACUTE OR UNSPECIFIED WITH HEPATITIS DELTA
	070.22 - (ICD9) CHRONIC VIRAL HEPATITIS B WITH HEPATIC COMA WITHOUT HEPATITIS DELTA
	070.23 - (ICD9) CHRONIC VIRAL HEPATITIS B WITH HEPATIC COMA WITH HEPATITIS DELTA
	070.3 - (ICD9) VIRAL HEPATITIS B WITHOUT MENTION OF HEPATIC COMA
	070.30 - (ICD9) VIRAL HEPATITIS B WITHOUT HEPATIC COMA ACUTE OR UNSPECIFIED WITHOUT HEPATITIS DELTA
	070.31 - (ICD9) VIRAL HEPATITIS B WITHOUT HEPATIC COMA ACUTE OR UNSPECIFIED WITH HEPATITIS DELTA
	070.32 - (ICD9) CHRONIC VIRAL HEPATITIS B WITHOUT HEPATIC COMA WITHOUT HEPATITIS DELTA
	070.33 - (ICD9) CHRONIC VIRAL HEPATITIS B WITHOUT HEPATIC COMA WITH HEPATITIS DELTA
	070.4 - (ICD9) OTHER SPECIFIED VIRAL HEPATITIS WITH HEPATIC COMA
	070.41 - (ICD9) ACUTE HEPATITIS C WITH HEPATIC COMA
	070.42 - (ICD9) HEPATITIS DELTA WITHOUT ACTIVE HEPATITIS B DISEASE WITH HEPATIC COMA HEPATITIS DELTA WITH HEPATITIS B CARRIER STATE
	070.43 - (ICD9) HEPATITIS E WITH HEPATIC COMA
	070.44 - (ICD9) CHRONIC HEPATITIS C WITH HEPATIC COMA
	070.49 - (ICD9) OTHER SPECIFIED VIRAL HEPATITIS WITH HEPATIC COMA
	070.5 - (ICD9) OTHER SPECIFIED VIRAL HEPATITIS WITHOUT MENTION OF HEPATIC COMA
	070.51 - (ICD9) ACUTE HEPATITIS C WITHOUT MENTION OF HEPATIC COMA
	070.52 - (ICD9) HEPATITIS DELTA WITHOUT ACTIVE HEPATITIS B DISEASE OR HEPATIC COMA
	070.53 - (ICD9) HEPATITIS E WITHOUT HEPATIC COMA
	070.54 - (ICD9) CHRONIC HEPATITIS C WITHOUT HEPATIC COMA
	070.59 - (ICD9) OTHER SPECIFIED VIRAL HEPATITIS WITHOUT HEPATIC COMA
	070.6 - (ICD9) UNSPECIFIED VIRAL HEPATITIS WITH HEPATIC COMA
	070.7 - (ICD9) UNSPECIFIED VIRAL HEPATITIS C
	070.70 - (ICD9) UNSPECIFIED VIRAL HEPATITIS C WITHOUT HEPATIC COMA
	070.71 - (ICD9) UNSPECIFIED VIRAL HEPATITIS C WITH HEPATIC COMA
	070.9 - (ICD9) UNSPECIFIED VIRAL HEPATITIS WITHOUT HEPATIC COMA
	155.0 - (ICD9) MALIGNANT NEOPLASM OF LIVER PRIMARY
	155.1 - (ICD9) MALIGNANT NEOPLASM OF INTRAHEPATIC BILE DUCTS
	155.2 - (ICD9) MALIGNANT NEOPLASM OF LIVER NOT SPECIFIED AS PRIMARY OR SECONDARY
	456.0 - (ICD9) ESOPHAGEAL VARICES WITH BLEEDING
	456.1 - (ICD9) ESOPHAGEAL VARICES WITHOUT BLEEDING
	456.2 - (ICD9) ESOPHAGEAL VARICES IN DISEASES CLASSIFIED ELSEWHERE
	456.20 - (ICD9) ESOPHAGEAL VARICES IN DISEASES CLASSIFIED ELSEWHERE WITH BLEEDING
	456.21 - (ICD9) ESOPHAGEAL VARICES IN DISEASES CLASSIFIED ELSEWHERE WITHOUT BLEEDING
	571 - (ICD9) CHRONIC LIVER DISEASE AND CIRRHOSIS
	571.0 - (ICD9) ALCOHOLIC FATTY LIVER
	571.1 - (ICD9) ACUTE ALCOHOLIC HEPATITIS
	571.2 - (ICD9) ALCOHOLIC CIRRHOSIS OF LIVER
	571.3 - (ICD9) ALCOHOLIC LIVER DAMAGE UNSPECIFIED
	571.4 - (ICD9) CHRONIC HEPATITIS
	571.40 - (ICD9) CHRONIC HEPATITIS UNSPECIFIED
	571.41 - (ICD9) CHRONIC PERSISTENT HEPATITIS
	571.42 - (ICD9) AUTOIMMUNE HEPATITIS
	571.49 - (ICD9) OTHER CHRONIC HEPATITIS
	571.5 - (ICD9) CIRRHOSIS OF LIVER WITHOUT ALCOHOL
	571.6 - (ICD9) BILIARY CIRRHOSIS
	571.8 - (ICD9) OTHER CHRONIC NONALCOHOLIC LIVER DISEASE
	571.9 - (ICD9) UNSPECIFIED CHRONIC LIVER DISEASE WITHOUT ALCOHOL
	572 - (ICD9) LIVER ABSCESS AND SEQUELAE OF CHRONIC LIVER DISEASE
	572.0 - (ICD9) ABSCESS OF LIVER
	572.1 - (ICD9) PORTAL PYEMIA
	572.2 - (ICD9) HEPATIC ENCEPHALOPATHY
	572.3 - (ICD9) PORTAL HYPERTENSION
	572.4 - (ICD9) HEPATORENAL SYNDROME
	572.8 - (ICD9) OTHER SEQUELAE OF CHRONIC LIVER DISEASE
	573 - (ICD9) OTHER DISORDERS OF LIVER
	573.0 - (ICD9) CHRONIC PASSIVE CONGESTION OF LIVER
	573.1 - (ICD9) HEPATITIS IN VIRAL DISEASES CLASSIFIED ELSEWHERE
	573.2 - (ICD9) HEPATITIS IN OTHER INFECTIOUS DISEASES CLASSIFIED ELSEWHERE
	573.3 - (ICD9) HEPATITIS UNSPECIFIED
	573.4 - (ICD9) HEPATIC INFARCTION
	573.5 - (ICD9) HEPATOPULMONARY SYNDROME
	573.8 - (ICD9) OTHER SPECIFIED DISORDERS OF LIVER
	573.9 - (ICD9) UNSPECIFIED DISORDER OF LIVER
	576.8 - (ICD9) OTHER SPECIFIED DISORDERS OF BILIARY TRACT
	The occurrence of Inpatient with the following attributes:
	Procedure Code (Any Position) is any of: { "39.1", "42.91" }
	39.1 - (ICD9) INTRA-ABDOMINAL VENOUS SHUNT
	42.91 - (ICD9) LIGATION OF ESOPHAGEAL VARICES
	The occurrence of Outpatient with the following attributes:
	Procedure Code (Any Position) is any of: { "39.1", "42.91" }
	39.1 - (ICD9) INTRA-ABDOMINAL VENOUS SHUNT
	42.91 - (ICD9) LIGATION OF ESOPHAGEAL VARICES
Abnormal renal function
This event measure was defined as occurring when any of the following criteria were met:
	The occurrence of Inpatient with the following attributes:
	Diagnosis Code (Any Position) is any of: { "580", "580.0", "580.4", "580.8", "580.81", "580.89", "580.9", "581", "581.0", "581.1", "581.2", "581.3", "581.8", "581.81", "581.89", "581.9", "582", "582.0", "582.1", "582.2", "582.4", "582.8", "582.81", "582.89", "582.9", "583", "583.0", "583.1", "583.2", "583.4", "583.6", "583.7", "583.8", "583.81", "583.89", "583.9", "584", "584.5", "584.6", "584.7"…
	580 - (ICD9) ACUTE GLOMERULONEPHRITIS
	580.0 - (ICD9) ACUTE GLOMERULONEPHRITIS WITH LESION OF PROLIFERATIVE GLOMERULONEPHRITIS
	580.4 - (ICD9) ACUTE GLOMERULONEPHRITIS WITH LESION OF RAPIDLY PROGRESSIVE GLOMERULONEPHRITIS
	580.8 - (ICD9) ACUTE GLOMERULONEPHRITIS WITH OTHER SPECIFIED PATHOLOGICAL LESION IN KIDNEY
	580.81 - (ICD9) ACUTE GLOMERULONEPHRITIS IN DISEASES CLASSIFIED ELSEWHERE
	580.89 - (ICD9) ACUTE GLOMERULONEPHRITIS WITH OTHER SPECIFIED PATHOLOGICAL LESION IN KIDNEY
	580.9 - (ICD9) ACUTE GLOMERULONEPHRITIS WITH UNSPECIFIED PATHOLOGICAL LESION IN KIDNEY
	581 - (ICD9) NEPHROTIC SYNDROME
	581.0 - (ICD9) NEPHROTIC SYNDROME WITH LESION OF PROLIFERATIVE GLOMERULONEPHRITIS
	581.1 - (ICD9) NEPHROTIC SYNDROME WITH LESION OF MEMBRANOUS GLOMERULONEPHRITIS
	581.2 - (ICD9) NEPHROTIC SYNDROME WITH LESION OF MEMBRANOPROLIFERATIVE GLOMERULONEPHRITIS
	581.3 - (ICD9) NEPHROTIC SYNDROME WITH LESION OF MINIMAL CHANGE GLOMERULONEPHRITIS
	581.8 - (ICD9) NEPHROTIC SYNDROME WITH OTHER SPECIFIED PATHOLOGICAL LESION IN KIDNEY
	581.81 - (ICD9) NEPHROTIC SYNDROME IN DISEASES CLASSIFIED ELSEWHERE
	581.89 - (ICD9) OTHER NEPHROTIC SYNDROME WITH SPECIFIED PATHOLOGICAL LESION IN KIDNEY
	581.9 - (ICD9) NEPHROTIC SYNDROME WITH UNSPECIFIED PATHOLOGICAL LESION IN KIDNEY
	582 - (ICD9) CHRONIC GLOMERULONEPHRITIS
	582.0 - (ICD9) CHRONIC GLOMERULONEPHRITIS WITH LESION OF PROLIFERATIVE GLOMERULONEPHRITIS
	582.1 - (ICD9) CHRONIC GLOMERULONEPHRITIS WITH LESION OF MEMBRANOUS GLOMERULONEPHRITIS
	582.2 - (ICD9) CHRONIC GLOMERULONEPHRITIS WITH LESION OF MEMBRANOPROLIFERATIVE GLOMERULONEPHRITIS
	582.4 - (ICD9) CHRONIC GLOMERULONEPHRITIS WITH LESION OF RAPIDLY PROGRESSIVE GLOMERULONEPHRITIS
	582.8 - (ICD9) CHRONIC GLOMERULONEPHRITIS WITH OTHER SPECIFIED PATHOLOGICAL LESION IN KIDNEY
	582.81 - (ICD9) CHRONIC GLOMERULONEPHRITIS IN DISEASES CLASSIFIED ELSEWHERE
	582.89 - (ICD9) OTHER CHRONIC GLOMERULONEPHRITIS WITH SPECIFIED PATHOLOGICAL LESION IN KIDNEY
	582.9 - (ICD9) CHRONIC GLOMERULONEPHRITIS WITH UNSPECIFIED PATHOLOGICAL LESION IN KIDNEY
	583 - (ICD9) NEPHRITIS AND NEPHROPATHY NOT SPECIFIED AS ACUTE OR CHRONIC
	583.0 - (ICD9) NEPHRITIS AND NEPHROPATHY NOT SPECIFIED AS ACUTE OR CHRONIC WITH LESION OF PROLIFERATIVE GLOMERULONEPHRITIS
	583.1 - (ICD9) NEPHRITIS AND NEPHROPATHY NOT SPECIFIED AS ACUTE OR CHRONIC WITH LESION OF MEMBRANOUS GLOMERULONEPHRITIS
	583.2 - (ICD9) NEPHRITIS AND NEPHROPATHY NOT SPECIFIED AS ACUTE OR CHRONIC WITH LESION OF MEMBRANOPROLIFERATIVE GLOMERULONEPHRITIS
	583.4 - (ICD9) NEPHRITIS AND NEPHROPATHY NOT SPECIFIED AS ACUTE OR CHRONIC WITH LESION OF RAPIDLY PROGRESSIVE GLOMERULONEPHRITIS
	583.6 - (ICD9) NEPHRITIS AND NEPHROPATHY NOT SPECIFIED AS ACUTE OR CHRONIC WITH LESION OF RENAL CORTICAL NECROSIS
	583.7 - (ICD9) NEPHRITIS AND NEPHROPATHY NOT SPECIFIED AS ACUTE OR CHRONIC WITH LESION OF RENAL MEDULLARY NECROSIS
	583.8 - (ICD9) NEPHRITIS AND NEPHROPATHY NOT SPECIFIED AS ACUTE OR CHRONIC WITH OTHER SPECIFIED PATHOLOGICAL LESION IN KIDNEY
	583.81 - (ICD9) NEPHRITIS AND NEPHROPATHY NOT SPECIFIED AS ACUTE OR CHRONIC IN DISEASES CLASSIFIED ELSEWHERE
	583.89 - (ICD9) OTHER NEPHRITIS AND NEPHROPATHY NOT SPECIFIED AS ACUTE OR CHRONIC WITH SPECIFIED PATHOLOGICAL LESION IN KIDNEY
	583.9 - (ICD9) NEPHRITIS AND NEPHROPATHY NOT SPECIFIED AS ACUTE OR CHRONIC WITH UNSPECIFIED PATHOLOGICAL LESION IN KIDNEY
	584 - (ICD9) ACUTE KIDNEY FAILURE
	584.5 - (ICD9) ACUTE KIDNEY FAILURE WITH LESION OF TUBULAR NECROSIS
	584.6 - (ICD9) ACUTE KIDNEY FAILURE WITH LESION OF RENAL CORTICAL NECROSIS
	584.7 - (ICD9) ACUTE KIDNEY FAILURE WITH LESION OF RENAL MEDULLARY (PAPILLARY) NECROSIS
	584.8 - (ICD9) ACUTE KIDNEY FAILURE WITH OTHER SPECIFIED PATHOLOGICAL LESION IN KIDNEY
	584.9 - (ICD9) ACUTE KIDNEY FAILURE UNSPECIFIED
	585 - (ICD9) CHRONIC KIDNEY DISEASE (CKD)
	585.1 - (ICD9) CHRONIC KIDNEY DISEASE STAGE I
	585.2 - (ICD9) CHRONIC KIDNEY DISEASE STAGE II (MILD)
	585.3 - (ICD9) CHRONIC KIDNEY DISEASE STAGE III (MODERATE)
	585.4 - (ICD9) CHRONIC KIDNEY DISEASE STAGE IV (SEVERE)
	585.5 - (ICD9) CHRONIC KIDNEY DISEASE STAGE V
	585.6 - (ICD9) END STAGE RENAL DISEASE
	585.9 - (ICD9) CHRONIC KIDNEY DISEASE UNSPECIFIED
	586 - (ICD9) RENAL FAILURE UNSPECIFIED
	V56.0 - Code overlap - (ICD9) AFTERCARE INVOLVING EXTRACORPOREAL DIALYSIS; (ICD10) Driver of pick-up truck or van injured in collision with other nonmotor vehicle in nontraffic accident
	V56.8 - (ICD9) AFTERCARE INVOLVING OTHER DIALYSIS
	The occurrence of Outpatient with the following attributes:
	Diagnosis Code (Any Position) is any of: { "580", "580.0", "580.4", "580.8", "580.81", "580.89", "580.9", "581", "581.0", "581.1", "581.2", "581.3", "581.8", "581.81", "581.89", "581.9", "582", "582.0", "582.1", "582.2", "582.4", "582.8", "582.81", "582.89", "582.9", "583", "583.0", "583.1", "583.2", "583.4", "583.6", "583.7", "583.8", "583.81", "583.89", "583.9", "584", "584.5", "584.6", "584.7"…
	580 - (ICD9) ACUTE GLOMERULONEPHRITIS
	580.0 - (ICD9) ACUTE GLOMERULONEPHRITIS WITH LESION OF PROLIFERATIVE GLOMERULONEPHRITIS
	580.4 - (ICD9) ACUTE GLOMERULONEPHRITIS WITH LESION OF RAPIDLY PROGRESSIVE GLOMERULONEPHRITIS
	580.8 - (ICD9) ACUTE GLOMERULONEPHRITIS WITH OTHER SPECIFIED PATHOLOGICAL LESION IN KIDNEY
	580.81 - (ICD9) ACUTE GLOMERULONEPHRITIS IN DISEASES CLASSIFIED ELSEWHERE
	580.89 - (ICD9) ACUTE GLOMERULONEPHRITIS WITH OTHER SPECIFIED PATHOLOGICAL LESION IN KIDNEY
	580.9 - (ICD9) ACUTE GLOMERULONEPHRITIS WITH UNSPECIFIED PATHOLOGICAL LESION IN KIDNEY
	581 - (ICD9) NEPHROTIC SYNDROME
	581.0 - (ICD9) NEPHROTIC SYNDROME WITH LESION OF PROLIFERATIVE GLOMERULONEPHRITIS
	581.1 - (ICD9) NEPHROTIC SYNDROME WITH LESION OF MEMBRANOUS GLOMERULONEPHRITIS
	581.2 - (ICD9) NEPHROTIC SYNDROME WITH LESION OF MEMBRANOPROLIFERATIVE GLOMERULONEPHRITIS
	581.3 - (ICD9) NEPHROTIC SYNDROME WITH LESION OF MINIMAL CHANGE GLOMERULONEPHRITIS
	581.8 - (ICD9) NEPHROTIC SYNDROME WITH OTHER SPECIFIED PATHOLOGICAL LESION IN KIDNEY
	581.81 - (ICD9) NEPHROTIC SYNDROME IN DISEASES CLASSIFIED ELSEWHERE
	581.89 - (ICD9) OTHER NEPHROTIC SYNDROME WITH SPECIFIED PATHOLOGICAL LESION IN KIDNEY
	581.9 - (ICD9) NEPHROTIC SYNDROME WITH UNSPECIFIED PATHOLOGICAL LESION IN KIDNEY
	582 - (ICD9) CHRONIC GLOMERULONEPHRITIS
	582.0 - (ICD9) CHRONIC GLOMERULONEPHRITIS WITH LESION OF PROLIFERATIVE GLOMERULONEPHRITIS
	582.1 - (ICD9) CHRONIC GLOMERULONEPHRITIS WITH LESION OF MEMBRANOUS GLOMERULONEPHRITIS
	582.2 - (ICD9) CHRONIC GLOMERULONEPHRITIS WITH LESION OF MEMBRANOPROLIFERATIVE GLOMERULONEPHRITIS
	582.4 - (ICD9) CHRONIC GLOMERULONEPHRITIS WITH LESION OF RAPIDLY PROGRESSIVE GLOMERULONEPHRITIS
	582.8 - (ICD9) CHRONIC GLOMERULONEPHRITIS WITH OTHER SPECIFIED PATHOLOGICAL LESION IN KIDNEY
	582.81 - (ICD9) CHRONIC GLOMERULONEPHRITIS IN DISEASES CLASSIFIED ELSEWHERE
	582.89 - (ICD9) OTHER CHRONIC GLOMERULONEPHRITIS WITH SPECIFIED PATHOLOGICAL LESION IN KIDNEY
	582.9 - (ICD9) CHRONIC GLOMERULONEPHRITIS WITH UNSPECIFIED PATHOLOGICAL LESION IN KIDNEY
	583 - (ICD9) NEPHRITIS AND NEPHROPATHY NOT SPECIFIED AS ACUTE OR CHRONIC
	583.0 - (ICD9) NEPHRITIS AND NEPHROPATHY NOT SPECIFIED AS ACUTE OR CHRONIC WITH LESION OF PROLIFERATIVE GLOMERULONEPHRITIS
	583.1 - (ICD9) NEPHRITIS AND NEPHROPATHY NOT SPECIFIED AS ACUTE OR CHRONIC WITH LESION OF MEMBRANOUS GLOMERULONEPHRITIS
	583.2 - (ICD9) NEPHRITIS AND NEPHROPATHY NOT SPECIFIED AS ACUTE OR CHRONIC WITH LESION OF MEMBRANOPROLIFERATIVE GLOMERULONEPHRITIS
	583.4 - (ICD9) NEPHRITIS AND NEPHROPATHY NOT SPECIFIED AS ACUTE OR CHRONIC WITH LESION OF RAPIDLY PROGRESSIVE GLOMERULONEPHRITIS
	583.6 - (ICD9) NEPHRITIS AND NEPHROPATHY NOT SPECIFIED AS ACUTE OR CHRONIC WITH LESION OF RENAL CORTICAL NECROSIS
	583.7 - (ICD9) NEPHRITIS AND NEPHROPATHY NOT SPECIFIED AS ACUTE OR CHRONIC WITH LESION OF RENAL MEDULLARY NECROSIS
	583.8 - (ICD9) NEPHRITIS AND NEPHROPATHY NOT SPECIFIED AS ACUTE OR CHRONIC WITH OTHER SPECIFIED PATHOLOGICAL LESION IN KIDNEY
	583.81 - (ICD9) NEPHRITIS AND NEPHROPATHY NOT SPECIFIED AS ACUTE OR CHRONIC IN DISEASES CLASSIFIED ELSEWHERE
	583.89 - (ICD9) OTHER NEPHRITIS AND NEPHROPATHY NOT SPECIFIED AS ACUTE OR CHRONIC WITH SPECIFIED PATHOLOGICAL LESION IN KIDNEY
	583.9 - (ICD9) NEPHRITIS AND NEPHROPATHY NOT SPECIFIED AS ACUTE OR CHRONIC WITH UNSPECIFIED PATHOLOGICAL LESION IN KIDNEY
	584 - (ICD9) ACUTE KIDNEY FAILURE
	584.5 - (ICD9) ACUTE KIDNEY FAILURE WITH LESION OF TUBULAR NECROSIS
	584.6 - (ICD9) ACUTE KIDNEY FAILURE WITH LESION OF RENAL CORTICAL NECROSIS
	584.7 - (ICD9) ACUTE KIDNEY FAILURE WITH LESION OF RENAL MEDULLARY (PAPILLARY) NECROSIS
	584.8 - (ICD9) ACUTE KIDNEY FAILURE WITH OTHER SPECIFIED PATHOLOGICAL LESION IN KIDNEY
	584.9 - (ICD9) ACUTE KIDNEY FAILURE UNSPECIFIED
	585 - (ICD9) CHRONIC KIDNEY DISEASE (CKD)
	585.1 - (ICD9) CHRONIC KIDNEY DISEASE STAGE I
	585.2 - (ICD9) CHRONIC KIDNEY DISEASE STAGE II (MILD)
	585.3 - (ICD9) CHRONIC KIDNEY DISEASE STAGE III (MODERATE)
	585.4 - (ICD9) CHRONIC KIDNEY DISEASE STAGE IV (SEVERE)
	585.5 - (ICD9) CHRONIC KIDNEY DISEASE STAGE V
	585.6 - (ICD9) END STAGE RENAL DISEASE
	585.9 - (ICD9) CHRONIC KIDNEY DISEASE UNSPECIFIED
	586 - (ICD9) RENAL FAILURE UNSPECIFIED
	V56.0 - Code overlap - (ICD9) AFTERCARE INVOLVING EXTRACORPOREAL DIALYSIS; (ICD10) Driver of pick-up truck or van injured in collision with other nonmotor vehicle in nontraffic accident
	V56.8 - (ICD9) AFTERCARE INVOLVING OTHER DIALYSIS
	The occurrence of Inpatient with the following attributes:
	Procedure Code (Any Position) is any of: { "39.95", "54.98", "90935", "90937", "90939", "90940", "90945", "90947", "90951", "90952", "90953", "90954", "90955", "90956", "90957", "90958", "90959", "90960", "90961", "90962", "90963", "90964", "90965", "90966", "90967", "90968", "90969", "90970", "90989", "90993", "99512", "99559" }
	39.95 - (ICD9) HEMODIALYSIS
	54.98 - (ICD9) PERITONEAL DIALYSIS
	90935 - (HCPCS) Hemodialysis procedure with single evaluation by a physician or other qualified health care professional / Hemodialysis procedure with single physician evaluation
	90937 - (HCPCS) Hemodialysis procedure requiring repeated evaluation(s) with or without substantial revision of dialysis prescription
	90939 - (HCPCS) Hemodialysis access flow study to determine blood flow in grafts and arteriovenous fistulae by an indicator dilution method, hook-up; transcutaneous measurement and disconnection
	90940 - (HCPCS) Hemodialysis access flow study to determine blood flow in grafts and arteriovenous fistulae by an indicator dilution method, hook-up, measurement and disconnection / Hemodialysis access flow study to determine blood flow in grafts and arteriovenous fistulae by an indicator dilution method, hook-up; measurement and disconnection / Hemodialysis access flow study to determine blood f…
	90945 - (HCPCS) Dialysis procedure other than hemodialysis (eg, peritoneal dialysis, hemofiltration, or other continuous renal replacement therapies), with single evaluation by a physician or other qualified health care professional / Dialysis procedure other than hemodialysis (eg, peritoneal dialysis, hemofiltration, or other continuous renal replacement therapies), with single physician evaluat…
	90947 - (HCPCS) Dialysis procedure other than hemodialysis (eg, peritoneal dialysis, hemofiltration, or other continuous renal replacement therapies) requiring repeated evaluation by a physician or other qualified health care professional, with or without substantial revision of dialysis prescription / Dialysis procedure other than hemodialysis (eg, peritoneal dialysis, hemofiltration, or other c…
	90951 - (HCPCS) End-stage renal disease (ESRD) related services monthly, for patients younger than 2 years of age to include monitoring for the adequacy of nutrition, assessment of growth and development, and counseling of parents; with 4 or more face-to-face physician visits per month / End-stage renal disease (ESRD) related services monthly, for patients younger than 2 years of age to include m…
	90952 - (HCPCS) End-stage renal disease (ESRD) related services monthly, for patients younger than 2 years of age to include monitoring for the adequacy of nutrition, assessment of growth and development, and counseling of parents; with 2-3 face-to-face physician visits per month / End-stage renal disease (ESRD) related services monthly, for patients younger than 2 years of age to include monitor…
	90953 - (HCPCS) End-stage renal disease (ESRD) related services monthly, for patients younger than 2 years of age to include monitoring for the adequacy of nutrition, assessment of growth and development, and counseling of parents; with 1 face-to-face physician visit per month / End-stage renal disease (ESRD) related services monthly, for patients younger than 2 years of age to include monitoring…
	90954 - (HCPCS) End-stage renal disease (ESRD) related services monthly, for patients 2-11 years of age to include monitoring for the adequacy of nutrition, assessment of growth and development, and counseling of parents; with 4 or more face-to-face physician visits per month / End-stage renal disease (ESRD) related services monthly, for patients 2-11 years of age to include monitoring for the ad…
	90955 - (HCPCS) End-stage renal disease (ESRD) related services monthly, for patients 2-11 years of age to include monitoring for the adequacy of nutrition, assessment of growth and development, and counseling of parents; with 2-3 face-to-face physician visits per month / End-stage renal disease (ESRD) related services monthly, for patients 2-11 years of age to include monitoring for the adequacy…
	90956 - (HCPCS) End-stage renal disease (ESRD) related services monthly, for patients 2-11 years of age to include monitoring for the adequacy of nutrition, assessment of growth and development, and counseling of parents; with 1 face-to-face physician visit per month / End-stage renal disease (ESRD) related services monthly, for patients 2-11 years of age to include monitoring for the adequacy of…
	90957 - (HCPCS) End-stage renal disease (ESRD) related services monthly, for patients 12-19 years of age to include monitoring for the adequacy of nutrition, assessment of growth and development, and counseling of parents; with 4 or more face-to-face physician visits per month / End-stage renal disease (ESRD) related services monthly, for patients 12-19 years of age to include monitoring for the …
	90958 - (HCPCS) End-stage renal disease (ESRD) related services monthly, for patients 12-19 years of age to include monitoring for the adequacy of nutrition, assessment of growth and development, and counseling of parents; with 2-3 face-to-face physician visits per month / End-stage renal disease (ESRD) related services monthly, for patients 12-19 years of age to include monitoring for the adequa…
	90959 - (HCPCS) End-stage renal disease (ESRD) related services monthly, for patients 12-19 years of age to include monitoring for the adequacy of nutrition, assessment of growth and development, and counseling of parents; with 1 face-to-face physician visit per month / End-stage renal disease (ESRD) related services monthly, for patients 12-19 years of age to include monitoring for the adequacy …
	90960 - (HCPCS) End-stage renal disease (ESRD) related services monthly, for patients 20 years of age and older; with 4 or more face-to-face physician visits per month / End-stage renal disease (ESRD) related services monthly, for patients 20 years of age and older; with 4 or more face-to-face visits by a physician or other qualified health care professional per month
	90961 - (HCPCS) End-stage renal disease (ESRD) related services monthly, for patients 20 years of age and older; with 2-3 face-to-face physician visits per month / End-stage renal disease (ESRD) related services monthly, for patients 20 years of age and older; with 2-3 face-to-face visits by a physician or other qualified health care professional per month
	90962 - (HCPCS) End-stage renal disease (ESRD) related services monthly, for patients 20 years of age and older; with 1 face-to-face physician visit per month / End-stage renal disease (ESRD) related services monthly, for patients 20 years of age and older; with 1 face-to-face visit by a physician or other qualified health care professional per month
	90963 - (HCPCS) End-stage renal disease (ESRD) related services for home dialysis per full month, for patients younger than 2 years of age to include monitoring for the adequacy of nutrition, assessment of growth and development, and counseling of parents
	90964 - (HCPCS) End-stage renal disease (ESRD) related services for home dialysis per full month, for patients 2-11 years of age to include monitoring for the adequacy of nutrition, assessment of growth and development, and counseling of parents
	90965 - (HCPCS) End-stage renal disease (ESRD) related services for home dialysis per full month, for patients 12-19 years of age to include monitoring for the adequacy of nutrition, assessment of growth and development, and counseling of parents
	90966 - (HCPCS) End-stage renal disease (ESRD) related services for home dialysis per full month, for patients 20 years of age and older
	90967 - (HCPCS) End-stage renal disease (ESRD) related services for dialysis less than a full month of service, per day; for patients younger than 2 years of age
	90968 - (HCPCS) End-stage renal disease (ESRD) related services for dialysis less than a full month of service, per day; for patients 2-11 years of age
	90969 - (HCPCS) End-stage renal disease (ESRD) related services for dialysis less than a full month of service, per day; for patients 12-19 years of age
	90970 - (HCPCS) End-stage renal disease (ESRD) related services for dialysis less than a full month of service, per day; for patients 20 years of age and older
	90989 - (HCPCS) Dialysis training, patient, including helper where applicable, any mode, completed course
	90993 - (HCPCS) Dialysis training, patient, including helper where applicable, any mode, course not completed, per training session
	99512 - (HCPCS) Home visit for hemodialysis / Home visit for hemodialysis, per diem
	99559 - (HCPCS) Home infusion of peritoneal dialysis, per diem / Home infusion of peritoneal dialysis, per visit
	The occurrence of Outpatient with the following attributes:
	Procedure Code (Any Position) is any of: { "39.95", "54.98", "90935", "90937", "90939", "90940", "90945", "90947", "90951", "90952", "90953", "90954", "90955", "90956", "90957", "90958", "90959", "90960", "90961", "90962", "90963", "90964", "90965", "90966", "90967", "90968", "90969", "90970", "90989", "90993", "99512", "99559" }
	39.95 - (ICD9) HEMODIALYSIS
	54.98 - (ICD9) PERITONEAL DIALYSIS
	90935 - (HCPCS) Hemodialysis procedure with single evaluation by a physician or other qualified health care professional / Hemodialysis procedure with single physician evaluation
	90937 - (HCPCS) Hemodialysis procedure requiring repeated evaluation(s) with or without substantial revision of dialysis prescription
	90939 - (HCPCS) Hemodialysis access flow study to determine blood flow in grafts and arteriovenous fistulae by an indicator dilution method, hook-up; transcutaneous measurement and disconnection
	90940 - (HCPCS) Hemodialysis access flow study to determine blood flow in grafts and arteriovenous fistulae by an indicator dilution method, hook-up, measurement and disconnection / Hemodialysis access flow study to determine blood flow in grafts and arteriovenous fistulae by an indicator dilution method, hook-up; measurement and disconnection / Hemodialysis access flow study to determine blood f…
	90945 - (HCPCS) Dialysis procedure other than hemodialysis (eg, peritoneal dialysis, hemofiltration, or other continuous renal replacement therapies), with single evaluation by a physician or other qualified health care professional / Dialysis procedure other than hemodialysis (eg, peritoneal dialysis, hemofiltration, or other continuous renal replacement therapies), with single physician evaluat…
	90947 - (HCPCS) Dialysis procedure other than hemodialysis (eg, peritoneal dialysis, hemofiltration, or other continuous renal replacement therapies) requiring repeated evaluation by a physician or other qualified health care professional, with or without substantial revision of dialysis prescription / Dialysis procedure other than hemodialysis (eg, peritoneal dialysis, hemofiltration, or other c…
	90951 - (HCPCS) End-stage renal disease (ESRD) related services monthly, for patients younger than 2 years of age to include monitoring for the adequacy of nutrition, assessment of growth and development, and counseling of parents; with 4 or more face-to-face physician visits per month / End-stage renal disease (ESRD) related services monthly, for patients younger than 2 years of age to include m…
	90952 - (HCPCS) End-stage renal disease (ESRD) related services monthly, for patients younger than 2 years of age to include monitoring for the adequacy of nutrition, assessment of growth and development, and counseling of parents; with 2-3 face-to-face physician visits per month / End-stage renal disease (ESRD) related services monthly, for patients younger than 2 years of age to include monitor…
	90953 - (HCPCS) End-stage renal disease (ESRD) related services monthly, for patients younger than 2 years of age to include monitoring for the adequacy of nutrition, assessment of growth and development, and counseling of parents; with 1 face-to-face physician visit per month / End-stage renal disease (ESRD) related services monthly, for patients younger than 2 years of age to include monitoring…
	90954 - (HCPCS) End-stage renal disease (ESRD) related services monthly, for patients 2-11 years of age to include monitoring for the adequacy of nutrition, assessment of growth and development, and counseling of parents; with 4 or more face-to-face physician visits per month / End-stage renal disease (ESRD) related services monthly, for patients 2-11 years of age to include monitoring for the ad…
	90955 - (HCPCS) End-stage renal disease (ESRD) related services monthly, for patients 2-11 years of age to include monitoring for the adequacy of nutrition, assessment of growth and development, and counseling of parents; with 2-3 face-to-face physician visits per month / End-stage renal disease (ESRD) related services monthly, for patients 2-11 years of age to include monitoring for the adequacy…
	90956 - (HCPCS) End-stage renal disease (ESRD) related services monthly, for patients 2-11 years of age to include monitoring for the adequacy of nutrition, assessment of growth and development, and counseling of parents; with 1 face-to-face physician visit per month / End-stage renal disease (ESRD) related services monthly, for patients 2-11 years of age to include monitoring for the adequacy of…
	90957 - (HCPCS) End-stage renal disease (ESRD) related services monthly, for patients 12-19 years of age to include monitoring for the adequacy of nutrition, assessment of growth and development, and counseling of parents; with 4 or more face-to-face physician visits per month / End-stage renal disease (ESRD) related services monthly, for patients 12-19 years of age to include monitoring for the …
	90958 - (HCPCS) End-stage renal disease (ESRD) related services monthly, for patients 12-19 years of age to include monitoring for the adequacy of nutrition, assessment of growth and development, and counseling of parents; with 2-3 face-to-face physician visits per month / End-stage renal disease (ESRD) related services monthly, for patients 12-19 years of age to include monitoring for the adequa…
	90959 - (HCPCS) End-stage renal disease (ESRD) related services monthly, for patients 12-19 years of age to include monitoring for the adequacy of nutrition, assessment of growth and development, and counseling of parents; with 1 face-to-face physician visit per month / End-stage renal disease (ESRD) related services monthly, for patients 12-19 years of age to include monitoring for the adequacy …
	90960 - (HCPCS) End-stage renal disease (ESRD) related services monthly, for patients 20 years of age and older; with 4 or more face-to-face physician visits per month / End-stage renal disease (ESRD) related services monthly, for patients 20 years of age and older; with 4 or more face-to-face visits by a physician or other qualified health care professional per month
	90961 - (HCPCS) End-stage renal disease (ESRD) related services monthly, for patients 20 years of age and older; with 2-3 face-to-face physician visits per month / End-stage renal disease (ESRD) related services monthly, for patients 20 years of age and older; with 2-3 face-to-face visits by a physician or other qualified health care professional per month
	90962 - (HCPCS) End-stage renal disease (ESRD) related services monthly, for patients 20 years of age and older; with 1 face-to-face physician visit per month / End-stage renal disease (ESRD) related services monthly, for patients 20 years of age and older; with 1 face-to-face visit by a physician or other qualified health care professional per month
	90963 - (HCPCS) End-stage renal disease (ESRD) related services for home dialysis per full month, for patients younger than 2 years of age to include monitoring for the adequacy of nutrition, assessment of growth and development, and counseling of parents
	90964 - (HCPCS) End-stage renal disease (ESRD) related services for home dialysis per full month, for patients 2-11 years of age to include monitoring for the adequacy of nutrition, assessment of growth and development, and counseling of parents
	90965 - (HCPCS) End-stage renal disease (ESRD) related services for home dialysis per full month, for patients 12-19 years of age to include monitoring for the adequacy of nutrition, assessment of growth and development, and counseling of parents
	90966 - (HCPCS) End-stage renal disease (ESRD) related services for home dialysis per full month, for patients 20 years of age and older
	90967 - (HCPCS) End-stage renal disease (ESRD) related services for dialysis less than a full month of service, per day; for patients younger than 2 years of age
	90968 - (HCPCS) End-stage renal disease (ESRD) related services for dialysis less than a full month of service, per day; for patients 2-11 years of age
	90969 - (HCPCS) End-stage renal disease (ESRD) related services for dialysis less than a full month of service, per day; for patients 12-19 years of age
	90970 - (HCPCS) End-stage renal disease (ESRD) related services for dialysis less than a full month of service, per day; for patients 20 years of age and older
	90989 - (HCPCS) Dialysis training, patient, including helper where applicable, any mode, completed course
	90993 - (HCPCS) Dialysis training, patient, including helper where applicable, any mode, course not completed, per training session
	99512 - (HCPCS) Home visit for hemodialysis / Home visit for hemodialysis, per diem
	99559 - (HCPCS) Home infusion of peritoneal dialysis, per diem / Home infusion of peritoneal dialysis, per visit
Acute renal disease
This event measure was defined as occurring when any of the following criteria were met:
	The occurrence of Inpatient with the following attributes:
	Diagnosis Code (Any Position) is any of: { "580.0", "580.4", "580.8", "580.81", "580.89", "580.9", "581.0", "581.1", "581.2", "581.3", "581.8", "581.81", "581.89", "581.9", "584.6", "584.7", "584.8", "584.9" }
	580.0 - (ICD9) ACUTE GLOMERULONEPHRITIS WITH LESION OF PROLIFERATIVE GLOMERULONEPHRITIS
	580.4 - (ICD9) ACUTE GLOMERULONEPHRITIS WITH LESION OF RAPIDLY PROGRESSIVE GLOMERULONEPHRITIS
	580.8 - (ICD9) ACUTE GLOMERULONEPHRITIS WITH OTHER SPECIFIED PATHOLOGICAL LESION IN KIDNEY
	580.81 - (ICD9) ACUTE GLOMERULONEPHRITIS IN DISEASES CLASSIFIED ELSEWHERE
	580.89 - (ICD9) ACUTE GLOMERULONEPHRITIS WITH OTHER SPECIFIED PATHOLOGICAL LESION IN KIDNEY
	580.9 - (ICD9) ACUTE GLOMERULONEPHRITIS WITH UNSPECIFIED PATHOLOGICAL LESION IN KIDNEY
	581.0 - (ICD9) NEPHROTIC SYNDROME WITH LESION OF PROLIFERATIVE GLOMERULONEPHRITIS
	581.1 - (ICD9) NEPHROTIC SYNDROME WITH LESION OF MEMBRANOUS GLOMERULONEPHRITIS
	581.2 - (ICD9) NEPHROTIC SYNDROME WITH LESION OF MEMBRANOPROLIFERATIVE GLOMERULONEPHRITIS
	581.3 - (ICD9) NEPHROTIC SYNDROME WITH LESION OF MINIMAL CHANGE GLOMERULONEPHRITIS
	581.8 - (ICD9) NEPHROTIC SYNDROME WITH OTHER SPECIFIED PATHOLOGICAL LESION IN KIDNEY
	581.81 - (ICD9) NEPHROTIC SYNDROME IN DISEASES CLASSIFIED ELSEWHERE
	581.89 - (ICD9) OTHER NEPHROTIC SYNDROME WITH SPECIFIED PATHOLOGICAL LESION IN KIDNEY
	581.9 - (ICD9) NEPHROTIC SYNDROME WITH UNSPECIFIED PATHOLOGICAL LESION IN KIDNEY
	584.6 - (ICD9) ACUTE KIDNEY FAILURE WITH LESION OF RENAL CORTICAL NECROSIS
	584.7 - (ICD9) ACUTE KIDNEY FAILURE WITH LESION OF RENAL MEDULLARY (PAPILLARY) NECROSIS
	584.8 - (ICD9) ACUTE KIDNEY FAILURE WITH OTHER SPECIFIED PATHOLOGICAL LESION IN KIDNEY
	584.9 - (ICD9) ACUTE KIDNEY FAILURE UNSPECIFIED
	The occurrence of Outpatient with the following attributes:
	Diagnosis Code (Any Position) is any of: { "580.0", "580.4", "580.8", "580.81", "580.89", "580.9", "581.0", "581.1", "581.2", "581.3", "581.8", "581.81", "581.89", "581.9", "584.6", "584.7", "584.8", "584.9" }
	580.0 - (ICD9) ACUTE GLOMERULONEPHRITIS WITH LESION OF PROLIFERATIVE GLOMERULONEPHRITIS
	580.4 - (ICD9) ACUTE GLOMERULONEPHRITIS WITH LESION OF RAPIDLY PROGRESSIVE GLOMERULONEPHRITIS
	580.8 - (ICD9) ACUTE GLOMERULONEPHRITIS WITH OTHER SPECIFIED PATHOLOGICAL LESION IN KIDNEY
	580.81 - (ICD9) ACUTE GLOMERULONEPHRITIS IN DISEASES CLASSIFIED ELSEWHERE
	580.89 - (ICD9) ACUTE GLOMERULONEPHRITIS WITH OTHER SPECIFIED PATHOLOGICAL LESION IN KIDNEY
	580.9 - (ICD9) ACUTE GLOMERULONEPHRITIS WITH UNSPECIFIED PATHOLOGICAL LESION IN KIDNEY
	581.0 - (ICD9) NEPHROTIC SYNDROME WITH LESION OF PROLIFERATIVE GLOMERULONEPHRITIS
	581.1 - (ICD9) NEPHROTIC SYNDROME WITH LESION OF MEMBRANOUS GLOMERULONEPHRITIS
	581.2 - (ICD9) NEPHROTIC SYNDROME WITH LESION OF MEMBRANOPROLIFERATIVE GLOMERULONEPHRITIS
	581.3 - (ICD9) NEPHROTIC SYNDROME WITH LESION OF MINIMAL CHANGE GLOMERULONEPHRITIS
	581.8 - (ICD9) NEPHROTIC SYNDROME WITH OTHER SPECIFIED PATHOLOGICAL LESION IN KIDNEY
	581.81 - (ICD9) NEPHROTIC SYNDROME IN DISEASES CLASSIFIED ELSEWHERE
	581.89 - (ICD9) OTHER NEPHROTIC SYNDROME WITH SPECIFIED PATHOLOGICAL LESION IN KIDNEY
	581.9 - (ICD9) NEPHROTIC SYNDROME WITH UNSPECIFIED PATHOLOGICAL LESION IN KIDNEY
	584.6 - (ICD9) ACUTE KIDNEY FAILURE WITH LESION OF RENAL CORTICAL NECROSIS
	584.7 - (ICD9) ACUTE KIDNEY FAILURE WITH LESION OF RENAL MEDULLARY (PAPILLARY) NECROSIS
	584.8 - (ICD9) ACUTE KIDNEY FAILURE WITH OTHER SPECIFIED PATHOLOGICAL LESION IN KIDNEY
	584.9 - (ICD9) ACUTE KIDNEY FAILURE UNSPECIFIED
Alcohol
This event measure was defined as occurring when any of the following criteria were met:
	The occurrence of Inpatient with the following attributes:
	Diagnosis Code (Any Position) is any of: { "303.0", "303.00", "303.01", "303.02", "303.03", "291", "291.0", "291.1", "291.2", "291.3", "291.4", "291.5", "291.8", "291.81", "291.82", "291.89", "291.9", "303.9", "303.90", "303.91", "303.92", "303.93", "305.0", "305.00", "305.01", "305.02", "305.03", "357.5", "425.5", "571.1", "571.2", "571.3", "303" }
	303.0 - (ICD9) ACUTE ALCOHOLIC INTOXICATION
	303.00 - (ICD9) ACUTE ALCOHOLIC INTOXICATION IN ALCOHOLISM UNSPECIFIED DRINKING BEHAVIOR
	303.01 - (ICD9) ACUTE ALCOHOLIC INTOXICATION IN ALCOHOLISM CONTINUOUS DRINKING BEHAVIOR
	303.02 - (ICD9) ACUTE ALCOHOLIC INTOXICATION IN ALCOHOLISM EPISODIC DRINKING BEHAVIOR
	303.03 - (ICD9) ACUTE ALCOHOLIC INTOXICATION IN ALCOHOLISM IN REMISSION
	291 - (ICD9) ALCOHOL-INDUCED MENTAL DISORDERS
	291.0 - (ICD9) ALCOHOL WITHDRAWAL DELIRIUM
	291.1 - (ICD9) ALCOHOL-INDUCED PERSISTING AMNESTIC DISORDER
	291.2 - (ICD9) ALCOHOL-INDUCED PERSISTING DEMENTIA
	291.3 - (ICD9) ALCOHOL-INDUCED PSYCHOTIC DISORDER WITH HALLUCINATIONS
	291.4 - (ICD9) IDIOSYNCRATIC ALCOHOL INTOXICATION
	291.5 - (ICD9) ALCOHOL-INDUCED PSYCHOTIC DISORDER WITH DELUSIONS
	291.8 - (ICD9) OTHER SPECIFIED ALCOHOL-INDUCED MENTAL DISORDERS
	291.81 - (ICD9) ALCOHOL WITHDRAWAL
	291.82 - (ICD9) ALCOHOL-INDUCED SLEEP DISORDERS
	291.89 - (ICD9) OTHER SPECIFIED ALCOHOL-INDUCED MENTAL DISORDERS
	291.9 - (ICD9) UNSPECIFIED ALCOHOL-INDUCED MENTAL DISORDERS
	303.9 - (ICD9) OTHER AND UNSPECIFIED ALCOHOL DEPENDENCE
	303.90 - (ICD9) OTHER AND UNSPECIFIED ALCOHOL DEPENDENCE UNSPECIFIED DRINKING BEHAVIOR
	303.91 - (ICD9) OTHER AND UNSPECIFIED ALCOHOL DEPENDENCE CONTINUOUS DRINKING BEHAVIOR
	303.92 - (ICD9) OTHER AND UNSPECIFIED ALCOHOL DEPENDENCE EPISODIC DRINKING BEHAVIOR
	303.93 - (ICD9) OTHER AND UNSPECIFIED ALCOHOL DEPENDENCE IN REMISSION
	305.0 - (ICD9) NONDEPENDENT ALCOHOL ABUSE
	305.00 - (ICD9) NONDEPENDENT ALCOHOL ABUSE UNSPECIFIED DRINKING BEHAVIOR
	305.01 - (ICD9) NONDEPENDENT ALCOHOL ABUSE CONTINUOUS DRINKING BEHAVIOR
	305.02 - (ICD9) NONDEPENDENT ALCOHOL ABUSE EPISODIC DRINKING BEHAVIOR
	305.03 - (ICD9) NONDEPENDENT ALCOHOL ABUSE IN REMISSION
	357.5 - (ICD9) ALCOHOLIC POLYNEUROPATHY
	425.5 - (ICD9) ALCOHOLIC CARDIOMYOPATHY
	571.1 - (ICD9) ACUTE ALCOHOLIC HEPATITIS
	571.2 - (ICD9) ALCOHOLIC CIRRHOSIS OF LIVER
	571.3 - (ICD9) ALCOHOLIC LIVER DAMAGE UNSPECIFIED
	303 - (ICD9) ALCOHOL DEPENDENCE SYNDROME
	The occurrence of Outpatient with the following attributes:
	Diagnosis Code (Any Position) is any of: { "291", "291.0", "291.1", "291.2", "291.3", "291.4", "291.5", "291.8", "291.81", "291.82", "291.89", "291.9", "303", "303.0", "303.00", "303.01", "303.02", "303.03", "303.9", "303.90", "303.91", "303.92", "303.93", "305.0", "305.00", "305.01", "305.02", "305.03", "357.5", "425.5", "571.1", "571.2", "571.3" }
	291 - (ICD9) ALCOHOL-INDUCED MENTAL DISORDERS
	291.0 - (ICD9) ALCOHOL WITHDRAWAL DELIRIUM
	291.1 - (ICD9) ALCOHOL-INDUCED PERSISTING AMNESTIC DISORDER
	291.2 - (ICD9) ALCOHOL-INDUCED PERSISTING DEMENTIA
	291.3 - (ICD9) ALCOHOL-INDUCED PSYCHOTIC DISORDER WITH HALLUCINATIONS
	291.4 - (ICD9) IDIOSYNCRATIC ALCOHOL INTOXICATION
	291.5 - (ICD9) ALCOHOL-INDUCED PSYCHOTIC DISORDER WITH DELUSIONS
	291.8 - (ICD9) OTHER SPECIFIED ALCOHOL-INDUCED MENTAL DISORDERS
	291.81 - (ICD9) ALCOHOL WITHDRAWAL
	291.82 - (ICD9) ALCOHOL-INDUCED SLEEP DISORDERS
	291.89 - (ICD9) OTHER SPECIFIED ALCOHOL-INDUCED MENTAL DISORDERS
	291.9 - (ICD9) UNSPECIFIED ALCOHOL-INDUCED MENTAL DISORDERS
	303 - (ICD9) ALCOHOL DEPENDENCE SYNDROME
	303.0 - (ICD9) ACUTE ALCOHOLIC INTOXICATION
	303.00 - (ICD9) ACUTE ALCOHOLIC INTOXICATION IN ALCOHOLISM UNSPECIFIED DRINKING BEHAVIOR
	303.01 - (ICD9) ACUTE ALCOHOLIC INTOXICATION IN ALCOHOLISM CONTINUOUS DRINKING BEHAVIOR
	303.02 - (ICD9) ACUTE ALCOHOLIC INTOXICATION IN ALCOHOLISM EPISODIC DRINKING BEHAVIOR
	303.03 - (ICD9) ACUTE ALCOHOLIC INTOXICATION IN ALCOHOLISM IN REMISSION
	303.9 - (ICD9) OTHER AND UNSPECIFIED ALCOHOL DEPENDENCE
	303.90 - (ICD9) OTHER AND UNSPECIFIED ALCOHOL DEPENDENCE UNSPECIFIED DRINKING BEHAVIOR
	303.91 - (ICD9) OTHER AND UNSPECIFIED ALCOHOL DEPENDENCE CONTINUOUS DRINKING BEHAVIOR
	303.92 - (ICD9) OTHER AND UNSPECIFIED ALCOHOL DEPENDENCE EPISODIC DRINKING BEHAVIOR
	303.93 - (ICD9) OTHER AND UNSPECIFIED ALCOHOL DEPENDENCE IN REMISSION
	305.0 - (ICD9) NONDEPENDENT ALCOHOL ABUSE
	305.00 - (ICD9) NONDEPENDENT ALCOHOL ABUSE UNSPECIFIED DRINKING BEHAVIOR
	305.01 - (ICD9) NONDEPENDENT ALCOHOL ABUSE CONTINUOUS DRINKING BEHAVIOR
	305.02 - (ICD9) NONDEPENDENT ALCOHOL ABUSE EPISODIC DRINKING BEHAVIOR
	305.03 - (ICD9) NONDEPENDENT ALCOHOL ABUSE IN REMISSION
	357.5 - (ICD9) ALCOHOLIC POLYNEUROPATHY
	425.5 - (ICD9) ALCOHOLIC CARDIOMYOPATHY
	571.1 - (ICD9) ACUTE ALCOHOLIC HEPATITIS
	571.2 - (ICD9) ALCOHOLIC CIRRHOSIS OF LIVER
	571.3 - (ICD9) ALCOHOLIC LIVER DAMAGE UNSPECIFIED
	The occurrence of Inpatient with the following attributes:
	Procedure Code (Any Position) is any of: { "94.61", "94.62", "94.63", "94.67", "94.68", "94.69" }
	94.61 - (ICD9) ALCOHOL REHABILITATION
	94.62 - (ICD9) ALCOHOL DETOXIFICATION
	94.63 - (ICD9) ALCOHOL REHABILITATION AND DETOXIFICATION
	94.67 - (ICD9) COMBINED ALCOHOL AND DRUG REHABILITATION
	94.68 - (ICD9) COMBINED ALCOHOL AND DRUG DETOXIFICATION
	94.69 - (ICD9) COMBINED ALCOHOL AND DRUG REHABILITATION AND DETOXIFICATION
	The occurrence of Outpatient with the following attributes:
	Procedure Code (Any Position) is any of: { "94.61", "94.62", "94.63", "94.67", "94.68", "94.69" }
	94.61 - (ICD9) ALCOHOL REHABILITATION
	94.62 - (ICD9) ALCOHOL DETOXIFICATION
	94.63 - (ICD9) ALCOHOL REHABILITATION AND DETOXIFICATION
	94.67 - (ICD9) COMBINED ALCOHOL AND DRUG REHABILITATION
	94.68 - (ICD9) COMBINED ALCOHOL AND DRUG DETOXIFICATION
	94.69 - (ICD9) COMBINED ALCOHOL AND DRUG REHABILITATION AND DETOXIFICATION
Antidiabetic for cha2ds2-vasc score
This measure creates a logical OR of events, and identifies all occurrences of one or more specified events:
	Alpha-glucosidase inhibitors
	Amylin analogs
	DPP4i
	Sulfonylureas
	Thiazolidinedioines
	Sodium- glucose cotransporter 2 inhibitors
	Meglitinides
	Glucagon-like peptide-1 receptor agonists
	Biguanides (metformin)
	Short acting insulin
	Long acting insulin
Antihypertensives for cha2ds2-vasc score
This measure creates a logical OR of events, and identifies all occurrences of one or more specified events:
	calcium channel blockers
	ARB
	ACE inhibitor
	beta blockers
	Thiazides
	Direct vasodilators
Apixaban/Rivaroxaban
This event measure was defined as occurring when any of the following criteria were met:
	The occurrence of Drug with the following attributes:
	Generic Name is any of: { "APIXABAN", "RIVAROXABAN" }
	APIXABAN
	RIVAROXABAN
Aspirin
This event measure was defined as occurring when any of the following criteria were met:
	The occurrence of Drug with the following attributes:
	Generic Name is any of: { "ASPIRIN" }
	ASPIRIN
Aspirin/dipyridamole
This event measure was defined as occurring when any of the following criteria were met:
	The occurrence of Drug with the following attributes:
	Generic Name is any of: { "ASPIRIN/DIPYRIDAMOLE" }
	ASPIRIN/DIPYRIDAMOLE
Bleeding/Anemia
This event measure was defined as occurring when any of the following criteria were met:
	The occurrence of Inpatient with the following attributes:
	Diagnosis Code (Any Position) is any of: { "562.02", "562.03", "562.12", "562.13", "568.81", "569.83", "569.85", "569.86", "423.0", "430", "431", "432", "432.0", "432.1", "432.9", "455.5", "455.8", "459.0", "531.0", "531.00", "531.01", "531.2", "531.20", "531.21", "531.4", "531.40", "531.41", "531.6", "531.60", "531.61", "532.0", "532.00", "532.01", "532.2", "532.20", "532.21", "532.4", "532.40",…
	562.02 - (ICD9) DIVERTICULOSIS OF SMALL INTESTINE WITH HEMORRHAGE
	562.03 - (ICD9) DIVERTICULITIS OF SMALL INTESTINE WITH HEMORRHAGE
	562.12 - (ICD9) DIVERTICULOSIS OF COLON WITH HEMORRHAGE
	562.13 - (ICD9) DIVERTICULITIS OF COLON WITH HEMORRHAGE
	568.81 - (ICD9) HEMOPERITONEUM (NONTRAUMATIC)
	569.83 - (ICD9) PERFORATION OF INTESTINE
	569.85 - (ICD9) ANGIODYSPLASIA OF INTESTINE WITH HEMORRHAGE
	569.86 - (ICD9) DIEULAFOY LESION (HEMORRHAGIC) OF INTESTINE
	423.0 - (ICD9) HEMOPERICARDIUM
	430 - (ICD9) SUBARACHNOID HEMORRHAGE
	431 - (ICD9) INTRACEREBRAL HEMORRHAGE
	432 - (ICD9) OTHER AND UNSPECIFIED INTRACRANIAL HEMORRHAGE
	432.0 - (ICD9) NONTRAUMATIC EXTRADURAL HEMORRHAGE
	432.1 - (ICD9) SUBDURAL HEMORRHAGE
	432.9 - (ICD9) UNSPECIFIED INTRACRANIAL HEMORRHAGE
	455.5 - (ICD9) EXTERNAL HEMORRHOIDS WITH OTHER COMPLICATION
	455.8 - (ICD9) UNSPECIFIED HEMORRHOIDS WITH OTHER COMPLICATION
	459.0 - (ICD9) HEMORRHAGE UNSPECIFIED
	531.0 - (ICD9) ACUTE GASTRIC ULCER WITH HEMORRHAGE
	531.00 - (ICD9) ACUTE GASTRIC ULCER WITH HEMORRHAGE WITHOUT OBSTRUCTION
	531.01 - (ICD9) ACUTE GASTRIC ULCER WITH HEMORRHAGE WITH OBSTRUCTION
	531.2 - (ICD9) ACUTE GASTRIC ULCER WITH HEMORRHAGE AND PERFORATION
	531.20 - (ICD9) ACUTE GASTRIC ULCER WITH HEMORRHAGE AND PERFORATION WITHOUT OBSTRUCTION
	531.21 - (ICD9) ACUTE GASTRIC ULCER WITH HEMORRHAGE AND PERFORATION WITH OBSTRUCTION
	531.4 - (ICD9) CHRONIC OR UNSPECIFIED GASTRIC ULCER WITH HEMORRHAGE
	531.40 - (ICD9) CHRONIC OR UNSPECIFIED GASTRIC ULCER WITH HEMORRHAGE WITHOUT OBSTRUCTION
	531.41 - (ICD9) CHRONIC OR UNSPECIFIED GASTRIC ULCER WITH HEMORRHAGE WITH OBSTRUCTION
	531.6 - (ICD9) CHRONIC OR UNSPECIFIED GASTRIC ULCER WITH HEMORRHAGE AND PERFORATION
	531.60 - (ICD9) CHRONIC OR UNSPECIFIED GASTRIC ULCER WITH HEMORRHAGE AND PERFORATION WITHOUT OBSTRUCTION
	531.61 - (ICD9) CHRONIC OR UNSPECIFIED GASTRIC ULCER WITH HEMORRHAGE AND PERFORATION WITH OBSTRUCTION
	532.0 - (ICD9) ACUTE DUODENAL ULCER WITH HEMORRHAGE
	532.00 - (ICD9) ACUTE DUODENAL ULCER WITH HEMORRHAGE WITHOUT OBSTRUCTION
	532.01 - (ICD9) ACUTE DUODENAL ULCER WITH HEMORRHAGE WITH OBSTRUCTION
	532.2 - (ICD9) ACUTE DUODENAL ULCER WITH HEMORRHAGE AND PERFORATION
	532.20 - (ICD9) ACUTE DUODENAL ULCER WITH HEMORRHAGE AND PERFORATION WITHOUT OBSTRUCTION
	532.21 - (ICD9) ACUTE DUODENAL ULCER WITH HEMORRHAGE AND PERFORATION WITH OBSTRUCTION
	532.4 - (ICD9) CHRONIC OR UNSPECIFIED DUODENAL ULCER WITH HEMORRHAGE
	532.40 - (ICD9) CHRONIC OR UNSPECIFIED DUODENAL ULCER WITH HEMORRHAGE WITHOUT OBSTRUCTION
	532.41 - (ICD9) CHRONIC OR UNSPECIFIED DUODENAL ULCER WITH HEMORRHAGE WITH OBSTRUCTION
	532.6 - (ICD9) CHRONIC OR UNSPECIFIED DUODENAL ULCER WITH HEMORRHAGE AND PERFORATION
	532.60 - (ICD9) CHRONIC OR UNSPECIFIED DUODENAL ULCER WITH HEMORRHAGE AND PERFORATION WITHOUT OBSTRUCTION
	532.61 - (ICD9) CHRONIC OR UNSPECIFIED DUODENAL ULCER WITH HEMORRHAGE AND PERFORATION WITH OBSTRUCTION
	533.0 - (ICD9) ACUTE PEPTIC ULCER OF UNSPECIFIED SITE WITH HEMORRHAGE
	533.00 - (ICD9) ACUTE PEPTIC ULCER OF UNSPECIFIED SITE WITH HEMORRHAGE WITHOUT OBSTRUCTION
	533.01 - (ICD9) ACUTE PEPTIC ULCER OF UNSPECIFIED SITE WITH HEMORRHAGE WITH OBSTRUCTION
	533.2 - (ICD9) ACUTE PEPTIC ULCER OF UNSPECIFIED SITE WITH HEMORRHAGE AND PERFORATION
	533.20 - (ICD9) ACUTE PEPTIC ULCER OF UNSPECIFIED SITE WITH HEMORRHAGE AND PERFORATION WITHOUT OBSTRUCTION
	533.21 - (ICD9) ACUTE PEPTIC ULCER OF UNSPECIFIED SITE WITH HEMORRHAGE AND PERFORATION WITH OBSTRUCTION
	533.4 - (ICD9) CHRONIC OR UNSPECIFIED PEPTIC ULCER OF UNSPECIFIED SITE WITH HEMORRHAGE
	533.40 - (ICD9) CHRONIC OR UNSPECIFIED PEPTIC ULCER OF UNSPECIFIED SITE WITH HEMORRHAGE WITHOUT OBSTRUCTION
	533.41 - (ICD9) CHRONIC OR UNSPECIFIED PEPTIC ULCER OF UNSPECIFIED SITE WITH HEMORRHAGE WITH OBSTRUCTION
	533.6 - (ICD9) CHRONIC OR UNSPECIFIED PEPTIC ULCER OF UNSPECIFIED SITE WITH HEMORRHAGE AND PERFORATION
	533.60 - (ICD9) CHRONIC OR UNSPECIFIED PEPTIC ULCER OF UNSPECIFIED SITE WITH HEMORRHAGE AND PERFORATION WITHOUT OBSTRUCTION
	533.61 - (ICD9) CHRONIC OR UNSPECIFIED PEPTIC ULCER OF UNSPECIFIED SITE WITH HEMORRHAGE AND PERFORATION WITH OBSTRUCTION
	534.0 - (ICD9) ACUTE GASTROJEJUNAL ULCER WITH HEMORRHAGE
	534.00 - (ICD9) ACUTE GASTROJEJUNAL ULCER WITH HEMORRHAGE WITHOUT OBSTRUCTION
	534.01 - (ICD9) ACUTE GASTROJEJUNAL ULCER WITH HEMORRHAGE WITH OBSTRUCTION
	534.2 - (ICD9) ACUTE GASTROJEJUNAL ULCER WITH HEMORRHAGE AND PERFORATION
	534.20 - (ICD9) ACUTE GASTROJEJUNAL ULCER WITH HEMORRHAGE AND PERFORATION WITHOUT OBSTRUCTION
	534.21 - (ICD9) ACUTE GASTROJEJUNAL ULCER WITH HEMORRHAGE AND PERFORATION WITH OBSTRUCTION
	534.4 - (ICD9) CHRONIC OR UNSPECIFIED GASTROJEJUNAL ULCER WITH HEMORRHAGE
	534.40 - (ICD9) CHRONIC OR UNSPECIFIED GASTROJEJUNAL ULCER WITH HEMORRHAGE WITHOUT OBSTRUCTION
	534.41 - (ICD9) CHRONIC OR UNSPECIFIED GASTROJEJUNAL ULCER WITH HEMORRHAGE WITH OBSTRUCTION
	534.6 - (ICD9) CHRONIC OR UNSPECIFIED GASTROJEJUNAL ULCER WITH HEMORRHAGE AND PERFORATION
	534.60 - (ICD9) CHRONIC OR UNSPECIFIED GASTROJEJUNAL ULCER WITH HEMORRHAGE AND PERFORATION WITHOUT OBSTRUCTION
	534.61 - (ICD9) CHRONIC OR UNSPECIFIED GASTROJEJUNAL ULCER WITH HEMORRHAGE AND PERFORATION WITH OBSTRUCTION
	569.3 - (ICD9) HEMORRHAGE OF RECTUM AND ANUS
	578 - (ICD9) GASTROINTESTINAL HEMORRHAGE
	578.0 - (ICD9) HEMATEMESIS
	578.1 - (ICD9) BLOOD IN STOOL
	578.9 - (ICD9) HEMORRHAGE OF GASTROINTESTINAL TRACT UNSPECIFIED
	599.7 - (ICD9) HEMATURIA
	599.70 - (ICD9) HEMATURIA UNSPECIFIED
	599.71 - (ICD9) GROSS HEMATURIA
	599.72 - (ICD9) MICROSCOPIC HEMATURIA
	719.1 - (ICD9) HEMARTHROSIS
	719.10 - (ICD9) HEMARTHROSIS SITE UNSPECIFIED
	719.11 - (ICD9) HERARTHROSIS INVOLVING SHOULDER REGION
	719.12 - (ICD9) HEMARTHORSIS INVOLVING UPPER ARM
	719.13 - (ICD9) HEMARTHROSIS INVOLVING FOREARM
	719.14 - (ICD9) HEMARTHROSIS INVOLVING HAND
	719.15 - (ICD9) HEMARTHROSIS INVOLVING PELVIC REGION AND THIGH
	719.16 - (ICD9) HEMARTHROSIS INVOLVING LOWER LEG
	719.17 - (ICD9) HEMARTHROSIS INVOLVING ANKLE AND FOOT
	719.18 - (ICD9) HEMARTHROSIS INVOLVING OTHER SPECIFIED SITES
	719.19 - (ICD9) HEMARTHROSIS INVOLVING MULTIPLE SITES
	784.7 - (ICD9) EPISTAXIS
	786.3 - (ICD9) HEMOPTYSIS
	786.30 - (ICD9) HEMOPTYSIS UNSPECIFIED
	786.31 - (ICD9) ACUTE IDIOPATHIC PULMONARY HEMORRHAGE IN INFANTS
	786.39 - (ICD9) OTHER HEMOPTYSIS
	285.0 - (ICD9) SIDEROBLASTIC ANEMIA
	285.1 - (ICD9) ACUTE POSTHEMORRHAGIC ANEMIA
	285.9 - (ICD9) ANEMIA UNSPECIFIED
	The occurrence of Outpatient with the following attributes:
	Diagnosis Code (Any Position) is any of: { "423.0", "430", "431", "432", "432.0", "432.1", "432.9", "455.5", "455.8", "459.0", "531.0", "531.00", "531.01", "531.2", "531.20", "531.21", "531.4", "531.40", "531.41", "531.6", "531.60", "531.61", "532.0", "532.00", "532.01", "532.2", "532.20", "532.21", "532.4", "532.40", "532.41", "532.6", "532.60", "532.61", "533.0", "533.00", "533.01", "533.2", "5…
	423.0 - (ICD9) HEMOPERICARDIUM
	430 - (ICD9) SUBARACHNOID HEMORRHAGE
	431 - (ICD9) INTRACEREBRAL HEMORRHAGE
	432 - (ICD9) OTHER AND UNSPECIFIED INTRACRANIAL HEMORRHAGE
	432.0 - (ICD9) NONTRAUMATIC EXTRADURAL HEMORRHAGE
	432.1 - (ICD9) SUBDURAL HEMORRHAGE
	432.9 - (ICD9) UNSPECIFIED INTRACRANIAL HEMORRHAGE
	455.5 - (ICD9) EXTERNAL HEMORRHOIDS WITH OTHER COMPLICATION
	455.8 - (ICD9) UNSPECIFIED HEMORRHOIDS WITH OTHER COMPLICATION
	459.0 - (ICD9) HEMORRHAGE UNSPECIFIED
	531.0 - (ICD9) ACUTE GASTRIC ULCER WITH HEMORRHAGE
	531.00 - (ICD9) ACUTE GASTRIC ULCER WITH HEMORRHAGE WITHOUT OBSTRUCTION
	531.01 - (ICD9) ACUTE GASTRIC ULCER WITH HEMORRHAGE WITH OBSTRUCTION
	531.2 - (ICD9) ACUTE GASTRIC ULCER WITH HEMORRHAGE AND PERFORATION
	531.20 - (ICD9) ACUTE GASTRIC ULCER WITH HEMORRHAGE AND PERFORATION WITHOUT OBSTRUCTION
	531.21 - (ICD9) ACUTE GASTRIC ULCER WITH HEMORRHAGE AND PERFORATION WITH OBSTRUCTION
	531.4 - (ICD9) CHRONIC OR UNSPECIFIED GASTRIC ULCER WITH HEMORRHAGE
	531.40 - (ICD9) CHRONIC OR UNSPECIFIED GASTRIC ULCER WITH HEMORRHAGE WITHOUT OBSTRUCTION
	531.41 - (ICD9) CHRONIC OR UNSPECIFIED GASTRIC ULCER WITH HEMORRHAGE WITH OBSTRUCTION
	531.6 - (ICD9) CHRONIC OR UNSPECIFIED GASTRIC ULCER WITH HEMORRHAGE AND PERFORATION
	531.60 - (ICD9) CHRONIC OR UNSPECIFIED GASTRIC ULCER WITH HEMORRHAGE AND PERFORATION WITHOUT OBSTRUCTION
	531.61 - (ICD9) CHRONIC OR UNSPECIFIED GASTRIC ULCER WITH HEMORRHAGE AND PERFORATION WITH OBSTRUCTION
	532.0 - (ICD9) ACUTE DUODENAL ULCER WITH HEMORRHAGE
	532.00 - (ICD9) ACUTE DUODENAL ULCER WITH HEMORRHAGE WITHOUT OBSTRUCTION
	532.01 - (ICD9) ACUTE DUODENAL ULCER WITH HEMORRHAGE WITH OBSTRUCTION
	532.2 - (ICD9) ACUTE DUODENAL ULCER WITH HEMORRHAGE AND PERFORATION
	532.20 - (ICD9) ACUTE DUODENAL ULCER WITH HEMORRHAGE AND PERFORATION WITHOUT OBSTRUCTION
	532.21 - (ICD9) ACUTE DUODENAL ULCER WITH HEMORRHAGE AND PERFORATION WITH OBSTRUCTION
	532.4 - (ICD9) CHRONIC OR UNSPECIFIED DUODENAL ULCER WITH HEMORRHAGE
	532.40 - (ICD9) CHRONIC OR UNSPECIFIED DUODENAL ULCER WITH HEMORRHAGE WITHOUT OBSTRUCTION
	532.41 - (ICD9) CHRONIC OR UNSPECIFIED DUODENAL ULCER WITH HEMORRHAGE WITH OBSTRUCTION
	532.6 - (ICD9) CHRONIC OR UNSPECIFIED DUODENAL ULCER WITH HEMORRHAGE AND PERFORATION
	532.60 - (ICD9) CHRONIC OR UNSPECIFIED DUODENAL ULCER WITH HEMORRHAGE AND PERFORATION WITHOUT OBSTRUCTION
	532.61 - (ICD9) CHRONIC OR UNSPECIFIED DUODENAL ULCER WITH HEMORRHAGE AND PERFORATION WITH OBSTRUCTION
	533.0 - (ICD9) ACUTE PEPTIC ULCER OF UNSPECIFIED SITE WITH HEMORRHAGE
	533.00 - (ICD9) ACUTE PEPTIC ULCER OF UNSPECIFIED SITE WITH HEMORRHAGE WITHOUT OBSTRUCTION
	533.01 - (ICD9) ACUTE PEPTIC ULCER OF UNSPECIFIED SITE WITH HEMORRHAGE WITH OBSTRUCTION
	533.2 - (ICD9) ACUTE PEPTIC ULCER OF UNSPECIFIED SITE WITH HEMORRHAGE AND PERFORATION
	533.20 - (ICD9) ACUTE PEPTIC ULCER OF UNSPECIFIED SITE WITH HEMORRHAGE AND PERFORATION WITHOUT OBSTRUCTION
	533.21 - (ICD9) ACUTE PEPTIC ULCER OF UNSPECIFIED SITE WITH HEMORRHAGE AND PERFORATION WITH OBSTRUCTION
	533.4 - (ICD9) CHRONIC OR UNSPECIFIED PEPTIC ULCER OF UNSPECIFIED SITE WITH HEMORRHAGE
	533.40 - (ICD9) CHRONIC OR UNSPECIFIED PEPTIC ULCER OF UNSPECIFIED SITE WITH HEMORRHAGE WITHOUT OBSTRUCTION
	533.41 - (ICD9) CHRONIC OR UNSPECIFIED PEPTIC ULCER OF UNSPECIFIED SITE WITH HEMORRHAGE WITH OBSTRUCTION
	533.6 - (ICD9) CHRONIC OR UNSPECIFIED PEPTIC ULCER OF UNSPECIFIED SITE WITH HEMORRHAGE AND PERFORATION
	533.60 - (ICD9) CHRONIC OR UNSPECIFIED PEPTIC ULCER OF UNSPECIFIED SITE WITH HEMORRHAGE AND PERFORATION WITHOUT OBSTRUCTION
	533.61 - (ICD9) CHRONIC OR UNSPECIFIED PEPTIC ULCER OF UNSPECIFIED SITE WITH HEMORRHAGE AND PERFORATION WITH OBSTRUCTION
	534.0 - (ICD9) ACUTE GASTROJEJUNAL ULCER WITH HEMORRHAGE
	534.00 - (ICD9) ACUTE GASTROJEJUNAL ULCER WITH HEMORRHAGE WITHOUT OBSTRUCTION
	534.01 - (ICD9) ACUTE GASTROJEJUNAL ULCER WITH HEMORRHAGE WITH OBSTRUCTION
	534.2 - (ICD9) ACUTE GASTROJEJUNAL ULCER WITH HEMORRHAGE AND PERFORATION
	534.20 - (ICD9) ACUTE GASTROJEJUNAL ULCER WITH HEMORRHAGE AND PERFORATION WITHOUT OBSTRUCTION
	534.21 - (ICD9) ACUTE GASTROJEJUNAL ULCER WITH HEMORRHAGE AND PERFORATION WITH OBSTRUCTION
	534.4 - (ICD9) CHRONIC OR UNSPECIFIED GASTROJEJUNAL ULCER WITH HEMORRHAGE
	534.40 - (ICD9) CHRONIC OR UNSPECIFIED GASTROJEJUNAL ULCER WITH HEMORRHAGE WITHOUT OBSTRUCTION
	534.41 - (ICD9) CHRONIC OR UNSPECIFIED GASTROJEJUNAL ULCER WITH HEMORRHAGE WITH OBSTRUCTION
	534.6 - (ICD9) CHRONIC OR UNSPECIFIED GASTROJEJUNAL ULCER WITH HEMORRHAGE AND PERFORATION
	534.60 - (ICD9) CHRONIC OR UNSPECIFIED GASTROJEJUNAL ULCER WITH HEMORRHAGE AND PERFORATION WITHOUT OBSTRUCTION
	534.61 - (ICD9) CHRONIC OR UNSPECIFIED GASTROJEJUNAL ULCER WITH HEMORRHAGE AND PERFORATION WITH OBSTRUCTION
	562.02 - (ICD9) DIVERTICULOSIS OF SMALL INTESTINE WITH HEMORRHAGE
	562.03 - (ICD9) DIVERTICULITIS OF SMALL INTESTINE WITH HEMORRHAGE
	562.12 - (ICD9) DIVERTICULOSIS OF COLON WITH HEMORRHAGE
	562.13 - (ICD9) DIVERTICULITIS OF COLON WITH HEMORRHAGE
	568.81 - (ICD9) HEMOPERITONEUM (NONTRAUMATIC)
	569.3 - (ICD9) HEMORRHAGE OF RECTUM AND ANUS
	569.83 - (ICD9) PERFORATION OF INTESTINE
	569.85 - (ICD9) ANGIODYSPLASIA OF INTESTINE WITH HEMORRHAGE
	569.86 - (ICD9) DIEULAFOY LESION (HEMORRHAGIC) OF INTESTINE
	578 - (ICD9) GASTROINTESTINAL HEMORRHAGE
	578.0 - (ICD9) HEMATEMESIS
	578.1 - (ICD9) BLOOD IN STOOL
	578.9 - (ICD9) HEMORRHAGE OF GASTROINTESTINAL TRACT UNSPECIFIED
	599.7 - (ICD9) HEMATURIA
	599.70 - (ICD9) HEMATURIA UNSPECIFIED
	599.71 - (ICD9) GROSS HEMATURIA
	599.72 - (ICD9) MICROSCOPIC HEMATURIA
	719.1 - (ICD9) HEMARTHROSIS
	719.10 - (ICD9) HEMARTHROSIS SITE UNSPECIFIED
	719.11 - (ICD9) HERARTHROSIS INVOLVING SHOULDER REGION
	719.12 - (ICD9) HEMARTHORSIS INVOLVING UPPER ARM
	719.13 - (ICD9) HEMARTHROSIS INVOLVING FOREARM
	719.14 - (ICD9) HEMARTHROSIS INVOLVING HAND
	719.15 - (ICD9) HEMARTHROSIS INVOLVING PELVIC REGION AND THIGH
	719.16 - (ICD9) HEMARTHROSIS INVOLVING LOWER LEG
	719.17 - (ICD9) HEMARTHROSIS INVOLVING ANKLE AND FOOT
	719.18 - (ICD9) HEMARTHROSIS INVOLVING OTHER SPECIFIED SITES
	719.19 - (ICD9) HEMARTHROSIS INVOLVING MULTIPLE SITES
	784.7 - (ICD9) EPISTAXIS
	786.3 - (ICD9) HEMOPTYSIS
	786.30 - (ICD9) HEMOPTYSIS UNSPECIFIED
	786.31 - (ICD9) ACUTE IDIOPATHIC PULMONARY HEMORRHAGE IN INFANTS
	786.39 - (ICD9) OTHER HEMOPTYSIS
	285.0 - (ICD9) SIDEROBLASTIC ANEMIA
	285.1 - (ICD9) ACUTE POSTHEMORRHAGIC ANEMIA
	285.9 - (ICD9) ANEMIA UNSPECIFIED
	The occurrence of Inpatient with the following attributes:
	Procedure Code (Any Position) is any of: { "44.43", "43255" }
	44.43 - (ICD9) ENDOSCOPIC CONTROL OF GASTRIC OR DUODENAL BLEEDING
	43255 - (HCPCS) Esophagogastroduodenos, flexible, transoral; with control of bleeding, any method / Upper gastrointestinal endos including esophagus, stomach, and either the duodenum and/or jejunum as appropriate; with control of bleeding, any method
	The occurrence of Outpatient with the following attributes:
	Procedure Code (Any Position) is any of: { "43255", "44.43" }
	43255 - (HCPCS) Esophagogastroduodenos, flexible, transoral; with control of bleeding, any method / Upper gastrointestinal endos including esophagus, stomach, and either the duodenum and/or jejunum as appropriate; with control of bleeding, any method
	44.43 - (ICD9) ENDOSCOPIC CONTROL OF GASTRIC OR DUODENAL BLEEDING
CHA2DS2-VASc categorized
This measure categorizes CHA2DS2-VASc score into the following categories:
	1: Up to 2.0 (exclusive). This is the referent category.
	>= 2: From 2.0 (inclusive) to (any).
CHA2DS2-VASc score
This measure computes a score by summing over the following components:
	If the event CHF for cha2ds2-vasc score
	Occurs within 365 days, set the score to 1.0
	Otherwise, set the score to 0.0
	If the value of Age>=75 is
	True, set the score to 2.0
	False, set the score to 0.0
	Missing, set the score to 0.0
	If the event Diabetes for cha2ds2-vasc score
	Occurs within 365 days, set the score to 1.0
	Otherwise, set the score to 0.0
	If the event Stroke/TIA/Embo
	Occurs within 365 days, set the score to 2.0
	Otherwise, set the score to 0.0
	If the event Vascular disease
	Occurs within 365 days, set the score to 1.0
	Otherwise, set the score to 0.0
	If the value of Age 65-74 is
	True, set the score to 1.0
	False, set the score to 0.0
	Missing, set the score to 0.0
	If the value of Female is
	True, set the score to 1.0
	False, set the score to 0.0
	Missing, set the score to 0.0
	If the event Hypertension for cha2ds2-vasc score
	Occurs within 365 days, set the score to 1.0
	Otherwise, set the score to 0.0
CHADS2 score
This measure computes a score by summing over the following components:
	If the event CHF for chads2 score
	Occurs within 365 days, set the score to 1.0
	Otherwise, set the score to 0.0
	If the event Diabetes for chaads2 score
	Occurs within 365 days, set the score to 1.0
	Otherwise, set the score to 0.0
	If the value of Age>=75 is
	True, set the score to 1.0
	False, set the score to 0.0
	Missing, set the score to 0.0
	If the event Prior cerebral ischemic
	Occurs within 365 days, set the score to 2.0
	Otherwise, set the score to 0.0
	If the event Hypertension for chads2 score
	Occurs within 365 days, set the score to 1.0
	Otherwise, set the score to 0.0
CHF
This measure was defined as matching any of the following groups:
1. New Sequence
	1.1. The occurrence of CHF IP.
2. New Sequence
	2.1. The occurrence of CHF OP; and
	2.2. The occurrence of CHF OP, starting at least one day after the start of 2.1.
The event of interest in this group is 2.2.
CHF IP
This event measure was defined as occurring when any of the following criteria were met:
	The occurrence of Inpatient with the following attributes:
	Diagnosis Code (Any Position) is any of: { "428", "428.0", "428.1", "428.2", "428.20", "428.21", "428.22", "428.23", "428.3", "428.30", "428.31", "428.32", "428.33", "428.4", "428.40", "428.41", "428.42", "428.43", "428.9", "398.91", "402.01", "402.11", "402.91", "402.1", "404.01", "404.1", "404.11", "404.91", "404.03", "404.13", "404.93" }
	428 - (ICD9) HEART FAILURE
	428.0 - (ICD9) CONGESTIVE HEART FAILURE UNSPECIFIED
	428.1 - (ICD9) LEFT HEART FAILURE
	428.2 - (ICD9) SYSTOLIC HEART FAILURE
	428.20 - (ICD9) UNSPECIFIED SYSTOLIC HEART FAILURE
	428.21 - (ICD9) ACUTE SYSTOLIC HEART FAILURE
	428.22 - (ICD9) CHRONIC SYSTOLIC HEART FAILURE
	428.23 - (ICD9) ACUTE ON CHRONIC SYSTOLIC HEART FAILURE
	428.3 - (ICD9) DIASTOLIC HEART FAILURE
	428.30 - (ICD9) UNSPECIFIED DIASTOLIC HEART FAILURE
	428.31 - (ICD9) ACUTE DIASTOLIC HEART FAILURE
	428.32 - (ICD9) CHRONIC DIASTOLIC HEART FAILURE
	428.33 - (ICD9) ACUTE ON CHRONIC DIASTOLIC HEART FAILURE
	428.4 - (ICD9) COMBINED SYSTOLIC AND DIASTOLIC HEART FAILURE
	428.40 - (ICD9) UNSPECIFIED COMBINED SYSTOLIC AND DIASTOLIC HEART FAILURE
	428.41 - (ICD9) ACUTE COMBINED SYSTOLIC AND DIASTOLIC HEART FAILURE
	428.42 - (ICD9) CHRONIC COMBINED SYSTOLIC AND DIASTOLIC HEART FAILURE
	428.43 - (ICD9) ACUTE ON CHRONIC COMBINED SYSTOLIC AND DIASTOLIC HEART FAILURE
	428.9 - (ICD9) HEART FAILURE UNSPECIFIED
	398.91 - (ICD9) RHEUMATIC HEART FAILURE (CONGESTIVE)
	402.01 - (ICD9) MALIGNANT HYPERTENSIVE HEART DISEASE WITH HEART FAILURE
	402.11 - (ICD9) BENIGN HYPERTENSIVE HEART DISEASE WITH HEART FAILURE
	402.91 - (ICD9) UNSPECIFIED HYPERTENSIVE HEART DISEASE WITH HEART FAILURE
	402.1 - (ICD9) BENIGN HYPERTENSIVE HEART DISEASE
	404.01 - (ICD9) HYPERTENSIVE HEART AND CHRONIC KIDNEY DISEASE MALIGNANT WITH HEART FAILURE WITH CHRONIC KIDNEY DISEASE STAGE I THROUGH STAGE IV OR UNSPECIFIED
	404.1 - (ICD9) BENIGN HYPERTENSIVE HEART AND KIDNEY DISEASE
	404.11 - (ICD9) HYPERTENSIVE HEART AND CHRONIC KIDNEY DISEASE BENIGN WITH HEART FAILURE WITH CHRONIC KIDNEY DISEASE STAGE I THROUGH STAGE IV OR UNSPECIFIED
	404.91 - (ICD9) HYPERTENSIVE HEART AND CHRONIC KIDNEY DISEASE UNSPECIFIED WITH HEART FAILURE WITH CHRONIC KIDNEY DISEASE STAGE I THROUGH STAGE IV OR UNSPECIFIED
	404.03 - (ICD9) HYPERTENSIVE HEART AND CHRONIC KIDNEY DISEASE MALIGNANT WITH HEART FAILURE WITH CHRONIC KIDNEY DISEASE STAGE V OR END STAGE RENAL DISEASE
	404.13 - (ICD9) HYPERTENSIVE HEART AND CHRONIC KIDNEY DISEASE BENIGN WITH HEART FAILURE WITH CHRONIC KIDNEY DISEASE STAGE V OR END STAGE RENAL DISEASE
	404.93 - (ICD9) HYPERTENSIVE HEART AND CHRONIC KIDNEY DISEASE UNSPECIFIED WITH HEART FAILURE WITH CHRONIC KIDNEY DISEASE STAGE V OR END STAGE RENAL DISEASE
CHF OP
This event measure was defined as occurring when any of the following criteria were met:
	The occurrence of Outpatient with the following attributes:
	Diagnosis Code (Any Position) is any of: { "398.91", "402.01", "402.1", "402.11", "402.91", "404.01", "404.03", "404.1", "404.11", "404.13", "404.91", "404.93", "428", "428.0", "428.1", "428.2", "428.20", "428.21", "428.22", "428.23", "428.3", "428.30", "428.31", "428.32", "428.33", "428.4", "428.40", "428.41", "428.42", "428.43", "428.9" }
	398.91 - (ICD9) RHEUMATIC HEART FAILURE (CONGESTIVE)
	402.01 - (ICD9) MALIGNANT HYPERTENSIVE HEART DISEASE WITH HEART FAILURE
	402.1 - (ICD9) BENIGN HYPERTENSIVE HEART DISEASE
	402.11 - (ICD9) BENIGN HYPERTENSIVE HEART DISEASE WITH HEART FAILURE
	402.91 - (ICD9) UNSPECIFIED HYPERTENSIVE HEART DISEASE WITH HEART FAILURE
	404.01 - (ICD9) HYPERTENSIVE HEART AND CHRONIC KIDNEY DISEASE MALIGNANT WITH HEART FAILURE WITH CHRONIC KIDNEY DISEASE STAGE I THROUGH STAGE IV OR UNSPECIFIED
	404.03 - (ICD9) HYPERTENSIVE HEART AND CHRONIC KIDNEY DISEASE MALIGNANT WITH HEART FAILURE WITH CHRONIC KIDNEY DISEASE STAGE V OR END STAGE RENAL DISEASE
	404.1 - (ICD9) BENIGN HYPERTENSIVE HEART AND KIDNEY DISEASE
	404.11 - (ICD9) HYPERTENSIVE HEART AND CHRONIC KIDNEY DISEASE BENIGN WITH HEART FAILURE WITH CHRONIC KIDNEY DISEASE STAGE I THROUGH STAGE IV OR UNSPECIFIED
	404.13 - (ICD9) HYPERTENSIVE HEART AND CHRONIC KIDNEY DISEASE BENIGN WITH HEART FAILURE WITH CHRONIC KIDNEY DISEASE STAGE V OR END STAGE RENAL DISEASE
	404.91 - (ICD9) HYPERTENSIVE HEART AND CHRONIC KIDNEY DISEASE UNSPECIFIED WITH HEART FAILURE WITH CHRONIC KIDNEY DISEASE STAGE I THROUGH STAGE IV OR UNSPECIFIED
	404.93 - (ICD9) HYPERTENSIVE HEART AND CHRONIC KIDNEY DISEASE UNSPECIFIED WITH HEART FAILURE WITH CHRONIC KIDNEY DISEASE STAGE V OR END STAGE RENAL DISEASE
	428 - (ICD9) HEART FAILURE
	428.0 - (ICD9) CONGESTIVE HEART FAILURE UNSPECIFIED
	428.1 - (ICD9) LEFT HEART FAILURE
	428.2 - (ICD9) SYSTOLIC HEART FAILURE
	428.20 - (ICD9) UNSPECIFIED SYSTOLIC HEART FAILURE
	428.21 - (ICD9) ACUTE SYSTOLIC HEART FAILURE
	428.22 - (ICD9) CHRONIC SYSTOLIC HEART FAILURE
	428.23 - (ICD9) ACUTE ON CHRONIC SYSTOLIC HEART FAILURE
	428.3 - (ICD9) DIASTOLIC HEART FAILURE
	428.30 - (ICD9) UNSPECIFIED DIASTOLIC HEART FAILURE
	428.31 - (ICD9) ACUTE DIASTOLIC HEART FAILURE
	428.32 - (ICD9) CHRONIC DIASTOLIC HEART FAILURE
	428.33 - (ICD9) ACUTE ON CHRONIC DIASTOLIC HEART FAILURE
	428.4 - (ICD9) COMBINED SYSTOLIC AND DIASTOLIC HEART FAILURE
	428.40 - (ICD9) UNSPECIFIED COMBINED SYSTOLIC AND DIASTOLIC HEART FAILURE
	428.41 - (ICD9) ACUTE COMBINED SYSTOLIC AND DIASTOLIC HEART FAILURE
	428.42 - (ICD9) CHRONIC COMBINED SYSTOLIC AND DIASTOLIC HEART FAILURE
	428.43 - (ICD9) ACUTE ON CHRONIC COMBINED SYSTOLIC AND DIASTOLIC HEART FAILURE
	428.9 - (ICD9) HEART FAILURE UNSPECIFIED
CHF for cha2ds2-vasc score
This measure was defined as matching any of the following groups:
1. New Sequence
	1.1. The occurrence of CHF IP.
2. New Sequence
	2.1. The occurrence of CHF OP; and
	2.2. The occurrence of CHF OP, starting at least one day after the start of 2.1.
The event of interest in this group is 2.2.
CHF for chads2 score
This measure was defined as matching any of the following groups:
1. New Sequence
	1.1. The occurrence of CHF IP.
2. New Sequence
	2.1. The occurrence of CHF OP; and
	2.2. The occurrence of CHF OP, starting at least one day after the start of 2.1.
The event of interest in this group is 2.2.
Chronic renal insufficiency
This event measure was defined as occurring when any of the following criteria were met:
	The occurrence of Inpatient with the following attributes:
	Diagnosis Code (Any Position) is any of: { "582", "582.0", "582.1", "582.2", "582.4", "582.8", "582.81", "582.89", "582.9", "583", "583.0", "583.1", "583.2", "583.4", "583.6", "583.7", "583.8", "583.81", "583.89", "583.9", "585", "585.1", "585.2", "585.3", "585.4", "585.5", "585.6", "585.9", "586", "587" }
	582 - (ICD9) CHRONIC GLOMERULONEPHRITIS
	582.0 - (ICD9) CHRONIC GLOMERULONEPHRITIS WITH LESION OF PROLIFERATIVE GLOMERULONEPHRITIS
	582.1 - (ICD9) CHRONIC GLOMERULONEPHRITIS WITH LESION OF MEMBRANOUS GLOMERULONEPHRITIS
	582.2 - (ICD9) CHRONIC GLOMERULONEPHRITIS WITH LESION OF MEMBRANOPROLIFERATIVE GLOMERULONEPHRITIS
	582.4 - (ICD9) CHRONIC GLOMERULONEPHRITIS WITH LESION OF RAPIDLY PROGRESSIVE GLOMERULONEPHRITIS
	582.8 - (ICD9) CHRONIC GLOMERULONEPHRITIS WITH OTHER SPECIFIED PATHOLOGICAL LESION IN KIDNEY
	582.81 - (ICD9) CHRONIC GLOMERULONEPHRITIS IN DISEASES CLASSIFIED ELSEWHERE
	582.89 - (ICD9) OTHER CHRONIC GLOMERULONEPHRITIS WITH SPECIFIED PATHOLOGICAL LESION IN KIDNEY
	582.9 - (ICD9) CHRONIC GLOMERULONEPHRITIS WITH UNSPECIFIED PATHOLOGICAL LESION IN KIDNEY
	583 - (ICD9) NEPHRITIS AND NEPHROPATHY NOT SPECIFIED AS ACUTE OR CHRONIC
	583.0 - (ICD9) NEPHRITIS AND NEPHROPATHY NOT SPECIFIED AS ACUTE OR CHRONIC WITH LESION OF PROLIFERATIVE GLOMERULONEPHRITIS
	583.1 - (ICD9) NEPHRITIS AND NEPHROPATHY NOT SPECIFIED AS ACUTE OR CHRONIC WITH LESION OF MEMBRANOUS GLOMERULONEPHRITIS
	583.2 - (ICD9) NEPHRITIS AND NEPHROPATHY NOT SPECIFIED AS ACUTE OR CHRONIC WITH LESION OF MEMBRANOPROLIFERATIVE GLOMERULONEPHRITIS
	583.4 - (ICD9) NEPHRITIS AND NEPHROPATHY NOT SPECIFIED AS ACUTE OR CHRONIC WITH LESION OF RAPIDLY PROGRESSIVE GLOMERULONEPHRITIS
	583.6 - (ICD9) NEPHRITIS AND NEPHROPATHY NOT SPECIFIED AS ACUTE OR CHRONIC WITH LESION OF RENAL CORTICAL NECROSIS
	583.7 - (ICD9) NEPHRITIS AND NEPHROPATHY NOT SPECIFIED AS ACUTE OR CHRONIC WITH LESION OF RENAL MEDULLARY NECROSIS
	583.8 - (ICD9) NEPHRITIS AND NEPHROPATHY NOT SPECIFIED AS ACUTE OR CHRONIC WITH OTHER SPECIFIED PATHOLOGICAL LESION IN KIDNEY
	583.81 - (ICD9) NEPHRITIS AND NEPHROPATHY NOT SPECIFIED AS ACUTE OR CHRONIC IN DISEASES CLASSIFIED ELSEWHERE
	583.89 - (ICD9) OTHER NEPHRITIS AND NEPHROPATHY NOT SPECIFIED AS ACUTE OR CHRONIC WITH SPECIFIED PATHOLOGICAL LESION IN KIDNEY
	583.9 - (ICD9) NEPHRITIS AND NEPHROPATHY NOT SPECIFIED AS ACUTE OR CHRONIC WITH UNSPECIFIED PATHOLOGICAL LESION IN KIDNEY
	585 - (ICD9) CHRONIC KIDNEY DISEASE (CKD)
	585.1 - (ICD9) CHRONIC KIDNEY DISEASE STAGE I
	585.2 - (ICD9) CHRONIC KIDNEY DISEASE STAGE II (MILD)
	585.3 - (ICD9) CHRONIC KIDNEY DISEASE STAGE III (MODERATE)
	585.4 - (ICD9) CHRONIC KIDNEY DISEASE STAGE IV (SEVERE)
	585.5 - (ICD9) CHRONIC KIDNEY DISEASE STAGE V
	585.6 - (ICD9) END STAGE RENAL DISEASE
	585.9 - (ICD9) CHRONIC KIDNEY DISEASE UNSPECIFIED
	586 - (ICD9) RENAL FAILURE UNSPECIFIED
	587 - (ICD9) RENAL SCLEROSIS UNSPECIFIED
	The occurrence of Outpatient with the following attributes:
	Diagnosis Code (Any Position) is any of: { "582", "582.0", "582.1", "582.2", "582.4", "582.8", "582.81", "582.89", "582.9", "583", "583.0", "583.1", "583.2", "583.4", "583.6", "583.7", "583.8", "583.81", "583.89", "583.9", "585", "585.1", "585.2", "585.3", "585.4", "585.5", "585.6", "585.9", "586", "587" }
	582 - (ICD9) CHRONIC GLOMERULONEPHRITIS
	582.0 - (ICD9) CHRONIC GLOMERULONEPHRITIS WITH LESION OF PROLIFERATIVE GLOMERULONEPHRITIS
	582.1 - (ICD9) CHRONIC GLOMERULONEPHRITIS WITH LESION OF MEMBRANOUS GLOMERULONEPHRITIS
	582.2 - (ICD9) CHRONIC GLOMERULONEPHRITIS WITH LESION OF MEMBRANOPROLIFERATIVE GLOMERULONEPHRITIS
	582.4 - (ICD9) CHRONIC GLOMERULONEPHRITIS WITH LESION OF RAPIDLY PROGRESSIVE GLOMERULONEPHRITIS
	582.8 - (ICD9) CHRONIC GLOMERULONEPHRITIS WITH OTHER SPECIFIED PATHOLOGICAL LESION IN KIDNEY
	582.81 - (ICD9) CHRONIC GLOMERULONEPHRITIS IN DISEASES CLASSIFIED ELSEWHERE
	582.89 - (ICD9) OTHER CHRONIC GLOMERULONEPHRITIS WITH SPECIFIED PATHOLOGICAL LESION IN KIDNEY
	582.9 - (ICD9) CHRONIC GLOMERULONEPHRITIS WITH UNSPECIFIED PATHOLOGICAL LESION IN KIDNEY
	583 - (ICD9) NEPHRITIS AND NEPHROPATHY NOT SPECIFIED AS ACUTE OR CHRONIC
	583.0 - (ICD9) NEPHRITIS AND NEPHROPATHY NOT SPECIFIED AS ACUTE OR CHRONIC WITH LESION OF PROLIFERATIVE GLOMERULONEPHRITIS
	583.1 - (ICD9) NEPHRITIS AND NEPHROPATHY NOT SPECIFIED AS ACUTE OR CHRONIC WITH LESION OF MEMBRANOUS GLOMERULONEPHRITIS
	583.2 - (ICD9) NEPHRITIS AND NEPHROPATHY NOT SPECIFIED AS ACUTE OR CHRONIC WITH LESION OF MEMBRANOPROLIFERATIVE GLOMERULONEPHRITIS
	583.4 - (ICD9) NEPHRITIS AND NEPHROPATHY NOT SPECIFIED AS ACUTE OR CHRONIC WITH LESION OF RAPIDLY PROGRESSIVE GLOMERULONEPHRITIS
	583.6 - (ICD9) NEPHRITIS AND NEPHROPATHY NOT SPECIFIED AS ACUTE OR CHRONIC WITH LESION OF RENAL CORTICAL NECROSIS
	583.7 - (ICD9) NEPHRITIS AND NEPHROPATHY NOT SPECIFIED AS ACUTE OR CHRONIC WITH LESION OF RENAL MEDULLARY NECROSIS
	583.8 - (ICD9) NEPHRITIS AND NEPHROPATHY NOT SPECIFIED AS ACUTE OR CHRONIC WITH OTHER SPECIFIED PATHOLOGICAL LESION IN KIDNEY
	583.81 - (ICD9) NEPHRITIS AND NEPHROPATHY NOT SPECIFIED AS ACUTE OR CHRONIC IN DISEASES CLASSIFIED ELSEWHERE
	583.89 - (ICD9) OTHER NEPHRITIS AND NEPHROPATHY NOT SPECIFIED AS ACUTE OR CHRONIC WITH SPECIFIED PATHOLOGICAL LESION IN KIDNEY
	583.9 - (ICD9) NEPHRITIS AND NEPHROPATHY NOT SPECIFIED AS ACUTE OR CHRONIC WITH UNSPECIFIED PATHOLOGICAL LESION IN KIDNEY
	585 - (ICD9) CHRONIC KIDNEY DISEASE (CKD)
	585.1 - (ICD9) CHRONIC KIDNEY DISEASE STAGE I
	585.2 - (ICD9) CHRONIC KIDNEY DISEASE STAGE II (MILD)
	585.3 - (ICD9) CHRONIC KIDNEY DISEASE STAGE III (MODERATE)
	585.4 - (ICD9) CHRONIC KIDNEY DISEASE STAGE IV (SEVERE)
	585.5 - (ICD9) CHRONIC KIDNEY DISEASE STAGE V
	585.6 - (ICD9) END STAGE RENAL DISEASE
	585.9 - (ICD9) CHRONIC KIDNEY DISEASE UNSPECIFIED
	586 - (ICD9) RENAL FAILURE UNSPECIFIED
	587 - (ICD9) RENAL SCLEROSIS UNSPECIFIED
Clopidogrel
This event measure was defined as occurring when any of the following criteria were met:
	The occurrence of Drug with the following attributes:
	Generic Name is any of: { "CLOPIDOGREL BISULFATE" }
	CLOPIDOGREL BISULFATE
Creatinine tests
This event measure was defined as occurring when any of the following criteria were met:
	The occurrence of Outpatient with the following attributes:
	Procedure Code (Any Position) is any of: { "82565" }
	82565 - (HCPCS) Creatinine; blood
	The occurrence of Inpatient Service with the following attributes:
	Procedure Code (Any Position) is any of: { "82565" }
	82565 - (HCPCS) Creatinine; blood
Dabigatran
This event measure was defined as occurring when any of the following criteria were met:
	The occurrence of Drug with the following attributes:
	Generic Name is any of: { "DABIGATRAN ETEXILATE MESYLATE" }
	DABIGATRAN ETEXILATE MESYLATE
Diabetes
This measure was defined as matching any of the following groups:
1. New Sequence
	1.1. The occurrence of Diabetetes IP.
2. New Sequence
	2.1. The occurrence of Diabetetes OP; and
	2.2. The occurrence of Diabetetes OP, starting at least one day after the start of 2.1.
The event of interest in this group is 2.2.
3. New Sequence
	3.1. The occurrence of Diabetetes any; and
	3.2. The occurrence of Antidiabetic for cha2ds2-vasc score, starting at least 0 days after the start of 3.1.
The event of interest in this group is 3.1.
Diabetes for cha2ds2-vasc score
This measure was defined as matching any of the following groups:
1. New Sequence
	1.1. The occurrence of Diabetetes IP.
2. New Sequence
	2.1. The occurrence of Diabetetes OP; and
	2.2. The occurrence of Diabetetes OP, starting at least one day after the start of 2.1.
The event of interest in this group is 2.2.
3. New Sequence
	3.1. The occurrence of Diabetetes any; and
	3.2. The occurrence of Antidiabetic for cha2ds2-vasc score, starting at least 0 days after the start of 3.1.
The event of interest in this group is 3.1.
Diabetes for chaads2 score
This measure was defined as matching any of the following groups:
1. New Sequence
	1.1. The occurrence of Diabetetes IP.
2. New Sequence
	2.1. The occurrence of Diabetetes OP; and
	2.2. The occurrence of Diabetetes OP, starting at least one day after the start of 2.1.
The event of interest in this group is 2.2.
3. New Sequence
	3.1. The occurrence of Diabetetes any; and
	3.2. The occurrence of Antidiabetic for cha2ds2-vasc score, starting at least 0 days after the start of 3.1.
The event of interest in this group is 3.1.
Diabetes medications
This measure creates a logical OR of events, and identifies all occurrences of one or more specified events:
	Alpha-glucosidase inhibitors
	Amylin analogs
	DPP4i
	Sulfonylureas
	Thiazolidinedioines
	Sodium- glucose cotransporter 2 inhibitors
	Meglitinides
	Glucagon-like peptide-1 receptor agonists
	Biguanides (metformin)
	Short acting insulin
	Long acting insulin
Diabetetes IP
This event measure was defined as occurring when any of the following criteria were met:
	The occurrence of Inpatient with the following attributes:
	Diagnosis Code (Any Position) is any of: { "250", "250.0", "250.00", "250.01", "250.02", "250.03", "250.1", "250.10", "250.11", "250.12", "250.13", "250.2", "250.20", "250.21", "250.22", "250.23", "250.3", "250.30", "250.31", "250.32", "250.33", "250.4", "250.40", "250.41", "250.42", "250.43", "250.5", "250.50", "250.51", "250.52", "250.53", "250.6", "250.60", "250.61", "250.62", "250.63", "250.7…
	250 - (ICD9) DIABETES MELLITUS
	250.0 - (ICD9) DIABETES MELLITUS WITHOUT MENTION OF COMPLICATION
	250.00 - (ICD9) DIABETES MELLITUS WITHOUT MENTION OF COMPLICATION TYPE II OR UNSPECIFIED TYPE NOT STATED AS UNCONTROLLED
	250.01 - (ICD9) DIABETES MELLITUS WITHOUT MENTION OF COMPLICATION TYPE I [JUVENILE TYPE] NOT STATED AS UNCONTROLLED
	250.02 - (ICD9) DIABETES MELLITUS WITHOUT MENTION OF COMPLICATION TYPE II OR UNSPECIFIED TYPE UNCONTROLLED
	250.03 - (ICD9) DIABETES MELLITUS WITHOUT MENTION OF COMPLICATION TYPE I [JUVENILE TYPE] UNCONTROLLED
	250.1 - (ICD9) DIABETES WITH KETOACIDOSIS
	250.10 - (ICD9) DIABETES WITH KETOACIDOSIS TYPE II OR UNSPECIFIED TYPE NOT STATED AS UNCONTROLLED
	250.11 - (ICD9) DIABETES WITH KETOACIDOSIS TYPE I [JUVENILE TYPE] NOT STATED AS UNCONTROLLED
	250.12 - (ICD9) DIABETES WITH KETOACIDOSIS TYPE II OR UNSPECIFIED TYPE UNCONTROLLED
	250.13 - (ICD9) DIABETES WITH KETOACIDOSIS TYPE I [JUVENILE TYPE] UNCONTROLLED
	250.2 - (ICD9) DIABETES WITH HYPEROSMOLARITY
	250.20 - (ICD9) DIABETES WITH HYPEROSMOLARITY TYPE II OR UNSPECIFIED TYPE NOT STATED AS UNCONTROLLED
	250.21 - (ICD9) DIABETES WITH HYPEROSMOLARITY TYPE I [JUVENILE TYPE] NOT STATED AS UNCONTROLLED
	250.22 - (ICD9) DIABETES WITH HYPEROSMOLARITY TYPE II OR UNSPECIFIED TYPE UNCONTROLLED
	250.23 - (ICD9) DIABETES WITH HYPEROSMOLARITY TYPE I [JUVENILE TYPE] UNCONTROLLED
	250.3 - (ICD9) DIABETES WITH OTHER COMA
	250.30 - (ICD9) DIABETES WITH OTHER COMA TYPE II OR UNSPECIFIED TYPE NOT STATED AS UNCONTROLLED
	250.31 - (ICD9) DIABETES WITH OTHER COMA TYPE I [JUVENILE TYPE] NOT STATED AS UNCONTROLLED
	250.32 - (ICD9) DIABETES WITH OTHER COMA TYPE II OR UNSPECIFIED TYPE UNCONTROLLED
	250.33 - (ICD9) DIABETES WITH OTHER COMA TYPE I [JUVENILE TYPE] UNCONTROLLED
	250.4 - (ICD9) DIABETES WITH RENAL MANIFESTATIONS
	250.40 - (ICD9) DIABETES WITH RENAL MANIFESTATIONS TYPE II OR UNSPECIFIED TYPE NOT STATED AS UNCONTROLLED
	250.41 - (ICD9) DIABETES WITH RENAL MANIFESTATIONS TYPE I [JUVENILE TYPE] NOT STATED AS UNCONTROLLED
	250.42 - (ICD9) DIABETES WITH RENAL MANIFESTATIONS TYPE II OR UNSPECIFIED TYPE UNCONTROLLED
	250.43 - (ICD9) DIABETES WITH RENAL MANIFESTATIONS TYPE I [JUVENILE TYPE] UNCONTROLLED
	250.5 - (ICD9) DIABETES WITH OPHTHALMIC MANIFESTATIONS
	250.50 - (ICD9) DIABETES WITH OPHTHALMIC MANIFESTATIONS TYPE II OR UNSPECIFIED TYPE NOT STATED AS UNCONTROLLED
	250.51 - (ICD9) DIABETES WITH OPHTHALMIC MANIFESTATIONS TYPE I [JUVENILE TYPE] NOT STATED AS UNCONTROLLED
	250.52 - (ICD9) DIABETES WITH OPHTHALMIC MANIFESTATIONS TYPE II OR UNSPECIFIED TYPE UNCONTROLLED
	250.53 - (ICD9) DIABETES WITH OPHTHALMIC MANIFESTATIONS TYPE I [JUVENILE TYPE] UNCONTROLLED
	250.6 - (ICD9) DIABETES WITH NEUROLOGICAL MANIFESTATIONS
	250.60 - (ICD9) DIABETES WITH NEUROLOGICAL MANIFESTATIONS TYPE II OR UNSPECIFIED TYPE NOT STATED AS UNCONTROLLED
	250.61 - (ICD9) DIABETES WITH NEUROLOGICAL MANIFESTATIONS TYPE I [JUVENILE TYPE] NOT STATED AS UNCONTROLLED
	250.62 - (ICD9) DIABETES WITH NEUROLOGICAL MANIFESTATIONS TYPE II OR UNSPECIFIED TYPE UNCONTROLLED
	250.63 - (ICD9) DIABETES WITH NEUROLOGICAL MANIFESTATIONS TYPE I [JUVENILE TYPE] UNCONTROLLED
	250.7 - (ICD9) DIABETES WITH PERIPHERAL CIRCULATORY DISORDERS
	250.70 - (ICD9) DIABETES WITH PERIPHERAL CIRCULATORY DISORDERS TYPE II OR UNSPECIFIED TYPE NOT STATED AS UNCONTROLLED
	250.71 - (ICD9) DIABETES WITH PERIPHERAL CIRCULATORY DISORDERS TYPE I [JUVENILE TYPE] NOT STATED AS UNCONTROLLED
	250.72 - (ICD9) DIABETES WITH PERIPHERAL CIRCULATORY DISORDERS TYPE II OR UNSPECIFIED TYPE UNCONTROLLED
	250.73 - (ICD9) DIABETES WITH PERIPHERAL CIRCULATORY DISORDERS TYPE I [JUVENILE TYPE] UNCONTROLLED
	250.8 - (ICD9) DIABETES WITH OTHER SPECIFIED MANIFESTATIONS
	250.80 - (ICD9) DIABETES WITH OTHER SPECIFIED MANIFESTATIONS TYPE II OR UNSPECIFIED TYPE NOT STATED AS UNCONTROLLED
	250.81 - (ICD9) DIABETES WITH OTHER SPECIFIED MANIFESTATIONS TYPE I [JUVENILE TYPE] NOT STATED AS UNCONTROLLED
	250.82 - (ICD9) DIABETES WITH OTHER SPECIFIED MANIFESTATIONS TYPE II OR UNSPECIFIED TYPE UNCONTROLLED
	250.83 - (ICD9) DIABETES WITH OTHER SPECIFIED MANIFESTATIONS TYPE I [JUVENILE TYPE] UNCONTROLLED
	250.9 - (ICD9) DIABETES WITH UNSPECIFIED COMPLICATION
	250.90 - (ICD9) DIABETES WITH UNSPECIFIED COMPLICATION TYPE II OR UNSPECIFIED TYPE NOT STATED AS UNCONTROLLED
	250.91 - (ICD9) DIABETES WITH UNSPECIFIED COMPLICATION TYPE I [JUVENILE TYPE] NOT STATED AS UNCONTROLLED
	250.92 - (ICD9) DIABETES WITH UNSPECIFIED COMPLICATION TYPE II OR UNSPECIFIED TYPE UNCONTROLLED
	250.93 - (ICD9) DIABETES WITH UNSPECIFIED COMPLICATION TYPE I [JUVENILE TYPE] UNCONTROLLED
Diabetetes OP
This event measure was defined as occurring when any of the following criteria were met:
	The occurrence of Outpatient with the following attributes:
	Diagnosis Code (Any Position) is any of: { "250", "250.0", "250.00", "250.01", "250.02", "250.03", "250.1", "250.10", "250.11", "250.12", "250.13", "250.2", "250.20", "250.21", "250.22", "250.23", "250.3", "250.30", "250.31", "250.32", "250.33", "250.4", "250.40", "250.41", "250.42", "250.43", "250.5", "250.50", "250.51", "250.52", "250.53", "250.6", "250.60", "250.61", "250.62", "250.63", "250.7…
	250 - (ICD9) DIABETES MELLITUS
	250.0 - (ICD9) DIABETES MELLITUS WITHOUT MENTION OF COMPLICATION
	250.00 - (ICD9) DIABETES MELLITUS WITHOUT MENTION OF COMPLICATION TYPE II OR UNSPECIFIED TYPE NOT STATED AS UNCONTROLLED
	250.01 - (ICD9) DIABETES MELLITUS WITHOUT MENTION OF COMPLICATION TYPE I [JUVENILE TYPE] NOT STATED AS UNCONTROLLED
	250.02 - (ICD9) DIABETES MELLITUS WITHOUT MENTION OF COMPLICATION TYPE II OR UNSPECIFIED TYPE UNCONTROLLED
	250.03 - (ICD9) DIABETES MELLITUS WITHOUT MENTION OF COMPLICATION TYPE I [JUVENILE TYPE] UNCONTROLLED
	250.1 - (ICD9) DIABETES WITH KETOACIDOSIS
	250.10 - (ICD9) DIABETES WITH KETOACIDOSIS TYPE II OR UNSPECIFIED TYPE NOT STATED AS UNCONTROLLED
	250.11 - (ICD9) DIABETES WITH KETOACIDOSIS TYPE I [JUVENILE TYPE] NOT STATED AS UNCONTROLLED
	250.12 - (ICD9) DIABETES WITH KETOACIDOSIS TYPE II OR UNSPECIFIED TYPE UNCONTROLLED
	250.13 - (ICD9) DIABETES WITH KETOACIDOSIS TYPE I [JUVENILE TYPE] UNCONTROLLED
	250.2 - (ICD9) DIABETES WITH HYPEROSMOLARITY
	250.20 - (ICD9) DIABETES WITH HYPEROSMOLARITY TYPE II OR UNSPECIFIED TYPE NOT STATED AS UNCONTROLLED
	250.21 - (ICD9) DIABETES WITH HYPEROSMOLARITY TYPE I [JUVENILE TYPE] NOT STATED AS UNCONTROLLED
	250.22 - (ICD9) DIABETES WITH HYPEROSMOLARITY TYPE II OR UNSPECIFIED TYPE UNCONTROLLED
	250.23 - (ICD9) DIABETES WITH HYPEROSMOLARITY TYPE I [JUVENILE TYPE] UNCONTROLLED
	250.3 - (ICD9) DIABETES WITH OTHER COMA
	250.30 - (ICD9) DIABETES WITH OTHER COMA TYPE II OR UNSPECIFIED TYPE NOT STATED AS UNCONTROLLED
	250.31 - (ICD9) DIABETES WITH OTHER COMA TYPE I [JUVENILE TYPE] NOT STATED AS UNCONTROLLED
	250.32 - (ICD9) DIABETES WITH OTHER COMA TYPE II OR UNSPECIFIED TYPE UNCONTROLLED
	250.33 - (ICD9) DIABETES WITH OTHER COMA TYPE I [JUVENILE TYPE] UNCONTROLLED
	250.4 - (ICD9) DIABETES WITH RENAL MANIFESTATIONS
	250.40 - (ICD9) DIABETES WITH RENAL MANIFESTATIONS TYPE II OR UNSPECIFIED TYPE NOT STATED AS UNCONTROLLED
	250.41 - (ICD9) DIABETES WITH RENAL MANIFESTATIONS TYPE I [JUVENILE TYPE] NOT STATED AS UNCONTROLLED
	250.42 - (ICD9) DIABETES WITH RENAL MANIFESTATIONS TYPE II OR UNSPECIFIED TYPE UNCONTROLLED
	250.43 - (ICD9) DIABETES WITH RENAL MANIFESTATIONS TYPE I [JUVENILE TYPE] UNCONTROLLED
	250.5 - (ICD9) DIABETES WITH OPHTHALMIC MANIFESTATIONS
	250.50 - (ICD9) DIABETES WITH OPHTHALMIC MANIFESTATIONS TYPE II OR UNSPECIFIED TYPE NOT STATED AS UNCONTROLLED
	250.51 - (ICD9) DIABETES WITH OPHTHALMIC MANIFESTATIONS TYPE I [JUVENILE TYPE] NOT STATED AS UNCONTROLLED
	250.52 - (ICD9) DIABETES WITH OPHTHALMIC MANIFESTATIONS TYPE II OR UNSPECIFIED TYPE UNCONTROLLED
	250.53 - (ICD9) DIABETES WITH OPHTHALMIC MANIFESTATIONS TYPE I [JUVENILE TYPE] UNCONTROLLED
	250.6 - (ICD9) DIABETES WITH NEUROLOGICAL MANIFESTATIONS
	250.60 - (ICD9) DIABETES WITH NEUROLOGICAL MANIFESTATIONS TYPE II OR UNSPECIFIED TYPE NOT STATED AS UNCONTROLLED
	250.61 - (ICD9) DIABETES WITH NEUROLOGICAL MANIFESTATIONS TYPE I [JUVENILE TYPE] NOT STATED AS UNCONTROLLED
	250.62 - (ICD9) DIABETES WITH NEUROLOGICAL MANIFESTATIONS TYPE II OR UNSPECIFIED TYPE UNCONTROLLED
	250.63 - (ICD9) DIABETES WITH NEUROLOGICAL MANIFESTATIONS TYPE I [JUVENILE TYPE] UNCONTROLLED
	250.7 - (ICD9) DIABETES WITH PERIPHERAL CIRCULATORY DISORDERS
	250.70 - (ICD9) DIABETES WITH PERIPHERAL CIRCULATORY DISORDERS TYPE II OR UNSPECIFIED TYPE NOT STATED AS UNCONTROLLED
	250.71 - (ICD9) DIABETES WITH PERIPHERAL CIRCULATORY DISORDERS TYPE I [JUVENILE TYPE] NOT STATED AS UNCONTROLLED
	250.72 - (ICD9) DIABETES WITH PERIPHERAL CIRCULATORY DISORDERS TYPE II OR UNSPECIFIED TYPE UNCONTROLLED
	250.73 - (ICD9) DIABETES WITH PERIPHERAL CIRCULATORY DISORDERS TYPE I [JUVENILE TYPE] UNCONTROLLED
	250.8 - (ICD9) DIABETES WITH OTHER SPECIFIED MANIFESTATIONS
	250.80 - (ICD9) DIABETES WITH OTHER SPECIFIED MANIFESTATIONS TYPE II OR UNSPECIFIED TYPE NOT STATED AS UNCONTROLLED
	250.81 - (ICD9) DIABETES WITH OTHER SPECIFIED MANIFESTATIONS TYPE I [JUVENILE TYPE] NOT STATED AS UNCONTROLLED
	250.82 - (ICD9) DIABETES WITH OTHER SPECIFIED MANIFESTATIONS TYPE II OR UNSPECIFIED TYPE UNCONTROLLED
	250.83 - (ICD9) DIABETES WITH OTHER SPECIFIED MANIFESTATIONS TYPE I [JUVENILE TYPE] UNCONTROLLED
	250.9 - (ICD9) DIABETES WITH UNSPECIFIED COMPLICATION
	250.90 - (ICD9) DIABETES WITH UNSPECIFIED COMPLICATION TYPE II OR UNSPECIFIED TYPE NOT STATED AS UNCONTROLLED
	250.91 - (ICD9) DIABETES WITH UNSPECIFIED COMPLICATION TYPE I [JUVENILE TYPE] NOT STATED AS UNCONTROLLED
	250.92 - (ICD9) DIABETES WITH UNSPECIFIED COMPLICATION TYPE II OR UNSPECIFIED TYPE UNCONTROLLED
	250.93 - (ICD9) DIABETES WITH UNSPECIFIED COMPLICATION TYPE I [JUVENILE TYPE] UNCONTROLLED
Diabetetes any
This event measure was defined as occurring when any of the following criteria were met:
	The occurrence of Outpatient with the following attributes:
	Diagnosis Code (Any Position) is any of: { "250", "250.0", "250.00", "250.01", "250.02", "250.03", "250.1", "250.10", "250.11", "250.12", "250.13", "250.2", "250.20", "250.21", "250.22", "250.23", "250.3", "250.30", "250.31", "250.32", "250.33", "250.4", "250.40", "250.41", "250.42", "250.43", "250.5", "250.50", "250.51", "250.52", "250.53", "250.6", "250.60", "250.61", "250.62", "250.63", "250.7…
	250 - (ICD9) DIABETES MELLITUS
	250.0 - (ICD9) DIABETES MELLITUS WITHOUT MENTION OF COMPLICATION
	250.00 - (ICD9) DIABETES MELLITUS WITHOUT MENTION OF COMPLICATION TYPE II OR UNSPECIFIED TYPE NOT STATED AS UNCONTROLLED
	250.01 - (ICD9) DIABETES MELLITUS WITHOUT MENTION OF COMPLICATION TYPE I [JUVENILE TYPE] NOT STATED AS UNCONTROLLED
	250.02 - (ICD9) DIABETES MELLITUS WITHOUT MENTION OF COMPLICATION TYPE II OR UNSPECIFIED TYPE UNCONTROLLED
	250.03 - (ICD9) DIABETES MELLITUS WITHOUT MENTION OF COMPLICATION TYPE I [JUVENILE TYPE] UNCONTROLLED
	250.1 - (ICD9) DIABETES WITH KETOACIDOSIS
	250.10 - (ICD9) DIABETES WITH KETOACIDOSIS TYPE II OR UNSPECIFIED TYPE NOT STATED AS UNCONTROLLED
	250.11 - (ICD9) DIABETES WITH KETOACIDOSIS TYPE I [JUVENILE TYPE] NOT STATED AS UNCONTROLLED
	250.12 - (ICD9) DIABETES WITH KETOACIDOSIS TYPE II OR UNSPECIFIED TYPE UNCONTROLLED
	250.13 - (ICD9) DIABETES WITH KETOACIDOSIS TYPE I [JUVENILE TYPE] UNCONTROLLED
	250.2 - (ICD9) DIABETES WITH HYPEROSMOLARITY
	250.20 - (ICD9) DIABETES WITH HYPEROSMOLARITY TYPE II OR UNSPECIFIED TYPE NOT STATED AS UNCONTROLLED
	250.21 - (ICD9) DIABETES WITH HYPEROSMOLARITY TYPE I [JUVENILE TYPE] NOT STATED AS UNCONTROLLED
	250.22 - (ICD9) DIABETES WITH HYPEROSMOLARITY TYPE II OR UNSPECIFIED TYPE UNCONTROLLED
	250.23 - (ICD9) DIABETES WITH HYPEROSMOLARITY TYPE I [JUVENILE TYPE] UNCONTROLLED
	250.3 - (ICD9) DIABETES WITH OTHER COMA
	250.30 - (ICD9) DIABETES WITH OTHER COMA TYPE II OR UNSPECIFIED TYPE NOT STATED AS UNCONTROLLED
	250.31 - (ICD9) DIABETES WITH OTHER COMA TYPE I [JUVENILE TYPE] NOT STATED AS UNCONTROLLED
	250.32 - (ICD9) DIABETES WITH OTHER COMA TYPE II OR UNSPECIFIED TYPE UNCONTROLLED
	250.33 - (ICD9) DIABETES WITH OTHER COMA TYPE I [JUVENILE TYPE] UNCONTROLLED
	250.4 - (ICD9) DIABETES WITH RENAL MANIFESTATIONS
	250.40 - (ICD9) DIABETES WITH RENAL MANIFESTATIONS TYPE II OR UNSPECIFIED TYPE NOT STATED AS UNCONTROLLED
	250.41 - (ICD9) DIABETES WITH RENAL MANIFESTATIONS TYPE I [JUVENILE TYPE] NOT STATED AS UNCONTROLLED
	250.42 - (ICD9) DIABETES WITH RENAL MANIFESTATIONS TYPE II OR UNSPECIFIED TYPE UNCONTROLLED
	250.43 - (ICD9) DIABETES WITH RENAL MANIFESTATIONS TYPE I [JUVENILE TYPE] UNCONTROLLED
	250.5 - (ICD9) DIABETES WITH OPHTHALMIC MANIFESTATIONS
	250.50 - (ICD9) DIABETES WITH OPHTHALMIC MANIFESTATIONS TYPE II OR UNSPECIFIED TYPE NOT STATED AS UNCONTROLLED
	250.51 - (ICD9) DIABETES WITH OPHTHALMIC MANIFESTATIONS TYPE I [JUVENILE TYPE] NOT STATED AS UNCONTROLLED
	250.52 - (ICD9) DIABETES WITH OPHTHALMIC MANIFESTATIONS TYPE II OR UNSPECIFIED TYPE UNCONTROLLED
	250.53 - (ICD9) DIABETES WITH OPHTHALMIC MANIFESTATIONS TYPE I [JUVENILE TYPE] UNCONTROLLED
	250.6 - (ICD9) DIABETES WITH NEUROLOGICAL MANIFESTATIONS
	250.60 - (ICD9) DIABETES WITH NEUROLOGICAL MANIFESTATIONS TYPE II OR UNSPECIFIED TYPE NOT STATED AS UNCONTROLLED
	250.61 - (ICD9) DIABETES WITH NEUROLOGICAL MANIFESTATIONS TYPE I [JUVENILE TYPE] NOT STATED AS UNCONTROLLED
	250.62 - (ICD9) DIABETES WITH NEUROLOGICAL MANIFESTATIONS TYPE II OR UNSPECIFIED TYPE UNCONTROLLED
	250.63 - (ICD9) DIABETES WITH NEUROLOGICAL MANIFESTATIONS TYPE I [JUVENILE TYPE] UNCONTROLLED
	250.7 - (ICD9) DIABETES WITH PERIPHERAL CIRCULATORY DISORDERS
	250.70 - (ICD9) DIABETES WITH PERIPHERAL CIRCULATORY DISORDERS TYPE II OR UNSPECIFIED TYPE NOT STATED AS UNCONTROLLED
	250.71 - (ICD9) DIABETES WITH PERIPHERAL CIRCULATORY DISORDERS TYPE I [JUVENILE TYPE] NOT STATED AS UNCONTROLLED
	250.72 - (ICD9) DIABETES WITH PERIPHERAL CIRCULATORY DISORDERS TYPE II OR UNSPECIFIED TYPE UNCONTROLLED
	250.73 - (ICD9) DIABETES WITH PERIPHERAL CIRCULATORY DISORDERS TYPE I [JUVENILE TYPE] UNCONTROLLED
	250.8 - (ICD9) DIABETES WITH OTHER SPECIFIED MANIFESTATIONS
	250.80 - (ICD9) DIABETES WITH OTHER SPECIFIED MANIFESTATIONS TYPE II OR UNSPECIFIED TYPE NOT STATED AS UNCONTROLLED
	250.81 - (ICD9) DIABETES WITH OTHER SPECIFIED MANIFESTATIONS TYPE I [JUVENILE TYPE] NOT STATED AS UNCONTROLLED
	250.82 - (ICD9) DIABETES WITH OTHER SPECIFIED MANIFESTATIONS TYPE II OR UNSPECIFIED TYPE UNCONTROLLED
	250.83 - (ICD9) DIABETES WITH OTHER SPECIFIED MANIFESTATIONS TYPE I [JUVENILE TYPE] UNCONTROLLED
	250.9 - (ICD9) DIABETES WITH UNSPECIFIED COMPLICATION
	250.90 - (ICD9) DIABETES WITH UNSPECIFIED COMPLICATION TYPE II OR UNSPECIFIED TYPE NOT STATED AS UNCONTROLLED
	250.91 - (ICD9) DIABETES WITH UNSPECIFIED COMPLICATION TYPE I [JUVENILE TYPE] NOT STATED AS UNCONTROLLED
	250.92 - (ICD9) DIABETES WITH UNSPECIFIED COMPLICATION TYPE II OR UNSPECIFIED TYPE UNCONTROLLED
	250.93 - (ICD9) DIABETES WITH UNSPECIFIED COMPLICATION TYPE I [JUVENILE TYPE] UNCONTROLLED
	The occurrence of Inpatient with the following attributes:
	Diagnosis Code (Any Position) is any of: { "250", "250.0", "250.00", "250.01", "250.02", "250.03", "250.1", "250.10", "250.11", "250.12", "250.13", "250.2", "250.20", "250.21", "250.22", "250.23", "250.3", "250.30", "250.31", "250.32", "250.33", "250.4", "250.40", "250.41", "250.42", "250.43", "250.5", "250.50", "250.51", "250.52", "250.53", "250.6", "250.60", "250.61", "250.62", "250.63", "250.7…
	250 - (ICD9) DIABETES MELLITUS
	250.0 - (ICD9) DIABETES MELLITUS WITHOUT MENTION OF COMPLICATION
	250.00 - (ICD9) DIABETES MELLITUS WITHOUT MENTION OF COMPLICATION TYPE II OR UNSPECIFIED TYPE NOT STATED AS UNCONTROLLED
	250.01 - (ICD9) DIABETES MELLITUS WITHOUT MENTION OF COMPLICATION TYPE I [JUVENILE TYPE] NOT STATED AS UNCONTROLLED
	250.02 - (ICD9) DIABETES MELLITUS WITHOUT MENTION OF COMPLICATION TYPE II OR UNSPECIFIED TYPE UNCONTROLLED
	250.03 - (ICD9) DIABETES MELLITUS WITHOUT MENTION OF COMPLICATION TYPE I [JUVENILE TYPE] UNCONTROLLED
	250.1 - (ICD9) DIABETES WITH KETOACIDOSIS
	250.10 - (ICD9) DIABETES WITH KETOACIDOSIS TYPE II OR UNSPECIFIED TYPE NOT STATED AS UNCONTROLLED
	250.11 - (ICD9) DIABETES WITH KETOACIDOSIS TYPE I [JUVENILE TYPE] NOT STATED AS UNCONTROLLED
	250.12 - (ICD9) DIABETES WITH KETOACIDOSIS TYPE II OR UNSPECIFIED TYPE UNCONTROLLED
	250.13 - (ICD9) DIABETES WITH KETOACIDOSIS TYPE I [JUVENILE TYPE] UNCONTROLLED
	250.2 - (ICD9) DIABETES WITH HYPEROSMOLARITY
	250.20 - (ICD9) DIABETES WITH HYPEROSMOLARITY TYPE II OR UNSPECIFIED TYPE NOT STATED AS UNCONTROLLED
	250.21 - (ICD9) DIABETES WITH HYPEROSMOLARITY TYPE I [JUVENILE TYPE] NOT STATED AS UNCONTROLLED
	250.22 - (ICD9) DIABETES WITH HYPEROSMOLARITY TYPE II OR UNSPECIFIED TYPE UNCONTROLLED
	250.23 - (ICD9) DIABETES WITH HYPEROSMOLARITY TYPE I [JUVENILE TYPE] UNCONTROLLED
	250.3 - (ICD9) DIABETES WITH OTHER COMA
	250.30 - (ICD9) DIABETES WITH OTHER COMA TYPE II OR UNSPECIFIED TYPE NOT STATED AS UNCONTROLLED
	250.31 - (ICD9) DIABETES WITH OTHER COMA TYPE I [JUVENILE TYPE] NOT STATED AS UNCONTROLLED
	250.32 - (ICD9) DIABETES WITH OTHER COMA TYPE II OR UNSPECIFIED TYPE UNCONTROLLED
	250.33 - (ICD9) DIABETES WITH OTHER COMA TYPE I [JUVENILE TYPE] UNCONTROLLED
	250.4 - (ICD9) DIABETES WITH RENAL MANIFESTATIONS
	250.40 - (ICD9) DIABETES WITH RENAL MANIFESTATIONS TYPE II OR UNSPECIFIED TYPE NOT STATED AS UNCONTROLLED
	250.41 - (ICD9) DIABETES WITH RENAL MANIFESTATIONS TYPE I [JUVENILE TYPE] NOT STATED AS UNCONTROLLED
	250.42 - (ICD9) DIABETES WITH RENAL MANIFESTATIONS TYPE II OR UNSPECIFIED TYPE UNCONTROLLED
	250.43 - (ICD9) DIABETES WITH RENAL MANIFESTATIONS TYPE I [JUVENILE TYPE] UNCONTROLLED
	250.5 - (ICD9) DIABETES WITH OPHTHALMIC MANIFESTATIONS
	250.50 - (ICD9) DIABETES WITH OPHTHALMIC MANIFESTATIONS TYPE II OR UNSPECIFIED TYPE NOT STATED AS UNCONTROLLED
	250.51 - (ICD9) DIABETES WITH OPHTHALMIC MANIFESTATIONS TYPE I [JUVENILE TYPE] NOT STATED AS UNCONTROLLED
	250.52 - (ICD9) DIABETES WITH OPHTHALMIC MANIFESTATIONS TYPE II OR UNSPECIFIED TYPE UNCONTROLLED
	250.53 - (ICD9) DIABETES WITH OPHTHALMIC MANIFESTATIONS TYPE I [JUVENILE TYPE] UNCONTROLLED
	250.6 - (ICD9) DIABETES WITH NEUROLOGICAL MANIFESTATIONS
	250.60 - (ICD9) DIABETES WITH NEUROLOGICAL MANIFESTATIONS TYPE II OR UNSPECIFIED TYPE NOT STATED AS UNCONTROLLED
	250.61 - (ICD9) DIABETES WITH NEUROLOGICAL MANIFESTATIONS TYPE I [JUVENILE TYPE] NOT STATED AS UNCONTROLLED
	250.62 - (ICD9) DIABETES WITH NEUROLOGICAL MANIFESTATIONS TYPE II OR UNSPECIFIED TYPE UNCONTROLLED
	250.63 - (ICD9) DIABETES WITH NEUROLOGICAL MANIFESTATIONS TYPE I [JUVENILE TYPE] UNCONTROLLED
	250.7 - (ICD9) DIABETES WITH PERIPHERAL CIRCULATORY DISORDERS
	250.70 - (ICD9) DIABETES WITH PERIPHERAL CIRCULATORY DISORDERS TYPE II OR UNSPECIFIED TYPE NOT STATED AS UNCONTROLLED
	250.71 - (ICD9) DIABETES WITH PERIPHERAL CIRCULATORY DISORDERS TYPE I [JUVENILE TYPE] NOT STATED AS UNCONTROLLED
	250.72 - (ICD9) DIABETES WITH PERIPHERAL CIRCULATORY DISORDERS TYPE II OR UNSPECIFIED TYPE UNCONTROLLED
	250.73 - (ICD9) DIABETES WITH PERIPHERAL CIRCULATORY DISORDERS TYPE I [JUVENILE TYPE] UNCONTROLLED
	250.8 - (ICD9) DIABETES WITH OTHER SPECIFIED MANIFESTATIONS
	250.80 - (ICD9) DIABETES WITH OTHER SPECIFIED MANIFESTATIONS TYPE II OR UNSPECIFIED TYPE NOT STATED AS UNCONTROLLED
	250.81 - (ICD9) DIABETES WITH OTHER SPECIFIED MANIFESTATIONS TYPE I [JUVENILE TYPE] NOT STATED AS UNCONTROLLED
	250.82 - (ICD9) DIABETES WITH OTHER SPECIFIED MANIFESTATIONS TYPE II OR UNSPECIFIED TYPE UNCONTROLLED
	250.83 - (ICD9) DIABETES WITH OTHER SPECIFIED MANIFESTATIONS TYPE I [JUVENILE TYPE] UNCONTROLLED
	250.9 - (ICD9) DIABETES WITH UNSPECIFIED COMPLICATION
	250.90 - (ICD9) DIABETES WITH UNSPECIFIED COMPLICATION TYPE II OR UNSPECIFIED TYPE NOT STATED AS UNCONTROLLED
	250.91 - (ICD9) DIABETES WITH UNSPECIFIED COMPLICATION TYPE I [JUVENILE TYPE] NOT STATED AS UNCONTROLLED
	250.92 - (ICD9) DIABETES WITH UNSPECIFIED COMPLICATION TYPE II OR UNSPECIFIED TYPE UNCONTROLLED
	250.93 - (ICD9) DIABETES WITH UNSPECIFIED COMPLICATION TYPE I [JUVENILE TYPE] UNCONTROLLED
Diabetic nephropathy
This event measure was defined as occurring when any of the following criteria were met:
	The occurrence of Inpatient with the following attributes:
	Diagnosis Code (Any Position) is any of: { "250.4", "250.40", "250.41", "250.42", "250.43" }
	250.4 - (ICD9) DIABETES WITH RENAL MANIFESTATIONS
	250.40 - (ICD9) DIABETES WITH RENAL MANIFESTATIONS TYPE II OR UNSPECIFIED TYPE NOT STATED AS UNCONTROLLED
	250.41 - (ICD9) DIABETES WITH RENAL MANIFESTATIONS TYPE I [JUVENILE TYPE] NOT STATED AS UNCONTROLLED
	250.42 - (ICD9) DIABETES WITH RENAL MANIFESTATIONS TYPE II OR UNSPECIFIED TYPE UNCONTROLLED
	250.43 - (ICD9) DIABETES WITH RENAL MANIFESTATIONS TYPE I [JUVENILE TYPE] UNCONTROLLED
	The occurrence of Outpatient with the following attributes:
	Diagnosis Code (Any Position) is any of: { "250.4", "250.40", "250.41", "250.42", "250.43" }
	250.4 - (ICD9) DIABETES WITH RENAL MANIFESTATIONS
	250.40 - (ICD9) DIABETES WITH RENAL MANIFESTATIONS TYPE II OR UNSPECIFIED TYPE NOT STATED AS UNCONTROLLED
	250.41 - (ICD9) DIABETES WITH RENAL MANIFESTATIONS TYPE I [JUVENILE TYPE] NOT STATED AS UNCONTROLLED
	250.42 - (ICD9) DIABETES WITH RENAL MANIFESTATIONS TYPE II OR UNSPECIFIED TYPE UNCONTROLLED
	250.43 - (ICD9) DIABETES WITH RENAL MANIFESTATIONS TYPE I [JUVENILE TYPE] UNCONTROLLED
Drugs
This event measure was defined as occurring when any of the following criteria were met:
	The occurrence of Drug with the following attributes:
	Generic Name is any of: { "ASPIRIN", "ASPIRIN (CALCIUM CARB & MAGNESIUM BUFFERS)/PRAVASTATIN", "ASPIRIN/ACETAMINOPHEN", "ASPIRIN/ACETAMINOPHEN/CAFFEINE", "ASPIRIN/ACETAMINOPHEN/CAFFEINE/CALCIUM", "ASPIRIN/ACETAMINOPHEN/CAFFEINE/POTASSIUM", "ASPIRIN/ACETAMINOPHEN/CALCIUM CARBONATE", "ASPIRIN/ACETAMINOPHEN/MAGNESIUM/ALUMINUM HYDROXIDE/CAFFEINE", "ASPIRIN/CAFFEINE", "ASPIRIN/CAFFEINE/DIHYDROCODEINE"…
	ASPIRIN
	ASPIRIN (CALCIUM CARB & MAGNESIUM BUFFERS)/PRAVASTATIN
	ASPIRIN/ACETAMINOPHEN
	ASPIRIN/ACETAMINOPHEN/CAFFEINE
	ASPIRIN/ACETAMINOPHEN/CAFFEINE/CALCIUM
	ASPIRIN/ACETAMINOPHEN/CAFFEINE/POTASSIUM
	ASPIRIN/ACETAMINOPHEN/CALCIUM CARBONATE
	ASPIRIN/ACETAMINOPHEN/MAGNESIUM/ALUMINUM HYDROXIDE/CAFFEINE
	ASPIRIN/CAFFEINE
	ASPIRIN/CAFFEINE/DIHYDROCODEINE
	ASPIRIN/CAFFEINE/DIHYDROCODEINE BITARTRATE
	ASPIRIN/CALCIUM CARBONATE
	ASPIRIN/CALCIUM CARBONATE/MAGNESIUM
	ASPIRIN/CALCIUM CARBONATE/MAGNESIUM/ALUMINUM HYDROXIDE
	ASPIRIN/CODEINE PHOSPHATE
	ASPIRIN/DIPHENHYDRAMINE CITRATE
	ASPIRIN/DIPHENHYDRAMINE HCL
	ASPIRIN/DIPHENHYDRAMINE/SODIUM BICARBONATE/CITRIC ACID
	ASPIRIN/DIPYRIDAMOLE
	ASPIRIN/MAGNESIUM CARBONATE/DIHYDROXYALUMINUM AMINOACETATE
	ASPIRIN/MAGNESIUM HYDROXIDE/ALUMINUM HYDROXIDE
	ASPIRIN/MAGNESIUM HYDROXIDE/ALUMINUM HYDROXIDE/CAFFEINE
	ASPIRIN/MEPROBAMATE
	ASPIRIN/OMEPRAZOLE
	ASPIRIN/SALICYLAMIDE/ACETAMINOPHEN/CAFFEINE
	ASPIRIN/SALICYLAMIDE/CAFFEINE
	ASPIRIN/SODIUM BICARBONATE/CITRIC ACID
	BUTALBITAL/ASPIRIN/CAFFEINE
	CARISOPRODOL/ASPIRIN
	CARISOPRODOL/ASPIRIN/CODEINE PHOSPHATE
	CHLORPHENIRAMINE MAL/PHENYLEPHRINE/D-METHORPHAN HB/ASPIRIN
	CHLORPHENIRAMINE MALEATE/PHENYLEPHRINE BITARTRATE/ASPIRIN
	CINNAMEDRINE HCL/ASPIRIN/CAFFEINE
	CODEINE PHOSPHATE/BUTALBITAL/ASPIRIN/CAFFEINE
	CODEINE/ASPIRIN/SALICYLAMIDE/ACETAMINOPHEN/CAFFEINE
	EPHEDRINE/ASPIRIN/ACETANILIDE/CAFFEINE
	HYDROCODONE BITARTRATE/ASPIRIN
	METHOCARBAMOL/ASPIRIN
	ORPHENADRINE CITRATE/ASPIRIN/CAFFEINE
	OXYCODONE HCL/ASPIRIN
	OXYCODONE HCL/OXYCODONE TEREPHTHALATE/ASPIRIN
	OXYCODONE/ASPIRIN
	PENTAZOCINE HCL/ASPIRIN
	PHENYLEPHRINE HCL/ASPIRIN
	PHENYLPROPANOLAMINE BITARTRATE/ASPIRIN
	PHENYLPROPANOLAMINE BITARTRATE/ASPIRIN/CHLORPHENIRAMINE
	PHENYLPROPANOLAMINE HCL/ASPIRIN
	PHENYLPROPANOLAMINE HCL/ASPIRIN/CHLORPHENIRAMINE
	PHENYLPROPANOLAMINE HCL/ASPIRIN/CHLORPHENIRAMINE/CAFFEINE
	PHENYLPROPANOLAMINE HCL/ASPIRIN/DIPHENHYDRAMINE
	PROPOXYPHENE HCL/ASPIRIN/CAFFEINE
	PSEUDOEPHEDRINE HCL/ASPIRIN/CHLORPHENIRAMINE
	CLOPIDOGREL BISULFATE
	PRASUGREL HCL
	TICAGRELOR
	CELECOXIB
	DICLOFENAC EPOLAMINE
	DICLOFENAC POTASSIUM
	DICLOFENAC SODIUM
	DICLOFENAC SODIUM/CAPSICUM OLEORESIN
	DICLOFENAC SODIUM/MISOPROSTOL
	DICLOFENAC SUBMICRONIZED
	ETODOLAC
	FLURBIPROFEN
	FLURBIPROFEN SODIUM
	IBUPROFEN
	IBUPROFEN LYSINE/PF
	IBUPROFEN/DIPHENHYDRAMINE CITRATE
	IBUPROFEN/DIPHENHYDRAMINE HCL
	IBUPROFEN/FAMOTIDINE
	IBUPROFEN/OXYCODONE HCL
	IBUPROFEN/PHENYLEPHRINE HCL
	IBUPROFEN/PSEUDOEPHEDRINE HCL
	INDOMETHACIN
	INDOMETHACIN SODIUM
	KETOROLAC TROMETHAMINE
	KETOROLAC TROMETHAMINE/PF
	MELOXICAM
	MELOXICAM/IRRITANTS COUNTER-IRRITANTS COMBINATION NO.2
	NAPROXEN
	NAPROXEN SODIUM
	NAPROXEN SODIUM/DIPHENHYDRAMINE HCL
	NAPROXEN SODIUM/PSEUDOEPHEDRINE HCL
	NAPROXEN/ESOMEPRAZOLE MAGNESIUM
	PIROXICAM
	ROFECOXIB
	SULINDAC
	VALDECOXIB
	CHLORPHENIRAMINE MALEATE/PHENYLEPHRINE HCL/IBUPROFEN
	CHLORPHENIRAMINE MALEATE/PSEUDOEPHEDRINE HCL/IBUPROFEN
	HYDROCODONE/IBUPROFEN
	IBUPROFEN/CAFFEINE/VITAMINS B1, B2, B6, & B12
	IBUPROFEN/DIETARY SUPPLEMENT,MISC. CB.11
	IBUPROFEN/IRRITANTS COUNTER-IRRITANTS COMBINATION NO.2
	LANSOPRAZOLE/NAPROXEN
	NAPROXEN SODIUM/MENTHOL
	NAPROXEN/CAPSAICIN/MENTHOL
	NAPROXEN/CAPSAICIN/MENTHOL/METHYL SALICYLATE
	NAPROXEN/DIETARY SUPPLEMENT,MISC. CB.11
	NAPROXEN/IRRITANT COUNTER-IRRITANT COMBINATION NO.2
	PIROXICAM/DIETARY SUPPLEMENT,MISC. CB.11
	SALIVA COLLECTION DEVICE/IBUPROFEN
	SUMATRIPTAN SUCCINATE/NAPROXEN SODIUM
H2 receptors antagonist
This event measure was defined as occurring when any of the following criteria were met:
	The occurrence of Drug with the following attributes:
	Generic Name is any of: { "FAMOTIDINE", "FAMOTIDINE IN 0.9 % SODIUM CHLORIDE", "FAMOTIDINE IN SODIUM CHLORIDE, ISO-OSMOTIC/PF", "FAMOTIDINE/CALCIUM CARBONATE/MAGNESIUM HYDROXIDE", "FAMOTIDINE/PF", "IBUPROFEN/FAMOTIDINE", "NIZATIDINE", "CIMETIDINE", "CIMETIDINE HCL", "CIMETIDINE HCL IN 0.9 % SODIUM CHLORIDE", "RANITIDINE BISMUTH CITRATE", "RANITIDINE HCL", "RANITIDINE HCL IN 0.45 % SODIUM CHLORIDE…
	FAMOTIDINE
	FAMOTIDINE IN 0.9 % SODIUM CHLORIDE
	FAMOTIDINE IN SODIUM CHLORIDE, ISO-OSMOTIC/PF
	FAMOTIDINE/CALCIUM CARBONATE/MAGNESIUM HYDROXIDE
	FAMOTIDINE/PF
	IBUPROFEN/FAMOTIDINE
	NIZATIDINE
	CIMETIDINE
	CIMETIDINE HCL
	CIMETIDINE HCL IN 0.9 % SODIUM CHLORIDE
	RANITIDINE BISMUTH CITRATE
	RANITIDINE HCL
	RANITIDINE HCL IN 0.45 % SODIUM CHLORIDE
	RANITIDINE HCL/DIETARY SUPPLEMENT NO.17
	RANITIDINE HCL/DIETARY SUPPLEMENT NO.8
HAS-BLED score
This measure computes a score by summing over the following components:
	If the event Hypertension for has-bled score
	Occurs within 365 days, set the score to 1.0
	Otherwise, set the score to 0.0
	If the event Abnormal renal function
	Occurs within 365 days, set the score to 1.0
	Otherwise, set the score to 0.0
	If the event Abnormal liver function
	Occurs within 365 days, set the score to 1.0
	Otherwise, set the score to 0.0
	If the event Stroke
	Occurs within 365 days, set the score to 1.0
	Otherwise, set the score to 0.0
	If the event Bleeding/Anemia
	Occurs within 365 days, set the score to 1.0
	Otherwise, set the score to 0.0
	If the value of Age>65 is
	True, set the score to 1.0
	False, set the score to 0.0
	Missing, set the score to 0.0
	If the event Drugs
	Occurs within 365 days, set the score to 1.0
	Otherwise, set the score to 0.0
	If the event Alcohol
	Occurs within 365 days, set the score to 1.0
	Otherwise, set the score to 0.0
Hemorrhagic stroke
This measure was defined as matching any of the following groups:
1. New Sequence
	1.1. The occurrence of Hemorrhagic stroke IP.
2. New Sequence
	2.1. The occurrence of Hemorrhagic stroke OP; and
	2.2. The occurrence of Hemorrhagic stroke OP, starting at least one day after the start of 2.1.
The event of interest in this group is 2.2.
Heparin
This event measure was defined as occurring when any of the following criteria were met:
	The occurrence of Drug with the following attributes:
	Generic Name is any of: { "AMINO ACID 2 % NO.1 PED/DEXTROSE 10 %/CALCIUM GLUC/HEPARIN", "AMINO ACID 2.5 % NO.2 PED/DEXTROSE 10 %/CALCIUM GLUC/HEPARIN", "AMINO ACID 3 % COMB NO.2(PEDI)/D5W/CALCIUM GLUCONATE/HEPARIN", "AMINO ACID 3 % NO.2 PEDI/DEXTROSE 10 %/CALCIUM GLUC/HEPARIN", "AMINO ACID 3.5 % NO.2 PED/DEXTROSE 10 %/CALCIUM GLUC/HEPARIN", "AMINO ACID 3.5 % NO.2 PEDIATRIC/DEXTROSE 10 %/HEPARIN",…
	AMINO ACID 2 % NO.1 PED/DEXTROSE 10 %/CALCIUM GLUC/HEPARIN
	AMINO ACID 2.5 % NO.2 PED/DEXTROSE 10 %/CALCIUM GLUC/HEPARIN
	AMINO ACID 3 % COMB NO.2(PEDI)/D5W/CALCIUM GLUCONATE/HEPARIN
	AMINO ACID 3 % NO.2 PEDI/DEXTROSE 10 %/CALCIUM GLUC/HEPARIN
	AMINO ACID 3.5 % NO.2 PED/DEXTROSE 10 %/CALCIUM GLUC/HEPARIN
	AMINO ACID 3.5 % NO.2 PEDIATRIC/DEXTROSE 10 %/HEPARIN
	AMINO ACID 4 % NO.2 PEDI/DEXTROSE 10 %/CALCIUM GLUC/HEPARIN
	AMINO ACID 6 % NO.1 PEDI/DEXTROSE 10 %/CALCIUM GLUC/HEPARIN
	HEPARIN SODIUM,BEEF
	HEPARIN SODIUM,PORCINE
	HEPARIN SODIUM,PORCINE IN 0.45 % SODIUM CHLORIDE
	HEPARIN SODIUM,PORCINE IN 0.45 % SODIUM CHLORIDE/PF
	HEPARIN SODIUM,PORCINE IN 0.9 % SODIUM CHLORIDE
	HEPARIN SODIUM,PORCINE IN 0.9 % SODIUM CHLORIDE/PF
	HEPARIN SODIUM,PORCINE/DEXTROSE 5 % IN WATER
	HEPARIN SODIUM,PORCINE/DEXTROSE 5 % IN WATER/PF
	HEPARIN SODIUM,PORCINE/PF
	The occurrence of Outpatient with the following attributes:
	Procedure Code (Any Position) is any of: { "J1642", "J1644", "S9336", "S9372" }
	J1642 - (HCPCS) INJECTION, HEPARIN SODIUM, (HEPARIN LOCK FLUSH), PER 10 UNITS
	J1644 - (HCPCS) INJECTION, HEPARIN SODIUM, PER 1000 UNITS
	S9336 - (HCPCS) Home infusion therapy, continuous anticoagulant infusion therapy (e. G. Heparin), administrative services, professional pharmacy services, care coordination and all necessary supplies and equipment (drugs and nursing visits coded separately), per diem / HOME INFUSION THERAPY, CONTINUOUS ANTICOAGULANT INFUSION THERAPY (E.G. HEPARIN), ADMINISTRATIVE SERVICES, PROFESSIONAL PHARMACY S…
	S9372 - (HCPCS) Home therapy; intermittent anticoagulant injection therapy (e. G. Heparin); administrative services, professional pharmacy services, care coordination, and all necessary supplies and equipment (drugs and nursing visits coded separately), per diem (do not use this code for flushing of infusion devices with heparin to maintain patency) / HOME THERAPY; INTERMITTENT ANTICOAGULANT INJE…
	The occurrence of Inpatient Service with the following attributes:
	Procedure Code (Any Position) is any of: { "J1642", "J1644", "S9336", "S9372" }
	J1642 - (HCPCS) INJECTION, HEPARIN SODIUM, (HEPARIN LOCK FLUSH), PER 10 UNITS
	J1644 - (HCPCS) INJECTION, HEPARIN SODIUM, PER 1000 UNITS
	S9336 - (HCPCS) Home infusion therapy, continuous anticoagulant infusion therapy (e. G. Heparin), administrative services, professional pharmacy services, care coordination and all necessary supplies and equipment (drugs and nursing visits coded separately), per diem / HOME INFUSION THERAPY, CONTINUOUS ANTICOAGULANT INFUSION THERAPY (E.G. HEPARIN), ADMINISTRATIVE SERVICES, PROFESSIONAL PHARMACY S…
	S9372 - (HCPCS) Home therapy; intermittent anticoagulant injection therapy (e. G. Heparin); administrative services, professional pharmacy services, care coordination, and all necessary supplies and equipment (drugs and nursing visits coded separately), per diem (do not use this code for flushing of infusion devices with heparin to maintain patency) / HOME THERAPY; INTERMITTENT ANTICOAGULANT INJE…
Hypertension
This measure creates a logical OR of events, and identifies all occurrences of one or more specified events:
	Hypertension diagnosis codes
	Antihypertensives for cha2ds2-vasc score
Hypertension diagnosis codes
This event measure was defined as occurring when any of the following criteria were met:
	The occurrence of Inpatient with the following attributes:
	Diagnosis Code (Any Position) is any of: { "401", "401.0", "401.1", "401.9", "402", "402.0", "402.00", "402.01", "402.1", "402.10", "402.11", "402.9", "402.90", "402.91", "403", "403.0", "403.00", "403.01", "403.1", "403.10", "403.11", "403.9", "403.90", "403.91", "404", "404.0", "404.00", "404.01", "404.02", "404.03", "404.1", "404.10", "404.11", "404.12", "404.13", "404.9", "404.90", "404.91", …
	401 - (ICD9) ESSENTIAL HYPERTENSION
	401.0 - (ICD9) MALIGNANT ESSENTIAL HYPERTENSION
	401.1 - (ICD9) BENIGN ESSENTIAL HYPERTENSION
	401.9 - (ICD9) UNSPECIFIED ESSENTIAL HYPERTENSION
	402 - (ICD9) HYPERTENSIVE HEART DISEASE
	402.0 - (ICD9) MALIGNANT HYPERTENSIVE HEART DISEASE
	402.00 - (ICD9) MALIGNANT HYPERTENSIVE HEART DISEASE WITHOUT HEART FAILURE
	402.01 - (ICD9) MALIGNANT HYPERTENSIVE HEART DISEASE WITH HEART FAILURE
	402.1 - (ICD9) BENIGN HYPERTENSIVE HEART DISEASE
	402.10 - (ICD9) BENIGN HYPERTENSIVE HEART DISEASE WITHOUT HEART FAILURE
	402.11 - (ICD9) BENIGN HYPERTENSIVE HEART DISEASE WITH HEART FAILURE
	402.9 - (ICD9) UNSPECIFIED HYPERTENSIVE HEART DISEASE
	402.90 - (ICD9) UNSPECIFIED HYPERTENSIVE HEART DISEASE WITHOUT HEART FAILURE
	402.91 - (ICD9) UNSPECIFIED HYPERTENSIVE HEART DISEASE WITH HEART FAILURE
	403 - (ICD9) HYPERTENSIVE CHRONIC KIDNEY DISEASE
	403.0 - (ICD9) MALIGNANT HYPERTENSIVE KIDNEY DISEASE
	403.00 - (ICD9) HYPERTENSIVE CHRONIC KIDNEY DISEASE MALIGNANT WITH CHRONIC KIDNEY DISEASE STAGE I THROUGH STAGE IV OR UNSPECIFIED
	403.01 - (ICD9) HYPERTENSIVE CHRONIC KIDNEY DISEASE MALIGNANT WITH CHRONIC KIDNEY DISEASE STAGE V OR END STAGE RENAL DISEASE
	403.1 - (ICD9) BENIGN HYPERTENSIVE KIDNEY DISEASE
	403.10 - (ICD9) HYPERTENSIVE KIDNEY DISEASE BENIGN WITH CHRONIC KIDNEY DISEASE STAGE I THROUGH STAGE IV OR UNSPECIFIED
	403.11 - (ICD9) HYPERTENSIVE KIDNEY DISEASE BENIGN WITH CHRONIC KIDNEY DISEASE STAGE V OR END STAGE RENAL DISEASE
	403.9 - (ICD9) UNSPECIFIED HYPERTENSIVE KIDNEY DISEASE
	403.90 - (ICD9) HYPERTENSIVE CHRONIC KIDNEY DISEASE UNSPECIFIED WITH CHRONIC KIDNEY DISEASE STAGE I THROUGH STAGE IV OR UNSPECIFIED
	403.91 - (ICD9) HYPERTENSIVE CHRONIC KIDNEY DISEASE UNSPECIFIED WITH CHRONIC KIDNEY DISEASE STAGE V OR END STAGE RENAL DISEASE
	404 - (ICD9) HYPERTENSIVE HEART AND CHRONIC KIDNEY DISEASE
	404.0 - (ICD9) MALIGNANT HYPERTENSIVE HEART AND KIDNEY DISEASE
	404.00 - (ICD9) HYPERTENSIVE HEART AND CHRONIC KIDNEY DISEASE MALIGNANT WITHOUT HEART FAILURE WITH CHRONIC KIDNEY DISEASE STAGE I THROUGH STAGE IV OR UNSPECIFIED
	404.01 - (ICD9) HYPERTENSIVE HEART AND CHRONIC KIDNEY DISEASE MALIGNANT WITH HEART FAILURE WITH CHRONIC KIDNEY DISEASE STAGE I THROUGH STAGE IV OR UNSPECIFIED
	404.02 - (ICD9) HYPERTENSIVE HEART AND CHRONIC KIDNEY DISEASE MALIGNANT WITHOUT HEART FAILURE WITH CHRONIC KIDNEY DISEASE STAGE V OR END STAGE RENAL DISEASE
	404.03 - (ICD9) HYPERTENSIVE HEART AND CHRONIC KIDNEY DISEASE MALIGNANT WITH HEART FAILURE WITH CHRONIC KIDNEY DISEASE STAGE V OR END STAGE RENAL DISEASE
	404.1 - (ICD9) BENIGN HYPERTENSIVE HEART AND KIDNEY DISEASE
	404.10 - (ICD9) HYPERTENSIVE HEART AND CHRONIC KIDNEY DISEASE BENIGN WITHOUT HEART FAILURE WITH CHRONIC KIDNEY DISEASE STAGE I THROUGH STAGE IV OR UNSPECIFIED
	404.11 - (ICD9) HYPERTENSIVE HEART AND CHRONIC KIDNEY DISEASE BENIGN WITH HEART FAILURE WITH CHRONIC KIDNEY DISEASE STAGE I THROUGH STAGE IV OR UNSPECIFIED
	404.12 - (ICD9) HYPERTENSIVE HEART AND CHRONIC KIDNEY DISEASE BENIGN WITHOUT HEART FAILURE WITH CHRONIC KIDNEY DISEASE STAGE V OR END STAGE RENAL DISEASE
	404.13 - (ICD9) HYPERTENSIVE HEART AND CHRONIC KIDNEY DISEASE BENIGN WITH HEART FAILURE WITH CHRONIC KIDNEY DISEASE STAGE V OR END STAGE RENAL DISEASE
	404.9 - (ICD9) UNSPECIFIED HYPERTENSIVE HEART AND KIDNEY DISEASE
	404.90 - (ICD9) HYPERTENSIVE HEART AND CHRONIC KIDNEY DISEASE UNSPECIFIED WITHOUT HEART FAILURE WITH CHRONIC KIDNEY DISEASE STAGE I THROUGH STAGE IV OR UNSPECIFIED
	404.91 - (ICD9) HYPERTENSIVE HEART AND CHRONIC KIDNEY DISEASE UNSPECIFIED WITH HEART FAILURE WITH CHRONIC KIDNEY DISEASE STAGE I THROUGH STAGE IV OR UNSPECIFIED
	404.92 - (ICD9) HYPERTENSIVE HEART AND CHRONIC KIDNEY DISEASE UNSPECIFIED WITHOUT HEART FAILURE WITH CHRONIC KIDNEY DISEASE STAGE V OR END STAGE RENAL DISEASE
	404.93 - (ICD9) HYPERTENSIVE HEART AND CHRONIC KIDNEY DISEASE UNSPECIFIED WITH HEART FAILURE WITH CHRONIC KIDNEY DISEASE STAGE V OR END STAGE RENAL DISEASE
	405 - (ICD9) SECONDARY HYPERTENSION
	405.0 - (ICD9) MALIGNANT SECONDARY HYPERTENSION
	405.01 - (ICD9) MALIGNANT RENOVASCULAR HYPERTENSION
	405.09 - (ICD9) OTHER MALIGNANT SECONDARY HYPERTENSION
	405.1 - (ICD9) BENIGN SECONDARY HYPERTENSION
	405.11 - (ICD9) BENIGN RENOVASCULAR HYPERTENSION
	405.19 - (ICD9) OTHER BENIGN SECONDARY HYPERTENSION
	405.9 - (ICD9) UNSPECIFIED SECONDARY HYPERTENSION
	405.91 - (ICD9) UNSPECIFIED RENOVASCULAR HYPERTENSION
	405.99 - (ICD9) OTHER UNSPECIFIED SECONDARY HYPERTENSION
	The occurrence of Outpatient with the following attributes:
	Diagnosis Code (Any Position) is any of: { "401", "401.0", "401.1", "401.9", "402", "402.0", "402.00", "402.01", "402.1", "402.10", "402.11", "402.9", "402.90", "402.91", "403", "403.0", "403.00", "403.01", "403.1", "403.10", "403.11", "403.9", "403.90", "403.91", "404", "404.0", "404.00", "404.01", "404.02", "404.03", "404.1", "404.10", "404.11", "404.12", "404.13", "404.9", "404.90", "404.91", …
	401 - (ICD9) ESSENTIAL HYPERTENSION
	401.0 - (ICD9) MALIGNANT ESSENTIAL HYPERTENSION
	401.1 - (ICD9) BENIGN ESSENTIAL HYPERTENSION
	401.9 - (ICD9) UNSPECIFIED ESSENTIAL HYPERTENSION
	402 - (ICD9) HYPERTENSIVE HEART DISEASE
	402.0 - (ICD9) MALIGNANT HYPERTENSIVE HEART DISEASE
	402.00 - (ICD9) MALIGNANT HYPERTENSIVE HEART DISEASE WITHOUT HEART FAILURE
	402.01 - (ICD9) MALIGNANT HYPERTENSIVE HEART DISEASE WITH HEART FAILURE
	402.1 - (ICD9) BENIGN HYPERTENSIVE HEART DISEASE
	402.10 - (ICD9) BENIGN HYPERTENSIVE HEART DISEASE WITHOUT HEART FAILURE
	402.11 - (ICD9) BENIGN HYPERTENSIVE HEART DISEASE WITH HEART FAILURE
	402.9 - (ICD9) UNSPECIFIED HYPERTENSIVE HEART DISEASE
	402.90 - (ICD9) UNSPECIFIED HYPERTENSIVE HEART DISEASE WITHOUT HEART FAILURE
	402.91 - (ICD9) UNSPECIFIED HYPERTENSIVE HEART DISEASE WITH HEART FAILURE
	403 - (ICD9) HYPERTENSIVE CHRONIC KIDNEY DISEASE
	403.0 - (ICD9) MALIGNANT HYPERTENSIVE KIDNEY DISEASE
	403.00 - (ICD9) HYPERTENSIVE CHRONIC KIDNEY DISEASE MALIGNANT WITH CHRONIC KIDNEY DISEASE STAGE I THROUGH STAGE IV OR UNSPECIFIED
	403.01 - (ICD9) HYPERTENSIVE CHRONIC KIDNEY DISEASE MALIGNANT WITH CHRONIC KIDNEY DISEASE STAGE V OR END STAGE RENAL DISEASE
	403.1 - (ICD9) BENIGN HYPERTENSIVE KIDNEY DISEASE
	403.10 - (ICD9) HYPERTENSIVE KIDNEY DISEASE BENIGN WITH CHRONIC KIDNEY DISEASE STAGE I THROUGH STAGE IV OR UNSPECIFIED
	403.11 - (ICD9) HYPERTENSIVE KIDNEY DISEASE BENIGN WITH CHRONIC KIDNEY DISEASE STAGE V OR END STAGE RENAL DISEASE
	403.9 - (ICD9) UNSPECIFIED HYPERTENSIVE KIDNEY DISEASE
	403.90 - (ICD9) HYPERTENSIVE CHRONIC KIDNEY DISEASE UNSPECIFIED WITH CHRONIC KIDNEY DISEASE STAGE I THROUGH STAGE IV OR UNSPECIFIED
	403.91 - (ICD9) HYPERTENSIVE CHRONIC KIDNEY DISEASE UNSPECIFIED WITH CHRONIC KIDNEY DISEASE STAGE V OR END STAGE RENAL DISEASE
	404 - (ICD9) HYPERTENSIVE HEART AND CHRONIC KIDNEY DISEASE
	404.0 - (ICD9) MALIGNANT HYPERTENSIVE HEART AND KIDNEY DISEASE
	404.00 - (ICD9) HYPERTENSIVE HEART AND CHRONIC KIDNEY DISEASE MALIGNANT WITHOUT HEART FAILURE WITH CHRONIC KIDNEY DISEASE STAGE I THROUGH STAGE IV OR UNSPECIFIED
	404.01 - (ICD9) HYPERTENSIVE HEART AND CHRONIC KIDNEY DISEASE MALIGNANT WITH HEART FAILURE WITH CHRONIC KIDNEY DISEASE STAGE I THROUGH STAGE IV OR UNSPECIFIED
	404.02 - (ICD9) HYPERTENSIVE HEART AND CHRONIC KIDNEY DISEASE MALIGNANT WITHOUT HEART FAILURE WITH CHRONIC KIDNEY DISEASE STAGE V OR END STAGE RENAL DISEASE
	404.03 - (ICD9) HYPERTENSIVE HEART AND CHRONIC KIDNEY DISEASE MALIGNANT WITH HEART FAILURE WITH CHRONIC KIDNEY DISEASE STAGE V OR END STAGE RENAL DISEASE
	404.1 - (ICD9) BENIGN HYPERTENSIVE HEART AND KIDNEY DISEASE
	404.10 - (ICD9) HYPERTENSIVE HEART AND CHRONIC KIDNEY DISEASE BENIGN WITHOUT HEART FAILURE WITH CHRONIC KIDNEY DISEASE STAGE I THROUGH STAGE IV OR UNSPECIFIED
	404.11 - (ICD9) HYPERTENSIVE HEART AND CHRONIC KIDNEY DISEASE BENIGN WITH HEART FAILURE WITH CHRONIC KIDNEY DISEASE STAGE I THROUGH STAGE IV OR UNSPECIFIED
	404.12 - (ICD9) HYPERTENSIVE HEART AND CHRONIC KIDNEY DISEASE BENIGN WITHOUT HEART FAILURE WITH CHRONIC KIDNEY DISEASE STAGE V OR END STAGE RENAL DISEASE
	404.13 - (ICD9) HYPERTENSIVE HEART AND CHRONIC KIDNEY DISEASE BENIGN WITH HEART FAILURE WITH CHRONIC KIDNEY DISEASE STAGE V OR END STAGE RENAL DISEASE
	404.9 - (ICD9) UNSPECIFIED HYPERTENSIVE HEART AND KIDNEY DISEASE
	404.90 - (ICD9) HYPERTENSIVE HEART AND CHRONIC KIDNEY DISEASE UNSPECIFIED WITHOUT HEART FAILURE WITH CHRONIC KIDNEY DISEASE STAGE I THROUGH STAGE IV OR UNSPECIFIED
	404.91 - (ICD9) HYPERTENSIVE HEART AND CHRONIC KIDNEY DISEASE UNSPECIFIED WITH HEART FAILURE WITH CHRONIC KIDNEY DISEASE STAGE I THROUGH STAGE IV OR UNSPECIFIED
	404.92 - (ICD9) HYPERTENSIVE HEART AND CHRONIC KIDNEY DISEASE UNSPECIFIED WITHOUT HEART FAILURE WITH CHRONIC KIDNEY DISEASE STAGE V OR END STAGE RENAL DISEASE
	404.93 - (ICD9) HYPERTENSIVE HEART AND CHRONIC KIDNEY DISEASE UNSPECIFIED WITH HEART FAILURE WITH CHRONIC KIDNEY DISEASE STAGE V OR END STAGE RENAL DISEASE
	405 - (ICD9) SECONDARY HYPERTENSION
	405.0 - (ICD9) MALIGNANT SECONDARY HYPERTENSION
	405.01 - (ICD9) MALIGNANT RENOVASCULAR HYPERTENSION
	405.09 - (ICD9) OTHER MALIGNANT SECONDARY HYPERTENSION
	405.1 - (ICD9) BENIGN SECONDARY HYPERTENSION
	405.11 - (ICD9) BENIGN RENOVASCULAR HYPERTENSION
	405.19 - (ICD9) OTHER BENIGN SECONDARY HYPERTENSION
	405.9 - (ICD9) UNSPECIFIED SECONDARY HYPERTENSION
	405.91 - (ICD9) UNSPECIFIED RENOVASCULAR HYPERTENSION
	405.99 - (ICD9) OTHER UNSPECIFIED SECONDARY HYPERTENSION
Hypertension for cha2ds2-vasc score
This measure creates a logical OR of events, and identifies all occurrences of one or more specified events:
	Hypertension diagnosis codes
	Antihypertensives for cha2ds2-vasc score
Hypertension for chads2 score
This measure creates a logical OR of events, and identifies all occurrences of one or more specified events:
	Hypertension diagnosis codes
	Antihypertensives for cha2ds2-vasc score
Hypertension for has-bled score
This measure creates a logical OR of events, and identifies all occurrences of one or more specified events:
	Hypertension diagnosis codes
	Antihypertensives for cha2ds2-vasc score
Hypertensive nephropathy
This event measure was defined as occurring when any of the following criteria were met:
	The occurrence of Inpatient with the following attributes:
	Diagnosis Code (Any Position) is any of: { "403", "403.0", "403.00", "403.01", "403.1", "403.10", "403.11", "403.9", "403.90", "403.91", "404", "404.0", "404.00", "404.01", "404.02", "404.03", "404.1", "404.10", "404.11", "404.12", "404.13", "404.9", "404.90", "404.91", "404.92", "404.93" }
	403 - (ICD9) HYPERTENSIVE CHRONIC KIDNEY DISEASE
	403.0 - (ICD9) MALIGNANT HYPERTENSIVE KIDNEY DISEASE
	403.00 - (ICD9) HYPERTENSIVE CHRONIC KIDNEY DISEASE MALIGNANT WITH CHRONIC KIDNEY DISEASE STAGE I THROUGH STAGE IV OR UNSPECIFIED
	403.01 - (ICD9) HYPERTENSIVE CHRONIC KIDNEY DISEASE MALIGNANT WITH CHRONIC KIDNEY DISEASE STAGE V OR END STAGE RENAL DISEASE
	403.1 - (ICD9) BENIGN HYPERTENSIVE KIDNEY DISEASE
	403.10 - (ICD9) HYPERTENSIVE KIDNEY DISEASE BENIGN WITH CHRONIC KIDNEY DISEASE STAGE I THROUGH STAGE IV OR UNSPECIFIED
	403.11 - (ICD9) HYPERTENSIVE KIDNEY DISEASE BENIGN WITH CHRONIC KIDNEY DISEASE STAGE V OR END STAGE RENAL DISEASE
	403.9 - (ICD9) UNSPECIFIED HYPERTENSIVE KIDNEY DISEASE
	403.90 - (ICD9) HYPERTENSIVE CHRONIC KIDNEY DISEASE UNSPECIFIED WITH CHRONIC KIDNEY DISEASE STAGE I THROUGH STAGE IV OR UNSPECIFIED
	403.91 - (ICD9) HYPERTENSIVE CHRONIC KIDNEY DISEASE UNSPECIFIED WITH CHRONIC KIDNEY DISEASE STAGE V OR END STAGE RENAL DISEASE
	404 - (ICD9) HYPERTENSIVE HEART AND CHRONIC KIDNEY DISEASE
	404.0 - (ICD9) MALIGNANT HYPERTENSIVE HEART AND KIDNEY DISEASE
	404.00 - (ICD9) HYPERTENSIVE HEART AND CHRONIC KIDNEY DISEASE MALIGNANT WITHOUT HEART FAILURE WITH CHRONIC KIDNEY DISEASE STAGE I THROUGH STAGE IV OR UNSPECIFIED
	404.01 - (ICD9) HYPERTENSIVE HEART AND CHRONIC KIDNEY DISEASE MALIGNANT WITH HEART FAILURE WITH CHRONIC KIDNEY DISEASE STAGE I THROUGH STAGE IV OR UNSPECIFIED
	404.02 - (ICD9) HYPERTENSIVE HEART AND CHRONIC KIDNEY DISEASE MALIGNANT WITHOUT HEART FAILURE WITH CHRONIC KIDNEY DISEASE STAGE V OR END STAGE RENAL DISEASE
	404.03 - (ICD9) HYPERTENSIVE HEART AND CHRONIC KIDNEY DISEASE MALIGNANT WITH HEART FAILURE WITH CHRONIC KIDNEY DISEASE STAGE V OR END STAGE RENAL DISEASE
	404.1 - (ICD9) BENIGN HYPERTENSIVE HEART AND KIDNEY DISEASE
	404.10 - (ICD9) HYPERTENSIVE HEART AND CHRONIC KIDNEY DISEASE BENIGN WITHOUT HEART FAILURE WITH CHRONIC KIDNEY DISEASE STAGE I THROUGH STAGE IV OR UNSPECIFIED
	404.11 - (ICD9) HYPERTENSIVE HEART AND CHRONIC KIDNEY DISEASE BENIGN WITH HEART FAILURE WITH CHRONIC KIDNEY DISEASE STAGE I THROUGH STAGE IV OR UNSPECIFIED
	404.12 - (ICD9) HYPERTENSIVE HEART AND CHRONIC KIDNEY DISEASE BENIGN WITHOUT HEART FAILURE WITH CHRONIC KIDNEY DISEASE STAGE V OR END STAGE RENAL DISEASE
	404.13 - (ICD9) HYPERTENSIVE HEART AND CHRONIC KIDNEY DISEASE BENIGN WITH HEART FAILURE WITH CHRONIC KIDNEY DISEASE STAGE V OR END STAGE RENAL DISEASE
	404.9 - (ICD9) UNSPECIFIED HYPERTENSIVE HEART AND KIDNEY DISEASE
	404.90 - (ICD9) HYPERTENSIVE HEART AND CHRONIC KIDNEY DISEASE UNSPECIFIED WITHOUT HEART FAILURE WITH CHRONIC KIDNEY DISEASE STAGE I THROUGH STAGE IV OR UNSPECIFIED
	404.91 - (ICD9) HYPERTENSIVE HEART AND CHRONIC KIDNEY DISEASE UNSPECIFIED WITH HEART FAILURE WITH CHRONIC KIDNEY DISEASE STAGE I THROUGH STAGE IV OR UNSPECIFIED
	404.92 - (ICD9) HYPERTENSIVE HEART AND CHRONIC KIDNEY DISEASE UNSPECIFIED WITHOUT HEART FAILURE WITH CHRONIC KIDNEY DISEASE STAGE V OR END STAGE RENAL DISEASE
	404.93 - (ICD9) HYPERTENSIVE HEART AND CHRONIC KIDNEY DISEASE UNSPECIFIED WITH HEART FAILURE WITH CHRONIC KIDNEY DISEASE STAGE V OR END STAGE RENAL DISEASE
	The occurrence of Outpatient with the following attributes:
	Diagnosis Code (Any Position) is any of: { "403", "403.0", "403.00", "403.01", "403.1", "403.10", "403.11", "403.9", "403.90", "403.91", "404", "404.0", "404.00", "404.01", "404.02", "404.03", "404.1", "404.10", "404.11", "404.12", "404.13", "404.9", "404.90", "404.91", "404.92", "404.93" }
	403 - (ICD9) HYPERTENSIVE CHRONIC KIDNEY DISEASE
	403.0 - (ICD9) MALIGNANT HYPERTENSIVE KIDNEY DISEASE
	403.00 - (ICD9) HYPERTENSIVE CHRONIC KIDNEY DISEASE MALIGNANT WITH CHRONIC KIDNEY DISEASE STAGE I THROUGH STAGE IV OR UNSPECIFIED
	403.01 - (ICD9) HYPERTENSIVE CHRONIC KIDNEY DISEASE MALIGNANT WITH CHRONIC KIDNEY DISEASE STAGE V OR END STAGE RENAL DISEASE
	403.1 - (ICD9) BENIGN HYPERTENSIVE KIDNEY DISEASE
	403.10 - (ICD9) HYPERTENSIVE KIDNEY DISEASE BENIGN WITH CHRONIC KIDNEY DISEASE STAGE I THROUGH STAGE IV OR UNSPECIFIED
	403.11 - (ICD9) HYPERTENSIVE KIDNEY DISEASE BENIGN WITH CHRONIC KIDNEY DISEASE STAGE V OR END STAGE RENAL DISEASE
	403.9 - (ICD9) UNSPECIFIED HYPERTENSIVE KIDNEY DISEASE
	403.90 - (ICD9) HYPERTENSIVE CHRONIC KIDNEY DISEASE UNSPECIFIED WITH CHRONIC KIDNEY DISEASE STAGE I THROUGH STAGE IV OR UNSPECIFIED
	403.91 - (ICD9) HYPERTENSIVE CHRONIC KIDNEY DISEASE UNSPECIFIED WITH CHRONIC KIDNEY DISEASE STAGE V OR END STAGE RENAL DISEASE
	404 - (ICD9) HYPERTENSIVE HEART AND CHRONIC KIDNEY DISEASE
	404.0 - (ICD9) MALIGNANT HYPERTENSIVE HEART AND KIDNEY DISEASE
	404.00 - (ICD9) HYPERTENSIVE HEART AND CHRONIC KIDNEY DISEASE MALIGNANT WITHOUT HEART FAILURE WITH CHRONIC KIDNEY DISEASE STAGE I THROUGH STAGE IV OR UNSPECIFIED
	404.01 - (ICD9) HYPERTENSIVE HEART AND CHRONIC KIDNEY DISEASE MALIGNANT WITH HEART FAILURE WITH CHRONIC KIDNEY DISEASE STAGE I THROUGH STAGE IV OR UNSPECIFIED
	404.02 - (ICD9) HYPERTENSIVE HEART AND CHRONIC KIDNEY DISEASE MALIGNANT WITHOUT HEART FAILURE WITH CHRONIC KIDNEY DISEASE STAGE V OR END STAGE RENAL DISEASE
	404.03 - (ICD9) HYPERTENSIVE HEART AND CHRONIC KIDNEY DISEASE MALIGNANT WITH HEART FAILURE WITH CHRONIC KIDNEY DISEASE STAGE V OR END STAGE RENAL DISEASE
	404.1 - (ICD9) BENIGN HYPERTENSIVE HEART AND KIDNEY DISEASE
	404.10 - (ICD9) HYPERTENSIVE HEART AND CHRONIC KIDNEY DISEASE BENIGN WITHOUT HEART FAILURE WITH CHRONIC KIDNEY DISEASE STAGE I THROUGH STAGE IV OR UNSPECIFIED
	404.11 - (ICD9) HYPERTENSIVE HEART AND CHRONIC KIDNEY DISEASE BENIGN WITH HEART FAILURE WITH CHRONIC KIDNEY DISEASE STAGE I THROUGH STAGE IV OR UNSPECIFIED
	404.12 - (ICD9) HYPERTENSIVE HEART AND CHRONIC KIDNEY DISEASE BENIGN WITHOUT HEART FAILURE WITH CHRONIC KIDNEY DISEASE STAGE V OR END STAGE RENAL DISEASE
	404.13 - (ICD9) HYPERTENSIVE HEART AND CHRONIC KIDNEY DISEASE BENIGN WITH HEART FAILURE WITH CHRONIC KIDNEY DISEASE STAGE V OR END STAGE RENAL DISEASE
	404.9 - (ICD9) UNSPECIFIED HYPERTENSIVE HEART AND KIDNEY DISEASE
	404.90 - (ICD9) HYPERTENSIVE HEART AND CHRONIC KIDNEY DISEASE UNSPECIFIED WITHOUT HEART FAILURE WITH CHRONIC KIDNEY DISEASE STAGE I THROUGH STAGE IV OR UNSPECIFIED
	404.91 - (ICD9) HYPERTENSIVE HEART AND CHRONIC KIDNEY DISEASE UNSPECIFIED WITH HEART FAILURE WITH CHRONIC KIDNEY DISEASE STAGE I THROUGH STAGE IV OR UNSPECIFIED
	404.92 - (ICD9) HYPERTENSIVE HEART AND CHRONIC KIDNEY DISEASE UNSPECIFIED WITHOUT HEART FAILURE WITH CHRONIC KIDNEY DISEASE STAGE V OR END STAGE RENAL DISEASE
	404.93 - (ICD9) HYPERTENSIVE HEART AND CHRONIC KIDNEY DISEASE UNSPECIFIED WITH HEART FAILURE WITH CHRONIC KIDNEY DISEASE STAGE V OR END STAGE RENAL DISEASE
INR tests
This event measure was defined as occurring when any of the following criteria were met:
	The occurrence of Outpatient with the following attributes:
	Procedure Code (Any Position) is any of: { "85610" }
	85610 - (HCPCS) Prothrombin time / Prothrombin time;
	The occurrence of Inpatient Service with the following attributes:
	Procedure Code (Any Position) is any of: { "85610" }
	85610 - (HCPCS) Prothrombin time / Prothrombin time;
Intracranial bleeding
This measure was defined as matching any of the following groups:
1. New Sequence
	1.1. The occurrence of Intracrarnial bleeding IP.
2. New Sequence
	2.1. The occurrence of Intracranial bleeding OP; and
	2.2. The occurrence of Intracranial bleeding OP, starting at least one day after the start of 2.1.
The event of interest in this group is 2.2.
Ischemic stroke
This measure was defined as matching any of the following groups:
1. New Sequence
	1.1. The occurrence of Ischemic stroke IP.
2. New Sequence
	2.1. The occurrence of Ischemic stroke OP; and
	2.2. The occurrence of Ischemic stroke OP, starting at least one day after the start of 2.1.
The event of interest in this group is 2.2.
Lab tests
This event measure was defined as occurring when any of the following criteria were met:
	The occurrence of Outpatient with the following attributes:
	Procedure Code (Any Position) is any of: { "80047", "80048", "80049", "80050", "80051", "80053", "80054", "80055", "80058", "80059", "80061", "80069", "80072", "80074", "80076", "81000", "81001", "81002", "81003", "81005", "81007", "81015", "81020", "81025", "81050", "81099", "82000", "82003", "82009", "82010", "82013", "82016", "82017", "82024", "82030", "82040", "82042", "82043", "82044", "8204…
	80047 - (HCPCS) Basic metabolic panel (Calcium, ionized) This panel must include the following: Calcium, ionized (82330) Carbon dioxide (82374) Chloride (82435) Creatinine (82565) Glucose (82947) Potassium (84132) Sodium (84295) Urea Nitrogen (BUN) (84520) / Basic metabolic panel (Calcium, ionized) This panel must include the following: Calcium, ionized (82330) Carbon dioxide (bicarbonate) (82374…
	80048 - (HCPCS) Basic metabolic panel (Calcium, total) This panel must include the following: Calcium (82310) Carbon dioxide (82374) Chloride (82435) Creatinine (82565) Glucose (82947) Potassium (84132) Sodium (84295) Urea nitrogen (BUN) (84520) / Basic metabolic panel (Calcium, total) This panel must include the following: Calcium, total (82310) Carbon dioxide (bicarbonate) (82374) Chloride (824…
	80049
	80050 - (HCPCS) General health panel This panel must include the following: Comprehensive metabolic panel (80053) Blood count, complete (CBC), automated and automated differential WBC count (85025 or 85027 and 85004) OR Blood count, complete (CBC), automated (85027) and appropriate manual differential WBC count (85007 or 85009) Thyroid stimulating hormone (TSH) (84443) / General health panel This…
	80051 - (HCPCS) Electrolyte panel This panel must include the following: Carbon dioxide (82374) Chloride (82435) Potassium (84132) Sodium (84295) / Electrolyte panel This panel must include the following: Carbon dioxide (82374), Chloride (82435), Potassium (84132), Sodium (84295) / Electrolyte panel This panel must include the following: Carbon dioxide (bicarbonate) (82374) Chloride (82435) Potas…
	80053 - (HCPCS) Comprehensive metabolic panel This panel must include the following: Albumin (82040) Bilirubin, total (82247) Calcium (82310) Carbon dioxide (bicarbonate) (82374) Chloride (82435) Creatinine (82565) Glucose (82947) Phosphatase, alkaline (84075) Potassium (84132) Protein, total (84155) Sodium (84295) Transferase, alanine amino (ALT) (SGPT) (84460) Transferase, aspartate amino (AST)…
	80054
	80055 - (HCPCS) Obstetric panel This panel must include the following: Blood count, complete (CBC), automated and automated differential WBC count (85025 or 85027 and 85004) OR Blood count, complete (CBC), automated (85027) and appropriate manual differential WBC count (85007 or 85009) Hepatitis B surface antigen (HBsAg) (87340) Antibody, rubella (86762) Syphilis test, non-treponemal antibody; qu…
	80058 - (HCPCS) Descriptor not available
	80059 - (HCPCS) Descriptor not available
	80061 - (HCPCS) Lipid panel This panel must include the following: Cholesterol, serum, total (82465) Lipoprotein, direct measurement, high density cholesterol (HDL cholesterol) (83718) Triglycerides (84478) / Lipid panel This panel must include the following: Cholesterol, serum, total (82465), Lipoprotein, direct measurement, high density cholesterol (HDL cholesterol) (83718), Triglycerides (8447…
	80069 - (HCPCS) Renal function panel This panel must include the following: Albumin (82040) Calcium (82310) Carbon dioxide (bicarbonate) (82374) Chloride (82435) Creatinine (82565) Glucose (82947) Phosphorus inorganic (phosphate) (84100) Potassium (84132) Sodium (84295) Urea nitrogen (BUN) (84520) / Renal function panel This panel must include the following: Albumin (82040) Calcium, total (82310)…
	80072 - (HCPCS) Arthritis panel This panel must include the following: Uric acid, blood, chemical (84550) Sedimentation rate, erythrocyte, non-automated (85651) Fluorescent noninfectious agent, screen, each antibody (86255) Rheumatoid factor, qualitative (86430)
	80074 - (HCPCS) Acute hepatitis panel This panel must include the following: Hepatitis A antibody (HAAb), IgM antibody (86709) Hepatitis B core antibody (HBcAb), IgM antibody (86705) Hepatitis B surface antigen (HBsAg) (87340) Hepatitis C antibody (86803) / Acute hepatitis panel This panel must include the following: Hepatitis A antibody (HAAb), IgM antibody (86709), Hepatitis B core antibody (HB…
	80076 - (HCPCS) Hepatic function panel This panel must include the following: Albumin (82040) Bilirubin, total (82247) Bilirubin, direct (82248) Phosphatase, alkaline (84075) Protein, total (84155) Transferase, alanine amino (ALT) (SGPT) (84460) Transferase, aspartate amino (AST) (SGOT) (84450) / Hepatic function panel This panel must include the following: Albumin (82040), Bilirubin, total (8224…
	81000 - (HCPCS) Urinalysis, by dip stick or tablet reagent for bilirubin, glucose, hemoglobin, ketones, leukocytes, nitrite, pH, protein, specific gravity, urobilinogen, any number of these constituents; non-automated, with micros
	81001 - (HCPCS) Urinalysis, by dip stick or tablet reagent for bilirubin, glucose, hemoglobin, ketones, leukocytes, nitrite, pH, protein, specific gravity, urobilinogen, any number of these constituents; automated, with micros
	81002 - (HCPCS) Urinalysis, by dip stick or tablet reagent for bilirubin, glucose, hemoglobin, ketones, leukocytes, nitrite, pH, protein, specific gravity, urobilinogen, any number of these constituents; non-automated, without micros
	81003 - (HCPCS) Urinalysis, by dip stick or tablet reagent for bilirubin, glucose, hemoglobin, ketones, leukocytes, nitrite, pH, protein, specific gravity, urobilinogen, any number of these constituents; automated, without micros
	81005 - (HCPCS) Urinalysis; qualitative or semiquantitative, except immunoassays
	81007 - (HCPCS) Urinalysis; bacteriuria screen, by non-culture technique, commercial kit (specify type) / Urinalysis; bacteriuria screen, except by culture or dipstick
	81015 - (HCPCS) Urinalysis; microscopic only
	81020 - (HCPCS) Urinalysis; 2 or 3 glass test / Urinalysis; two or three glass test
	81025 - (HCPCS) Urine pregnancy test, by visual color comparison methods
	81050 - (HCPCS) Volume measurement for timed collection, each
	81099 - (HCPCS) Unlisted urinalysis procedure
	82000 - (HCPCS) Acetaldehyde, blood
	82003 - (HCPCS) Acetaminophen
	82009 - (HCPCS) Acetone or other ketone bodies, serum; qualitative / Ketone body(s) (eg, acetone, acetoacetic acid, beta-hydroxybutyrate); qualitative
	82010 - (HCPCS) Acetone or other ketone bodies, serum; quantitative / Ketone body(s) (eg, acetone, acetoacetic acid, beta-hydroxybutyrate); quantitative
	82013 - (HCPCS) Acetylcholinesterase
	82016 - (HCPCS) Acylcarnitines; qualitative, each specimen
	82017 - (HCPCS) Acylcarnitines; quantitative, each specimen
	82024 - (HCPCS) Adrenocorticotropic hormone (ACTH)
	82030 - (HCPCS) Adenosine, 5-monophosphate, cyclic (cyclic AMP)
	82040 - (HCPCS) Albumin; serum / Albumin; serum, plasma or whole blood
	82042 - (HCPCS) Albumin; urine or other source, quantitative, each specimen / Albumin; urine, quantitative
	82043 - (HCPCS) Albumin; urine, microalbumin, quantitative
	82044 - (HCPCS) Albumin; urine, microalbumin, semiquantitative (eg, reagent strip assay)
	82045 - (HCPCS) Albumin; ischemia modified
	82055 - (HCPCS) Alcohol (ethanol); any specimen except breath
	82075 - (HCPCS) Alcohol (ethanol), breath / Alcohol (ethanol); breath
	82085 - (HCPCS) Aldolase
	82088 - (HCPCS) Aldosterone
	82101 - (HCPCS) Alkaloids, urine, quantitative
	82103 - (HCPCS) Alpha-1-antitrypsin; total
	82104 - (HCPCS) Alpha-1-antitrypsin; phenotype
	82105 - (HCPCS) Alpha-fetoprotein (AFP); serum / Alpha-fetoprotein; serum
	82106 - (HCPCS) Alpha-fetoprotein (AFP); amniotic fluid / Alpha-fetoprotein; amniotic fluid
	82107 - (HCPCS) Alpha-fetoprotein (AFP); AFP-L3 fraction isoform and total AFP (including ratio)
	82108 - (HCPCS) Aluminum
	82120 - (HCPCS) Amines, vaginal fluid, qualitative
	82127 - (HCPCS) Amino acids; single, qualitative, each specimen
	82128 - (HCPCS) Amino acids; multiple, qualitative, each specimen
	82130 - (HCPCS) Descriptor not available
	82131 - (HCPCS) Amino acids; single, quantitative, each specimen
	82135 - (HCPCS) Aminolevulinic acid, delta (ALA)
	82136 - (HCPCS) Amino acids, 2 to 5 amino acids, quantitative, each specimen
	82139 - (HCPCS) Amino acids, 6 or more amino acids, quantitative, each specimen
	82140 - (HCPCS) Ammonia
	82143 - (HCPCS) Amniotic fluid scan (spectrophotometric)
	82145 - (HCPCS) Amphetamine or methamphetamine
	82150 - (HCPCS) Amylase
	82154 - (HCPCS) Androstanediol glucuronide
	82157 - (HCPCS) Androstenedione
	82160 - (HCPCS) Androsterone
	82163 - (HCPCS) Angiotensin II
	82164 - (HCPCS) Angiotensin I - converting enzyme (ACE)
	82172 - (HCPCS) Apolipoprotein, each
	82175 - (HCPCS) Arsenic
	82180 - (HCPCS) Ascorbic acid (Vitamin C), blood
	82190 - (HCPCS) Atomic absorption spectros, each analyte
	82205 - (HCPCS) Barbiturates, not elsewhere specified
	82232 - (HCPCS) Beta-2 microglobulin
	82239 - (HCPCS) Bile acids; total
	82240 - (HCPCS) Bile acids; cholylglycine
	82247 - (HCPCS) Bilirubin; total
	82248 - (HCPCS) Bilirubin; direct
	82250 - (HCPCS) Descriptor not available
	82251 - (HCPCS) Bilirubin; total AND direct
	82252 - (HCPCS) Bilirubin; feces, qualitative
	82261 - (HCPCS) Biotinidase, each specimen
	82270 - (HCPCS) Blood, occult, by peroxidase activity (eg, guaiac), qualitative; feces, 1-3 simultaneous determinations / Blood, occult, by peroxidase activity (eg, guaiac), qualitative; feces, consecutive collected specimens with single determination, for colorectal neoplasm screening (ie, patient was provided 3 cards or single triple card for consecutive collection) / Blood, occult, by peroxida…
	82271 - (HCPCS) Blood, occult, by peroxidase activity (eg, guaiac), qualitative; other sources
	82272 - (HCPCS) Blood, occult, by peroxidase activity (eg, guaiac), qualitative, feces, 1-3 simultaneous determinations, performed for other than colorectal neoplasm screening / Blood, occult, by peroxidase activity (eg, guaiac), qualitative, feces, single specimen (eg, from digital rectal exam)
	82273 - (HCPCS) Blood, occult, by peroxidase activity (eg, guaiac), qualitative; other sources / Blood, occult, by peroxidase activity (eg, guaiac); other sources, qualitative / Blood, occult; other sources, qualitative
	82274 - (HCPCS) Blood, occult, by fecal hemoglobin determination by immunoassay, qualitative, feces, 1-3 simultaneous determinations
	82286 - (HCPCS) Bradykinin
	82300 - (HCPCS) Cadmium
	82306 - (HCPCS) Calcifediol (25-OH Vitamin D-3) / Vitamin D; 25 hydroxy, includes fraction(s), if performed
	82307 - (HCPCS) Calciferol (Vitamin D)
	82308 - (HCPCS) Calcitonin
	82310 - (HCPCS) Calcium; total
	82330 - (HCPCS) Calcium; ionized
	82331 - (HCPCS) Calcium; after calcium infusion test
	82340 - (HCPCS) Calcium; urine quantitative, timed specimen
	82355 - (HCPCS) Calculus (stone); qualitative analysis / Calculus; qualitative analysis
	82360 - (HCPCS) Calculus (stone); quantitative analysis, chemical / Calculus; quantitative analysis, chemical
	82365 - (HCPCS) Calculus (stone); infrared spectros / Calculus; infrared spectros
	82370 - (HCPCS) Calculus (stone); x-ray diffraction / Calculus; X-ray diffraction
	82373 - (HCPCS) Carbohydrate deficient transferrin
	82374 - (HCPCS) Carbon dioxide (bicarbonate)
	82375 - (HCPCS) Carbon monoxide (carboxyhemoglobin); quantitative / Carbon monoxide, (carboxyhemoglobin); quantitative / Carboxyhemoglobin; quantitative
	82376 - (HCPCS) Carbon monoxide (carboxyhemoglobin); qualitative / Carbon monoxide, (carboxyhemoglobin); qualitative / Carboxyhemoglobin; qualitative
	82378 - (HCPCS) Carcinoembryonic antigen (CEA)
	82379 - (HCPCS) Carnitine (total and free), quantitative, each specimen
	82380 - (HCPCS) Carotene
	82382 - (HCPCS) Catecholamines; total urine
	82383 - (HCPCS) Catecholamines; blood
	82384 - (HCPCS) Catecholamines; fractionated
	82387 - (HCPCS) Cathepsin-D
	82390 - (HCPCS) Ceruloplasmin
	82397 - (HCPCS) Chemiluminescent assay
	82415 - (HCPCS) Chloramphenicol
	82435 - (HCPCS) Chloride; blood
	82436 - (HCPCS) Chloride; urine
	82438 - (HCPCS) Chloride; other source
	82441 - (HCPCS) Chlorinated hydrocarbons, screen
	82465 - (HCPCS) Cholesterol, serum or whole blood, total / Cholesterol, serum, total
	82480 - (HCPCS) Cholinesterase; serum
	82482 - (HCPCS) Cholinesterase; RBC
	82485 - (HCPCS) Chondroitin B sulfate, quantitative
	82486 - (HCPCS) Chromatography, qualitative; column (eg, gas liquid or HPLC), analyte not elsewhere specified
	82487 - (HCPCS) Chromatography, qualitative; paper, 1-dimensional, analyte not elsewhere specified
	82488 - (HCPCS) Chromatography, qualitative; paper, 2-dimensional, analyte not elsewhere specified
	82489 - (HCPCS) Chromatography, qualitative; thin layer, analyte not elsewhere specified
	82491 - (HCPCS) Chromatography, quantitative, column (eg, gas liquid or HPLC); single analyte not elsewhere specified, single stationary and mobile phase
	82492 - (HCPCS) Chromatography, quantitative, column (eg, gas liquid or HPLC); multiple analytes, single stationary and mobile phase
	82495 - (HCPCS) Chromium
	82507 - (HCPCS) Citrate
	82520 - (HCPCS) Cocaine or metabolite
	82523 - (HCPCS) Collagen cross links, any method
	82525 - (HCPCS) Copper
	82528 - (HCPCS) Corticosterone
	82530 - (HCPCS) Cortisol; free
	82533 - (HCPCS) Cortisol; total
	82538
	82540 - (HCPCS) Creatine
	82541 - (HCPCS) Column chromatography/mass spectometry (eg, GC/MS, or HPLC/MS), analyte not elsewhere specified; qualitative, single stationary and mobile phase / Column chromatography/mass spectrometry (eg, GC/MS, or HPLC/MS), analyte not elsewhere specified; qualitative, single stationary and mobile phase / Column chromatography/mass spectrometry (eg, GC/MS, or HPLC/MS), non-drug analyte not el…
	82542 - (HCPCS) Column chromatography/mass spectometry (eg, GC/MS, or HPLC/MS), analyte not elsewhere specified; quantitative, single stationary and mobile phase / Column chromatography/mass spectrometry (eg, GC/MS, or HPLC/MS), analyte not elsewhere specified; quantitative, single stationary and mobile phase / Column chromatography/mass spectrometry (eg, GC/MS, or HPLC/MS), non-drug analyte not …
	82543 - (HCPCS) Column chromatography/mass spectometry (eg, GC/MS, or HPLC/MS), analyte not elsewhere specified; stable isotope dilution, single analyte, quantitative, single stationary and mobile phase / Column chromatography/mass spectrometry (eg, GC/MS, or HPLC/MS), analyte not elsewhere specified; stable isotope dilution, single analyte, quantitative, single stationary and mobile phase / Colu…
	82544 - (HCPCS) Column chromatography/mass spectometry (eg, GC/MS, or HPLC/MS), analyte not elsewhere specified; stable isotope dilution, multiple analytes, quantitative, single stationary and mobile phase / Column chromatography/mass spectrometry (eg, GC/MS, or HPLC/MS), analyte not elsewhere specified; stable isotope dilution, multiple analytes, quantitative, single stationary and mobile phase …
	82550 - (HCPCS) Creatine kinase (CK), (CPK); total
	82552 - (HCPCS) Creatine kinase (CK), (CPK); isoenzymes
	82553 - (HCPCS) Creatine kinase (CK), (CPK); MB fraction only
	82554 - (HCPCS) Creatine kinase (CK), (CPK); isoforms
	82565 - (HCPCS) Creatinine; blood
	82570 - (HCPCS) Creatinine; other source
	82575 - (HCPCS) Creatinine; clearance
	82585 - (HCPCS) Cryofibrinogen
	82595 - (HCPCS) Cryoglobulin / Cryoglobulin, qualitative or semi-quantitative (eg, cryocrit)
	82600 - (HCPCS) Cyanide
	82607 - (HCPCS) Cyanocobalamin (Vitamin B-12) / Cyanocobalamin (Vitamin B-12);
	82608 - (HCPCS) Cyanocobalamin (Vitamin B-12); unsaturated binding capacity
	82610 - (HCPCS) Cystatin C
	82615 - (HCPCS) Cystine and homocystine, urine, qualitative
	82626 - (HCPCS) Dehydroepiandrosterone (DHEA)
	82627 - (HCPCS) Dehydroepiandrosterone-sulfate (DHEA-S)
	82633 - (HCPCS) Desoxycorticosterone, 11-
	82634 - (HCPCS) Deoxycortisol, 11-
	82638 - (HCPCS) Dibucaine number
	82646 - (HCPCS) Dihydrocodeinone
	82649 - (HCPCS) Dihydromorphinone
	82651 - (HCPCS) Dihydrotestosterone (DHT)
	82652 - (HCPCS) Dihydroxyvitamin D, 1, 25- / Dihydroxyvitamin D, 1,25- / Vitamin D; 1, 25 dihydroxy, includes fraction(s), if performed
	82654 - (HCPCS) Dimethadione
	82656 - (HCPCS) Elastase, pancreatic (EL-1), fecal, qualitative or semi-quantitative
	82657 - (HCPCS) Enzyme activity in blood cells, cultured cells, or tissue, not elsewhere specified; nonradioactive substrate, each specimen
	82658 - (HCPCS) Enzyme activity in blood cells, cultured cells, or tissue, not elsewhere specified; radioactive substrate, each specimen
	82664 - (HCPCS) Electrophoretic technique, not elsewhere specified
	82666 - (HCPCS) Epiandrosterone
	82668 - (HCPCS) Erythropoietin
	82670 - (HCPCS) Estradiol
	82671 - (HCPCS) Estrogens; fractionated
	82672 - (HCPCS) Estrogens; total
	82677 - (HCPCS) Estriol
	82679 - (HCPCS) Estrone
	82690 - (HCPCS) Ethchlorvynol
	82693 - (HCPCS) Ethylene glycol
	82696 - (HCPCS) Etiocholanolone
	82800 - (HCPCS) Gases, blood, pH only
	82801
	82802
	82803 - (HCPCS) Gases, blood, any combination of pH, pCO2, pO2, CO2, HCO3 (including calculated O2 saturation) / Gases, blood, any combination of pH, pCO2, pO2, CO2, HCO3 (including calculated O2 saturation);
	82805 - (HCPCS) Gases, blood, any combination of pH, pCO2, pO2, CO2, HCO3 (including calculated O2 saturation); with O2 saturation, by direct measurement, except pulse oximetry
	82810 - (HCPCS) Gases, blood, O2 saturation only, by direct measurement, except pulse oximetry
	82820 - (HCPCS) Hemoglobin-oxygen affinity (pO2 for 50% hemoglobin saturation with oxygen)
	82926 - (HCPCS) Gastric acid, free and total, each specimen
	82928 - (HCPCS) Gastric acid, free or total, each specimen / Gastric acid, free or total; each specimen
	82930 - (HCPCS) Gastric acid analysis, includes pH if performed, each specimen
	82938 - (HCPCS) Gastrin after secretin stimulation
	82941 - (HCPCS) Gastrin
	82943 - (HCPCS) Glucagon
	82945 - (HCPCS) Glucose, body fluid, other than blood
	82946 - (HCPCS) Glucagon tolerance test
	82947 - (HCPCS) Glucose; quantitative / Glucose; quantitative, blood (except reagent strip)
	82948 - (HCPCS) Glucose; blood, reagent strip
	82950 - (HCPCS) Glucose; post glucose dose (includes glucose)
	82951 - (HCPCS) Glucose; tolerance test (GTT), 3 specimens (includes glucose) / Glucose; tolerance test (GTT), three specimens (includes glucose)
	82952 - (HCPCS) Glucose; tolerance test, each additional beyond 3 specimens / Glucose; tolerance test, each additional beyond 3 specimens (List separately in addition to code for primary procedure) / Glucose; tolerance test, each additional beyond three specimens
	82953 - (HCPCS) Glucose; tolbutamide tolerance test
	82955 - (HCPCS) Glucose-6-phosphate dehydrogenase (G6PD); quantitative
	82960 - (HCPCS) Glucose-6-phosphate dehydrogenase (G6PD); screen
	82961
	82962 - (HCPCS) Glucose, blood by glucose monitoring device(s) cleared by the FDA specifically for home use
[truncated: 6,811 more rows]
