# Supplementary material for: Reproducibility of real-world evidence studies using clinical practice data to inform regulatory and coverage decisions
Source: Nat Commun. 2022 Aug 31;13:5126. doi: 10.1038/s41467-022-32310-3 (PMC9430007; doi:10.1038/s41467-022-32310-3)
Supplement: Supplementary file 7 — Supplementary Dataset 4 [file 41467_2022_32310_MOESM7_ESM.zip › Data S4 Study specific author contact files with details of implementation/REPEAT_128_final.xlsx]

## Sheet: Assumptions
Category	Assumptions
MEASURES	The algorithms used to define all the variables used in the replication of the study are given in the sheet named 'codes'
We are only replicating CIN2+ prevalence among 15-19 year old Females in the year of 2007
Outcomes	We assumed outcome was measured in the given calendar year rather than after cohort entry date up to end of calendar year
	We assumed any diagnosis position and any care setting to define the outcome
Inclusion/Exclusion	We assumed cohort entry date to be the date of cervical cancer screening
	We assumed any diagnosis/procedure position and any care setting to define cervical cancer screening
	We assumed only medical enrollment was considered in enrollment criteria
Covariates	We assumed the covariates were measured on the day of cervical cancer screening
COHORT CREATION
ANALYSIS
	As the manuscript uses the word both prevalence and prevalence rate per 1000 person-years, we were unsure of how the outcome was calculated. So we assumed it was calculated as (number of cases in 2007 among 15-19 years old*1000)/number of 15-19 years old with cervical screening in 2007

## Sheet: Attrition table
Female patients between 15 - 39 years of age who received cervical screening and continuously enrolled in a given calendar year (2007) from MarketScan Database
	Less Excluded Patients	Remaining Patients
All patients in our database		200203908
Patients with Cervical cancer screening [Pap test/Cytopathology/HPV] (assessed between Jan 1st 2007 - Dec 31st 2007) Date of screening is cohort entry date (CED)	-194911241	5292667
Excluded due to insufficient enrollment on CED	-28510	5264157
Excluded based on Age less than 15 years on CED	-5426	5258731
Excluded based on Age greater than 39 years on CED	-2873697	2385034
Excluded based on not 'Female' on CED	-3432	2381602
Excluded based insufficient Enrollment (assessed in the year of 2007)	-558066	1823536
Final cohort		1823536

## Sheet: Cohort as text
Cohort Definition Cohort Entry Entry date: Between Jan 01, 2007 and Dec 31, 2007. If a patient has multiple possible qualifying cohort entry events, the patient enters the cohort on the first-occurring qualifying event after exclusions are applied. Enrollment Measure: Enrollment Cohort Inclusion Measure: All users of Cervical cancer screening. For the purposes of identifying potential qualifying …

## Sheet: Analysis as text
Statistical Analysis Patient Characteristics This study evaluated the following patient characteristics: MSA/non-MSA Region Health Plan The default assessment period for the above was the period beginning on the cohort entry date, and ending on the cohort entry date. Study Outcomes The following study outcomes were defined: CIN2+ measured over the time period beginning on the start of the follow-…

## Sheet: Table 1
YEAR: 2007	ORIGINAL STUDY		REPLICATED STUDY
Variable	Value		Value
Number of patients	1542607		1823536
MSA/non-MSA
MSA; (%)	0.844		0.844
Non-MSA; (%)	0.153		0.153
Missing; (%)	0.003		0.003
Region
Northeast; (%)	0.086		0.097
North Central; (%)	0.291		0.279
South; (%)	0.48		0.487
West; (%)	0.14		0.133
Missing/Unknown; (%)	0.003		0.004
Health Plan
Non-capitated; (%)	0.815		0.789
Capitated; (%)	0.157		0.187
Missing; (%)	0.027		0.023

## Sheet: Outcome
15-19 year old females in 2007
ORIGINAL STUDY
Prevalance rate of CIN2+
0.148
REPLICATION STUDY
Prevalance rate of CIN2+
0.1457

## Sheet: Codes
CIN2+
This event measure was defined as occurring when any of the following criteria were met:
	The occurrence of Inpatient with the following attributes:
	Diagnosis Code	Any Position) is any of: { "233.1", "622.12" }
	233.1 -	ICD9) CARCINOMA IN SITU OF CERVIX UTERI
	622.12 -	ICD9) MODERATE DYSPLASIA OF CERVIX
	The occurrence of Outpatient with the following attributes:
	Diagnosis Code	Any Position) is any of: { "233.1", "622.12" }
	233.1 -	ICD9) CARCINOMA IN SITU OF CERVIX UTERI
	622.12 -	ICD9) MODERATE DYSPLASIA OF CERVIX
Cervical cancer screening
This measure creates a logical OR of events, and identifies all occurrences of one or more specified events:
	Pap Test
	Cytopathology
	HPV
Cytopathology
This event measure was defined as occurring when any of the following criteria were met:
	The occurrence of Inpatient Service with the following attributes:
	Procedure Code	Any Position) is any of: { "88141", "88142", "88143", "88147", "88148", "88150", "88152", "88153", "88154", "88164", "88165", "88166", "88167", "88174", "88175", "G0123", "G0124", "G0141", "G0143", "G0144", "G0145", "G0147", "G0148", "P3000", "P3001" }
	88141 -	HCPCS) Cytopathology, cervical or vaginal	any reporting system), requiring interpretation by physician / Cytopathology, cervical or vaginal	any reporting system), requiring interpretation by physician	List separately in addition to code for technical service) / Cytopathology, cervical or vaginal	any reporting system); requiring interpretation by physician	List separately in addition to code for technical service)
	88142 -	HCPCS) Cytopathology, cervical or vaginal	any reporting system), collected in preservative fluid, automated thin layer preparation; manual screening under physician supervision
	88143 -	HCPCS) Cytopathology, cervical or vaginal	any reporting system), collected in preservative fluid, automated thin layer preparation; with manual screening and rescreening under physician supervision
	88147 -	HCPCS) Cytopathology smears, cervical or vaginal; screening by automated system under physician supervision
	88148 -	HCPCS) Cytopathology smears, cervical or vaginal; screening by automated system with manual rescreening under physician supervision
	88150 -	HCPCS) Cytopathology, slides, cervical or vaginal; manual screening under physician supervision
	88152 -	HCPCS) Cytopathology, slides, cervical or vaginal; with manual screening and computer-assisted rescreening under physician supervision
	88153 -	HCPCS) Cytopathology, slides, cervical or vaginal; with manual screening and rescreening under physician supervision
	88154 -	HCPCS) Cytopathology, slides, cervical or vaginal; with manual screening and computer-assisted rescreening using cell selection and review under physician supervision
	88164 -	HCPCS) Cytopathology, slides, cervical or vaginal	the Bethesda System); manual screening under physician supervision
	88165 -	HCPCS) Cytopathology, slides, cervical or vaginal	the Bethesda System); with manual screening and rescreening under physician supervision
	88166 -	HCPCS) Cytopathology, slides, cervical or vaginal	the Bethesda System); with manual screening and computer-assisted rescreening under physician supervision
	88167 -	HCPCS) Cytopathology, slides, cervical or vaginal	the Bethesda System); with manual screening and computer-assisted rescreening using cell selection and review under physician supervision
	88174 -	HCPCS) Cytopathology, cervical or vaginal	any reporting system), collected in preservative fluid, automated thin layer preparation; screening by automated system, under physician supervision
	88175 -	HCPCS) Cytopathology, cervical or vaginal	any reporting system), collected in preservative fluid, automated thin layer preparation; with screening by automated system and manual rescreening or review, under physician supervision / Cytopathology, cervical or vaginal	any reporting system), collected in preservative fluid, automated thin layer preparation; with screening by automated system and manual rescreening, under physician supervision
	G0123 -	HCPCS) SCREENING CYTOPATHOLOGY, CERVICAL OR VAGINAL	ANY REPORTING SYSTEM), COLLECTED IN PRESERVATIVE FLUID, AUTOMATED THIN LAYER PREPARATION, SCREENING BY CYTOTECHNOLOGIST UNDER PHYSICIAN SUPERVISION / SCREENING CYTOPATHOLOGY, CERVICAL OR VAGINAL	ANY REPORTING SYSTEM), COLLECTED IN PRESERVATIVE FLUID, AUTOMATED THIN LAYER PREPARATION, SCREENING BY CYTOTECHNOLOGIST UNDER PHYSICIAN SUPERVISION
	G0124 -	HCPCS) SCREENING CYTOPATHOLOGY, CERVICAL OR VAGINAL	ANY REPORTING SYSTEM), COLLECTED IN PRESERVATIVE FLUID, AUTOMATED THIN LAYER PREPARATION, REQUIRING INTERPRETATION BY PHYSICIAN / SCREENING CYTOPATHOLOGY, CERVICAL OR VAGINAL	ANY REPORTING SYSTEM), COLLECTED IN PRESERVATIVE FLUID, AUTOMATED THIN LAYER PREPARATION, REQUIRING INTERPRETATION BY PHYSICIAN
	G0141 -	HCPCS) SCREENING CYTOPATHOLOGY SMEARS, CERVICAL OR VAGINAL, PERFORMED BY AUTOMATED SYSTEM, WITH MANUAL RESCREENING, REQUIRING INTERPRETATION BY PHYSICIAN
	G0143 -	HCPCS) SCREENING CYTOPATHOLOGY, CERVICAL OR VAGINAL	ANY REPORTING SYSTEM), COLLECTED IN PRESERVATIVE FLUID, AUTOMATED THIN LAYER PREPARATION, WITH MANUAL SCREENING AND RESCREENING BY CYTOTECHNOLOGIST UNDER PHYSICIAN SUPERVISION / SCREENING CYTOPATHOLOGY, CERVICAL OR VAGINAL	ANY REPORTING SYSTEM), COLLECTED IN PRESERVATIVE FLUID, AUTOMATED THIN LAYER PREPARATION, WITH MANUAL SCREENING AND RESCREENING BY CYTOTECHNOLOGIST UNDER PHYSICIAN SUPERVISION
	G0144 -	HCPCS) SCREENING CYTOPATHOLOGY, CERVICAL OR VAGINAL	ANY REPORTING SYSTEM), COLLECTED IN PRESERVATIVE FLUID, AUTOMATED THIN LAYER PREPARATION, WITH SCREENING BY AUTOMATED SYSTEM, UNDER PHYSICIAN SUPERVISION / SCREENING CYTOPATHOLOGY, CERVICAL OR VAGINAL	ANY REPORTING SYSTEM), COLLECTED IN PRESERVATIVE FLUID, AUTOMATED THIN LAYER PREPARATION, WITH SCREENING BY AUTOMATED SYSTEM, UNDER PHYSICIAN SUPERVISION
	G0145 -	HCPCS) SCREENING CYTOPATHOLOGY, CERVICAL OR VAGINAL	ANY REPORTING SYSTEM), COLLECTED IN PRESERVATIVE FLUID, AUTOMATED THIN LAYER PREPARATION, WITH SCREENING BY AUTOMATED SYSTEM AND MANUAL RESCREENING UNDER PHYSICIAN SUPERVISION / SCREENING CYTOPATHOLOGY, CERVICAL OR VAGINAL	ANY REPORTING SYSTEM), COLLECTED IN PRESERVATIVE FLUID, AUTOMATED THIN LAYER PREPARATION, WITH SCREENING BY AUTOMATED SYSTEM AND MANUAL RESCREENING UNDER PHYSICIAN SUPERVISION
	G0147 -	HCPCS) SCREENING CYTOPATHOLOGY SMEARS, CERVICAL OR VAGINAL, PERFORMED BY AUTOMATED SYSTEM UNDER PHYSICIAN SUPERVISION
	G0148 -	HCPCS) SCREENING CYTOPATHOLOGY SMEARS, CERVICAL OR VAGINAL, PERFORMED BY AUTOMATED SYSTEM WITH MANUAL RESCREENING
	P3000 -	HCPCS) SCREENING PAPANICOLAOU SMEAR, CERVICAL OR VAGINAL, UP TO THREE SMEARS, BY TECHNICIAN UNDER PHYSICIAN SUPERVISION
	P3001 -	HCPCS) SCREENING PAPANICOLAOU SMEAR, CERVICAL OR VAGINAL, UP TO THREE SMEARS, REQUIRING INTERPRETATION BY PHYSICIAN
	The occurrence of Outpatient with the following attributes:
	Procedure Code	Any Position) is any of: { "88141", "88142", "88143", "88147", "88148", "88150", "88152", "88153", "88154", "88164", "88165", "88166", "88167", "88174", "88175", "G0123", "G0124", "G0141", "G0143", "G0144", "G0145", "G0147", "G0148", "P3000", "P3001" }
	88141 -	HCPCS) Cytopathology, cervical or vaginal	any reporting system), requiring interpretation by physician / Cytopathology, cervical or vaginal	any reporting system), requiring interpretation by physician	List separately in addition to code for technical service) / Cytopathology, cervical or vaginal	any reporting system); requiring interpretation by physician	List separately in addition to code for technical service)
	88142 -	HCPCS) Cytopathology, cervical or vaginal	any reporting system), collected in preservative fluid, automated thin layer preparation; manual screening under physician supervision
	88143 -	HCPCS) Cytopathology, cervical or vaginal	any reporting system), collected in preservative fluid, automated thin layer preparation; with manual screening and rescreening under physician supervision
	88147 -	HCPCS) Cytopathology smears, cervical or vaginal; screening by automated system under physician supervision
	88148 -	HCPCS) Cytopathology smears, cervical or vaginal; screening by automated system with manual rescreening under physician supervision
	88150 -	HCPCS) Cytopathology, slides, cervical or vaginal; manual screening under physician supervision
	88152 -	HCPCS) Cytopathology, slides, cervical or vaginal; with manual screening and computer-assisted rescreening under physician supervision
	88153 -	HCPCS) Cytopathology, slides, cervical or vaginal; with manual screening and rescreening under physician supervision
	88154 -	HCPCS) Cytopathology, slides, cervical or vaginal; with manual screening and computer-assisted rescreening using cell selection and review under physician supervision
	88164 -	HCPCS) Cytopathology, slides, cervical or vaginal	the Bethesda System); manual screening under physician supervision
	88165 -	HCPCS) Cytopathology, slides, cervical or vaginal	the Bethesda System); with manual screening and rescreening under physician supervision
	88166 -	HCPCS) Cytopathology, slides, cervical or vaginal	the Bethesda System); with manual screening and computer-assisted rescreening under physician supervision
	88167 -	HCPCS) Cytopathology, slides, cervical or vaginal	the Bethesda System); with manual screening and computer-assisted rescreening using cell selection and review under physician supervision
	88174 -	HCPCS) Cytopathology, cervical or vaginal	any reporting system), collected in preservative fluid, automated thin layer preparation; screening by automated system, under physician supervision
	88175 -	HCPCS) Cytopathology, cervical or vaginal	any reporting system), collected in preservative fluid, automated thin layer preparation; with screening by automated system and manual rescreening or review, under physician supervision / Cytopathology, cervical or vaginal	any reporting system), collected in preservative fluid, automated thin layer preparation; with screening by automated system and manual rescreening, under physician supervision
	G0123 -	HCPCS) SCREENING CYTOPATHOLOGY, CERVICAL OR VAGINAL	ANY REPORTING SYSTEM), COLLECTED IN PRESERVATIVE FLUID, AUTOMATED THIN LAYER PREPARATION, SCREENING BY CYTOTECHNOLOGIST UNDER PHYSICIAN SUPERVISION / SCREENING CYTOPATHOLOGY, CERVICAL OR VAGINAL	ANY REPORTING SYSTEM), COLLECTED IN PRESERVATIVE FLUID, AUTOMATED THIN LAYER PREPARATION, SCREENING BY CYTOTECHNOLOGIST UNDER PHYSICIAN SUPERVISION
	G0124 -	HCPCS) SCREENING CYTOPATHOLOGY, CERVICAL OR VAGINAL	ANY REPORTING SYSTEM), COLLECTED IN PRESERVATIVE FLUID, AUTOMATED THIN LAYER PREPARATION, REQUIRING INTERPRETATION BY PHYSICIAN / SCREENING CYTOPATHOLOGY, CERVICAL OR VAGINAL	ANY REPORTING SYSTEM), COLLECTED IN PRESERVATIVE FLUID, AUTOMATED THIN LAYER PREPARATION, REQUIRING INTERPRETATION BY PHYSICIAN
	G0141 -	HCPCS) SCREENING CYTOPATHOLOGY SMEARS, CERVICAL OR VAGINAL, PERFORMED BY AUTOMATED SYSTEM, WITH MANUAL RESCREENING, REQUIRING INTERPRETATION BY PHYSICIAN
	G0143 -	HCPCS) SCREENING CYTOPATHOLOGY, CERVICAL OR VAGINAL	ANY REPORTING SYSTEM), COLLECTED IN PRESERVATIVE FLUID, AUTOMATED THIN LAYER PREPARATION, WITH MANUAL SCREENING AND RESCREENING BY CYTOTECHNOLOGIST UNDER PHYSICIAN SUPERVISION / SCREENING CYTOPATHOLOGY, CERVICAL OR VAGINAL	ANY REPORTING SYSTEM), COLLECTED IN PRESERVATIVE FLUID, AUTOMATED THIN LAYER PREPARATION, WITH MANUAL SCREENING AND RESCREENING BY CYTOTECHNOLOGIST UNDER PHYSICIAN SUPERVISION
	G0144 -	HCPCS) SCREENING CYTOPATHOLOGY, CERVICAL OR VAGINAL	ANY REPORTING SYSTEM), COLLECTED IN PRESERVATIVE FLUID, AUTOMATED THIN LAYER PREPARATION, WITH SCREENING BY AUTOMATED SYSTEM, UNDER PHYSICIAN SUPERVISION / SCREENING CYTOPATHOLOGY, CERVICAL OR VAGINAL	ANY REPORTING SYSTEM), COLLECTED IN PRESERVATIVE FLUID, AUTOMATED THIN LAYER PREPARATION, WITH SCREENING BY AUTOMATED SYSTEM, UNDER PHYSICIAN SUPERVISION
	G0145 -	HCPCS) SCREENING CYTOPATHOLOGY, CERVICAL OR VAGINAL	ANY REPORTING SYSTEM), COLLECTED IN PRESERVATIVE FLUID, AUTOMATED THIN LAYER PREPARATION, WITH SCREENING BY AUTOMATED SYSTEM AND MANUAL RESCREENING UNDER PHYSICIAN SUPERVISION / SCREENING CYTOPATHOLOGY, CERVICAL OR VAGINAL	ANY REPORTING SYSTEM), COLLECTED IN PRESERVATIVE FLUID, AUTOMATED THIN LAYER PREPARATION, WITH SCREENING BY AUTOMATED SYSTEM AND MANUAL RESCREENING UNDER PHYSICIAN SUPERVISION
	G0147 -	HCPCS) SCREENING CYTOPATHOLOGY SMEARS, CERVICAL OR VAGINAL, PERFORMED BY AUTOMATED SYSTEM UNDER PHYSICIAN SUPERVISION
	G0148 -	HCPCS) SCREENING CYTOPATHOLOGY SMEARS, CERVICAL OR VAGINAL, PERFORMED BY AUTOMATED SYSTEM WITH MANUAL RESCREENING
	P3000 -	HCPCS) SCREENING PAPANICOLAOU SMEAR, CERVICAL OR VAGINAL, UP TO THREE SMEARS, BY TECHNICIAN UNDER PHYSICIAN SUPERVISION
	P3001 -	HCPCS) SCREENING PAPANICOLAOU SMEAR, CERVICAL OR VAGINAL, UP TO THREE SMEARS, REQUIRING INTERPRETATION BY PHYSICIAN
HPV
This event measure was defined as occurring when any of the following criteria were met:
	The occurrence of Inpatient Service with the following attributes:
	Procedure Code	Any Position) is any of: { "87620", "87621", "87622" }
	87620 -	HCPCS) Infectious agent detection by nucleic acid	DNA or RNA); papillomavirus, human, direct probe technique
	87621 -	HCPCS) Infectious agent detection by nucleic acid	DNA or RNA); papillomavirus, human, amplified probe technique
	87622 -	HCPCS) Infectious agent detection by nucleic acid	DNA or RNA); papillomavirus, human, quantification
	The occurrence of Outpatient with the following attributes:
	Procedure Code	Any Position) is any of: { "87620", "87621", "87622" }
	87620 -	HCPCS) Infectious agent detection by nucleic acid	DNA or RNA); papillomavirus, human, direct probe technique
	87621 -	HCPCS) Infectious agent detection by nucleic acid	DNA or RNA); papillomavirus, human, amplified probe technique
	87622 -	HCPCS) Infectious agent detection by nucleic acid	DNA or RNA); papillomavirus, human, quantification
Health Plan
This measure re-categorizes Plan Indicator as follows:
	Noncapitated: { 1 - Basic/major medical, 2 - Comprehensive, 3 - EPO, 5 - POS, 6 - PPO, 8 - CDHP, 9 - HDHP }
	Capitated: { 4 - HMO, 7 - POS with capitation }
	Missing: {	Missing) }
MSA/non-MSA
This measure re-categorizes Metropolitan Statistical Area as follows:
	MSA: { Abilene, TX, Aguadilla-Isabela-San Sebastian, PR, Akron, OH, Albany, GA, Albany-Schenectady-Troy, NY, Albuquerque, NM, Alexandria, LA, Allentown-Bethlehem-Easton, PA-NJ, Altoona, PA, Amarillo, TX, Ames, IA, Anchorage, AK, Anderson, IN, Anderson, SC, Ann Arbor, MI, Anniston-Oxford, AL, Appleton, WI, Asheville, NC, Athens-Clarke County, GA, Atlanta-Sandy Springs-Marietta, GA, Atlantic City-H…	depends on year), Bethesda-Rockville-Frederick, MD, Billings, MT, Binghamton, NY, Birmingham-Hoover, AL, Bismarck, ND, Blacksburg-Christiansburg-Radford, VA, Bloomington, IN, Bloomington-Normal, IL, Boise City-Nampa, ID or Boise City, ID	depends on year), Boston-Quincy, MA, Boulder, CO, Bowling Green, KY, Bradenton-Sarasota-Venice, FL, Bremerton-Silverdale, WA, Bridgeport-Stamford-Norwalk, CT, Brownsville-Harlingen, TX, Brunswick, GA, Buffalo-Niagara Falls, NY or Buffalo-Cheektowaga-Niagara Falls, NY	depends on year), Burlington, NC, Burlington-South Burlington, VT, Cambridge-Newton-Framingham, MA, Camden, NJ, Canton-Massillon, OH, Cape Coral-Fort Myers, FL, Cape Girardeau-Jackson, MO-IL or Cape Girardeau, MO-IL	depends on year), Carson City, NV, Casper, WY, Cedar Rapids, IA, Champaign-Urbana, IL, Charleston, WV, Charleston-North Charleston-Summerville, SC or Charleston-North Charleston, SC	depends on year), Charlotte-Gastonia-Rock Hill, NC-SC or Charlotte-Concord-Gastonia, NC-SC	depends on year), Charlottesville, VA, Chattanooga, TN-GA, Cheyenne, WY, Chicago-Joliet-Naperville, IL or Chicago-Naperville-Arlington Heights, IL	depends on year), Chico, CA, Cincinnati-Middletown, OH-KY-IN or Cincinnati, OH-KY-IN	depends on year), Clarksville, TN-KY, Cleveland, TN, Cleveland-Elyria-Mentor, OH or Cleveland-Elyria, OH	depends on year), Coeur dAlene, ID, College Station-Bryan, TX, Colorado Springs, CO, Columbia, MO, Columbia, SC, Columbus, GA-AL, Columbus, IN, Columbus, OH, Corpus Christi, TX, Corvallis, OR, Crestview-Fort Walton Beach-Destin, FL, Cumberland, MD-WV, Dallas-Plano-Irving, TX, Dalton, GA, Danville, IL, Danville, VA, Davenport-Moline-Rock Island, IA-IL, Dayton, OH, Decatur, AL, Decatur, IL, Deltona…	depends on year), Des Moines-West Des Moines, IA, Detroit-Livonia-Dearborn, MI, Dothan, AL, Dover, DE, Dubuque, IA, Duluth, MN-WI, Durham-Chapel Hill, NC, Eau Claire, WI, Edison-New Brunswick, NJ, El Centro, CA, Elizabethtown, KY or Elizabethtown-Fort Knox, KY	depends on year), Elkhart-Goshen, IN, Elmira, NY, El Paso, TX, Erie, PA, Essex County, MA, Eugene-Springfield, OR or Eugene, OR	depends on year), Evansville, IN-KY, Fairbanks, AK, Fajardo, PR, Fargo, ND-MN, Farmington, NM, Fayetteville, NC, Fayetteville-Springdale-Rogers, AR-MO, Flagstaff, AZ, Flint, MI, Florence, SC, Florence-Muscle Shoals, AL, Fond du Lac, WI, Fort Collins-Loveland, CO or Fort Collins, CO	depends on year), Fort Lauderdale-Pompano Beach-Deerfield Beach, FL, Fort Smith, AR-OK, Fort Walton Beach-Crestview-Destin, FL Fort, Wayne, IN, Fort Worth-Arlington, TX, Fresno, CA, Gadsden, AL, Gainesville, FL, Gainesville, GA, Gary, IN, Glens Falls, NY, Goldsboro, NC, Grand Forks, ND-MN, Grand Junction, CO, Grand Rapids-Wyoming, MI, Great Falls, MT, Greeley, CO, Green Bay, WI, Greensboro-High P…	depends on year), Guayama, PR, Gulfport-Biloxi, MS or Gulfport-Biloxi-Pascagoula, MS	depends on year), Hagerstown-Martinsburg, MD-WV, Hanford-Corcoran, CA, Harrisburg-Carlisle, PA, Harrisonburg, VA, Hartford-West Hartford-East Hartford, CT, Hattiesburg, MS, Hickory-Lenoir-Morganton, NC, Hinesville-Fort Stewart, GA, Holland-Grand Haven, MI, Honolulu, HI, Hot Springs, AR, Houma-Bayou Cane-Thibodaux, LA or Houma-Thibodaux, LA	depends on year), Houston-Sugar Land-Baytown, TX or Houston-The Woodlands-Sugar Land, TX	depends on year), Huntington-Ashland, WV-KY-OH, Huntsville, AL, Idaho Falls, ID, Indianapolis-Carmel, IN or Indianapolis-Carmel-Anderson, IN	depends on year), Iowa City, IA, Ithaca, NY, Jackson, MI, Jackson, MS, Jackson, TN, Jacksonville, FL, Jacksonville, NC, Janesville, WI or Janesville-Beloit, WI	depends on year), Jefferson City, MO, Johnson City, TN, Johnstown, PA, Jonesboro, AR, Joplin, MO, Kalamazoo-Portage, MI, Kankakee-Bradley, IL, Kansas City, MO-KS, Kennewick-Pasco-Richland, WA or Kennewick-Richland, WA	depends on year), Killeen-Temple-Fort Hood, TX or Killeen-Temple, TX	depends on year), Kingsport-Bristol-Bristol, TN-VA, Kingston, NY, Knoxville, TN, Kokomo, IN, La Crosse, WI-MN or La Crosse-Onalaska, WI-MN	depends on year), Lafayette, IN, Lafayette, LA, Lake Charles, LA, Lake County-Kenosha County, IL-WI, Lake Havasu City-Kingman, AZ, Lakeland-Winter Haven, FL, Lancaster, PA, Lansing-East Lansing, MI, Laredo, TX, Las Cruces, NM, Las Vegas-Paradise, NV or Las Vegas-Henderson-Paradise, NV	depends on year), Lawrence, KS, Lawton, OK, Lebanon, PA, Lewiston, ID-WA, Lewiston-Auburn, ME, Lexington-Fayette, KY, Lima, OH, Lincoln, NE, Little Rock-North Little Rock-Conway, AR, Logan, UT-ID, Longview, TX, Longview, WA, Los Angeles-Long Beach-Glendale, CA, Louisville-Jefferson County, KY-IN, Lubbock, TX, Lynchburg, VA, Macon, GA, Madera-Chowchilla, CA or Madera, CA	depends on year), Madison, WI, Manchester-Nashua, NH, Manhattan, KS, Mankato-North Mankato, MN, Mansfield, OH, Mayaguez, PR, McAllen-Edinburg-Mission, TX, Medford, OR, Memphis, TN-MS-AR, Merced, CA, Miami-Miami Beach-Kendall, FL, Michigan City-La Porte, IN, Midland, TX, Milwaukee-Waukesha-West Allis, WI, Minneapolis-St. Paul-Bloomington, MN-WI, Missoula, MT, Mobile, AL, Modesto, CA, Monroe, LA, M…	depends on year), Myrtle Beach-North Myrtle Beach-Conway, SC, Napa, CA, Naples-Marco Island, FL or Naples-Immokalee-Marco Island, FL	depends on year), Nashville-Davidson-Murfreesboro-Franklin, TN, Nassau-Suffolk, NY, Newark-Union, NJ-PA, New Haven-Milford, CT, New Orleans-Metairie-Kenner, LA or New Orleans-Metairie, LA	depends on year), New York-White Plains-Wayne, NY-NJ, Niles-Benton Harbor, MI, North Port-Bradenton-Sarasota-Venice, FL or North Port-Sarasota-Bradenton, FL	depends on year), Norwich-New London, CT, Oakland-Fremont-Hayward, CA or Oakland-Hayward-Berkeley, CA	depends on year), Ocala, FL, Ocean City, NJ, Odessa, TX, Ogden-Clearfield, UT, Oklahoma City, OK, Olympia, WA or Olympia-Tumwater, WA	depends on year), Omaha-Council Bluffs, NE-IA, Orlando-Kissimmee-Sanford, FL, Oshkosh-Neenah, WI, Owensboro, KY, Oxnard-Thousand Oaks-Ventura, CA, Palm Bay-Melbourne-Titusville, FL, Palm Coast, FL, Panama City-Lynn Haven-Panama City Beach, FL or Panama City, FL	depends on year), Parkersburg-Marietta-Vienna, WV-OH or Parkersburg-Vienna, WV	depends on year), Peabody, MA, Pascagoula, MS, Pensacola-Ferry Pass-Brent, FL, Peoria, IL, Philadelphia, PA, Phoenix-Mesa-Glendale, AZ, Pine Bluff, AR, Pittsburgh, PA, Pittsfield, MA, Pocatello, ID, Ponce, PR, Portland-South Portland-Biddeford, ME or Portland-South Portland, ME	depends on year), Portland-Vancouver-Hillsboro, OR-WA, Port St. Lucie, FL, Poughkeepsie-Newburgh-Middletown, NY, Prescott, AZ, Providence-New Bedford-Fall River, RI-MA or Providence-Warwick, RI-MA	depends on year), Provo-Orem, UT, Pueblo, CO, Punta Gorda, FL, Racine, WI, Raleigh-Cary, NC or Raleigh, NC	depends on year), Rapid City, SD, Reading, PA, Redding, CA, Reno-Sparks, NV or Reno, NV	depends on year), Richmond, VA, Riverside-San Bernardino-Ontario, CA, Roanoke, VA, Rochester, MN, Rochester, NY, Rockford, IL, Rockingham County-Strafford County, NH, Rocky Mount, NC, Rome, GA, Sacramento-Arden-Arcade-Roseville, CA, Saginaw-Saginaw Township North, MI or Saginaw, MI	depends on year), St. Cloud, MN, St. George, UT, St. Joseph, MO-KS, St. Louis, MO-IL, Salem, OR, Salinas, CA, Salisbury, MD, Salt Lake City, UT, San Angelo, TX, San Antonio-New Braunfels, TX, San Diego-Carlsbad-San Marcos, CA or San Diego-Carlsbad, CA	depends on year), Sandusky, OH, San Francisco-San Mateo-Redwood City, CA or San Francisco-Redwood City-South San Francisco, CA	depends on year), San German-Cabo Rojo, PR or San German, PR	depends on year), San Jose-Sunnyvale-Santa Clara, CA, San Juan-Caguas-Guaynabo, PR or San Juan-Carolina-Caguas, PR	depends on year), San Luis Obispo-Paso Robles, CA or San Luis Obispo-Paso Robles-Arroyo Grande, CA	depends on year), Santa Ana-Anaheim-Irvine, CA, Santa Barbara-Santa Maria-Goleta, CA, Santa Cruz-Watsonville, CA, Santa Fe, NM, Santa Rosa-Petaluma, CA or Santa Rosa, CA	depends on year), Sarasota-Bradenton-Venice, FL, Savannah, GA, Scranton--Wilkes-Barre, PA or Scranton--Wilkes-Barre--Hazleton, PA	depends on year), Seattle-Bellevue-Everett, WA, Sebastian-Vero Beach, FL, Sheboygan, WI, Sherman-Denison, TX, Shreveport-Bossier City, LA, Sioux City, IA-NE-SD, Sioux Falls, SD, South Bend-Mishawaka, IN-MI, Spartanburg, SC, Spokane, WA or Spokane-Spokane Valley, WA	depends on year), Springfield, IL, Springfield, MA, Springfield, MO, Springfield, OH, State College, PA, Steubenville-Weirton, OH-WV, Stockton, CA or Stockton-Lodi, CA	depends on year), Sumter, SC, Syracuse, NY, Tacoma, WA or Tacoma-Lakewood, WA	depends on year), Tallahassee, FL, Tampa-St. Petersburg-Clearwater, FL, Terre Haute, IN, Texarkana, TX-Texarkana, AR, Toledo, OH, Topeka, KS, Trenton-Ewing, NJ or Trenton, NJ	depends on year), Tucson, AZ, Tulsa, OK, Tuscaloosa, AL, Tyler, TX, Utica-Rome, NY, Valdosta, GA, Vallejo-Fairfield, CA, Vero Beach, FL, Victoria, TX, Vineland-Millville-Bridgeton, NJ, Virginia Beach-Norfolk-Newport News, VA-NC, Visalia-Porterville, CA, Waco, TX, Warner Robins, GA, Warren-Troy-Farmington Hills, MI, Washington-Arlington-Alexandria, DC-VA-MD-WV, Waterloo-Cedar Falls, IA, Wausau, WI…
	Non-MSA: { Non-MSA, 0000, 00000, 0040, 0060, 0080, 0120, 0160, 0200, 0220, 0240, 0280, 0320, 0380, 0440, 0450, 0460, 0470, 0480, 0500, 0520, 0560, 0580, 0600, 0640, 0680, 0720, 0730, 0740, 0760, 0840, 0860, 0870, 0875, 0880, 0920, 0960, 1000, 1010, 1020, 1040, 10540, 1080, 1120, 11244, 1125, 1145, 1150, 11640, 1240, 1260, 1280, 1305, 1310, 1320, 13220, 1350, 1360, 1400, 14010, 14100, 1440, 14454,…
	Missing: {	Missing) }
Pap Test
This event measure was defined as occurring when any of the following criteria were met:
	The occurrence of Inpatient with the following attributes:
	Diagnosis Code	Any Position) is any of: { "V72.32", "V76.2", "V76.47" }
	V72.32 -	ICD9) ENCOUNTER FOR PAPANICOLAOU CERVICAL SMEAR TO CONFIRM FINDING OF RECENT NORMAL SMEAR FOLLOWING INITIAL ABNORMAL SMEAR
	V76.2 - Code overlap -	ICD9) SCREENING FOR MALIGNANT NEOPLASMS OF THE CERVIX;	ICD10) Person on outside of bus injured in collision with other nonmotor vehicle in nontraffic accident
	V76.47 -	ICD9) SPECIAL SCREENING FOR MALIGNANT NEOPLASMS VAGINA
	The occurrence of Outpatient with the following attributes:
	Diagnosis Code	Any Position) is any of: { "V72.32", "V76.2", "V76.47" }
	V72.32 -	ICD9) ENCOUNTER FOR PAPANICOLAOU CERVICAL SMEAR TO CONFIRM FINDING OF RECENT NORMAL SMEAR FOLLOWING INITIAL ABNORMAL SMEAR
	V76.2 - Code overlap -	ICD9) SCREENING FOR MALIGNANT NEOPLASMS OF THE CERVIX;	ICD10) Person on outside of bus injured in collision with other nonmotor vehicle in nontraffic accident
	V76.47 -	ICD9) SPECIAL SCREENING FOR MALIGNANT NEOPLASMS VAGINA
	The occurrence of Inpatient Service with the following attributes:
	Procedure Code	Any Position) is any of: { "G0101", "Q0091" }
	G0101 -	HCPCS) CERVICAL OR VAGINAL CANCER SCREENING; PELVIC AND CLINICAL BREAST EXAMINATION
	Q0091 -	HCPCS) SCREENING PAPANICOLAOU SMEAR; OBTAINING, PREPARING AND CONVEYANCE OF CERVICAL OR VAGINAL SMEAR TO LABORATORY
	The occurrence of Outpatient with the following attributes:
	Procedure Code	Any Position) is any of: { "G0101", "Q0091" }
	G0101 -	HCPCS) CERVICAL OR VAGINAL CANCER SCREENING; PELVIC AND CLINICAL BREAST EXAMINATION
	Q0091 -	HCPCS) SCREENING PAPANICOLAOU SMEAR; OBTAINING, PREPARING AND CONVEYANCE OF CERVICAL OR VAGINAL SMEAR TO LABORATORY
[truncated: 2 more columns]
