# Supplementary material for: Reproducibility of real-world evidence studies using clinical practice data to inform regulatory and coverage decisions
Source: Nat Commun. 2022 Aug 31;13:5126. doi: 10.1038/s41467-022-32310-3 (PMC9430007; doi:10.1038/s41467-022-32310-3)
Supplement: Supplementary file 7 — Supplementary Dataset 4 [file 41467_2022_32310_MOESM7_ESM.zip › Data S4 Study specific author contact files with details of implementation/REPEAT_129_final.xlsx]

## Sheet: Assumptions
Category	Assumptions
MEASURES	The algorithms used to define all the variables used in the replication of the study are given in the sheet named 'codes'
Exposure	The authors provided ''RxNORM'' codes to define exposure to Lithium, Aripiprazole, Carbamazepine, Lamotrigine, Olanzapine, Oxcarbazepine, Quetiapine, Risperidone and valproate. We were unable to find these codes in our OMOP (version 4.0) converted dataset in the 'Drug era' file or 'Drug exposure' file. So we made assumptions about the relevant "CONCEPT ID" from the 'Source to concept map' file to…
Outcome Inclusion/Exclusion	The authors provided ''RxNORM'' codes and ''SNOMED'' codes to define inclusion/exclusion and outcome. We were unable to find these codes in our OMOP (version number) converted dataset. Therefore we looked up the "SNOMED" codes provided by the authors using the website https://browser.ihtsdotools.org/?perspective=full&conceptId1=404684003&edition=MAIN/SNOMEDCT-US/2020-03-01&release=&languages=en. …
Covariates	The authors provided ''SNOMED'' codes to define comorbidities. We were unable to find these codes in our OMOP (version 4.0) converted dataset. So we searched these codes on the website https://browser.ihtsdotools.org/?perspective=full&conceptId1=404684003&edition=MAIN/SNOMEDCT-US/2020-03-01&release=&languages=en and the description from each code was then searched in the 'Source to concept map' f…
	The authors provided ''ATC'' codes to define drug covariates. We could not identify where to find ATC codes directly in our OMOP (version 4.0) converted dataset. So we looked for Generic name for these "ATC" codes using 'First data bank'. Then MeSH term was generated using the generic name from the website https://id.nlm.nih.gov/mesh/query. Then, a list of "CONCEPT IDs" was generated by searching…
	We assumed for the drug covariates: anyone who started one of the drugs during the baseline, anyone who has an end date of the drug during the baseline, and individuals who began the drug before the baseline period but continue to take it past the baseline period were all considered exposed to the medication during the covariate assessment window.
	For "post_rank" covariate, if Xmax and Xmin are both the same value, then to avoid dividing by 0, we assumed such patients to have "post_rank" value zero.
	We assumed when counting pre/post thyroid tests, if there were multiple tests on the same day with the same 'code', they were counted as 1 test
COHORT CREATION
ANALYSIS
	We did not use forward selection to identify covariates in the adjusted analysis. We used the covariates that the authors reported using after applying forward selection methods.

## Sheet: Attrition table
Adult patients with Bipolar disorder who have monotherapy presctiption (Lithium, Aripiprazole, Carbamazepine, Lamotrigine, Olanzapine, Oxcarbazepine, Quetiapine, Risperidone, Valproate) between 2003 - 2013
	Less Excluded Patients	Remaining Patients
Identify patients who initiate monotherapy treatment for bipolar disorder between Jan 1st 2003 - Dec 31st 2013 Date of drug dispensing is cohort entry date (CED)		2466747
Exclude patients if non- occurrence of at least 2 Bipolar disorder diagnosis [assessed between Jan 1st 2003 up to and including CED]	2273723	193024
Exclude patients with occurrence of Hypothyroid diagnosis or treatment [assessed 365 days orior to and up to 1 days prior to CED]	17949	175075
Exclude patients if Age less than 18years or 65 years on CED	21945	153130
Excluded for insufficent enrollment (medical and pharmacy) [assessed between 365 days prior and up to and including CED]	66209	86921
Exclude for non-occurrence of at least 1 Thyroid test [assessed from CED up to end of follow-up]	86102	819
Final cohort		819

## Sheet: Protocol
A. Data source
MarketScan in OMOP CDM (Version 4.0) converted data including:
Commercial Claims and Encounters (CCAE): 2003/01/01 to 2013/12/31
B. Cohort identification
Cohort Summary
Adult patients with Bipolar disorder who have monotherapy prescription (Lithium, Aripiprazole, Carbamazepine, Lamotrigine, Olanzapine, Oxcarbazepine, Quetiapine, Risperidone, Valproate) during the study period (2003 – 2013).
Steps for cohort formation
Inclusion/exclusion criteria (Codes are in Table 1):
1. Identify patients who initiate monotherapy treatment for bipolar disorder from 2003/01/01 to 2013/12/31. The washout for drug initiation is defined by at least 365 days of no prior treatment with any bipolar disorder therapy (Lithium, Aripiprazole, Carbamazepine, Lamotrigine, Olanzapine, Oxcarbazepine, Quetiapine, Risperidone, Valproate) . The date of monotherapy drug initiation is the cohort …
2. Restrict the cohort to patients with at least 2 bipolar disorder diagnoses that occur between 2003/01/01 and the CED. (codes provided in Table 1)
3. Restrict cohort to patients with no prior hypothyroidism diagnosis or treatment in the baseline period (codes provided in table 1). The baseline period is 365 days prior to CED up to 1 days prior to CED.
4. Restrict cohort to patients aged 18-65 years at CED.
5. Restrict cohort to patients who have at least one thyroid test after the bipolar diagnoses. Assessment period: from CED up to end of follow-up period.
6. Continuous medical and pharmacy enrollment (drug data indicator) during baseline period and including CED.
Table 1. Cohort inclusion and exclusion conditions (in any care setting or diagnosis position)
Description	Identified by Condition OMOP Concept ID	Identified from OMOP CDM Table	Include or Exclude
Bipolar disorder	13746004	SNOMED CT	Include
Thyroid test	61167004	SNOMED CT	Exclude
	390780008
	252219000
	35650009
	104972000
Hypothyroidism diagnosis	40930008	SNOMED CT	Exclude
Hypothyroidism treatment	10582 and descendant codes	RxNorm	Exclude
	10572 and descendant codes
	10814 and descendant codes
	10565 and descendant codes
Bipolar disorder treatment (9 monotherapeutic exposures)	lithium carbonate (42351)	RxNorm	Include
	aripiprazole (89013)	RxNorm	Include
	carbamazepine (2002)	RxNorm	Include
	lamotrigine (28439)	RxNorm	Include
	olanzapine (61381)	RxNorm	Include
	oxcarbazepine (32624)	RxNorm	Include
	quetiapine (51272)	RxNorm	Include
	risperidone (35636)	RxNorm	Include
	valproate (40254)	RxNorm	Include
Cohort creation diagram from the original study (Please provide us similar attrition table)
C. Identification of exposures
Drug groups: Nine mono-therapeutic exposures:
a. lithium carbonate (reference, LITH),
b. aripiprazole (ARIP),
c. carbamazepine (CBZ),
d. lamotrigine (LTG),
e. olanzapine (OLAN),
f. oxcarbazepine (OXC),
g. quetiapine (QUET),
h. risperidone (RISP),
i. valproate (VPA).
D. Identification of outcome of interest
The primary outcome of interest is (see Table 2 for definition):
Table 2. Outcome definitions
1. Hypothyroidism or 2. End of monotherapy
Outcome	Identified by OMOP Condition Concept ID
Hypothyroidism	Hypothyroidism Diagnosis or Prescription
	Diagnosis:
	SNOMED - 40930008 and descendants
	Prescription fill:
	RxNorm - thyroxine (10582 and descendants), desiccated thyroid (10572), triiodothyronine (10814) and thyroglobulin (10565)
Ending monotherapy (this is a competing risk analyses)	End of monotherapy Discontinuation or Addition
	Discontinuation:
	>=30-day gap in treatment for a given one of nine therapies (30 day gap between dispensation + days’ supply and next dispensation or 30 days after the last dispensation + days supply)
	Addition:
	the addition of one or more of the eight other therapies
E. Study follow-up
Please create indicator for follow up of new users from one day after the CED until whichever of the following events occurs first:
- the earliest occurrence of the incident outcome
- disenrollment from medical or pharmacy
- death
- December 31, 2013
F. Statistical Analyses
Table 1
Summary of baseline characteristics
Baseline characteristics should be created by each exposure drug and also total (i.e. 10 columns).
Please measure the following covariates during the baseline period.
Please use any diagnosis position and any care setting to defined mental comorbidities and other comorbidities
§ Age (years), report mean (sd)
§ Sex, female %
§ Medications, n (%)
· Sedative (excel tab- “sedatives”)
· Analgesic (excel tab- “analgesic”)
· Opioid (excel tab- “opioids”)
· Pain (excel tab- “pain”)
· Diuretic (excel tab- “DIURETICS”)
§ Mental comorbidities, n (%)
· Psychosis (SNOWMED-CT: 69322001)
· Bipolar disorder (SNOWMED-CT: 13746004)
· Mental procedure (SNOWMED-CT: 108310004)
· Drug dependence (SNOWMED-CT: 191816009)
· Anxiety (SNOWMED-CT: 48694002)
· Eating disorder (SNOWMED-CT: 72366004)
· ADHD (SNOWMED-CT: 406506008)
· Personality C (SNOWMED-CT: 83890006)
§ Other comorbidities, n (%)
· Cardiovascular (SNOWMED-CT: 49601007)
· CNS (SNOWMED-CT: 23853001)
· Seizure (SNOWMED-CT: 128613002)
· Nervous system (SNOWMED-CT: 118940003)
· Pulmonary (SNOWMED-CT: 19829001)
· Hypertension (SNOWMED-CT: 38341003)
· Metabolic (SNOWMED-CT: 75934005)
· Musculoskeletal (SNOWMED-CT: 928000)
· Kidney (SNOWMED-CT: 90708001)
· Endocrinopathy (SNOWMED-CT: 362969004)
· Dermatological (SNOWMED-CT: 95320005)
· Apnea (SNOWMED-CT: 10040978)
· Autoimmune (SNOWMED-CT: 85828009)
· Thyroidism (SNOWMED-CT: 14304000)
Regression analysis
We will use competing risk regression for the statistical analyses i.e. Cox proportional hazards model with. The software to implement the model below will be the competing risks regression
(CRR) approach of Fine and Gray, as implemented in the R package cmprsk (version 2.2-7).
Dependent variable- Outcome
Time variable- follow-up time
Independent variables-
1. Treatment:
o should be coded as eight dummy variables with lithium as reference
2. Age:
o In years, measured on the index date
3. Gender:
o female as a reference
4. Pre-treatment thyroidism
o Create as a yes/no variable
o Assessment 365 days prior up to 1 day prior to CED
o SNOMED: 14304000
5. # of Pre-treatment thyroid tests
o Create as a count variable
o Assessment 14 days prior up to 1 day prior to CED
o SNOMED-CT procedure concepts and their descendants to count thyroid tests are in Table 1
6. Post-treatment thyroid tests rank (during monotherapy) variable called ‘post_rank’:
o SNOMED-CT procedure concepts and their descendants to define and count thyroid tests in Table 1
o Please create a measure called ‘N_post_test’ (i.e. number of post-treatment thyroid tests) where the assessment period is between the CED and end of follow-up for each patient.
o To create the variable ‘post_rank’ for each patient in the dataset, please follow these steps:
6.1. Identify unique follow up time
6.2. Count the number of patients observed at each unique follow up time (50 patients with 4 days of follow up, 40 patients with 5 days of follow up, 75 patients with 6 days of follow up, etc)
6.3.A. Within every ‘bucket’ of patients with the same follow up duration, if there are at least 50 patients:
a. Identify xmin the minimum number of post-treatment thyroid tests
b. Identify Xmax the maximum number of post-treatment thyroid tests
c. For each patient in this bucket, calculate the variable “post_rank” (ranging from 0-1) equal to xnew from the formula below
6.3.B. Within every ‘bucket’ of patients with the same follow up duration, if there are less than 50 patients:
a. Expand the group of patients included in the bucket by including patients with ± 1 follow-up days, i.e. if there are only 40 patients with 5 days of follow-up, then expand the bucket by including patients with follow-up between 4-6 days. Then, count the number of patients to see if there are at least 50 patients.
b. The expanded bucket of at least 50 patients will be used to measure the distribution of ‘N_post_test’, however ‘post_rank’ will only be calculated for the initial bucket of patients with the same follow up duration (i.e. patients with 5 days of follow up)
c. If there are at least 50 patients in the expanded bucket, follow step 3A above to calculate ‘post_rank’ only for patients with the same follow up duration in the original bucket (i.e. the 40 patients with 5 days of follow up)
d. If there are still less than 50 patients, extend the follow-up days by ± 1 again, i.e. 3-7 days and so on until we reach 0-10 days window for this patient. After which, it will be 0-11 days, 0-12 days and so on. Then calculate ‘post_rank’ as outlined in 3B.c.
We want to replicate the following results from Table 2-

## Sheet: Table 1
	ORIGINAL STUDY											REPLICATED STUDY
Variables	Lithium N = 3,629	Aripiprazole N = 2,964	Carbamazepine N = 492	Lamotrigine N = 7,056	Olanzapine N= 1,230	Oxcarbazepine N = 890	Quetiapine N = 3,798	Risperidone N = 1,518	Valproate N = 2,997	Total N = 24,574		Lithium N = 116	Aripiprazole N = 115	Carbamazepine N = 25	Lamotrigine N = 236	Olanzapine N= 30	Oxcarbazepine N = 37	Quetiapine N = 102	Risperidone N = 52	Valproate N = 106	Total N = 819
Age, years: mean	39.5	39	40.3	39	40.4	39	40.1	39.4	39.7	39.5		42.81	43.85	39.02	39.85	45.56	42.86	39.34	39.96	42.15	41.39
Female: n, %	56.4	72	64.6	74	55.9	70.4	65.9	60.4	53.6	65.4		50.86	73.04	64	77.54	60	67.57	79.41	57.69	48.11	66.79
Medications: %
Sedative	30.8	38.2	35.2	33.5	38.5	34.4	44.4	37.1	34.8	36		18.97	23.48	16	19.92	20	18.92	30.39	19.23	19.81	21.37
Analgesic	39.1	47.4	48.4	43.2	45.1	49.6	51.8	45.5	46.5	45.4		19.83	28.7	16	25.42	26.67	35.14	36.27	15.38	13.21	24.42
Opioid	24.1	31.1	32.9	27	30.1	31.7	35	29.6	28.9	29.1		37.93	51.3	44	52.12	50	43.24	58.82	38.46	47.17	48.6
Pain	24.1	31.1	32.9	27	30.1	31.7	35	29.6	28.9	50.9		15.52	15.65	8	20.34	16.67	24.32	20.59	21.15	18.87	18.56
Diuretic	9.5	12.9	14.6	11.7	12.9	13.8	13.4	13.6	11.9	12.1		9.48	18.26	8	10.59	13.33	13.51	11.76	13.46	10.38	11.97
Mental: %
Psychosis	4.5	8	3.9	2	15.5	2.9	6.4	21.6	5	6.1		57.76	53.04	64	59.75	53.33	56.76	59.8	69.23	56.6	58.49
Bipolar disorder	71.1	58.4	67.7	67.4	53.7	66.5	54	53.4	68	63.2		82.76	73.04	76	76.69	70	78.38	75.49	82.69	76.42	77.05
Mental procedure	53.2	56.9	52.2	61.9	37.2	62.6	48.8	52.7	51.5	54.7		---	0.87	---	---	---	---	---	---	---	0.12
Drug dependence	12.8	13.7	14.8	9.6	16.9	13.3	22	15.5	16.5	14.3		18.97	19.13	16	10.17	26.67	18.92	29.41	30.77	16.04	18.32
Anxiety	18.6	24.5	20.1	19.5	27.2	20.1	29	26.5	21.4	22.5		34.48	48.7	36	38.56	30	51.35	56.86	36.54	48.11	42.98
Eating disorder	1	2.1	0.4	1.8	2	1.3	1.6	1.8	0.4	1.5		---	1.74	---	2.12	---		0.98	5.77	0.94	1.47
ADHD	6.1	9.2	7.1	7.7	6	9	6.5	7	7.2	7.3		7.76	12.17	12	7.2	6.67	5.41	9.8	1.92	7.55	8.06
Personality C	0.2	0.3	0.4	0.1	0.3	0.1	0.2	0.3	0.2	0.2		---	---	---	---	---	---	---	---	---	---
Other: %
Cardiovascular	31.5	39.9	37.4	34.2	38.7	38	42.9	41	40	37.4		---	---	---	---	---	---	---	---	---	---
CNS	13.2	16.7	19.3	14.5	16.4	20.1	18.7	19.3	21.8	16.8		3.45	2.61	4	2.97	3.33	5.41	2.94	---	2.83	2.93
Seizure	0.7	0.9	4.1	1.6	1.1	4.2	1.6	2.1	3.2	1.7		4.31	6.96	12	8.05	3.33	2.7	5.88	3.85	3.77	5.98
Nervous system	23.3	28	29.3	24.4	27.3	31.3	30.3	28.3	31.5	27.2		---	---	---	---	---	---	---	---	---	---
Pulmonary	5.3	7	7.7	5	8.7	7.4	9.5	8.8	7.1	6.8		3.45	10.43	8	6.36	6.67	8.11	8.82	5.77	9.43	7.33
Hypertension	17.9	23.9	21.1	19	22.8	21.6	25	25.8	22.6	21.5		22.41	32.17	24	21.61	33.33	27.03	33.33	38.46	28.3	27.35
Metabolic	26.1	33.8	30.9	28.5	31.4	29.6	32.5	31.4	30.9	30.1		1.72	5.22	12	5.08	3.33	2.7	3.92	---	1.89	3.79
Musculoskeletal	35.9	42	43.1	40.3	39.7	39.6	44.8	40.7	41	40.7		4.31	14.78	4	15.68	13.33	5.41	18.63	3.85	13.21	12.33
Kidney	3.2	4.9	4.7	4.1	4.9	4.3	5.7	5.4	4.9	4.5		5.17	6.96	12	5.51	10	8.11	9.8	5.77	3.77	6.47
Endrocrinopathy	11.1	15.6	12.6	12.5	11.4	12.1	13	13.6	13.1	12.8		10.34	21.74	24	16.53	23.33	18.92	16.67	15.38	18.87	17.22
Dermatological	23.4	27.8	24.8	27.4	24.6	26.9	25.3	25.5	25.6	26		8.62	7.83	12	10.59	10	16.22	4.9	9.62	12.26	9.65
Apnea	6.1	8.8	6.1	7.6	5.8	7.3	6.8	6.8	7.1	7.2		3.45	13.91	12	8.9	3.33	10.81	5.88	9.62	6.6	8.18
Autoimmune	1.2	2.1	1.6	1.5	1.5	2.4	2.2	1.4	1.7	1.7		1.72	4.35	---	3.81	---	2.7	3.92	1.92	0.94	2.81
Thyroidism	2.4	3.2	4.7	2.8	3	2.6	2.9	3.9	2.4	2.9		1.72	3.48	4	3.39	3.33	2.7	2.94	3.85	1.89	2.93

## Sheet: Outcomes
Table 2. Competing risk regression (CRR) model of hypothyroidism risk at >0 months
ORIGINAL STUDY					REPLICATED STUDY
Covariate	p-value	Coefficients	Standard error		Covariate	p-value	Coefficients	Standard error
Treatment	0.00386	---	---		Treatment		---	---
Aripiprazole	0.00739	-0.237	0.0885		Aripiprazole	0.21	-0.5335	0.4302
Carbamazepine	0.135	-0.276	0.185		Carbamazepine	0.28	-1.129	1.037
Lamotrigine	0.00147	-0.227	0.0712		Lamotrigine	0.039	-0.7853	0.3804
Olanzapine	0.0111	-0.324	0.127		Olanzapine	0.19	-1.378	1.04
Oxcarbazepine	0.0151	-0.341	0.14		Oxcarbazepine	0.25	-0.889	0.7757
Quetiapine	0.416	-0.0636	0.0782		Quetiapine	0.12	-0.7049	0.4497
Risperidone	0.0059	-0.319	0.116		Risperidone	0.17	-0.8833	0.6415
Valproate	0.00896	-0.232	0.0888		Valproate	0.26	-0.4917	0.4379
Age at exposure	6.91e-10	0.0112	0.00181		Age at exposure	0.24	0.01259	0.01069
Sex, male	3.93e-07	-0.265	0.0523		Sex, male	0.084	-0.5272	0.3047
Pre-Tx thyroidism	6.37e-06	0.468	0.104		Pre-Tx thyroidism	0.57	0.3482	0.6121
Post-Tx thyroid tests rank	2.79e-87	2.88	0.146		Post-Tx thyroid tests rank	0.72	0.286	0.7908
Pre-Tx thyroid tests 14 days	2.69e-07	-0.416	0.0809		Pre-Tx thyroid tests 14 days	0.077	0.7299	0.4122
					Total patients in analytic cohort		819
					Total patients with outcome		618	outcome defined as hypothyroidism or end of monotherapy
					Total patients with hypothyroidism as outcome		61

## Sheet: Codes
Variables	source_code	source_code_description	mapping_type	target_concept_id
Psychosis	212T.00	Psychosis, schizophrenia and bipolar affective disorder resolved	Condition	44788753
Psychosis	212X.00	Psychosis resolved	Condition	44791461
Psychosis	8HHs.00	Referral to psychosis early intervention service	Procedure	44788920
Psychosis	E00y.11	Presbyophrenic psychosis	Condition	4333667
Psychosis	E011000	Korsakov's alcoholic psychosis	Condition	4288013
Psychosis	E011100	Korsakov's alcoholic psychosis with peripheral neuritis	Condition	4103124
Psychosis	E01y.00	Other alcoholic psychosis	Condition	4098165
Psychosis	E01y.00	Other alcoholic psychosis	Condition	374317
Psychosis	E01yz00	Other alcoholic psychosis NOS	Condition	4101140
Psychosis	E01yz00	Other alcoholic psychosis NOS	Condition	374317
Psychosis	E01z.00	Alcoholic psychosis NOS	Condition	4101141
Psychosis	E01z.00	Alcoholic psychosis NOS	Condition	374317
Psychosis	E02z.00	Drug psychosis NOS	Condition	4101144
Psychosis	E02z.00	Drug psychosis NOS	Condition	434900
Psychosis	E03y300	Unspecified puerperal psychosis	Condition	4103247
Psychosis	E03y300	Unspecified puerperal psychosis	Condition	4057246
Psychosis	E040.11	Korsakoff's non-alcoholic psychosis	Condition	4066023
Psychosis	E04z.00	Chronic organic psychosis NOS	Condition	4103249
Psychosis	E04z.00	Chronic organic psychosis NOS	Condition	4100247
Psychosis	E110400	Single manic episode, severe, with psychosis	Condition	439262
Psychosis	E111400	Recurrent manic episodes, severe, with psychosis	Condition	437532
Psychosis	E112400	Single major depressive episode, severe, with psychosis	Condition	439259
Psychosis	E113400	Recurrent major depressive episodes, severe, with psychosis	Condition	434911
Psychosis	E114400	Bipolar affect disord, currently manic,severe with psychosis	Condition	439256
Psychosis	E115400	Bipolar affect disord, now depressed, severe with psychosis	Condition	439243
Psychosis	E116400	Mixed bipolar affective disorder, severe, with psychosis	Condition	439246
Psychosis	E117400	Unspecified bipolar affective disorder,severe with psychosis	Condition	4102668
Psychosis	E117400	Unspecified bipolar affective disorder, severe, with psychosis	Condition	436665
Psychosis	E11zz00	Other affective psychosis NOS	Condition	4100381
Psychosis	E11zz00	Other affective psychosis NOS	Condition	4305072
Psychosis	E121.00	Chronic paranoid psychosis	Condition	4146712
Psychosis	E12z.00	Paranoid psychosis NOS	Condition	4103270
Psychosis	E12z.00	Paranoid psychosis NOS	Condition	432590
Psychosis	E130.00	Reactive depressive psychosis	Condition	435520
Psychosis	E131.00	Acute hysterical psychosis	Condition	4100382
Psychosis	E134.00	Psychogenic paranoid psychosis	Condition	440983
Psychosis	E13y100	Brief reactive psychosis	Condition	4182683
Psychosis	E13z.00	Nonorganic psychosis NOS	Condition	4146714
Psychosis	E13z.00	Nonorganic psychosis NOS	Condition	4101149
Psychosis	E141.00	Disintegrative psychosis	Condition	441535
Psychosis	E141z00	Disintegrative psychosis NOS	Condition	441535
Psychosis	E14y100	Borderline psychosis of childhood	Condition	4098311
Psychosis	E14z.00	Child psychosis NOS	Condition	4147966
Psychosis	E14z.00	Child psychosis NOS	Condition	439706
Psychosis	E1z..00	Non-organic psychosis NOS	Condition	4146714
Psychosis	E1z..00	Non-organic psychosis NOS	Condition	4101149
Psychosis	Eu02z12	[X] Presenile psychosis NOS	Condition	4152048
Psychosis	Eu02z15	[X] Senile psychosis NOS	Condition	4152048
Psychosis	Eu03.11	[X]Korsakov's psychosis, nonalcoholic	Condition	44797366
Psychosis	Eu04.13	[X]Acute / subacute infective psychosis	Condition	44800623
Psychosis	Eu05212	[X]Schizophrenia-like psychosis in epilepsy	Condition	40386910
Psychosis	Eu05212	[X]Schizophrenia-like psychosis in epilepsy	Condition	375229
Psychosis	Eu05y11	[X]Epileptic psychosis NOS	Condition	40386917
Psychosis	Eu05y11	[X]Epileptic psychosis NOS	Condition	44813524
Psychosis	Eu0z.11	[X]Organic psychosis NOS	Condition	40386927
Psychosis	Eu0z.11	[X]Organic psychosis NOS	Condition	44800488
Psychosis	Eu0z.12	[X]Symptomatic psychosis NOS	Condition	4090920
Psychosis	Eu10514	[X]Alcoholic psychosis NOS	Condition	4101141
Psychosis	Eu10514	[X]Alcoholic psychosis NOS	Condition	44796942
Psychosis	Eu10611	[X]Korsakov's psychosis, alcohol induced	Condition	44797517
Psychosis	Eu22011	[X]Paranoid psychosis	Condition	432590
Psychosis	Eu23012	[X]Cycloid psychosis	Condition	4145071
Psychosis	Eu23112	[X]Cycloid psychosis with symptoms of schizophrenia	Condition	44798397
Psychosis	Eu23312	[X]Psychogenic paranoid psychosis	Condition	440983
Psychosis	Eu23z11	[X]Brief reactive psychosis NOS	Condition	40388239
Psychosis	Eu23z11	[X]Brief reactive psychosis NOS	Condition	44801038
Psychosis	Eu23z12	[X]Reactive psychosis	Condition	40388239
Psychosis	Eu23z12	[X]Reactive psychosis	Condition	435237
Psychosis	Eu25011	[X]Schizoaffective psychosis, manic type	Condition	4153292
Psychosis	Eu25012	[X]Schizophreniform psychosis, manic type	Condition	4153292
Psychosis	Eu25111	[X]Schizoaffective psychosis, depressive type	Condition	4224940
Psychosis	Eu25112	[X]Schizophreniform psychosis, depressive type	Condition	4224940
Psychosis	Eu25212	[X]Mixed schizophrenic and affective psychosis	Condition	40388243
Psychosis	Eu25212	[X]Mixed schizophrenic and affective psychosis	Condition	4152971
Psychosis	Eu25z11	[X]Schizoaffective psychosis NOS	Condition	44798220
Psychosis	Eu26.00	[X]Nonorganic psychosis in remission	Condition	44813509
Psychosis	Eu2y.11	[X]Chronic hallucinatory psychosis	Condition	44800058
Psychosis	Eu2z.00	[X]Unspecified nonorganic psychosis	Condition	40356710
Psychosis	Eu2z.00	[X]Unspecified nonorganic psychosis	Condition	44794913
Psychosis	Eu2z.11	[X]Psychosis NOS	Condition	40388247
Psychosis	Eu2z.11	[X]Psychosis NOS	Condition	436073
Psychosis	Eu31.12	[X]Manic-depressive psychosis	Condition	436665
Psychosis	Eu32312	[X]Single episode of psychogenic depressive psychosis	Condition	439259
Psychosis	Eu32314	[X]Single episode of reactive depressive psychosis	Condition	439259
Psychosis	Eu32900	[X]Single major depressive episode, severe, with psychosis, psychosis in remission	Condition	44805668
Psychosis	Eu32A00	[X]Recurrent major depressive episodes, severe, with psychosis, psychosis in remission	Condition	44805669
Psychosis	Eu33213	[X]Manic-depress psychosis,depressd,no psychotic symptoms	Condition	439252
Psychosis	Eu33213	[X]Manic-depressive psychosis, depressed type without psychotic symptoms	Condition	44801154
Psychosis	Eu33312	[X]Manic-depress psychosis,depressed type+psychotic symptoms	Condition	434911
Psychosis	Eu33314	[X]Recurr severe episodes/psychogenic depressive psychosis	Condition	434911
Psychosis	Eu33316	[X]Recurrent severe episodes/reactive depressive psychosis	Condition	434911
Psychosis	Eu3z.11	[X]Affective psychosis NOS	Condition	444100
Psychosis	Eu44.14	[X]Hysterical psychosis	Condition	44813734
Psychosis	Eu53111	[X]Puerperal psychosis NOS	Condition	40321753
Psychosis	Eu53111	[X]Puerperal psychosis NOS	Condition	44797280
Psychosis	Eu84013	[X]Infantile psychosis	Condition	434902
Psychosis	Eu84111	[X]Atypical childhood psychosis	Condition	4338037
Psychosis	Eu84312	[X]Disintegrative psychosis	Condition	44797098
Psychosis	Eu84314	[X]Symbiotic psychosis	Condition	44797098
Psychosis	F29	Unspecified psychosis not due to a substance or known physiological condition	Condition	436073
Psychosis	F53	Puerperal psychosis	Condition	4057246
Psychosis	2911	KORSAKOV'S PSYCHOSIS ALCOHOLIC	Condition	4288013
Psychosis	2919P	PSYCHOSIS ALCOHOLIC	Condition	374317
Psychosis	2932	PSYCHOSIS EPILEPTIC	Condition	4338020
Psychosis	2969A	PSYCHOSIS AFFECTIVE	Condition	4100381
Psychosis	2969M	PSYCHOSIS MANIC-DEPRESSIVE	Condition	436665
Psychosis	2970P	PARANOID PSYCHOSIS	Condition	432590
Psychosis	2979P	PSYCHOSIS PARANOID	Condition	432590
Psychosis	298.0	Depressive type psychosis	Condition	435520
Psychosis	298.0	Depressive type psychosis	Condition	4250023
Psychosis	298.0	Depressive type psychosis	Condition	435520
Psychosis	298.1	Excitative type psychosis	Condition	4100382
Psychosis	298.4	Psychogenic paranoid psychosis	Condition	440983
Psychosis	298.8	Other and unspecified reactive psychosis	Condition	435237
Psychosis	298.9	Unspecified psychosis	Condition	436073
Psychosis	298.9	Unspecified psychosis	Condition	43022060
Psychosis	298.9	Unspecified psychosis	Condition	436073
Psychosis	2981AH	PSYCHOSIS HYSTERICAL ACUTE	Condition	4100382
Mental procedure	103TP0814X	Behavioral Health & Social Service Providers, Psychologist, Psychoanalysis	Provider	38003650
Mental procedure	167G00000X	Nursing Service Providers, Licensed Psychiatric Technician	Provider	38003774
Mental procedure	1835P1300X	Pharmacy Service Providers, Pharmacist, Psychiatric	Provider	38003817
Mental procedure	382..00	Diagnostic psychology	Procedure	4012657
Mental procedure	382Z.00	Diagnostic psychology NOS	Procedure	4012830
Mental procedure	382Z.00	Diagnostic psychology NOS	Procedure	4012657
Mental procedure	384..11	Psychoanalysis	Procedure	4265498
Mental procedure	3841.00	Psychoanalysis	Procedure	4265498
Mental procedure	D011572	Psychoanalysis	Drug	40300078
Mental procedure	G0409	Social work and psychological services, directly relating to and/or furthering the patient's rehabilitation goals, each 15 minutes, face-to-face; individual (services provided by a corf-qualified social worker or psychologist in a corf)	Procedure	2617476
Mental procedure	GZ54ZZZ	Individual Psychotherapy, Psychoanalysis	Procedure	4265498
Mental procedure	H2013	Psychiatric health facility service, per diem	Procedure	2618163
Mental procedure	HZ5BZZZ	Individual Psychotherapy for Substance Abuse Treatment, Psychoanalysis	Procedure	4300520
Mental procedure	S9480	Intensive outpatient psychiatric services, per diem	Procedure	2721547
Mental procedure	94.0	Psychologic evaluation and testing	Procedure	2007690
Mental procedure	94.08	Other psychologic evaluation and testing	Procedure	2007704
Mental procedure	94.31	Psychoanalysis	Procedure	2007731
Mental procedure	9NSC.00	Accepted by psychological talking therapy service	Condition	44811223
Mental procedure	Z4I7200	Alleviating anxiety	Procedure	4026984
Mental procedure	Z5A1100	Generic psychoanalysis	Procedure	4126652
Mental procedure	Z5A1200	Independent psychoanalysis	Procedure	4121661
Mental procedure	Z5A1400	Classical psychoanalysis	Procedure	4128266
Mental procedure	Z5A1700	Lacanian psychoanalysis	Procedure	4128267
Mental procedure	Z5A1800	Group psychoanalysis	Procedure	4126654
Mental procedure	Z5B..00	Psychotherapeutic approaches using specific settings	Procedure	4118801
Mental procedure	Z6R5700	Informal warm-up for therapy	Procedure	4037986
Mental procedure	Z772.00	Anger management training	Procedure	4021022
Drug dependence	8B23.13	Drug dependence therapy	Procedure	40378932
Drug dependence	8B23.13	Drug dependence therapy	Procedure	4145649
Drug dependence	8BA9.00	Detoxification dependence drug	Procedure	4082730
Drug dependence	8BAW.00	Drug dependence self detoxification	Procedure	4212896
Drug dependence	8BAX.00	Drug dependence home detoxification	Procedure	4189160
Drug dependence	E24..00	Drug dependence	Condition	440069
Drug dependence	E240.00	Opioid type drug dependence	Condition	4338027
Drug dependence	E240.00	Opioid type drug dependence	Condition	438120
Drug dependence	E240000	Unspecified opioid dependence	Condition	4103404
Drug dependence	E240000	Unspecified opioid dependence	Condition	438120
Drug dependence	E240100	Continuous opioid dependence	Condition	440693
Drug dependence	E240200	Episodic opioid dependence	Condition	440379
Drug dependence	E240300	Opioid dependence in remission	Condition	432301
Drug dependence	E240z00	Opioid drug dependence NOS	Condition	4103405
Drug dependence	E240z00	Opioid drug dependence NOS	Condition	438120
Drug dependence	E241.00	Hypnotic or anxiolytic dependence	Condition	443236
Drug dependence	E241.11	Anxiolytic dependence	Condition	4338025
Drug dependence	E241000	Hypnotic or anxiolytic dependence, unspecified	Condition	4099803
Drug dependence	E241000	Hypnotic or anxiolytic dependence, unspecified	Condition	443236
Drug dependence	E241100	Hypnotic or anxiolytic dependence, continuous	Condition	435533
Drug dependence	E241200	Hypnotic or anxiolytic dependence, episodic	Condition	438393
Drug dependence	E241300	Hypnotic or anxiolytic dependence in remission	Condition	434015
Drug dependence	E241z00	Hypnotic or anxiolytic dependence NOS	Condition	4100514
Drug dependence	E241z00	Hypnotic or anxiolytic dependence NOS	Condition	443236
Drug dependence	E242.00	Cocaine type drug dependence	Condition	4100515
Drug dependence	E242z00	Cocaine drug dependence NOS	Condition	4103406
Drug dependence	E242z00	Cocaine drug dependence NOS	Condition	436389
Drug dependence	E243.00	Cannabis type drug dependence	Condition	4152052
Drug dependence	E243z00	Cannabis drug dependence NOS	Condition	4099805
Drug dependence	E243z00	Cannabis drug dependence NOS	Condition	440387
Drug dependence	E244.00	Amphetamine or other psychostimulant dependence	Condition	4152053
Drug dependence	E244.00	Amphetamine or other psychostimulant dependence	Condition	40483172
Drug dependence	E244.11	Psychostimulant dependence	Condition	443274
Drug dependence	E244.12	Stimulant dependence	Condition	443274
Drug dependence	E244000	Amphetamine or psychostimulant dependence, unspecified	Condition	4103407
Drug dependence	E244000	Amphetamine or psychostimulant dependence, unspecified	Condition	440069
Drug dependence	E244011	Amfetamine or psychostimulant dependence, unspecified	Condition	440069
Drug dependence	E244100	Amphetamine or psychostimulant dependence, continuous	Condition	434916
Drug dependence	E244111	Amfetamine or psychostimulant dependence, continuous	Condition	434916
Drug dependence	E244200	Amphetamine or psychostimulant dependence, episodic	Condition	441262
Drug dependence	E244211	Amfetamine or psychostimulant dependence, episodic	Condition	441262
Drug dependence	E244300	Amphetamine or psychostimulant dependence in remission	Condition	432884
Drug dependence	E244311	Amfetamine or psychostimulant dependence in remission	Condition	432884
Drug dependence	E244z00	Amphetamine or psychostimulant dependence NOS	Condition	4102813
Drug dependence	E244z00	Amphetamine or psychostimulant dependence NOS	Condition	440069
Drug dependence	E244z11	Amfetamine or psychostimulant dependence NOS	Condition	440069
Drug dependence	E245.00	Hallucinogen dependence	Condition	433180
Drug dependence	E245000	Hallucinogen dependence, unspecified	Condition	4099806
Drug dependence	E245000	Hallucinogen dependence, unspecified	Condition	433180
Drug dependence	E245100	Hallucinogen dependence, continuous	Condition	441271
Drug dependence	E245200	Hallucinogen dependence, episodic	Condition	432304
Drug dependence	E245300	Hallucinogen dependence in remission	Condition	434921
Drug dependence	E245z00	Hallucinogen dependence NOS	Condition	4103408
Drug dependence	E245z00	Hallucinogen dependence NOS	Condition	433180
Drug dependence	E247.00	Other specified drug dependence	Condition	4146715
Drug dependence	E247.00	Other specified drug dependence	Condition	440069
Drug dependence	E247000	Other specified drug dependence, unspecified	Condition	4100518
Drug dependence	E247000	Other specified drug dependence, unspecified	Condition	440069
Drug dependence	E247100	Other specified drug dependence, continuous	Condition	4099807
Drug dependence	E247100	Other specified drug dependence, continuous	Condition	440069
Drug dependence	E247200	Other specified drug dependence, episodic	Condition	4102816
Drug dependence	E247200	Other specified drug dependence, episodic	Condition	440069
Drug dependence	E247300	Other specified drug dependence in remission	Condition	4103412
Drug dependence	E247300	Other specified drug dependence in remission	Condition	440069
Drug dependence	E247z00	Other specified drug dependence NOS	Condition	4099808
Drug dependence	E247z00	Other specified drug dependence NOS	Condition	440069
Drug dependence	E248.00	Combined opioid with other drug dependence	Condition	4099809
Drug dependence	E248000	Combined opioid with other drug dependence, unspecified	Condition	4100519
Drug dependence	E248000	Combined opioid with other drug dependence, unspecified	Condition	4099809
Drug dependence	E248100	Combined opioid with other drug dependence, continuous	Condition	4102817
Drug dependence	E248200	Combined opioid with other drug dependence, episodic	Condition	4103413
Drug dependence	E248300	Combined opioid with other drug dependence in remission	Condition	4100520
Drug dependence	E248z00	Combined opioid with other drug dependence NOS	Condition	4103414
Drug dependence	E248z00	Combined opioid with other drug dependence NOS	Condition	4099809
Drug dependence	E249.00	Combined drug dependence, excluding opioids	Condition	436370
Drug dependence	E249000	Combined drug dependence, excluding opioid, unspecified	Condition	4100521
Drug dependence	E249000	Combined drug dependence, excluding opioid, unspecified	Condition	436370
Drug dependence	E249100	Combined drug dependence, excluding opioid, continuous	Condition	433746
Drug dependence	E249200	Combined drug dependence, excluding opioid, episodic	Condition	440380
Drug dependence	E249300	Combined drug dependence, excluding opioid, in remission	Condition	433458
Drug dependence	E249z00	Combined drug dependence, excluding opioid, NOS	Condition	4099810
Drug dependence	E249z00	Combined drug dependence, excluding opioid, NOS	Condition	436370
Drug dependence	E24A.00	Ecstasy type drug dependence	Condition	4103415
Drug dependence	E24z.00	Drug dependence NOS	Condition	4103416
Drug dependence	E24z.00	Drug dependence NOS	Condition	440069
Drug dependence	Eu11200	[X]Mental and behavioural disorders due to use of opioids: dependence syndrome	Condition	44797212
Drug dependence	Eu13200	[X]Mental and behavioural disorders due to use of sedatives or hypnotics: dependence syndrome	Condition	44795777
Drug dependence	Eu15200	[X]Mental and behavioural disorders due to use of other stimulants, including caffeine: dependence syndrome	Condition	44795798
Drug dependence	Eu16200	[X]Mental and behavioural disorders due to use of hallucinogens: dependence syndrome	Condition	44799613
Drug dependence	Eu19200	[X]Mental and behavioural disorders due to multiple drug use and use of other psychoactive substances: dependence syndrome	Condition	44800810
Drug dependence	L183.00	Drug dependence in pregnancy, childbirth and the puerperium	Condition	443250
Drug dependence	L183.11	Pregnancy and drug dependence	Condition	4028641
Drug dependence	L183000	Drug dependence - unspecified whether during pregnancy or the puerperium	Condition	443250
Drug dependence	L183100	Drug dependence during pregnancy - baby delivered	Condition	442915
Drug dependence	L183200	Drug dependence in the puerperium - baby delivered	Condition	442914
Drug dependence	L183300	Drug dependence during pregnancy - baby not yet delivered	Condition	442913
Drug dependence	L183400	Drug dependence in the puerperium - baby delivered during previous episode of care	Condition	442921
Drug dependence	L183z00	Drug dependence during pregnancy/childbirth/puerperium NOS	Condition	4062689
Drug dependence	L183z00	Drug dependence during pregnancy, childbirth or the puerperium NOS	Condition	443250
Drug dependence	F11.2	Opioid dependence	Condition	438120
Drug dependence	F11.20	Opioid dependence, uncomplicated	Condition	440693
Drug dependence	F11.21	Opioid dependence, in remission	Condition	432301
Drug dependence	F11.22	Opioid dependence with intoxication	Condition	438120
Drug dependence	F11.220	Opioid dependence with intoxication, uncomplicated	Condition	441833
Drug dependence	F11.221	Opioid dependence with intoxication delirium	Condition	373449
Drug dependence	F11.222	Opioid dependence with intoxication with perceptual disturbance	Condition	375504
Drug dependence	F11.229	Opioid dependence with intoxication, unspecified	Condition	438120
Drug dependence	F11.23	Opioid dependence with withdrawal	Condition	438120
Drug dependence	F11.23	Opioid dependence with withdrawal	Condition	4336384
Drug dependence	F11.24	Opioid dependence with opioid-induced mood disorder	Condition	438120
Drug dependence	F11.24	Opioid dependence with opioid-induced mood disorder	Condition	4105930
Drug dependence	F11.25	Opioid dependence with opioid-induced psychotic disorder	Condition	438120
Drug dependence	F11.250	Opioid dependence with opioid-induced psychotic disorder with delusions	Condition	443559
Drug dependence	F11.250	Opioid dependence with opioid-induced psychotic disorder with delusions	Condition	438120
Drug dependence	F11.250	Opioid dependence with opioid-induced psychotic disorder with delusions	Condition	4101143
Drug dependence	F11.251	Opioid dependence with opioid-induced psychotic disorder with hallucinations	Condition	438120
Drug dependence	F11.251	Opioid dependence with opioid-induced psychotic disorder with hallucinations	Condition	440987
Drug dependence	F11.259	Opioid dependence with opioid-induced psychotic disorder, unspecified	Condition	375504
Drug dependence	F11.259	Opioid dependence with opioid-induced psychotic disorder, unspecified	Condition	4100362
Drug dependence	F11.259	Opioid dependence with opioid-induced psychotic disorder, unspecified	Condition	438120
Drug dependence	F11.281	Opioid dependence with opioid-induced sexual dysfunction	Condition	4100362
Drug dependence	F11.281	Opioid dependence with opioid-induced sexual dysfunction	Condition	438120
Drug dependence	F11.282	Opioid dependence with opioid-induced sleep disorder	Condition	435792
Drug dependence	F11.288	Opioid dependence with other opioid-induced disorder	Condition	375504
Drug dependence	F11.288	Opioid dependence with other opioid-induced disorder	Condition	438120
Drug dependence	F11.288	Opioid dependence with other opioid-induced disorder	Condition	4100362
Drug dependence	F11.29	Opioid dependence with unspecified opioid-induced disorder	Condition	375504
Drug dependence	F11.29	Opioid dependence with unspecified opioid-induced disorder	Condition	40483111
Drug dependence	F11.29	Opioid dependence with unspecified opioid-induced disorder	Condition	438120
Drug dependence	F13.2	Sedative, hypnotic or anxiolytic-related dependence	Condition	435533
Drug dependence	F13.20	Sedative, hypnotic or anxiolytic dependence, uncomplicated	Condition	435533
Drug dependence	F13.21	Sedative, hypnotic or anxiolytic dependence, in remission	Condition	434015
Drug dependence	F13.220	Sedative, hypnotic or anxiolytic dependence with intoxication, uncomplicated	Condition	443236
Drug dependence	F13.221	Sedative, hypnotic or anxiolytic dependence with intoxication delirium	Condition	443236
Drug dependence	F13.229	Sedative, hypnotic or anxiolytic dependence with intoxication, unspecified	Condition	443236
Drug dependence	F13.23	Sedative, hypnotic or anxiolytic dependence with withdrawal	Condition	443236
Drug dependence	F13.230	Sedative, hypnotic or anxiolytic dependence with withdrawal, uncomplicated	Condition	441260
Drug dependence	F13.231	Sedative, hypnotic or anxiolytic dependence with withdrawal delirium	Condition	443236
Drug dependence	F13.232	Sedative, hypnotic or anxiolytic dependence with withdrawal with perceptual disturbance	Condition	441260
Drug dependence	F13.239	Sedative, hypnotic or anxiolytic dependence with withdrawal, unspecified	Condition	443236
Drug dependence	F13.24	Sedative, hypnotic or anxiolytic dependence with sedative, hypnotic or anxiolytic-induced mood disorder	Condition	436079
Drug dependence	F13.24	Sedative, hypnotic or anxiolytic dependence with sedative, hypnotic or anxiolytic-induced mood disorder	Condition	443236
Drug dependence	F13.25	Sedative, hypnotic or anxiolytic dependence with sedative, hypnotic or anxiolytic-induced psychotic disorder	Condition	443236
Drug dependence	F13.250	Sedative, hypnotic or anxiolytic dependence with sedative, hypnotic or anxiolytic-induced psychotic disorder with delusions	Condition	443559
Drug dependence	F13.251	Sedative, hypnotic or anxiolytic dependence with sedative, hypnotic or anxiolytic-induced psychotic disorder with hallucinations	Condition	440987
Drug dependence	F13.259	Sedative, hypnotic or anxiolytic dependence with sedative, hypnotic or anxiolytic-induced psychotic disorder, unspecified	Condition	443236
Drug dependence	F13.26	Sedative, hypnotic or anxiolytic dependence with sedative, hypnotic or anxiolytic-induced persisting amnestic disorder	Condition	373172
Drug dependence	F13.27	Sedative, hypnotic or anxiolytic dependence with sedative, hypnotic or anxiolytic-induced persisting dementia	Condition	376095
Drug dependence	F13.280	Sedative, hypnotic or anxiolytic dependence with sedative, hypnotic or anxiolytic-induced anxiety disorder	Condition	375504
Drug dependence	F13.281	Sedative, hypnotic or anxiolytic dependence with sedative, hypnotic or anxiolytic-induced sexual dysfunction	Condition	375504
Drug dependence	F13.282	Sedative, hypnotic or anxiolytic dependence with sedative, hypnotic or anxiolytic-induced sleep disorder	Condition	443236
Drug dependence	F13.288	Sedative, hypnotic or anxiolytic dependence with other sedative, hypnotic or anxiolytic-induced disorder	Condition	443236
Drug dependence	F13.29	Sedative, hypnotic or anxiolytic dependence with unspecified sedative, hypnotic or anxiolytic-induced disorder	Condition	375504
Drug dependence	F15.2	Other stimulant dependence	Condition	443274
Drug dependence	F15.20	Other stimulant dependence, uncomplicated	Condition	443274
Drug dependence	F15.21	Other stimulant dependence, in remission	Condition	432884
Drug dependence	F15.22	Other stimulant dependence with intoxication	Condition	40483172
Drug dependence	F15.220	Other stimulant dependence with intoxication, uncomplicated	Condition	443274
Drug dependence	F15.221	Other stimulant dependence with intoxication delirium	Condition	443274
Drug dependence	F15.222	Other stimulant dependence with intoxication with perceptual disturbance	Condition	375504
Drug dependence	F15.229	Other stimulant dependence with intoxication, unspecified	Condition	441833
Drug dependence	F15.23	Other stimulant dependence with withdrawal	Condition	443274
Drug dependence	F15.24	Other stimulant dependence with stimulant-induced mood disorder	Condition	443274
Drug dependence	F15.250	Other stimulant dependence with stimulant-induced psychotic disorder with delusions	Condition	443274
Drug dependence	F15.251	Other stimulant dependence with stimulant-induced psychotic disorder with hallucinations	Condition	443274
Drug dependence	F15.259	Other stimulant dependence with stimulant-induced psychotic disorder, unspecified	Condition	443274
Drug dependence	F15.280	Other stimulant dependence with stimulant-induced anxiety disorder	Condition	375504
Drug dependence	F15.281	Other stimulant dependence with stimulant-induced sexual dysfunction	Condition	375504
Drug dependence	F15.282	Other stimulant dependence with stimulant-induced sleep disorder	Condition	443274
Drug dependence	F15.288	Other stimulant dependence with other stimulant-induced disorder	Condition	375504
Drug dependence	F15.29	Other stimulant dependence with unspecified stimulant-induced disorder	Condition	375504
Drug dependence	F16.2	Hallucinogen dependence	Condition	433180
Drug dependence	F16.20	Hallucinogen dependence, uncomplicated	Condition	441271
Drug dependence	F16.21	Hallucinogen dependence, in remission	Condition	434921
Drug dependence	F16.220	Hallucinogen dependence with intoxication, uncomplicated	Condition	433180
Drug dependence	F16.221	Hallucinogen dependence with intoxication with delirium	Condition	373449
Drug dependence	F16.229	Hallucinogen dependence with intoxication, unspecified	Condition	441833
Drug dependence	F16.24	Hallucinogen dependence with hallucinogen-induced mood disorder	Condition	433180
Drug dependence	F16.250	Hallucinogen dependence with hallucinogen-induced psychotic disorder with delusions	Condition	443559
Drug dependence	F16.251	Hallucinogen dependence with hallucinogen-induced psychotic disorder with hallucinations	Condition	440987
Drug dependence	F16.259	Hallucinogen dependence with hallucinogen-induced psychotic disorder, unspecified	Condition	375504
Drug dependence	F16.280	Hallucinogen dependence with hallucinogen-induced anxiety disorder	Condition	375504
Drug dependence	F16.283	Hallucinogen dependence with hallucinogen persisting perception disorder (flashbacks)	Condition	433180
Drug dependence	F16.288	Hallucinogen dependence with other hallucinogen-induced disorder	Condition	433180
Drug dependence	F16.29	Hallucinogen dependence with unspecified hallucinogen-induced disorder	Condition	375504
Drug dependence	F17	Nicotine dependence	Condition	4209423
Drug dependence	F17.2	Nicotine dependence	Condition	4209423
Drug dependence	F17.20	Nicotine dependence, unspecified	Condition	437264
Drug dependence	F17.200	Nicotine dependence, unspecified, uncomplicated	Condition	437264
Drug dependence	F17.201	Nicotine dependence, unspecified, in remission	Condition	437264
Drug dependence	F17.203	Nicotine dependence unspecified, with withdrawal	Condition	441260
Drug dependence	F17.208	Nicotine dependence, unspecified, with other nicotine-induced disorders	Condition	375504
Drug dependence	F17.209	Nicotine dependence, unspecified, with unspecified nicotine-induced disorders	Condition	375504
Drug dependence	F17.210	Nicotine dependence, cigarettes, uncomplicated	Condition	437264
Drug dependence	F17.211	Nicotine dependence, cigarettes, in remission	Condition	437264
Drug dependence	F17.213	Nicotine dependence, cigarettes, with withdrawal	Condition	441260
Drug dependence	F17.218	Nicotine dependence, cigarettes, with other nicotine-induced disorders	Condition	375504
Drug dependence	F17.219	Nicotine dependence, cigarettes, with unspecified nicotine-induced disorders	Condition	375504
Drug dependence	F17.22	Nicotine dependence, chewing tobacco	Condition	437264
Drug dependence	F17.220	Nicotine dependence, chewing tobacco, uncomplicated	Condition	437264
Drug dependence	F17.221	Nicotine dependence, chewing tobacco, in remission	Condition	437264
Drug dependence	F17.223	Nicotine dependence, chewing tobacco, with withdrawal	Condition	441260
Drug dependence	F17.228	Nicotine dependence, chewing tobacco, with other nicotine-induced disorders	Condition	375504
Drug dependence	F17.229	Nicotine dependence, chewing tobacco, with unspecified nicotine-induced disorders	Condition	375504
Drug dependence	F17.290	Nicotine dependence, other tobacco product, uncomplicated	Condition	437264
Drug dependence	F17.291	Nicotine dependence, other tobacco product, in remission	Condition	437264
Drug dependence	F17.293	Nicotine dependence, other tobacco product, with withdrawal	Condition	441260
Drug dependence	F17.298	Nicotine dependence, other tobacco product, with other nicotine-induced disorders	Condition	375504
Drug dependence	F17.299	Nicotine dependence, other tobacco product, with unspecified nicotine-induced disorders	Condition	375504
Drug dependence	F18.2	Inhalant dependence	Condition	4176120
Drug dependence	F18.20	Inhalant dependence, uncomplicated	Condition	440069
Drug dependence	F18.20	Inhalant dependence, uncomplicated	Condition	4176120
Drug dependence	F18.21	Inhalant dependence, in remission	Condition	440069
Drug dependence	F18.220	Inhalant dependence with intoxication, uncomplicated	Condition	440069
Drug dependence	F18.221	Inhalant dependence with intoxication delirium	Condition	373449
Drug dependence	F18.229	Inhalant dependence with intoxication, unspecified	Condition	440069
Drug dependence	F18.24	Inhalant dependence with inhalant-induced mood disorder	Condition	440069
Drug dependence	F18.250	Inhalant dependence with inhalant-induced psychotic disorder with delusions	Condition	440069
Drug dependence	F18.251	Inhalant dependence with inhalant-induced psychotic disorder with hallucinations	Condition	440987
Drug dependence	F18.259	Inhalant dependence with inhalant-induced psychotic disorder, unspecified	Condition	440069
Drug dependence	F18.27	Inhalant dependence with inhalant-induced dementia	Condition	440069
Drug dependence	F18.280	Inhalant dependence with inhalant-induced anxiety disorder	Condition	440069
Drug dependence	F18.288	Inhalant dependence with other inhalant-induced disorder	Condition	440069
Drug dependence	F18.29	Inhalant dependence with unspecified inhalant-induced disorder	Condition	440069
Drug dependence	F19.2	Other psychoactive substance dependence	Condition	440069
Drug dependence	F19.20	Other psychoactive substance dependence, uncomplicated	Condition	440069
Drug dependence	F19.21	Other psychoactive substance dependence, in remission	Condition	435792
Drug dependence	F19.22	Other psychoactive substance dependence with intoxication	Condition	440069
Drug dependence	F19.220	Other psychoactive substance dependence with intoxication, uncomplicated	Condition	441833
Drug dependence	F19.221	Other psychoactive substance dependence with intoxication delirium	Condition	373449
Drug dependence	F19.222	Other psychoactive substance dependence with intoxication with perceptual disturbance	Condition	440069
Drug dependence	F19.229	Other psychoactive substance dependence with intoxication, unspecified	Condition	440069
Drug dependence	F19.23	Other psychoactive substance dependence with withdrawal	Condition	440069
Drug dependence	F19.230	Other psychoactive substance dependence with withdrawal, uncomplicated	Condition	440069
Drug dependence	F19.231	Other psychoactive substance dependence with withdrawal delirium	Condition	440069
Drug dependence	F19.232	Other psychoactive substance dependence with withdrawal with perceptual disturbance	Condition	440069
Drug dependence	F19.239	Other psychoactive substance dependence with withdrawal, unspecified	Condition	440069
Drug dependence	F19.24	Other psychoactive substance dependence with psychoactive substance-induced mood disorder	Condition	440069
Drug dependence	F19.25	Other psychoactive substance dependence with psychoactive substance-induced psychotic disorder	Condition	440069
Drug dependence	F19.250	Other psychoactive substance dependence with psychoactive substance-induced psychotic disorder with delusions	Condition	443559
Drug dependence	F19.251	Other psychoactive substance dependence with psychoactive substance-induced psychotic disorder with hallucinations	Condition	440987
Drug dependence	F19.259	Other psychoactive substance dependence with psychoactive substance-induced psychotic disorder, unspecified	Condition	375504
Drug dependence	F19.26	Other psychoactive substance dependence with psychoactive substance-induced persisting amnestic disorder	Condition	440069
Drug dependence	F19.27	Other psychoactive substance dependence with psychoactive substance-induced persisting dementia	Condition	376095
Drug dependence	F19.280	Other psychoactive substance dependence with psychoactive substance-induced anxiety disorder	Condition	440069
Drug dependence	F19.281	Other psychoactive substance dependence with psychoactive substance-induced sexual dysfunction	Condition	375504
Drug dependence	F19.282	Other psychoactive substance dependence with psychoactive substance-induced sleep disorder	Condition	440069
Drug dependence	F19.288	Other psychoactive substance dependence with other psychoactive substance-induced disorder	Condition	440069
Drug dependence	F19.29	Other psychoactive substance dependence with unspecified psychoactive substance-induced disorder	Condition	440069
Drug dependence	Z81.3	Family history of other psychoactive substance abuse and dependence	Condition	4051569
Drug dependence	Z87.891	Personal history of nicotine dependence	Condition	4005823
Drug dependence	304	Drug dependence	Condition	440069
Drug dependence	304.0	Opioid type dependence	Condition	438120
Drug dependence	304.00	Opioid type dependence, unspecified	Condition	438120
Drug dependence	304.01	Opioid type dependence, continuous	Condition	440693
Drug dependence	304.02	Opioid type dependence, episodic	Condition	440379
Drug dependence	304.03	Opioid type dependence, in remission	Condition	432301
Drug dependence	304.1	Sedative hypnotic or anxiolytic dependence	Condition	443236
Drug dependence	304.1	Sedative hypnotic or anxiolytic dependence	Condition	440081
Drug dependence	304.10	Sedative, hypnotic or anxiolytic dependence, unspecified	Condition	440081
Drug dependence	304.10	Sedative, hypnotic or anxiolytic dependence, unspecified	Condition	443236
Drug dependence	304.11	Sedative, hypnotic or anxiolytic dependence, continuous	Condition	435533
Drug dependence	304.12	Sedative, hypnotic or anxiolytic dependence, episodic	Condition	438393
Drug dependence	304.13	Sedative, hypnotic or anxiolytic dependence, in remission	Condition	434015
Drug dependence	304.4	Amphetamine and other psychostimulant dependence	Condition	4152053
Drug dependence	304.4	Amphetamine and other psychostimulant dependence	Condition	434916
Drug dependence	304.4	Amphetamine and other psychostimulant dependence	Condition	440069
Drug dependence	304.40	Amphetamine and other psychostimulant dependence, unspecified	Condition	443274
Drug dependence	304.40	Amphetamine and other psychostimulant dependence, unspecified	Condition	434916
Drug dependence	304.41	Amphetamine and other psychostimulant dependence, continuous	Condition	434916
Drug dependence	304.42	Amphetamine and other psychostimulant dependence, episodic	Condition	441262
Drug dependence	304.43	Amphetamine and other psychostimulant dependence, in remission	Condition	432884
Drug dependence	304.5	Hallucinogen dependence	Condition	433180
Drug dependence	304.50	Hallucinogen dependence, unspecified	Condition	433180
Drug dependence	304.51	Hallucinogen dependence, continuous	Condition	441271
Drug dependence	304.52	Hallucinogen dependence, episodic	Condition	432304
Drug dependence	304.53	Hallucinogen dependence, in remission	Condition	434921
Drug dependence	304.6	Other specified drug dependence	Condition	4176120
Drug dependence	304.60	Other specified drug dependence, unspecified	Condition	440069
Drug dependence	304.60	Other specified drug dependence, unspecified	Condition	4176120
Drug dependence	304.61	Other specified drug dependence, continuous	Condition	440069
Drug dependence	304.61	Other specified drug dependence, continuous	Condition	4103410
Drug dependence	304.62	Other specified drug dependence, episodic	Condition	440069
Drug dependence	304.62	Other specified drug dependence, episodic	Condition	4102815
Drug dependence	304.63	Other specified drug dependence, in remission	Condition	440069
Drug dependence	304.63	Other specified drug dependence, in remission	Condition	4100517
Drug dependence	304.7	Combinations of opioid type drug with any other drug dependence	Condition	4099809
Drug dependence	304.70	Combinations of opioid type drug with any other drug dependence, unspecified	Condition	440069
Drug dependence	304.70	Combinations of opioid type drug with any other drug dependence, unspecified	Condition	4099809
Drug dependence	304.71	Combinations of opioid type drug with any other drug dependence, continuous	Condition	440693
Drug dependence	304.71	Combinations of opioid type drug with any other drug dependence, continuous	Condition	4102817
Drug dependence	304.72	Combinations of opioid type drug with any other drug dependence, episodic	Condition	440069
Drug dependence	304.72	Combinations of opioid type drug with any other drug dependence, episodic	Condition	4103413
Drug dependence	304.73	Combinations of opioid type drug with any other drug dependence, in remission	Condition	432301
Drug dependence	304.73	Combinations of opioid type drug with any other drug dependence, in remission	Condition	4100520
Drug dependence	304.8	Combinations of drug dependence excluding opioid type drug	Condition	436370
Drug dependence	304.80	Combinations of drug dependence excluding opioid type drug, unspecified	Condition	436370
Drug dependence	304.81	Combinations of drug dependence excluding opioid type drug, continuous	Condition	433746
Drug dependence	304.82	Combinations of drug dependence excluding opioid type drug, episodic	Condition	440380
Drug dependence	304.83	Combinations of drug dependence excluding opioid type drug, in remission	Condition	433458
Drug dependence	304.9	Unspecified drug dependence	Condition	440069
Drug dependence	304.90	Unspecified drug dependence, unspecified	Condition	440069
Drug dependence	304.91	Unspecified drug dependence, continuous	Condition	440069
Drug dependence	304.92	Unspecified drug dependence, episodic	Condition	440069
Drug dependence	304.93	Unspecified drug dependence, in remission	Condition	440069
Drug dependence	648.3	Drug dependence complicating pregnancy childbirth or the puerperium	Condition	440787
Drug dependence	648.30	Drug dependence of mother, unspecified as to episode of care or not applicable	Condition	440787
Drug dependence	648.31	Drug dependence of mother, delivered, with or without mention of antepartum condition	Condition	442915
Drug dependence	648.32	Drug dependence of mother, delivered, with mention of postpartum complication	Condition	442914
Drug dependence	648.33	Drug dependence of mother, antepartum condition or complication	Condition	4028641
Drug dependence	648.33	Drug dependence of mother, antepartum condition or complication	Condition	442913
Drug dependence	648.34	Drug dependence of mother, postpartum condition or complication	Condition	440787
Drug dependence	648.34	Drug dependence of mother, postpartum condition or complication	Condition	442921
Anxiety	173f.00	Anxiety about breathlessness	Condition	44810436
Anxiety	1B13.00	Anxiousness	Condition	441542
Anxiety	1B13.11	Anxiousness - symptom	Condition	441542
Anxiety	1B1V.00	C/O - panic attack	Condition	4191826
Anxiety	225J.00	O/E - panic attack	Condition	4219843
Anxiety	D001007	Anxiety	Condition	441542
Anxiety	D001008	Anxiety Disorders	Drug	40620334
Anxiety	D001009	Anxiety, Castration	Condition	4121678
Anxiety	D001010	Anxiety, Separation	Condition	4039212
Anxiety	D010200	Panic	Condition	4196358
Anxiety	D016584	Panic Disorder	Condition	436074
Anxiety	D016854	Dental Anxiety	Condition	4303284
Anxiety	D060805	Performance Anxiety	Condition	4087190
Anxiety	6897.00	Anxiety screening	Procedure	44811925
Anxiety	6897000	Anxiety screening using questions	Procedure	44811927
Anxiety	8G94.00	Anxiety management training	Procedure	4036571
Anxiety	8HHp.00	Referral for guided self-help for anxiety	Procedure	44788878
Anxiety	E200.00	Anxiety states	Condition	40321778
Anxiety	E200.00	Anxiety states	Condition	4113821
Anxiety	E200000	Anxiety state unspecified	Condition	4098313
Anxiety	E200000	Anxiety state unspecified	Condition	4113821
Anxiety	E200100	Panic disorder	Condition	436074
Anxiety	E200111	Panic attack	Condition	4021498
Anxiety	E200200	Generalised anxiety disorder	Condition	434613
Anxiety	E200300	Anxiety with depression	Condition	4338031
Anxiety	E200400	Chronic anxiety	Condition	4098314
Anxiety	E200500	Recurrent anxiety	Condition	4103273
Anxiety	E200z00	Anxiety state NOS	Condition	4102799
Anxiety	E200z00	Anxiety state NOS	Condition	4113821
Anxiety	E202.12	Phobic anxiety	Condition	4304010
Anxiety	E202100	Agoraphobia with panic attacks	Condition	439786
Anxiety	E202200	Agoraphobia without mention of panic attacks	Condition	433457
Anxiety	E202200	Agoraphobia without mention of panic attacks	Condition	4189538
Anxiety	E280.00	Acute panic state due to acute stress reaction	Condition	4099956
Anxiety	E292000	Separation anxiety disorder	Condition	4039212
Anxiety	E2D0.00	Disturbance of anxiety and fearfulness childhood/adolescent	Condition	4102977
Anxiety	E2D0000	Childhood and adolescent overanxiousness disturbance	Condition	4028677
Anxiety	E2D0z00	Disturbance anxiety and fearfulness childhood/adolescent NOS	Condition	4100088
Anxiety	E2D0z00	Disturbance of anxiety and fearfulness in childhood and adolescence NOS	Condition	4102977
Anxiety	Eu05400	[X]Organic anxiety disorder	Condition	381537
Anxiety	Eu34114	[X]Persistant anxiety depression	Condition	433440
Anxiety	Eu40.00	[X]Phobic anxiety disorders	Condition	40388298
Anxiety	Eu40.00	[X]Phobic anxiety disorders	Condition	44800623
Anxiety	Eu40011	[X]Agoraphobia without history of panic disorder	Condition	40388299
Anxiety	Eu40011	[X]Agoraphobia without history of panic disorder	Condition	4321835
Anxiety	Eu40012	[X]Panic disorder with agoraphobia	Condition	40388299
Anxiety	Eu40012	[X]Panic disorder with agoraphobia	Condition	439786
Anxiety	Eu40y00	[X]Other phobic anxiety disorders	Condition	44794880
Anxiety	Eu40z00	[X]Phobic anxiety disorder, unspecified	Condition	40388303
Anxiety	Eu40z00	[X]Phobic anxiety disorder, unspecified	Condition	44800492
Anxiety	Eu41.00	[X]Other anxiety disorders	Condition	40388304
Anxiety	Eu41.00	[X]Other anxiety disorders	Condition	44801384
Anxiety	Eu41000	[X]Panic disorder [episodic paroxysmal anxiety]	Condition	40388305
Anxiety	Eu41000	[X]Panic disorder [episodic paroxysmal anxiety]	Condition	44812950
Anxiety	Eu41011	[X]Panic attack	Condition	4021498
Anxiety	Eu41011	[X]Panic attack	Condition	44812950
Anxiety	Eu41012	[X]Panic state	Condition	44812950
Anxiety	Eu41100	[X]Generalized anxiety disorder	Condition	434613
Anxiety	Eu41111	[X]Anxiety neurosis	Condition	4008683
Anxiety	Eu41112	[X]Anxiety reaction	Condition	434613
Anxiety	Eu41113	[X]Anxiety state	Condition	4008683
Anxiety	Eu41113	[X]Anxiety state	Condition	4113821
Anxiety	Eu41200	[X]Mixed anxiety and depressive disorder	Condition	40388309
Anxiety	Eu41200	[X]Mixed anxiety and depressive disorder	Condition	4338031
Anxiety	Eu41211	[X]Mild anxiety depression	Condition	40388309
Anxiety	Eu41211	[X]Mild anxiety depression	Condition	4338031
Anxiety	Eu41300	[X]Other mixed anxiety disorders	Condition	44800668
Anxiety	Eu41y00	[X]Other specified anxiety disorders	Condition	44801493
Anxiety	Eu41y11	[X]Anxiety hysteria	Condition	44801493
Anxiety	Eu41z00	[X]Anxiety disorder, unspecified	Condition	40388312
Anxiety	Eu41z00	[X]Anxiety disorder, unspecified	Condition	44799031
Anxiety	Eu41z11	[X]Anxiety NOS	Condition	441542
Anxiety	Eu41z11	[X]Anxiety NOS	Condition	442077
Anxiety	Eu51511	[X]Dream anxiety disorder	Condition	40388763
Anxiety	Eu51511	[X]Dream anxiety disorder	Condition	4170260
Anxiety	Eu93000	[X]Separation anxiety disorder of childhood	Condition	44794631
Anxiety	Eu93100	[X]Phobic anxiety disorder of childhood	Condition	4100100
Anxiety	Eu93200	[X]Social anxiety disorder of childhood	Condition	40389297
Anxiety	Eu93200	[X]Social anxiety disorder of childhood	Condition	4272468
Anxiety	F06.4	Anxiety disorder due to known physiological condition	Condition	381537
Anxiety	F10.180	Alcohol abuse with alcohol-induced anxiety disorder	Condition	376383
Anxiety	F10.280	Alcohol dependence with alcohol-induced anxiety disorder	Condition	376383
Anxiety	F10.980	Alcohol use, unspecified with alcohol-induced anxiety disorder	Condition	376383
Anxiety	F12.180	Cannabis abuse with cannabis-induced anxiety disorder	Condition	375504
Anxiety	F12.280	Cannabis dependence with cannabis-induced anxiety disorder	Condition	375504
Anxiety	F12.980	Cannabis use, unspecified with anxiety disorder	Condition	375504
Anxiety	F13.180	Sedative, hypnotic or anxiolytic abuse with sedative, hypnotic or anxiolytic-induced anxiety disorder	Condition	375504
Anxiety	F13.280	Sedative, hypnotic or anxiolytic dependence with sedative, hypnotic or anxiolytic-induced anxiety disorder	Condition	375504
Anxiety	F13.980	Sedative, hypnotic or anxiolytic use, unspecified with sedative, hypnotic or anxiolytic-induced anxiety disorder	Condition	375504
Anxiety	F14.180	Cocaine abuse with cocaine-induced anxiety disorder	Condition	375504
Anxiety	F14.280	Cocaine dependence with cocaine-induced anxiety disorder	Condition	436389
Anxiety	F14.980	Cocaine use, unspecified with cocaine-induced anxiety disorder	Condition	375504
Anxiety	F15.180	Other stimulant abuse with stimulant-induced anxiety disorder	Condition	375504
Anxiety	F15.280	Other stimulant dependence with stimulant-induced anxiety disorder	Condition	375504
Anxiety	F15.980	Other stimulant use, unspecified with stimulant-induced anxiety disorder	Condition	375504
Anxiety	F16.180	Hallucinogen abuse with hallucinogen-induced anxiety disorder	Condition	375504
Anxiety	F16.280	Hallucinogen dependence with hallucinogen-induced anxiety disorder	Condition	375504
Anxiety	F16.980	Hallucinogen use, unspecified with hallucinogen-induced anxiety disorder	Condition	375504
Anxiety	F18.180	Inhalant abuse with inhalant-induced anxiety disorder	Condition	375504
Anxiety	F18.280	Inhalant dependence with inhalant-induced anxiety disorder	Condition	440069
Anxiety	F18.980	Inhalant use, unspecified with inhalant-induced anxiety disorder	Condition	375504
Anxiety	F19.180	Other psychoactive substance abuse with psychoactive substance-induced anxiety disorder	Condition	375504
Anxiety	F19.280	Other psychoactive substance dependence with psychoactive substance-induced anxiety disorder	Condition	440069
Anxiety	F19.980	Other psychoactive substance use, unspecified with psychoactive substance-induced anxiety disorder	Condition	375504
Anxiety	F40	Phobic anxiety disorders	Condition	4304010
Anxiety	F40.01	Agoraphobia with panic disorder	Condition	4147466
Anxiety	F40.02	Agoraphobia without panic disorder	Condition	4211231
Anxiety	F40.02	Agoraphobia without panic disorder	Condition	4219627
Anxiety	F40.8	Other phobic anxiety disorders	Condition	440985
Anxiety	F40.8	Other phobic anxiety disorders	Condition	4304010
Anxiety	F40.9	Phobic anxiety disorder, unspecified	Condition	440985
Anxiety	F40.9	Phobic anxiety disorder, unspecified	Condition	4304010
Anxiety	F41	Other anxiety disorders	Condition	442077
Anxiety	F41.0	Panic disorder [episodic paroxysmal anxiety] without agoraphobia	Condition	436074
Anxiety	F41.0	Panic disorder [episodic paroxysmal anxiety] without agoraphobia	Condition	4211231
Anxiety	F41.1	Generalized anxiety disorder	Condition	434613
Anxiety	F41.2	Mixed anxiety and depressive disorder	Condition	4338031
Anxiety	F41.3	Other mixed anxiety disorders	Condition	441542
Anxiety	F41.3	Other mixed anxiety disorders	Condition	442077
Anxiety	F41.8	Other specified anxiety disorders	Condition	441542
Anxiety	F41.8	Other specified anxiety disorders	Condition	442077
Anxiety	F41.9	Anxiety disorder, unspecified	Condition	442077
Anxiety	F412	Mixed anxiety and depressive disorder	Condition	4338031
Anxiety	F43.22	Adjustment disorder with anxiety	Condition	436075
Anxiety	F43.23	Adjustment disorder with mixed anxiety and depressed mood	Condition	433454
Anxiety	F93.0	Separation anxiety disorder of childhood	Condition	434628
Anxiety	F93.0	Separation anxiety disorder of childhood	Condition	4039212
Anxiety	F93.1	Phobic anxiety disorder of childhood	Condition	4100100
Anxiety	F93.2	Social anxiety disorder of childhood	Condition	4272468
Anxiety	Z4I7.00	Acknowledging anxiety	Procedure	4076084
Anxiety	Z4I7200	Alleviating anxiety	Procedure	4026984
Anxiety	Z4I7211	Reducing anxiety	Procedure	4026984
Anxiety	293.84	Anxiety disorder in conditions classified elsewhere	Condition	442077
Anxiety	293.84	Anxiety disorder in conditions classified elsewhere	Condition	381537
Anxiety	300	Anxiety, dissociative and somatoform disorders	Condition	444243
Anxiety	300.0	Anxiety states	Condition	441542
Anxiety	300.0	Anxiety states	Condition	442077
Anxiety	300.00	Anxiety state, unspecified	Condition	441542
Anxiety	300.00	Anxiety state, unspecified	Condition	442077
Anxiety	300.01	Panic disorder without agoraphobia	Condition	436074
Anxiety	300.01	Panic disorder without agoraphobia	Condition	436074
Anxiety	300.01	Panic disorder without agoraphobia	Condition	4211231
Anxiety	300.01	Panic disorder without agoraphobia	Condition	4211231
Anxiety	300.02	Generalized anxiety disorder	Condition	434613
Anxiety	300.09	Other anxiety states	Condition	441542
Anxiety	300.09	Other anxiety states	Condition	442077
Anxiety	300.21	Agoraphobia with panic disorder	Condition	4147466
Anxiety	300.21	Agoraphobia with panic disorder	Condition	439786
Anxiety	300.21	Agoraphobia with panic disorder	Condition	439786
Anxiety	300.21	Agoraphobia with panic disorder	Condition	4147466
Anxiety	300.22	Agoraphobia without mention of panic attacks	Condition	433457
Anxiety	300.22	Agoraphobia without mention of panic attacks	Condition	4219627
Anxiety	3000A	NEUROSIS ANXIETY	Condition	4008683
Anxiety	3000AB	ANXIETY	Condition	441542
Anxiety	3000AC	ANXIETY FREE FLOATING	Condition	4217945
Anxiety	3000B	PANIC STATE	Condition	4196358
Anxiety	3000E	ANXIETY DEPRESSION	Condition	4338031
Anxiety	3000F	CHRONIC ANXIETY	Condition	4098314
Anxiety	3000FR	ANXIETY RECURRENT	Condition	4103273
Anxiety	3000HT	HYSTERIA ANXIETY	Condition	4338032
Anxiety	3000PN	PANIC ATTACK(S)	Condition	4021498
Anxiety	3000R	REACTION ANXIETY	Condition	441542
Anxiety	309.21	Separation anxiety disorder	Condition	434628
Anxiety	309.24	Adjustment disorder with anxiety	Condition	436075
Anxiety	309.28	Adjustment disorder with mixed anxiety and depressed mood	Condition	433454
Eating disorder	1612.00	Appetite loss - anorexia	Condition	442165
Eating disorder	1612.11	Anorexia symptom	Condition	4091029
Eating disorder	C538664	PICA syndrome	Condition	434656
Eating disorder	D000855	Anorexia	Condition	442165
Eating disorder	D000856	Anorexia Nervosa	Condition	436675
Eating disorder	D001068	Eating Disorders	Condition	439002
Eating disorder	D010842	Pica	Condition	437839
Eating disorder	D019959	Rumination Disorders	Condition	436390
Eating disorder	D052018	Bulimia Nervosa	Condition	438407
Eating disorder	8HTN.00	Referral to eating disorders clinic	Procedure	4268281
Eating disorder	E202z11	Weight fixation	Condition	4333682
Eating disorder	E271.00	Anorexia nervosa	Condition	436675
Eating disorder	E275.00	Other and unspecified non-organic eating disorders	Condition	4102960
Eating disorder	E275.00	Other and unspecified non-organic eating disorders	Condition	439002
Eating disorder	E275000	Unspecified non-organic eating disorder	Condition	4102961
Eating disorder	E275000	Unspecified non-organic eating disorder	Condition	439002
Eating disorder	E275111	Compulsive eating disorder	Condition	40386390
Eating disorder	E275111	Compulsive eating disorder	Condition	438407
Eating disorder	E275200	Pica	Condition	437839
Eating disorder	E275500	Non-organic infant feeding disturbance	Condition	4103560
Eating disorder	E275600	Non-organic loss of appetite	Condition	4102962
Eating disorder	E275y00	Other specified non-organic eating disorder	Condition	4102963
Eating disorder	E275y00	Other specified non-organic eating disorder	Condition	439002
Eating disorder	E275z00	Non-organic eating disorder NOS	Condition	4103561
Eating disorder	E275z00	Non-organic eating disorder NOS	Condition	439002
Eating disorder	Eu50.00	[X]Eating disorders	Condition	40388747
Eating disorder	Eu50.00	[X]Eating disorders	Condition	44796008
Eating disorder	Eu50000	[X]Anorexia nervosa	Condition	436675
Eating disorder	Eu50100	[X]Atypical anorexia nervosa	Condition	4333683
Eating disorder	Eu50200	[X]Bulimia nervosa	Condition	40388750
Eating disorder	Eu50200	[X]Bulimia nervosa	Condition	438407
Eating disorder	Eu50300	[X]Atypical bulimia nervosa	Condition	4333684
Eating disorder	Eu50411	[X]Psychogenic overeating	Condition	40388752
Eating disorder	Eu50411	[X]Psychogenic overeating	Condition	4152972
Eating disorder	Eu50y00	[X]Other eating disorders	Condition	44812929
Eating disorder	Eu50y11	[X]Pica in adults	Condition	437839
Eating disorder	Eu50z00	[X]Eating disorder, unspecified	Condition	40388756
Eating disorder	Eu50z00	[X]Eating disorder, unspecified	Condition	44801235
Eating disorder	Eu9y200	[X]Feeding disorder of infancy and childhood	Condition	4105192
Eating disorder	Fy05.00	Nocturnal sleep-related eating disorder	Condition	4253315
Eating disorder	F50	Eating disorders	Condition	439002
Eating disorder	F50.0	Anorexia nervosa	Condition	436675
Eating disorder	F50.00	Anorexia nervosa, unspecified	Condition	436675
Eating disorder	F50.01	Anorexia nervosa, restricting type	Condition	4300305
Eating disorder	F50.02	Anorexia nervosa, binge eating/purging type	Condition	4269485
Eating disorder	F50.1	Atypical anorexia nervosa	Condition	4333683
Eating disorder	F50.2	Bulimia nervosa	Condition	438407
Eating disorder	F50.3	Atypical bulimia nervosa	Condition	4333684
Eating disorder	F50.4	Overeating associated with other psychological disturbances	Condition	4152972
Eating disorder	F50.8	Other eating disorders	Condition	439002
Eating disorder	F50.9	Eating disorder, unspecified	Condition	439002
Eating disorder	F501	Atypical anorexia nervosa	Condition	4333683
Eating disorder	F503	Atypical bulimia nervosa	Condition	4333684
Eating disorder	F504	Overeating associated with other psychological disturbances	Condition	4152972
Eating disorder	F98.2	Other feeding disorders of infancy and childhood	Condition	439002
Eating disorder	F98.21	Rumination disorder of infancy	Condition	4262968
Eating disorder	F98.29	Other feeding disorders of infancy and early childhood	Condition	439002
Eating disorder	R63.0	Anorexia	Condition	441407
Eating disorder	R63.0	Anorexia	Condition	442165
Eating disorder	3065AN	ANOREXIA NERVOSA	Condition	436675
Eating disorder	307.1	Anorexia nervosa	Condition	436675
Eating disorder	307.50	Eating disorder, unspecified	Condition	439002
Eating disorder	307.51	Bulimia nervosa	Condition	438407
Eating disorder	307.52	Pica	Condition	437839
Eating disorder	307.53	Rumination disorder	Condition	436390
Eating disorder	307.53	Rumination disorder	Condition	4242221
Eating disorder	307.53	Rumination disorder	Condition	436390
Eating disorder	783.0	Anorexia	Condition	441407
Eating disorder	783.0	Anorexia	Condition	442165
Eating disorder	7840	ANOREXIA	Condition	442165
Eating disorder	7889BN	BULIMIA NERVOSA	Condition	438407
ADHD	6A61.00	Attention deficit hyperactivity disorder annual review	Procedure	44813054
ADHD	8BPT.00	Drug therapy for ADHD (attention deficit hyperactivity disorder)	Procedure	44811282
ADHD	8BPT000	Stimulant drug therapy for ADHD (attention deficit hyperactivity disorder)	Procedure	44811390
ADHD	8BPT100	Non-stimulant drug therapy for ADHD (attention deficit hyperactivity disorder)	Procedure	44811391
ADHD	9Ol8.00	Attention deficit hyperactivity disorder monitoring invitation first letter	Procedure	44802726
ADHD	9Ol9.00	Attention deficit hyperactivity disorder monitoring invitation second letter	Procedure	44802737
ADHD	9OlA.00	Attention deficit hyperactivity disorder monitoring invitation third letter	Procedure	44802738
ADHD	E2E..00	Childhood hyperkinetic syndrome	Condition	40466571
ADHD	E2E..00	Childhood hyperkinetic syndrome	Condition	438409
ADHD	E2E..11	Overactive child syndrome	Condition	438409
ADHD	E2E0.00	Child attention deficit disorder	Condition	440086
ADHD	E2E0z00	Child attention deficit disorder NOS	Condition	4100091
ADHD	E2E0z00	Child attention deficit disorder NOS	Condition	438409
ADHD	E2E1.00	Hyperkinesis with developmental delay	Condition	437261
ADHD	E2E2.00	Hyperkinetic conduct disorder	Condition	438132
ADHD	E2Ez.00	Hyperkinetic syndrome NOS	Condition	4100673
ADHD	E2Ez.00	Hyperkinetic syndrome NOS	Condition	438409
ADHD	Eu90.00	[X]Hyperkinetic disorders	Condition	438409
ADHD	Eu90011	[X]Attention deficit hyperactivity disorder	Condition	438409
ADHD	Eu90100	[X]Hyperkinetic conduct disorder	Condition	438132
ADHD	Eu90111	[X]Hyperkinetic disorder associated with conduct disorder	Condition	438132
ADHD	Eu90y00	[X]Other hyperkinetic disorders	Condition	44796082
ADHD	Eu90z00	[X]Hyperkinetic disorder, unspecified	Condition	44797101
ADHD	Eu90z12	[X]Hyperkinetic syndrome NOS	Condition	44797101
ADHD	314	Hyperkinetic syndrome of childhood	Condition	438409
ADHD	314.1	Hyperkinesis with developmental delay	Condition	437261
ADHD	314.2	Hyperkinetic conduct disorder	Condition	438132
ADHD	314.8	Other specified manifestations of hyperkinetic syndrome	Condition	438409
ADHD	314.9	Unspecified hyperkinetic syndrome	Condition	438409
Personality C	D003193	Compulsive Personality Disorder	Drug	436380
Personality C	E214.00	Compulsive personality disorders	Condition	40385152
Personality C	E214.00	Compulsive personality disorders	Condition	443876
Personality C	E214100	Obsessional personality	Condition	443876
Personality C	E214z00	Compulsive personality disorder NOS	Condition	4100387
Personality C	E214z00	Compulsive personality disorder NOS	Condition	443876
Personality C	E21y100	Avoidant personality disorder	Condition	437524
Personality C	Eu60511	[X]Compulsive personality disorder	Condition	443876
Personality C	Eu60512	[X]Obsessional personality disorder	Condition	443876
Personality C	Eu60513	[X]Obsessive-compulsive personality disorder	Condition	443876
Personality C	F60.5	Obsessive-compulsive personality disorder	Condition	443876
Personality C	F60.6	Avoidant personality disorder	Condition	437524
Personality C	301.4	Obsessive-compulsive personality disorder	Condition	443876
Personality C	301.82	Avoidant personality disorder	Condition	437524
Cardiovascular	207RC0000X	Allopathic & Osteopathic Physicians, Internal Medicine, Cardiovascular Disease	Provider	38003865
Cardiovascular	00.58	Insertion of intra-aneurysm sac pressure monitoring device (intraoperative)	Procedure	2000056
Cardiovascular	14O7.00	At risk of heart disease	Condition	4059347
Cardiovascular	14O7000	High risk of heart disease	Condition	4058854
Cardiovascular	14OF.00	Low risk of primary heart disease	Condition	4215254
Cardiovascular	14OG.00	Moderate risk of primary heart disease	Condition	4192673
Cardiovascular	14OH.00	High risk of primary heart disease	Condition	4190445
Cardiovascular	14Ob.00	At risk of deep vein thrombosis	Condition	4024219
Cardiovascular	14Ob000	Low probability of deep vein thrombosis	Condition	44802248
Cardiovascular	14Ob100	Moderate probability of deep vein thrombosis	Condition	44802249
Cardiovascular	14Ob200	High probability of deep vein thrombosis	Condition	44802250
Cardiovascular	14Oh.00	At risk of cardiovascular disease	Condition	44809309
Cardiovascular	14Oh000	High risk of cardiovascular disease	Condition	44809656
Cardiovascular	2456.00	O/E - arterial wall - aneurysm	Condition	4060472
Cardiovascular	2BB4.00	O/E - retinal microaneurysms	Condition	4064193
Cardiovascular	36.91	Repair of aneurysm of coronary vessel	Procedure	2001526
Cardiovascular	37.32	Excision of aneurysm of heart	Procedure	2001547
Cardiovascular	39.51	Clipping of aneurysm	Procedure	2002223
Cardiovascular	39.52	Other repair of aneurysm	Procedure	2002224
Cardiovascular	39.79	Other endovascular repair (of aneurysm) of other vessels	Procedure	2002264
Cardiovascular	C536535	Vein of Galen aneurysm	Condition	4099850
Cardiovascular	C562834	Aortic Aneurysm, Familial Thoracic 1	Condition	4113290
Cardiovascular	D000783	Aneurysm	Condition	4332246
Cardiovascular	D000784	Aneurysm, Dissecting	Condition	315288
Cardiovascular	D000785	Aneurysm, Infected	Condition	4127654
Cardiovascular	D001014	Aortic Aneurysm	Condition	317585
Cardiovascular	D001019	Aortic Aneurysm, Ruptured	Condition	312343
Cardiovascular	D002275	Carcinoid Heart Disease	Condition	4264680
Cardiovascular	D002318	Cardiovascular Diseases	Condition	134057
Cardiovascular	D002341	Carotid Artery Thrombosis	Drug	40392722
Cardiovascular	D002532	Intracranial Aneurysm	Condition	4029966
Cardiovascular	D003323	Coronary Aneurysm	Condition	316427
Cardiovascular	D003328	Coronary Thrombosis	Condition	4134723
Cardiovascular	D006322	Heart Aneurysm	Condition	438168
Cardiovascular	D006331	Heart Diseases	Drug	40398337
Cardiovascular	D011660	Pulmonary Heart Disease	Condition	4307356
Cardiovascular	D012214	Rheumatic Heart Disease	Condition	319825
Cardiovascular	D013927	Thrombosis	Condition	4231363
Cardiovascular	D016491	Peripheral Vascular Diseases	Condition	321052
Cardiovascular	D016769	Embolism and Thrombosis	Drug	4110345
Cardiovascular	D017541	Aneurysm, False	Condition	40479758
Cardiovascular	D017543	Iliac Aneurysm	Drug	40315964
Cardiovascular	D017544	Aortic Aneurysm, Abdominal	Condition	198177
Cardiovascular	D017545	Aortic Aneurysm, Thoracic	Drug	40323993
Cardiovascular	D017824	Bone Cysts, Aneurysmal	Condition	74737
Cardiovascular	D020225	Sagittal Sinus Thrombosis	Condition	4102203
Cardiovascular	D020226	Cavernous Sinus Thrombosis	Condition	4234264
Cardiovascular	D020227	Lateral Sinus Thrombosis	Condition	4057329
Cardiovascular	D020246	Venous Thrombosis	Condition	444247
Cardiovascular	D020767	Cerebral Thrombosis	Drug	40323971
Cardiovascular	D054853	Malignant Atrophic Papulosis	Condition	4271031
Cardiovascular	D056824	Upper Extremity Deep Vein Thrombosis	Condition	4028057
Cardiovascular	585I000	Abdominal aortic aneurysm screen ultrasound scan abnormal	Condition	44807709
Cardiovascular	662..11	Heart disease monitoring	Procedure	4152037
Cardiovascular	662U.00	Peripheral vascular disease monitoring	Procedure	4046655
Cardiovascular	662k.00	Joint British Societies cardiovascular disease risk less than ten percent over next ten years	Condition	44788316
Cardiovascular	662l.00	Joint British Societies cardiovascular disease risk ten percent to twenty percent over next ten years	Condition	44788317
Cardiovascular	662m.00	Joint British Societies cardiovascular disease risk greater than twenty percent up to thirty percent over next ten years	Condition	44789695
Cardiovascular	662n.00	Joint British Societies cardiovascular disease risk greater than thirty percent over next ten years	Condition	44788318
Cardiovascular	66f..00	Cardiovascular disease monitoring	Procedure	4213510
Cardiovascular	66f1.00	Cardiovascular disease interim monitoring	Procedure	4219150
Cardiovascular	66f3.00	Aortic aneurysm monitoring	Procedure	44814075
Cardiovascular	679W.00	Health education - cardiovascular disease	Procedure	4181176
Cardiovascular	68B5100	Aortic aneurysm screening abnormal	Condition	44784330
Cardiovascular	6C0..00	Primary prevention of ischaemic heart disease	Procedure	4153322
Cardiovascular	6C2..00	Primary prevention of cardiovascular disease	Procedure	4208326
Cardiovascular	G0446	Annual, face-to-face intensive behavioral therapy for cardiovascular disease, individual, 15 minutes	Procedure	40664776
Cardiovascular	G8821	ABDOMINAL AORTIC ANEURYSM IS NOT INFARENAL	Condition	198177
Cardiovascular	M0301	Fabric wrapping of abdominal aneurysm	Device	2720496
Cardiovascular	790N200	Repair of right ventricular aneurysm	Procedure	4143674
Cardiovascular	790N300	Repair of left ventricular aneurysm	Procedure	4138895
Cardiovascular	791B500	Repair of aortic sinus of Valsalva aneurysm	Procedure	4297402
Cardiovascular	7927100	Repair of aneurysm of coronary artery	Procedure	4092984
Cardiovascular	7A11.00	Replacement of aneurysmal bifurcation of aorta	Procedure	4020804
Cardiovascular	7A11000	Emerg repl aneurysm bifurc aorta by anast aorta to fem art	Procedure	4019314
Cardiovascular	7A11100	Replace aneurysm bifurc aorta by anast aorta to femoral art	Procedure	4018936
Cardiovascular	7A11200	Emerg repl aneurysm bifurc aorta by anast aorta to iliac a	Procedure	4140110
Cardiovascular	7A11211	Y graft of abdominal Aortic aneurysm (emergency)	Procedure	4140110
Cardiovascular	7A11211	Y graft of abdominal Aortic aneurysm (emergency)	Procedure	4049676
Cardiovascular	7A11300	Replace aneurysm bifurc aorta by anast aorta to iliac artery	Procedure	4141020
Cardiovascular	7A11311	Y graft abdominal Aortic aneurysm	Procedure	4166301
Cardiovascular	7A11y00	Replacement of aneurysmal bifurcation of aorta OS	Procedure	4020805
Cardiovascular	7A11y00	Other specified replacement of aneurysmal bifurcation of aorta	Procedure	4020804
Cardiovascular	7A11z00	Replacement of aneurysmal bifurcation of aorta NOS	Procedure	4020806
Cardiovascular	7A11z00	Replacement of aneurysmal bifurcation of aorta NOS	Procedure	4020804
Cardiovascular	7A13.00	Emergency replacement of aneurysmal segment of aorta	Procedure	4021730
Cardiovascular	7A13.11	Emergency repair of aortic aneurysm	Procedure	4021730
Cardiovascular	7A13000	Emergency replacement of aneurysmal segment of ascending aorta by anastomosis of aorta to aorta	Procedure	4019316
Cardiovascular	7A13100	Emerg replace aneurysm thor aorta by anastom aorta to aorta	Procedure	4019317
Cardiovascular	7A13200	Emergency replacement of aneurysmal segment of suprarenal abdominal aorta by anastomosis of aorta to aorta	Procedure	4021731
Cardiovascular	7A13300	Emerg replace aneurysm infrarenal aorta by anast aorta/aorta	Procedure	4020807
Cardiovascular	7A13400	Emerg replace aneurysm abdom aorta by anast aorta/aorta NEC	Procedure	4144862
Cardiovascular	7A13400	Emergency replacement of aneurysmal segment of abdominal aorta by anastomosis of aorta to aorta NEC	Procedure	4048543
Cardiovascular	7A13411	Tube graft abdominal Aortic aneurysm (emergency)	Procedure	40258033
Cardiovascular	7A13411	Tube graft abdominal Aortic aneurysm (emergency)	Procedure	4052254
Cardiovascular	7A13y00	Emergency replacement of aneurysmal segment of aorta OS	Procedure	4019318
Cardiovascular	7A13y00	Other specified emergency replacement of aneurysmal segment of aorta	Procedure	4021730
Cardiovascular	7A13z00	Emergency replacement of aneurysmal segment of aorta NOS	Procedure	4018940
Cardiovascular	7A13z00	Emergency replacement of aneurysmal segment of aorta NOS	Procedure	4021730
Cardiovascular	7A14.00	Other replacement of aneurysmal segment of aorta	Procedure	4144863
Cardiovascular	7A14.00	Other replacement of aneurysmal segment of aorta	Procedure	4020466
Cardiovascular	7A14.11	Aortic aneurysm repair	Procedure	4049675
Cardiovascular	7A14000	Replace aneurysm ascend aorta by anast of aorta/aorta NEC	Procedure	4021732
Cardiovascular	7A14000	Replacement of aneurysmal segment of ascending aorta by anastomosis of aorta to aorta NEC	Procedure	4020466
Cardiovascular	7A14100	Replace aneurysm thoracic aorta by anast of aorta/aorta NEC	Procedure	4019319
Cardiovascular	7A14100	Replacement of aneurysmal segment of thoracic aorta by anastomosis of aorta to aorta NEC	Procedure	4020466
Cardiovascular	7A14200	Replacement of aneurysmal segment of suprarenal abdominal aorta by anastomosis of aorta to aorta NEC	Procedure	4020466
Cardiovascular	7A14300	Replacement of aneurysmal segment of infrarenal abdominal aorta by anastomosis of aorta to aorta NEC	Procedure	4020466
Cardiovascular	7A14400	Replace aneurysm abdominal aorta by anast aorta to aorta NEC	Procedure	4144864
Cardiovascular	7A14400	Replacement of aneurysmal segment of abdominal aorta by anastomosis of aorta to aorta NEC	Procedure	4020466
Cardiovascular	7A14411	Tube graft of Abdominal aortic aneurysm	Procedure	4052253
Cardiovascular	7A14y00	Other replacement of aneurysmal segment of aorta OS	Procedure	4019016
Cardiovascular	7A14y00	Other specified other replacement of aneurysmal segment of aorta	Procedure	4020466
Cardiovascular	7A14z00	Other replacement of aneurysmal segment of aorta NOS	Procedure	4021733
Cardiovascular	7A14z00	Other replacement of aneurysmal segment of aorta NOS	Procedure	4020466
Cardiovascular	7A19400	Operation on aneurysm of aorta NEC	Procedure	4019032
Cardiovascular	7A19400	Operation on aneurysm of aorta NEC	Procedure	4139931
Cardiovascular	7A1B.00	Transluminal operations on aneurysmal segment of aorta	Procedure	4142383
Cardiovascular	7A1B000	Endovascular stenting of infrarenal abdominal aortic aneurysm	Procedure	40479983
Cardiovascular	7A1B100	Endovascular stenting of suprarenal aortic aneurysm	Procedure	44793143
Cardiovascular	7A1B200	Endovascular stenting of thoracic aortic aneurysm	Procedure	44793144
Cardiovascular	7A1B500	Endovascular stenting of aorto-uniiliac aneurysm	Procedure	44789781
Cardiovascular	7A1B600	Endovascular stenting for aortic aneurysm of bifurcation NEC	Procedure	4146646
Cardiovascular	7A1B700	Endovascular stenting for aorto-uniiliac aneurysm	Procedure	44789781
Cardiovascular	7A1B800	Endovascular insertion of stent for infrarenal abdominal aortic aneurysm	Procedure	40479983
Cardiovascular	7A1B900	Endovascular insertion of stent for suprarenal aortic aneurysm	Procedure	44793143
Cardiovascular	7A1BA00	Endovascular insertion of stent for thoracic aortic aneurysm	Procedure	44793144
Cardiovascular	7A1BC00	Endovascular insertion of stent for aortic aneurysm of bifurcation NEC	Procedure	4146646
Cardiovascular	7A1BD00	Endovascular insertion of stent for aorto-uniiliac aneurysm	Procedure	44789781
Cardiovascular	7A1By00	Other specified transluminal operations on aneurysmal segment of aorta	Procedure	4142383
Cardiovascular	7A1Bz00	Transluminal operations on aneurysmal segment of aorta NOS	Procedure	4142383
Cardiovascular	7A1C.00	Transluminal insertion of stent graft for aneurysmal segment of aorta	Procedure	44791477
Cardiovascular	7A1C000	Endovascular insertion of stent graft for infrarenal abdominal aortic aneurysm	Procedure	44791480
Cardiovascular	7A1C100	Endovascular insertion of stent graft for suprarenal aortic aneurysm	Procedure	44791481
Cardiovascular	7A1C200	Endov insertion of stent graft for thoracic aortic aneurysm	Procedure	4181152
Cardiovascular	7A1C500	Endovascular insertion of stent graft for aorto-uniiliac aneurysm	Procedure	44791482
Cardiovascular	7A1Cy00	Other specified transluminal insertion of stent graft for aneurysmal segment of aorta	Procedure	4051039
Cardiovascular	7A1Cz00	Transluminal insertion of stent graft for aneurysmal segment of aorta NOS	Procedure	4051039
Cardiovascular	7A21400	Operation on aneurysm of carotid artery	Procedure	4021880
Cardiovascular	7A23.00	Cerebral artery and circle of Willis aneurysm operations	Procedure	4140112
Cardiovascular	7A23.11	Cerebral artery aneurysm operations	Procedure	40258123
Cardiovascular	7A23.11	Cerebral artery aneurysm operations	Procedure	4140112
Cardiovascular	7A23.12	Circle of Willis aneurysm operations	Procedure	40258123
Cardiovascular	7A23.12	Circle of Willis aneurysm operations	Procedure	4140112
Cardiovascular	7A23000	Excision of aneurysm of cerebral artery	Procedure	4019329
Cardiovascular	7A23100	Excision of aneurysm of circle of Willis	Procedure	4019040
Cardiovascular	7A23200	Clipping of aneurysm of cerebral artery	Procedure	4224511
Cardiovascular	7A23300	Clipping of aneurysm of circle of Willis	Procedure	4019041
Cardiovascular	7A23400	Ligation of aneurysm of cerebral artery NEC	Procedure	4019042
Cardiovascular	7A23400	Ligation of aneurysm of cerebral artery NEC	Procedure	4047008
Cardiovascular	7A23500	Ligation of aneurysm of circle of Willis NEC	Procedure	4019330
Cardiovascular	7A23500	Ligation of aneurysm of circle of Willis NEC	Procedure	4047008
Cardiovascular	7A23600	Obliteration of aneurysm of cerebral artery NEC	Procedure	4019331
Cardiovascular	7A23600	Obliteration of aneurysm of cerebral artery NEC	Procedure	4047010
Cardiovascular	7A23700	Obliteration of aneurysm of circle of Willis NEC	Procedure	4021882
Cardiovascular	7A23700	Obliteration of aneurysm of circle of Willis NEC	Procedure	4047010
Cardiovascular	7A23800	Percutaneous coil embolisation of cerebral artery aneurysm	Procedure	4307036
Cardiovascular	7A23y00	Operation on cerebral artery/ circle of Willis aneurysm OS	Procedure	4019332
Cardiovascular	7A23y00	Other specified operation on aneurysm of cerebral artery or circle of Willis	Procedure	4140112
Cardiovascular	7A23z00	Operation on cerebral artery/ circle of Willis aneurysm NOS	Procedure	4021883
Cardiovascular	7A23z00	Operation on aneurysm of cerebral artery or circle of Willis NOS	Procedure	4140112
Cardiovascular	7A27C00	Operation on aneurysm of subclavian artery	Procedure	4019127
Cardiovascular	7A27D00	Operation on aneurysm of axillary artery	Procedure	4022048
Cardiovascular	7A27E00	Operation on aneurysm of brachial artery	Procedure	4019405
Cardiovascular	7A27F00	Operation on aneurysm of vertebral artery	Procedure	4019406
Cardiovascular	7A31300	Operation on aneurysm of renal artery	Procedure	4022182
Cardiovascular	7A34C00	Operation on aneurysm of coeliac artery NEC	Procedure	4311041
Cardiovascular	7A34D00	Operation on aneurysm of superior mesenteric artery NEC	Procedure	4306604
Cardiovascular	7A34D00	Operation on aneurysm of superior mesenteric artery NEC	Procedure	4311041
Cardiovascular	7A34E00	Operation on aneurysm of inferior mesenteric artery NEC	Procedure	4307066
Cardiovascular	7A34E00	Operation on aneurysm of inferior mesenteric artery NEC	Procedure	4311041
Cardiovascular	7A34F00	Operation on aneurysm of suprarenal artery NEC	Procedure	4311041
Cardiovascular	7A34K00	Operation on aneurysm visceral branch of abdominal aorta NEC	Procedure	4306605
Cardiovascular	7A34K00	Operation on aneurysm of visceral branch of abdominal aorta NEC	Procedure	4311041
Cardiovascular	7A40.00	Replacement of aneurysmal iliac artery	Procedure	4140115
Cardiovascular	7A40.11	Replacement of aneurysmal iliac artery by anastomosis	Procedure	4050282
Cardiovascular	7A40000	Emerg replace aneurysm iliac art by iliac/femoral art anast	Procedure	4306908
Cardiovascular	7A40100	Replacement of aneurysmal iliac artery by anastomosis of iliac artery to femoral artery NEC	Procedure	4140115
Cardiovascular	7A40200	Emergency replacement of aneurysmal iliac artery by anastomosis of femoral artery to femoral artery	Procedure	4306745
Cardiovascular	7A40300	Replacement of aneurysmal iliac artery by anastomosis of femoral artery to femoral artery NEC	Procedure	4140115
Cardiovascular	7A40400	Emergency replacement of aneurysmal common iliac artery by anastomosis of aorta to common iliac artery	Procedure	4306746
Cardiovascular	7A40500	Emergency replacement of aneurysmal iliac artery by anastomosis of aorta to external iliac artery	Procedure	4307342
Cardiovascular	7A40600	Emergency replacement of aneurysmal artery of leg by anastomosis of aorta to common femoral artery	Procedure	4306909
Cardiovascular	7A40700	Emergency replacement of aneurysmal artery of leg by anastomosis of aorta to superficial femoral artery	Procedure	4307343
Cardiovascular	7A40800	Emergency replacement of aneurysmal iliac artery by anastomosis of iliac artery to iliac artery	Procedure	4307191
Cardiovascular	7A40900	Replacement of aneurysmal common iliac artery by anastomosis of aorta to common iliac artery NEC	Procedure	4020466
Cardiovascular	7A40A00	Replacement of aneurysmal iliac artery by anastomosis of aorta to external iliac artery NEC	Procedure	4020466
Cardiovascular	7A40B00	Replacement of aneurysmal artery of leg by anastomosis of aorta to common femoral artery NEC	Procedure	4020466
Cardiovascular	7A40C00	Replacement of aneurysmal artery of leg by anastomosis of aorta to superficial femoral artery NEC	Procedure	4020466
Cardiovascular	7A40D00	Replacement of aneurysmal iliac artery by anastomosis of iliac artery to iliac artery NEC	Procedure	4020466
Cardiovascular	7A40y00	Other specified replacement of aneurysmal iliac artery	Procedure	4020466
Cardiovascular	7A40z00	Replacement of aneurysmal iliac artery NOS	Procedure	4307344
Cardiovascular	7A40z00	Replacement of aneurysmal iliac artery NOS	Procedure	4020466
Cardiovascular	7A43200	Operation on aneurysm of iliac artery NEC	Procedure	4307048
Cardiovascular	7A43200	Operation on aneurysm of iliac artery NEC	Procedure	4141022
Cardiovascular	7A45.00	Emergency replacement of aneurysmal femoral/popliteal artery	Procedure	4140120
Cardiovascular	7A45.11	Emergency replacement of aneurysmal femoral or popliteal artery by anastomosis	Procedure	4169975
Cardiovascular	7A45.12	Emergency replacement of aneurysmal common femoral artery	Procedure	4051030
Cardiovascular	7A45.13	Emergency replacement of aneurysmal deep femoral artery	Procedure	4051029
Cardiovascular	7A45.14	Emergency replacement of aneurysmal popliteal artery	Procedure	4052249
Cardiovascular	7A45.15	Emergency replacement aneurysmal superficial femoral artery	Procedure	4052248
Cardiovascular	7A45000	Emerg replace aneurysm fem art by fem/pop art anast c prosth	Procedure	4307204
Cardiovascular	7A45100	Emergency replacement of aneurysmal popliteal artery by anastomosis of popliteal artery to popliteal artery using prosthesis	Procedure	4306751
Cardiovascular	7A45200	Emerg replace aneurysm fem art by fem/pop anast c vein graft	Procedure	4307205
Cardiovascular	7A45400	Emergency replacement of aneurysmal femoral artery by anastomosis of femoral artery to tibial artery using prosthesis	Procedure	4307481
Cardiovascular	7A45500	Emergency replacement of aneurysmal popliteal artery by anastomosis of popliteal artery to tibial artery using prosthesis	Procedure	4306752
Cardiovascular	7A45600	Emergency replacement of aneurysmal femoral artery by anastomosis of femoral artery to tibial artery using vein graft	Procedure	4306753
Cardiovascular	7A45700	Emerg replace aneurysm pop art by pop/tib anast c vein graft	Procedure	4306754
Cardiovascular	7A45800	Emergency replacement of aneurysmal femoral artery by anastomosis of femoral artery to peroneal artery using prosthesis	Procedure	4306755
Cardiovascular	7A45900	Emergency replacement of aneurysmal popliteal artery by anastomosis of popliteal artery to peroneal artery using prosthesis	Procedure	4307206
Cardiovascular	7A45A00	Emergency replacement of aneurysmal femoral artery by anastomosis of femoral artery to peroneal artery using vein graft	Procedure	4307482
Cardiovascular	7A45B00	Emergency replacement of aneurysmal popliteal artery by anastomosis of popliteal artery to peroneal artery using vein graft	Procedure	4307483
Cardiovascular	7A45C00	Emergency replacement of aneurysmal femoral artery by anastomosis of femoral artery to femoral artery	Procedure	4307052
Cardiovascular	7A45D00	Emerg replace aneurysm pop artery by pop/fem art anastomosis	Procedure	4307207
Cardiovascular	7A45y00	Other specified emergency replacement of aneurysmal femoral artery or popliteal artery	Procedure	4140120
Cardiovascular	7A45z00	Emergency replacement of aneurysmal femoral artery or popliteal artery NOS	Procedure	4140120
Cardiovascular	7A46.00	Other replacement of aneurysmal femoral artery	Procedure	4143499
Cardiovascular	7A46.00	Other replacement of aneurysmal femoral artery	Procedure	4020466
Cardiovascular	7A46.11	Other replacement aneurysmal femoral artery by anastomosis	Procedure	4168536
Cardiovascular	7A46.11	Other replacement of aneurysmal femoral artery by anastomosis	Procedure	4020466
Cardiovascular	7A46.12	Other replacement of aneurysmal common femoral artery	Procedure	4020466
Cardiovascular	7A46.13	Other replacement of aneurysmal deep femoral artery	Procedure	4020466
Cardiovascular	7A46.14	Other replacement of aneurysmal popliteal artery	Procedure	4168537
Cardiovascular	7A46.14	Other replacement of aneurysmal popliteal artery	Procedure	4020466
Cardiovascular	7A46.15	Other replacement of aneurysmal superficial femoral artery	Procedure	4020466
Cardiovascular	7A46000	Replace aneurysm fem art by fem/pop art anastom c prosth NEC	Procedure	4307326
Cardiovascular	7A46000	Replacement of aneurysmal femoral artery by anastomosis of femoral artery to popliteal artery using prosthesis NEC	Procedure	4012936
Cardiovascular	7A46100	Replace aneurysm pop art by pop/pop art anastom c prosth NEC	Procedure	4307327
Cardiovascular	7A46100	Replacement of aneurysmal popliteal artery by anastomosis of popliteal artery to popliteal artery using prosthesis NEC	Procedure	4049680
Cardiovascular	7A46200	Replacement of aneurysmal femoral artery by anastomosis of femoral artery to popliteal artery using vein graft NEC	Procedure	4012936
Cardiovascular	7A46300	Replace aneurysm pop art by pop/pop a anast c vein graft NEC	Procedure	4306756
Cardiovascular	7A46300	Replacement of aneurysmal popliteal artery by anastomosis of popliteal artery to popliteal artery using vein graft NEC	Procedure	4049680
Cardiovascular	7A46400	Replacement of aneurysmal femoral artery by anastomosis of femoral artery to tibial artery using prosthesis NEC	Procedure	4052256
Cardiovascular	7A46500	Replacement of aneurysmal popliteal artery by anastomosis of popliteal artery to tibial artery using prosthesis NEC	Procedure	4049680
Cardiovascular	7A46600	Replacement of aneurysmal femoral artery by anastomosis of femoral artery to tibial artery using vein graft NEC	Procedure	4052256
Cardiovascular	7A46700	Replacement of aneurysmal popliteal artery by anastomosis of popliteal artery to tibial artery using vein graft NEC	Procedure	4049680
Cardiovascular	7A46800	Replacement of aneurysmal femoral artery by anastomosis of femoral artery to peroneal artery using prosthesis NEC	Procedure	4052256
Cardiovascular	7A46900	Replacement of aneurysmal popliteal artery by anastomosis of popliteal artery to peroneal artery using prosthesis NEC	Procedure	4049680
Cardiovascular	7A46A00	Replacement of aneurysmal femoral artery by anastomosis of femoral artery to peroneal artery using vein graft NEC	Procedure	4052256
Cardiovascular	7A46B00	Replacement of aneurysmal popliteal artery by anastomosis of popliteal artery to peroneal artery using vein graft NEC	Procedure	4049680
Cardiovascular	7A46C00	Replace aneurysm fem artery by fem/fem art anastomosis NEC	Procedure	4307332
Cardiovascular	7A46C00	Replacement of aneurysmal femoral artery by anastomosis of femoral artery to femoral artery NEC	Procedure	4020466
Cardiovascular	7A46D00	Replace aneurysm popliteal artery by pop/fem anastomosis NEC	Procedure	4307485
Cardiovascular	7A46D00	Replacement of aneurysmal popliteal artery by anastomosis of popliteal artery to femoral artery NEC	Procedure	4020466
Cardiovascular	7A46y00	Other replacement of aneurysmal femoral/popliteal artery OS	Procedure	4306894
Cardiovascular	7A46y00	Other specified other replacement of aneurysmal femoral artery or popliteal artery	Procedure	4020466
Cardiovascular	7A46z00	Other replacement of aneurysmal femoral/popliteal artery NOS	Procedure	4019516
Cardiovascular	7A46z00	Other replacement of aneurysmal femoral artery or popliteal artery NOS	Procedure	4020466
Cardiovascular	7A4A400	Ligation of aneurysm of popliteal artery	Procedure	4020950
Cardiovascular	7A4A500	Operation on aneurysm of femoral artery NEC	Procedure	4022314
Cardiovascular	7A4A500	Operation on aneurysm of femoral artery NEC	Procedure	4144871
Cardiovascular	7A53400	Operation on aneurysm of artery NEC	Procedure	4019535
Cardiovascular	7A53400	Operation on aneurysm of artery NEC	Procedure	4042677
Cardiovascular	7A58.00	Transluminal coil embolisation of aneurysm	Procedure	4179245
Cardiovascular	7A58.00	Transluminal coil embolisation of aneurysm	Procedure	44790101
Cardiovascular	7A58000	Percutaneous transluminal coil embolisation of aneurysm small	Procedure	44790465
Cardiovascular	7A58100	Percutaneous transluminal coil embolisation of aneurysm medium	Procedure	44790491
Cardiovascular	7A58200	Percutaneous transluminal coil embolisation of aneurysm large	Procedure	44791184
Cardiovascular	7A58300	Percutaneous transluminal coil embolisation of aneurysm giant	Procedure	44790466
Cardiovascular	7A58y00	Other specified transluminal coil embolisation of aneurysm	Procedure	44790101
Cardiovascular	7A58z00	Transluminal coil embolisation of aneurysm NOS	Procedure	44790101
Cardiovascular	7A59.00	Transluminal balloon assisted coil embolisation of aneurysm	Procedure	44790467
Cardiovascular	7A59000	Percutaneous transluminal balloon assisted coil embolisation of three or more aneurysms	Procedure	44806376
Cardiovascular	7A59100	Percutaneous transluminal balloon assisted coil embolisation of two aneurysms	Procedure	44806376
Cardiovascular	7A59200	Percutaneous transluminal balloon assisted coil embolisation of single aneurysm	Procedure	44806376
Cardiovascular	7A59y00	Other specified transluminal balloon assisted coil embolisation of aneurysm	Procedure	44790467
Cardiovascular	7A59z00	Transluminal balloon assisted coil embolisation of aneurysm NOS	Procedure	44790467
Cardiovascular	7A5A.00	Transluminal stent assisted coil embolisation of aneurysm	Procedure	44790492
Cardiovascular	7A5A000	Percutaneous transluminal stent assisted coil embolisation of three or more aneurysms	Procedure	44806375
Cardiovascular	7A5A100	Percutaneous transluminal stent assisted coil embolisation of two aneurysms	Procedure	44806375
Cardiovascular	7A5A200	Percutaneous transluminal stent assisted coil embolisation of single aneurysm	Procedure	44806375
Cardiovascular	7A5Ay00	Other specified transluminal stent assisted coil embolisation of aneurysm	Procedure	44790492
Cardiovascular	7A5Az00	Transluminal stent assisted coil embolisation of aneurysm NOS	Procedure	44790492
Cardiovascular	7A5B.00	Other transluminal embolisation of aneurysm	Procedure	4046732
Cardiovascular	7A5B000	Percutaneous transluminal liquid polymer embolisation of aneurysm	Procedure	44789797
Cardiovascular	7A5B100	Percutaneous transluminal stent assisted liquid polymer embolisation of aneurysm	Procedure	44790476
Cardiovascular	7A5By00	Other specified other transluminal embolisation of aneurysm	Procedure	4046732
Cardiovascular	7A5Bz00	Other transluminal embolisation of aneurysm NOS	Procedure	4046732
Cardiovascular	7A6G800	Thrombin injection for pseudoaneurysm	Procedure	44789948
Cardiovascular	7A6T000	Duplex ultrasound guided compression of pseudoaneurysm	Procedure	44793528
Cardiovascular	8B3k.00	Coronary heart disease medication review	Procedure	4214678
Cardiovascular	8CAT.00	Patient advised about cardiovascular disorder	Procedure	4179991
Cardiovascular	8H2V.00	Admit ischaemic heart disease emergency	Procedure	44783188
Cardiovascular	9Ob..00	Coronary heart disease monitoring administration	Procedure	4308500
Cardiovascular	9Ob1.00	Refuses coronary heart disease monitoring	Condition	44794253
Cardiovascular	9kg..00	Deep vein thrombosis - enhanced services administration	Procedure	44802112
Cardiovascular	9kg0.00	Deep vein thrombosis stage 1 service level - enhanced services administration	Condition	44802635
Cardiovascular	9kg0.11	Deep vein thrombosis enhanced services administration stage 1 service level	Condition	44802635
Cardiovascular	9kg1.00	Deep vein thrombosis stage 2 service level - enhanced services administration	Condition	44802636
Cardiovascular	9kg1.11	Deep vein thrombosis enhanced services administration stage 2 service level	Condition	44802636
Cardiovascular	9kg2.00	Deep vein thrombosis stage 3 service level - enhanced services administration	Condition	44813134
Cardiovascular	9kg2.11	Deep vein thrombosis enhanced services administration stage 3 service level	Condition	44813134
Cardiovascular	A930.00	Syphilitic aortic aneurysm	Condition	320646
Cardiovascular	A94y600	Rupture of syphilitic cerebral aneurysm	Condition	380943
Cardiovascular	A98y400	Other gonococcal heart disease	Condition	433417
Cardiovascular	D410200	Polycythaemia due to cyanotic heart disease	Condition	4103122
Cardiovascular	E262300	Psychogenic cardiovascular disorder	Condition	433177
Cardiovascular	F051.00	Thrombosis of central nervous system venous sinuses	Condition	4102202
Cardiovascular	F051000	Thrombosis cavernous sinus	Condition	4234264
Cardiovascular	F051100	Thrombosis of superior longitudinal sinus	Condition	4102203
Cardiovascular	F051200	Thrombosis lateral sinus	Condition	4057329
Cardiovascular	F051300	Thrombosis transverse sinus	Condition	4105338
Cardiovascular	F051z00	Thrombosis of central nervous system venous sinus NOS	Condition	4105339
Cardiovascular	F051z00	Thrombosis of central nervous system venous sinus NOS	Condition	4102202
Cardiovascular	F11x200	Cerebral degeneration due to cerebrovascular disease	Condition	4100231
Cardiovascular	F161100	Myelopathy due to arterial thrombosis of spinal cord	Condition	4101726
Cardiovascular	F161500	Anterior spinal artery thrombosis	Condition	4046445
Cardiovascular	F421800	Retinal microaneurysms NOS	Condition	4105174
Cardiovascular	F421800	Retinal microaneurysms NOS	Condition	432890
Cardiovascular	F421H00	Retinal macroaneurysm	Condition	4090244
Cardiovascular	F423811	Retinal vein thrombosis	Condition	4187790
Cardiovascular	F4C7500	Aneurysm of conjunctiva	Condition	4106698
Cardiovascular	Fyu5700	[X]Other vascular syndromes of the brain in cerebrovascular diseases	Condition	44800615
Cardiovascular	G....00	Circulatory system diseases	Condition	134057
Cardiovascular	G....11	Cardiovascular system diseases	Condition	134057
Cardiovascular	G....13	Heart diseases	Condition	321588
Cardiovascular	G01y.00	Other acute rheumatic heart disease	Condition	4108082
Cardiovascular	G01y.00	Other acute rheumatic heart disease	Condition	313500
Cardiovascular	G01yz00	Other acute rheumatic heart disease NOS	Condition	313500
Cardiovascular	G01z.00	Acute rheumatic heart disease NOS	Condition	4108656
Cardiovascular	G01z.00	Acute rheumatic heart disease NOS	Condition	313500
Cardiovascular	G1...00	Chronic rheumatic heart disease	Condition	4227150
Cardiovascular	G1y..00	Other specified chronic rheumatic heart disease	Condition	4108086
Cardiovascular	G1y..00	Other specified chronic rheumatic heart disease	Condition	4227150
Cardiovascular	G1yz.00	Other and unspecified rheumatic heart disease	Condition	4108087
Cardiovascular	G1yz.00	Other and unspecified rheumatic heart disease	Condition	319825
Cardiovascular	G1yz000	Rheumatic heart disease unspecified	Condition	4110943
Cardiovascular	G1yz000	Rheumatic heart disease unspecified	Condition	319825
Cardiovascular	G1yzz00	Other rheumatic heart disease NOS	Condition	4108088
Cardiovascular	G1yzz00	Other rheumatic heart disease NOS	Condition	319825
Cardiovascular	G1z..00	Chronic rheumatic heart disease NOS	Condition	4110944
Cardiovascular	G1z..00	Chronic rheumatic heart disease NOS	Condition	4227150
Cardiovascular	G21..00	Hypertensive heart disease	Condition	442604
Cardiovascular	G210.00	Malignant hypertensive heart disease	Condition	4183981
Cardiovascular	G210000	Malignant hypertensive heart disease without CCF	Condition	314369
Cardiovascular	G210100	Malignant hypertensive heart disease with CCF	Condition	316994
Cardiovascular	G210z00	Malignant hypertensive heart disease NOS	Condition	321588
Cardiovascular	G211.00	Benign hypertensive heart disease	Condition	4263504
Cardiovascular	G211000	Benign hypertensive heart disease without CCF	Condition	439699
Cardiovascular	G211100	Benign hypertensive heart disease with CCF	Condition	439698
Cardiovascular	G211z00	Benign hypertensive heart disease NOS	Condition	4263504
Cardiovascular	G21z.00	Hypertensive heart disease NOS	Condition	4108664
Cardiovascular	G21z.00	Hypertensive heart disease NOS	Condition	442604
Cardiovascular	G21z000	Hypertensive heart disease NOS without CCF	Condition	4173820
Cardiovascular	G21z000	Hypertensive heart disease NOS without congestive cardic failure	Condition	442604
Cardiovascular	G21z100	Hypertensive heart disease NOS with CCF	Condition	4108665
Cardiovascular	G21z100	Hypertensive heart disease NOS with congestive cardiac failure	Condition	442604
Cardiovascular	G21zz00	Hypertensive heart disease NOS	Condition	4108664
Cardiovascular	G21zz00	Hypertensive heart disease NOS	Condition	442604
Cardiovascular	G3...00	Ischaemic heart disease	Condition	4185932
Cardiovascular	G3...11	Arteriosclerotic heart disease	Condition	317576
Cardiovascular	G3...11	Arteriosclerotic heart disease	Condition	40481919
Cardiovascular	G3...12	Atherosclerotic heart disease	Condition	317576
Cardiovascular	G3...12	Atherosclerotic heart disease	Condition	40481919
Cardiovascular	G3...13	IHD - Ischaemic heart disease	Condition	4185932
Cardiovascular	G30..12	Coronary thrombosis	Condition	4134723
Cardiovascular	G30..16	Thrombosis - coronary	Condition	4134723
Cardiovascular	G30A.00	Mural thrombosis	Condition	4237062
Cardiovascular	G31..00	Other acute and subacute ischaemic heart disease	Condition	4111391
Cardiovascular	G31..00	Other acute and subacute ischaemic heart disease	Condition	4185932
Cardiovascular	G312.00	Coronary thrombosis not resulting in myocardial infarction	Condition	4108215
Cardiovascular	G31y.00	Other acute and subacute ischaemic heart disease	Condition	4111391
Cardiovascular	G31y.00	Other acute and subacute ischaemic heart disease	Condition	4185932
Cardiovascular	G31yz00	Other acute and subacute ischaemic heart disease NOS	Condition	4110958
Cardiovascular	G31yz00	Other acute and subacute ischaemic heart disease NOS	Condition	4185932
Cardiovascular	G34..00	Other chronic ischaemic heart disease	Condition	4108672
Cardiovascular	G34..00	Other chronic ischaemic heart disease	Condition	315286
Cardiovascular	G341.00	Aneurysm of heart	Condition	438168
Cardiovascular	G341.11	Cardiac aneurysm	Condition	438168
Cardiovascular	G341000	Ventricular cardiac aneurysm	Condition	4236169
Cardiovascular	G341100	Other cardiac wall aneurysm	Condition	4148113
Cardiovascular	G341100	Other cardiac wall aneurysm	Condition	438168
Cardiovascular	G341111	Mural cardiac aneurysm	Condition	4170146
Cardiovascular	G341200	Aneurysm of coronary vessels	Condition	316427
Cardiovascular	G341z00	Aneurysm of heart NOS	Condition	4110960
Cardiovascular	G341z00	Aneurysm of heart NOS	Condition	438168
Cardiovascular	G342.00	Atherosclerotic cardiovascular disease	Condition	40392800
Cardiovascular	G342.00	Atherosclerotic cardiovascular disease	Condition	40479625
Cardiovascular	G34y.00	Other specified chronic ischaemic heart disease	Condition	4108216
Cardiovascular	G34y.00	Other specified chronic ischaemic heart disease	Condition	315286
Cardiovascular	G34yz00	Other specified chronic ischaemic heart disease NOS	Condition	4108675
Cardiovascular	G34yz00	Other specified chronic ischaemic heart disease NOS	Condition	315286
Cardiovascular	G34z.00	Other chronic ischaemic heart disease NOS	Condition	4108676
Cardiovascular	G34z.00	Other chronic ischaemic heart disease NOS	Condition	315286
Cardiovascular	G34z000	Asymptomatic coronary heart disease	Condition	4199962
Cardiovascular	G366.00	Thrombosis atrium,auric append&vent/curr comp foll acute MI	Condition	4108680
Cardiovascular	G3y..00	Other specified ischaemic heart disease	Condition	4111394
Cardiovascular	G3y..00	Other specified ischaemic heart disease	Condition	4185932
Cardiovascular	G3z..00	Ischaemic heart disease NOS	Condition	4111395
Cardiovascular	G3z..00	Ischaemic heart disease NOS	Condition	4185932
Cardiovascular	G4...11	Heart disease - pulmonary	Condition	40398910
Cardiovascular	G4...11	Heart disease - pulmonary	Condition	433208
Cardiovascular	G40..00	Acute pulmonary heart disease	Condition	4284110
Cardiovascular	G40z.00	Acute pulmonary heart disease NOS	Condition	4108682
Cardiovascular	G40z.00	Acute pulmonary heart disease NOS	Condition	4284110
Cardiovascular	G41..00	Chronic pulmonary heart disease	Condition	315831
Cardiovascular	G411.00	Kyphoscoliotic heart disease	Condition	317000
Cardiovascular	G41y.00	Other chronic pulmonary heart disease	Condition	4108683
Cardiovascular	G41y.00	Other chronic pulmonary heart disease	Condition	315831
Cardiovascular	G41yz00	Other chronic pulmonary heart disease NOS	Condition	4108221
Cardiovascular	G41yz00	Other chronic pulmonary heart disease NOS	Condition	315831
Cardiovascular	G41z.00	Chronic pulmonary heart disease NOS	Condition	4148114
Cardiovascular	G41z.00	Chronic pulmonary heart disease NOS	Condition	315831
Cardiovascular	G421.00	Aneurysm of pulmonary artery	Condition	433783
Cardiovascular	G5...00	Other forms of heart disease	Condition	4111398
Cardiovascular	G5...00	Other forms of heart disease	Condition	321588
Cardiovascular	G54z500	Valvular heart disease	Condition	4281749
Cardiovascular	G557000	Amyloid heart disease	Condition	4040994
Cardiovascular	G557100	Beriberi heart disease	Condition	4266207
Cardiovascular	G557500	Thyrotoxic heart disease	Condition	4244859
Cardiovascular	G558300	Sarcoid heart disease	Condition	4111541
Cardiovascular	G5y..00	Other specified heart disease	Condition	4108347
Cardiovascular	G5y..00	Other specified heart disease	Condition	321588
Cardiovascular	G5yX.00	Cardiovascular disease, unspecified	Condition	40392327
Cardiovascular	G5yX.00	Cardiovascular disease, unspecified	Condition	44812749
Cardiovascular	G5yy.00	Other ill-defined heart disease	Condition	4141492
Cardiovascular	G5yy.00	Other ill-defined heart disease	Condition	321588
Cardiovascular	G5yy500	Hyperkinetic heart disease	Condition	320737
Cardiovascular	G5yy600	Atrial thrombosis	Condition	4108352
Cardiovascular	G5yy700	Left ventricular thrombosis	Condition	4206138
Cardiovascular	G5yy800	Right ventricular thrombosis	Condition	4206589
Cardiovascular	G5yyz00	Other ill-defined heart disease NOS	Condition	4108951
Cardiovascular	G5yyz00	Other ill-defined heart disease NOS	Condition	321588
Cardiovascular	G5yz.00	Other heart disease NOS	Condition	4111705
Cardiovascular	G5yz.00	Other heart disease NOS	Condition	321588
Cardiovascular	G5z..00	Heart disease NOS	Condition	4111706
Cardiovascular	G5z..00	Heart disease NOS	Condition	321588
Cardiovascular	G6...00	Cerebrovascular disease	Condition	381591
Cardiovascular	G600.00	Ruptured berry aneurysm	Condition	4111707
Cardiovascular	G631.12	Thrombosis, carotid artery	Condition	4311124
Cardiovascular	G63y000	Cerebral infarct due to thrombosis of precerebral arteries	Condition	4110189
Cardiovascular	G640.00	Cerebral thrombosis	Condition	441874
Cardiovascular	G640000	Cerebral infarction due to thrombosis of cerebral arteries	Condition	4110192
Cardiovascular	G67..00	Other cerebrovascular disease	Condition	4108361
Cardiovascular	G67..00	Other cerebrovascular disease	Condition	381591
Cardiovascular	G671.00	Generalised ischaemic cerebrovascular disease NOS	Condition	4111712
Cardiovascular	G671.00	Generalised ischaemic cerebrovascular disease NOS	Condition	4121341
Cardiovascular	G671z00	Generalised ischaemic cerebrovascular disease NOS	Condition	4111712
Cardiovascular	G671z00	Generalised ischaemic cerebrovascular disease NOS	Condition	4121341
Cardiovascular	G673.00	Cerebral aneurysm, nonruptured	Condition	377001
Cardiovascular	G676.00	Nonpyogenic venous sinus thrombosis	Condition	4111713
Cardiovascular	G676000	Cereb infarct due cerebral venous thrombosis, nonpyogenic	Condition	4111714
Cardiovascular	G679.00	Small vessel cerebrovascular disease	Condition	40484120
Cardiovascular	G67A.00	Cerebral vein thrombosis	Condition	4319329
Cardiovascular	G67y.00	Other cerebrovascular disease OS	Condition	4111718
Cardiovascular	G67y.00	Other cerebrovascular disease OS	Condition	381591
Cardiovascular	G67z.00	Other cerebrovascular disease NOS	Condition	4111719
Cardiovascular	G67z.00	Other cerebrovascular disease NOS	Condition	381591
Cardiovascular	G68..00	Late effects of cerebrovascular disease	Condition	434056
Cardiovascular	G68W.00	Sequelae of other and unspecified cerebrovascular diseases	Condition	44797407
Cardiovascular	G6y..00	Other specified cerebrovascular disease	Condition	4111722
Cardiovascular	G6y..00	Other specified cerebrovascular disease	Condition	381591
Cardiovascular	G6z..00	Cerebrovascular disease NOS	Condition	4111723
Cardiovascular	G6z..00	Cerebrovascular disease NOS	Condition	381591
Cardiovascular	G71..00	Aortic aneurysm	Condition	317585
Cardiovascular	G710.00	Dissecting aortic aneurysm	Condition	320739
Cardiovascular	G711.00	Thoracic aortic aneurysm which has ruptured	Condition	441875
Cardiovascular	G711.11	Ruptured thoracic aortic aneurysm	Condition	441875
Cardiovascular	G712.00	Thoracic aortic aneurysm without mention of rupture	Condition	441051
Cardiovascular	G713.00	Abdominal aortic aneurysm which has ruptured	Condition	195559
Cardiovascular	G713.11	Ruptured abdominal aortic aneurysm	Condition	195559
Cardiovascular	G713000	Ruptured suprarenal aortic aneurysm	Condition	4193054
Cardiovascular	G714.00	Abdominal aortic aneurysm without mention of rupture	Condition	4112028
Cardiovascular	G714.00	Abdominal aortic aneurysm without mention of rupture	Condition	198177
Cardiovascular	G714.11	AAA - Abdominal aortic aneurysm without mention of rupture	Condition	4112028
Cardiovascular	G714.11	AAA - Abdominal aortic aneurysm without mention of rupture	Condition	198177
Cardiovascular	G714000	Juxtarenal aortic aneurysm	Condition	4198274
Cardiovascular	G714100	Inflammatory abdominal aortic aneurysm	Condition	4193055
Cardiovascular	G714200	Infrarenal abdominal aortic aneurysm	Condition	40479862
Cardiovascular	G714300	Aneurysm of suprarenal aorta	Condition	4142261
Cardiovascular	G715.00	Ruptured aortic aneurysm NOS	Condition	4112029
Cardiovascular	G715.00	Ruptured aortic aneurysm NOS	Condition	312343
Cardiovascular	G715000	Thoracoabdominal aortic aneurysm, ruptured	Condition	433222
Cardiovascular	G716.00	Aortic aneurysm without mention of rupture NOS	Condition	4110198
Cardiovascular	G716.00	Aortic aneurysm without mention of rupture NOS	Condition	317585
Cardiovascular	G716000	Thoracoabdominal aortic aneurysm, without mention of rupture	Condition	4110199
Cardiovascular	G716000	Thoracoabdominal aortic aneurysm, without mention of rupture	Condition	436996
Cardiovascular	G717.00	Aortic aneurysm - syphilitic	Condition	320646
Cardiovascular	G718.00	Leaking abdominal aortic aneurysm	Condition	4112154
Cardiovascular	G71z.00	Aortic aneurysm NOS	Condition	4108365
Cardiovascular	G71z.00	Aortic aneurysm NOS	Condition	317585
Cardiovascular	G72..00	Other aneurysm	Condition	4108366
Cardiovascular	G72..00	Other aneurysm	Condition	4332246
Cardiovascular	G720.00	Aneurysm of artery of arm	Condition	438778
Cardiovascular	G720000	Aneurysm of brachial artery	Condition	4108367
Cardiovascular	G720100	Aneurysm of radial artery	Condition	4110200
Cardiovascular	G720200	Aneurysm of ulnar artery	Condition	4110201
Cardiovascular	G720z00	Aneurysm of arm artery NOS	Condition	4108368
Cardiovascular	G720z00	Aneurysm of arm artery NOS	Condition	438778
Cardiovascular	G721.00	Aneurysm of renal artery	Condition	194385
Cardiovascular	G721000	Acquired renal artery aneurysm	Condition	4128218
Cardiovascular	G722.00	Aneurysm of iliac artery	Condition	196433
Cardiovascular	G722000	Aneurysm of common iliac artery	Condition	4108369
Cardiovascular	G722100	Aneurysm of external iliac artery	Condition	4111727
Cardiovascular	G722200	Aneurysm of internal iliac artery	Condition	4110202
Cardiovascular	G722z00	Aneurysm of iliac artery NOS	Condition	4110203
Cardiovascular	G722z00	Aneurysm of iliac artery NOS	Condition	196433
Cardiovascular	G723.00	Aneurysm of leg artery	Condition	432933
Cardiovascular	G723000	Aneurysm of femoral artery	Condition	4239400
Cardiovascular	G723100	Aneurysm of popliteal artery	Condition	4167993
Cardiovascular	G723200	Aneurysm of anterior tibial artery	Condition	4112155
Cardiovascular	G723300	Aneurysm of dorsalis pedis artery	Condition	4110204
Cardiovascular	G723400	Aneurysm of posterior tibial artery	Condition	4108370
Cardiovascular	G723500	Ruptured popliteal artery aneurysm	Condition	4210434
Cardiovascular	G723600	Post radiological femoral false aneurysm	Condition	4193301
Cardiovascular	G723z00	Aneurysm of leg artery NOS	Condition	4112157
Cardiovascular	G723z00	Aneurysm of leg artery NOS	Condition	432933
Cardiovascular	G724.00	Arterial false aneurysm	Condition	40393168
Cardiovascular	G724.00	Arterial false aneurysm	Condition	4240338
Cardiovascular	G724.11	False aneurysm	Condition	40479758
Cardiovascular	G729.00	Aneurysm and dissection of precerebral artery	Condition	40481550
Cardiovascular	G72C.00	Ruptured aneurysm of dialysis vascular access	Condition	44809575
Cardiovascular	G72D.00	Aneurysm of dialysis arteriovenous fistula	Condition	44807874
Cardiovascular	G72D000	Aneurysm of superficialised artery of dialysis arteriovenous fistula	Condition	44807870
Cardiovascular	G72D100	Aneurysm of needle site of dialysis arteriovenous fistula	Condition	44807875
Cardiovascular	G72D200	Aneurysm of anastomotic site of dialysis arteriovenous fistula	Condition	44807877
Cardiovascular	G72E.00	Aneurysm of dialysis vascular access	Condition	44811116
Cardiovascular	G72y.00	Aneurysm of other artery	Condition	4111728
Cardiovascular	G72y.00	Aneurysm of other artery	Condition	312336
Cardiovascular	G72y000	Aneurysm of common carotid art	Condition	4031930
Cardiovascular	G72y100	Aneurysm of external carotid artery	Condition	4246316
Cardiovascular	G72y200	Aneurysm of internal carotid artery	Condition	4078016
Cardiovascular	G72y300	Aneurysm of neck artery NOS	Condition	4111729
Cardiovascular	G72y300	Aneurysm of neck artery NOS	Condition	4117771
Cardiovascular	G72y400	Aneurysm of subclavian artery	Condition	432335
Cardiovascular	G72y500	Aneurysm of splenic artery	Condition	194964
Cardiovascular	G72y600	Aneurysm of axillary artery	Condition	4213638
Cardiovascular	G72y700	Aneurysm of coeliac artery	Condition	4006293
Cardiovascular	G72y800	Aneurysm of superior mesenteric artery	Condition	4276505
Cardiovascular	G72y900	Aneurysm of inferior mesenteric artery	Condition	4110205
Cardiovascular	G72yA00	Aneurysm of hepatic artery	Condition	4093607
Cardiovascular	G72yB00	Aneurysm of other visceral artery	Condition	4111730
Cardiovascular	G72yB00	Aneurysm of other visceral artery	Condition	4103495
Cardiovascular	G72yz00	Other aneurysm NOS	Condition	4111731
Cardiovascular	G72yz00	Other aneurysm NOS	Condition	312336
Cardiovascular	G72z.00	Aneurysm NOS	Condition	4110206
Cardiovascular	G72z.00	Aneurysm NOS	Condition	312336
Cardiovascular	G73..00	Other peripheral vascular disease	Condition	4145492
Cardiovascular	G73..00	Other peripheral vascular disease	Condition	321052
Cardiovascular	G73y.00	Other specified peripheral vascular disease	Condition	4110330
Cardiovascular	G73y.00	Other specified peripheral vascular disease	Condition	321052
Cardiovascular	G73yz00	Other specified peripheral vascular disease NOS	Condition	4108374
Cardiovascular	G73yz00	Other specified peripheral vascular disease NOS	Condition	321052
Cardiovascular	G73z.00	Peripheral vascular disease NOS	Condition	4111846
Cardiovascular	G73z.00	Peripheral vascular disease NOS	Condition	321052
Cardiovascular	G73zz00	Peripheral vascular disease NOS	Condition	4111846
Cardiovascular	G73zz00	Peripheral vascular disease NOS	Condition	321052
Cardiovascular	G74..00	Arterial embolism and thrombosis	Condition	4278217
Cardiovascular	G74..00	Arterial embolism and thrombosis	Condition	312337
Cardiovascular	G74..11	Arterial embolus and thrombosis	Condition	312337
Cardiovascular	G74..12	Thrombosis - arterial	Condition	4278217
Cardiovascular	G740.00	Embolism and thrombosis of the abdominal aorta	Condition	198446
Cardiovascular	G741.00	Embolism and thrombosis of the thoracic aorta	Condition	432656
Cardiovascular	G742.00	Embolism and thrombosis of an arm or leg artery	Condition	314965
Cardiovascular	G742000	Embolism and thrombosis of the brachial artery	Condition	4112161
Cardiovascular	G742100	Embolism and thrombosis of the radial artery	Condition	4108375
Cardiovascular	G742200	Embolism and thrombosis of the ulnar artery	Condition	4110331
Cardiovascular	G742300	Embolism and thrombosis of an arm artery NOS	Condition	4110332
Cardiovascular	G742300	Embolism and thrombosis of an arm artery NOS	Condition	314965
Cardiovascular	G742400	Embolism and thrombosis of the femoral artery	Condition	4108376
Cardiovascular	G742500	Embolism and thrombosis of the popliteal artery	Condition	4110333
Cardiovascular	G742600	Embolism and thrombosis of the anterior tibial artery	Condition	4112162
Cardiovascular	G742700	Embolism and thrombosis of the dorsalis pedis artery	Condition	4108377
Cardiovascular	G742800	Embolism and thrombosis of the posterior tibial artery	Condition	4111848
Cardiovascular	G742900	Embolism and thrombosis of a leg artery NOS	Condition	4108378
Cardiovascular	G742900	Embolism and thrombosis of a leg artery NOS	Condition	314965
Cardiovascular	G742z00	Peripheral arterial embolism and thrombosis NOS	Condition	4110334
Cardiovascular	G742z00	Peripheral arterial embolism and thrombosis NOS	Condition	314965
Cardiovascular	G743.00	Embolism and thrombosis of other and unspec parts aorta	Condition	4146170
Cardiovascular	G743.00	Embolism and thrombosis of other and unspecified parts of aorta	Condition	4170620
Cardiovascular	G74y.00	Embolism and thrombosis of other specified artery	Condition	4112163
Cardiovascular	G74y.00	Embolism and thrombosis of other specified artery	Condition	312337
Cardiovascular	G74y000	Embolism and/or thrombosis of the common iliac artery	Condition	4111850
Cardiovascular	G74y100	Embolism and/or thrombosis of the internal iliac artery	Condition	4108379
Cardiovascular	G74y200	Embolism and/or thrombosis of the external iliac artery	Condition	4112164
Cardiovascular	G74y300	Embolism and thrombosis of the iliac artery unspecified	Condition	4111851
Cardiovascular	G74y300	Embolism and thrombosis of the iliac artery unspecified	Condition	312337
Cardiovascular	G74y500	Embolism and thrombosis of the subclavian artery	Condition	4108380
Cardiovascular	G74y600	Embolism and thrombosis of the splenic artery	Condition	4112165
Cardiovascular	G74y700	Embolism and thrombosis of the axillary artery	Condition	4108381
Cardiovascular	G74y800	Embolism and thrombosis of the coeliac artery	Condition	4111852
Cardiovascular	G74y900	Embolism and thrombosis of the hepatic artery	Condition	4111853
Cardiovascular	G74yz00	Embolism and thrombosis of other arteries NOS	Condition	4108504
Cardiovascular	G74yz00	Embolism and thrombosis of other arteries NOS	Condition	312337
Cardiovascular	G74z.00	Arterial embolism and thrombosis NOS	Condition	4108505
Cardiovascular	G74z.00	Arterial embolism and thrombosis NOS	Condition	312337
Cardiovascular	G77z200	Capillary thrombosis	Condition	4074987
Cardiovascular	G801.11	Deep vein thrombosis	Condition	4133004
Cardiovascular	G801.12	Deep vein thrombosis, leg	Condition	443537
Cardiovascular	G801.13	DVT - Deep vein thrombosis	Condition	4133004
Cardiovascular	G801C00	Deep vein thrombosis of leg related to air travel	Condition	4046884
Cardiovascular	G801D00	Deep vein thrombosis of lower limb	Condition	443537
Cardiovascular	G801E00	Deep vein thrombosis of leg related to intravenous drug use	Condition	4189004
Cardiovascular	G801F00	Deep vein thrombosis of peroneal vein	Condition	40480555
Cardiovascular	G801G00	Recurrent deep vein thrombosis	Condition	44807048
Cardiovascular	G802000	Thrombosis of vein of leg	Condition	4149782
Cardiovascular	G81..00	Portal vein thrombosis	Condition	199837
Cardiovascular	G82..00	Other venous embolism and thrombosis	Condition	4111872
Cardiovascular	G82..00	Other venous embolism and thrombosis	Condition	4234997
Cardiovascular	G820.00	Budd - Chiari syndrome (hepatic vein thrombosis)	Condition	196715
Cardiovascular	G820.11	Hepatic vein thrombosis	Condition	4301208
Cardiovascular	G820.11	Hepatic vein thrombosis	Condition	196715
Cardiovascular	G822.00	Embolism and thrombosis of the vena cava	Condition	435565
Cardiovascular	G822000	Thrombosis of inferior vena cava	Condition	4084446
Cardiovascular	G823.00	Embolism and thrombosis of the renal vein	Condition	193512
Cardiovascular	G824.00	Axillary vein thrombosis	Condition	4179911
Cardiovascular	G825.00	Thrombosis of subclavian vein	Condition	4203836
Cardiovascular	G826.00	Thrombosis of internal jugular vein	Condition	44811347
Cardiovascular	G827.00	Thrombosis of external jugular vein	Condition	44811348
Cardiovascular	G82y.00	Other embolism and thrombosis	Condition	4111873
Cardiovascular	G82y.00	Other embolism and thrombosis	Condition	4234997
Cardiovascular	G82z.00	Embolism and thrombosis NOS	Condition	4110345
Cardiovascular	G82z.00	Embolism and thrombosis NOS	Condition	4234997
Cardiovascular	G82z100	Thrombosis of vein NOS	Condition	4143973
Cardiovascular	G82z100	Thrombosis of vein NOS	Condition	444247
Cardiovascular	G82z111	Penis vein thrombosis	Condition	4295878
Cardiovascular	G82zz00	Embolism and thrombosis NOS	Condition	4110345
Cardiovascular	G82zz00	Embolism and thrombosis NOS	Condition	4234997
Cardiovascular	GA...00	Rheumatic heart disease	Condition	319825
Cardiovascular	Gy...00	Other specified diseases of circulatory system	Condition	4112339
Cardiovascular	Gy...00	Other specified diseases of circulatory system	Condition	134057
Cardiovascular	Gy2..00	Thrombosis of dialysis vascular access	Condition	44813892
Cardiovascular	Gy20.00	Thrombosis of dialysis arteriovenous graft	Condition	44809914
Cardiovascular	Gy21.00	Thrombosis of dialysis arteriovenous fistula	Condition	44809915
Cardiovascular	Gy22.00	Thrombosis of dialysis arteriovenous shunt	Condition	44809916
Cardiovascular	Gyu..00	[X]Additional circulatory system disease classification terms	Condition	44796025
Cardiovascular	Gyu0000	[X]Other acute rheumatic heart disease	Condition	44796026
Cardiovascular	Gyu1.00	[X]Chronic rheumatic heart disease	Condition	4227150
Cardiovascular	Gyu1400	[X]Other specified rheumatic heart diseases	Condition	44796009
Cardiovascular	Gyu3.00	[X]Ischaemic heart diseases	Condition	4185932
Cardiovascular	Gyu3200	[X]Other forms of acute ischaemic heart disease	Condition	44800502
Cardiovascular	Gyu3300	[X]Other forms of chronic ischaemic heart disease	Condition	44795793
Cardiovascular	Gyu4.00	[X]Pulmonary heart disease and diseases of pulmonary circulation	Condition	44794066
Cardiovascular	Gyu4000	[X]Other specified pulmonary heart diseases	Condition	44797107
Cardiovascular	Gyu5.00	[X]Other forms of heart disease	Condition	44800326
Cardiovascular	Gyu5b00	[X]Other ill-defined heart diseases	Condition	44795801
Cardiovascular	Gyu5g00	[X]Cardiovascular disease, unspecified	Condition	44812749
Cardiovascular	Gyu6.00	[X]Cerebrovascular diseases	Condition	381591
Cardiovascular	Gyu6700	[X]Other specified cerebrovascular diseases	Condition	44794726
Cardiovascular	Gyu6D00	[X]Sequelae of other and unspecified cerebrovascular diseases	Condition	44797407
Cardiovascular	Gyu7100	[X]Aortic aneurysm of unspecified site, ruptured	Condition	44795695
Cardiovascular	Gyu7200	[X]Aortic aneurysm of unspecified site, nonruptured	Condition	44813598
Cardiovascular	Gyu7300	[X]Aneurysm of other specified arteries	Condition	44795683
Cardiovascular	Gyu7400	[X]Other specified peripheral vascular diseases	Condition	44794956
Cardiovascular	Gyu7500	[X]Embolism and thrombosis of other arteries	Condition	44797422
Cardiovascular	Gyu7800	[X]Aneurysm of aorta in diseases classified elsewhere	Condition	44801693
Cardiovascular	Gyu8200	[X]Embolism and thrombosis of other specified veins	Condition	44799935
Cardiovascular	Gyu9.00	[X]Other and unspecified disorders of the circulatory system	Condition	44794556
Cardiovascular	Gyu9200	[X]Other postprocedural disorders of the circulatory system, not elsewhere classified	Condition	44800513
Cardiovascular	Gyu9300	[X]Cardiovascular disorders in other infectious and parasitic diseases	Condition	44799052
Cardiovascular	Gyu9500	[X]Other specified disorders of circulatory system in diseases classified elsewhere	Condition	44797293
Cardiovascular	Gyu9600	[X]Other and unspecified disorders of the circulatory system	Condition	44794556
Cardiovascular	Gz...00	Circulatory system disease NOS	Condition	4109891
Cardiovascular	Gz...00	Circulatory system disease NOS	Condition	134057
Cardiovascular	76	Peripheral Vascular Disease	Provider	38004495
Cardiovascular	J062000	Aneurysmal cyst of jaw	Condition	4328239
Cardiovascular	J420.18	Mesenteric thrombosis	Condition	4317289
Cardiovascular	K138200	Renal artery thrombosis	Condition	4316367
Cardiovascular	K138400	Renal artery stent thrombosis	Condition	44813802
Cardiovascular	K275300	Corpus cavernosum thrombosis	Condition	4196375
Cardiovascular	K286200	Scrotal thrombosis	Condition	4061079
Cardiovascular	K286500	Testicular thrombosis	Condition	4195710
Cardiovascular	K286x00	Male genital thrombosis NOS	Condition	4060935
Cardiovascular	K286x00	Male genital thrombosis NOS	Condition	197039
Cardiovascular	L185.00	Congenital cardiovascular disorders in preg/childb/puerp	Condition	443249
Cardiovascular	L185.11	Congenital heart disease in pregnancy	Condition	4129018
Cardiovascular	L185000	Congenital cardiovascular disorder - unspecified whether during pregnancy or the puerperium	Condition	443249
Cardiovascular	L185200	Congenital cardiovascular disorder in the puerperium - baby delivered during current episode of care	Condition	442916
Cardiovascular	L185300	Congenital cardiovascular disorder during pregnancy - baby not yet delivered	Condition	314426
Cardiovascular	L185z00	Congenital cardiovascular disorder in preg/childb/puerp NOS	Condition	4060425
Cardiovascular	L185z00	Congenital cardiovascular disorder during pregnancy, childbirth or the puerperium NOS	Condition	443249
Cardiovascular	L186.00	Other cardiovascular diseases in pregnancy/childbirth/puerp	Condition	4147332
Cardiovascular	L186.00	Other cardiovascular diseases during pregnancy, childbirth and the puerperium	Condition	443249
Cardiovascular	L186.11	Heart disease during pregnancy	Condition	4129017
Cardiovascular	L186000	Other cardiovascular disease - unspecified whether during pregnancy or the puerperium	Condition	443249
Cardiovascular	L186100	Other cardiovascular disease during pregnancy - baby delivered	Condition	443249
Cardiovascular	L186200	Other cardiovascular disease in the puerperium - baby delivered during current episode of care	Condition	443249
Cardiovascular	L186300	Other cardiovascular disease during pregnancy - baby not yet delivered	Condition	443249
Cardiovascular	L186z00	Other cardiovascular disease during pregnancy, childbirth or the puerperium NOS	Condition	443249
Cardiovascular	L258.00	Fetus with cardiovascular abnormality	Condition	44792088
Cardiovascular	L413.00	Antenatal deep vein thrombosis	Condition	435887
Cardiovascular	L413.11	DVT - deep venous thrombosis, antenatal	Condition	435887
Cardiovascular	L413000	Antenatal deep vein thrombosis unspecified	Condition	4061469
Cardiovascular	L413000	Antenatal deep vein thrombosis unspecified	Condition	435887
Cardiovascular	L413100	Antenatal deep vein thrombosis - delivered	Condition	441649
Cardiovascular	L413200	Antenatal deep vein thrombosis with antenatal complication	Condition	435885
Cardiovascular	L413z00	Antenatal deep vein thrombosis NOS	Condition	4062262
Cardiovascular	L413z00	Antenatal deep vein thrombosis NOS	Condition	435887
Cardiovascular	L414.00	Postnatal deep vein thrombosis	Condition	438820
Cardiovascular	L414.11	DVT - deep venous thrombosis, postnatal	Condition	438820
Cardiovascular	L414000	Postnatal deep vein thrombosis unspecified	Condition	4062263
Cardiovascular	L414000	Postnatal deep vein thrombosis unspecified	Condition	438820
Cardiovascular	L414100	Postnatal deep vein thrombosis - delivered with postnatal complication	Condition	435031
Cardiovascular	L414200	Postnatal deep vein thrombosis with postnatal complication	Condition	4062264
Cardiovascular	L414z00	Postnatal deep vein thrombosis NOS	Condition	4065759
Cardiovascular	L414z00	Postnatal deep vein thrombosis NOS	Condition	438820
Cardiovascular	L415.00	Other phlebitis and thrombosis in pregnancy and puerperium	Condition	4062265
Cardiovascular	L415.00	Other phlebitis and thrombosis in pregnancy and the puerperium	Condition	313543
Cardiovascular	L415000	Other phlebitis/thrombosis in pregnancy/puerperium unsp	Condition	4066130
Cardiovascular	L415000	Other phlebitis and thrombosis in pregnancy and the puerperium unspecified	Condition	313543
Cardiovascular	L415100	Other phlebitis and thrombosis in pregnancy and the puerperium - delivered	Condition	313543
Cardiovascular	L415200	Other phlebitis and thrombosis in pregnancy and the puerperium - delivered with postnatal complication	Condition	313543
Cardiovascular	L415300	Other phlebitis/thrombosis in preg/puerperium + a/n comp	Condition	4062266
Cardiovascular	L415300	Other phlebitis and thrombosis in pregnancy and the puerperium with antenatal complication	Condition	313543
Cardiovascular	L415400	Other phlebitis and thrombosis in pregnancy and the puerperium with postnatal complication	Condition	313543
Cardiovascular	L415z00	Other phlebitis and thrombosis in pregnancy and the puerperium NOS	Condition	313543
Cardiovascular	L417.00	Obstetric cerebral venous thrombosis	Condition	4061473
Cardiovascular	L417000	Cerebral venous thrombosis in pregnancy	Condition	4062269
Cardiovascular	L417100	Cerebral venous thrombosis in the puerperium	Condition	4066234
Cardiovascular	L41z513	Gestational thrombosis NOS	Condition	40393537
Cardiovascular	L41z513	Gestational thrombosis NOS	Condition	318174
Cardiovascular	L41z613	Puerperal thrombosis NOS	Condition	40393538
Cardiovascular	L41z613	Puerperal thrombosis NOS	Condition	4129183
Cardiovascular	P357000	Congenital retinal aneurysm	Condition	4247959
Cardiovascular	P5...12	Congenital heart disease, septal and bulbar anomalies	Condition	4102708
Cardiovascular	P68..00	Congenital heart disease	Condition	312723
Cardiovascular	P6y4500	Congenital coronary aneurysm	Condition	4069185
Cardiovascular	P6yy600	Congenital aneurysm of heart	Condition	4068741
Cardiovascular	P6z2.00	Acyanotic congenital heart disease NOS	Condition	4069192
Cardiovascular	P6z2.00	Acyanotic congenital heart disease NOS	Condition	312723
Cardiovascular	P6z3.00	Cyanotic congenital heart disease NOS	Condition	4147786
Cardiovascular	P6z3.00	Cyanotic congenital heart disease NOS	Condition	312723
Cardiovascular	P72z000	Aneurysm of sinus of Valsalva	Condition	4183844
Cardiovascular	P72z100	Congenital aneurysm of aorta	Condition	4061539
Cardiovascular	P736.00	Pulmonary arterio-venous aneurysm	Condition	40404100
Cardiovascular	P736.00	Pulmonary arterio-venous aneurysm	Condition	4151708
Cardiovascular	P737.00	Pulmonary artery aneurysm	Condition	433783
Cardiovascular	P766.00	Peripheral arterio-venous aneurysm	Condition	40404413
Cardiovascular	P766.00	Peripheral arterio-venous aneurysm	Condition	4119780
Cardiovascular	P767.00	Congenital peripheral aneurysm	Condition	4151859
Cardiovascular	P767.11	Cirsoid aneurysm	Condition	4121628
Cardiovascular	P7y0100	Congenital cerebral arteriovenous aneurysm	Condition	4091512
Cardiovascular	P7y0200	Congenital brain aneurysm NEC	Condition	4005295
Cardiovascular	P7y0200	Congenital brain aneurysm NEC	Condition	4085405
Cardiovascular	P7yz000	Congenital aneurysm NEC	Condition	4002633
Cardiovascular	P7yz000	Congenital aneurysm NEC	Condition	4085405
Cardiovascular	Q026100	Fetus or neonate affected by thrombosis of cord	Condition	4048004
Cardiovascular	Q49..00	Cardiovascular disorders originating in the perinatal period	Condition	4170972
Cardiovascular	Q49X.00	Cardiovascular disorder originating in the perinatal period, unspecified	Condition	44794669
Cardiovascular	Qyu3.00	[X]Respiratory and cardiovascular disorders specific to the perinatal period	Condition	44793960
Cardiovascular	Qyu3A00	[X]Other cardiovascular disorders originating in the perinatal period	Condition	44796730
Cardiovascular	Qyu3B00	[X]Cardiovascular disorder originating in the perinatal period, unspecified	Condition	44794669
Cardiovascular	R1y3.00	[D]Low blood pressure reading	Condition	314171
Cardiovascular	A39.5	Meningococcal heart disease	Condition	317208
Cardiovascular	A52.01	Syphilitic aneurysm of aorta	Condition	320646
Cardiovascular	G46.8	Other vascular syndromes of brain in cerebrovascular diseases	Condition	381591
Cardiovascular	H35.041	Retinal micro-aneurysms, unspecified, right eye	Condition	432890
Cardiovascular	H35.042	Retinal micro-aneurysms, unspecified, left eye	Condition	432890
Cardiovascular	H35.043	Retinal micro-aneurysms, unspecified, bilateral	Condition	432890
Cardiovascular	H35.049	Retinal micro-aneurysms, unspecified, unspecified eye	Condition	432890
Cardiovascular	I01.8	Other acute rheumatic heart disease	Condition	313500
Cardiovascular	I01.9	Acute rheumatic heart disease, unspecified	Condition	313500
Cardiovascular	I09	Other rheumatic heart diseases	Condition	319825
Cardiovascular	I09.8	Other specified rheumatic heart diseases	Condition	317296
Cardiovascular	I09.89	Other specified rheumatic heart diseases	Condition	317296
Cardiovascular	I09.9	Rheumatic heart disease, unspecified	Condition	319825
Cardiovascular	I11	Hypertensive heart disease	Condition	442604
Cardiovascular	I11.0	Hypertensive heart disease with heart failure	Condition	314378
Cardiovascular	I11.9	Hypertensive heart disease without heart failure	Condition	319034
Cardiovascular	I23.6	Thrombosis of atrium, auricular appendage, and ventricle as current complications following acute myocardial infarction	Condition	4108680
Cardiovascular	I24	Other acute ischemic heart diseases	Condition	319844
Cardiovascular	I24.0	Acute coronary thrombosis not resulting in myocardial infarction	Condition	316995
Cardiovascular	I24.8	Other forms of acute ischemic heart disease	Condition	319844
Cardiovascular	I24.9	Acute ischemic heart disease, unspecified	Condition	319844
Cardiovascular	I25	Chronic ischemic heart disease	Condition	315286
Cardiovascular	I25.0	Atherosclerotic cardiovascular disease, so described	Condition	317576
Cardiovascular	I25.1	Atherosclerotic heart disease of native coronary artery	Condition	317576
Cardiovascular	I25.10	Atherosclerotic heart disease of native coronary artery without angina pectoris	Condition	317576
Cardiovascular	I25.10	Atherosclerotic heart disease of native coronary artery without angina pectoris	Condition	42872402
Cardiovascular	I25.110	Atherosclerotic heart disease of native coronary artery with unstable angina pectoris	Condition	317576
Cardiovascular	I25.110	Atherosclerotic heart disease of native coronary artery with unstable angina pectoris	Condition	42872402
Cardiovascular	I25.111	Atherosclerotic heart disease of native coronary artery with angina pectoris with documented spasm	Condition	321318
Cardiovascular	I25.118	Atherosclerotic heart disease of native coronary artery with other forms of angina pectoris	Condition	317576
Cardiovascular	I25.119	Atherosclerotic heart disease of native coronary artery with unspecified angina pectoris	Condition	321318
Cardiovascular	I25.3	Aneurysm of heart	Condition	438168
Cardiovascular	I25.4	Coronary artery aneurysm and dissection	Condition	316427
Cardiovascular	I25.41	Coronary artery aneurysm	Condition	316427
Cardiovascular	I25.8	Other forms of chronic ischemic heart disease	Condition	315286
Cardiovascular	I25.89	Other forms of chronic ischemic heart disease	Condition	315286
Cardiovascular	I25.9	Chronic ischemic heart disease, unspecified	Condition	4185302
Cardiovascular	I25.9	Chronic ischemic heart disease, unspecified	Condition	315286
Cardiovascular	I27	Other pulmonary heart diseases	Condition	4307356
Cardiovascular	I27.1	Kyphoscoliotic heart disease	Condition	317000
Cardiovascular	I27.8	Other specified pulmonary heart diseases	Condition	315831
Cardiovascular	I27.89	Other specified pulmonary heart diseases	Condition	315831
Cardiovascular	I27.9	Pulmonary heart disease, unspecified	Condition	315831
Cardiovascular	I27.9	Pulmonary heart disease, unspecified	Condition	4307356
Cardiovascular	I28.1	Aneurysm of pulmonary artery	Condition	433783
Cardiovascular	I51	Complications and ill-defined descriptions of heart disease	Condition	321588
Cardiovascular	I51.3	Intracardiac thrombosis, not elsewhere classified	Condition	435561
Cardiovascular	I51.6	Cardiovascular disease, unspecified	Condition	134057
Cardiovascular	I51.8	Other ill-defined heart diseases	Condition	321588
Cardiovascular	I51.89	Other ill-defined heart diseases	Condition	321588
Cardiovascular	I51.9	Heart disease, unspecified	Condition	321588
Cardiovascular	I63.0	Cerebral infarction due to thrombosis of precerebral arteries	Condition	374371
Cardiovascular	I63.00	Cerebral infarction due to thrombosis of unspecified precerebral artery	Condition	374371
Cardiovascular	I63.00	Cerebral infarction due to thrombosis of unspecified precerebral artery	Condition	443239
Cardiovascular	I63.00	Cerebral infarction due to thrombosis of unspecified precerebral artery	Condition	4043731
Cardiovascular	I63.011	Cerebral infarction due to thrombosis of right vertebral artery	Condition	439296
Cardiovascular	I63.011	Cerebral infarction due to thrombosis of right vertebral artery	Condition	4185117
Cardiovascular	I63.011	Cerebral infarction due to thrombosis of right vertebral artery	Condition	4043731
Cardiovascular	I63.012	Cerebral infarction due to thrombosis of left vertebral artery	Condition	439296
Cardiovascular	I63.012	Cerebral infarction due to thrombosis of left vertebral artery	Condition	4043731
Cardiovascular	I63.012	Cerebral infarction due to thrombosis of left vertebral artery	Condition	4185117
Cardiovascular	I63.019	Cerebral infarction due to thrombosis of unspecified vertebral artery	Condition	439296
Cardiovascular	I63.019	Cerebral infarction due to thrombosis of unspecified vertebral artery	Condition	4043731
Cardiovascular	I63.019	Cerebral infarction due to thrombosis of unspecified vertebral artery	Condition	4185117
Cardiovascular	I63.02	Cerebral infarction due to thrombosis of basilar artery	Condition	372924
Cardiovascular	I63.02	Cerebral infarction due to thrombosis of basilar artery	Condition	4043731
Cardiovascular	I63.02	Cerebral infarction due to thrombosis of basilar artery	Condition	437308
Cardiovascular	I63.031	Cerebral infarction due to thrombosis of right carotid artery	Condition	372924
Cardiovascular	I63.031	Cerebral infarction due to thrombosis of right carotid artery	Condition	4043731
Cardiovascular	I63.031	Cerebral infarction due to thrombosis of right carotid artery	Condition	4288310
Cardiovascular	I63.032	Cerebral infarction due to thrombosis of left carotid artery	Condition	372924
Cardiovascular	I63.032	Cerebral infarction due to thrombosis of left carotid artery	Condition	4288310
Cardiovascular	I63.032	Cerebral infarction due to thrombosis of left carotid artery	Condition	4043731
Cardiovascular	I63.039	Cerebral infarction due to thrombosis of unspecified carotid artery	Condition	372924
Cardiovascular	I63.039	Cerebral infarction due to thrombosis of unspecified carotid artery	Condition	4288310
Cardiovascular	I63.039	Cerebral infarction due to thrombosis of unspecified carotid artery	Condition	4043731
Cardiovascular	I63.09	Cerebral infarction due to thrombosis of other precerebral artery	Condition	374371
Cardiovascular	I63.09	Cerebral infarction due to thrombosis of other precerebral artery	Condition	4043731
Cardiovascular	I63.09	Cerebral infarction due to thrombosis of other precerebral artery	Condition	443239
Cardiovascular	I63.3	Cerebral infarction due to thrombosis of cerebral arteries	Condition	4110192
Cardiovascular	I63.30	Cerebral infarction due to thrombosis of unspecified cerebral artery	Condition	441874
Cardiovascular	I63.30	Cerebral infarction due to thrombosis of unspecified cerebral artery	Condition	4110192
Cardiovascular	I63.311	Cerebral infarction due to thrombosis of right middle cerebral artery	Condition	441874
Cardiovascular	I63.311	Cerebral infarction due to thrombosis of right middle cerebral artery	Condition	4110192
Cardiovascular	I63.312	Cerebral infarction due to thrombosis of left middle cerebral artery	Condition	441874
Cardiovascular	I63.312	Cerebral infarction due to thrombosis of left middle cerebral artery	Condition	4110192
Cardiovascular	I63.319	Cerebral infarction due to thrombosis of unspecified middle cerebral artery	Condition	441874
Cardiovascular	I63.319	Cerebral infarction due to thrombosis of unspecified middle cerebral artery	Condition	4110192
Cardiovascular	I63.321	Cerebral infarction due to thrombosis of right anterior cerebral artery	Condition	441874
Cardiovascular	I63.321	Cerebral infarction due to thrombosis of right anterior cerebral artery	Condition	4110192
Cardiovascular	I63.322	Cerebral infarction due to thrombosis of left anterior cerebral artery	Condition	441874
Cardiovascular	I63.322	Cerebral infarction due to thrombosis of left anterior cerebral artery	Condition	4110192
Cardiovascular	I63.329	Cerebral infarction due to thrombosis of unspecified anterior cerebral artery	Condition	441874
Cardiovascular	I63.329	Cerebral infarction due to thrombosis of unspecified anterior cerebral artery	Condition	4110192
Cardiovascular	I63.331	Cerebral infarction due to thrombosis of right posterior cerebral artery	Condition	441874
Cardiovascular	I63.331	Cerebral infarction due to thrombosis of right posterior cerebral artery	Condition	4110192
Cardiovascular	I63.332	Cerebral infarction due to thrombosis of left posterior cerebral artery	Condition	441874
Cardiovascular	I63.332	Cerebral infarction due to thrombosis of left posterior cerebral artery	Condition	4110192
Cardiovascular	I63.339	Cerebral infarction due to thrombosis of unspecified posterior cerebral artery	Condition	441874
Cardiovascular	I63.339	Cerebral infarction due to thrombosis of unspecified posterior cerebral artery	Condition	4110192
Cardiovascular	I63.341	Cerebral infarction due to thrombosis of right cerebellar artery	Condition	441874
Cardiovascular	I63.341	Cerebral infarction due to thrombosis of right cerebellar artery	Condition	4110192
Cardiovascular	I63.342	Cerebral infarction due to thrombosis of left cerebellar artery	Condition	441874
Cardiovascular	I63.342	Cerebral infarction due to thrombosis of left cerebellar artery	Condition	4110192
Cardiovascular	I63.349	Cerebral infarction due to thrombosis of unspecified cerebellar artery	Condition	441874
Cardiovascular	I63.349	Cerebral infarction due to thrombosis of unspecified cerebellar artery	Condition	4110192
Cardiovascular	I63.39	Cerebral infarction due to thrombosis of other cerebral artery	Condition	441874
Cardiovascular	I63.39	Cerebral infarction due to thrombosis of other cerebral artery	Condition	4110192
Cardiovascular	I63.6	Cerebral infarction due to cerebral venous thrombosis, nonpyogenic	Condition	4111714
Cardiovascular	I67	Other cerebrovascular diseases	Condition	381591
Cardiovascular	I67.1	Cerebral aneurysm, nonruptured	Condition	377001
Cardiovascular	I67.6	Nonpyogenic thrombosis of intracranial venous system	Condition	314667
Cardiovascular	I67.8	Other specified cerebrovascular diseases	Condition	381591
Cardiovascular	I67.89	Other cerebrovascular disease	Condition	374384
Cardiovascular	I67.9	Cerebrovascular disease, unspecified	Condition	381591
Cardiovascular	I69	Sequelae of cerebrovascular disease	Condition	434056
Cardiovascular	SP07M00	Thrombosis of renal artery bypass graft	Condition	4142292
Cardiovascular	SP07N00	Arteriovenous fistula thrombosis	Condition	4125011
Cardiovascular	SP08Q00	Aneurysm of artery of transplanted kidney	Condition	44809340
Cardiovascular	SP08S00	Aneurysm of vein of transplanted kidney	Condition	44809336
Cardiovascular	SP08Z00	Thrombosis of artery of transplanted kidney	Condition	44811351
Cardiovascular	SP08a00	Thrombosis of vein of transplanted kidney	Condition	44811353
Cardiovascular	SP12.00	Peripheral vascular complications of care	Condition	4309156
Cardiovascular	SP12200	Post operative deep vein thrombosis	Condition	4309333
Cardiovascular	SP12z00	Peripheral vascular complications of care NOS	Condition	4309334
Cardiovascular	SP12z00	Peripheral vascular complications of care NOS	Condition	4309156
Cardiovascular	I69.8	Sequelae of other cerebrovascular diseases	Condition	434056
Cardiovascular	I69.80	Unspecified sequelae of other cerebrovascular disease	Condition	434056
Cardiovascular	I69.81	Cognitive deficits following other cerebrovascular disease	Condition	434056
Cardiovascular	I69.81	Cognitive deficits following other cerebrovascular disease	Condition	40482301
Cardiovascular	I69.820	Aphasia following other cerebrovascular disease	Condition	434056
Cardiovascular	I69.820	Aphasia following other cerebrovascular disease	Condition	40480002
Cardiovascular	I69.821	Dysphasia following other cerebrovascular disease	Condition	434056
Cardiovascular	I69.821	Dysphasia following other cerebrovascular disease	Condition	40479575
Cardiovascular	I69.822	Dysarthria following other cerebrovascular disease	Condition	43530687
Cardiovascular	I69.823	Fluency disorder following other cerebrovascular disease	Condition	43530688
Cardiovascular	I69.828	Other speech and language deficits following other cerebrovascular disease	Condition	434056
Cardiovascular	I69.828	Other speech and language deficits following other cerebrovascular disease	Condition	40481354
Cardiovascular	I69.831	Monoplegia of upper limb following other cerebrovascular disease affecting right dominant side	Condition	443525
Cardiovascular	I69.832	Monoplegia of upper limb following other cerebrovascular disease affecting left dominant side	Condition	443525
Cardiovascular	I69.833	Monoplegia of upper limb following other cerebrovascular disease affecting right non-dominant side	Condition	434056
Cardiovascular	I69.833	Monoplegia of upper limb following other cerebrovascular disease affecting right non-dominant side	Condition	40482266
Cardiovascular	I69.834	Monoplegia of upper limb following other cerebrovascular disease affecting left non-dominant side	Condition	434056
Cardiovascular	I69.834	Monoplegia of upper limb following other cerebrovascular disease affecting left non-dominant side	Condition	40482266
Cardiovascular	I69.839	Monoplegia of upper limb following other cerebrovascular disease affecting unspecified side	Condition	434056
Cardiovascular	I69.839	Monoplegia of upper limb following other cerebrovascular disease affecting unspecified side	Condition	40481842
Cardiovascular	I69.841	Monoplegia of lower limb following other cerebrovascular disease affecting right dominant side	Condition	197303
Cardiovascular	I69.842	Monoplegia of lower limb following other cerebrovascular disease affecting left dominant side	Condition	197303
Cardiovascular	I69.843	Monoplegia of lower limb following other cerebrovascular disease affecting right non-dominant side	Condition	434056
Cardiovascular	I69.843	Monoplegia of lower limb following other cerebrovascular disease affecting right non-dominant side	Condition	40480946
Cardiovascular	I69.844	Monoplegia of lower limb following other cerebrovascular disease affecting left non-dominant side	Condition	434056
Cardiovascular	I69.844	Monoplegia of lower limb following other cerebrovascular disease affecting left non-dominant side	Condition	40480946
Cardiovascular	I69.849	Monoplegia of lower limb following other cerebrovascular disease affecting unspecified side	Condition	434056
Cardiovascular	I69.849	Monoplegia of lower limb following other cerebrovascular disease affecting unspecified side	Condition	40480938
Cardiovascular	I69.851	Hemiplegia and hemiparesis following other cerebrovascular disease affecting right dominant side	Condition	434056
Cardiovascular	I69.851	Hemiplegia and hemiparesis following other cerebrovascular disease affecting right dominant side	Condition	40484522
Cardiovascular	I69.852	Hemiplegia and hemiparesis following other cerebrovascular disease affecting left dominant side	Condition	434056
Cardiovascular	I69.852	Hemiplegia and hemiparesis following other cerebrovascular disease affecting left dominant side	Condition	40484522
Cardiovascular	I69.853	Hemiplegia and hemiparesis following other cerebrovascular disease affecting right non-dominant side	Condition	434056
Cardiovascular	I69.853	Hemiplegia and hemiparesis following other cerebrovascular disease affecting right non-dominant side	Condition	40484513
Cardiovascular	I69.854	Hemiplegia and hemiparesis following other cerebrovascular disease affecting left non-dominant side	Condition	434056
Cardiovascular	I69.854	Hemiplegia and hemiparesis following other cerebrovascular disease affecting left non-dominant side	Condition	40484513
Cardiovascular	I69.859	Hemiplegia and hemiparesis following other cerebrovascular disease affecting unspecified side	Condition	434056
Cardiovascular	I69.859	Hemiplegia and hemiparesis following other cerebrovascular disease affecting unspecified side	Condition	40481762
Cardiovascular	I69.861	Other paralytic syndrome following other cerebrovascular disease affecting right dominant side	Condition	443609
Cardiovascular	I69.862	Other paralytic syndrome following other cerebrovascular disease affecting left dominant side	Condition	443609
Cardiovascular	I69.863	Other paralytic syndrome following other cerebrovascular disease affecting right non-dominant side	Condition	443599
Cardiovascular	I69.864	Other paralytic syndrome following other cerebrovascular disease affecting left non-dominant side	Condition	443599
Cardiovascular	I69.865	Other paralytic syndrome following other cerebrovascular disease, bilateral	Condition	374377
Cardiovascular	I69.865	Other paralytic syndrome following other cerebrovascular disease, bilateral	Condition	372654
Cardiovascular	I69.869	Other paralytic syndrome following other cerebrovascular disease affecting unspecified side	Condition	434056
Cardiovascular	I69.869	Other paralytic syndrome following other cerebrovascular disease affecting unspecified side	Condition	372654
Cardiovascular	I69.890	Apraxia following other cerebrovascular disease	Condition	434056
Cardiovascular	I69.890	Apraxia following other cerebrovascular disease	Condition	443551
Cardiovascular	I69.891	Dysphagia following other cerebrovascular disease	Condition	443465
Cardiovascular	I69.892	Facial weakness following other cerebrovascular disease	Condition	434056
Cardiovascular	I69.892	Facial weakness following other cerebrovascular disease	Condition	43530744
Cardiovascular	I69.893	Ataxia following other cerebrovascular disease	Condition	434056
Cardiovascular	I69.893	Ataxia following other cerebrovascular disease	Condition	43531622
Cardiovascular	I69.898	Other sequelae of other cerebrovascular disease	Condition	434056
Cardiovascular	I69.90	Unspecified sequelae of unspecified cerebrovascular disease	Condition	434056
Cardiovascular	I69.91	Cognitive deficits following unspecified cerebrovascular disease	Condition	434056
Cardiovascular	I69.91	Cognitive deficits following unspecified cerebrovascular disease	Condition	40482301
Cardiovascular	I69.920	Aphasia following unspecified cerebrovascular disease	Condition	434056
Cardiovascular	I69.920	Aphasia following unspecified cerebrovascular disease	Condition	40480002
Cardiovascular	I69.921	Dysphasia following unspecified cerebrovascular disease	Condition	434056
Cardiovascular	I69.921	Dysphasia following unspecified cerebrovascular disease	Condition	40479575
Cardiovascular	I69.922	Dysarthria following unspecified cerebrovascular disease	Condition	43530687
Cardiovascular	I69.923	Fluency disorder following unspecified cerebrovascular disease	Condition	43530688
Cardiovascular	I69.928	Other speech and language deficits following unspecified cerebrovascular disease	Condition	434056
Cardiovascular	I69.928	Other speech and language deficits following unspecified cerebrovascular disease	Condition	40481354
Cardiovascular	I69.931	Monoplegia of upper limb following unspecified cerebrovascular disease affecting right dominant side	Condition	443525
Cardiovascular	I69.932	Monoplegia of upper limb following unspecified cerebrovascular disease affecting left dominant side	Condition	443525
Cardiovascular	I69.933	Monoplegia of upper limb following unspecified cerebrovascular disease affecting right non-dominant side	Condition	434056
Cardiovascular	I69.933	Monoplegia of upper limb following unspecified cerebrovascular disease affecting right non-dominant side	Condition	40482266
Cardiovascular	I69.934	Monoplegia of upper limb following unspecified cerebrovascular disease affecting left non-dominant side	Condition	434056
Cardiovascular	I69.934	Monoplegia of upper limb following unspecified cerebrovascular disease affecting left non-dominant side	Condition	40482266
Cardiovascular	I69.939	Monoplegia of upper limb following unspecified cerebrovascular disease affecting unspecified side	Condition	434056
Cardiovascular	I69.939	Monoplegia of upper limb following unspecified cerebrovascular disease affecting unspecified side	Condition	40481842
Cardiovascular	I69.941	Monoplegia of lower limb following unspecified cerebrovascular disease affecting right dominant side	Condition	197303
Cardiovascular	I69.942	Monoplegia of lower limb following unspecified cerebrovascular disease affecting left dominant side	Condition	197303
Cardiovascular	I69.943	Monoplegia of lower limb following unspecified cerebrovascular disease affecting right non-dominant side	Condition	434056
Cardiovascular	I69.943	Monoplegia of lower limb following unspecified cerebrovascular disease affecting right non-dominant side	Condition	40480946
Cardiovascular	I69.944	Monoplegia of lower limb following unspecified cerebrovascular disease affecting left non-dominant side	Condition	434056
Cardiovascular	I69.944	Monoplegia of lower limb following unspecified cerebrovascular disease affecting left non-dominant side	Condition	40480946
Cardiovascular	I69.949	Monoplegia of lower limb following unspecified cerebrovascular disease affecting unspecified side	Condition	434056
Cardiovascular	I69.949	Monoplegia of lower limb following unspecified cerebrovascular disease affecting unspecified side	Condition	40480938
Cardiovascular	I69.951	Hemiplegia and hemiparesis following unspecified cerebrovascular disease affecting right dominant side	Condition	434056
Cardiovascular	I69.951	Hemiplegia and hemiparesis following unspecified cerebrovascular disease affecting right dominant side	Condition	40484522
Cardiovascular	I69.952	Hemiplegia and hemiparesis following unspecified cerebrovascular disease affecting left dominant side	Condition	434056
Cardiovascular	I69.952	Hemiplegia and hemiparesis following unspecified cerebrovascular disease affecting left dominant side	Condition	40484522
Cardiovascular	I69.953	Hemiplegia and hemiparesis following unspecified cerebrovascular disease affecting right non-dominant side	Condition	434056
Cardiovascular	I69.953	Hemiplegia and hemiparesis following unspecified cerebrovascular disease affecting right non-dominant side	Condition	40484513
Cardiovascular	I69.954	Hemiplegia and hemiparesis following unspecified cerebrovascular disease affecting left non-dominant side	Condition	434056
Cardiovascular	I69.954	Hemiplegia and hemiparesis following unspecified cerebrovascular disease affecting left non-dominant side	Condition	40484513
Cardiovascular	I69.959	Hemiplegia and hemiparesis following unspecified cerebrovascular disease affecting unspecified side	Condition	434056
Cardiovascular	I69.959	Hemiplegia and hemiparesis following unspecified cerebrovascular disease affecting unspecified side	Condition	40481762
Cardiovascular	I69.961	Other paralytic syndrome following unspecified cerebrovascular disease affecting right dominant side	Condition	443609
Cardiovascular	I69.962	Other paralytic syndrome following unspecified cerebrovascular disease affecting left dominant side	Condition	443609
Cardiovascular	I69.963	Other paralytic syndrome following unspecified cerebrovascular disease affecting right non-dominant side	Condition	443599
Cardiovascular	I69.964	Other paralytic syndrome following unspecified cerebrovascular disease affecting left non-dominant side	Condition	443599
Cardiovascular	I69.965	Other paralytic syndrome following unspecified cerebrovascular disease, bilateral	Condition	374377
Cardiovascular	I69.965	Other paralytic syndrome following unspecified cerebrovascular disease, bilateral	Condition	372654
Cardiovascular	I69.969	Other paralytic syndrome following unspecified cerebrovascular disease affecting unspecified side	Condition	434056
Cardiovascular	I69.969	Other paralytic syndrome following unspecified cerebrovascular disease affecting unspecified side	Condition	372654
Cardiovascular	I69.990	Apraxia following unspecified cerebrovascular disease	Condition	434056
Cardiovascular	I69.990	Apraxia following unspecified cerebrovascular disease	Condition	443551
Cardiovascular	I69.991	Dysphagia following unspecified cerebrovascular disease	Condition	443465
Cardiovascular	I69.992	Facial weakness following unspecified cerebrovascular disease	Condition	434056
Cardiovascular	I69.992	Facial weakness following unspecified cerebrovascular disease	Condition	434657
Cardiovascular	I69.993	Ataxia following unspecified cerebrovascular disease	Condition	434056
Cardiovascular	I69.993	Ataxia following unspecified cerebrovascular disease	Condition	43531622
Cardiovascular	I69.998	Other sequelae following unspecified cerebrovascular disease	Condition	434056
Cardiovascular	I71	Aortic aneurysm and dissection	Condition	317585
Cardiovascular	I71.1	Thoracic aortic aneurysm, ruptured	Condition	441875
Cardiovascular	I71.2	Thoracic aortic aneurysm, without rupture	Condition	441051
Cardiovascular	I71.3	Abdominal aortic aneurysm, ruptured	Condition	195559
Cardiovascular	I71.4	Abdominal aortic aneurysm, without rupture	Condition	321314
Cardiovascular	I71.5	Thoracoabdominal aortic aneurysm, ruptured	Condition	433222
Cardiovascular	I71.6	Thoracoabdominal aortic aneurysm, without rupture	Condition	436996
Cardiovascular	I71.8	Aortic aneurysm of unspecified site, ruptured	Condition	312343
Cardiovascular	I71.9	Aortic aneurysm of unspecified site, without rupture	Condition	317585
Cardiovascular	I72	Other aneurysm	Condition	4332246
Cardiovascular	I72.0	Aneurysm of carotid artery (common) (external) (internal, extracranial portion)	Condition	439037
Cardiovascular	I72.0	Aneurysm of carotid artery	Condition	4121629
Cardiovascular	I72.1	Aneurysm of artery of upper extremity	Condition	438778
Cardiovascular	I72.2	Aneurysm of renal artery	Condition	194385
Cardiovascular	I72.3	Aneurysm of iliac artery	Condition	196433
Cardiovascular	I72.4	Aneurysm of artery of lower extremity	Condition	432933
Cardiovascular	I72.8	Aneurysm of other specified arteries	Condition	312336
Cardiovascular	I72.9	Aneurysm of unspecified site	Condition	312336
Cardiovascular	I72.9	Aneurysm of unspecified site	Condition	4332246
Cardiovascular	I73	Other peripheral vascular diseases	Condition	317309
Cardiovascular	I73.8	Other specified peripheral vascular diseases	Condition	321052
Cardiovascular	I73.89	Other specified peripheral vascular diseases	Condition	321052
Cardiovascular	I73.9	Peripheral vascular disease, unspecified	Condition	321052
Cardiovascular	I73.9	Peripheral vascular disease, unspecified	Condition	317309
Cardiovascular	I74	Arterial embolism and thrombosis	Condition	312337
Cardiovascular	I74.0	Embolism and thrombosis of abdominal aorta	Condition	198446
Cardiovascular	I74.09	Other arterial embolism and thrombosis of abdominal aorta	Condition	4146311
Cardiovascular	I74.1	Embolism and thrombosis of other and unspecified parts of aorta	Condition	4170620
Cardiovascular	I74.10	Embolism and thrombosis of unspecified parts of aorta	Condition	4170620
Cardiovascular	I74.11	Embolism and thrombosis of thoracic aorta	Condition	432656
Cardiovascular	I74.19	Embolism and thrombosis of other parts of aorta	Condition	4146311
Cardiovascular	I74.2	Embolism and thrombosis of arteries of the upper extremities	Condition	314965
Cardiovascular	I74.3	Embolism and thrombosis of arteries of the lower extremities	Condition	314965
Cardiovascular	I74.4	Embolism and thrombosis of arteries of extremities, unspecified	Condition	314965
Cardiovascular	I74.5	Embolism and thrombosis of iliac artery	Condition	444264
Cardiovascular	I74.8	Embolism and thrombosis of other arteries	Condition	312337
Cardiovascular	I74.9	Embolism and thrombosis of unspecified artery	Condition	312337
Cardiovascular	I79.0	Aneurysm of aorta in diseases classified elsewhere	Condition	317585
Cardiovascular	I81	Portal vein thrombosis	Condition	199837
Cardiovascular	I82	Other venous embolism and thrombosis	Condition	4327889
Cardiovascular	I82.2	Embolism and thrombosis of vena cava and other thoracic veins	Condition	435565
Cardiovascular	I82.210	Acute embolism and thrombosis of superior vena cava	Condition	43020552
Cardiovascular	I82.211	Chronic embolism and thrombosis of superior vena cava	Condition	4207615
Cardiovascular	I82.220	Acute embolism and thrombosis of inferior vena cava	Condition	435565
Cardiovascular	I82.221	Chronic embolism and thrombosis of inferior vena cava	Condition	435565
Cardiovascular	I82.290	Acute embolism and thrombosis of other thoracic veins	Condition	4222639
Cardiovascular	I82.291	Chronic embolism and thrombosis of other thoracic veins	Condition	4207615
Cardiovascular	I82.3	Embolism and thrombosis of renal vein	Condition	193512
Cardiovascular	I82.401	Acute embolism and thrombosis of unspecified deep veins of right lower extremity	Condition	443537
Cardiovascular	I82.402	Acute embolism and thrombosis of unspecified deep veins of left lower extremity	Condition	443537
Cardiovascular	I82.403	Acute embolism and thrombosis of unspecified deep veins of lower extremity, bilateral	Condition	443537
Cardiovascular	I82.409	Acute embolism and thrombosis of unspecified deep veins of unspecified lower extremity	Condition	443537
Cardiovascular	I82.411	Acute embolism and thrombosis of right femoral vein	Condition	443537
Cardiovascular	I82.412	Acute embolism and thrombosis of left femoral vein	Condition	443537
Cardiovascular	I82.413	Acute embolism and thrombosis of femoral vein, bilateral	Condition	443537
Cardiovascular	I82.419	Acute embolism and thrombosis of unspecified femoral vein	Condition	443537
Cardiovascular	I82.421	Acute embolism and thrombosis of right iliac vein	Condition	443537
Cardiovascular	I82.422	Acute embolism and thrombosis of left iliac vein	Condition	443537
Cardiovascular	I82.423	Acute embolism and thrombosis of iliac vein, bilateral	Condition	443537
Cardiovascular	I82.429	Acute embolism and thrombosis of unspecified iliac vein	Condition	443537
Cardiovascular	I82.431	Acute embolism and thrombosis of right popliteal vein	Condition	443537
Cardiovascular	I82.432	Acute embolism and thrombosis of left popliteal vein	Condition	443537
Cardiovascular	I82.433	Acute embolism and thrombosis of popliteal vein, bilateral	Condition	443537
Cardiovascular	I82.439	Acute embolism and thrombosis of unspecified popliteal vein	Condition	443537
Cardiovascular	I82.441	Acute embolism and thrombosis of right tibial vein	Condition	443537
Cardiovascular	I82.442	Acute embolism and thrombosis of left tibial vein	Condition	443537
Cardiovascular	I82.443	Acute embolism and thrombosis of tibial vein, bilateral	Condition	443537
Cardiovascular	I82.449	Acute embolism and thrombosis of unspecified tibial vein	Condition	443537
Cardiovascular	I82.491	Acute embolism and thrombosis of other specified deep vein of right lower extremity	Condition	443537
Cardiovascular	I82.492	Acute embolism and thrombosis of other specified deep vein of left lower extremity	Condition	443537
Cardiovascular	I82.493	Acute embolism and thrombosis of other specified deep vein of lower extremity, bilateral	Condition	443537
Cardiovascular	I82.499	Acute embolism and thrombosis of other specified deep vein of unspecified lower extremity	Condition	443537
Cardiovascular	I82.4Y1	Acute embolism and thrombosis of unspecified deep veins of right proximal lower extremity	Condition	443537
Cardiovascular	I82.4Y2	Acute embolism and thrombosis of unspecified deep veins of left proximal lower extremity	Condition	443537
Cardiovascular	I82.4Y3	Acute embolism and thrombosis of unspecified deep veins of proximal lower extremity, bilateral	Condition	443537
Cardiovascular	I82.4Y9	Acute embolism and thrombosis of unspecified deep veins of unspecified proximal lower extremity	Condition	443537
Cardiovascular	I82.4Z1	Acute embolism and thrombosis of unspecified deep veins of right distal lower extremity	Condition	443537
Cardiovascular	I82.4Z2	Acute embolism and thrombosis of unspecified deep veins of left distal lower extremity	Condition	443537
Cardiovascular	I82.4Z3	Acute embolism and thrombosis of unspecified deep veins of distal lower extremity, bilateral	Condition	443537
Cardiovascular	I82.4Z9	Acute embolism and thrombosis of unspecified deep veins of unspecified distal lower extremity	Condition	443537
Cardiovascular	I82.501	Chronic embolism and thrombosis of unspecified deep veins of right lower extremity	Condition	443537
Cardiovascular	I82.502	Chronic embolism and thrombosis of unspecified deep veins of left lower extremity	Condition	443537
Cardiovascular	I82.503	Chronic embolism and thrombosis of unspecified deep veins of lower extremity, bilateral	Condition	443537
Cardiovascular	I82.509	Chronic embolism and thrombosis of unspecified deep veins of unspecified lower extremity	Condition	443537
Cardiovascular	I82.511	Chronic embolism and thrombosis of right femoral vein	Condition	439314
Cardiovascular	I82.512	Chronic embolism and thrombosis of left femoral vein	Condition	439314
Cardiovascular	I82.513	Chronic embolism and thrombosis of femoral vein, bilateral	Condition	439314
Cardiovascular	I82.519	Chronic embolism and thrombosis of unspecified femoral vein	Condition	439314
Cardiovascular	I82.521	Chronic embolism and thrombosis of right iliac vein	Condition	439314
Cardiovascular	I82.522	Chronic embolism and thrombosis of left iliac vein	Condition	439314
Cardiovascular	I82.523	Chronic embolism and thrombosis of iliac vein, bilateral	Condition	439314
Cardiovascular	I82.529	Chronic embolism and thrombosis of unspecified iliac vein	Condition	439314
Cardiovascular	I82.531	Chronic embolism and thrombosis of right popliteal vein	Condition	439314
Cardiovascular	I82.532	Chronic embolism and thrombosis of left popliteal vein	Condition	439314
Cardiovascular	I82.533	Chronic embolism and thrombosis of popliteal vein, bilateral	Condition	439314
Cardiovascular	I82.539	Chronic embolism and thrombosis of unspecified popliteal vein	Condition	439314
Cardiovascular	I82.541	Chronic embolism and thrombosis of right tibial vein	Condition	40480555
Cardiovascular	I82.542	Chronic embolism and thrombosis of left tibial vein	Condition	40480555
Cardiovascular	I82.543	Chronic embolism and thrombosis of tibial vein, bilateral	Condition	40480555
Cardiovascular	I82.549	Chronic embolism and thrombosis of unspecified tibial vein	Condition	40480555
Cardiovascular	I82.591	Chronic embolism and thrombosis of other specified deep vein of right lower extremity	Condition	443537
Cardiovascular	I82.592	Chronic embolism and thrombosis of other specified deep vein of left lower extremity	Condition	443537
Cardiovascular	I82.593	Chronic embolism and thrombosis of other specified deep vein of lower extremity, bilateral	Condition	443537
Cardiovascular	I82.599	Chronic embolism and thrombosis of other specified deep vein of unspecified lower extremity	Condition	443537
Cardiovascular	I82.5Y1	Chronic embolism and thrombosis of unspecified deep veins of right proximal lower extremity	Condition	439314
Cardiovascular	I82.5Y2	Chronic embolism and thrombosis of unspecified deep veins of left proximal lower extremity	Condition	439314
Cardiovascular	I82.5Y3	Chronic embolism and thrombosis of unspecified deep veins of proximal lower extremity, bilateral	Condition	439314
Cardiovascular	I82.5Y9	Chronic embolism and thrombosis of unspecified deep veins of unspecified proximal lower extremity	Condition	439314
Cardiovascular	I82.5Z1	Chronic embolism and thrombosis of unspecified deep veins of right distal lower extremity	Condition	40480555
Cardiovascular	I82.5Z2	Chronic embolism and thrombosis of unspecified deep veins of left distal lower extremity	Condition	40480555
Cardiovascular	I82.5Z3	Chronic embolism and thrombosis of unspecified deep veins of distal lower extremity, bilateral	Condition	40480555
Cardiovascular	I82.5Z9	Chronic embolism and thrombosis of unspecified deep veins of unspecified distal lower extremity	Condition	40480555
Cardiovascular	I82.601	Acute embolism and thrombosis of unspecified veins of right upper extremity	Condition	4028057
Cardiovascular	I82.602	Acute embolism and thrombosis of unspecified veins of left upper extremity	Condition	4028057
Cardiovascular	I82.603	Acute embolism and thrombosis of unspecified veins of upper extremity, bilateral	Condition	4028057
Cardiovascular	I82.609	Acute embolism and thrombosis of unspecified veins of unspecified upper extremity	Condition	4028057
Cardiovascular	I82.611	Acute embolism and thrombosis of superficial veins of right upper extremity	Condition	4077218
Cardiovascular	I82.612	Acute embolism and thrombosis of superficial veins of left upper extremity	Condition	4077218
Cardiovascular	I82.613	Acute embolism and thrombosis of superficial veins of upper extremity, bilateral	Condition	4077218
Cardiovascular	I82.619	Acute embolism and thrombosis of superficial veins of unspecified upper extremity	Condition	4077218
Cardiovascular	I82.621	Acute embolism and thrombosis of deep veins of right upper extremity	Condition	4028057
Cardiovascular	I82.622	Acute embolism and thrombosis of deep veins of left upper extremity	Condition	4028057
Cardiovascular	I82.623	Acute embolism and thrombosis of deep veins of upper extremity, bilateral	Condition	4028057
Cardiovascular	I82.629	Acute embolism and thrombosis of deep veins of unspecified upper extremity	Condition	4028057
Cardiovascular	I82.701	Chronic embolism and thrombosis of unspecified veins of right upper extremity	Condition	4028057
Cardiovascular	I82.702	Chronic embolism and thrombosis of unspecified veins of left upper extremity	Condition	4028057
Cardiovascular	I82.703	Chronic embolism and thrombosis of unspecified veins of upper extremity, bilateral	Condition	4028057
Cardiovascular	I82.709	Chronic embolism and thrombosis of unspecified veins of unspecified upper extremity	Condition	4028057
Cardiovascular	I82.711	Chronic embolism and thrombosis of superficial veins of right upper extremity	Condition	4077218
Cardiovascular	I82.712	Chronic embolism and thrombosis of superficial veins of left upper extremity	Condition	4077218
Cardiovascular	I82.713	Chronic embolism and thrombosis of superficial veins of upper extremity, bilateral	Condition	4077218
Cardiovascular	I82.719	Chronic embolism and thrombosis of superficial veins of unspecified upper extremity	Condition	4077218
Cardiovascular	I82.721	Chronic embolism and thrombosis of deep veins of right upper extremity	Condition	4028057
Cardiovascular	I82.722	Chronic embolism and thrombosis of deep veins of left upper extremity	Condition	4028057
Cardiovascular	I82.723	Chronic embolism and thrombosis of deep veins of upper extremity, bilateral	Condition	4028057
Cardiovascular	I82.729	Chronic embolism and thrombosis of deep veins of unspecified upper extremity	Condition	4028057
Cardiovascular	I82.8	Embolism and thrombosis of other specified veins	Condition	4327889
Cardiovascular	I82.811	Embolism and thrombosis of superficial veins of right lower extremities	Condition	4323778
Cardiovascular	I82.812	Embolism and thrombosis of superficial veins of left lower extremities	Condition	4323778
Cardiovascular	I82.813	Embolism and thrombosis of superficial veins of lower extremities, bilateral	Condition	4323778
Cardiovascular	I82.819	Embolism and thrombosis of superficial veins of unspecified lower extremities	Condition	4323778
Cardiovascular	I82.890	Acute embolism and thrombosis of other specified veins	Condition	4207615
Cardiovascular	I82.891	Chronic embolism and thrombosis of other specified veins	Condition	444247
Cardiovascular	I82.9	Embolism and thrombosis of unspecified vein	Condition	4327889
Cardiovascular	I82.90	Acute embolism and thrombosis of unspecified vein	Condition	4207615
Cardiovascular	I82.91	Chronic embolism and thrombosis of unspecified vein	Condition	444247
Cardiovascular	I82.A11	Acute embolism and thrombosis of right axillary vein	Condition	4179911
Cardiovascular	I82.A12	Acute embolism and thrombosis of left axillary vein	Condition	4179911
Cardiovascular	I82.A13	Acute embolism and thrombosis of axillary vein, bilateral	Condition	4179911
Cardiovascular	I82.A19	Acute embolism and thrombosis of unspecified axillary vein	Condition	4179911
Cardiovascular	I82.A21	Chronic embolism and thrombosis of right axillary vein	Condition	4179911
Cardiovascular	I82.A22	Chronic embolism and thrombosis of left axillary vein	Condition	4179911
Cardiovascular	I82.A23	Chronic embolism and thrombosis of axillary vein, bilateral	Condition	4179911
Cardiovascular	I82.A29	Chronic embolism and thrombosis of unspecified axillary vein	Condition	4179911
Cardiovascular	I82.B11	Acute embolism and thrombosis of right subclavian vein	Condition	4203836
Cardiovascular	I82.B12	Acute embolism and thrombosis of left subclavian vein	Condition	4203836
Cardiovascular	I82.B13	Acute embolism and thrombosis of subclavian vein, bilateral	Condition	4203836
Cardiovascular	I82.B19	Acute embolism and thrombosis of unspecified subclavian vein	Condition	4203836
Cardiovascular	I82.B21	Chronic embolism and thrombosis of right subclavian vein	Condition	4203836
Cardiovascular	I82.B22	Chronic embolism and thrombosis of left subclavian vein	Condition	4203836
Cardiovascular	I82.B23	Chronic embolism and thrombosis of subclavian vein, bilateral	Condition	4203836
Cardiovascular	I82.B29	Chronic embolism and thrombosis of unspecified subclavian vein	Condition	4203836
Cardiovascular	I82.C11	Acute embolism and thrombosis of right internal jugular vein	Condition	4121649
Cardiovascular	I82.C12	Acute embolism and thrombosis of left internal jugular vein	Condition	4121649
Cardiovascular	I82.C13	Acute embolism and thrombosis of internal jugular vein, bilateral	Condition	4121649
Cardiovascular	I82.C19	Acute embolism and thrombosis of unspecified internal jugular vein	Condition	4121649
Cardiovascular	I82.C21	Chronic embolism and thrombosis of right internal jugular vein	Condition	4121649
Cardiovascular	I82.C22	Chronic embolism and thrombosis of left internal jugular vein	Condition	4121649
Cardiovascular	I82.C23	Chronic embolism and thrombosis of internal jugular vein, bilateral	Condition	4121649
Cardiovascular	I82.C29	Chronic embolism and thrombosis of unspecified internal jugular vein	Condition	4121649
Cardiovascular	I97.8	Other intraoperative and postprocedural complications and disorders of the circulatory system, not elsewhere classified	Condition	321462
Cardiovascular	I97.89	Other postprocedural complications and disorders of the circulatory system, not elsewhere classified	Condition	321462
Cardiovascular	I97.9	Postprocedural disorder of circulatory system, unspecified	Condition	4121463
Cardiovascular	I98.1	Cardiovascular disorders in other infectious and parasitic diseases classified elsewhere	Condition	134057
Cardiovascular	I98.8	Other specified disorders of circulatory system in diseases classified elsewhere	Condition	134057
Cardiovascular	I99	Other and unspecified disorders of circulatory system	Condition	134057
Cardiovascular	I99.8	Other disorder of circulatory system	Condition	134057
Cardiovascular	I99.9	Unspecified disorder of circulatory system	Condition	134057
Cardiovascular	K64.5	Perianal venous thrombosis	Condition	201045
Cardiovascular	M05.3	Rheumatoid heart disease with rheumatoid arthritis	Condition	78230
Cardiovascular	M05.30	Rheumatoid heart disease with rheumatoid arthritis of unspecified site	Condition	78230
Cardiovascular	M05.311	Rheumatoid heart disease with rheumatoid arthritis of right shoulder	Condition	78230
Cardiovascular	M05.312	Rheumatoid heart disease with rheumatoid arthritis of left shoulder	Condition	78230
Cardiovascular	M05.319	Rheumatoid heart disease with rheumatoid arthritis of unspecified shoulder	Condition	78230
Cardiovascular	M05.321	Rheumatoid heart disease with rheumatoid arthritis of right elbow	Condition	78230
Cardiovascular	M05.322	Rheumatoid heart disease with rheumatoid arthritis of left elbow	Condition	78230
Cardiovascular	M05.329	Rheumatoid heart disease with rheumatoid arthritis of unspecified elbow	Condition	78230
Cardiovascular	M05.331	Rheumatoid heart disease with rheumatoid arthritis of right wrist	Condition	78230
Cardiovascular	M05.332	Rheumatoid heart disease with rheumatoid arthritis of left wrist	Condition	78230
Cardiovascular	M05.339	Rheumatoid heart disease with rheumatoid arthritis of unspecified wrist	Condition	78230
Cardiovascular	M05.341	Rheumatoid heart disease with rheumatoid arthritis of right hand	Condition	78230
Cardiovascular	M05.342	Rheumatoid heart disease with rheumatoid arthritis of left hand	Condition	78230
Cardiovascular	M05.349	Rheumatoid heart disease with rheumatoid arthritis of unspecified hand	Condition	78230
Cardiovascular	M05.351	Rheumatoid heart disease with rheumatoid arthritis of right hip	Condition	78230
Cardiovascular	M05.352	Rheumatoid heart disease with rheumatoid arthritis of left hip	Condition	78230
Cardiovascular	M05.359	Rheumatoid heart disease with rheumatoid arthritis of unspecified hip	Condition	78230
Cardiovascular	M05.361	Rheumatoid heart disease with rheumatoid arthritis of right knee	Condition	78230
Cardiovascular	M05.362	Rheumatoid heart disease with rheumatoid arthritis of left knee	Condition	78230
Cardiovascular	M05.369	Rheumatoid heart disease with rheumatoid arthritis of unspecified knee	Condition	78230
Cardiovascular	M05.371	Rheumatoid heart disease with rheumatoid arthritis of right ankle and foot	Condition	78230
Cardiovascular	M05.372	Rheumatoid heart disease with rheumatoid arthritis of left ankle and foot	Condition	78230
Cardiovascular	M05.379	Rheumatoid heart disease with rheumatoid arthritis of unspecified ankle and foot	Condition	78230
Cardiovascular	M05.39	Rheumatoid heart disease with rheumatoid arthritis of multiple sites	Condition	78230
Cardiovascular	N48.81	Thrombosis of superficial vein of penis	Condition	196158
Cardiovascular	O10.1	Pre-existing hypertensive heart disease complicating pregnancy, childbirth and the puerperium	Condition	4062552
Cardiovascular	O10.111	Pre-existing hypertensive heart disease complicating pregnancy, first trimester	Condition	321074
Cardiovascular	O10.112	Pre-existing hypertensive heart disease complicating pregnancy, second trimester	Condition	321074
Cardiovascular	O10.113	Pre-existing hypertensive heart disease complicating pregnancy, third trimester	Condition	321074
Cardiovascular	O10.119	Pre-existing hypertensive heart disease complicating pregnancy, unspecified trimester	Condition	321074
Cardiovascular	O10.12	Pre-existing hypertensive heart disease complicating childbirth	Condition	321074
Cardiovascular	O10.13	Pre-existing hypertensive heart disease complicating the puerperium	Condition	321074
Cardiovascular	O22.3	Deep phlebothrombosis in pregnancy	Condition	435887
Cardiovascular	O22.30	Deep phlebothrombosis in pregnancy, unspecified trimester	Condition	435887
Cardiovascular	O22.31	Deep phlebothrombosis in pregnancy, first trimester	Condition	435887
Cardiovascular	O22.32	Deep phlebothrombosis in pregnancy, second trimester	Condition	435887
Cardiovascular	O22.33	Deep phlebothrombosis in pregnancy, third trimester	Condition	435887
Cardiovascular	O22.5	Cerebral venous thrombosis in pregnancy	Condition	4062269
Cardiovascular	O22.50	Cerebral venous thrombosis in pregnancy, unspecified trimester	Condition	4062269
Cardiovascular	O22.51	Cerebral venous thrombosis in pregnancy, first trimester	Condition	317941
Cardiovascular	O22.52	Cerebral venous thrombosis in pregnancy, second trimester	Condition	317941
Cardiovascular	O22.53	Cerebral venous thrombosis in pregnancy, third trimester	Condition	317941
Cardiovascular	O87.1	Deep phlebothrombosis in the puerperium	Condition	438820
Cardiovascular	O87.3	Cerebral venous thrombosis in the puerperium	Condition	4066234
Cardiovascular	O99.4	Diseases of the circulatory system complicating pregnancy, childbirth and the puerperium	Condition	316478
Cardiovascular	O99.411	Diseases of the circulatory system complicating pregnancy, first trimester	Condition	442419
Cardiovascular	O99.412	Diseases of the circulatory system complicating pregnancy, second trimester	Condition	442419
Cardiovascular	O99.413	Diseases of the circulatory system complicating pregnancy, third trimester	Condition	442419
Cardiovascular	O99.419	Diseases of the circulatory system complicating pregnancy, unspecified trimester	Condition	316494
Cardiovascular	O99.42	Diseases of the circulatory system complicating childbirth	Condition	442419
Cardiovascular	O99.43	Diseases of the circulatory system complicating the puerperium	Condition	313833
Cardiovascular	P29	Cardiovascular disorders originating in the perinatal period	Condition	4170972
Cardiovascular	P29.8	Other cardiovascular disorders originating in the perinatal period	Condition	80205
Cardiovascular	P29.89	Other cardiovascular disorders originating in the perinatal period	Condition	80205
Cardiovascular	P29.9	Cardiovascular disorder originating in the perinatal period, unspecified	Condition	4170972
Cardiovascular	T82.867A	Thrombosis of cardiac prosthetic devices, implants and grafts, initial encounter	Condition	142026
Cardiovascular	T82.867D	Thrombosis of cardiac prosthetic devices, implants and grafts, subsequent encounter	Condition	4186037
Cardiovascular	T82.867S	Thrombosis of cardiac prosthetic devices, implants and grafts, sequela	Condition	434814
Cardiovascular	T82.868A	Thrombosis of vascular prosthetic devices, implants and grafts, initial encounter	Condition	439408
Cardiovascular	T82.868D	Thrombosis of vascular prosthetic devices, implants and grafts, subsequent encounter	Condition	4186037
Cardiovascular	T82.868S	Thrombosis of vascular prosthetic devices, implants and grafts, sequela	Condition	434814
Cardiovascular	093.0	Aneurysm of aorta, specified as syphilitic	Condition	320646
Cardiovascular	094.87	Syphilitic ruptured cerebral aneurysm	Condition	380943
Cardiovascular	098.85	Other gonococcal heart disease	Condition	321505
Cardiovascular	2422HD	THYROTOXIC HEART DISEASE	Condition	4244859
Cardiovascular	2589CH	HEART DISEASE CARCINOID	Condition	4264680
Cardiovascular	261 C	HEART DISEASE BERIBERI	Condition	4266207
Cardiovascular	321 TL	THROMBOSIS SUPERIOR SAGITTAL SINUS	Condition	4290940
Cardiovascular	362.14	Retinal microaneurysms NOS	Condition	432890
Cardiovascular	3770AT	THROMBOSIS RETINAL VEIN	Condition	4187790
Cardiovascular	3770RT	RETINAL ARTERIAL THROMBOSIS	Condition	4096157
Cardiovascular	391.8	Other acute rheumatic heart disease	Condition	313500
Cardiovascular	391.9	Acute rheumatic heart disease, unspecified	Condition	313500
Cardiovascular	3919A	RHEUMATIC HEART DISEASE ACUTE	Condition	313500
Cardiovascular	398	Other rheumatic heart disease	Condition	319825
Cardiovascular	398	RHEUMATIC HEART DISEASE CHRONIC	Condition	4227150
Cardiovascular	398 A	RHEUMATIC HEART DISEASE	Condition	319825
Cardiovascular	398 DN	RHEUMATIC HEART DISEASE CHRONIC INACTIVE	Condition	4006165
Cardiovascular	398.9	Other and unspecified rheumatic heart diseases	Condition	319825
Cardiovascular	398.90	Rheumatic heart disease, unspecified	Condition	319825
Cardiovascular	398.99	Other rheumatic heart diseases	Condition	319825
Cardiovascular	402	Hypertensive heart disease	Condition	442604
Cardiovascular	402	HYPERTENSIVE HEART DISEASE	Condition	442604
Cardiovascular	402.0	Malignant hypertensive heart disease	Condition	4183981
Cardiovascular	402.00	Malignant hypertensive heart disease without heart failure	Condition	314369
Cardiovascular	402.01	Malignant hypertensive heart disease with heart failure	Condition	316994
Cardiovascular	402.1	Benign hypertensive heart disease	Condition	4263504
Cardiovascular	402.10	Benign hypertensive heart disease without heart failure	Condition	313502
Cardiovascular	402.11	Benign hypertensive heart disease with heart failure	Condition	312338
Cardiovascular	402.9	Unspecified hypertensive heart disease	Condition	442604
Cardiovascular	402.90	Unspecified hypertensive heart disease without heart failure	Condition	442604
Cardiovascular	402.90	Unspecified hypertensive heart disease without heart failure	Condition	319034
Cardiovascular	402.91	Unspecified hypertensive heart disease with heart failure	Condition	444101
Cardiovascular	402.91	Unspecified hypertensive heart disease with heart failure	Condition	314378
Cardiovascular	4109TC	THROMBOSIS CORONARY	Condition	4134723
Cardiovascular	4109TE	THROMBOSIS ENDOCARDIAL	Condition	4237062
Cardiovascular	4109TL	THROMBOSIS MURAL	Condition	4237062
Cardiovascular	411	Other acute and subacute forms of ischemic heart disease	Condition	4185932
Cardiovascular	411.8	Other acute and subacute forms of ischemic heart disease	Condition	316995
Cardiovascular	411.89	Other acute and subacute forms of ischemic heart disease, other	Condition	319844
Cardiovascular	411.89	Other acute and subacute forms of ischemic heart disease, other	Condition	4185932
Cardiovascular	4129	ISCHAEMIC HEART DISEASE CHRONIC	Condition	315286
Cardiovascular	4129AN	ISCHAEMIC HEART DISEASE	Condition	4185932
Cardiovascular	4129CC	CARDIAC ANEURYSM	Condition	438168
Cardiovascular	4129CH	ANEURYSM HEART	Condition	4110960
Cardiovascular	4129CN	ANEURYSM VENTRICULAR	Condition	4236169
Cardiovascular	4129RD	ARTERIOSCLEROTIC HEART DISEASE	Condition	317576
[truncated: 6,389 more rows]
