# Supplementary material for: Reproducibility of real-world evidence studies using clinical practice data to inform regulatory and coverage decisions
Source: Nat Commun. 2022 Aug 31;13:5126. doi: 10.1038/s41467-022-32310-3 (PMC9430007; doi:10.1038/s41467-022-32310-3)
Supplement: Supplementary file 7 — Supplementary Dataset 4 [file 41467_2022_32310_MOESM7_ESM.zip › Data S4 Study specific author contact files with details of implementation/REPEAT_130_final cell suppressed.xlsx]

## Sheet: Assumptions
Category	Assumptions
MEASURES	The algorithm used to define all the variables used in the replication of the study are given in the sheet named 'codes'
Exposure	We assumed HCPCS codes to define exposure and reference group. The assumed codes are provided in the worksheet 'codes'
Inclusion/Exclusion	We assumed HCPCS codes to define biologic DMARDs and Methotrexate. The assumed codes are provided in the worksheet 'codes'
Covariates	We assumed Heart failure, Diabetes, COPD, Fractures, Chronic kidney disease, Lipid lowering drugs, Antidepressants, NSAIDS, Narcotics, Thiazides were defined based on REPEAT standard measures. Code algorithms are provided in the worksheet 'codes'
	We assumed Antihypertensives were defined based on generic names of drugs from the paper "Association Between Hospitalization for Heart Failure and Dipeptidyl Peptidase 4 Inhibitors in Patients With Type 2 Diabetes: An Observational Study: Alex Z. Fu et al"
	We assumed the So(t) and used the beta coefficients from the cited reference in order to calculate the risk score. Details are provided in the worksheet 'Infection risk score'
	We assumed that the following variables used in the infection risk score were defined based on REPEAT standard measures: Diabetes with or without complications, heart failure, COPD, angina, renal disease, fractures, opioids (narcotics), antidepressants, nsaids, thiazide diuretics, bisphosphonates
	We assumed the Malignancy variable used in Infection risk score was defined based on ICD9 codes from website "http://www.icd9data.com/2007/Volume1/140-239/default.htm" (excluding nonmelanoma skin cancer)
	We assumed the Hepatitis C variable used in Infection risk score was defined based on ICD9 codes from website "http://www.icd9data.com/2012/Volume1/001-139/070-079/070/default.htm"
	We assumed the Skin ulcer variable used in the Infection risk score was defined based on codes from the paper "Skin Ulcers and Mortality Among Adolescents and Young Adults With Spina Bifida in South Carolina During 2000–2010: Bo Cai et al"
	We assumed Antifungal medications used in the Infection risk score was based on the generic names of drugs from the website "https://www.drugs.com/drug-class/antifungals.html"
	We assumed Lipid test for screening was defined using HCPCS codes based on paper REPEAT Redact 131
	We assumed Glucocorticoid intraarticular injection which is used on the Infection risk score is defined by the presence of HCPCS codes which represent glucocorticoids AND HCPCS codes which represent injection to the joint on the same claim. The HCPCS codes assumed are provided in the worksheet named 'codes'
	We assumed codes to defined PSA and Mammography and assumed codes are provided in the worksheet 'codes'
	We assumed the Disabled variable in the infection risk score was defined using the 'Original Reason for Entitlement Code: 1 or 3'.
	We assumed the following while calculating the prednisone equivalent dosage for steroids: 1. If the same drug group was dispensed multiple times on the same day, we assumed the filled prescriptions were used concurrently from the date of dispensation up until the maximum days supply from the concurrently dispensed prescriptions 2. If the same drug group was dispensed on different days and there w…
COHORT CREATION
ANALYSIS
	The foot note of Table 3 in the manuscript states "the model adjusted for all variables in Table 1 plus calendar quarter". Duration of follow-up is also mentioned in table 1. We assumed that all variables except duration of follow-up was used to adjust in Cox model

## Sheet: Attrition table
Patients with RA diagnosis treated with biological agents between 2006 - 2010 and prescribed Denosumab or Zoledronic acid between May 26th 2010 - Dec 2012 from Medicare database
	Less Excluded Patients	Remaining Patients
All patients in our database		7964044
Patients with biologics (infliximab/abatacept/adalimumab/certolizumab/etanercept/golimumab/rituximab/tocilizumab with 365 days wash-out with respective biologics) [measured between Jan 2st 2006 - Dec 31st 2012]	-7745508	218536			Cells suppressed due to count <11
Excluded due to insufficient enrollment in Medicare part A and B on date of Biologics prescription	-2591	215945
Excluded if lack of RA diagnoses [2 dx from a rheumatologist at least 7 days apart, measured from Jan 1st 2006 up to 1 days prior to biologic prescription]	-111795	104150
Patients with prescription to Denosumab or Zoledronic acid [measured any time from the date of Biologic prescription, between May 26th 2010 - Dec 31st 2012] Date of Denosumab or Zoledronic acid prescription is cohort entry date (CED)	-93921	10229
Excluded due to insufficient enrollment (medical part A,B and D and not part C) [measured 365 days prior and up to and including CED]	-4002	6227
between the	-254	5973
Excluded due to prior use of exposure (wash-out of 365 days for Denosumab)	-57	5916
Excluded because patient qualified in >1 exposure category	0	5916
Excluded based on lack of co-exposure with Biologics [measured on CED]	-4286	1630
Excluded based on occurrence of Cancer [measured from Jan 1st 2006 up to and including CED]
Excluded based on occurrence of HIV [measured from Jan 1st 2006 up to and including CED]
Final cohort		1357

## Sheet: Cohort as text
BIOLOGICS COHORT Cohort Entry Entry date: Between Jan 01, 2006 and Dec 31, 2012. If a patient has multiple possible qualifying cohort entry events, the patient enters the cohort on the first-occurring qualifying event before exclusions are applied. Enrollment Measure: Medicare Part A and B Enrollment Cohort Inclusion Measure: All users of Biologics with 365 days wash-out for respective biologics.…

## Sheet: Analysis as text
Statistical Analysis Baseline covariate assessment In the primary analysis, the baseline covariates were assessed by default in the period beginning 365 days prior to the cohort entry date, and ending one day prior to the cohort entry date. Follow-up for Outcomes The primary analysis used a variable-length follow-up design. Follow-up began on the cohort entry date and was carried out until one of…

## Sheet: Table 1
	ORIGINAL STUDY			REPLICATED STUDY
Variables	Denosumab	ZA		Denosumab	ZA
N	1354	4460		279	1078			Cells suppressed due to counts <11
Age, mean (SD)	73.0 (68.9)	71.3 (69.2)		75.4 (7.2)	73.9 (6.4)
Female, %	0.982	0.924		0.986	0.913
Biologic DMARDS, %
Infliximab	0.357	0.467		0.237	0.306
Abatacept	0.186	0.209		0.204	0.231
Adalimumab	0.09	0.078		0.211	0.178
Certolizumab	0.052	0.026		0.072	0.031
Etanercept	0.15	0.098		0.29	0.22
Golimumab	0.017	0.009			0.018
Rituximab	0.088	0.071			0.037
Tocilizumab	0.059	0.041		0.039	0.026
Predicted 1-year risk of hospitalized infection, mean (SD)	16 (13)	14 (10)		0.10 (0.07)	0.11 (0.08)
Time from initiation of RA biologic drug to initiation of denosumab or ZA, mean (SD) days	982 (791)	987 (700)		1187 (718)	941 (622)
Duration of followup, mean (SD) months	5.8 (3.2)	7.1 (2.8)		3.2 (1.6)	2.9 (0.7)
All cause hospitalizations, %
0-1	0.913	0.924		0.885	0.907
>=2	0.087	0.076		0.115	0.093
Hospitalized Infection, %	0.115	0.092		0.097	0.092
Outpatient infection diagnosis, %	0.483	0.48		0.556	0.522
Heart failure, %	0.072	0.051		0.1	0.085
Chronic pulmonary disease, %	0.22	0.214		0.165	0.182
Diabetes, %	0.173	0.149		0.341	0.222
Fracture, %	0.196	0.143		0.197	0.186
Chronic kidney disease, %	0.139	0.037		0.165	0.056
Antidepression medication, %	0.324	0.32		0.423	0.392
Antihypertension medication, %	0.471	0.447		0.749	0.746
Oral steroids (prednisone equivalent mg/day), %
None	0.529	0.558		0.391	0.316
Low(<=7.5 mg)	0.39	0.351			0.03
High(>7.5 mg)	0.081	0.091		0.595	0.654
Lipid lowering medication, %	0.081	0.084		0.448	0.423
Narcotics, %	0.682	0.671		0.703	0.681
NSAIDS, %	0.266	0.264		0.477	0.379
Thiazide, %	0.191	0.182		0.219	0.254
Methotrexate, %	0.514	0.593		0.527	0.586
Prior oral or IV bisphosphonate, %	0.787	0.831		0.358	0.23
Reason other than age for Medicare qualification, %	0.353	0.395		0.283	0.278

## Sheet: Outcomes
ORIGINAL STUDY
Outcome: Hospitalized infection	Denosumab	ZA
No of events	98	369
Total no person years	659	2661
IR per 100 person-years	14.9	13.9
Adjusted HR (95% CI)	0.89 (0.69, 1.15)
REPLICATED STUDY
Outcome: Hospitalized infection	Denosumab	ZA
No of events	12	44
Total no person years	74.29	253.71
IR per 100 person-years	16.1529	17.3426
Adjusted HR (95% CI)	0.89 (0.40, 1.99), p-value: 0.790

## Sheet: Codes
Enrollment (A, B, D and no HMO)
This measures the concurrence of the following source measures:
	Medicare Part A and B Enrollment
	Medicare Part D Enrollment
	No HMO Coverage
Days in all periods on which all of the above measures overlap will be flagged as 'true.'
Physician
This event measure was defined as occurring when any of the following criteria were met:
	The occurrence of Carrier Claims Line with the following attributes:
	Carrier Line Provider Type Code is any of:
	1 = Physicians or suppliers reporting as solo practitioners
Antihypertensives
This measure creates a logical OR of events, and identifies all occurrences of one or more specified events:
	Aldosterone antagonists
	Alpha-blockers
	Angiotensin converting enzyme inhibitors
	Angiotensin II receptor blockers
	Beta-blockers
	Calcium channel blockers
	Direct renin inhibitors
	Direct vasodilators
	Loop diuretics
	Potassium sparing diuretics
	Thiazide diuretics
Antihypertensives (IRS)
This measure creates a logical OR of events, and identifies all occurrences of one or more specified events:
	Aldosterone antagonists
	Alpha-blockers
	Angiotensin converting enzyme inhibitors
	Angiotensin II receptor blockers
	Beta-blockers
	Calcium channel blockers
	Direct renin inhibitors
	Direct vasodilators
	Loop diuretics
	Potassium sparing diuretics
	Thiazide diuretics
Age6569 (IRS)
This measure evaluates to true if any of these criteria are met:
	Age is between 65.0 and 70.0
Age7074 (IRS)
This measure evaluates to true if any of these criteria are met:
	Age is between 70.0 and 75.0
Age7579 (IRS)
This measure evaluates to true if any of these criteria are met:
	Age is between 75.0 and 80.0
Age8084 (IRS)
This measure evaluates to true if any of these criteria are met:
	Age is between 80.0 and 85.0
Age85+ (IRS)
This measure evaluates to true if any of these criteria are met:
	Age is at least 85.0
Aldosterone antagonists
This event measure was defined as occurring when any of the following criteria were met:
	The occurrence of Drug with the following attributes:
	NDC Generic Name is any of: { "EPLERENONE", "SPIRONOLACTONE", "SPIRONOLACTONE, MICRONIZED", "SPIRONOLACTONE/HYDROCHLOROTHIAZIDE" }
	EPLERENONE
	SPIRONOLACTONE
	SPIRONOLACTONE, MICRONIZED
	SPIRONOLACTONE/HYDROCHLOROTHIAZIDE
All biologics
This measure creates a logical OR of events, and identifies all occurrences of one or more specified events:
	Infliximab
	Abatacept
	Adalimumab
	Certolizumab
	Etanercept
	Golimumab
	Rituximab
	Tocilizumab
All lipid lowering drugs
This measure creates a logical OR of events, and identifies all occurrences of one or more specified events:
	statins
	other lipid-lowering drugs
Alphablockers
This event measure was defined as occurring when any of the following criteria were met:
	The occurrence of Drug with the following attributes:
	NDC Generic Name is any of: { "DOXAZOSIN MESYLATE", "PHENOXYBENZAMINE HCL", "PRAZOSIN HCL", "TERAZOSIN HCL", "PRAZOSIN HCL/POLYTHIAZIDE" }
	DOXAZOSIN MESYLATE
	PHENOXYBENZAMINE HCL
	PRAZOSIN HCL
	TERAZOSIN HCL
	PRAZOSIN HCL/POLYTHIAZIDE
Angina (IRS)
This event measure was defined as occurring when any of the following criteria were met:
	The occurrence of Outpatient with the following attributes:
	ICD-9 Diagnosis Code (any position) is any of: { "411", "411.0", "411.1", "411.8", "411.81", "411.89", "413", "413.0", "413.1", "413.9" }
	411 - OTHER ACUTE AND SUBACUTE FORMS OF ISCHEMIC HEART DISEASE
	411.0 - POSTMYOCARDIAL INFARCTION SYNDROME
	411.1 - INTERMEDIATE CORONARY SYNDROME
	411.8 - OTHER ACUTE AND SUBACUTE FORMS OF ISCHEMIC HEART DISEASE
	411.81 - ACUTE CORONARY OCCLUSION WITHOUT MYOCARDIAL INFARCTION
	411.89 - OTHER ACUTE AND SUBACUTE FORMS OF ISCHEMIC HEART DISEASE OTHER
	413 - ANGINA PECTORIS
	413.0 - ANGINA DECUBITUS
	413.1 - PRINZMETAL ANGINA
	413.9 - OTHER AND UNSPECIFIED ANGINA PECTORIS
	The occurrence of MEDPAR with the following attributes:
	ICD-9 Diagnosis Code (any position) is any of: { "411", "411.0", "411.1", "411.8", "411.81", "411.89", "413", "413.0", "413.1", "413.9" }
	411 - OTHER ACUTE AND SUBACUTE FORMS OF ISCHEMIC HEART DISEASE
	411.0 - POSTMYOCARDIAL INFARCTION SYNDROME
	411.1 - INTERMEDIATE CORONARY SYNDROME
	411.8 - OTHER ACUTE AND SUBACUTE FORMS OF ISCHEMIC HEART DISEASE
	411.81 - ACUTE CORONARY OCCLUSION WITHOUT MYOCARDIAL INFARCTION
	411.89 - OTHER ACUTE AND SUBACUTE FORMS OF ISCHEMIC HEART DISEASE OTHER
	413 - ANGINA PECTORIS
	413.0 - ANGINA DECUBITUS
	413.1 - PRINZMETAL ANGINA
	413.9 - OTHER AND UNSPECIFIED ANGINA PECTORIS
	The occurrence of Carrier Claims with the following attributes:
	ICD-9 Diagnosis Code (any position) is any of: { "411", "411.0", "411.1", "411.8", "411.81", "411.89", "413", "413.0", "413.1", "413.9" }
	411 - OTHER ACUTE AND SUBACUTE FORMS OF ISCHEMIC HEART DISEASE
	411.0 - POSTMYOCARDIAL INFARCTION SYNDROME
	411.1 - INTERMEDIATE CORONARY SYNDROME
	411.8 - OTHER ACUTE AND SUBACUTE FORMS OF ISCHEMIC HEART DISEASE
	411.81 - ACUTE CORONARY OCCLUSION WITHOUT MYOCARDIAL INFARCTION
	411.89 - OTHER ACUTE AND SUBACUTE FORMS OF ISCHEMIC HEART DISEASE OTHER
	413 - ANGINA PECTORIS
	413.0 - ANGINA DECUBITUS
	413.1 - PRINZMETAL ANGINA
	413.9 - OTHER AND UNSPECIFIED ANGINA PECTORIS
Angiotensin II receptor blockers
This event measure was defined as occurring when any of the following criteria were met:
	The occurrence of Drug with the following attributes:
	NDC Generic Name is any of: { "AZILSARTAN MEDOXOMIL", "CANDESARTAN CILEXETIL", "EPROSARTAN MESYLATE", "IRBESARTAN", "LOSARTAN POTASSIUM", "OLMESARTAN MEDOXOMIL", "TELMISARTAN", "VALSARTAN", "ALISKIREN/VALSARTAN", "AMLODIPINE BESYLATE/OLMESARTAN MEDOXOMIL", "AMLODIPINE BESYLATE/VALSARTAN", "AMLODIPINE BESYLATE/VALSARTAN/HYDROCHLOROTHIAZIDE", "AZILSARTAN MEDOXOMIL/CHLORTHALIDONE", "CANDESARTAN CILE…
	AZILSARTAN MEDOXOMIL
	CANDESARTAN CILEXETIL
	EPROSARTAN MESYLATE
	IRBESARTAN
	LOSARTAN POTASSIUM
	OLMESARTAN MEDOXOMIL
	TELMISARTAN
	VALSARTAN
	ALISKIREN/VALSARTAN
	AMLODIPINE BESYLATE/OLMESARTAN MEDOXOMIL
	AMLODIPINE BESYLATE/VALSARTAN
	AMLODIPINE BESYLATE/VALSARTAN/HYDROCHLOROTHIAZIDE
	AZILSARTAN MEDOXOMIL/CHLORTHALIDONE
	CANDESARTAN CILEXETIL/HYDROCHLOROTHIAZIDE
	EPROSARTAN MESYLATE/HYDROCHLOROTHIAZIDE
	IRBESARTAN/HYDROCHLOROTHIAZIDE
	LOSARTAN POTASSIUM/HYDROCHLOROTHIAZIDE
	NEBIVOLOL HCL/VALSARTAN
	OLMESARTAN MEDOXOMIL/AMLODIPINE BESYLATE/HYDROCHLOROTHIAZIDE
	OLMESARTAN MEDOXOMIL/HYDROCHLOROTHIAZIDE
	SACUBITRIL/VALSARTAN
	TELMISARTAN/AMLODIPINE BESYLATE
	TELMISARTAN/HYDROCHLOROTHIAZIDE
	VALSARTAN/HYDROCHLOROTHIAZIDE
Angiotensin converting enzyme inhibitors
This event measure was defined as occurring when any of the following criteria were met:
	The occurrence of Drug with the following attributes:
	NDC Generic Name is any of: { "BENAZEPRIL HCL", "CAPTOPRIL", "ENALAPRIL MALEATE", "ENALAPRILAT DIHYDRATE", "FOSINOPRIL SODIUM", "LISINOPRIL", "LISINOPRIL/DIETARY SUPPLEMENT,COMB.10", "MOEXIPRIL HCL", "PERINDOPRIL ERBUMINE", "QUINAPRIL HCL", "RAMIPRIL", "TRANDOLAPRIL", "AMLODIPINE BESYLATE/BENAZEPRIL HCL", "BENAZEPRIL HCL/HYDROCHLOROTHIAZIDE", "CAPTOPRIL/HYDROCHLOROTHIAZIDE", "ENALAPRIL MALEATE/DI…
	BENAZEPRIL HCL
	CAPTOPRIL
	ENALAPRIL MALEATE
	ENALAPRILAT DIHYDRATE
	FOSINOPRIL SODIUM
	LISINOPRIL
	LISINOPRIL/DIETARY SUPPLEMENT,COMB.10
	MOEXIPRIL HCL
	PERINDOPRIL ERBUMINE
	QUINAPRIL HCL
	RAMIPRIL
	TRANDOLAPRIL
	AMLODIPINE BESYLATE/BENAZEPRIL HCL
	BENAZEPRIL HCL/HYDROCHLOROTHIAZIDE
	CAPTOPRIL/HYDROCHLOROTHIAZIDE
	ENALAPRIL MALEATE/DILTIAZEM MALATE
	ENALAPRIL MALEATE/FELODIPINE
	ENALAPRIL MALEATE/HYDROCHLOROTHIAZIDE
	FOSINOPRIL SODIUM/HYDROCHLOROTHIAZIDE
	LISINOPRIL/HYDROCHLOROTHIAZIDE
	MOEXIPRIL HCL/HYDROCHLOROTHIAZIDE
	PERINDOPRIL ARGININE/AMLODIPINE BESYLATE
	QUINAPRIL HCL/HYDROCHLOROTHIAZIDE
	TRANDOLAPRIL/VERAPAMIL HCL
Antifungal medications (IRS)
This event measure was defined as occurring when any of the following criteria were met:
	The occurrence of Drug with the following attributes:
	NDC Generic Name is any of: { "CLOTRIMAZOLE", "CLOTRIMAZOLE/BETAMETHASONE DIPROPIONATE", "CLOTRIMAZOLE/BETAMETHASONE DIPROPIONATE/ZINC OXIDE", "FLUCONAZOLE", "FLUCONAZOLE IN DEXTROSE, ISO-OSMOTIC", "FLUCONAZOLE IN SODIUM CHLORIDE, ISO-OSMOTIC", "ISAVUCONAZONIUM SULFATE", "ITRACONAZOLE", "ITRACONAZOLE, MICRONIZED", "KETOCONAZOLE", "KETOCONAZOLE, MICRONIZED", "KETOCONAZOLE/HYDROCORTISONE", "KETOCON…
	CLOTRIMAZOLE
	CLOTRIMAZOLE/BETAMETHASONE DIPROPIONATE
	CLOTRIMAZOLE/BETAMETHASONE DIPROPIONATE/ZINC OXIDE
	FLUCONAZOLE
	FLUCONAZOLE IN DEXTROSE, ISO-OSMOTIC
	FLUCONAZOLE IN SODIUM CHLORIDE, ISO-OSMOTIC
	ISAVUCONAZONIUM SULFATE
	ITRACONAZOLE
	ITRACONAZOLE, MICRONIZED
	KETOCONAZOLE
	KETOCONAZOLE, MICRONIZED
	KETOCONAZOLE/HYDROCORTISONE
	KETOCONAZOLE/PYRITHIONE ZINC
	KETOCONAZOLE/SKIN CLEANSER COMBINATION NO.28
	MICONAZOLE
	MICONAZOLE NITRATE
	MICONAZOLE NITRATE/DIMETHICONE/ZINC OXIDE
	MICONAZOLE NITRATE/LANOLIN/SKIN CLEANSER
	MICONAZOLE NITRATE/SKIN CLEANSER NO.17 ON WIPE
	MICONAZOLE NITRATE/ZINC OXIDE/PETROLATUM,WHITE
	POSACONAZOLE
	UNDECYLENIC ACID/CLOTRIMAZOLE/TEA TREE/LAVENDER
	VORICONAZOLE
	FLUCYTOSINE
	GRISEOFULVIN
	GRISEOFULVIN ULTRAMICROSIZE
	GRISEOFULVIN, MICROSIZE
	TERBINAFINE
	TERBINAFINE HCL
	TERBINAFINE HCL/HYDROXYPROPYL CHITOSAN
	NYSTATIN
	NYSTATIN/EMOLLIENT COMBINATION NO.54
	NYSTATIN/EMOLLIENT COMBINATION NO.88
	NYSTATIN/TRIAMCINOLONE ACETONIDE
	AMPHOTERICIN B
	AMPHOTERICIN B CHOLESTERYL SULFATE
	AMPHOTERICIN B LIPID COMPLEX
	AMPHOTERICIN B LIPOSOME
Any cause hospitalization (IRS)
This event measure was defined as occurring when any of the following criteria were met:
	The occurrence of MEDPAR with the following attributes:
	Short Stay/Long Stay/SNF Indicator Code is not any of:
	N = SNF Stay (Prvdr3 = 5, 6, U, W, Y, or Z)
Betablockers
This event measure was defined as occurring when any of the following criteria were met:
	The occurrence of Drug with the following attributes:
	NDC Generic Name is any of: { "ACEBUTOLOL HCL", "ATENOLOL", "BETAXOLOL HCL", "BISOPROLOL FUMARATE", "CARTEOLOL HCL", "METOPROLOL SUCCINATE", "METOPROLOL TARTRATE", "NADOLOL", "NEBIVOLOL HCL", "PENBUTOLOL SULFATE", "PINDOLOL", "PROPRANOLOL HCL", "TIMOLOL MALEATE", "ATENOLOL/CHLORTHALIDONE", "BISOPROLOL FUMARATE/HYDROCHLOROTHIAZIDE", "BRIMONIDINE TARTRATE/TIMOLOL MALEATE", "DORZOLAMIDE HCL/TIMOLOL …
	ACEBUTOLOL HCL
	ATENOLOL
	BETAXOLOL HCL
	BISOPROLOL FUMARATE
	CARTEOLOL HCL
	METOPROLOL SUCCINATE
	METOPROLOL TARTRATE
	NADOLOL
	NEBIVOLOL HCL
	PENBUTOLOL SULFATE
	PINDOLOL
	PROPRANOLOL HCL
	TIMOLOL MALEATE
	ATENOLOL/CHLORTHALIDONE
	BISOPROLOL FUMARATE/HYDROCHLOROTHIAZIDE
	BRIMONIDINE TARTRATE/TIMOLOL MALEATE
	DORZOLAMIDE HCL/TIMOLOL MALEATE
	DORZOLAMIDE HCL/TIMOLOL MALEATE/PF
	METOPROLOL SUCCINATE/HYDROCHLOROTHIAZIDE
	METOPROLOL TARTRATE/DIETARY SUPPLEMENT,COMB.10
	METOPROLOL TARTRATE/HYDROCHLOROTHIAZIDE
	NADOLOL/BENDROFLUMETHIAZIDE
	NEBIVOLOL HCL/VALSARTAN
	PROPRANOLOL HCL/HYDROCHLOROTHIAZIDE
	TIMOLOL
	TIMOLOL MALEA/BRIMONIDINE TAR/DORZOLAMIDE HCL/LATANOPROST/PF
	TIMOLOL MALEATE/BRIMONIDINE TARTRATE/DORZOLAMIDE HCL/PF
	TIMOLOL MALEATE/DORZOLAMIDE HCL/LATANOPROST/PF
	TIMOLOL MALEATE/HYDROCHLOROTHIAZIDE
	TIMOLOL MALEATE/LATANOPROST/PRESERVATIVE FREE
	TIMOLOL MALEATE/PF
Biologics with washout for cohort entry
This measure was defined as matching any of the following groups:
1. Inflix
	1.1. The occurrence of Infliximab; and
	1.2. The occurrence of Infliximab_never 365, ending at least one day before the start of 1.1.
The event of interest in this group is 1.1.
2. Abat
	2.1. The occurrence of Abatacept; and
	2.2. The occurrence of abatacept_never 365, ending at least one day before the start of 2.1.
The event of interest in this group is 2.1.
3. Adali
	3.1. The occurrence of Adalimumab; and
	3.2. The occurrence of Adalimumab_never 365, ending at least one day before the start of 3.1.
The event of interest in this group is 3.1.
4. Certo
	4.1. The occurrence of Certolizumab; and
	4.2. The occurrence of Certolizumab_never 365, ending at least one day before the start of 4.1.
The event of interest in this group is 4.1.
5. Etan
	5.1. The occurrence of Etanercept; and
	5.2. The occurrence of Etanercept_never 365, ending at least one day before the start of 5.1.
The event of interest in this group is 5.1.
6. Goli
	6.1. The occurrence of Golimumab; and
	6.2. The occurrence of Golimumab_never 365, ending at least one day before the start of 6.1.
The event of interest in this group is 6.1.
7. RITU
	7.1. The occurrence of Rituximab; and
	7.2. The occurrence of Rituximab_never 365, ending at least one day before the start of 7.1.
The event of interest in this group is 7.1.
8. toci
	8.1. The occurrence of Tocilizumab; and
	8.2. The occurrence of Tocilizumab_never 365, ending at least one day before the start of 8.1.
The event of interest in this group is 8.1.
Calcium channel blockers
This event measure was defined as occurring when any of the following criteria were met:
	The occurrence of Drug with the following attributes:
	NDC Generic Name is any of: { "AMLODIPINE BESYLATE", "DILTIAZEM HCL", "DILTIAZEM HCL IN 0.9 % SODIUM CHLORIDE", "DILTIAZEM HCL/DEXTROSE 5 % IN WATER", "DILTIAZEM MALATE", "FELODIPINE", "ISRADIPINE", "MIBEFRADIL DI-HCL", "NICARDIPINE HCL", "NICARDIPINE HCL IN 0.9 % SODIUM CHLORIDE", "NICARDIPINE IN 5 % DEXTROSE IN WATER", "NICARDIPINE IN DEXTROSE, ISO-OSMOTIC", "NICARDIPINE IN SODIUM CHLORIDE, ISO…
	AMLODIPINE BESYLATE
	DILTIAZEM HCL
	DILTIAZEM HCL IN 0.9 % SODIUM CHLORIDE
	DILTIAZEM HCL/DEXTROSE 5 % IN WATER
	DILTIAZEM MALATE
	FELODIPINE
	ISRADIPINE
	MIBEFRADIL DI-HCL
	NICARDIPINE HCL
	NICARDIPINE HCL IN 0.9 % SODIUM CHLORIDE
	NICARDIPINE IN 5 % DEXTROSE IN WATER
	NICARDIPINE IN DEXTROSE, ISO-OSMOTIC
	NICARDIPINE IN SODIUM CHLORIDE, ISO-OSMOTIC
	NIFEDIPINE
	NIMODIPINE
	NISOLDIPINE
	VERAPAMIL HCL
	ALISKIREN HEMIFUMARATE/AMLODIPINE BESYLATE
	ALISKIREN HEMIFUMARATE/AMLODIPINE/HYDROCHLOROTHIAZIDE
	AMLODIPINE BESYLATE/ATORVASTATIN CALCIUM
	AMLODIPINE BESYLATE/BENAZEPRIL HCL
	AMLODIPINE BESYLATE/OLMESARTAN MEDOXOMIL
	AMLODIPINE BESYLATE/VALSARTAN
	AMLODIPINE BESYLATE/VALSARTAN/HYDROCHLOROTHIAZIDE
	ENALAPRIL MALEATE/DILTIAZEM MALATE
	ENALAPRIL MALEATE/FELODIPINE
	NIFEDIPINE, MICRONIZED
	OLMESARTAN MEDOXOMIL/AMLODIPINE BESYLATE/HYDROCHLOROTHIAZIDE
	PERINDOPRIL ARGININE/AMLODIPINE BESYLATE
	TELMISARTAN/AMLODIPINE BESYLATE
	TRANDOLAPRIL/VERAPAMIL HCL
Cumulative dose Steroids
This is a drug event measure.
Input Events: corticosteroids
The following drug groups are defined. In instances where an event met the filter criteria for multiple drug groups it is assigned to the first listed group for which it qualified.
	Prednisone:
	Events were assigned to this drug group when any of the following criteria are met:
	The occurrence of Drug Ingredient with the following attributes:
	Hierarchical Ingredient Code is any of: { "P5AR", "P5ARAC", "P5ARMC" }
	P5AR - prednisone
	P5ARAC - prednisone acetate
	P5ARMC - prednisone micronized
	Prednisolone:
	Events were assigned to this drug group when any of the following criteria are met:
	The occurrence of Drug Ingredient with the following attributes:
	Hierarchical Ingredient Code is any of: { "P5AH", "P5AHAC", "P5AHMC", "P5AHSZ", "P5AHTE", "P5AHRU", "P5AHSS", "P5AHCP", "P5AHHI", "P5AHPV", "P5AHSP" }
	P5AH - prednisolone
	P5AHAC - prednisolone acetate
	P5AHMC - prednisolone, micronized
	P5AHSZ - prednisolone sodium metazoate
	P5AHTE - prednisolone tebutate
	P5AHRU - prednisolone acetate, micronized
	P5AHSS - prednisolone sodium succinate
	P5AHCP - prednisolone caproate
	P5AHHI - prednisolone hemisuccinate
	P5AHPV - prednisolone pivalate
	P5AHSP - prednisolone sodium phosphate
	Dexamethasone:
	Events were assigned to this drug group when any of the following criteria are met:
	The occurrence of Drug Ingredient with the following attributes:
	Hierarchical Ingredient Code is any of: { "P5BCPH", "P5BCIN", "P5BCSP", "P5BCAC", "P5BCPV", "P5BCSZ", "P5BC", "P5BCMC", "P5BCRU" }
	P5BCPH - dexamethasone phosphate
	P5BCIN - dexamethasone isonicotinate
	P5BCSP - dexamethasone sodium phosphate
	P5BCAC - dexamethasone acetate
	P5BCPV - dexamethasone pivalate
	P5BCSZ - dexamethasone sodium metazoate
	P5BC - dexamethasone
	P5BCMC - dexamethasone, micronized
	P5BCRU - dexamethasone acetate, micronized
	Betamethasone:
	Events were assigned to this drug group when any of the following criteria are met:
	The occurrence of Drug Ingredient with the following attributes:
	Hierarchical Ingredient Code is any of: { "P5BBVA", "P5BBSP", "P5BB", "P5BBAC", "P5BBDP", "P5BBBZ" }
	P5BBVA - betamethasone valerate
	P5BBSP - betamethasone sodium phosphate
	P5BB - betamethasone
	P5BBAC - betamethasone acetate
	P5BBDP - betamethasone dipropionate
	P5BBBZ - betamethasone benzoate
	Budesonide:
	Events were assigned to this drug group when any of the following criteria are met:
	The occurrence of Drug Ingredient with the following attributes:
	Hierarchical Ingredient Code is any of: { "P5BLMC", "P5BL" }
	P5BLMC - budesonide, micronized
	P5BL - budesonide
	Methylprednisolone:
	Events were assigned to this drug group when any of the following criteria are met:
	The occurrence of Drug Ingredient with the following attributes:
	Hierarchical Ingredient Code is any of: { "P5AMHI", "P5AMAC", "P5AMAO", "P5AMSS", "P5AMRU", "P5AMSP", "P5AM", "P5AMMC" }
	P5AMHI - methylprednisolone hemisuccinate
	P5AMAC - methylprednisolone acetate
	P5AMAO - methylprednisolone aceponate
	P5AMSS - methylprednisolone sodium succinate
	P5AMRU - methylprednisolone acetate, micronized
	P5AMSP - methylprednisolone sod phos
	P5AM - methylprednisolone
	P5AMMC - methylprednisolone, micronized
	Triamcinolone:
	Events were assigned to this drug group when any of the following criteria are met:
	The occurrence of Drug Ingredient with the following attributes:
	Hierarchical Ingredient Code is any of: { "P5CBA7", "P5CBDA", "P5CBHA", "P5CB", "P5CBAT" }
	P5CBA7 - triamcinolone hexacetonide, micronized
	P5CBDA - triamcinolone diacetate
	P5CBHA - triamcinolone hexacetonide
	P5CB - triamcinolone
	P5CBAT - triamcinolone acetonide
	Hydrocortisone:
	Events were assigned to this drug group when any of the following criteria are met:
	The occurrence of Drug Ingredient with the following attributes:
	Hierarchical Ingredient Code is any of: { "P5ABCY", "P5ABSS", "P5ABVA", "P5AB", "P5ABAO", "P5ABBA", "P5ABSP", "P5ABHI", "P5ABAC", "P5ABBU" }
	P5ABCY - hydrocortisone cypionate
	P5ABSS - hydrocortisone sod succinate
	P5ABVA - hydrocortisone valerate
	P5AB - hydrocortisone
	P5ABAO - hydrocortisone aceponate
	P5ABBA - hydrocortisone probutate
	P5ABSP - hydrocortisone sod phosphate
	P5ABHI - hydrocortisone hemisuccinate
	P5ABAC - hydrocortisone acetate
	P5ABBU - hydrocortisone butyrate
	Cortisone:
	Events were assigned to this drug group when any of the following criteria are met:
	The occurrence of Drug Ingredient with the following attributes:
	Hierarchical Ingredient Code is any of: { "P5AA", "P5AAAC" }
	P5AA - cortisone
	P5AAAC - cortisone acetate
Identical drug groups: For same day fills we use minimum supply. For nonconcurrent fills we do not shift supply.
Different drug groups: For same day fills we use minimum supply. For nonconcurrent fills we do not shift supply.
Duration Calculations
The default duration calculation is: CMS_RA/DRUG/INGREDIENT: Using default event duration as indicated in the database.
Dose Calculations
The default dose calculation is: CMS_RA/DRUG/INGREDIENT: (Ingredient Strength * Quantity Dispensed)
Daily Cumulative dose Steroids
This measure computes daily dose based on Cumulative dose Steroids ver2 Using following drug groups (dose conversion factors): Prednisone(1.0), Prednisolone(1.0), Dexamethasone(0.15), Betamethasone(0.12), Budesonide(0.25), Methylprednisolone(0.8), Triamcinolone(0.8), Hydrocortisone(4.0), Cortisone(5.0) Identical drug groups: For same day fills we use minimum supply. For nonconcurrent fills we do …
Diabetes with Complications (IRS)
Created using the standard measures:with unspecified complication, Diabetes with peripheral circulatory disorders, Diabetes with other ophthalmic manifestations, Diabetes neuropathy, nephropathy, retionopathy
This event measure was defined as occurring when any of the following criteria were met:
	The occurrence of Outpatient with the following attributes:
	ICD-9 Diagnosis Code (any position) is any of: { "250.5", "250.50", "250.51", "250.52", "250.53", "365.44", "366.41", "250.70", "250.71", "250.91", "250.90", "250.7", "443.81", "250.73", "250.9", "250.72", "250.92", "250.93", "250.42", "250.63", "362.03", "250.60", "250.61", "250.62", "362.0", "362.05", "357.2", "362.01", "362.02", "362.04", "250.40", "250.6", "362.06", "362.07", "250.4", "250.41…
	250.5 - DIABETES WITH OPHTHALMIC MANIFESTATIONS
	250.50 - DIABETES WITH OPHTHALMIC MANIFESTATIONS TYPE II OR UNSPECIFIED TYPE NOT STATED AS UNCONTROLLED
	250.51 - DIABETES WITH OPHTHALMIC MANIFESTATIONS TYPE I [JUVENILE TYPE] NOT STATED AS UNCONTROLLED
	250.52 - DIABETES WITH OPHTHALMIC MANIFESTATIONS TYPE II OR UNSPECIFIED TYPE UNCONTROLLED
	250.53 - DIABETES WITH OPHTHALMIC MANIFESTATIONS TYPE I [JUVENILE TYPE] UNCONTROLLED
	365.44 - GLAUCOMA ASSOCIATED WITH SYSTEMIC SYNDROMES
	366.41 - DIABETIC CATARACT
	250.70 - DIABETES WITH PERIPHERAL CIRCULATORY DISORDERS TYPE II OR UNSPECIFIED TYPE NOT STATED AS UNCONTROLLED
	250.71 - DIABETES WITH PERIPHERAL CIRCULATORY DISORDERS TYPE I [JUVENILE TYPE] NOT STATED AS UNCONTROLLED
	250.91 - DIABETES WITH UNSPECIFIED COMPLICATION TYPE I [JUVENILE TYPE] NOT STATED AS UNCONTROLLED
	250.90 - DIABETES WITH UNSPECIFIED COMPLICATION TYPE II OR UNSPECIFIED TYPE NOT STATED AS UNCONTROLLED
	250.7 - DIABETES WITH PERIPHERAL CIRCULATORY DISORDERS
	443.81 - PERIPHERAL ANGIOPATHY IN DISEASES CLASSIFIED ELSEWHERE
	250.73 - DIABETES WITH PERIPHERAL CIRCULATORY DISORDERS TYPE I [JUVENILE TYPE] UNCONTROLLED
	250.9 - DIABETES WITH UNSPECIFIED COMPLICATION
	250.72 - DIABETES WITH PERIPHERAL CIRCULATORY DISORDERS TYPE II OR UNSPECIFIED TYPE UNCONTROLLED
	250.92 - DIABETES WITH UNSPECIFIED COMPLICATION TYPE II OR UNSPECIFIED TYPE UNCONTROLLED
	250.93 - DIABETES WITH UNSPECIFIED COMPLICATION TYPE I [JUVENILE TYPE] UNCONTROLLED
	250.42 - DIABETES WITH RENAL MANIFESTATIONS TYPE II OR UNSPECIFIED TYPE UNCONTROLLED
	250.63 - DIABETES WITH NEUROLOGICAL MANIFESTATIONS TYPE I [JUVENILE TYPE] UNCONTROLLED
	362.03 - NONPROLIFERATIVE DIABETIC RETINOPATHY NOS
	250.60 - DIABETES WITH NEUROLOGICAL MANIFESTATIONS TYPE II OR UNSPECIFIED TYPE NOT STATED AS UNCONTROLLED
	250.61 - DIABETES WITH NEUROLOGICAL MANIFESTATIONS TYPE I [JUVENILE TYPE] NOT STATED AS UNCONTROLLED
	250.62 - DIABETES WITH NEUROLOGICAL MANIFESTATIONS TYPE II OR UNSPECIFIED TYPE UNCONTROLLED
	362.0 - DIABETIC RETINOPATHY
	362.05 - MODERATE NONPROLIFERATIVE DIABETIC RETINOPATHY
	357.2 - POLYNEUROPATHY IN DIABETES
	362.01 - BACKGROUND DIABETIC RETINOPATHY
	362.02 - PROLIFERATIVE DIABETIC RETINOPATHY
	362.04 - MILD NONPROLIFERATIVE DIABETIC RETINOPATHY
	250.40 - DIABETES WITH RENAL MANIFESTATIONS TYPE II OR UNSPECIFIED TYPE NOT STATED AS UNCONTROLLED
	250.6 - DIABETES WITH NEUROLOGICAL MANIFESTATIONS
	362.06 - SEVERE NONPROLIFERATIVE DIABETIC RETINOPATHY
	362.07 - DIABETIC MACULAR EDEMA
	250.4 - DIABETES WITH RENAL MANIFESTATIONS
	250.41 - DIABETES WITH RENAL MANIFESTATIONS TYPE I [JUVENILE TYPE] NOT STATED AS UNCONTROLLED
	250.43 - DIABETES WITH RENAL MANIFESTATIONS TYPE I [JUVENILE TYPE] UNCONTROLLED
	337.1 - PERIPHERAL AUTONOMIC NEUROPATHY IN DISORDERS CLASSIFIED ELSEWHERE
	The occurrence of Carrier Claims with the following attributes:
	ICD-9 Diagnosis Code (any position) is any of: { "362.01", "362.02", "362.03", "362.04", "362.05", "362.06", "362.07", "250.42", "250.50", "250.63", "250.70", "250.71", "250.91", "250.53", "250.60", "250.61", "250.62", "250.90", "362.0", "250.51", "250.7", "357.2", "443.81", "250.40", "250.6", "250.73", "250.9", "250.4", "250.41", "250.43", "250.5", "250.52", "250.72", "250.92", "250.93", "337.1"…
	362.01 - BACKGROUND DIABETIC RETINOPATHY
	362.02 - PROLIFERATIVE DIABETIC RETINOPATHY
	362.03 - NONPROLIFERATIVE DIABETIC RETINOPATHY NOS
	362.04 - MILD NONPROLIFERATIVE DIABETIC RETINOPATHY
	362.05 - MODERATE NONPROLIFERATIVE DIABETIC RETINOPATHY
	362.06 - SEVERE NONPROLIFERATIVE DIABETIC RETINOPATHY
	362.07 - DIABETIC MACULAR EDEMA
	250.42 - DIABETES WITH RENAL MANIFESTATIONS TYPE II OR UNSPECIFIED TYPE UNCONTROLLED
	250.50 - DIABETES WITH OPHTHALMIC MANIFESTATIONS TYPE II OR UNSPECIFIED TYPE NOT STATED AS UNCONTROLLED
	250.63 - DIABETES WITH NEUROLOGICAL MANIFESTATIONS TYPE I [JUVENILE TYPE] UNCONTROLLED
	250.70 - DIABETES WITH PERIPHERAL CIRCULATORY DISORDERS TYPE II OR UNSPECIFIED TYPE NOT STATED AS UNCONTROLLED
	250.71 - DIABETES WITH PERIPHERAL CIRCULATORY DISORDERS TYPE I [JUVENILE TYPE] NOT STATED AS UNCONTROLLED
	250.91 - DIABETES WITH UNSPECIFIED COMPLICATION TYPE I [JUVENILE TYPE] NOT STATED AS UNCONTROLLED
	250.53 - DIABETES WITH OPHTHALMIC MANIFESTATIONS TYPE I [JUVENILE TYPE] UNCONTROLLED
	250.60 - DIABETES WITH NEUROLOGICAL MANIFESTATIONS TYPE II OR UNSPECIFIED TYPE NOT STATED AS UNCONTROLLED
	250.61 - DIABETES WITH NEUROLOGICAL MANIFESTATIONS TYPE I [JUVENILE TYPE] NOT STATED AS UNCONTROLLED
	250.62 - DIABETES WITH NEUROLOGICAL MANIFESTATIONS TYPE II OR UNSPECIFIED TYPE UNCONTROLLED
	250.90 - DIABETES WITH UNSPECIFIED COMPLICATION TYPE II OR UNSPECIFIED TYPE NOT STATED AS UNCONTROLLED
	362.0 - DIABETIC RETINOPATHY
	250.51 - DIABETES WITH OPHTHALMIC MANIFESTATIONS TYPE I [JUVENILE TYPE] NOT STATED AS UNCONTROLLED
	250.7 - DIABETES WITH PERIPHERAL CIRCULATORY DISORDERS
	357.2 - POLYNEUROPATHY IN DIABETES
	443.81 - PERIPHERAL ANGIOPATHY IN DISEASES CLASSIFIED ELSEWHERE
	250.40 - DIABETES WITH RENAL MANIFESTATIONS TYPE II OR UNSPECIFIED TYPE NOT STATED AS UNCONTROLLED
	250.6 - DIABETES WITH NEUROLOGICAL MANIFESTATIONS
	250.73 - DIABETES WITH PERIPHERAL CIRCULATORY DISORDERS TYPE I [JUVENILE TYPE] UNCONTROLLED
	250.9 - DIABETES WITH UNSPECIFIED COMPLICATION
	250.4 - DIABETES WITH RENAL MANIFESTATIONS
	250.41 - DIABETES WITH RENAL MANIFESTATIONS TYPE I [JUVENILE TYPE] NOT STATED AS UNCONTROLLED
	250.43 - DIABETES WITH RENAL MANIFESTATIONS TYPE I [JUVENILE TYPE] UNCONTROLLED
	250.5 - DIABETES WITH OPHTHALMIC MANIFESTATIONS
	250.52 - DIABETES WITH OPHTHALMIC MANIFESTATIONS TYPE II OR UNSPECIFIED TYPE UNCONTROLLED
	250.72 - DIABETES WITH PERIPHERAL CIRCULATORY DISORDERS TYPE II OR UNSPECIFIED TYPE UNCONTROLLED
	250.92 - DIABETES WITH UNSPECIFIED COMPLICATION TYPE II OR UNSPECIFIED TYPE UNCONTROLLED
	250.93 - DIABETES WITH UNSPECIFIED COMPLICATION TYPE I [JUVENILE TYPE] UNCONTROLLED
	337.1 - PERIPHERAL AUTONOMIC NEUROPATHY IN DISORDERS CLASSIFIED ELSEWHERE
	365.44 - GLAUCOMA ASSOCIATED WITH SYSTEMIC SYNDROMES
	366.41 - DIABETIC CATARACT
	The occurrence of MEDPAR with the following attributes:
	ICD-9 Diagnosis Code (any position) is any of: { "250.42", "250.50", "250.63", "250.70", "250.71", "250.91", "362.03", "250.53", "250.60", "250.61", "250.62", "250.90", "362.0", "362.05", "250.51", "250.7", "357.2", "362.01", "362.02", "362.04", "443.81", "250.40", "250.6", "250.73", "250.9", "362.06", "362.07", "250.4", "250.41", "250.43", "250.5", "250.52", "250.72", "250.92", "250.93", "337.1"…
	250.42 - DIABETES WITH RENAL MANIFESTATIONS TYPE II OR UNSPECIFIED TYPE UNCONTROLLED
	250.50 - DIABETES WITH OPHTHALMIC MANIFESTATIONS TYPE II OR UNSPECIFIED TYPE NOT STATED AS UNCONTROLLED
	250.63 - DIABETES WITH NEUROLOGICAL MANIFESTATIONS TYPE I [JUVENILE TYPE] UNCONTROLLED
	250.70 - DIABETES WITH PERIPHERAL CIRCULATORY DISORDERS TYPE II OR UNSPECIFIED TYPE NOT STATED AS UNCONTROLLED
	250.71 - DIABETES WITH PERIPHERAL CIRCULATORY DISORDERS TYPE I [JUVENILE TYPE] NOT STATED AS UNCONTROLLED
	250.91 - DIABETES WITH UNSPECIFIED COMPLICATION TYPE I [JUVENILE TYPE] NOT STATED AS UNCONTROLLED
	362.03 - NONPROLIFERATIVE DIABETIC RETINOPATHY NOS
	250.53 - DIABETES WITH OPHTHALMIC MANIFESTATIONS TYPE I [JUVENILE TYPE] UNCONTROLLED
	250.60 - DIABETES WITH NEUROLOGICAL MANIFESTATIONS TYPE II OR UNSPECIFIED TYPE NOT STATED AS UNCONTROLLED
	250.61 - DIABETES WITH NEUROLOGICAL MANIFESTATIONS TYPE I [JUVENILE TYPE] NOT STATED AS UNCONTROLLED
	250.62 - DIABETES WITH NEUROLOGICAL MANIFESTATIONS TYPE II OR UNSPECIFIED TYPE UNCONTROLLED
	250.90 - DIABETES WITH UNSPECIFIED COMPLICATION TYPE II OR UNSPECIFIED TYPE NOT STATED AS UNCONTROLLED
	362.0 - DIABETIC RETINOPATHY
	362.05 - MODERATE NONPROLIFERATIVE DIABETIC RETINOPATHY
	250.51 - DIABETES WITH OPHTHALMIC MANIFESTATIONS TYPE I [JUVENILE TYPE] NOT STATED AS UNCONTROLLED
	250.7 - DIABETES WITH PERIPHERAL CIRCULATORY DISORDERS
	357.2 - POLYNEUROPATHY IN DIABETES
	362.01 - BACKGROUND DIABETIC RETINOPATHY
	362.02 - PROLIFERATIVE DIABETIC RETINOPATHY
	362.04 - MILD NONPROLIFERATIVE DIABETIC RETINOPATHY
	443.81 - PERIPHERAL ANGIOPATHY IN DISEASES CLASSIFIED ELSEWHERE
	250.40 - DIABETES WITH RENAL MANIFESTATIONS TYPE II OR UNSPECIFIED TYPE NOT STATED AS UNCONTROLLED
	250.6 - DIABETES WITH NEUROLOGICAL MANIFESTATIONS
	250.73 - DIABETES WITH PERIPHERAL CIRCULATORY DISORDERS TYPE I [JUVENILE TYPE] UNCONTROLLED
	250.9 - DIABETES WITH UNSPECIFIED COMPLICATION
	362.06 - SEVERE NONPROLIFERATIVE DIABETIC RETINOPATHY
	362.07 - DIABETIC MACULAR EDEMA
	250.4 - DIABETES WITH RENAL MANIFESTATIONS
	250.41 - DIABETES WITH RENAL MANIFESTATIONS TYPE I [JUVENILE TYPE] NOT STATED AS UNCONTROLLED
	250.43 - DIABETES WITH RENAL MANIFESTATIONS TYPE I [JUVENILE TYPE] UNCONTROLLED
	250.5 - DIABETES WITH OPHTHALMIC MANIFESTATIONS
	250.52 - DIABETES WITH OPHTHALMIC MANIFESTATIONS TYPE II OR UNSPECIFIED TYPE UNCONTROLLED
	250.72 - DIABETES WITH PERIPHERAL CIRCULATORY DISORDERS TYPE II OR UNSPECIFIED TYPE UNCONTROLLED
	250.92 - DIABETES WITH UNSPECIFIED COMPLICATION TYPE II OR UNSPECIFIED TYPE UNCONTROLLED
	250.93 - DIABETES WITH UNSPECIFIED COMPLICATION TYPE I [JUVENILE TYPE] UNCONTROLLED
	337.1 - PERIPHERAL AUTONOMIC NEUROPATHY IN DISORDERS CLASSIFIED ELSEWHERE
	365.44 - GLAUCOMA ASSOCIATED WITH SYSTEMIC SYNDROMES
	366.41 - DIABETIC CATARACT
Direct renin inhibitors
This event measure was defined as occurring when any of the following criteria were met:
	The occurrence of Drug with the following attributes:
	NDC Generic Name is any of: { "ALISKIREN HEMIFUMARATE", "ALISKIREN HEMIFUMARATE/AMLODIPINE BESYLATE", "ALISKIREN HEMIFUMARATE/AMLODIPINE/HYDROCHLOROTHIAZIDE", "ALISKIREN HEMIFUMARATE/HYDROCHLOROTHIAZIDE", "ALISKIREN/VALSARTAN" }
	ALISKIREN HEMIFUMARATE
	ALISKIREN HEMIFUMARATE/AMLODIPINE BESYLATE
	ALISKIREN HEMIFUMARATE/AMLODIPINE/HYDROCHLOROTHIAZIDE
	ALISKIREN HEMIFUMARATE/HYDROCHLOROTHIAZIDE
	ALISKIREN/VALSARTAN
Direct vasodilators
This event measure was defined as occurring when any of the following criteria were met:
	The occurrence of Drug with the following attributes:
	NDC Generic Name is any of: { "HYDRALAZINE HCL", "ISOSORBIDE DINITRATE/HYDRALAZINE HCL", "MINOXIDIL", "HYDRALAZINE HCL/HYDROCHLOROTHIAZIDE", "HYDRALAZINE HCL/RESERPINE/HYDROCHLOROTHIAZIDE", "ISOSORBIDE", "ISOSORBIDE DINITRATE", "ISOSORBIDE MONONITRATE" }
	HYDRALAZINE HCL
	ISOSORBIDE DINITRATE/HYDRALAZINE HCL
	MINOXIDIL
	HYDRALAZINE HCL/HYDROCHLOROTHIAZIDE
	HYDRALAZINE HCL/RESERPINE/HYDROCHLOROTHIAZIDE
	ISOSORBIDE
	ISOSORBIDE DINITRATE
	ISOSORBIDE MONONITRATE
Disabled (IRS)
This measure dichotomizes Original Reason for Entitlement Code to be true for the following values:
	3 = Both DIB and ESRD
	1 = Disability Insurance Benefits (DIB)
ESRD/Disability
This measure dichotomizes Original Reason for Entitlement Code to be true for the following values:
	2 = End-stage Renal Disease (ESRD)
	3 = Both DIB and ESRD
	1 = Disability Insurance Benefits (DIB)
Female (IRS)
This measure dichotomizes Gender to be true for the following values:
	2 = Female
Hepatitis C (IRS)
This event measure was defined as occurring when any of the following criteria were met:
	The occurrence of Outpatient with the following attributes:
	ICD-9 Diagnosis Code (any position) is any of: { "070.41", "070.44", "070.51", "070.54", "070.7", "070.70", "070.71" }
	070.41 - ACUTE HEPATITIS C WITH HEPATIC COMA
	070.44 - CHRONIC HEPATITIS C WITH HEPATIC COMA
	070.51 - ACUTE HEPATITIS C WITHOUT MENTION OF HEPATIC COMA
	070.54 - CHRONIC HEPATITIS C WITHOUT HEPATIC COMA
	070.7 - UNSPECIFIED VIRAL HEPATITIS C
	070.70 - UNSPECIFIED VIRAL HEPATITIS C WITHOUT HEPATIC COMA
	070.71 - UNSPECIFIED VIRAL HEPATITIS C WITH HEPATIC COMA
	The occurrence of Carrier Claims with the following attributes:
	ICD-9 Diagnosis Code (any position) is any of: { "070.51", "070.54", "070.41", "070.44", "070.71", "070.7", "070.70" }
	070.51 - ACUTE HEPATITIS C WITHOUT MENTION OF HEPATIC COMA
	070.54 - CHRONIC HEPATITIS C WITHOUT HEPATIC COMA
	070.41 - ACUTE HEPATITIS C WITH HEPATIC COMA
	070.44 - CHRONIC HEPATITIS C WITH HEPATIC COMA
	070.71 - UNSPECIFIED VIRAL HEPATITIS C WITH HEPATIC COMA
	070.7 - UNSPECIFIED VIRAL HEPATITIS C
	070.70 - UNSPECIFIED VIRAL HEPATITIS C WITHOUT HEPATIC COMA
	The occurrence of MEDPAR with the following attributes:
	ICD-9 Diagnosis Code (any position) is any of: { "070.51", "070.54", "070.41", "070.44", "070.71", "070.7", "070.70" }
	070.51 - ACUTE HEPATITIS C WITHOUT MENTION OF HEPATIC COMA
	070.54 - CHRONIC HEPATITIS C WITHOUT HEPATIC COMA
	070.41 - ACUTE HEPATITIS C WITH HEPATIC COMA
	070.44 - CHRONIC HEPATITIS C WITH HEPATIC COMA
	070.71 - UNSPECIFIED VIRAL HEPATITIS C WITH HEPATIC COMA
	070.7 - UNSPECIFIED VIRAL HEPATITIS C
	070.70 - UNSPECIFIED VIRAL HEPATITIS C WITHOUT HEPATIC COMA
Hospitalization
This event measure was defined as occurring when any of the following criteria were met:
	The occurrence of MEDPAR with the following attributes:
	Short Stay/Long Stay/SNF Indicator Code is not any of:
	N = SNF Stay (Prvdr3 = 5, 6, U, W, Y, or Z)
Hospitalized Infection (IRS)
This event measure was defined as occurring when any of the following criteria were met:
	The occurrence of MEDPAR with the following attributes:
	ICD-9 Diagnosis Code (any position) is any of: { "001", "001.0", "001.1", "001.9", "002", "002.0", "002.1", "002.2", "002.3", "002.9", "003", "003.0", "003.1", "003.2", "003.20", "003.21", "003.22", "003.23", "003.24", "003.29", "003.8", "003.9", "004", "004.0", "004.1", "004.2", "004.3", "004.8", "004.9", "005", "005.0", "005.1", "005.2", "005.3", "005.4", "005.8", "005.81", "005.89", "005.9", "…
	001 - CHOLERA
	001.0 - CHOLERA DUE TO VIBRIO CHOLERAE
	001.1 - CHOLERA DUE TO VIBRIO CHOLERAE EL TOR
	001.9 - CHOLERA UNSPECIFIED
	002 - TYPHOID AND PARATYPHOID FEVERS
	002.0 - TYPHOID FEVER
	002.1 - PARATYPHOID FEVER A
	002.2 - PARATYPHOID FEVER B
	002.3 - PARATYPHOID FEVER C
	002.9 - PARATYPHOID FEVER UNSPECIFIED
	003 - OTHER SALMONELLA INFECTIONS
	003.0 - SALMONELLA GASTROENTERITIS
	003.1 - SALMONELLA SEPTICEMIA
	003.2 - LOCALIZED SALMONELLA INFECTIONS
	003.20 - LOCALIZED SALMONELLA INFECTION UNSPECIFIED
	003.21 - SALMONELLA MENINGITIS
	003.22 - SALMONELLA PNEUMONIA
	003.23 - SALMONELLA ARTHRITIS
	003.24 - SALMONELLA OSTEOMYELITIS
	003.29 - OTHER LOCALIZED SALMONELLA INFECTIONS
	003.8 - OTHER SPECIFIED SALMONELLA INFECTIONS
	003.9 - SALMONELLA INFECTION UNSPECIFIED
	004 - SHIGELLOSIS
	004.0 - SHIGELLA DYSENTERIAE
	004.1 - SHIGELLA FLEXNERI
	004.2 - SHIGELLA BOYDII
	004.3 - SHIGELLA SONNEI
	004.8 - OTHER SPECIFIED SHIGELLA INFECTIONS
	004.9 - SHIGELLOSIS UNSPECIFIED
	005 - OTHER FOOD POISONING (BACTERIAL)
	005.0 - STAPHYLOCOCCAL FOOD POISONING
	005.1 - BOTULISM FOOD POISONING
	005.2 - FOOD POISONING DUE TO CLOSTRIDIUM PERFRINGENS (C. WELCHII)
	005.3 - FOOD POISONING DUE TO OTHER CLOSTRIDIA
	005.4 - FOOD POISONING DUE TO VIBRIO PARAHAEMOLYTICUS
	005.8 - OTHER BACTERIAL FOOD POISONING
	005.81 - FOOD POISONING DUE TO VIBRIO VULNIFICUS
	005.89 - OTHER BACTERIAL FOOD POISONING
	005.9 - FOOD POISONING UNSPECIFIED
	008 - INTESTINAL INFECTIONS DUE TO OTHER ORGANISMS
	008.0 - INTESTINAL INFECTION DUE TO ESCHERICHIA COLI [E. COLI]
	008.00 - INTESTINAL INFECTION DUE TO E. COLI UNSPECIFIED
	008.01 - INTESTINAL INFECTION DUE TO ENTEROPATHOGENIC E. COLI
	008.02 - INTESTINAL INFECTION DUE TO ENTEROTOXIGENIC E. COLI
	008.03 - INTESTINAL INFECTION DUE TO ENTEROINVASIVE E. COLI
	008.04 - INTESTINAL INFECTION DUE TO ENTEROHEMORRHAGIC E. COLI
	008.09 - INTESTINAL INFECTION DUE TO OTHER INTESTINAL E. COLI INFECTIONS
	008.1 - INTESTINAL INFECTION DUE TO ARIZONA GROUP OF PARACOLON BACILLI
	008.2 - INTESTINAL INFECTION DUE TO AEROBACTER AEROGENES
	008.3 - INTESTINAL INFECTION DUE TO PROTEUS (MIRABILIS) (MORGANII)
	008.4 - INTESTINAL INFECTION DUE TO OTHER SPECIFIED BACTERIA
	008.41 - INTESTINAL INFECTION DUE TO STAPHYLOCOCCUS
	008.42 - INTESTINAL INFECTION DUE TO PSEUDOMONAS
	008.43 - INTESTINAL INFECTION DUE TO CAMPYLOBACTER
	008.44 - INTESTINAL INFECTION DUE TO YERSINIA ENTEROCOLITICA
	008.45 - INTESTINAL INFECTION DUE TO CLOSTRIDIUM DIFFICILE
	008.46 - INTESTINAL INFECTION DUE TO OTHER ANAEROBES
	008.47 - INTESTINAL INFECTION DUE TO OTHER GRAM-NEGATIVE BACTERIA
	008.49 - INTESTINAL INFECTION DUE TO OTHER ORGANISMS
	008.5 - BACTERIAL ENTERITIS UNSPECIFIED
	008.6 - ENTERITIS DUE TO SPECIFIED VIRUS
	008.61 - ENTERITIS DUE TO ROTAVIRUS
	008.62 - ENTERITIS DUE TO ADENOVIRUS
	008.63 - ENTERITIS DUE TO NORWALK VIRUS
	008.64 - ENTERITIS DUE TO OTHER SMALL ROUND VIRUSES [SRVS]
	008.65 - ENTERITIS DUE TO CALICIVIRUS
	008.66 - ENTERITIS DUE TO ASTROVIRUS
	008.67 - ENTERITIS DUE TO ENTEROVIRUS NOT ELSEWHERE CLASSIFIED
	008.69 - ENTERITIS DUE TO OTHER VIRAL ENTERITIS
	008.8 - INTESTINAL INFECTION DUE TO OTHER ORGANISM NOT ELSEWHERE CLASSIFIED
	009 - ILL-DEFINED INTESTINAL INFECTIONS
	009.0 - INFECTIOUS COLITIS ENTERITIS AND GASTROENTERITIS
	009.1 - COLITIS ENTERITIS AND GASTROENTERITIS OF PRESUMED INFECTIOUS ORIGIN
	009.2 - INFECTIOUS DIARRHEA
	009.3 - DIARRHEA OF PRESUMED INFECTIOUS ORIGIN
	010 - PRIMARY TUBERCULOUS INFECTION
	010.0 - PRIMARY TUBERCULOUS COMPLEX
	010.00 - PRIMARY TUBERCULOUS COMPLEX UNSPECIFIED EXAMINATION
	010.01 - PRIMARY TUBERCULOUS COMPLEX BACTERIOLOGICAL OR HISTOLOGICAL EXAMINATION NOT DONE
	010.02 - PRIMARY TUBERCULOUS COMPLEX BACTERIOLOGICAL OR HISTOLOGICAL EXAMINATION RESULTS UNKNOWN (AT PRESENT)
	010.03 - PRIMARY TUBERCULOUS COMPLEX TUBERCLE BACILLI FOUND (IN SPUTUM) BY MICROS
	010.04 - PRIMARY TUBERCULOUS COMPLEX TUBERCLE BACILLI NOT FOUND (IN SPUTUM) BY MICROS BUT FOUND BY BACTERIAL CULTURE
	010.05 - PRIMARY TUBERCULOUS COMPLEX TUBERCLE BACILLI NOT FOUND BY BACTERIOLOGICAL EXAMINATION BUT TUBERCULOSIS CONFIRMED HISTOLOGICALLY
	010.06 - PRIMARY TUBERCULOUS COMPLEX TUBERCLE BACILLI NOT FOUND BY BACTERIOLOGICAL OR HISTOLOGICAL EXAMINATION BUT TUBERCULOSIS CONFIRMED BY OTHER METHODS (INOCULATION OF ANIMALS)
	010.1 - TUBERCULOUS PLEURISY IN PRIMARY PROGRESSIVE TUBERCULOSIS
	010.10 - TUBERCULOUS PLEURISY IN PRIMARY PROGRESSIVE TUBERCULOSIS CONFIRMATION UNSPECIFIED
	010.11 - TUBERCULOUS PLEURISY IN PRIMARY PROGRESSIVE TUBERCULOSIS BACTERIOLOGICAL OR HISTOLOGICAL EXAMINATION NOT DONE
	010.12 - TUBERCULOUS PLEURISY IN PRIMARY PROGRESSIVE TUBERCULOSIS BACTERIOLOGICAL OR HISTOLOGICAL EXAMINATION RESULTS UNKNOWN (AT PRESENT)
	010.13 - TUBERCULOUS PLEURISY IN PRIMARY PROGRESSIVE TUBERCULOSIS TUBERCLE BACILLI FOUND (IN SPUTUM) BY MICROS
	010.14 - TUBERCULOUS PLEURISY IN PRIMARY PROGRESSIVE TUBERCULOSIS TUBERCLE BACILLI NOT FOUND (IN SPUTUM) BY MICROS BUT FOUND BY BACTERIAL CULTURE
	010.15 - TUBERCULOUS PLEURISY IN PRIMARY PROGRESSIVE TUBERCULOSIS TUBERCLE BACILLI NOT FOUND BY BACTERIOLOGICAL EXAMINATION BUT TUBERCULOSIS CONFIRMED HISTOLOGICALLY
	010.16 - TUBERCULOUS PLEURISY IN PRIMARY PROGRESSIVE TUBERCULOSIS TUBERCLE BACILLI NOT FOUND BY BACTERIOLOGICAL OR HISTOLOGICAL EXAMINATION BUT TUBERCULOSIS CONFIRMED BY OTHER METHODS (INOCULATION OF ANIMALS)
	010.19
	010.8 - OTHER PRIMARY PROGRESSIVE TUBERCULOSIS
	010.80 - OTHER PRIMARY PROGRESSIVE TUBERCULOSIS CONFIRMATION UNSPECIFIED
	010.81 - OTHER PRIMARY PROGRESSIVE TUBERCULOSIS BACTERIOLOGICAL OR HISTOLOGICAL EXAMINATION NOT DONE
	010.82 - OTHER PRIMARY PROGRESSIVE TUBERCULOSIS BACTERIOLOGICAL OR HISTOLOGICAL EXAMINATION RESULTS UNKNOWN (AT PRESENT)
	010.83 - OTHER PRIMARY PROGRESSIVE TUBERCULOSIS TUBERCLE BACILLI FOUND (IN SPUTUM) BY MICROS
	010.84 - OTHER PRIMARY PROGRESSIVE TUBERCULOSIS TUBERCLE BACILLI NOT FOUND (IN SPUTUM) BY MICROS BUT FOUND BY BACTERIAL CULTURE
	010.85 - OTHER PRIMARY PROGRESSIVE TUBERCULOSIS TUBERCLE BACILLI NOT FOUND BY BACTERIOLOGICAL EXAMINATION BUT TUBERCULOSIS CONFIRMED HISTOLOGICALLY
	010.86 - OTHER PRIMARY PROGRESSIVE TUBERCULOSIS TUBERCLE BACILLI NOT FOUND BY BACTERIOLOGICAL OR HISTOLOGICAL EXAMINATION BUT TUBERCULOSIS CONFIRMED BY OTHER METHODS (INOCULATION OF ANIMALS)
	010.9 - PRIMARY TUBERCULOUS INFECTION UNSPECIFIED TYPE
	010.90 - PRIMARY TUBERCULOUS INFECTION UNSPECIFIED TYPE CONFIRMATION UNSPECIFIED
	010.91 - PRIMARY TUBERCULOUS INFECTION UNSPECIFIED TYPE BACTERIOLOGICAL OR HISTOLOGICAL EXAMINATION NOT DONE
	010.92 - PRIMARY TUBERCULOUS INFECTION UNSPECIFIED TYPE BACTERIOLOGICAL OR HISTOLOGICAL EXAMINATION RESULTS UNKNOWN (AT PRESENT)
	010.93 - PRIMARY TUBERCULOUS INFECTION UNSPECIFIED TYPE TUBERCLE BACILLI FOUND (IN SPUTUM) BY MICROS
	010.94 - PRIMARY TUBERCULOUS INFECTION UNSPECIFIED TYPE TUBERCLE BACILLI NOT FOUND (IN SPUTUM) BY MICROS BUT FOUND BY BACTERIAL CULTURE
	010.95 - PRIMARY TUBERCULOUS INFECTION UNSPECIFIED TYPE TUBERCLE BACILLI NOT FOUND BY BACTERIOLOGICAL EXAMINATION BUT TUBERCULOSIS CONFIRMED HISTOLOGICALLY
	010.96 - PRIMARY TUBERCULOUS INFECTION UNSPECIFIED TYPE TUBERCLE BACILLI NOT FOUND BY BACTERIOLOGICAL OR HISTOLOGICAL EXAMINATION BUT TUBERCULOSIS CONFIRMED BY OTHER METHODS (INOCULATION OF ANIMALS)
	011 - PULMONARY TUBERCULOSIS
	011.0 - TUBERCULOSIS OF LUNG INFILTRATIVE
	011.00 - TUBERCULOSIS OF LUNG INFILTRATIVE CONFIRMATION UNSPECIFIED
	011.01 - TUBERCULOSIS OF LUNG INFILTRATIVE BACTERIOLOGICAL OR HISTOLOGICAL EXAMINATION NOT DONE
	011.02 - TUBERCULOSIS OF LUNG INFILTRATIVE BACTERIOLOGICAL OR HISTOLOGICAL EXAMINATION RESULTS UNKNOWN (AT PRESENT)
	011.03 - TUBERCULOSIS OF LUNG INFILTRATIVE TUBERCLE BACILLI FOUND (IN SPUTUM) BY MICROS
	011.04 - TUBERCULOSIS OF LUNG INFILTRATIVE TUBERCLE BACILLI NOT FOUND (IN SPUTUM) BY MICROS BUT FOUND BY BACTERIAL CULTURE
	011.05 - TUBERCULOSIS OF LUNG INFILTRATIVE TUBERCLE BACILLI NOT FOUND BY BACTERIOLOGICAL EXAMINATION BUT TUBERCULOSIS CONFIRMED HISTOLOGICALLY
	011.06 - TUBERCULOSIS OF LUNG INFILTRATIVE TUBERCLE BACILLI NOT FOUND BACTERIOLOGICAL OR HISTOLOGICAL EXAMINATION BUT TUBERCULOSIS CONFIRMED BY OTHER METHODS (INOCULATION OF ANIMALS)
	011.1 - TUBERCULOSIS OF LUNG NODULAR
	011.10 - TUBERCULOSIS OF LUNG NODULAR UNSPECIFIED EXAMINATION
	011.11 - TUBERCULOSIS OF LUNG NODULAR BACTERIOLOGICAL OR HISTOLOGICAL EXAMINATION NOT DONE
	011.12 - TUBERCULOSIS OF LUNG NODULAR BACTERIOLOGICAL OR HISTOLOGICAL EXAMINATION RESULTS UNKNOWN (AT PRESENT)
	011.13 - TUBERCULOSIS OF LUNG NODULAR TUBERCLE BACILLI FOUND (IN SPUTUM) BY MICROS
	011.14 - TUBERCULOSIS OF LUNG NODULAR TUBERCLE BACILLI NOT FOUND (IN SPUTUM) BY MICROS BUT FOUND BY BACTERIAL CULTURE
	011.15 - TUBERCULOSIS OF LUNG NODULAR TUBERCLE BACILLI NOT FOUND BY BACTERIOLOGICAL EXAMINATION BUT TUBERCULOSIS CONFIRMED HISTOLOGICALLY
	011.16 - TUBERCULOSIS OF LUNG NODULAR TUBERCLE BACILLI NOT FOUND BY BACTERIOLOGICAL OR HISTOLOGICAL EXAMINATION BUT TUBERCULOSIS CONFIRMED BY OTHER METHODS (INOCULATION OF ANIMALS)
	011.2 - TUBERCULOSIS OF LUNG WITH CAVITATION
	011.20 - TUBERCULOSIS OF LUNG WITH CAVITATION UNSPECIFIED EXAMINATION
	011.21 - TUBERCULOSIS OF LUNG WITH CAVITATION BACTERIOLOGICAL OR HISTOLOGICAL EXAMINATION NOT DONE
	011.22 - TUBERCULOSIS OF LUNG WITH CAVITATION BACTERIOLOGICAL OR HISTOLOGICAL EXAMINATION RESULTS UNKNOWN (AT PRESENT)
	011.23 - TUBERCULOSIS OF LUNG WITH CAVITATION TUBERCLE BACILLI FOUND (IN SPUTUM) BY MICROS
	011.24 - TUBERCULOSIS OF LUNG WITH CAVITATION TUBERCLE BACILLI NOT FOUND (IN SPUTUM) BY MICROS BUT FOUND BY BACTERIAL CULTURE
	011.25 - TUBERCULOSIS OF LUNG WITH CAVITATION TUBERCLE BACILLI NOT FOUND BY BACTERIOLOGICAL EXAMINATION BUT TUBERCULOSIS CONFIRMED HISTOLOGICALLY
	011.26 - TUBERCULOSIS OF LUNG WITH CAVITATION TUBERCLE BACILLI NOT FOUND BY BACTERIOLOGICAL OR HISTOLOGICAL EXAMINATION BUT TUBERCULOSIS CONFIRMED BY OTHER METHODS (INOCULATION OF ANIMALS)
	011.3 - TUBERCULOSIS OF BRONCHUS
	011.30 - TUBERCULOSIS OF BRONCHUS UNSPECIFIED EXAMINATION
	011.31 - TUBERCULOSIS OF BRONCHUS BACTERIOLOGICAL OR HISTOLOGICAL EXAMINATION NOT DONE
	011.32 - TUBERCULOSIS OF BRONCHUS BACTERIOLOGICAL OR HISTOLOGICAL EXAMINATION RESULTS UNKNOWN (AT PRESENT)
	011.33 - TUBERCULOSIS OF BRONCHUS TUBERCLE BACILLI FOUND (IN SPUTUM) BY MICROS
	011.34 - TUBERCULOSIS OF BRONCHUS TUBERCLE BACILLI NOT FOUND (IN SPUTUM) BY MICROS BUT FOUND IN BACTERIAL CULTURE
	011.35 - TUBERCULOSIS OF BRONCHUS TUBERCLE BACILLI NOT FOUND BY BACTERIOLOGICAL EXAMINATION BUT TUBERCULOSIS CONFIRMED HISTOLOGICALLY
	011.36 - TUBERCULOSIS OF BRONCHUS TUBERCLE BACILLI NOT FOUND BY BACTERIOLOGICAL OR HISTOLOGICAL EXAMINATION BUT TUBERCULOSIS CONFIRMED BY OTHER METHODS (INOCULATION OF ANIMALS)
	011.4 - TUBERCULOUS FIBROSIS OF LUNG
	011.40 - TUBERCULOUS FIBROSIS OF LUNG UNSPECIFIED EXAMINATION
	011.41 - TUBERCULOUS FIBROSIS OF LUNG BACTERIOLOGICAL OR HISTOLOGICAL EXAMINATION NOT DONE
	011.42 - TUBERCULOUS FIBROSIS OF LUNG BACTERIOLOGICAL OR HISTOLOGICAL EXAMINATION UNKNOWN (AT PRESENT)
	011.43 - TUBERCULOUS FIBROSIS OF LUNG TUBERCLE BACILLI FOUND (IN SPUTUM) BY MICROS
	011.44 - TUBERCULOUS FIBROSIS OF LUNG TUBERCLE BACILLI NOT FOUND (IN SPUTUM) BY MICROS BUT FOUND BY BACTERIAL CULTURE
	011.45 - TUBERCULOUS FIBROSIS OF LUNG TUBERCLE BACILLI NOT FOUND BY BACTERIOLOGICAL EXAMINATION BUT TUBERCULOSIS CONFIRMED HISTOLOGICALLY
	011.46 - TUBERCULOUS FIBROSIS OF LUNG TUBERCLE BACILLI NOT FOUND BY BACTERIOLOGICAL OR HISTOLOGICAL EXAMINATION BUT TUBERCULOSIS CONFIRMED BY OTHER METHODS (INOCULATION OF ANIMALS)
	011.5 - TUBERCULOUS BRONCHIECTASIS
	011.50 - TUBERCULOUS BRONCHIECTASIS UNSPECIFIED EXAMINATION
	011.51 - TUBERCULOUS BRONCHIECTASIS BACTERIOLOGICAL OR HISTOLOGICAL EXAMINATION NOT DONE
	011.52 - TUBERCULOUS BRONCHIECTASIS BACTERIOLOGICAL OR HISTOLOGICAL EXAMINATION RESULTS UNKNOWN (AT PRESENT)
	011.53 - TUBERCULOUS BRONCHIECTASIS TUBERCLE BACILLI FOUND (IN SPUTUM) BY MICROS
	011.54 - TUBERCULOUS BRONCHIECTASIS TUBERCLE BACILLI NOT FOUND (IN SPUTUM) BY MICROS BUT FOUND BY BACTERIAL CULTURE
	011.55 - TUBERCULOUS BRONCHIECTASIS TUBERCLE BACILLI NOT FOUND BY BACTERIOLOGICAL EXAMINATION BUT TUBERCULOSIS CONFIRMED HISTOLOGICALLY
	011.56 - TUBERCULOUS BRONCHIECTASIS TUBERCLE BACILLI NOT FOUND BY BACTERIOLOGICAL OR HISTOLOGICAL EXAMINATION BUT TUBERCULOSIS CONFIRMED BY OTHER METHODS (INOCULATION OF ANIMALS)
	011.6 - TUBERCULOUS PNEUMONIA (ANY FORM)
	011.60 - TUBERCULOUS PNEUMONIA (ANY FORM) UNSPECIFIED EXAMINATION
	011.61 - TUBERCULOUS PNEUMONIA (ANY FORM) BACTERIOLOGICAL OR HISTOLOGICAL EXAMINATION NOT DONE
	011.62 - TUBERCULOUS PNEUMONIA (ANY FORM) BACTERIOLOGICAL OR HISTOLOGICAL EXAMINATION RESULTS UNKNOWN (AT PRESENT)
	011.63 - TUBERCULOUS PNEUMONIA (ANY FORM) TUBERCLE BACILLI FOUND (IN SPUTUM) BY MICROS
	011.64 - TUBERCULOUS PNEUMONIA (ANY FORM) TUBERCLE BACILLI NOT FOUND (IN SPUTUM) BY MICROS BUT FOUND BY BACTERIAL CULTURE
	011.65 - TUBERCULOUS PNEUMONIA (ANY FORM) TUBERCLE BACILLI NOT FOUND BY BACTERIOLOGICAL EXAMINATION BUT TUBERCULOSIS CONFIRMED HISTOLOGICALLY
	011.66 - TUBERCULOUS PNEUMONIA (ANY FORM) TUBERCLE BACILLI NOT FOUND BY BACTERIOLOGICAL OR HISTOLOGICAL EXAMINATION BUT TUBERCULOSIS CONFIRMED BY OTHER METHODS (INOCULATION OF ANIMALS)
	011.7 - TUBERCULOUS PNEUMOTHORAX
	011.70 - TUBERCULOUS PNEUMOTHORAX UNSPECIFIED EXAMINATION
	011.71 - TUBERCULOUS PNEUMOTHORAX BACTERIOLOGICAL OR HISTOLOGICAL EXAMINATION NOT DONE
	011.72 - TUBERCULOUS PNEUMOTHORAX BACTERIOLOGICAL OR HISTOLOGICAL EXAMINATION RESULTS UNKNOWN (AT PRESENT)
	011.73 - TUBERCULOUS PNEUMOTHORAX TUBERCLE BACILLI FOUND (IN SPUTUM) BY MICROS
	011.74 - TUBERCULOUS PNEUMOTHORAX TUBERCLE BACILLI NOT FOUND (IN SPUTUM) BY MICROS BUT FOUND BY BACTERIAL CULTURE
	011.75 - TUBERCULOUS PNEUMOTHORAX TUBERCLE BACILLI NOT FOUND BY BACTERIOLOGICAL EXAMINATION BUT TUBERCULOSIS CONFIRMED HISTOLOGICALLY
	011.76 - TUBERCULOUS PNEUMOTHORAX TUBERCLE BACILLI NOT FOUND BY BACTERIOLOGICAL OR HISTOLOGICAL EXAMINATION BUT TUBERCULOSIS CONFIRMED BY OTHER METHODS (INOCULATION OF ANIMALS)
	011.8 - OTHER SPECIFIED PULMONARY TUBERCULOSIS
	011.80 - OTHER SPECIFIED PULMONARY TUBERCULOSIS UNSPECIFIED CONFIRMATION
	011.81 - OTHER SPECIFIED PULMONARY TUBERCULOSIS BACTERIOLOGICAL OR HISTOLOGICAL EXAMINATION NOT DONE
	011.82 - OTHER SPECIFIED PULMONARY TUBERCULOSIS BACTERIOLOGICAL OR HISTOLOGICAL EXAMINATION RESULTS UNKNOWN (AT PRESENT)
	011.83 - OTHER SPECIFIED PULMONARY TUBERCULOSIS TUBERCLE BACILLI FOUND (IN SPUTUM) BY MICROS
	011.84 - OTHER SPECIFIED PULMONARY TUBERCULOSIS TUBERCLE BACILLI NOT FOUND (IN SPUTUM) BY MICROS BUT FOUND BY BACTERIAL CULTURE
	011.85 - OTHER SPECIFIED PULMONARY TUBERCULOSIS TUBERCLE BACILLI NOT FOUND BY BACTERIOLOGICAL EXAMINATION BUT TUBERCULOSIS CONFIRMED HISTOLOGICALLY
	011.86 - OTHER SPECIFIED PULMONARY TUBERCULOSIS TUBERCLE BACILLI NOT FOUND BY BACTERIOLOGICAL OR HISTOLOGICAL EXAMINATION BUT TUBERCULOSIS CONFIRMED BY OTHER METHODS (INOCULATION OF ANIMALS)
	011.9 - UNSPECIFIED PULMONARY TUBERCULOSIS
	011.90 - UNSPECIFIED PULMONARY TUBERCULOSIS CONFIRMATION UNSPECIFIED
	011.91 - UNSPECIFIED PULMONARY TUBERCULOSIS BACTERIOLOGICAL OR HISTOLOGICAL EXAMINATION NOT DONE
	011.92 - UNSPECIFIED PULMONARY TUBERCULOSIS BACTERIOLOGICAL OR HISTOLOGICAL EXAMINATION RESULTS UNKNOWN (AT PRESENT)
	011.93 - UNSPECIFIED PULMONARY TUBERCULOSIS TUBERCLE BACILLI FOUND (IN SPUTUM) BY MICROS
	011.94 - UNSPECIFIED PULMONARY TUBERCULOSIS TUBERCLE BACILLI NOT FOUND (IN SPUTUM) BY MICROS BUT FOUND BY BACTERIAL CULTURE
	011.95 - UNSPECIFIED PULMONARY TUBERCULOSIS TUBERCLE BACILLI NOT FOUND BY BACTERIOLOGICAL EXAMINATION BUT TUBERCULOSIS CONFIRMED HISTOLOGICALLY
	011.96 - UNSPECIFIED PULMONARY TUBERCULOSIS TUBERCLE BACILLI NOT FOUND BY BACTERIOLOGICAL OR HISTOLOGICAL EXAMINATION BUT TUBERCULOSIS CONFIRMED BY OTHER METHODS (INOCULATION OF ANIMALS)
	012 - OTHER RESPIRATORY TUBERCULOSIS
	012.0 - TUBERCULOUS PLEURISY
	012.00 - TUBERCULOUS PLEURISY CONFIRMATION UNSPECIFIED
	012.01 - TUBERCULOUS PLEURISY BACTERIOLOGICAL OR HISTOLOGICAL EXAMINATION NOT DONE
	012.02 - TUBERCULOUS PLEURISY BACTERIOLOGICAL OR HISTOLOGICAL EXAMINATION RESULTS UNKNOWN (AT PRESENT)
	012.03 - TUBERCULOUS PLEURISY TUBERCLE BACILLI FOUND (IN SPUTUM) BY MICROS
	012.04 - TUBERCULOUS PLEURISY TUBERCLE BACILLI NOT FOUND (IN SPUTUM) BY MICROS BUT FOUND BY BACTERIAL CULTURE
	012.05 - TUBERCULOUS PLEURISY TUBERCLE BACILLI NOT FOUND BY BACTERIOLOGICAL EXAMINATION BUT TUBERCULOSIS CONFIRMED HISTOLOGICALLY
	012.06 - TUBERCULOUS PLEURISY TUBERCLE BACILLI NOT FOUND BY BACTERIOLOGICAL OR HISTOLOGICAL EXAMINATION BUT TUBERCULOSIS CONFIRMED BY OTHER METHODS (INOCULATION OF ANIMALS)
	012.1 - TUBERCULOSIS OF INTRATHORACIC LYMPH NODES
	012.10 - TUBERCULOSIS OF INTRATHORACIC LYMPH NODES CONFIRMATION UNSPECIFIED
	012.11 - TUBERCULOSIS OF INTRATHORACIC LYMPH NODES BACTERIOLOGICAL OR HISTOLOGICAL EXAMINATION NOT DONE
	012.12 - TUBERCULOSIS OF INTRATHORACIC LYMPH NODES BACTERIOLOGICAL OR HISTOLOGICAL EXAMINATION RESULTS UNKNOWN (AT PRESENT)
	012.13 - TUBERCULOSIS OF INTRATHORACIC LYMPH NODES TUBERCLE BACILLI FOUND (IN SPUTUM) BY MICROS
	012.14 - TUBERCULOSIS OF INTRATHORACIC LYMPH NODES TUBERCLE BACILLI NOT FOUND (IN SPUTUM) BY MICROS BUT FOUND BY BACTERIAL CULTURE
	012.15 - TUBERCULOSIS OF INTRATHORACIC LYMPH NODES TUBERCLE BACILLI NOT FOUND BY BACTERIOLOGICAL EXAMINATION BUT TUBERCULOSIS CONFIRMED HISTOLOGICALLY
	012.16 - TUBERCULOSIS OF INTRATHORACIC LYMPH NODES TUBERCLE BACILLI NOT FOUND BY BACTERIOLOGICAL OR HISTOLOGICAL EXAMINATION BUT TUBERCULOSIS CONFIRMED BY OTHER METHODS (INOCULATION OF ANIMALS)
	012.2 - ISOLATED TRACHEAL OR BRONCHIAL TUBERCULOSIS
	012.20 - ISOLATED TRACHEAL OR BRONCHIAL TUBERCULOSIS UNSPECIFIED EXAMINATION
	012.21 - ISOLATED TRACHEAL OR BRONCHIAL TUBERCULOSIS BACTERIOLOGICAL OR HISTOLOGICAL EXAMINATION NOT DONE
	012.22 - ISOLATED TRACHEAL OR BRONCHIAL TUBERCULOSIS BACTERIOLOGICAL OR HISTOLOGICAL EXAMINATION RESULTS UNKNOWN (AT PRESENT)
	012.23 - ISOLATED TRACHEAL OR BRONCHIAL TUBERCULOSIS TUBERCLE BACILLI FOUND (IN SPUTUM) BY MICROS
	012.24 - ISOLATED TRACHEAL OR BRONCHIAL TUBERCULOSIS TUBERCLE BACILLI NOT FOUND (IN SPUTUM) BY MICROS BUT FOUND BY BACTERIAL CULTURE
	012.25 - ISOLATED TRACHEAL OR BRONCHIAL TUBERCULOSIS TUBERCLE BACILLI NOT FOUND BY BACTERIOLOGICAL EXAMINATION BUT TUBERCULOSIS CONFIRMED HISTOLOGICALLY
	012.26 - ISOLATED TRACHEAL OR BRONCHIAL TUBERCULOSIS TUBERCLE BACILLI NOT FOUND BY BACTERIOLOGICAL OR HISTOLOGICAL EXAMINATION BUT TUBERCULOSIS CONFIRMED BY OTHER METHODS (INOCULATION OF ANIMALS)
	012.3 - TUBERCULOUS LARYNGITIS
	012.30 - TUBERCULOUS LARYNGITIS UNSPECIFIED EXAMINATION
	012.31 - TUBERCULOUS LARYNGITIS BACTERIOLOGICAL OR HISTOLOGICAL EXAMINATION NOT DONE
	012.32 - TUBERCULOUS LARYNGITIS BACTERIOLOGICAL OR HISTOLOGICAL EXAMINATION RESULTS UNKNOWN (AT PRESENT)
	012.33 - TUBERCULOUS LARYNGITIS TUBERCLE BACILLI FOUND (IN SPUTUM) BY MICROS
	012.34 - TUBERCULOUS LARYNGITIS TUBERCLE BACILLI NOT FOUND (IN SPUTUM) BY MICROS BUT FOUND BY BACTERIAL CULTURE
	012.35 - TUBERCULOUS LARYNGITIS TUBERCLE BACILLI NOT FOUND BY BACTERIOLOGICAL EXAMINATION BUT TUBERCULOSIS CONFIRMED HISTOLOGICALLY
	012.36 - TUBERCULOUS LARYNGITIS TUBERCLE BACILLI NOT FOUND BY BACTERIOLOGICAL OR HISTOLOGICAL EXAMINATION BUT TUBERCULOSIS CONFIRMED BY OTHER METHODS (INOCULATION OF ANIMALS)
	012.4
	012.52
	012.8 - OTHER SPECIFIED RESPIRATORY TUBERCULOSIS
	012.80 - OTHER SPECIFIED RESPIRATORY TUBERCULOSIS UNSPECIFIED EXAMINATION
	012.81 - OTHER SPECIFIED RESPIRATORY TUBERCULOSIS BACTERIOLOGICAL OR HISTOLOGICAL EXAMINATION NOT DONE
	012.82 - OTHER SPECIFIED RESPIRATORY TUBERCULOSIS BACTERIOLOGICAL OR HISTOLOGICAL EXAMINATION RESULTS UNKNOWN (AT PRESENT)
	012.83 - OTHER SPECIFIED RESPIRATORY TUBERCULOSIS TUBERCLE BACILLI FOUND (IN SPUTUM) BY MICROS
	012.84 - OTHER SPECIFIED RESPIRATORY TUBERCULOSIS TUBERCLE BACILLI NOT FOUND (IN SPUTUM) BY MICROS BUT FOUND BY BACTERIAL CULTURE
	012.85 - OTHER SPECIFIED RESPIRATORY TUBERCULOSIS TUBERCLE BACILLI NOT FOUND BY BACTERIOLOGICAL EXAMINATION BUT TUBERCULOSIS CONFIRMED HISTOLOGICALLY
	012.86 - OTHER SPECIFIED RESPIRATORY TUBERCULOSIS TUBERCLE BACILLI NOT FOUND BY BACTERIOLOGICAL OR HISTOLOGICAL EXAMINATION BUT TUBERCULOSIS CONFIRMED BY OTHER METHODS (INOCULATION OF ANIMALS)
	013 - TUBERCULOSIS OF MENINGES AND CENTRAL NERVOUS SYSTEM
	013.0 - TUBERCULOUS MENINGITIS
	013.00 - TUBERCULOUS MENINGITIS UNSPECIFIED EXAMINATION
	013.01 - TUBERCULOUS MENINGITIS BACTERIOLOGICAL OR HISTOLOGICAL EXAMINATION NOT DONE
	013.02 - TUBERCULOUS MENINGITIS BACTERIOLOGICAL OR HISTOLOGICAL EXAMINATION RESULTS UNKNOWN (AT PRESENT)
	013.03 - TUBERCULOUS MENINGITIS TUBERCLE BACILLI FOUND (IN SPUTUM) BY MICROS
	013.04 - TUBERCULOUS MENINGITIS TUBERCLE BACILLI NOT FOUND (IN SPUTUM) BY MICROS BUT FOUND BY BACTERIAL CULTURE
	013.05 - TUBERCULOUS MENINGITIS TUBERCLE BACILLI NOT FOUND BY BACTERIOLOGICAL EXAMINATION BUT TUBERCULOSIS CONFIRMED HISTOLOGICALLY
	013.06 - TUBERCULOUS MENINGITIS TUBERCLE BACILLI NOT FOUND BY BACTERIOLOGICAL OR HISTOLOGICAL EXAMINATION BUT TUBERCULOSIS CONFIRMED BY OTHER METHODS (INOCULATION OF ANIMALS)
	013.1 - TUBERCULOMA OF MENINGES
	013.10 - TUBERCULOMA OF MENINGES UNSPECIFIED EXAMINATION
	013.11 - TUBERCULOMA OF MENINGES BACTERIOLOGICAL OR HISTOLOGICAL EXAMINATION NOT DONE
	013.12 - TUBERCULOMA OF MENINGES BACTERIOLOGICAL OR HISTOLOGICAL EXAMINATION RESULTS UNKNOWN (AT PRESENT)
	013.13 - TUBERCULOMA OF MENINGES TUBERCLE BACILLI FOUND (IN SPUTUM) BY MICROS
	013.14 - TUBERCULOMA OF MENINGES TUBERCLE BACILLI NOT FOUND (IN SPUTUM) BY MICROS BUT FOUND BY BACTERIAL CULTURE
	013.15 - TUBERCULOMA OF MENINGES TUBERCLE BACILLI NOT FOUND BY BACTERIOLOGICAL EXAMINATION BUT TUBERCULOSIS CONFIRMED HISTOLOGICALLY
	013.16 - TUBERCULOMA OF MENINGES TUBERCLE BACILLI NOT FOUND BY BACTERIOLOGICAL OR HISTOLOGICAL EXAMINATION BUT TUBERCULOSIS CONFIRMED BY OTHER METHODS (INOCULATION OF ANIMALS)
	013.2 - TUBERCULOMA OF BRAIN
	013.20 - TUBERCULOMA OF BRAIN UNSPECIFIED EXAMINATION
	013.21 - TUBERCULOMA OF BRAIN BACTERIOLOGICAL OR HISTOLOGICAL EXAMINATION NOT DONE
	013.22 - TUBERCULOMA OF BRAIN BACTERIOLOGICAL OR HISTOLOGICAL EXAMINATION RESULTS UNKNOWN (AT PRESENT)
	013.23 - TUBERCULOMA OF BRAIN TUBERCLE BACILLI FOUND (IN SPUTUM) BY MICROS
	013.24 - TUBERCULOMA OF BRAIN TUBERCLE BACILLI NOT FOUND (IN SPUTUM) BY MICROS BUT FOUND BY BACTERIAL CULTURE
	013.25 - TUBERCULOMA OF BRAIN TUBERCLE BACILLI NOT FOUND BY BACTERIOLOGICAL EXAMINATION BUT TUBERCULOSIS CONFIRMED HISTOLOGICALLY
	013.26 - TUBERCULOMA OF BRAIN TUBERCLE BACILLI NOT FOUND BY BACTERIOLOGICAL OR HISTOLOGICAL EXAMINATION BUT TUBERCULOSIS CONFIRMED BY OTHER METHODS (INOCULATION OF ANIMALS)
	013.3 - TUBERCULOUS ABSCESS OF BRAIN
	013.30 - TUBERCULOUS ABSCESS OF BRAIN UNSPECIFIED EXAMINATION
	013.31 - TUBERCULOUS ABSCESS OF BRAIN BACTERIOLOGICAL OR HISTOLOGICAL EXAMINATION NOT DONE
	013.32 - TUBERCULOUS ABSCESS OF BRAIN BACTERIOLOGICAL OR HISTOLOGICAL EXAMINATION RESULTS UNKNOWN (AT PRESENT)
	013.33 - TUBERCULOUS ABSCESS OF BRAIN TUBERCLE BACILLI FOUND (IN SPUTUM) BY MICROS
	013.34 - TUBERCULOUS ABSCESS OF BRAIN TUBERCLE BACILLI NOT FOUND (IN SPUTUM) BY MICROS BUT FOUND BY BACTERIAL CULTURE
	013.35 - TUBERCULOUS ABSCESS OF BRAIN TUBERCLE BACILLI NOT FOUND BY BACTERIOLOGICAL EXAMINATION BUT TUBERCULOSIS CONFIRMED HISTOLOGICALLY
	013.36 - TUBERCULOUS ABSCESS OF BRAIN TUBERCLE BACILLI NOT FOUND BY BACTERIOLOGICAL OR HISTOLOGICAL EXAMINATION BUT TUBERCULOSIS CONFIRMED BY OTHER METHODS (INOCULATION OF ANIMALS)
	013.4 - TUBERCULOMA OF SPINAL CORD
	013.40 - TUBERCULOMA OF SPINAL CORD UNSPECIFIED EXAMINATION
	013.41 - TUBERCULOMA OF SPINAL CORD BACTERIOLOGICAL OR HISTOLOGICAL EXAMINATION NOT DONE
	013.42 - TUBERCULOMA OF SPINAL CORD BACTERIOLOGICAL OR HISTOLOGICAL EXAMINATION RESULTS UNKNOWN (AT PRESENT)
	013.43 - TUBERCULOMA OF SPINAL CORD TUBERCLE BACILLI FOUND (IN SPUTUM) BY MICROS
	013.44 - TUBERCULOMA OF SPINAL CORD TUBERCLE BACILLI NOT FOUND (IN SPUTUM) BY MICROS BUT FOUND BY BACTERIAL CULTURE
	013.45 - TUBERCULOMA OF SPINAL CORD TUBERCLE BACILLI NOT FOUND BY BACTERIOLOGICAL EXAMINATION BUT TUBERCULOSIS CONFIRMED HISTOLOGICALLY
	013.46 - TUBERCULOMA OF SPINAL CORD TUBERCLE BACILLI NOT FOUND BY BACTERIOLOGICAL OR HISTOLOGICAL EXAMINATION BUT TUBERCULOSIS CONFIRMED BY OTHER METHODS (INOCULATION OF ANIMALS)
	013.5 - TUBERCULOUS ABSCESS OF SPINAL CORD
	013.50 - TUBERCULOUS ABSCESS OF SPINAL CORD UNSPECIFIED EXAMINATION
	013.51 - TUBERCULOUS ABSCESS OF SPINAL CORD BACTERIOLOGICAL OR HISTOLOGICAL EXAMINATION NOT DONE
	013.52 - TUBERCULOUS ABSCESS OF SPINAL CORD BACTERIOLOGICAL OR HISTOLOGICAL EXAMINATION RESULTS UNKNOWN (AT PRESENT)
	013.53 - TUBERCULOUS ABSCESS OF SPINAL CORD TUBERCLE BACILLI FOUND (IN SPUTUM) BY MICROS
	013.54 - TUBERCULOUS ABSCESS OF SPINAL CORD TUBERCLE BACILLI NOT FOUND (IN SPUTUM) BY MICROS BUT FOUND BY BACTERIAL CULTURE
	013.55 - TUBERCULOUS ABSCESS OF SPINAL CORD TUBERCLE BACILLI NOT FOUND BY BACTERIOLOGICAL EXAMINATION BUT TUBERCULOSIS CONFIRMED HISTOLOGICALLY
	013.56 - TUBERCULOUS ABSCESS OF SPINAL CORD TUBERCLE BACILLI NOT FOUND BY BACTERIOLOGICAL OR HISTOLOGICAL EXAMINATION BUT TUBERCULOSIS CONFIRMED BY OTHER METHODS (INOCULATION OF ANIMALS)
	013.6 - TUBERCULOUS ENCEPHALITIS OR MYELITIS
	013.60 - TUBERCULOUS ENCEPHALITIS OR MYELITIS UNSPECIFIED EXAMINATION
	013.61 - TUBERCULOUS ENCEPHALITIS OR MYELITIS BACTERIOLOGICAL OR HISTOLOGICAL EXAMINATION NOT DONE
	013.62 - TUBERCULOUS ENCEPHALITIS OR MYELITIS BACTERIOLOGICAL OR HISTOLOGICAL EXAMINATION RESULTS UNKNOWN (AT PRESENT)
	013.63 - TUBERCULOUS ENCEPHALITIS OR MYELITIS TUBERCLE BACILLI FOUND (IN SPUTUM) BY MICROS
	013.64 - TUBERCULOUS ENCEPHALITIS OR MYELITIS TUBERCLE BACILLI NOT FOUND (IN SPUTUM) BY MICROS BUT FOUND BY BACTERIAL CULTURE
	013.65 - TUBERCULOUS ENCEPHALITIS OR MYELITIS TUBERCLE BACILLI NOT FOUND BY BACTERIOLOGICAL EXAMINATION BUT TUBERCULOSIS CONFIRMED HISTOLOGICALLY
	013.66 - TUBERCULOUS ENCEPHALITIS OR MYELITIS TUBERCLE BACILLI NOT FOUND BY BACTERIOLOGICAL OR HISTOLOGICAL EXAMINATION BUT TUBERCULOSIS CONFIRMED BY OTHER METHODS (INOCULATION OF ANIMALS)
	013.8 - OTHER SPECIFIED TUBERCULOSIS OF CENTRAL NERVOUS SYSTEM
	013.80 - OTHER SPECIFIED TUBERCULOSIS OF CENTRAL NERVOUS SYSTEM UNSPECIFIED EXAMINATION
	013.81 - OTHER SPECIFIED TUBERCULOSIS OF CENTRAL NERVOUS SYSTEM BACTERIOLOGICAL OR HISTOLOGICAL EXAMINATION NOT DONE
	013.82 - OTHER SPECIFIED TUBERCULOSIS OF CENTRAL NERVOUS SYSTEM BACTERIOLOGICAL OR HISTOLOGICAL EXAMINATION RESULTS UNKNOWN (AT PRESENT)
	013.83 - OTHER SPECIFIED TUBERCULOSIS OF CENTRAL NERVOUS SYSTEM TUBERCLE BACILLI FOUND (IN SPUTUM) BY MICROS
	013.84 - OTHER SPECIFIED TUBERCULOSIS OF CENTRAL NERVOUS SYSTEM TUBERCLE BACILLI NOT FOUND (IN SPUTUM) BY MICROS BUT FOUND BY BACTERIAL CULTURE
	013.85 - OTHER SPECIFIED TUBERCULOSIS OF CENTRAL NERVOUS SYSTEM TUBERCLE BACILLI NOT FOUND BY BACTERIOLOGICAL EXAMINATION BUT TUBERCULOSIS CONFIRMED HISTOLOGICALLY
	013.86 - OTHER SPECIFIED TUBERCULOSIS OF CENTRAL NERVOUS SYSTEM TUBERCLE BACILLI NOT FOUND BY BACTERIOLOGICAL OR HISTOLOGICAL EXAMINATION BUT TUBERCULOSIS CONFIRMED BY OTHER METHODS (INOCULATION OF ANIMALS)
	013.9 - UNSPECIFIED TUBERCULOSIS OF CENTRAL NERVOUS SYSTEM
	013.90 - UNSPECIFIED TUBERCULOSIS OF CENTRAL NERVOUS SYSTEM UNSPECIFIED EXAMINATION
	013.91 - UNSPECIFIED TUBERCULOSIS OF CENTRAL NERVOUS SYSTEM BACTERIOLOGICAL OR HISTOLOGICAL EXAMINATION NOT DONE
	013.92 - UNSPECIFIED TUBERCULOSIS OF CENTRAL NERVOUS SYSTEM BACTERIOLOGICAL OR HISTOLOGICAL EXAMINATION RESULTS UNKNOWN (AT PRESENT)
	013.93 - UNSPECIFIED TUBERCULOSIS OF CENTRAL NERVOUS SYSTEM TUBERCLE BACILLI FOUND (IN SPUTUM) BY MICROS
	013.94 - UNSPECIFIED TUBERCULOSIS OF CENTRAL NERVOUS SYSTEM TUBERCLE BACILLI NOT FOUND (IN SPUTUM) BY MICROS BUT FOUND BY BACTERIAL CULTURE
	013.95 - UNSPECIFIED TUBERCULOSIS OF CENTRAL NERVOUS SYSTEM TUBERCLE BACILLI NOT FOUND BY BACTERIOLOGICAL EXAMINATION BUT TUBERCULOSIS CONFIRMED HISTOLOGICALLY
	013.96 - UNSPECIFIED TUBERCULOSIS OF CENTRAL NERVOUS SYSTEM TUBERCLE BACILLI NOT FOUND BY BACTERIOLOGICAL OR HISTOLOGICAL EXAMINATION BUT TUBERCULOSIS CONFIRMED BY OTHER METHODS (INOCULATION OF ANIMALS)
	014 - TUBERCULOSIS OF INTESTINES PERITONEUM AND MESENTERIC GLANDS
	014.0 - TUBERCULOUS PERITONITIS
	014.00 - TUBERCULOUS PERITONITIS UNSPECIFIED EXAMINATION
	014.01 - TUBERCULOUS PERITONITIS BACTERIOLOGICAL OR HISTOLOGICAL EXAMINATION NOT DONE
	014.02 - TUBERCULOUS PERITONITIS BACTERIOLOGICAL OR HISTOLOGICAL EXAMINATION RESULTS UNKNOWN (AT PRESENT)
	014.03 - TUBERCULOUS PERITONITIS TUBERCLE BACILLI FOUND (IN SPUTUM) BY MICROS
	014.04 - TUBERCULOUS PERITONITIS TUBERCLE BACILLI NOT FOUND (IN SPUTUM) BY MICROS BUT FOUND BY BACTERIAL CULTURE
	014.05 - TUBERCULOUS PERITONITIS TUBERCLE BACILLI NOT FOUND BY BACTERIOLOGICAL EXAMINATION BUT TUBERCULOSIS CONFIRMED HISTOLOGICALLY
	014.06 - TUBERCULOUS PERITONITIS TUBERCLE BACILLI NOT FOUND BY BACTERIOLOGICAL OR HISTOLOGICAL EXAMINATION BUT TUBERCULOSIS CONFIRMED BY OTHER METHODS (INOCULATION OF ANIMALS)
	014.8 - OTHER TUBERCULOSIS OF INTESTINES PERITONEUM AND MESENTERIC GLANDS
	014.80 - OTHER TUBERCULOSIS OF INTESTINES AND MESENTERIC GLANDS UNSPECIFIED EXAMINATION
	014.81 - OTHER TUBERCULOSIS OF INTESTINES AND MESENTERIC GLANDS BACTERIOLOGICAL OR HISTOLOGICAL EXAMINATION NOT DONE
	014.82 - OTHER TUBERCULOSIS OF INTESTINES AND MESENTERIC GLANDS BACTERIOLOGICAL OR HISTOLOGICAL EXAMINATION RESULTS UNKNOWN (AT PRESENT)
	014.83 - OTHER TUBERCULOSIS OF INTESTINES AND MESENTERIC GLANDS TUBERCLE BACILLI FOUND (IN SPUTUM) BY MICROS
	014.84 - OTHER TUBERCULOSIS OF INTESTINES AND MESENTERIC GLANDS TUBERCLE BACILLI NOT FOUND (IN SPUTUM) BY MICROS BUT FOUND BY BACTERIAL CULTURE
	014.85 - OTHER TUBERCULOSIS OF INTESTINES AND MESENTERIC GLANDS TUBERCLE BACILLI NOT FOUND BY BACTERIOLOGICAL EXAMINATION BUT TUBERCULOSIS CONFIRMED HISTOLOGICALLY
	014.86 - OTHER TUBERCULOSIS OF INTESTINES AND MESENTERIC GLANDS TUBERCLE BACILLI NOT FOUND BY BACTERIOLOGICAL OR HISTOLOGICAL EXAMINATION BUT TUBERCULOSIS CONFIRMED BY OTHER METHODS (INOCULATION OF ANIMALS)
	015 - TUBERCULOSIS OF BONES AND JOINTS
	015.0 - TUBERCULOSIS OF VERTEBRAL COLUMN
	015.00 - TUBERCULOSIS OF VERTEBRAL COLUMN UNSPECIFIED EXAMINATION
	015.01 - TUBERCULOSIS OF VERTEBRAL COLUMN BACTERIOLOGICAL OR HISTOLOGICAL EXAMINATION NOT DONE
	015.02 - TUBERCULOSIS OF VERTEBRAL COLUMN BACTERIOLOGICAL OR HISTOLOGICAL EXAMINATION RESULTS UNKNOWN (AT PRESENT)
	015.03 - TUBERCULOSIS OF VERTEBRAL COLUMN TUBERCLE BACILLI FOUND (IN SPUTUM) BY MICROS
	015.04 - TUBERCULOSIS OF VERTEBRAL COLUMN TUBERCLE BACILLI NOT FOUND (IN SPUTUM) BY MICROS BUT FOUND BY BACTERIAL CULTURE
	015.05 - TUBERCULOSIS OF VERTEBRAL COLUMN TUBERCLE BACILLI NOT FOUND BY BACTERIOLOGICAL EXAMINATION BUT TUBERCULOSIS CONFIRMED HISTOLOGICALLY
	015.06 - TUBERCULOSIS OF VERTEBRAL COLUMN TUBERCLE BACILLI NOT FOUND BY BACTERIOLOGICAL OR HISTOLOGICAL EXAMINATION BUT TUBERCULOSIS CONFIRMED BY OTHER METHODS (INOCULATION OF ANIMALS)
	015.1 - TUBERCULOSIS OF HIP
	015.10 - TUBERCULOSIS OF HIP UNSPECIFIED EXAMINATION
	015.11 - TUBERCULOSIS OF HIP BACTERIOLOGICAL OR HISTOLOGICAL EXAMINATION NOT DONE
	015.12 - TUBERCULOSIS OF HIP BACTERIOLOGICAL OR HISTOLOGICAL EXAMINATION RESULTS UNKNOWN (AT PRESENT)
	015.13 - TUBERCULOSIS OF HIP TUBERCLE BACILLI FOUND (IN SPUTUM) BY MICROS
	015.14 - TUBERCULOSIS OF HIP TUBERCLE BACILLI NOT FOUND (IN SPUTUM) BY MICROS BUT FOUND BY BACTERIAL CULTURE
	015.15 - TUBERCULOSIS OF HIP TUBERCLE BACILLI NOT FOUND BY BACTERIOLOGICAL EXAMINATION BUT TUBERCULOSIS CONFIRMED HISTOLOGICALLY
	015.16 - TUBERCULOSIS OF HIP TUBERCLE BACILLI NOT FOUND BY BACTERIOLOGICAL OR HISTOLOGICAL EXAMINATION BUT TUBERCULOSIS CONFIRMED BY OTHER METHODS (INOCULATION OF ANIMALS)
	015.2 - TUBERCULOSIS OF KNEE
	015.20 - TUBERCULOSIS OF KNEE UNSPECIFIED EXAMINATION
	015.21 - TUBERCULOSIS OF KNEE BACTERIOLOGICAL OR HISTOLOGICAL EXAMINATION NOT DONE
	015.22 - TUBERCULOSIS OF KNEE BACTERIOLOGICAL OR HISTOLOGICAL EXAMINATION RESULTS UNKNOWN (AT PRESENT)
	015.23 - TUBERCULOSIS OF KNEE TUBERCLE BACILLI FOUND (IN SPUTUM) BY MICROS
	015.24 - TUBERCULOSIS OF KNEE TUBERCLE BACILLI NOT FOUND (IN SPUTUM) BY MICROS BUT FOUND BY BACTERIAL CULTURE
	015.25 - TUBERCULOSIS OF KNEE TUBERCLE BACILLI NOT FOUND BY BACTERIOLOGICAL EXAMINATION BUT TUBERCULOSIS CONFIRMED HISTOLOGICALLY
	015.26 - TUBERCULOSIS OF KNEE TUBERCLE BACILLI NOT FOUND BY BACTERIOLOGICAL OR HISTOLOGICAL EXAMINATION BUT TUBERCULOSIS CONFIRMED BY OTHER METHODS (INOCULATION OF ANIMALS)
	015.5 - TUBERCULOSIS OF LIMB BONES
	015.50 - TUBERCULOSIS OF LIMB BONES UNSPECIFIED EXAMINATION
	015.51 - TUBERCULOSIS OF LIMB BONES BACTERIOLOGICAL OR HISTOLOGICAL EXAMINATION NOT DONE
	015.52 - TUBERCULOSIS OF LIMB BONES BACTERIOLOGICAL OR HISTOLOGICAL EXAMINATION RESULTS UNKNOWN (AT PRESENT)
	015.53 - TUBERCULOSIS OF LIMB BONES TUBERCLE BACILLI FOUND (IN SPUTUM) BY MICROS
	015.54 - TUBERCULOSIS OF LIMB BONES TUBERCLE BACILLI NOT FOUND (IN SPUTUM) BY MICROS BUT FOUND BY BACTERIAL CULTURE
	015.55 - TUBERCULOSIS OF LIMB BONES TUBERCLE BACILLI NOT FOUND BY BACTERIOLOGICAL EXAMINATION BUT TUBERCULOSIS CONFIRMED HISTOLOGICALLY
	015.56 - TUBERCULOSIS OF LIMB BONES TUBERCLE BACILLI NOT FOUND BY BACTERIOLOGICAL OR HISTOLOGICAL EXAMINATION BUT TUBERCULOSIS CONFIRMED BY OTHER METHODS (INOCULATION OF ANIMALS)
	015.6 - TUBERCULOSIS OF MASTOID
	015.60 - TUBERCULOSIS OF MASTOID UNSPECIFIED EXAMINATION
	015.61 - TUBERCULOSIS OF MASTOID BACTERIOLOGICAL OR HISTOLOGICAL EXAMINATION NOT DONE
	015.62 - TUBERCULOSIS OF MASTOID BACTERIOLOGICAL OR HISTOLOGICAL EXAMINATION RESULTS UNKNOWN (AT PRESENT)
	015.63 - TUBERCULOSIS OF MASTOID TUBERCLE BACILLI FOUND (IN SPUTUM) BY MICROS
	015.64 - TUBERCULOSIS OF MASTOID TUBERCLE BACILLI NOT FOUND (IN SPUTUM) BY MICROS BUT FOUND BY BACTERIAL CULTURE
	015.65 - TUBERCULOSIS OF MASTOID TUBERCLE BACILLI NOT FOUND BY BACTERIOLOGICAL EXAMINATION BUT TUBERCULOSIS CONFIRMED HISTOLOGICALLY
	015.66 - TUBERCULOSIS OF MASTOID TUBERCLE BACILLI NOT FOUND BY BACTERIOLOGICAL OR HISTOLOGICAL EXAMINATION BUT TUBERCULOSIS CONFIRMED BY OTHER METHODS (INOCULATION OF ANIMALS)
	015.7 - TUBERCULOSIS OF OTHER SPECIFIED BONE
	015.70 - TUBERCULOSIS OF OTHER SPECIFIED BONE UNSPECIFIED EXAMINATION
	015.71 - TUBERCULOSIS OF OTHER SPECIFIED BONE BACTERIOLOGICAL OR HISTOLOGICAL EXAMINATION NOT DONE
	015.72 - TUBERCULOSIS OF OTHER SPECIFIED BONE BACTERIOLOGICAL OR HISTOLOGICAL EXAMINATION RESULTS UNKNOWN (AT PRESENT)
	015.73 - TUBERCULOSIS OF OTHER SPECIFIED BONE TUBERCLE BACILLI FOUND (IN SPUTUM) BY MICROS
	015.74 - TUBERCULOSIS OF OTHER SPECIFIED BONE TUBERCLE BACILLI NOT FOUND (IN SPUTUM) BY MICROS BUT FOUND BY BACTERIAL CULTURE
	015.75 - TUBERCULOSIS OF OTHER SPECIFIED BONE TUBERCLE BACILLI NOT FOUND BY BACTERIOLOGICAL EXAMINATION BUT TUBERCULOSIS CONFIRMED HISTOLOGICALLY
	015.76 - TUBERCULOSIS OF OTHER SPECIFIED BONE TUBERCLE BACILLI NOT FOUND BY BACTERIOLOGICAL OR HISTOLOGICAL EXAMINATION BUT TUBERCULOSIS CONFIRMED BY OTHER METHODS (INOCULATION OF ANIMALS)
	015.8 - TUBERCULOSIS OF OTHER SPECIFIED JOINT
	015.80 - TUBERCULOSIS OF OTHER SPECIFIED JOINT UNSPECIFIED EXAMINATION
	015.81 - TUBERCULOSIS OF OTHER SPECIFIED JOINT BACTERIOLOGICAL OR HISTOLOGICAL EXAMINATION NOT DONE
	015.82 - TUBERCULOSIS OF OTHER SPECIFIED JOINT BACTERIOLOGICAL OR HISTOLOGICAL EXAMINATION RESULTS UNKNOWN (AT PRESENT)
	015.83 - TUBERCULOSIS OF OTHER SPECIFIED JOINT TUBERCLE BACILLI FOUND (IN SPUTUM) BY MICROS
	015.84 - TUBERCULOSIS OF OTHER SPECIFIED JOINT TUBERCLE BACILLI NOT FOUND (IN SPUTUM) BY MICROS BUT FOUND BY BACTERIAL CULTURE
	015.85 - TUBERCULOSIS OF OTHER SPECIFIED JOINT TUBERCLE BACILLI NOT FOUND BY BACTERIOLOGICAL EXAMINATION BUT TUBERCULOSIS CONFIRMED HISTOLOGICALLY
	015.86 - TUBERCULOSIS OF OTHER SPECIFIED JOINT TUBERCLE BACILLI NOT FOUND BY BACTERIOLOGICAL OR HISTOLOGICAL EXAMINATION BUT TUBERCULOSIS CONFIRMED BY OTHER METHODS (INOCULATION OF ANIMALS)
	015.9 - TUBERCULOSIS OF UNSPECIFIED BONES AND JOINTS
	015.90 - TUBERCULOSIS OF UNSPECIFIED BONES AND JOINTS UNSPECIFIED EXAMINATION
	015.91 - TUBERCULOSIS OF UNSPECIFIED BONES AND JOINTS BACTERIOLOGICAL OR HISTOLOGICAL EXAMINATION NOT DONE
	015.92 - TUBERCULOSIS OF UNSPECIFIED BONES AND JOINTS BACTERIOLOGICAL OR HISTOLOGICAL EXAMINATION RESULTS UNKNOWN (AT PRESENT)
	015.93 - TUBERCULOSIS OF UNSPECIFIED BONES AND JOINTS TUBERCLE BACILLI FOUND (IN SPUTUM) BY MICROS
	015.94 - TUBERCULOSIS OF UNSPECIFIED BONES AND JOINTS TUBERCLE BACILLI NOT FOUND (IN SPUTUM) BY MICROS BUT FOUND BY BACTERIAL CULTURE
	015.95 - TUBERCULOSIS OF UNSPECIFIED BONES AND JOINTS TUBERCLE BACILLI NOT FOUND BY BACTERIOLOGICAL EXAMINATION BUT TUBERCULOSIS CONFIRMED HISTOLOGICALLY
	015.96 - TUBERCULOSIS OF UNSPECIFIED BONES AND JOINTS TUBERCLE BACILLI NOT FOUND BY BACTERIOLOGICAL OR HISTOLOGICAL EXAMINATION BUT TUBERCULOSIS CONFIRMED BY OTHER METHODS (INOCULATION OF ANIMALS)
	016 - TUBERCULOSIS OF GENITOURINARY SYSTEM
	016.0 - TUBERCULOSIS OF KIDNEY
	016.00 - TUBERCULOSIS OF KIDNEY UNSPECIFIED EXAMINATION
	016.01 - TUBERCULOSIS OF KIDNEY BACTERIOLOGICAL OR HISTOLOGICAL EXAMINATION NOT DONE
	016.02 - TUBERCULOSIS OF KIDNEY BACTERIOLOGICAL OR HISTOLOGICAL EXAMINATION RESULTS UNKNOWN (AT PRESENT)
	016.03 - TUBERCULOSIS OF KIDNEY TUBERCLE BACILLI FOUND (IN SPUTUM) BY MICROS
	016.04 - TUBERCULOSIS OF KIDNEY TUBERCLE BACILLI NOT FOUND (IN SPUTUM) BY MICROS BUT FOUND BY BACTERIAL CULTURE
	016.05 - TUBERCULOSIS OF KIDNEY TUBERCLE BACILLI NOT FOUND BY BACTERIOLOGICAL EXAMINATION BUT TUBERCULOSIS CONFIRMED HISTOLOGICALLY
	016.06 - TUBERCULOSIS OF KIDNEY TUBERCLE BACILLI NOT FOUND BY BACTERIOLOGICAL OR HISTOLOGICAL EXAMINATION BUT TUBERCULOSIS CONFIRMED BY OTHER METHODS (INOCULATION OF ANIMALS)
	016.1 - TUBERCULOSIS OF BLADDER
	016.10 - TUBERCULOSIS OF BLADDER UNSPECIFIED EXAMINATION
	016.11 - TUBERCULOSIS OF BLADDER BACTERIOLOGICAL OR HISTOLOGICAL EXAMINATION NOT DONE
	016.12 - TUBERCULOSIS OF BLADDER BACTERIOLOGICAL OR HISTOLOGICAL EXAMINATION RESULTS UNKNOWN (AT PRESENT)
	016.13 - TUBERCULOSIS OF BLADDER TUBERCLE BACILLI FOUND (IN SPUTUM) BY MICROS
	016.14 - TUBERCULOSIS OF BLADDER TUBERCLE BACILLI NOT FOUND (IN SPUTUM) BY MICROS BUT FOUND BY BACTERIAL CULTURE
	016.15 - TUBERCULOSIS OF BLADDER TUBERCLE BACILLI NOT FOUND BY BACTERIOLOGICAL EXAMINATION BUT TUBERCULOSIS CONFIRMED HISTOLOGICALLY
	016.16 - TUBERCULOSIS OF BLADDER TUBERCLE BACILLI NOT FOUND BY BACTERIOLOGICAL OR HISTOLOGICAL EXAMINATION BUT TUBERCULOSIS CONFIRMED BY OTHER METHODS (INOCULATION OF ANIMALS)
	016.2 - TUBERCULOSIS OF URETER
	016.20 - TUBERCULOSIS OF URETER UNSPECIFIED EXAMINATION
	016.21 - TUBERCULOSIS OF URETER BACTERIOLOGICAL OR HISTOLOGICAL EXAMINATION NOT DONE
	016.22 - TUBERCULOSIS OF URETER BACTERIOLOGICAL OR HISTOLOGICAL EXAMINATION RESULTS UNKNOWN (AT PRESENT)
	016.23 - TUBERCULOSIS OF URETER TUBERCLE BACILLI FOUND (IN SPUTUM) BY MICROS
	016.24 - TUBERCULOSIS OF URETER TUBERCLE BACILLI NOT FOUND (IN SPUTUM) BY MICROS BUT FOUND BY BACTERIAL CULTURE
	016.25 - TUBERCULOSIS OF URETER TUBERCLE BACILLI NOT FOUND BY BACTERIOLOGICAL EXAMINATION BUT TUBERCULOSIS CONFIRMED HISTOLOGICALLY
	016.26 - TUBERCULOSIS OF URETER TUBERCLE BACILLI NOT FOUND BY BACTERIOLOGICAL OR HISTOLOGICAL EXAMINATION BUT TUBERCULOSIS CONFIRMED BY OTHER METHODS (INOCULATION OF ANIMALS)
	016.3 - TUBERCULOSIS OF OTHER URINARY ORGANS
	016.30 - TUBERCULOSIS OF OTHER URINARY ORGANS UNSPECIFIED EXAMINATION
	016.31 - TUBERCULOSIS OF OTHER URINARY ORGANS BACTERIOLOGICAL OR HISTOLOGICAL EXAMINATION NOT DONE
	016.32 - TUBERCULOSIS OF OTHER URINARY ORGANS BACTERIOLOGICAL OR HISTOLOGICAL EXAMINATION RESULTS UNKNOWN (AT PRESENT)
	016.33 - TUBERCULOSIS OF OTHER URINARY ORGANS TUBERCLE BACILLI FOUND (IN SPUTUM) BY MICROS
	016.34 - TUBERCULOSIS OF OTHER URINARY ORGANS TUBERCLE BACILLI NOT FOUND (IN SPUTUM) BY MICROS BUT FOUND BY BACTERIAL CULTURE
	016.35 - TUBERCULOSIS OF OTHER URINARY ORGANS TUBERCLE BACILLI NOT FOUND BY BACTERIOLOGICAL EXAMINATION BUT TUBERCULOSIS CONFIRMED HISTOLOGICALLY
	016.36 - TUBERCULOSIS OF OTHER URINARY ORGANS TUBERCLE BACILLI NOT FOUND BY BACTERIOLOGICAL OR HISTOLOGICAL EXAMINATION BUT TUBERCULOSIS CONFIRMED BY OTHER METHODS (INOCULATION OF ANIMALS)
	016.4 - TUBERCULOSIS OF EPIDIDYMIS
	016.40 - TUBERCULOSIS OF EPIDIDYMIS UNSPECIFIED EXAMINATION
	016.41 - TUBERCULOSIS OF EPIDIDYMIS BACTERIOLOGICAL OR HISTOLOGICAL EXAMINATION NOT DONE
	016.42 - TUBERCULOSIS OF EPIDIDYMIS BACTERIOLOGICAL OR HISTOLOGICAL EXAMINATION RESULTS UNKNOWN (AT PRESENT)
	016.43 - TUBERCULOSIS OF EPIDIDYMIS TUBERCLE BACILLI FOUND (IN SPUTUM) BY MICROS
	016.44 - TUBERCULOSIS OF EPIDIDYMIS TUBERCLE BACILLI NOT FOUND (IN SPUTUM) BY MICROS BUT FOUND BY BACTERIAL CULTURE
	016.45 - TUBERCULOSIS OF EPIDIDYMIS TUBERCLE BACILLI NOT FOUND BY BACTERIOLOGICAL EXAMINATION BUT TUBERCULOSIS CONFIRMED HISTOLOGICALLY
	016.46 - TUBERCULOSIS OF EPIDIDYMIS TUBERCLE BACILLI NOT FOUND BY BACTERIOLOGICAL OR HISTOLOGICAL EXAMINATION BUT TUBERCULOSIS CONFIRMED BY OTHER METHODS (INOCULATION OF ANIMALS)
	016.5 - TUBERCULOSIS OF OTHER MALE GENITAL ORGANS
	016.50 - TUBERCULOSIS OF OTHER MALE GENITAL ORGANS UNSPECIFIED EXAMINATION
	016.51 - TUBERCULOSIS OF OTHER MALE GENITAL ORGANS BACTERIOLOGICAL OR HISTOLOGICAL EXAMINATION NOT DONE
	016.52 - TUBERCULOSIS OF OTHER MALE GENITAL ORGANS BACTERIOLOGICAL OR HISTOLOGICAL EXAMINATION RESULTS UNKNOWN (AT PRESENT)
	016.53 - TUBERCULOSIS OF OTHER MALE GENITAL ORGANS TUBERCLE BACILLI FOUND (IN SPUTUM) BY MICROS
	016.54 - TUBERCULOSIS OF OTHER MALE GENITAL ORGANS TUBERCLE BACILLI NOT FOUND (IN SPUTUM) BY MICROS BUT FOUND BY BACTERIAL CULTURE
	016.55 - TUBERCULOSIS OF OTHER MALE GENITAL ORGANS TUBERCLE BACILLI NOT FOUND BY BACTERIOLOGICAL EXAMINATION BUT TUBERCULOSIS CONFIRMED HISTOLOGICALLY
	016.56 - TUBERCULOSIS OF OTHER MALE GENITAL ORGANS TUBERCLE BACILLI NOT FOUND BY BACTERIOLOGICAL OR HISTOLOGICAL EXAMINATION BUT TUBERCULOSIS CONFIRMED BY OTHER METHODS (INOCULATION OF ANIMALS)
	016.6 - TUBERCULOUS OOPHORITIS AND SALPINGITIS
	016.60 - TUBERCULOUS OOPHORITIS AND SALPINGITIS UNSPECIFIED EXAMINATION
	016.61 - TUBERCULOUS OOPHORITIS AND SALPINGITIS BACTERIOLOGICAL OR HISTOLOGICAL EXAMINATION NOT DONE
	016.62 - TUBERCULOUS OOPHORITIS AND SALPINGITIS BACTERIOLOGICAL OR HISTOLOGICAL EXAMINATION RESULTS UNKNOWN (AT PRESENT)
	016.63 - TUBERCULOUS OOPHORITIS AND SALPINGITIS TUBERCLE BACILLI FOUND (IN SPUTUM) BY MICROS
	016.64 - TUBERCULOUS OOPHORITIS AND SALPINGITIS TUBERCLE BACILLI NOT FOUND (IN SPUTUM) BY MICROS BUT FOUND BY BACTERIAL CULTURE
	016.65 - TUBERCULOUS OOPHORITIS AND SALPINGITIS TUBERCLE BACILLI NOT FOUND BY BACTERIOLOGICAL EXAMINATION BUT TUBERCULOSIS CONFIRMED HISTOLOGICALLY
	016.66 - TUBERCULOUS OOPHORITIS AND SALPINGITIS TUBERCLE BACILLI NOT FOUND BY BACTERIOLOGICAL OR HISTOLOGICAL EXAMINATION BUT TUBERCULOSIS CONFIRMED BY OTHER METHODS (INOCULATION OF ANIMALS)
	016.7 - TUBERCULOSIS OF OTHER FEMALE GENITAL ORGANS
	016.70 - TUBERCULOSIS OF OTHER FEMALE GENITAL ORGANS UNSPECIFIED EXAMINATION
	016.71 - TUBERCULOSIS OF OTHER FEMALE GENITAL ORGANS BACTERIOLOGICAL OR HISTOLOGICAL EXAMINATION NOT DONE
	016.72 - TUBERCULOSIS OF OTHER FEMALE GENITAL ORGANS BACTERIOLOGICAL OR HISTOLOGICAL EXAMINATION RESULTS UNKNOWN (AT PRESENT)
	016.73 - TUBERCULOSIS OF OTHER FEMALE GENITAL ORGANS TUBERCLE BACILLI FOUND (IN SPUTUM) BY MICROS
	016.74 - TUBERCULOSIS OF OTHER FEMALE GENITAL ORGANS TUBERCLE BACILLI NOT FOUND (IN SPUTUM) BY MICROS BUT FOUND BY BACTERIAL CULTURE
	016.75 - TUBERCULOSIS OF OTHER FEMALE GENITAL ORGANS TUBERCLE BACILLI NOT FOUND BY BACTERIOLOGICAL EXAMINATION BUT TUBERCULOSIS CONFIRMED HISTOLOGICALLY
	016.76 - TUBERCULOSIS OF OTHER FEMALE GENITAL ORGANS TUBERCLE BACILLI NOT FOUND BY BACTERIOLOGICAL OR HISTOLOGICAL EXAMINATION BUT TUBERCULOSIS CONFIRMED BY OTHER METHODS (INOCULATION OF ANIMALS)
	016.9 - GENITOURINARY TUBERCULOSIS UNSPECIFIED
	016.90 - UNSPECIFIED GENITOURINARY TUBERCULOSIS UNSPECIFIED EXAMINATION
	016.91 - UNSPECIFIED GENITOURINARY TUBERCULOSIS BACTERIOLOGICAL OR HISTOLOGICAL EXAMINATION NOT DONE
	016.92 - UNSPECIFIED GENITOURINARY TUBERCULOSIS BACTERIOLOGICAL OR HISTOLOGICAL EXAMINATION RESULTS UNKNOWN (AT PRESENT)
	016.93 - UNSPECIFIED GENITOURINARY TUBERCULOSIS TUBERCLE BACILLI FOUND (IN SPUTUM) BY MICROS
	016.94 - UNSPECIFIED GENITOURINARY TUBERCULOSIS TUBERCLE BACILLI NOT FOUND (IN SPUTUM) BY MICROS BUT FOUND BY BACTERIAL CULTURE
	016.95 - UNSPECIFIED GENITOURINARY TUBERCULOSIS TUBERCLE BACILLI NOT FOUND BY BACTERIOLOGICAL EXAMINATION BUT TUBERCULOSIS CONFIRMED HISTOLOGICALLY
	016.96 - UNSPECIFIED GENITOURINARY TUBERCULOSIS TUBERCLE BACILLI NOT FOUND BY BACTERIOLOGICAL OR HISTOLOGICAL EXAMINATION BUT TUBERCULOSIS CONFIRMED BY OTHER METHODS (INOCULATION OF ANIMALS)
	017 - TUBERCULOSIS OF OTHER ORGANS
	017.0 - TUBERCULOSIS OF SKIN AND SUBCUTANEOUS CELLULAR TISSUE
	017.00 - TUBERCULOSIS OF SKIN AND SUBCUTANEOUS CELLULAR TISSUE UNSPECIFIED EXAMINATION
	017.01 - TUBERCULOSIS OF SKIN AND SUBCUTANEOUS CELLULAR TISSUE BACTERIOLOGICAL OR HISTOLOGICAL EXAMINATION NOT DONE
	017.02 - TUBERCULOSIS OF SKIN AND SUBCUTANEOUS CELLULAR TISSUE BACTERIOLOGICAL OR HISTOLOGICAL EXAMINATION RESULTS UNKNOWN (AT PRESENT)
	017.03 - TUBERCULOSIS OF SKIN AND SUBCUTANEOUS CELLULAR TISSUE TUBERCLE BACILLI FOUND (IN SPUTUM) BY MICROS
	017.04 - TUBERCULOSIS OF SKIN AND SUBCUTANEOUS CELLULAR TISSUE TUBERCLE BACILLI NOT FOUND (IN SPUTUM) BY MICROS BUT FOUND BY BACTERIAL CULTURE
	017.05 - TUBERCULOSIS OF SKIN AND SUBCUTANEOUS CELLULAR TISSUE TUBERCLE BACILLI NOT FOUND BY BACTERIOLOGICAL EXAMINATION BUT TUBERCULOSIS CONFIRMED HISTOLOGICALLY
	017.06 - TUBERCULOSIS OF SKIN AND SUBCUTANEOUS CELLULAR TISSUE TUBERCLE BACILLI NOT FOUND BY BACTERIOLOGICAL OR HISTOLOGICAL EXAMINATION BUT TUBERCULOSIS CONFIRMED BY OTHER METHODS (INOCULATION OF ANIMALS)
	017.1 - ERYTHEMA NODOSUM WITH HYPERSENSITIVITY REACTION IN TUBERCULOSIS
	017.10 - ERYTHEMA NODOSUM WITH HYPERSENSITIVITY REACTION IN TUBERCULOSIS UNSPECIFIED EXAMINATION
	017.11 - ERYTHEMA NODOSUM WITH HYPERSENSITIVITY REACTION IN TUBERCULOSIS BACTERIOLOGICAL OR HISTOLOGICAL EXAMINATION NOT DONE
	017.12 - ERYTHEMA NODOSUM WITH HYPERSENSITIVITY REACTION IN TUBERCULOSIS BACTERIOLOGICAL OR HISTOLOGICAL EXAMINATION RESULTS UNKNOWN (AT PRESENT)
	017.13 - ERYTHEMA NODOSUM WITH HYPERSENSITIVITY REACTION IN TUBERCULOSIS TUBERCLE BACILLI FOUND (IN SPUTUM) BY MICROS
	017.14 - ERYTHEMA NODOSUM WITH HYPERSENSITIVITY REACTION IN TUBERCULOSIS TUBERCLE BACILLI NOT FOUND (IN SPUTUM) BY MICROS BUT FOUND BY BACTERIAL CULTURE
	017.15 - ERYTHEMA NODOSUM WITH HYPERSENSITIVITY REACTION IN TUBERCULOSIS TUBERCLE BACILLI NOT FOUND BY BACTERIOLOGICAL EXAMINATION BUT TUBERCULOSIS CONFIRMED HISTOLOGICALLY
	017.16 - ERYTHEMA NODOSUM WITH HYPERSENSITIVITY REACTION IN TUBERCULOSIS TUBERCLE BACILLI NOT FOUND BY BACTERIOLOGICAL OR HISTOLOGICAL EXAMINATION BUT TUBERCULOSIS CONFIRMED BY OTHER METHODS (INOCULATION OF ANIMALS)
	017.2 - TUBERCULOSIS OF PERIPHERAL LYMPH NODES
	017.20 - TUBERCULOSIS OF PERIPHERAL LYMPH NODES UNSPECIFIED EXAMINATION
	017.21 - TUBERCULOSIS OF PERIPHERAL LYMPH NODES BACTERIOLOGICAL OR HISTOLOGICAL EXAMINATION NOT DONE
	017.22 - TUBERCULOSIS OF PERIPHERAL LYMPH NODES BACTERIOLOGICAL OR HISTOLOGICAL EXAMINATION RESULTS UNKNOWN (AT PRESENT)
	017.23 - TUBERCULOSIS OF PERIPHERAL LYMPH NODES TUBERCLE BACILLI FOUND (IN SPUTUM) BY MICROS
	017.24 - TUBERCULOSIS OF PERIPHERAL LYMPH NODES TUBERCLE BACILLI NOT FOUND (IN SPUTUM) BY MICROS BUT FOUND BY BACTERIAL CULTURE
	017.25 - TUBERCULOSIS OF PERIPHERAL LYMPH NODES TUBERCLE BACILLI NOT FOUND BY BACTERIOLOGICAL EXAMINATION BUT TUBERCULOSIS CONFIRMED HISTOLOGICALLY
	017.26 - TUBERCULOSIS OF PERIPHERAL LYMPH NODES TUBERCLE BACILLI NOT FOUND BY BACTERIOLOGICAL OR HISTOLOGICAL EXAMINATION BUT TUBERCULOSIS CONFIRMED BY OTHER METHODS (INOCULATION OF ANIMALS)
	017.3 - TUBERCULOSIS OF EYE
	017.30 - TUBERCULOSIS OF EYE UNSPECIFIED EXAMINATION
	017.31 - TUBERCULOSIS OF EYE BACTERIOLOGICAL OR HISTOLOGICAL EXAMINATION NOT DONE
	017.32 - TUBERCULOSIS OF EYE BACTERIOLOGICAL OR HISTOLOGICAL EXAMINATION RESULTS UNKNOWN (AT PRESENT)
	017.33 - TUBERCULOSIS OF EYE TUBERCLE BACILLI FOUND (IN SPUTUM) BY MICROS
	017.34 - TUBERCULOSIS OF EYE TUBERCLE BACILLI NOT FOUND (IN SPUTUM) BY MICROS BUT FOUND BY BACTERIAL CULTURE
	017.35 - TUBERCULOSIS OF EYE TUBERCLE BACILLI NOT FOUND BY BACTERIOLOGICAL EXAMINATION BUT TUBERCULOSIS CONFIRMED HISTOLOGICALLY
	017.36 - TUBERCULOSIS OF EYE TUBERCLE BACILLI NOT FOUND BY BACTERIOLOGICAL OR HISTOLOGICAL EXAMINATION BUT TUBERCULOSIS CONFIRMED BY OTHER METHODS (INOCULATION OF ANIMALS)
	017.4 - TUBERCULOSIS OF EAR
	017.40 - TUBERCULOSIS OF EAR UNSPECIFIED EXAMINATION
	017.41 - TUBERCULOSIS OF EAR BACTERIOLOGICAL OR HISTOLOGICAL EXAMINATION NOT DONE
	017.42 - TUBERCULOSIS OF EAR BACTERIOLOGICAL OR HISTOLOGICAL EXAMINATION RESULTS UNKNOWN (AT PRESENT)
	017.43 - TUBERCULOSIS OF EAR TUBERCLE BACILLI FOUND (IN SPUTUM) BY MICROS
	017.44 - TUBERCULOSIS OF EAR TUBERCLE BACILLI NOT FOUND (IN SPUTUM) BY MICROS BUT FOUND BY BACTERIAL CULTURE
	017.45 - TUBERCULOSIS OF EAR TUBERCLE BACILLI NOT FOUND BY BACTERIOLOGICAL EXAMINATION BUT TUBERCULOSIS CONFIRMED HISTOLOGICALLY
	017.46 - TUBERCULOSIS OF EAR TUBERCLE BACILLI NOT FOUND BY BACTERIOLOGICAL OR HISTOLOGICAL EXAMINATION BUT TUBERCULOSIS CONFIRMED BY OTHER METHODS (INOCULATION OF ANIMALS)
	017.5 - TUBERCULOSIS OF THYROID GLAND
	017.50 - TUBERCULOSIS OF THYROID GLAND UNSPECIFIED ORIGIN
	017.51 - TUBERCULOSIS OF THYROID GLAND BACTERIOLOGICAL OR HISTOLOGICAL EXAMINATION NOT DONE
	017.52 - TUBERCULOSIS OF THYROID GLAND BACTERIOLOGICAL OR HISTOLOGICAL EXAMINATION RESULTS UNKNOWN (AT PRESENT)
	017.53 - TUBERCULOSIS OF THYROID GLAND TUBERCLE BACILLI FOUND (IN SPUTUM) BY MICROS
	017.54 - TUBERCULOSIS OF THYROID GLAND TUBERCLE BACILLI NOT FOUND (IN SPUTUM) BY MICROS BUT FOUND BY BACTERIAL CULTURE
	017.55 - TUBERCULOSIS OF THYROID GLAND TUBERCLE BACILLI NOT FOUND BY BACTERIOLOGICAL EXAMINATION BUT TUBERCULOSIS CONFIRMED HISTOLOGICALLY
	017.56 - TUBERCULOSIS OF THYROID GLAND TUBERCLE BACILLI NOT FOUND BY BACTERIOLOGICAL OR HISTOLOGICAL EXAMINATION BUT TUBERCULOSIS CONFIRMED BY OTHER METHODS (INOCULATION OF ANIMALS)
	017.6 - TUBERCULOSIS OF ADRENAL GLANDS
	017.60 - TUBERCULOSIS OF ADRENAL GLANDS UNSPECIFIED EXAMINATION
	017.61 - TUBERCULOSIS OF ADRENAL GLANDS BACTERIOLOGICAL OR HISTOLOGICAL EXAMINATION NOT DONE
	017.62 - TUBERCULOSIS OF ADRENAL GLANDS BACTERIOLOGICAL OR HISTOLOGICAL EXAMINATION RESULTS UNKNOWN (AT PRESENT)
	017.63 - TUBERCULOSIS OF ADRENAL GLANDS TUBERCLE BACILLI FOUND (IN SPUTUM) BY MICROS
	017.64 - TUBERCULOSIS OF ADRENAL GLANDS TUBERCLE BACILLI NOT FOUND (IN SPUTUM) BY MICROS BUT FOUND BY BACTERIAL CULTURE
	017.65 - TUBERCULOSIS OF ADRENAL GLANDS TUBERCLE BACILLI NOT FOUND BY BACTERIOLOGICAL EXAMINATION BUT TUBERCULOSIS CONFIRMED HISTOLOGICALLY
	017.66 - TUBERCULOSIS OF ADRENAL GLANDS TUBERCLE BACILLI NOT FOUND BY BACTERIOLOGICAL OR HISTOLOGICAL EXAMINATION BUT TUBERCULOSIS CONFIRMED BY OTHER METHODS (INOCULATION OF ANIMALS)
	017.7 - TUBERCULOSIS OF SPLEEN
	017.70 - TUBERCULOSIS OF SPLEEN UNSPECIFIED EXAMINATION
	017.71 - TUBERCULOSIS OF SPLEEN BACTERIOLOGICAL OR HISTOLOGICAL EXAMINATION NOT DONE
	017.72 - TUBERCULOSIS OF SPLEEN BACTERIOLOGICAL OR HISTOLOGICAL EXAMINATION RESULTS UNKNOWN (AT PRESENT)
	017.73 - TUBERCULOSIS OF SPLEEN TUBERCLE BACILLI FOUND (IN SPUTUM) BY MICROS
	017.74 - TUBERCULOSIS OF SPLEEN TUBERCLE BACILLI NOT FOUND (IN SPUTUM) BY MICROS BUT FOUND BY BACTERIAL CULTURE
	017.75 - TUBERCULOSIS OF SPLEEN TUBERCLE BACILLI NOT FOUND BY BACTERIOLOGICAL EXAMINATION BUT TUBERCULOSIS CONFIRMED HISTOLOGICALLY
	017.76 - TUBERCULOSIS OF SPLEEN TUBERCLE BACILLI NOT FOUND BY BACTERIOLOGICAL OR HISTOLOGICAL EXAMINATION BUT TUBERCULOSIS CONFIRMED BY OTHER METHODS (INOCULATION OF ANIMALS)
	017.8 - TUBERCULOSIS OF ESOPHAGUS
	017.80 - TUBERCULOSIS OF ESOPHAGUS UNSPECIFIED EXAMINATION
	017.81 - TUBERCULOSIS OF ESOPHAGUS BACTERIOLOGICAL OR HISTOLOGICAL EXAMINATION NOT DONE
	017.82 - TUBERCULOSIS OF ESOPHAGUS BACTERIOLOGICAL OR HISTOLOGICAL EXAMINATION RESULTS UNKNOWN (AT PRESENT)
	017.83 - TUBERCULOSIS OF ESOPHAGUS TUBERCLE BACILLI FOUND (IN SPUTUM) BY MICROS
	017.84 - TUBERCULOSIS OF ESOPHAGUS TUBERCLE BACILLI NOT FOUND (IN SPUTUM) BY MICROS BUT FOUND BY BACTERIAL CULTURE
	017.85 - TUBERCULOSIS OF ESOPHAGUS TUBERCLE BACILLI NOT FOUND BY BACTERIOLOGICAL EXAMINATION BUT TUBERCULOSIS CONFIRMED HISTOLOGICALLY
	017.86 - TUBERCULOSIS OF ESOPHAGUS TUBERCLE BACILLI NOT FOUND BY BACTERIOLOGICAL OR HISTOLOGICAL EXAMINATION BUT TUBERCULOSIS CONFIRMED BY OTHER METHODS (INOCULATION OF ANIMALS)
	017.9 - TUBERCULOSIS OF OTHER SPECIFIED ORGANS
	017.90 - TUBERCULOSIS OF OTHER SPECIFIED ORGANS UNSPECIFIED EXAMINATION
	017.91 - TUBERCULOSIS OF OTHER SPECIFIED ORGANS BACTERIOLOGICAL OR HISTOLOGICAL EXAMINATION NOT DONE
	017.92 - TUBERCULOSIS OF OTHER SPECIFIED ORGANS BACTERIOLOGICAL OR HISTOLOGICAL EXAMINATION RESULTS UNKNOWN (AT PRESENT)
	017.93 - TUBERCULOSIS OF OTHER SPECIFIED ORGANS TUBERCLE BACILLI FOUND (IN SPUTUM) BY MICROS
	017.94 - TUBERCULOSIS OF OTHER SPECIFIED ORGANS TUBERCLE BACILLI NOT FOUND (IN SPUTUM) BY MICROS BUT FOUND BY BACTERIAL CULTURE
	017.95 - TUBERCULOSIS OF OTHER SPECIFIED ORGANS TUBERCLE BACILLI NOT FOUND BY BACTERIOLOGICAL EXAMINATION BUT TUBERCULOSIS CONFIRMED HISTOLOGICALLY
	017.96 - TUBERCULOSIS OF OTHER SPECIFIED ORGANS TUBERCLE BACILLI NOT FOUND BY BACTERIOLOGICAL OR HISTOLOGICAL EXAMINATION BUT TUBERCULOSIS CONFIRMED BY OTHER METHODS (INOCULATION OF ANIMALS)
	018 - MILIARY TUBERCULOSIS
	018.0 - ACUTE MILIARY TUBERCULOSIS
	018.00 - ACUTE MILIARY TUBERCULOSIS UNSPECIFIED EXAMINATION
	018.01 - ACUTE MILIARY TUBERCULOSIS BACTERIOLOGICAL OR HISTOLOGICAL EXAMINATION NOT DONE
	018.02 - ACUTE MILIARY TUBERCULOSIS BACTERIOLOGICAL OR HISTOLOGICAL EXAMINATION RESULTS UNKNOWN (AT PRESENT)
	018.03 - ACUTE MILIARY TUBERCULOSIS TUBERCLE BACILLI FOUND (IN SPUTUM) BY MICROS
	018.04 - ACUTE MILIARY TUBERCULOSIS TUBERCLE BACILLI NOT FOUND (IN SPUTUM) BY MICROS BUT FOUND BY BACTERIAL CULTURE
	018.05 - ACUTE MILIARY TUBERCULOSIS TUBERCLE BACILLI NOT FOUND BY BACTERIOLOGICAL EXAMINATION BUT TUBERCULOSIS CONFIRMED HISTOLOGICALLY
	018.06 - ACUTE MILIARY TUBERCULOSIS TUBERCLE BACILLI NOT FOUND BY BACTERIOLOGICAL OR HISTOLOGICAL EXAMINATION BUT TUBERCULOSIS CONFIRMED BY OTHER METHODS (INOCULATION OF ANIMALS)
	018.8 - OTHER SPECIFIED MILIARY TUBERCULOSIS
	018.80 - OTHER SPECIFIED MILIARY TUBERCULOSIS UNSPECIFIED EXAMINATION
	018.81 - OTHER SPECIFIED MILIARY TUBERCULOSIS BACTERIOLOGICAL OR HISTOLOGICAL EXAMINATION NOT DONE
	018.82 - OTHER SPECIFIED MILIARY TUBERCULOSIS BACTERIOLOGICAL OR HISTOLOGICAL EXAMINATION RESULTS UNKNOWN (AT PRESENT)
	018.83 - OTHER SPECIFIED MILIARY TUBERCULOSIS TUBERCLE BACILLI FOUND (IN SPUTUM) BY MICROS
	018.84 - OTHER SPECIFIED MILIARY TUBERCULOSIS TUBERCLE BACILLI NOT FOUND (IN SPUTUM) BY MICROS BUT FOUND BY BACTERIAL CULTURE
	018.85 - OTHER SPECIFIED MILIARY TUBERCULOSIS TUBERCLE BACILLI NOT FOUND BY BACTERIOLOGICAL EXAMINATION BUT TUBERCULOSIS CONFIRMED HISTOLOGICALLY
	018.86 - OTHER SPECIFIED MILIARY TUBERCULOSIS TUBERCLE BACILLI NOT FOUND BY BACTERIOLOGICAL OR HISTOLOGICAL EXAMINATION BUT TUBERCULOSIS CONFIRMED BY OTHER METHODS (INOCULATION OF ANIMALS)
	018.9 - UNSPECIFIED MILIARY TUBERCULOSIS
	018.90 - UNSPECIFIED MILIARY TUBERCULOSIS UNSPECIFIED EXAMINATION
	018.91 - UNSPECIFIED MILIARY TUBERCULOSIS BACTERIOLOGICAL OR HISTOLOGICAL EXAMINATION NOT DONE
	018.92 - UNSPECIFIED MILIARY TUBERCULOSIS BACTERIOLOGICAL OR HISTOLOGICAL EXAMINATION RESULTS UNKNOWN (AT PRESENT)
	018.93 - UNSPECIFIED MILIARY TUBERCULOSIS TUBERCLE BACILLI FOUND (IN SPUTUM) BY MICROS
	018.94 - UNSPECIFIED MILIARY TUBERCULOSIS TUBERCLE BACILLI NOT FOUND (IN SPUTUM) BY MICROS BUT FOUND BY BACTERIAL CULTURE
	018.95 - UNSPECIFIED MILIARY TUBERCULOSIS TUBERCLE BACILLI NOT FOUND BY BACTERIOLOGICAL EXAMINATION BUT TUBERCULOSIS CONFIRMED HISTOLOGICALLY
	018.96 - UNSPECIFIED MILIARY TUBERCULOSIS TUBERCLE BACILLI NOT FOUND BY BACTERIOLOGICAL OR HISTOLOGICAL EXAMINATION BUT TUBERCULOSIS CONFIRMED BY OTHER METHODS (INOCULATION OF ANIMALS)
	021 - TULAREMIA
	021.0 - ULCEROGLANDULAR TULAREMIA
	021.1 - ENTERIC TULAREMIA
	021.2 - PULMONARY TULAREMIA
	021.3 - OCULOGLANDULAR TULAREMIA
	021.8 - OTHER SPECIFIED TULAREMIA
	021.9 - UNSPECIFIED TULAREMIA
	027.0 - LISTERIOSIS
	031 - DISEASES DUE TO OTHER MYCOBACTERIA
	031.0 - PULMONARY DISEASES DUE TO OTHER MYCOBACTERIA
	031.1 - CUTANEOUS DISEASES DUE TO OTHER MYCOBACTERIA
	031.2 - DISSEMINATED MYCOBACTERIUM
	031.8 - OTHER SPECIFIED MYCOBACTERIAL DISEASES
	031.9 - UNSPECIFIED DISEASES DUE TO MYCOBACTERIA
	032.81 - CONJUNCTIVAL DIPHTHERIA
	033 - WHOOPING COUGH
	033.0 - WHOOPING COUGH DUE TO BORDETELLA PERTUSSIS (B. PERTUSSIS)
	033.1 - WHOOPING COUGH DUE TO BORDETELLA PARAPERTUSSIS (B. PARAPERTUSSIS)
	033.8 - WHOOPING COUGH DUE TO OTHER SPECIFIED ORGANISM
	033.9 - WHOOPING COUGH UNSPECIFIED ORGANISM
	034 - STREPTOCOCCAL SORE THROAT AND SCARLET FEVER
	034.0 - STREPTOCOCCAL SORE THROAT
	034.1 - SCARLET FEVER
	035 - ERYSIPELAS
	036.0 - MENINGOCOCCAL MENINGITIS
	036.1 - MENINGOCOCCAL ENCEPHALITIS
	036.42 - MENINGOCOCCAL ENDOCARDITIS
	038 - SEPTICEMIA
	038.0 - STREPTOCOCCAL SEPTICEMIA
	038.1 - STAPHYLOCOCCAL SEPTICEMIA
	038.10 - STAPHYLOCOCCAL SEPTICEMIA UNSPECIFIED
	038.11 - METHICILLIN SUSCEPTIBLE STAPHYLOCOCCUS AUREUS SEPTICEMIA
	038.12 - METHICILLIN RESISTANT STAPHYLOCOCCUS AUREUS SEPTICEMIA
	038.19 - OTHER STAPHYLOCOCCAL SEPTICEMIA
	038.2 - PNEUMOCOCCAL SEPTICEMIA
	038.3 - SEPTICEMIA DUE TO ANAEROBES
	038.4 - SEPTICEMIA DUE TO OTHER GRAM-NEGATIVE ORGANISMS
	038.40 - SEPTICEMIA DUE TO GRAM-NEGATIVE ORGANISM UNSPECIFIED
	038.41 - SEPTICEMIA DUE TO HEMOPHILUS INFLUENZAE (H. INFLUENZAE)
	038.42 - SEPTICEMIA DUE TO ESCHERICHIA COLI (E. COLI)
	038.43 - SEPTICEMIA DUE TO PSEUDOMONAS
	038.44 - SEPTICEMIA DUE TO SERRATIA
	038.49 - OTHER SEPTICEMIA DUE TO GRAM-NEGATIVE ORGANISMS
	038.8 - OTHER SPECIFIED SEPTICEMIAS
	038.9 - UNSPECIFIED SEPTICEMIA
	039 - ACTINOMYCOTIC INFECTIONS
	039.0 - CUTANEOUS ACTINOMYCOTIC INFECTION
	039.1 - PULMONARY ACTINOMYCOTIC INFECTION
	039.2 - ABDOMINAL ACTINOMYCOTIC INFECTION
	039.3 - CERVICOFACIAL ACTINOMYCOTIC INFECTION
	039.4 - MADURA FOOT ACTINOMYCOTIC INFECTION
	039.8 - ACTINOMYCOTIC INFECTION OF OTHER SPECIFIED SITES
	039.9 - ACTINOMYCOTIC INFECTION OF UNSPECIFIED SITE
	040 - OTHER BACTERIAL DISEASES
	040.0 - GAS GANGRENE
	040.1 - RHINOSCLEROMA
	040.2 - WHIPPLE'S DISEASE
	040.3 - NECROBACILLOSIS
	040.4 - OTHER SPECIFIED BOTULISM
	040.41 - INFANT BOTULISM
	040.42 - WOUND BOTULISM
	040.8 - OTHER SPECIFIED BACTERIAL DISEASES
	040.81 - TROPICAL PYOMYOSITIS
	040.82 - TOXIC SHOCK SYNDROME
	040.89 - OTHER SPECIFIED BACTERIAL DISEASES
	041 - BACTERIAL INFECTION IN CONDITIONS CLASSIFIED ELSEWHERE AND OF UNSPECIFIED SITE
	041.0 - STREPTOCOCCUS INFECTION IN CONDITIONS CLASSIFIED ELSEWHERE AND OF UNSPECIFIED SITE
	041.00 - STREPTOCOCCUS INFECTION IN CONDITIONS CLASSIFIED ELSEWHERE AND OF UNSPECIFIED SITE STREPTOCOCCUS UNSPECIFIED
	041.01 - STREPTOCOCCUS INFECTION IN CONDITIONS CLASSIFIED ELSEWHERE AND OF UNSPECIFIED SITE STREPTOCOCCUS GROUP A
	041.02 - STREPTOCOCCUS INFECTION IN CONDITIONS CLASSIFIED ELSEWHERE AND OF UNSPECIFIED SITE STREPTOCOCCUS GROUP B
	041.03 - STREPTOCOCCUS INFECTION IN CONDITIONS CLASSIFIED ELSEWHERE AND OF UNSPECIFIED SITE STREPTOCOCCUS GROUP C
	041.04 - STREPTOCOCCUS INFECTION IN CONDITIONS CLASSIFIED ELSEWHERE AND OF UNSPECIFIED SITE STREPTOCOCCUS GROUP D [ENTEROCOCCUS]
	041.05 - STREPTOCOCCUS INFECTION IN CONDITIONS CLASSIFIED ELSEWHERE AND OF UNSPECIFIED SITE STREPTOCOCCUS GROUP G
	041.09 - STREPTOCOCCUS INFECTION IN CONDITIONS CLASSIFIED ELSEWHERE AND OF UNSPECIFIED SITE OTHER STREPTOCOCCUS
	041.1 - STAPHYLOCOCCUS INFECTION IN CONDITIONS CLASSIFIED ELSEWHERE AND OF UNSPECIFIED SITE
	041.10 - STAPHYLOCOCCUS INFECTION IN CONDITIONS CLASSIFIED ELSEWHERE AND OF UNSPECIFIED SITE STAPHYLOCOCCUS UNSPECIFIED
	041.11 - METHICILLIN SUSCEPTIBLE STAPHYLOCOCCUS INFECTION IN CONDITIONS CLASSIFIED ELSEWHERE AND OF UNSPECIFIED SITE STAPHYLOCOCCUS AUREUS
	041.12 - METHICILLIN RESISTANT STAPHYLOCOCCUS INFECTION IN CONDITIONS CLASSIFIED ELSEWHERE AND OF UNSPECIFIED SITE STAPHYLOCOCCUS AUREUS
	041.19 - STAPHYLOCOCCUS INFECTION IN CONDITIONS CLASSIFIED ELSEWHERE AND OF UNSPECIFIED SITE OTHER STAPHYLOCOCCUS
	041.2 - PNEUMOCOCCUS INFECTION IN CONDITIONS CLASSIFIED ELSEWHERE AND OF UNSPECIFIED SITE
	041.3 - KLEBSIELLA PNEUMONIAE INFECTION IN CONDITIONS CLASSIFIED ELSEWHERE AND OF UNSPECIFIED SITE
	041.4 - ESCHERICHIA COLI [E. COLI] INFECTION IN CONDITIONS CLASSIFIED ELSEWHERE AND OF UNSPECIFIED SITE
	041.41 - SHIGA TOXIN-PRODUCING ESCHERICHIA COLI [E. COLI] (STEC) O157
	041.42 - OTHER SHIGA TOXIN-PRODUCING ESCHERICHIA COLI [E. COLI] (STEC)
	041.43 - SHIGA TOXIN-PRODUCING ESCHERICHIA COLI [E. COLI] (STEC) UNSPECIFIED
	041.49 - OTHER AND UNSPECIFIED ESCHERICHIA COLI [E. COLI]
	041.5 - HEMOPHILUS INFLUENZAE (H. INFLUENZAE) INFECTION IN CONDITIONS CLASSIFIED ELSEWHERE AND OF UNSPECIFIED SITE
	041.6 - PROTEUS (MIRABILIS) (MORGANII) INFECTION IN CONDITIONS CLASSIFIED ELSEWHERE AND OF UNSPECIFIED SITE
	041.7 - PSEUDOMONAS INFECTION IN CONDITIONS CLASSIFIED ELSEWHERE AND OF UNSPECIFIED SITE
	041.8 - OTHER SPECIFIED BACTERIAL INFECTIONS IN CONDITIONS CLASSIFIED ELSEWHERE AND OF UNSPECIFIED SITE
	041.81 - OTHER SPECIFIED BACTERIAL INFECTIONS IN CONDITIONS CLASSIFIED ELSEWHERE AND OF UNSPECIFIED SITE MYCOPLASMA
	041.82 - OTHER SPECIFIED BACTERIAL INFECTIONS IN CONDITIONS CLASSIFIED ELSEWHERE AND OF UNSPECIFIED SITE BACTEROIDES FRAGILIS
	041.83 - OTHER SPECIFIED BACTERIAL INFECTIONS IN CONDITIONS CLASSIFIED ELSEWHERE AND OF UNSPECIFIED SITE CLOSTRIDIUM PERFRINGENS
	041.84 - OTHER SPECIFIED BACTERIAL INFECTIONS IN CONDITIONS CLASSIFIED ELSEWHERE AND OF UNSPECIFIED SITE OTHER ANAEROBES
	041.85 - OTHER SPECIFIED BACTERIAL INFECTIONS IN CONDITIONS CLASSIFIED ELSEWHERE AND OF UNSPECIFIED SITE OTHER GRAM-NEGATIVE ORGANISMS
	041.86 - HELICOBACTER PYLORI [H. PYLORI] INFECTION
	041.89 - OTHER SPECIFIED BACTERIAL INFECTIONS IN CONDITIONS CLASSIFIED ELSEWHERE AND OF UNSPECIFIED SITE OTHER SPECIFIED BACTERIA
	041.9 - BACTERIAL INFECTION UNSPECIFIED IN CONDITIONS CLASSIFIED ELSEWHERE AND OF UNSPECIFIED SITE
	046.3 - PROGRESSIVE MULTIFOCAL LEUKOENCEPHALOPATHY
	049.0 - NON-ARTHROPOD BORNE LYMPHOCYTIC CHORIOMENINGITIS
	053 - HERPES ZOSTER
	053.0 - HERPES ZOSTER WITH MENINGITIS
	053.1 - HERPES ZOSTER WITH OTHER NERVOUS SYSTEM COMPLICATIONS
	053.10 - HERPES ZOSTER WITH UNSPECIFIED NERVOUS SYSTEM COMPLICATION
	053.11 - GENICULATE HERPES ZOSTER
	053.12 - POSTHERPETIC TRIGEMINAL NEURALGIA
	053.13 - POSTHERPETIC POLYNEUROPATHY
	053.14 - HERPES ZOSTER MYELITIS
	053.19 - HERPES ZOSTER WITH OTHER NERVOUS SYSTEM COMPLICATIONS
	053.2 - HERPES ZOSTER WITH OPHTHALMIC COMPLICATIONS
	053.20 - HERPES ZOSTER DERMATITIS OF EYELID
	053.21 - HERPES ZOSTER KERATOCONJUNCTIVITIS
	053.22 - HERPES ZOSTER IRIDOCYCLITIS
	053.29 - HERPES ZOSTER WITH OTHER OPHTHALMIC COMPLICATIONS
	053.7 - HERPES ZOSTER WITH OTHER SPECIFIED COMPLICATIONS
	053.71 - OTITIS EXTERNA DUE TO HERPES ZOSTER
	053.79 - HERPES ZOSTER WITH OTHER SPECIFIED COMPLICATIONS
	053.8 - HERPES ZOSTER WITH UNSPECIFIED COMPLICATION
	053.9 - HERPES ZOSTER WITHOUT COMPLICATION
	056.71 - ARTHRITIS DUE TO RUBELLA
	062 - MOSQUITO-BORNE VIRAL ENCEPHALITIS
	062.0 - JAPANESE ENCEPHALITIS
	062.1 - WESTERN EQUINE ENCEPHALITIS
	062.2 - EASTERN EQUINE ENCEPHALITIS
	062.3 - ST. LOUIS ENCEPHALITIS
	062.4 - AUSTRALIAN ENCEPHALITIS
	062.5 - CALIFORNIA VIRUS ENCEPHALITIS
	062.8 - OTHER SPECIFIED MOSQUITO-BORNE VIRAL ENCEPHALITIS
	062.9 - MOSQUITO-BORNE VIRAL ENCEPHALITIS UNSPECIFIED
	063 - TICK-BORNE VIRAL ENCEPHALITIS
	063.0 - RUSSIAN SPRING-SUMMER (TAIGA) ENCEPHALITIS
	063.1 - LOUPING ILL TICK VIRAL ENCEPHALITIS
	063.2 - CENTRAL EUROPEAN ENCEPHALITIS
	063.8 - OTHER SPECIFIED TICK-BORNE VIRAL ENCEPHALITIS
	063.9 - TICK-BORNE VIRAL ENCEPHALITIS UNSPECIFIED
	064 - VIRAL ENCEPHALITIS TRANSMITTED BY OTHER AND UNSPECIFIED ARTHROPODS
	066.4 - WEST NILE FEVER
	066.40 - WEST NILE FEVER UNSPECIFIED
	066.41 - WEST NILE FEVER WITH ENCEPHALITIS
	066.42 - WEST NILE FEVER WITH OTHER NEUROLOGIC MANIFESTATION
	066.49 - WEST NILE FEVER WITH OTHER COMPLICATIONS
	090.3 - SYPHILITIC INTERSTITIAL KERATITIS
	091.81 - ACUTE SYPHILITIC MENINGITIS (SECONDARY)
	093.2 - SYPHILITIC ENDOCARDITIS
	093.20 - SYPHILITIC ENDOCARDITIS OF VALVE UNSPECIFIED
	093.21 - SYPHILITIC ENDOCARDITIS OF MITRAL VALVE
	093.22 - SYPHILITIC ENDOCARDITIS OF AORTIC VALVE
	093.23 - SYPHILITIC ENDOCARDITIS OF TRICUSPID VALVE
	093.24 - SYPHILITIC ENDOCARDITIS OF PULMONARY VALVE
	094.2 - SYPHILITIC MENINGITIS
	094.81 - SYPHILITIC ENCEPHALITIS
	095.2 - SYPHILITIC PERITONITIS
	098.12 - GONOCOCCAL PROSTATITIS (ACUTE)
	098.32 - GONOCOCCAL PROSTATITIS CHRONIC
	098.5 - GONOCOCCAL INFECTION OF JOINT
	098.50 - GONOCOCCAL ARTHRITIS
	098.51 - GONOCOCCAL SYNOVITIS AND TENOSYNOVITIS
	098.52 - GONOCOCCAL BURSITIS
	098.53 - GONOCOCCAL SPONDYLITIS
	098.59 - OTHER GONOCOCCAL INFECTION OF JOINT
	098.82 - GONOCOCCAL MENINGITIS
	098.84 - GONOCOCCAL ENDOCARDITIS
	100 - LEPTOSPIROSIS
	100.0 - LEPTOSPIROSIS ICTEROHEMORRHAGICA
	100.8 - OTHER SPECIFIED LEPTOSPIRAL INFECTIONS
	100.81 - LEPTOSPIRAL MENINGITIS (ASEPTIC)
	100.89 - OTHER SPECIFIED LEPTOSPIRAL INFECTIONS
	100.9 - LEPTOSPIROSIS UNSPECIFIED
	114 - COCCIDIOIDOMYCOSIS
	114.0 - PRIMARY COCCIDIOIDOMYCOSIS (PULMONARY)
	114.1 - PRIMARY EXTRAPULMONARY COCCIDIOIDOMYCOSIS
	114.2 - COCCIDIOIDAL MENINGITIS
	114.3 - OTHER FORMS OF PROGRESSIVE COCCIDIOIDOMYCOSIS
	114.4 - CHRONIC PULMONARY COCCIDIOIDOMYCOSIS
	114.5 - PULMONARY COCCIDIOIDOMYCOSIS UNSPECIFIED
	114.9 - COCCIDIOIDOMYCOSIS UNSPECIFIED
	115 - HISTOPLASMOSIS
	115.0 - INFECTION BY HISTOPLASMA CAPSULATUM
	115.00 - INFECTION BY HISTOPLASMA CAPSULATUM WITHOUT MANIFESTATION
	115.01 - HISTOPLASMA CAPSULATUM MENINGITIS
	115.02 - HISTOPLASMA CAPSULATUM RETINITIS
	115.03 - HISTOPLASMA CAPSULATUM PERICARDITIS
	115.04 - HISTOPLASMA CAPSULATUM ENDOCARDITIS
	115.05 - HISTOPLASMA CAPSULATUM PNEUMONIA
	115.09 - INFECTION BY HISTOPLASMA CAPSULATUM WITH OTHER MANIFESTATION
	115.1 - INFECTION BY HISTOPLASMA DUBOISII
	115.10 - INFECTION BY HISTOPLASMA DUBOISII WITHOUT MANIFESTATION
	115.11 - HISTOPLASMA DUBOISII MENINGITIS
	115.12 - HISTOPLASMA DUBOISII RETINITIS
	115.13 - HISTOPLASMA DUBOISII PERICARDITIS
	115.14 - HISTOPLASMA DUBOISII ENDOCARDITIS
	115.15 - HISTOPLASMA DUBOISII PNEUMONIA
	115.19 - INFECTION BY HISTOPLASMA DUBOISII WITH OTHER MANIFESTATION
	115.9 - HISTOPLASMOSIS UNSPECIFIED
	115.90 - HISTOPLASMOSIS UNSPECIFIED WITHOUT MANIFESTATION
	115.91 - HISTOPLASMOSIS MENINGITIS UNSPECIFIED
	115.92 - HISTOPLASMOSIS RETINITIS UNSPECIFIED
	115.93 - HISTOPLASMOSIS PERICARDITIS UNSPECIFIED
	115.94 - HISTOPLASMOSIS ENDOCARDITIS
	115.95 - HISTOPLASMOSIS PNEUMONIA UNSPECIFIED
	115.99 - HISTOPLASMOSIS UNSPECIFIED WITH OTHER MANIFESTATION
	116 - BLASTOMYCOTIC INFECTION
	116.0 - BLASTOMYCOSIS
	116.1 - PARACOCCIDIOIDOMYCOSIS
	116.2 - LOBOMYCOSIS
	117.3 - ASPERGILLOSIS
	117.5 - CRYPTOCOCCOSIS
	130 - TOXOPLASMOSIS
	130.0 - MENINGOENCEPHALITIS DUE TO TOXOPLASMOSIS
	130.1 - CONJUNCTIVITIS DUE TO TOXOPLASMOSIS
	130.2 - CHORIORETINITIS DUE TO TOXOPLASMOSIS
	130.3 - MYOCARDITIS DUE TO TOXOPLASMOSIS
	130.4 - PNEUMONITIS DUE TO TOXOPLASMOSIS
	130.5 - HEPATITIS DUE TO TOXOPLASMOSIS
	130.7 - TOXOPLASMOSIS OF OTHER SPECIFIED SITES
	130.8 - MULTISYSTEMIC DISSEMINATED TOXOPLASMOSIS
	130.9 - TOXOPLASMOSIS UNSPECIFIED
	136.3 - PNEUMOCYSTOSIS
	320 - BACTERIAL MENINGITIS
	320.0 - HEMOPHILUS MENINGITIS
	320.1 - PNEUMOCOCCAL MENINGITIS
	320.2 - STREPTOCOCCAL MENINGITIS
	320.3 - STAPHYLOCOCCAL MENINGITIS
	320.7 - MENINGITIS IN OTHER BACTERIAL DISEASES CLASSIFIED ELSEWHERE
	320.8 - MENINGITIS DUE TO OTHER SPECIFIED BACTERIA
	320.81 - ANAEROBIC MENINGITIS
	320.82 - MENINGITIS DUE TO GRAM-NEGATIVE BACTERIA NOT ELSEWHERE CLASSIFIED
	320.89 - MENINGITIS DUE TO OTHER SPECIFIED BACTERIA
	320.9 - MENINGITIS DUE TO UNSPECIFIED BACTERIUM
	321.0 - CRYPTOCOCCAL MENINGITIS
	323 - ENCEPHALITIS MYELITIS AND ENCEPHALOMYELITIS
	323.0 - ENCEPHALITIS MYELITIS AND ENCEPHALOMYELITIS IN VIRAL DISEASES CLASSIFIED ELSEWHERE
	323.01 - ENCEPHALITIS AND ENCEPHALOMYELITIS IN VIRAL DISEASES CLASSIFIED ELSEWHERE
	323.02 - MYELITIS IN VIRAL DISEASES CLASSIFIED ELSEWHERE
	323.1 - ENCEPHALITIS MYELITIS AND ENCEPHALOMYELITIS IN RICKETTSIAL DISEASES CLASSIFIED ELSEWHERE
	323.2 - ENCEPHALITIS MYELITIS AND ENCEPHALOMYELITIS IN PROTOZOAL DISEASES CLASSIFIED ELSEWHERE
	323.4 - OTHER ENCEPHALITIS MYELITIS AND ENCEPHALOMYELITIS DUE TO OTHER INFECTIONS CLASSIFIED ELSEWHERE
	323.41 - OTHER ENCEPHALITIS AND ENCEPHALOMYELITIS DUE TO OTHER INFECTIONS CLASSIFIED ELSEWHERE
	323.42 - OTHER MYELITIS DUE TO OTHER INFECTIONS CLASSIFIED ELSEWHERE
	323.5 - ENCEPHALITIS MYELITIS AND ENCEPHALOMYELITIS FOLLOWING IMMUNIZATION PROCEDURES
	323.51 - ENCEPHALITIS AND ENCEPHALOMYELITIS FOLLOWING IMMUNIZATION PROCEDURES
	323.52 - MYELITIS FOLLOWING IMMUNIZATION PROCEDURES
	323.6 - POSTINFECTIOUS ENCEPHALITIS MYELITIS AND ENCEPHALOMYELITIS
	323.61 - INFECTIOUS ACUTE DISSEMINATED ENCEPHALOMYELITIS (ADEM)
	323.62 - OTHER POSTINFECTIOUS ENCEPHALITIS AND ENCEPHALOMYELITIS
	323.63 - POSTINFECTIOUS MYELITIS
	323.7 - TOXIC ENCEPHALITIS MYELITIS AND ENCEPHALOMYELITIS
	323.71 - TOXIC ENCEPHALITIS AND ENCEPHALOMYELITIS
	323.72 - TOXIC MYELITIS
	323.8 - OTHER CAUSES OF ENCEPHALITIS MYELITIS AND ENCEPHALOMYELITIS
	323.81 - OTHER CAUSES OF ENCEPHALITIS AND ENCEPHALOMYELITIS
	323.82 - OTHER CAUSES OF MYELITIS
	323.9 - UNSPECIFIED CAUSES OF ENCEPHALITIS MYELITIS AND ENCEPHALOMYELITIS
	324 - INTRACRANIAL AND INTRASPINAL ABSCESS
	324.0 - INTRACRANIAL ABSCESS
	324.1 - INTRASPINAL ABSCESS
	324.9 - INTRACRANIAL AND INTRASPINAL ABSCESS OF UNSPECIFIED SITE
	360.01 - ACUTE ENDOPHTHALMITIS
	360.02 - PANOPHTHALMITIS
	360.03 - CHRONIC ENDOPHTHALMITIS
	360.04 - VITREOUS ABSCESS
	372.0 - ACUTE CONJUNCTIVITIS
	372.00 - ACUTE CONJUNCTIVITIS UNSPECIFIED
	372.01 - SEROUS CONJUNCTIVITIS EXCEPT VIRAL
	372.02 - ACUTE FOLLICULAR CONJUNCTIVITIS
	372.03 - OTHER MUCOPURULENT CONJUNCTIVITIS
	372.04 - PSEUDOMEMBRANOUS CONJUNCTIVITIS
	372.05 - ACUTE ATOPIC CONJUNCTIVITIS
	372.06 - ACUTE CHEMICAL CONJUNCTIVITIS
	376.01 - ORBITAL CELLULITIS
	376.03 - ORBITAL OSTEOMYELITIS
	381.5 - EUSTACHIAN SALPINGITIS
	381.50 - EUSTACHIAN SALPINGITIS UNSPECIFIED
	381.51 - ACUTE EUSTACHIAN SALPINGITIS
	381.52 - CHRONIC EUSTACHIAN SALPINGITIS
	382 - SUPPURATIVE AND UNSPECIFIED OTITIS MEDIA
	382.0 - ACUTE SUPPURATIVE OTITIS MEDIA
	382.00 - ACUTE SUPPURATIVE OTITIS MEDIA WITHOUT SPONTANEOUS RUPTURE OF EARDRUM
	382.01 - ACUTE SUPPURATIVE OTITIS MEDIA WITH SPONTANEOUS RUPTURE OF EARDRUM
	382.02 - ACUTE SUPPURATIVE OTITIS MEDIA IN DISEASES CLASSIFIED ELSEWHERE
	382.1 - CHRONIC TUBOTYMPANIC SUPPURATIVE OTITIS MEDIA
	382.2 - CHRONIC ATTICOANTRAL SUPPURATIVE OTITIS MEDIA
	382.3 - UNSPECIFIED CHRONIC SUPPURATIVE OTITIS MEDIA
	382.4 - UNSPECIFIED SUPPURATIVE OTITIS MEDIA
	382.9 - UNSPECIFIED OTITIS MEDIA
	383.0 - ACUTE MASTOIDITIS
	383.00 - ACUTE MASTOIDITIS WITHOUT COMPLICATIONS
	383.01 - SUBPERIOSTEAL ABSCESS OF MASTOID
	383.02 - ACUTE MASTOIDITIS WITH OTHER COMPLICATIONS
	383.1 - CHRONIC MASTOIDITIS
	383.9 - UNSPECIFIED MASTOIDITIS
	421 - ACUTE AND SUBACUTE ENDOCARDITIS
	421.0 - ACUTE AND SUBACUTE BACTERIAL ENDOCARDITIS
	421.1 - ACUTE AND SUBACUTE INFECTIVE ENDOCARDITIS IN DISEASES CLASSIFIED ELSEWHERE
	421.9 - ACUTE ENDOCARDITIS UNSPECIFIED
	422.92 - SEPTIC MYOCARDITIS
	461 - ACUTE SINUSITIS
	461.0 - ACUTE MAXILLARY SINUSITIS
	461.1 - ACUTE FRONTAL SINUSITIS
	461.2 - ACUTE ETHMOIDAL SINUSITIS
	461.3 - ACUTE SPHENOIDAL SINUSITIS
	461.8 - OTHER ACUTE SINUSITIS
	461.9 - ACUTE SINUSITIS UNSPECIFIED
	462 - ACUTE PHARYNGITIS
	463 - ACUTE TONSILLITIS
	464.0 - ACUTE LARYNGITIS
	464.00 - ACUTE LARYNGITIS WITHOUT OBSTRUCTION
	464.01 - ACUTE LARYNGITIS WITH OBSTRUCTION
	465 - ACUTE UPPER RESPIRATORY INFECTIONS OF MULTIPLE OR UNSPECIFIED SITES
	465.0 - ACUTE LARYNGOPHARYNGITIS
	465.8 - ACUTE UPPER RESPIRATORY INFECTIONS OF OTHER MULTIPLE SITES
	465.9 - ACUTE UPPER RESPIRATORY INFECTIONS OF UNSPECIFIED SITE
	466 - ACUTE BRONCHITIS AND BRONCHIOLITIS
	466.0 - ACUTE BRONCHITIS
	466.1 - ACUTE BRONCHIOLITIS
	466.11 - ACUTE BRONCHIOLITIS DUE TO RESPIRATORY SYNCYTIAL VIRUS (RSV)
	466.19 - ACUTE BRONCIOLITIS DUE TO OTHER INFECTIOUS ORGANISMS
	472 - CHRONIC PHARYNGITIS AND NASOPHARYNGITIS
	472.0 - CHRONIC RHINITIS
	472.1 - CHRONIC PHARYNGITIS
	472.2 - CHRONIC NASOPHARYNGITIS
	473 - CHRONIC SINUSITIS
	473.0 - CHRONIC MAXILLARY SINUSITIS
	473.1 - CHRONIC FRONTAL SINUSITIS
	473.2 - CHRONIC ETHMOIDAL SINUSITIS
	473.3 - CHRONIC SPHENOIDAL SINUSITIS
	473.8 - OTHER CHRONIC SINUSITIS
	473.9 - UNSPECIFIED SINUSITIS (CHRONIC)
	475 - PERITONSILLAR ABSCESS
	478.21 - CELLULITIS OF PHARYNX OR NASOPHARYNX
	478.22 - PARAPHARYNGEAL ABSCESS
	478.24 - RETROPHARYNGEAL ABSCESS
	481 - PNEUMOCOCCAL PNEUMONIA [STREPTOCOCCUS PNEUMONIAE PNEUMONIA]
	482 - OTHER BACTERIAL PNEUMONIA
	482.0 - PNEUMONIA DUE TO KLEBSIELLA PNEUMONIAE
	482.1 - PNEUMONIA DUE TO PSEUDOMONAS
	482.2 - PNEUMONIA DUE TO HEMOPHILUS INFLUENZAE (H. INFLUENZAE)
	482.3 - PNEUMONIA DUE TO STREPTOCOCCUS
	482.30 - PNEUMONIA DUE TO STREPTOCOCCUS UNSPECIFIED
	482.31 - PNEUMONIA DUE TO STREPTOCOCCUS GROUP A
	482.32 - PNEUMONIA DUE TO STREPTOCOCCUS GROUP B
	482.39 - PNEUMONIA DUE TO OTHER STREPTOCOCCUS
	482.4 - PNEUMONIA DUE TO STAPHYLOCOCCUS
	482.40 - PNEUMONIA DUE TO STAPHYLOCOCCUS UNSPECIFIED
	482.41 - METHICILLIN SUSCEPTIBLE PNEUMONIA DUE TO STAPHYLOCOCCUS AUREUS
	482.42 - METHICILLIN RESISTANT PNEUMONIA DUE TO STAPHYLOCOCCUS AUREUS
	482.49 - OTHER STAPHYLOCOCCUS PNEUMONIA
	482.8 - PNEUMONIA DUE TO OTHER SPECIFIED BACTERIA
	482.81 - PNEUMONIA DUE TO ANAEROBES
	482.82 - PNEUMONIA DUE TO ESCHERICHIA COLI [E.COLI]
	482.83 - PNEUMONIA DUE TO OTHER GRAM-NEGATIVE BACTERIA
	482.84 - PNEUMONIA DUE TO LEGIONNAIRES' DISEASE
	482.89 - PNEUMONIA DUE TO OTHER SPECIFIED BACTERIA
	482.9 - BACTERIAL PNEUMONIA UNSPECIFIED
	483 - PNEUMONIA DUE TO OTHER SPECIFIED ORGANISM
	483.0 - PNEUMONIA DUE TO MYCOPLASMA PNEUMONIAE
	483.1 - PNEUMONIA DUE TO CHLAMYDIA
	483.8 - PNEUMONIA DUE TO OTHER SPECIFIED ORGANISM
	484.3 - PNEUMONIA IN WHOOPING COUGH
	484.5 - PNEUMONIA IN ANTHRAX
	484.7 - PNEUMONIA IN OTHER SYSTEMIC MYCOSES
	485 - BRONCHOPNEUMONIA ORGANISM UNSPECIFIED
	486 - PNEUMONIA ORGANISM UNSPECIFIED
	510 - EMPYEMA
	510.0 - EMPYEMA WITH FISTULA
	510.9 - EMPYEMA WITHOUT FISTULA
	513 - ABSCESS OF LUNG AND MEDIASTINUM
	513.0 - ABSCESS OF LUNG
	513.1 - ABSCESS OF MEDIASTINUM
	526.4 - INFLAMMATORY CONDITIONS OF JAW
	528.3 - CELLULITIS AND ABSCESS OF ORAL SOFT TISSUES
	540 - ACUTE APPENDICITIS
	540.0 - ACUTE APPENDICITIS WITH GENERALIZED PERITONITIS
	540.1 - ACUTE APPENDICITIS WITH PERITONEAL ABSCESS
	540.9 - ACUTE APPENDICITIS WITHOUT PERITONITIS
	566 - ABSCESS OF ANAL AND RECTAL REGIONS
	567 - PERITONITIS AND RETROPERITONEAL INFECTIONS
	567.0 - PERITONITIS IN INFECTIOUS DISEASES CLASSIFIED ELSEWHERE
	567.1 - PNEUMOCOCCAL PERITONITIS
	567.2 - OTHER SUPPURATIVE PERITONITIS
	567.21 - PERITONITIS (ACUTE) GENERALIZED
	567.22 - PERITONEAL ABSCESS
	567.23 - SPONTANEOUS BACTERIAL PERITONITIS
	567.29 - OTHER SUPPURATIVE PERITONITIS
	567.3 - RETROPERITONEAL INFECTIONS
	567.31 - PSOAS MUSCLE ABSCESS
	567.38 - OTHER RETROPERITONEAL ABSCESS
	567.39 - OTHER RETROPERITONEAL INFECTIONS
	567.8 - OTHER SPECIFIED PERITONITIS
	567.81 - CHOLEPERITONITIS
	567.82 - SCLEROSING MESENTERITIS
	567.89 - OTHER SPECIFIED PERITONITIS
	567.9 - UNSPECIFIED PERITONITIS
	569.5 - ABSCESS OF INTESTINE
	569.61 - INFECTION OF COLOSTOMY OR ENTEROSTOMY
	572 - LIVER ABSCESS AND SEQUELAE OF CHRONIC LIVER DISEASE
	572.0 - ABSCESS OF LIVER
	572.1 - PORTAL PYEMIA
	572.2 - HEPATIC ENCEPHALOPATHY
	572.3 - PORTAL HYPERTENSION
	572.4 - HEPATORENAL SYNDROME
	572.8 - OTHER SEQUELAE OF CHRONIC LIVER DISEASE
	590.2 - RENAL AND PERINEPHRIC ABSCESS
	597 - URETHRITIS NOT SEXUALLY TRANSMITTED AND URETHRAL SYNDROME
	597.0 - URETHRAL ABSCESS
	597.8 - OTHER URETHRITIS
	597.80 - URETHRITIS UNSPECIFIED
	597.81 - URETHRAL SYNDROME NOT OTHERWISE SPECIFIED
	597.89 - OTHER URETHRITIS
	601.2 - ABSCESS OF PROSTATE
	608.4 - OTHER INFLAMMATORY DISORDERS OF MALE GENITAL ORGANS
	611.0 - INFLAMMATORY DISEASE OF BREAST
	614.3 - ACUTE PARAMETRITIS AND PELVIC CELLULITIS
	614.4 - CHRONIC OR UNSPECIFIED PARAMETRITIS AND PELVIC CELLULITIS
	680 - CARBUNCLE AND FURUNCLE
	680.0 - CARBUNCLE AND FURUNCLE OF FACE
	680.1 - CARBUNCLE AND FURUNCLE OF NECK
	680.2 - CARBUNCLE AND FURUNCLE OF TRUNK
	680.3 - CARBUNCLE AND FURUNCLE OF UPPER ARM AND FOREARM
	680.4 - CARBUNCLE AND FURUNCLE OF HAND
	680.5 - CARBUNCLE AND FURUNCLE OF BUTTOCK
	680.6 - CARBUNCLE AND FURUNCLE OF LEG EXCEPT FOOT
	680.7 - CARBUNCLE AND FURUNCLE OF FOOT
	680.8 - CARBUNCLE AND FURUNCLE OF OTHER SPECIFIED SITES
	680.9 - CARBUNCLE AND FURUNCLE OF UNSPECIFIED SITE
	681 - CELLULITIS AND ABSCESS OF FINGER AND TOE
	681.0 - CELLULITIS AND ABSCESS OF FINGER
	681.00 - UNSPECIFIED CELLULITIS AND ABSCESS OF FINGER
	681.01 - FELON
	681.02 - ONYCHIA AND PARONYCHIA OF FINGER
	681.1 - CELLULITIS AND ABSCESS OF TOE
	681.10 - UNSPECIFIED CELLULITIS AND ABSCESS OF TOE
	681.11 - ONYCHIA AND PARONYCHIA OF TOE
	681.9 - CELLULITIS AND ABSCESS OF UNSPECIFIED DIGIT
	682 - OTHER CELLULITIS AND ABSCESS
	682.0 - CELLULITIS AND ABSCESS OF FACE
	682.1 - CELLULITIS AND ABSCESS OF NECK
	682.2 - CELLULITIS AND ABSCESS OF TRUNK
	682.3 - CELLULITIS AND ABSCESS OF UPPER ARM AND FOREARM
	682.4 - CELLULITIS AND ABSCESS OF HAND EXCEPT FINGERS AND THUMB
	682.5 - CELLULITIS AND ABSCESS OF BUTTOCK
	682.6 - CELLULITIS AND ABSCESS OF LEG EXCEPT FOOT
	682.7 - CELLULITIS AND ABSCESS OF FOOT EXCEPT TOES
	682.8 - CELLULITIS AND ABSCESS OF OTHER SPECIFIED SITES
	682.9 - CELLULITIS AND ABSCESS OF UNSPECIFIED SITES
	684 - IMPETIGO
	686.1 - PYOGENIC GRANULOMA OF SKIN AND SUBCUTANEOUS TISSUE
	686.8 - OTHER SPECIFIED LOCAL INFECTIONS OF SKIN AND SUBCUTANEOUS TISSUE
	686.9 - UNSPECIFIED LOCAL INFECTION OF SKIN AND SUBCUTANEOUS TISSUE
	711.0 - PYOGENIC ARTHRITIS
	711.00 - PYOGENIC ARTHRITIS SITE UNSPECIFIED
	711.01 - PYOGENIC ARTHRITIS INVOLVING SHOULDER REGION
	711.02 - PYOGENIC ARTHRITIS INVOLVING UPPER ARM
	711.03 - PYOGENIC ARTHRITIS INVOLVING FOREARM
	711.04 - PYOGENIC ARTHRITIS INVOLVING HAND
	711.05 - PYOGENIC ARTHRITIS INVOLVING PELVIC REGION AND THIGH
	711.06 - PYOGENIC ARTHRITIS INVOLVING LOWER LEG
	711.07 - PYOGENIC ARTHRITIS INVOLVING ANKLE AND FOOT
	711.08 - PYOGENIC ARTHRITIS INVOLVING OTHER SPECIFIED SITES
	711.09 - PYOGENIC ARTHRITIS INVOLVING MULTIPLE SITES
	711.9 - UNSPECIFIED INFECTIVE ARTHRITIS
	711.90 - UNSPECIFIED INFECTIVE ARTHRITIS SITE UNSPECIFIED
	711.91 - UNSPECIFIED INFECTIVE ARTHRITIS INVOLVING SHOULDER REGION
	711.92 - UNSPECIFIED INFECTIVE ARTHRITIS INVOLVING UPPER ARM
	711.93 - UNSPECIFIED INFECTIVE ARTHRITIS INVOLVING FOREARM
	711.94 - UNSPECIFIED INFECTIVE ARTHRITIS INVOLVING HAND
	711.95 - UNSPECIFIED INFECTIVE ARTHRITIS INVOLVING PELVIC REGION AND THIGH
	711.96 - UNSPECIFIED INFECTIVE ARTHRITIS INVOLVING LOWER LEG
	711.97 - UNSPECIFIED INFECTIVE ARTHRITIS INVOLVING ANKLE AND FOOT
	711.98 - UNSPECIFIED INFECTIVE ARTHRITIS INVOLVING OTHER SPECIFIED SITES
	711.99 - UNSPECIFIED INFECTIVE ARTHRITIS INVOLVING MULTIPLE SITES
	728.86 - NECROTIZING FASCIITIS
	730.0 - ACUTE OSTEOMYELITIS
	730.00 - ACUTE OSTEOMYELITIS SITE UNSPECIFIED
	730.01 - ACUTE OSTEOMYELITIS INVOLVING SHOULDER REGION
	730.02 - ACUTE OSTEOMYELITIS INVOLVING UPPER ARM
	730.03 - ACUTE OSTEOMYELITIS INVOLVING FOREARM
	730.04 - ACUTE OSTEOMYELITIS INVOLVING HAND
	730.05 - ACUTE OSTEOMYELITIS INVOLVING PELVIC REGION AND THIGH
	730.06 - ACUTE OSTEOMYELITIS INVOLVING LOWER LEG
	730.07 - ACUTE OSTEOMYELITIS INVOLVING ANKLE AND FOOT
	730.08 - ACUTE OSTEOMYELITIS INVOLVING OTHER SPECIFIED SITES
	730.09 - ACUTE OSTEOMYELITIS INVOLVING MULTIPLE SITES
	730.1 - CHRONIC OSTEOMYELITIS
	730.10 - CHRONIC OSTEOMYELITIS SITE UNSPECIFIED
	730.11 - CHRONIC OSTEOMYELITIS INVOLVING SHOULDER REGION
	730.12 - CHRONIC OSTEOMYELITIS INVOLVING UPPER ARM
	730.13 - CHRONIC OSTEOMYELITIS INVOLVING FOREARM
	730.14 - CHRONIC OSTEOMYELITIS INVOLVING HAND
	730.15 - CHRONIC OSTEOMYELITIS INVOLVING PELVIC REGION AND THIGH
	730.16 - CHRONIC OSTEOMYELITIS INVOLVING LOWER LEG
	730.17 - CHRONIC OSTEOMYELITIS INVOLVING ANKLE AND FOOT
	730.18 - CHRONIC OSTEOMYELITIS INVOLVING OTHER SPECIFIED SITES
	730.19 - CHRONIC OSTEOMYELITIS INVOLVING MULTIPLE SITES
	730.2 - UNSPECIFIED OSTEOMYELITIS
	730.20 - UNSPECIFIED OSTEOMYELITIS SITE UNSPECIFIED
	730.21 - UNSPECIFIED OSTEOMYELITIS INVOLVING SHOULDER REGION
	730.22 - UNSPECIFIED OSTEOMYELITIS INVOLVING UPPER ARM
	730.23 - UNSPECIFIED OSTEOMYELITIS INVOLVING FOREARM
	730.24 - UNSPECIFIED OSTEOMYELITIS INVOLVING HAND
	730.25 - UNSPECIFIED OSTEOMYELITIS INVOLVING PELVIC REGION AND THIGH
	730.26 - UNSPECIFIED OSTEOMYELITIS INVOLVING LOWER LEG
	730.27 - UNSPECIFIED OSTEOMYELITIS INVOLVING ANKLE AND FOOT
	730.28 - UNSPECIFIED OSTEOMYELITIS INVOLVING OTHER SPECIFIED SITES
	730.29 - UNSPECIFIED OSTEOMYELITIS INVOLVING MULTIPLE SITES
	785.4 - GANGRENE
	790.7 - BACTEREMIA
	958.5 - TRAUMATIC ANURIA
	996.6 - INFECTION AND INFLAMMATORY REACTION DUE TO INTERNAL PROSTHETIC DEVICE IMPLANT AND GRAFT
	996.60 - INFECTION AND INFLAMMATORY REACTION DUE TO UNSPECIFIED DEVICE IMPLANT AND GRAFT
	996.61 - INFECTION AND INFLAMMATORY REACTION DUE TO CARDIAC DEVICE IMPLANT AND GRAFT
	996.62 - INFECTION AND INFLAMMATORY REACTION DUE TO OTHER VASCULAR DEVICE IMPLANT AND GRAFT
	996.63 - INFECTION AND INFLAMMATORY REACTION DUE TO NERVOUS SYSTEM DEVICE IMPLANT AND GRAFT
	996.64 - INFECTION AND INFLAMMATORY REACTION DUE TO INDWELLING URINARY CATHETER
	996.65 - INFECTION AND INFLAMMATORY REACTION DUE TO OTHER GENITOURINARY DEVICE IMPLANT AND GRAFT
	996.66 - INFECTION AND INFLAMMATORY REACTION DUE TO INTERNAL JOINT PROSTHESIS
	996.67 - INFECTION AND INFLAMMATORY REACTION DUE TO OTHER INTERNAL ORTHOPEDIC DEVICE IMPLANT AND GRAFT
	996.68 - INFECTION AND INFLAMMATORY REACTION DUE TO PERITONEAL DIALYSIS CATHETER
	996.69 - INFECTION AND INFLAMMATORY REACTION DUE TO OTHER INTERNAL PROSTHETIC DEVICE IMPLANT AND GRAFT
	998.59 - OTHER POSTOPERATIVE INFECTION
	Short Stay/Long Stay/SNF Indicator Code is not any of:
	N = SNF Stay (Prvdr3 = 5, 6, U, W, Y, or Z)
Intraarticular injection (IRS)
This event measure was defined as occurring when any of the following criteria were met:
	The occurrence of Carrier Claims with the following attributes:
	Line HCPCS Procedure Code (any position) is any of: { "J1094", "J1095", "J1100", "J3300", "J3301", "J3302", "J3303", "J0702", "J0704", "J1020", "J1030", "J1040", "J2920", "J2930" }
	J1094 - INJECTION, DEXAMETHASONE ACETATE, 1 MG
	J1095 - INJECTION, DEXAMETHASONE ACETATE, PER 8 MG
	J1100 - INJECTION, DEXAMETHASONE SODIUM PHOSPHATE, 1MG
	J3300 - INJECTION, TRIAMCINOLONE ACETONIDE, PRESERVATIVE FREE, 1 MG
	J3301 - INJECTION, TRIAMCINOLONE ACETONIDE, NOT OTHERWISE SPECIFIED, 10 MG / INJECTION, TRIAMCINOLONE ACETONIDE, PER 10MG
	J3302 - INJECTION, TRIAMCINOLONE DIACETATE, PER 5MG
	J3303 - INJECTION, TRIAMCINOLONE HEXACETONIDE, PER 5MG
	J0702 - INJECTION, BETAMETHASONE ACETATE 3MG AND BETAMETHASONE SODIUM PHOSPHATE 3MG / INJECTION, BETAMETHASONE ACETATE AND BETAMETHASONE SODIUM PHOSPHATE, PER 3 MG
	J0704 - INJECTION, BETAMETHASONE SODIUM PHOSPHATE, PER 4 MG
	J1020 - INJECTION, METHYLPREDNISOLONE ACETATE, 20 MG
	J1030 - INJECTION, METHYLPREDNISOLONE ACETATE, 40 MG
	J1040 - INJECTION, METHYLPREDNISOLONE ACETATE, 80 MG
	J2920 - INJECTION, METHYLPREDNISOLONE SODIUM SUCCINATE, UP TO 40 MG
	J2930 - INJECTION, METHYLPREDNISOLONE SODIUM SUCCINATE, UP TO 125 MG
	Line HCPCS Procedure Code (any position) is any of: { "20605", "20600", "20610" }
	20605 - Arthrocentesis, aspiration and/or injection, intermediate joint or bursa (eg, temporomandibular, acromioclavicular, wrist, elbow or ankle, olecranon bursa); without ultrasound guidance / Arthrocentesis, aspiration and/or injection; intermediate joint or bursa (eg, temporomandibular, acromioclavicular, wrist, elbow or ankle, olecranon bursa) / Arthrocentesis, aspiration and/or injection; i…
	20600 - Arthrocentesis, aspiration and/or injection, small joint or bursa (eg, fingers, toes); without ultrasound guidance / Arthrocentesis, aspiration and/or injection; small joint or bursa (eg, fingers, toes) / Arthrocentesis, aspiration and/or injection; small joint, bursa or ganglion cyst (eg, fingers, toes)
	20610 - Arthrocentesis, aspiration and/or injection, major joint or bursa (eg, shoulder, hip, knee, subacromial bursa); without ultrasound guidance / Arthrocentesis, aspiration and/or injection; major joint or bursa (eg, shoulder, hip, knee joint, subacromial bursa)
	The occurrence of Outpatient with the following attributes:
	HCPCS Procedure Code (any position) is any of: { "J0702", "J1020", "J1040", "J1094", "J3303", "J3302", "J0704", "J3300", "J2920", "J2930", "J3301", "J1030", "J1095", "J1100" }
	J0702 - INJECTION, BETAMETHASONE ACETATE 3MG AND BETAMETHASONE SODIUM PHOSPHATE 3MG / INJECTION, BETAMETHASONE ACETATE AND BETAMETHASONE SODIUM PHOSPHATE, PER 3 MG
	J1020 - INJECTION, METHYLPREDNISOLONE ACETATE, 20 MG
	J1040 - INJECTION, METHYLPREDNISOLONE ACETATE, 80 MG
	J1094 - INJECTION, DEXAMETHASONE ACETATE, 1 MG
	J3303 - INJECTION, TRIAMCINOLONE HEXACETONIDE, PER 5MG
	J3302 - INJECTION, TRIAMCINOLONE DIACETATE, PER 5MG
	J0704 - INJECTION, BETAMETHASONE SODIUM PHOSPHATE, PER 4 MG
	J3300 - INJECTION, TRIAMCINOLONE ACETONIDE, PRESERVATIVE FREE, 1 MG
	J2920 - INJECTION, METHYLPREDNISOLONE SODIUM SUCCINATE, UP TO 40 MG
	J2930 - INJECTION, METHYLPREDNISOLONE SODIUM SUCCINATE, UP TO 125 MG
	J3301 - INJECTION, TRIAMCINOLONE ACETONIDE, NOT OTHERWISE SPECIFIED, 10 MG / INJECTION, TRIAMCINOLONE ACETONIDE, PER 10MG
	J1030 - INJECTION, METHYLPREDNISOLONE ACETATE, 40 MG
	J1095 - INJECTION, DEXAMETHASONE ACETATE, PER 8 MG
	J1100 - INJECTION, DEXAMETHASONE SODIUM PHOSPHATE, 1MG
	HCPCS Procedure Code (any position) is any of: { "20600", "20605", "20610" }
	20600 - Arthrocentesis, aspiration and/or injection, small joint or bursa (eg, fingers, toes); without ultrasound guidance / Arthrocentesis, aspiration and/or injection; small joint or bursa (eg, fingers, toes) / Arthrocentesis, aspiration and/or injection; small joint, bursa or ganglion cyst (eg, fingers, toes)
	20605 - Arthrocentesis, aspiration and/or injection, intermediate joint or bursa (eg, temporomandibular, acromioclavicular, wrist, elbow or ankle, olecranon bursa); without ultrasound guidance / Arthrocentesis, aspiration and/or injection; intermediate joint or bursa (eg, temporomandibular, acromioclavicular, wrist, elbow or ankle, olecranon bursa) / Arthrocentesis, aspiration and/or injection; i…
	20610 - Arthrocentesis, aspiration and/or injection, major joint or bursa (eg, shoulder, hip, knee, subacromial bursa); without ultrasound guidance / Arthrocentesis, aspiration and/or injection; major joint or bursa (eg, shoulder, hip, knee joint, subacromial bursa)
Lipid Test for Screening (IRS)
This event measure was defined as occurring when any of the following criteria were met:
	The occurrence of Outpatient with the following attributes:
	HCPCS Procedure Code (any position) is any of: { "80061", "82172", "82465", "83701", "83704", "83718", "83721", "84478" }
	80061 - Lipid panel This panel must include the following: Cholesterol, serum, total (82465) Lipoprotein, direct measurement, high density cholesterol (HDL cholesterol) (83718) Triglycerides (84478) / Lipid panel This panel must include the following: Cholesterol, serum, total (82465), Lipoprotein, direct measurement, high density cholesterol (HDL cholesterol) (83718), Triglycerides (84478)
	82172 - Apolipoprotein, each
	82465 - Cholesterol, serum or whole blood, total / Cholesterol, serum, total
	83701 - Lipoprotein, blood; high resolution fractionation and quantitation of lipoproteins including lipoprotein subclasses when performed (eg, electrophoresis, ultracentrifugation)
	83704 - Lipoprotein, blood; quantitation of lipoprotein particle numbers and lipoprotein particle subclasses (eg, by nuclear magnetic resonance spectros)
	83718 - Lipoprotein, direct measurement; high density cholesterol (HDL cholesterol)
	83721 - Lipoprotein, direct measurement; direct measurement, LDL cholesterol / Lipoprotein, direct measurement; LDL cholesterol
	84478 - Triglycerides
	The occurrence of Carrier Claims with the following attributes:
	Line HCPCS Procedure Code (any position) is any of: { "80061", "82172", "82465", "83701", "83704", "83718", "83721", "84478" }
	80061 - Lipid panel This panel must include the following: Cholesterol, serum, total (82465) Lipoprotein, direct measurement, high density cholesterol (HDL cholesterol) (83718) Triglycerides (84478) / Lipid panel This panel must include the following: Cholesterol, serum, total (82465), Lipoprotein, direct measurement, high density cholesterol (HDL cholesterol) (83718), Triglycerides (84478)
	82172 - Apolipoprotein, each
	82465 - Cholesterol, serum or whole blood, total / Cholesterol, serum, total
	83701 - Lipoprotein, blood; high resolution fractionation and quantitation of lipoproteins including lipoprotein subclasses when performed (eg, electrophoresis, ultracentrifugation)
	83704 - Lipoprotein, blood; quantitation of lipoprotein particle numbers and lipoprotein particle subclasses (eg, by nuclear magnetic resonance spectros)
	83718 - Lipoprotein, direct measurement; high density cholesterol (HDL cholesterol)
	83721 - Lipoprotein, direct measurement; direct measurement, LDL cholesterol / Lipoprotein, direct measurement; LDL cholesterol
	84478 - Triglycerides
Long term care (IRS)
This event measure was defined as occurring when any of the following criteria were met:
	The occurrence of MEDPAR with the following attributes:
	Short Stay/Long Stay/SNF Indicator Code is any of:
	L = Long-Stay (All Others)
Loop diuretics
This event measure was defined as occurring when any of the following criteria were met:
	The occurrence of Drug with the following attributes:
	NDC Generic Name is any of: { "ETHACRYNIC ACID", "TORSEMIDE", "BUMETANIDE", "FUROSEMIDE", "FUROSEMIDE IN 0.9 % SODIUM CHLORIDE", "FUROSEMIDE/DEXTROSE 5 % IN WATER" }
	ETHACRYNIC ACID
	TORSEMIDE
	BUMETANIDE
	FUROSEMIDE
	FUROSEMIDE IN 0.9 % SODIUM CHLORIDE
	FUROSEMIDE/DEXTROSE 5 % IN WATER
Male (IRS)
This measure dichotomizes Gender to be true for the following values:
	1 = Male
Malignancy (IRS)
This event measure was defined as occurring when any of the following criteria were met:
	The occurrence of Outpatient with the following attributes:
	ICD-9 Diagnosis Code (any position) is any of: { "140", "140.0", "140.1", "140.3", "140.4", "140.5", "140.6", "140.8", "140.9", "141", "141.0", "141.1", "141.2", "141.3", "141.4", "141.5", "141.6", "141.8", "141.9", "142", "142.0", "142.1", "142.2", "142.8", "142.9", "143", "143.0", "143.1", "143.8", "143.9", "144", "144.0", "144.1", "144.8", "144.9", "145", "145.0", "145.1", "145.2", "145.3", "1…
	140 - MALIGNANT NEOPLASM OF LIP
	140.0 - MALIGNANT NEOPLASM OF UPPER LIP VERMILION BORDER
	140.1 - MALIGNANT NEOPLASM OF LOWER LIP VERMILION BORDER
	140.3 - MALIGNANT NEOPLASM OF UPPER LIP INNER ASPECT
	140.4 - MALIGNANT NEOPLASM OF LOWER LIP INNER ASPECT
	140.5 - MALIGNANT NEOPLASM OF LIP UNSPECIFIED INNER ASPECT
	140.6 - MALIGNANT NEOPLASM OF COMMISSURE OF LIP
	140.8 - MALIGNANT NEOPLASM OF OTHER SITES OF LIP
	140.9 - MALIGNANT NEOPLASM OF LIP UNSPECIFIED VERMILION BORDER
	141 - MALIGNANT NEOPLASM OF TONGUE
	141.0 - MALIGNANT NEOPLASM OF BASE OF TONGUE
	141.1 - MALIGNANT NEOPLASM OF DORSAL SURFACE OF TONGUE
	141.2 - MALIGNANT NEOPLASM OF TIP AND LATERAL BORDER OF TONGUE
	141.3 - MALIGNANT NEOPLASM OF VENTRAL SURFACE OF TONGUE
	141.4 - MALIGNANT NEOPLASM OF ANTERIOR TWO-THIRDS OF TONGUE PART UNSPECIFIED
	141.5 - MALIGNANT NEOPLASM OF JUNCTIONAL ZONE OF TONGUE
	141.6 - MALIGNANT NEOPLASM OF LINGUAL TONSIL
	141.8 - MALIGNANT NEOPLASM OF OTHER SITES OF TONGUE
	141.9 - MALIGNANT NEOPLASM OF TONGUE UNSPECIFIED
	142 - MALIGNANT NEOPLASM OF MAJOR SALIVARY GLANDS
	142.0 - MALIGNANT NEOPLASM OF PAROTID GLAND
	142.1 - MALIGNANT NEOPLASM OF SUBMANDIBULAR GLAND
	142.2 - MALIGNANT NEOPLASM OF SUBLINGUAL GLAND
	142.8 - MALIGNANT NEOPLASM OF OTHER MAJOR SALIVARY GLANDS
	142.9 - MALIGNANT NEOPLASM OF SALIVARY GLAND UNSPECIFIED
	143 - MALIGNANT NEOPLASM OF GUM
	143.0 - MALIGNANT NEOPLASM OF UPPER GUM
	143.1 - MALIGNANT NEOPLASM OF LOWER GUM
	143.8 - MALIGNANT NEOPLASM OF OTHER SITES OF GUM
	143.9 - MALIGNANT NEOPLASM OF GUM UNSPECIFIED
	144 - MALIGNANT NEOPLASM OF FLOOR OF MOUTH
	144.0 - MALIGNANT NEOPLASM OF ANTERIOR PORTION OF FLOOR OF MOUTH
	144.1 - MALIGNANT NEOPLASM OF LATERAL PORTION OF FLOOR OF MOUTH
	144.8 - MALIGNANT NEOPLASM OF OTHER SITES OF FLOOR OF MOUTH
	144.9 - MALIGNANT NEOPLASM OF FLOOR OF MOUTH PART UNSPECIFIED
	145 - MALIGNANT NEOPLASM OF OTHER AND UNSPECIFIED PARTS OF MOUTH
	145.0 - MALIGNANT NEOPLASM OF CHEEK MUCOSA
	145.1 - MALIGNANT NEOPLASM OF VESTIBULE OF MOUTH
	145.2 - MALIGNANT NEOPLASM OF HARD PALATE
	145.3 - MALIGNANT NEOPLASM OF SOFT PALATE
	145.4 - MALIGNANT NEOPLASM OF UVULA
	145.5 - MALIGNANT NEOPLASM OF PALATE UNSPECIFIED
	145.6 - MALIGNANT NEOPLASM OF RETROMOLAR AREA
	145.8 - MALIGNANT NEOPLASM OF OTHER SPECIFIED PARTS OF MOUTH
	145.9 - MALIGNANT NEOPLASM OF MOUTH UNSPECIFIED
	146 - MALIGNANT NEOPLASM OF OROPHARYNX
	146.0 - MALIGNANT NEOPLASM OF TONSIL
	146.1 - MALIGNANT NEOPLASM OF TONSILLAR FOSSA
	146.2 - MALIGNANT NEOPLASM OF TONSILLAR PILLARS (ANTERIOR) (POSTERIOR)
	146.3 - MALIGNANT NEOPLASM OF VALLECULA EPIGLOTTICA
	146.4 - MALIGNANT NEOPLASM OF ANTERIOR ASPECT OF EPIGLOTTIS
	146.5 - MALIGNANT NEOPLASM OF JUNCTIONAL REGION OF OROPHARYNX
	146.6 - MALIGNANT NEOPLASM OF LATERAL WALL OF OROPHARYNX
	146.7 - MALIGNANT NEOPLASM OF POSTERIOR WALL OF OROPHARYNX
	146.8 - MALIGNANT NEOPLASM OF OTHER SPECIFIED SITES OF OROPHARYNX
	146.9 - MALIGNANT NEOPLASM OF OROPHARYNX UNSPECIFIED SITE
	147 - MALIGNANT NEOPLASM OF NASOPHARYNX
	147.0 - MALIGNANT NEOPLASM OF SUPERIOR WALL OF NASOPHARYNX
	147.1 - MALIGNANT NEOPLASM OF POSTERIOR WALL OF NASOPHARYNX
	147.2 - MALIGNANT NEOPLASM OF LATERAL WALL OF NASOPHARYNX
	147.3 - MALIGNANT NEOPLASM OF ANTERIOR WALL OF NASOPHARYNX
	147.8 - MALIGNANT NEOPLASM OF OTHER SPECIFIED SITES OF NASOPHARYNX
	147.9 - MALIGNANT NEOPLASM OF NASOPHARYNX UNSPECIFIED SITE
	148 - MALIGNANT NEOPLASM OF HYPOPHARYNX
	148.0 - MALIGNANT NEOPLASM OF POSTCRICOID REGION OF HYPOPHARYNX
	148.1 - MALIGNANT NEOPLASM OF PYRIFORM SINUS
	148.2 - MALIGNANT NEOPLASM OF ARYEPIGLOTTIC FOLD HYPOPHARYNGEAL ASPECT
	148.3 - MALIGNANT NEOPLASM OF POSTERIOR HYPOPHARYNGEAL WALL
	148.8 - MALIGNANT NEOPLASM OF OTHER SPECIFIED SITES OF HYPOPHARYNX
	148.9 - MALIGNANT NEOPLASM OF HYPOPHARYNX UNSPECIFIED SITE
	149 - MALIGNANT NEOPLASM OF OTHER AND ILL-DEFINED SITES WITHIN THE LIP ORAL CAVITY AND PHARYNX
	149.0 - MALIGNANT NEOPLASM OF PHARYNX UNSPECIFIED
	149.1 - MALIGNANT NEOPLASM OF WALDEYER'S RING
	149.8 - MALIGNANT NEOPLASM OF OTHER SITES WITHIN THE LIP AND ORAL CAVITY
	149.9 - MALIGNANT NEOPLASM OF ILL-DEFINED SITES WITHIN THE LIP AND ORAL CAVITY
	150 - MALIGNANT NEOPLASM OF ESOPHAGUS
	150.0 - MALIGNANT NEOPLASM OF CERVICAL ESOPHAGUS
	150.1 - MALIGNANT NEOPLASM OF THORACIC ESOPHAGUS
	150.2 - MALIGNANT NEOPLASM OF ABDOMINAL ESOPHAGUS
	150.3 - MALIGNANT NEOPLASM OF UPPER THIRD OF ESOPHAGUS
	150.4 - MALIGNANT NEOPLASM OF MIDDLE THIRD OF ESOPHAGUS
	150.5 - MALIGNANT NEOPLASM OF LOWER THIRD OF ESOPHAGUS
	150.8 - MALIGNANT NEOPLASM OF OTHER SPECIFIED PART OF ESOPHAGUS
	150.9 - MALIGNANT NEOPLASM OF ESOPHAGUS UNSPECIFIED SITE
	151 - MALIGNANT NEOPLASM OF STOMACH
	151.0 - MALIGNANT NEOPLASM OF CARDIA
	151.1 - MALIGNANT NEOPLASM OF PYLORUS
	151.2 - MALIGNANT NEOPLASM OF PYLORIC ANTRUM
	151.3 - MALIGNANT NEOPLASM OF FUNDUS OF STOMACH
	151.4 - MALIGNANT NEOPLASM OF BODY OF STOMACH
	151.5 - MALIGNANT NEOPLASM OF LESSER CURVATURE OF STOMACH UNSPECIFIED
	151.6 - MALIGNANT NEOPLASM OF GREATER CURVATURE OF STOMACH UNSPECIFIED
	151.8 - MALIGNANT NEOPLASM OF OTHER SPECIFIED SITES OF STOMACH
	151.9 - MALIGNANT NEOPLASM OF STOMACH UNSPECIFIED SITE
	152 - MALIGNANT NEOPLASM OF SMALL INTESTINE INCLUDING DUODENUM
	152.0 - MALIGNANT NEOPLASM OF DUODENUM
	152.1 - MALIGNANT NEOPLASM OF JEJUNUM
	152.2 - MALIGNANT NEOPLASM OF ILEUM
	152.3 - MALIGNANT NEOPLASM OF MECKEL'S DIVERTICULUM
	152.8 - MALIGNANT NEOPLASM OF OTHER SPECIFIED SITES OF SMALL INTESTINE
	152.9 - MALIGNANT NEOPLASM OF SMALL INTESTINE UNSPECIFIED SITE
	153 - MALIGNANT NEOPLASM OF COLON
	153.0 - MALIGNANT NEOPLASM OF HEPATIC FLEXURE
	153.1 - MALIGNANT NEOPLASM OF TRANSVERSE COLON
	153.2 - MALIGNANT NEOPLASM OF DESCENDING COLON
	153.3 - MALIGNANT NEOPLASM OF SIGMOID COLON
	153.4 - MALIGNANT NEOPLASM OF CECUM
	153.5 - MALIGNANT NEOPLASM OF APPENDIX VERMIFORMIS
	153.6 - MALIGNANT NEOPLASM OF ASCENDING COLON
	153.7 - MALIGNANT NEOPLASM OF SPLENIC FLEXURE
	153.8 - MALIGNANT NEOPLASM OF OTHER SPECIFIED SITES OF LARGE INTESTINE
	153.9 - MALIGNANT NEOPLASM OF COLON UNSPECIFIED SITE
	154 - MALIGNANT NEOPLASM OF RECTUM RECTOSIGMOID JUNCTION AND ANUS
	154.0 - MALIGNANT NEOPLASM OF RECTOSIGMOID JUNCTION
	154.1 - MALIGNANT NEOPLASM OF RECTUM
	154.2 - MALIGNANT NEOPLASM OF ANAL CANAL
	154.3 - MALIGNANT NEOPLASM OF ANUS UNSPECIFIED SITE
	154.8 - MALIGNANT NEOPLASM OF OTHER SITES OF RECTUM RECTOSIGMOID JUNCTION AND ANUS
	155 - MALIGNANT NEOPLASM OF LIVER AND INTRAHEPATIC BILE DUCTS
	155.0 - MALIGNANT NEOPLASM OF LIVER PRIMARY
	155.1 - MALIGNANT NEOPLASM OF INTRAHEPATIC BILE DUCTS
	155.2 - MALIGNANT NEOPLASM OF LIVER NOT SPECIFIED AS PRIMARY OR SECONDARY
	156 - MALIGNANT NEOPLASM OF GALLBLADDER AND EXTRAHEPATIC BILE DUCTS
	156.0 - MALIGNANT NEOPLASM OF GALLBLADDER
	156.1 - MALIGNANT NEOPLASM OF EXTRAHEPATIC BILE DUCTS
	156.2 - MALIGNANT NEOPLASM OF AMPULLA OF VATER
	156.8 - MALIGNANT NEOPLASM OF OTHER SPECIFIED SITES OF GALLBLADDER AND EXTRAHEPATIC BILE DUCTS
	156.9 - MALIGNANT NEOPLASM OF BILIARY TRACT PART UNSPECIFIED SITE
	157 - MALIGNANT NEOPLASM OF PANCREAS
	157.0 - MALIGNANT NEOPLASM OF HEAD OF PANCREAS
	157.1 - MALIGNANT NEOPLASM OF BODY OF PANCREAS
	157.2 - MALIGNANT NEOPLASM OF TAIL OF PANCREAS
	157.3 - MALIGNANT NEOPLASM OF PANCREATIC DUCT
	157.4 - MALIGNANT NEOPLASM OF ISLETS OF LANGERHANS
	157.8 - MALIGNANT NEOPLASM OF OTHER SPECIFIED SITES OF PANCREAS
	157.9 - MALIGNANT NEOPLASM OF PANCREAS PART UNSPECIFIED
	158 - MALIGNANT NEOPLASM OF RETROPERITONEUM AND PERITONEUM
	158.0 - MALIGNANT NEOPLASM OF RETROPERITONEUM
	158.8 - MALIGNANT NEOPLASM OF SPECIFIED PARTS OF PERITONEUM
	158.9 - MALIGNANT NEOPLASM OF PERITONEUM UNSPECIFIED
	159 - MALIGNANT NEOPLASM OF OTHER AND ILL-DEFINED SITES WITHIN THE DIGESTIVE ORGANS AND PERITONEUM
	159.0 - MALIGNANT NEOPLASM OF INTESTINAL TRACT PART UNSPECIFIED
	159.1 - MALIGNANT NEOPLASM OF SPLEEN NOT ELSEWHERE CLASSIFIED
	159.8 - MALIGNANT NEOPLASM OF OTHER SITES OF DIGESTIVE SYSTEM AND INTRA-ABDOMINAL ORGANS
	159.9 - MALIGNANT NEOPLASM OF ILL-DEFINED SITES WITHIN THE DIGESTIVE ORGANS AND PERITONEUM
	160 - MALIGNANT NEOPLASM OF NASAL CAVITIES MIDDLE EAR AND ACCESSORY SINUSES
	160.0 - MALIGNANT NEOPLASM OF NASAL CAVITIES
	160.1 - MALIGNANT NEOPLASM OF AUDITORY TUBE MIDDLE EAR AND MASTOID AIR CELLS
	160.2 - MALIGNANT NEOPLASM OF MAXILLARY SINUS
	160.3 - MALIGNANT NEOPLASM OF ETHMOIDAL SINUS
	160.4 - MALIGNANT NEOPLASM OF FRONTAL SINUS
	160.5 - MALIGNANT NEOPLASM OF SPHENOIDAL SINUS
	160.8 - MALIGNANT NEOPLASM OF OTHER ACCESSORY SINUSES
	160.9 - MALIGNANT NEOPLASM OF ACCESSORY SINUS UNSPECIFIED
	161 - MALIGNANT NEOPLASM OF LARYNX
	161.0 - MALIGNANT NEOPLASM OF GLOTTIS
	161.1 - MALIGNANT NEOPLASM OF SUPRAGLOTTIS
	161.2 - MALIGNANT NEOPLASM OF SUBGLOTTIS
	161.3 - MALIGNANT NEOPLASM OF LARYNGEAL CARTILAGES
	161.8 - MALIGNANT NEOPLASM OF OTHER SPECIFIED SITES OF LARYNX
	161.9 - MALIGNANT NEOPLASM OF LARYNX UNSPECIFIED
	162 - MALIGNANT NEOPLASM OF TRACHEA BRONCHUS AND LUNG
	162.0 - MALIGNANT NEOPLASM OF TRACHEA
	162.2 - MALIGNANT NEOPLASM OF MAIN BRONCHUS
	162.3 - MALIGNANT NEOPLASM OF UPPER LOBE BRONCHUS OR LUNG
	162.4 - MALIGNANT NEOPLASM OF MIDDLE LOBE BRONCHUS OR LUNG
	162.5 - MALIGNANT NEOPLASM OF LOWER LOBE BRONCHUS OR LUNG
	162.8 - MALIGNANT NEOPLASM OF OTHER PARTS OF BRONCHUS OR LUNG
	162.9 - MALIGNANT NEOPLASM OF BRONCHUS AND LUNG UNSPECIFIED
	163 - MALIGNANT NEOPLASM OF PLEURA
	163.0 - MALIGNANT NEOPLASM OF PARIETAL PLEURA
	163.1 - MALIGNANT NEOPLASM OF VISCERAL PLEURA
	163.8 - MALIGNANT NEOPLASM OF OTHER SPECIFIED SITES OF PLEURA
	163.9 - MALIGNANT NEOPLASM OF PLEURA UNSPECIFIED
	164 - MALIGNANT NEOPLASM OF THYMUS HEART AND MEDIASTINUM
	164.0 - MALIGNANT NEOPLASM OF THYMUS
	164.1 - MALIGNANT NEOPLASM OF HEART
	164.2 - MALIGNANT NEOPLASM OF ANTERIOR MEDIASTINUM
	164.3 - MALIGNANT NEOPLASM OF POSTERIOR MEDIASTINUM
	164.8 - MALIGNANT NEOPLASM OF OTHER PARTS OF MEDIASTINUM
	164.9 - MALIGNANT NEOPLASM OF MEDIASTINUM PART UNSPECIFIED
	165 - MALIGNANT NEOPLASM OF OTHER AND ILL-DEFINED SITES WITHIN THE RESPIRATORY SYSTEM AND INTRATHORACIC ORGANS
	165.0 - MALIGNANT NEOPLASM OF UPPER RESPIRATORY TRACT PART UNSPECIFIED
	165.8 - MALIGNANT NEOPLASM OF OTHER SITES WITHIN THE RESPIRATORY SYSTEM AND INTRATHORACIC ORGANS
	165.9 - MALIGNANT NEOPLASM OF ILL-DEFINED SITES WITHIN THE RESPIRATORY SYSTEM
	170 - MALIGNANT NEOPLASM OF BONE AND ARTICULAR CARTILAGE
	170.0 - MALIGNANT NEOPLASM OF BONES OF SKULL AND FACE EXCEPT MANDIBLE
	170.1 - MALIGNANT NEOPLASM OF MANDIBLE
	170.2 - MALIGNANT NEOPLASM OF VERTEBRAL COLUMN EXCLUDING SACRUM AND COCCYX
	170.3 - MALIGNANT NEOPLASM OF RIBS STERNUM AND CLAVICLE
	170.4 - MALIGNANT NEOPLASM OF SCAPULA AND LONG BONES OF UPPER LIMB
	170.5 - MALIGNANT NEOPLASM OF SHORT BONES OF UPPER LIMB
	170.6 - MALIGNANT NEOPLASM OF PELVIC BONES SACRUM AND COCCYX
	170.7 - MALIGNANT NEOPLASM OF LONG BONES OF LOWER LIMB
	170.8 - MALIGNANT NEOPLASM OF SHORT BONES OF LOWER LIMB
	170.9 - MALIGNANT NEOPLASM OF BONE AND ARTICULAR CARTILAGE SITE UNSPECIFIED
	171 - MALIGNANT NEOPLASM OF CONNECTIVE AND OTHER SOFT TISSUE
	171.0 - MALIGNANT NEOPLASM OF CONNECTIVE AND OTHER SOFT TISSUE OF HEAD FACE AND NECK
	171.2 - MALIGNANT NEOPLASM OF CONNECTIVE AND OTHER SOFT TISSUE OF UPPER LIMB INCLUDING SHOULDER
[truncated: 18,044 more rows]

## Sheet: Infection risk score
Variables	HR from citation	Coefficents			Infection risk score = 1-S(t)=1-So(t)^exp(XB)
Age 65-69	1	0			We assumed S0(1yr) as 0.9 based on the infection risk score cited paper because roughly 88% of the patients in the cohort to develop the model survived
Age 70-74	1.29	0.254642
Age 75-79	1.61	0.476234			S(0)=0.9
Age 80-84	1.8	0.587787
Age>85	2.11	0.746688
Male	1	0
Female	0.75	-0.287682
DM without compli	1.14	0.131028
DM with compli	1.74	0.553885
CPD	1.41	0.34359
Heart failure	1.4	0.336472
Malignancy	1.34	0.29267
Angina	0.74	-0.301105
Hep C	2.86	1.05082
Renal disease	1.31	0.270027
Any fracture	1.22	0.198851
Hospitalized infections 1-2	1.42	0.350657
Hospitalized infections +3	2.74	1.00796
Decubitus ulcer	1.5	0.405465
Prednisone >0<7.5	1.03	0.0295588
Prednisone>7.5	1.38	0.322083
Narcotics	1.24	0.215111
Antifungal	1.46	0.378436
Antihypertensives	1.15	0.139762
Antidepressants	1.22	0.198851
Lipid test	0.84	-0.174353
NSAIDS	0.86	-0.150823
Thaizide	0.86	-0.150823
Glucocotioid intra articular injection	1.53	0.425268
Bisphosphonates	0.87	-0.139262
PSA screening	0.73	-0.314711
Mammography	0.88	-0.127833
2 hospitalizations	1.18	0.165514
3 or more hospitalizations	1.36	0.307485
Long term care	1.34	0.29267
Disabled	1.19	0.173953
