# Supplementary material for: Reproducibility of real-world evidence studies using clinical practice data to inform regulatory and coverage decisions
Source: Nat Commun. 2022 Aug 31;13:5126. doi: 10.1038/s41467-022-32310-3 (PMC9430007; doi:10.1038/s41467-022-32310-3)
Supplement: Supplementary file 7 — Supplementary Dataset 4 [file 41467_2022_32310_MOESM7_ESM.zip › Data S4 Study specific author contact files with details of implementation/REPEAT_131_final.xlsx]

## Sheet: Assumptions
Category	Assumptions
MEAURES	The algorithms used to define all the variables used in the replication of the study are given in the sheet named 'codes'
Inclusion/Exclusion	We assumed any diagnosis position to define inclusion/exclusion criteria
	We assumed Nursing home resident was defined based on the following place of service codes: Assisted Living Facility, Group Home, Nursing Facility and Skilled Nursing Facility using both inpatient confinement and medical service files.
	Our dataset dates back to Jan 2004 and hence for any inclusion/exclusion variables when the criteria was "any time prior" it meant from Jan 1 2004
Covariates	We assumed any diagnosis position to define covariates.
	We assumed combination drugs were included when defining drug covariates.
	We assumed NSAIDs, ARBs, ACEIs, Beta blockers, Calcium channel blockers, Diuretics, Statins, other lipid lowering drugs, Cardiologist visit, Office visit were defined based on REPEAT standard measures
	We assumed alpha blockers, other antihypertensive drugs, antidiabetic medications was defined based on the paper "Association Between Hospitalization for Heart Failure and Dipeptidyl Peptidase 4 Inhibitors in Patients With Type 2 Diabetes: An Observational Study: Alex Z Fu et al"
	We assumed proton pump blocker was defined based on generic names from website "https://www.drugs.com/drug-class/proton-pump-inhibitors.html?condition_id=&generic=1&sort=rating&order=desc"
	We assumed H2 blocker was defined based on generic names from website "https://www.drugs.com/drug-class/h2-antagonists.html?condition_id=&generic=1&sort=rating&order=desc"
	We assumed Neurologist visit was defined based on the following provider category codes from medical service file (“0611”, “0617”, “0618”, “0619”, “1137”, “1630”, “2053”, “2323”, “2471”, “2664”, “2706”, “2713”, “3097”, “3492”, “4188”, “4218”, “5714”, “5763”, “5816”, “5999”, “6022”, “6034”, “6905”, “6928”, “0609”, “0610”, “0612”, “0613”, “0614”, “0615”, “0623”, “0624”, “0627”, “0629”, “0630”, “063…
	We assumed that the count of OP, Cardiologist and Neurologist visits reflected the number of different days with occurrences of that type
	We assumed Prescriber ID was defined based on "provider category codes" from Medical service file. Patients with the following codes between 7 days prior to and up to 7 days after CED were classified as having cardiologist (“0400”, “0401”, “0402”, “0403”, “0404”, “0405”, “0407”, “0408”, “0410”, “0411”, “0412”, “0416”, “0418”, “0419”, “0421”, “1107”, “1108”, “1123”, “1135”, “1162”, “1212”, “1253”,…
COHORT CREATION
ANALYSIS

## Sheet: Attrition table
Adult patients diagnosed with non-valvular AF and having a prescription for Dabigatran or Warfarin between Oct 2010 - Dec 2012 from Optum database
	Less Excluded Patients	Remaining Patients
All patients in our database		68328408
Patients with Dabigatran or Warfarin dispensing claims between Oct 2010 - Dec 2012 Date of dispensing is called cohort entry date (CED)	-67917040	411368
Excluded due to insufficient enrollment [assessed 365 days prior up to and including CED]	-142836	268532
Excluded due to prior use of referent [365 days wash out for Warfarin]	-108981	159551
Excluded due to prior use of exposure [365 days wash out for Dabigatran]	-2	159549
Excluded because patient qualified in >1 exposure category	-21	159528
Excluded based on Age less than 18 years on CED	-236	159292
Excluded based on Age is missing	-12	159280
Excluded based on Gender is missing	-24	159256
Excluded based on dispensing of Apixaban/Rivaroxaban [assessed 365 days prior up to and including CED]	-373	158883
Excluded based on non occurrence of AF diagnosis [assessed from Jan 1st 2004 up to and including CED]	-88218	70665
Excluded based on occurrence of Valvular heart disease [assessed from Jan 1st 2004 up to and including CED]	-14114	56551
Excluded based on CHA2DS2-VASc score less than 1 [assessed 365 days prior up to 1 days prior to CED]	-1078	55473
Excluded based on Nursing home resident [assessed from 365 days prior and up to and including CED]	-7687	47786
Final cohort		47786

## Sheet: Cohort as text
Cohort Creation Cohort Entry Entry date: Between Oct 01, 2010 and Dec 31, 2012. If a patient has multiple possible qualifying cohort entry events, the patient enters the cohort on the first-occurring qualifying event before exclusions are applied. Enrollment Measure: Medical + pharmacy Prior Enrollment: 365 days Referent Group: New users of Warfarin with a washout period of 365 days. For the purp…

## Sheet: Analysis as text
Statistical Analysis Baseline covariate assessment In the primary analysis, the baseline covariates were assessed by default in the period beginning 365 days prior to the cohort entry date, and ending one day prior to the cohort entry date. Study outcome Occurrence of Stroke Follow-up for Outcomes The primary analysis used a variable-length follow-up design. Follow-up began one day after the coho…

## Sheet: Table 1
	ORIGINAL STUDY					REPLICATED STUDY
	After PS matching					After PS matching
Variables	Dabigatran (N = 3,660)		Warfarin (N = 3,660)			Dabigatran (N = 7,521)		Warfarin (N = 7,521)
	Mean or N	SD or %	Mean or N	SD or %		Mean or N	SD or %	Mean or N	SD or %
Age, years (mean, SD)	63.36	10.86	63.05	10.86		70.66	13.89	70.59	13.98
Age Category
Age 18-54	762	20.82	774	21.15		769	10.22	782	10.4
Age 55-64	1474	40.27	1495	40.85		1613	21.45	1625	21.61
Age 65-74	783	21.39	820	22.4		2419	32.16	2427	32.27
Age >=75	641	17.51	571	15.6		2720	36.17	2687	35.73
Female	1125	30.74	1085	29.64		2949	39.21	2931	38.97
Calendar Year
2010	194	5.3	194	5.3		228	3.03	235	3.12
2011	1993	54.45	1993	54.45		4013	53.36	3985	52.98
2012	1473	40.25	1473	40.25		3280	43.61	3301	43.89
CAD	1264	34.54	1257	34.34		3020	40.15	3067	40.78
DVT	101	2.76	111	3.03		176	2.34	172	2.29
Hypertension	3528	96.39	3532	96.5		7093	94.31	7117	94.63
Diabetes	1035	28.28	1052	28.74		2258	30.02	2257	30.01
Hyperlipidemia	2344	64.04	2365	64.62		5454	72.52	5491	73.01
Atherosclerosis	1143	31.23	1131	30.9		2733	36.34	2793	37.14
Heart failure (CHF)	663	18.11	657	17.95		1448	19.25	1473	19.59
Prior stroke	390	10.66	388	10.6		929	12.35	915	12.17
Previous TIA	196	5.36	187	5.11		491	6.53	482	6.41
Recent MI	171	4.67	165	4.51		535	7.11	534	7.1
Peptic Ulcer Disease	660	18.03	696	19.02		1661	22.08	1678	22.31
Upper GI Bleed	15	0.41	21	0.57		52	0.69	49	0.65
Lower/unspecified GI bleed	151	4.13	154	4.21		356	4.73	372	4.95
Peripheral vascular disease	187	5.11	185	5.05		703	9.35	705	9.37
Prior liver disease	170	4.64	182	4.97		342	4.55	360	4.79
Cancer	760	20.77	788	21.53		1802	23.96	1795	23.87
Renal Dysfunction	417	11.39	410	11.2		1242	16.51	1233	16.39
CHADS2 score (mean, SD)	1.9	1.09	1.89	1.12		2.16	1.23	2.16	1.2
Chads score = 0–1	1642	44.86	1677	45.82		2602	34.6	2600	34.57
Chads score = 2	1133	30.96	1128	30.82		2478	32.95	2471	32.85
Chads score =3+	885	24.18	855	23.36		2441	32.46	2450	32.58
CHA2DS2-VASc score (mean, SD)	2.81	1.6	2.78	1.61		3.47	1.72	3.45	1.68
Chadsvasc score =0	0	0	0	0		0	0	0	0
Chadsvasc score =1	867	23.69	904	24.7		998	13.27	996	13.24
Chadsvasc score >=2	2793	76.31	2756	75.3		6523	86.73	6525	86.76
HAS-BLED (mean, SD)	2.18	1.13	2.17	1.12		2.55	1.18	2.56	1.17
Hasbled score = 0–1	1171	31.99	1150	31.42		1395	18.55	1367	18.18
Hasbled score = 2	1240	33.88	1310	35.79		2566	34.12	2564	34.09
Hasbled score = 3+	1249	34.13	1200	32.79		3560	47.33	3590	47.73
Clopidogrel	380	10.38	371	10.14		870	11.57	895	11.9
NSAIDs	838	22.9	820	22.4		1436	19.09	1460	19.41
Low-molecular-weight heparins	62	1.69	80	2.19		71	0.94	71	0.94
PGP inhibitors	2036	55.63	2048	55.96		3664	48.72	3730	49.59
ARB	751	20.52	781	21.34		1469	19.53	1470	19.55
ACE inhibitor	1328	36.28	1302	35.57		2806	37.31	2819	37.48
Beta blocker	2561	69.97	2579	70.46		4528	60.2	4575	60.83
Calcium channel blocker	1455	39.75	1464	40		2879	38.28	2900	38.56
Other hypertension drugs	936	25.57	897	24.51		2640	35.1	2666	35.45
Antiarrhythmic drugs (other than amiodarone and dronedarone)	462	12.62	519	14.18		1252	16.65	1267	16.85
Statin	1772	48.42	1769	48.33		3897	51.81	3916	52.07
Diabetes medications	789	21.56	805	21.99		1607	21.37	1614	21.46
Proton pump inhibitor	709	19.37	728	19.89		1605	21.34	1644	21.86
H2 receptor antagonist	167	4.56	173	4.73		257	3.42	259	3.44
Other gastroprotective agents	39	1.07	57	1.56		101	1.34	91	1.21
Hospitalization in 30 days prior to treatment initiation	1287	35.16	1249	34.13		2357	31.34	2299	30.57
Treating prescriber: cardiologist	825	22.54	868	23.72		3500	46.54	3581	47.61
Number of Medications (mean, SD)	10.87	6.12	10.96	6.38		9.44	5.86	9.56	6.03
Number of Hospitalisations (mean, SD)	0.57	0.75	0.57	0.77		0.56	0.79	0.57	0.82
Number of hospital days (mean, SD)	2.89	5.78	3.09	6.11		2.47	4.91	2.54	5.08
Number of Office visits (mean, SD)	14.81	15.65	15.43	17.46		18.74	15.18	19.12	15.84
Number of laboratory tests ordered	8.49	11.91	8.89	13.98		13.96	16.4	14.28	16.94
Number of INR tests ordered	0.44	2.23	0.52	1.77		0.46	2.01	0.53	1.84
Number of lipid tests ordered	0.8	1.12	0.82	1.21		1.22	1.39	1.25	1.43
Number of creatinine tests ordered	0.05	0.32	0.04	0.28		0.12	0.54	0.13	0.56

## Sheet: Outcomes
ORIGINAL STUDY
Outcome - Stroke	HR (95% CI)	p-value
After PS matching	1.62 (0.72, 3.66)
Incidence rate	Dabigatran	Warfarin
After PS matching	1.14	0.8
REPLICATED STUDY
Outcome - Stroke	HR (95% CI)	p-value
After PS matching	0.84 (0.54, 1.31)	0.44
Incidence rate	Dabigatran	Warfarin
After PS matching	1.19388	1.48226

## Sheet: Codes
Censoring
This measure creates a logical OR of events, and identifies all occurrences of one or more specified events:
	Apixaban/Rivaroxaban
	Nursing home resident
Number of unique prescription medications
This measure combines the values from the following attributes:
	NDC Generic Name of Prescription Claims in Number of unique prescriptions interim
If multiple events exist on a single day, the value is measured as combine values.
Number of unique prescriptions interim
This event measure was defined as occurring when any of the following criteria were met:
	The occurrence of Prescription Claims with the following attributes:
	NDC Drug Code exists
Nursing home resident
This event measure was defined as occurring when any of the following criteria were met:
	The occurrence of Inpatient Confinement with the following attributes:
	Place of Service Code is any of:
	13 = ASSISTED LIVING FACILITY
	14 = GROUP HOME
	31 = SKILLED NURSING FACILITY
	32 = NURSING FACILITY
	The occurrence of Medical Services with the following attributes:
	Place of Service Code is any of:
	13 = ASSISTED LIVING FACILITY
	14 = GROUP HOME
	31 = SKILLED NURSING FACILITY
	32 = NURSING FACILITY
Antidiabetic for cha2ds2-vasc score
This measure creates a logical OR of events, and identifies all occurrences of one or more specified events:
	Alpha-glucosidase inhibitors
	Amylin analogs
	DPP4i
	Sulfonylureas
	Thiazolidinedioines
	Sodium- glucose cotransporter 2 inhibitors
	Meglitinides
	Glucagon-like peptide-1 receptor agonists
	Biguanides (metformin)
	Short acting insulin
	Long acting insulin
CHADS2 score
This measure computes a score by summing over the following components:
	If the event CHF for chads2 score
	Occurs within 365 days, set the score to 1.0
	Otherwise, set the score to 0.0
	If the event Diabetes for chads2 score
	Occurs within 365 days, set the score to 1.0
	Otherwise, set the score to 0.0
	If the value of Age>=75 is
	True, set the score to 1.0
	False, set the score to 0.0
	Missing, set the score to 0.0
	If the event Hypertension for chads2 score
	Occurs within 365 days, set the score to 1.0
	Otherwise, set the score to 0.0
	If the event Prior cerebral ischemia
	Occurs within 365 days, set the score to 2.0
	Otherwise, set the score to 0.0
Diabetics medications
This measure creates a logical OR of events, and identifies all occurrences of one or more specified events:
	Alpha-glucosidase inhibitors
	Amylin analogs
	DPP4i
	Sulfonylureas
	Thiazolidinedioines
	Sodium- glucose cotransporter 2 inhibitors
	Meglitinides
	Glucagon-like peptide-1 receptor agonists
	Biguanides (metformin)
	Short acting insulin
	Long acting insulin
Hypertension diagnosis codes
This event measure was defined as occurring when any of the following criteria were met:
	The occurrence of Inpatient Confinement with the following attributes:
	Diagnosis Code (Any Position) is any of: { "401", "401.0", "401.1", "401.9", "402", "402.0", "402.00", "402.01", "402.1", "402.10", "402.11", "402.9", "402.90", "402.91", "403", "403.0", "403.00", "403.01", "403.1", "403.10", "403.11", "403.9", "403.90", "403.91", "404", "404.0", "404.00", "404.01", "404.02", "404.03", "404.1", "404.10", "404.11", "404.12", "404.13", "404.9", "404.90", "404.91", …
	401 - (ICD9) ESSENTIAL HYPERTENSION
	401.0 - (ICD9) MALIGNANT ESSENTIAL HYPERTENSION
	401.1 - (ICD9) BENIGN ESSENTIAL HYPERTENSION
	401.9 - (ICD9) UNSPECIFIED ESSENTIAL HYPERTENSION
	402 - (ICD9) HYPERTENSIVE HEART DISEASE
	402.0 - (ICD9) MALIGNANT HYPERTENSIVE HEART DISEASE
	402.00 - (ICD9) MALIGNANT HYPERTENSIVE HEART DISEASE WITHOUT HEART FAILURE
	402.01 - (ICD9) MALIGNANT HYPERTENSIVE HEART DISEASE WITH HEART FAILURE
	402.1 - (ICD9) BENIGN HYPERTENSIVE HEART DISEASE
	402.10 - (ICD9) BENIGN HYPERTENSIVE HEART DISEASE WITHOUT HEART FAILURE
	402.11 - (ICD9) BENIGN HYPERTENSIVE HEART DISEASE WITH HEART FAILURE
	402.9 - (ICD9) UNSPECIFIED HYPERTENSIVE HEART DISEASE
	402.90 - (ICD9) UNSPECIFIED HYPERTENSIVE HEART DISEASE WITHOUT HEART FAILURE
	402.91 - (ICD9) UNSPECIFIED HYPERTENSIVE HEART DISEASE WITH HEART FAILURE
	403 - (ICD9) HYPERTENSIVE CHRONIC KIDNEY DISEASE
	403.0 - (ICD9) MALIGNANT HYPERTENSIVE KIDNEY DISEASE
	403.00 - (ICD9) HYPERTENSIVE CHRONIC KIDNEY DISEASE MALIGNANT WITH CHRONIC KIDNEY DISEASE STAGE I THROUGH STAGE IV OR UNSPECIFIED
	403.01 - (ICD9) HYPERTENSIVE CHRONIC KIDNEY DISEASE MALIGNANT WITH CHRONIC KIDNEY DISEASE STAGE V OR END STAGE RENAL DISEASE
	403.1 - (ICD9) BENIGN HYPERTENSIVE KIDNEY DISEASE
	403.10 - (ICD9) HYPERTENSIVE KIDNEY DISEASE BENIGN WITH CHRONIC KIDNEY DISEASE STAGE I THROUGH STAGE IV OR UNSPECIFIED
	403.11 - (ICD9) HYPERTENSIVE KIDNEY DISEASE BENIGN WITH CHRONIC KIDNEY DISEASE STAGE V OR END STAGE RENAL DISEASE
	403.9 - (ICD9) UNSPECIFIED HYPERTENSIVE KIDNEY DISEASE
	403.90 - (ICD9) HYPERTENSIVE CHRONIC KIDNEY DISEASE UNSPECIFIED WITH CHRONIC KIDNEY DISEASE STAGE I THROUGH STAGE IV OR UNSPECIFIED
	403.91 - (ICD9) HYPERTENSIVE CHRONIC KIDNEY DISEASE UNSPECIFIED WITH CHRONIC KIDNEY DISEASE STAGE V OR END STAGE RENAL DISEASE
	404 - (ICD9) HYPERTENSIVE HEART AND CHRONIC KIDNEY DISEASE
	404.0 - (ICD9) MALIGNANT HYPERTENSIVE HEART AND KIDNEY DISEASE
	404.00 - (ICD9) HYPERTENSIVE HEART AND CHRONIC KIDNEY DISEASE MALIGNANT WITHOUT HEART FAILURE WITH CHRONIC KIDNEY DISEASE STAGE I THROUGH STAGE IV OR UNSPECIFIED
	404.01 - (ICD9) HYPERTENSIVE HEART AND CHRONIC KIDNEY DISEASE MALIGNANT WITH HEART FAILURE WITH CHRONIC KIDNEY DISEASE STAGE I THROUGH STAGE IV OR UNSPECIFIED
	404.02 - (ICD9) HYPERTENSIVE HEART AND CHRONIC KIDNEY DISEASE MALIGNANT WITHOUT HEART FAILURE WITH CHRONIC KIDNEY DISEASE STAGE V OR END STAGE RENAL DISEASE
	404.03 - (ICD9) HYPERTENSIVE HEART AND CHRONIC KIDNEY DISEASE MALIGNANT WITH HEART FAILURE WITH CHRONIC KIDNEY DISEASE STAGE V OR END STAGE RENAL DISEASE
	404.1 - (ICD9) BENIGN HYPERTENSIVE HEART AND KIDNEY DISEASE
	404.10 - (ICD9) HYPERTENSIVE HEART AND CHRONIC KIDNEY DISEASE BENIGN WITHOUT HEART FAILURE WITH CHRONIC KIDNEY DISEASE STAGE I THROUGH STAGE IV OR UNSPECIFIED
	404.11 - (ICD9) HYPERTENSIVE HEART AND CHRONIC KIDNEY DISEASE BENIGN WITH HEART FAILURE WITH CHRONIC KIDNEY DISEASE STAGE I THROUGH STAGE IV OR UNSPECIFIED
	404.12 - (ICD9) HYPERTENSIVE HEART AND CHRONIC KIDNEY DISEASE BENIGN WITHOUT HEART FAILURE WITH CHRONIC KIDNEY DISEASE STAGE V OR END STAGE RENAL DISEASE
	404.13 - (ICD9) HYPERTENSIVE HEART AND CHRONIC KIDNEY DISEASE BENIGN WITH HEART FAILURE WITH CHRONIC KIDNEY DISEASE STAGE V OR END STAGE RENAL DISEASE
	404.9 - (ICD9) UNSPECIFIED HYPERTENSIVE HEART AND KIDNEY DISEASE
	404.90 - (ICD9) HYPERTENSIVE HEART AND CHRONIC KIDNEY DISEASE UNSPECIFIED WITHOUT HEART FAILURE WITH CHRONIC KIDNEY DISEASE STAGE I THROUGH STAGE IV OR UNSPECIFIED
	404.91 - (ICD9) HYPERTENSIVE HEART AND CHRONIC KIDNEY DISEASE UNSPECIFIED WITH HEART FAILURE WITH CHRONIC KIDNEY DISEASE STAGE I THROUGH STAGE IV OR UNSPECIFIED
	404.92 - (ICD9) HYPERTENSIVE HEART AND CHRONIC KIDNEY DISEASE UNSPECIFIED WITHOUT HEART FAILURE WITH CHRONIC KIDNEY DISEASE STAGE V OR END STAGE RENAL DISEASE
	404.93 - (ICD9) HYPERTENSIVE HEART AND CHRONIC KIDNEY DISEASE UNSPECIFIED WITH HEART FAILURE WITH CHRONIC KIDNEY DISEASE STAGE V OR END STAGE RENAL DISEASE
	405 - (ICD9) SECONDARY HYPERTENSION
	405.0 - (ICD9) MALIGNANT SECONDARY HYPERTENSION
	405.01 - (ICD9) MALIGNANT RENOVASCULAR HYPERTENSION
	405.09 - (ICD9) OTHER MALIGNANT SECONDARY HYPERTENSION
	405.1 - (ICD9) BENIGN SECONDARY HYPERTENSION
	405.11 - (ICD9) BENIGN RENOVASCULAR HYPERTENSION
	405.19 - (ICD9) OTHER BENIGN SECONDARY HYPERTENSION
	405.9 - (ICD9) UNSPECIFIED SECONDARY HYPERTENSION
	405.91 - (ICD9) UNSPECIFIED RENOVASCULAR HYPERTENSION
	405.99 - (ICD9) OTHER UNSPECIFIED SECONDARY HYPERTENSION
	The occurrence of Medical Services with the following attributes:
	Diagnosis Code (Any Position) is any of: { "401", "401.0", "401.1", "401.9", "402", "402.0", "402.00", "402.01", "402.1", "402.10", "402.11", "402.9", "402.90", "402.91", "403", "403.0", "403.00", "403.01", "403.1", "403.10", "403.11", "403.9", "403.90", "403.91", "404", "404.0", "404.00", "404.01", "404.02", "404.03", "404.1", "404.10", "404.11", "404.12", "404.13", "404.9", "404.90", "404.91", …
	401 - (ICD9) ESSENTIAL HYPERTENSION
	401.0 - (ICD9) MALIGNANT ESSENTIAL HYPERTENSION
	401.1 - (ICD9) BENIGN ESSENTIAL HYPERTENSION
	401.9 - (ICD9) UNSPECIFIED ESSENTIAL HYPERTENSION
	402 - (ICD9) HYPERTENSIVE HEART DISEASE
	402.0 - (ICD9) MALIGNANT HYPERTENSIVE HEART DISEASE
	402.00 - (ICD9) MALIGNANT HYPERTENSIVE HEART DISEASE WITHOUT HEART FAILURE
	402.01 - (ICD9) MALIGNANT HYPERTENSIVE HEART DISEASE WITH HEART FAILURE
	402.1 - (ICD9) BENIGN HYPERTENSIVE HEART DISEASE
	402.10 - (ICD9) BENIGN HYPERTENSIVE HEART DISEASE WITHOUT HEART FAILURE
	402.11 - (ICD9) BENIGN HYPERTENSIVE HEART DISEASE WITH HEART FAILURE
	402.9 - (ICD9) UNSPECIFIED HYPERTENSIVE HEART DISEASE
	402.90 - (ICD9) UNSPECIFIED HYPERTENSIVE HEART DISEASE WITHOUT HEART FAILURE
	402.91 - (ICD9) UNSPECIFIED HYPERTENSIVE HEART DISEASE WITH HEART FAILURE
	403 - (ICD9) HYPERTENSIVE CHRONIC KIDNEY DISEASE
	403.0 - (ICD9) MALIGNANT HYPERTENSIVE KIDNEY DISEASE
	403.00 - (ICD9) HYPERTENSIVE CHRONIC KIDNEY DISEASE MALIGNANT WITH CHRONIC KIDNEY DISEASE STAGE I THROUGH STAGE IV OR UNSPECIFIED
	403.01 - (ICD9) HYPERTENSIVE CHRONIC KIDNEY DISEASE MALIGNANT WITH CHRONIC KIDNEY DISEASE STAGE V OR END STAGE RENAL DISEASE
	403.1 - (ICD9) BENIGN HYPERTENSIVE KIDNEY DISEASE
	403.10 - (ICD9) HYPERTENSIVE KIDNEY DISEASE BENIGN WITH CHRONIC KIDNEY DISEASE STAGE I THROUGH STAGE IV OR UNSPECIFIED
	403.11 - (ICD9) HYPERTENSIVE KIDNEY DISEASE BENIGN WITH CHRONIC KIDNEY DISEASE STAGE V OR END STAGE RENAL DISEASE
	403.9 - (ICD9) UNSPECIFIED HYPERTENSIVE KIDNEY DISEASE
	403.90 - (ICD9) HYPERTENSIVE CHRONIC KIDNEY DISEASE UNSPECIFIED WITH CHRONIC KIDNEY DISEASE STAGE I THROUGH STAGE IV OR UNSPECIFIED
	403.91 - (ICD9) HYPERTENSIVE CHRONIC KIDNEY DISEASE UNSPECIFIED WITH CHRONIC KIDNEY DISEASE STAGE V OR END STAGE RENAL DISEASE
	404 - (ICD9) HYPERTENSIVE HEART AND CHRONIC KIDNEY DISEASE
	404.0 - (ICD9) MALIGNANT HYPERTENSIVE HEART AND KIDNEY DISEASE
	404.00 - (ICD9) HYPERTENSIVE HEART AND CHRONIC KIDNEY DISEASE MALIGNANT WITHOUT HEART FAILURE WITH CHRONIC KIDNEY DISEASE STAGE I THROUGH STAGE IV OR UNSPECIFIED
	404.01 - (ICD9) HYPERTENSIVE HEART AND CHRONIC KIDNEY DISEASE MALIGNANT WITH HEART FAILURE WITH CHRONIC KIDNEY DISEASE STAGE I THROUGH STAGE IV OR UNSPECIFIED
	404.02 - (ICD9) HYPERTENSIVE HEART AND CHRONIC KIDNEY DISEASE MALIGNANT WITHOUT HEART FAILURE WITH CHRONIC KIDNEY DISEASE STAGE V OR END STAGE RENAL DISEASE
	404.03 - (ICD9) HYPERTENSIVE HEART AND CHRONIC KIDNEY DISEASE MALIGNANT WITH HEART FAILURE WITH CHRONIC KIDNEY DISEASE STAGE V OR END STAGE RENAL DISEASE
	404.1 - (ICD9) BENIGN HYPERTENSIVE HEART AND KIDNEY DISEASE
	404.10 - (ICD9) HYPERTENSIVE HEART AND CHRONIC KIDNEY DISEASE BENIGN WITHOUT HEART FAILURE WITH CHRONIC KIDNEY DISEASE STAGE I THROUGH STAGE IV OR UNSPECIFIED
	404.11 - (ICD9) HYPERTENSIVE HEART AND CHRONIC KIDNEY DISEASE BENIGN WITH HEART FAILURE WITH CHRONIC KIDNEY DISEASE STAGE I THROUGH STAGE IV OR UNSPECIFIED
	404.12 - (ICD9) HYPERTENSIVE HEART AND CHRONIC KIDNEY DISEASE BENIGN WITHOUT HEART FAILURE WITH CHRONIC KIDNEY DISEASE STAGE V OR END STAGE RENAL DISEASE
	404.13 - (ICD9) HYPERTENSIVE HEART AND CHRONIC KIDNEY DISEASE BENIGN WITH HEART FAILURE WITH CHRONIC KIDNEY DISEASE STAGE V OR END STAGE RENAL DISEASE
	404.9 - (ICD9) UNSPECIFIED HYPERTENSIVE HEART AND KIDNEY DISEASE
	404.90 - (ICD9) HYPERTENSIVE HEART AND CHRONIC KIDNEY DISEASE UNSPECIFIED WITHOUT HEART FAILURE WITH CHRONIC KIDNEY DISEASE STAGE I THROUGH STAGE IV OR UNSPECIFIED
	404.91 - (ICD9) HYPERTENSIVE HEART AND CHRONIC KIDNEY DISEASE UNSPECIFIED WITH HEART FAILURE WITH CHRONIC KIDNEY DISEASE STAGE I THROUGH STAGE IV OR UNSPECIFIED
	404.92 - (ICD9) HYPERTENSIVE HEART AND CHRONIC KIDNEY DISEASE UNSPECIFIED WITHOUT HEART FAILURE WITH CHRONIC KIDNEY DISEASE STAGE V OR END STAGE RENAL DISEASE
	404.93 - (ICD9) HYPERTENSIVE HEART AND CHRONIC KIDNEY DISEASE UNSPECIFIED WITH HEART FAILURE WITH CHRONIC KIDNEY DISEASE STAGE V OR END STAGE RENAL DISEASE
	405 - (ICD9) SECONDARY HYPERTENSION
	405.0 - (ICD9) MALIGNANT SECONDARY HYPERTENSION
	405.01 - (ICD9) MALIGNANT RENOVASCULAR HYPERTENSION
	405.09 - (ICD9) OTHER MALIGNANT SECONDARY HYPERTENSION
	405.1 - (ICD9) BENIGN SECONDARY HYPERTENSION
	405.11 - (ICD9) BENIGN RENOVASCULAR HYPERTENSION
	405.19 - (ICD9) OTHER BENIGN SECONDARY HYPERTENSION
	405.9 - (ICD9) UNSPECIFIED SECONDARY HYPERTENSION
	405.91 - (ICD9) UNSPECIFIED RENOVASCULAR HYPERTENSION
	405.99 - (ICD9) OTHER UNSPECIFIED SECONDARY HYPERTENSION
Stroke
This measure was defined as matching any of the following groups:
1. New Sequence
	1.1. The occurrence of Stroke IP.
2. New Sequence
	2.1. The occurrence of Stroke OP; and
	2.2. The occurrence of Stroke OP, starting at least one day after the start of 2.1.
The event of interest in this group is 2.2.
Diabetes
This measure was defined as matching any of the following groups:
1. New Sequence
	1.1. The occurrence of Diabetetes IP.
2. New Sequence
	2.1. The occurrence of Diabetetes OP; and
	2.2. The occurrence of Diabetetes OP, starting at least one day after the start of 2.1.
The event of interest in this group is 2.2.
3. New Sequence
	3.1. The occurrence of Diabetetes any; and
	3.2. The occurrence of Antidiabetic for cha2ds2-vasc score, starting at least 0 days after the start of 3.1.
The event of interest in this group is 3.1.
Diabetes for cha2ds2-vasc score
This measure was defined as matching any of the following groups:
1. New Sequence
	1.1. The occurrence of Diabetetes IP.
2. New Sequence
	2.1. The occurrence of Diabetetes OP; and
	2.2. The occurrence of Diabetetes OP, starting at least one day after the start of 2.1.
The event of interest in this group is 2.2.
3. New Sequence
	3.1. The occurrence of Diabetetes any; and
	3.2. The occurrence of Antidiabetic for cha2ds2-vasc score, starting at least 0 days after the start of 3.1.
The event of interest in this group is 3.1.
Diabetes for chads2 score
This measure was defined as matching any of the following groups:
1. New Sequence
	1.1. The occurrence of Diabetetes IP.
2. New Sequence
	2.1. The occurrence of Diabetetes OP; and
	2.2. The occurrence of Diabetetes OP, starting at least one day after the start of 2.1.
The event of interest in this group is 2.2.
3. New Sequence
	3.1. The occurrence of Diabetetes any; and
	3.2. The occurrence of Antidiabetic for cha2ds2-vasc score, starting at least 0 days after the start of 3.1.
The event of interest in this group is 3.1.
AF
This event measure was defined as occurring when any of the following criteria were met:
	The occurrence of Inpatient Confinement with the following attributes:
	Diagnosis Code (Any Position) is any of: { "427.31" }
	427.31 - (ICD9) ATRIAL FIBRILLATION
	The occurrence of Medical Services with the following attributes:
	Diagnosis Code (Any Position) is any of: { "427.31" }
	427.31 - (ICD9) ATRIAL FIBRILLATION
Acute renal disease
This event measure was defined as occurring when any of the following criteria were met:
	The occurrence of Inpatient Confinement with the following attributes:
	Diagnosis Code (Any Position) is any of: { "580.0", "580.4", "580.8", "580.81", "580.89", "580.9", "581.0", "581.1", "581.2", "581.3", "581.8", "581.81", "581.89", "581.9", "584.6", "584.7", "584.8", "584.9" }
	580.0 - (ICD9) ACUTE GLOMERULONEPHRITIS WITH LESION OF PROLIFERATIVE GLOMERULONEPHRITIS
	580.4 - (ICD9) ACUTE GLOMERULONEPHRITIS WITH LESION OF RAPIDLY PROGRESSIVE GLOMERULONEPHRITIS
	580.8 - (ICD9) ACUTE GLOMERULONEPHRITIS WITH OTHER SPECIFIED PATHOLOGICAL LESION IN KIDNEY
	580.81 - (ICD9) ACUTE GLOMERULONEPHRITIS IN DISEASES CLASSIFIED ELSEWHERE
	580.89 - (ICD9) ACUTE GLOMERULONEPHRITIS WITH OTHER SPECIFIED PATHOLOGICAL LESION IN KIDNEY
	580.9 - (ICD9) ACUTE GLOMERULONEPHRITIS WITH UNSPECIFIED PATHOLOGICAL LESION IN KIDNEY
	581.0 - (ICD9) NEPHROTIC SYNDROME WITH LESION OF PROLIFERATIVE GLOMERULONEPHRITIS
	581.1 - (ICD9) NEPHROTIC SYNDROME WITH LESION OF MEMBRANOUS GLOMERULONEPHRITIS
	581.2 - (ICD9) NEPHROTIC SYNDROME WITH LESION OF MEMBRANOPROLIFERATIVE GLOMERULONEPHRITIS
	581.3 - (ICD9) NEPHROTIC SYNDROME WITH LESION OF MINIMAL CHANGE GLOMERULONEPHRITIS
	581.8 - (ICD9) NEPHROTIC SYNDROME WITH OTHER SPECIFIED PATHOLOGICAL LESION IN KIDNEY
	581.81 - (ICD9) NEPHROTIC SYNDROME IN DISEASES CLASSIFIED ELSEWHERE
	581.89 - (ICD9) OTHER NEPHROTIC SYNDROME WITH SPECIFIED PATHOLOGICAL LESION IN KIDNEY
	581.9 - (ICD9) NEPHROTIC SYNDROME WITH UNSPECIFIED PATHOLOGICAL LESION IN KIDNEY
	584.6 - (ICD9) ACUTE KIDNEY FAILURE WITH LESION OF RENAL CORTICAL NECROSIS
	584.7 - (ICD9) ACUTE KIDNEY FAILURE WITH LESION OF RENAL MEDULLARY (PAPILLARY) NECROSIS
	584.8 - (ICD9) ACUTE KIDNEY FAILURE WITH OTHER SPECIFIED PATHOLOGICAL LESION IN KIDNEY
	584.9 - (ICD9) ACUTE KIDNEY FAILURE UNSPECIFIED
	The occurrence of Medical Services with the following attributes:
	Diagnosis Code (Any Position) is any of: { "580.0", "580.4", "580.8", "580.81", "580.89", "580.9", "581.0", "581.1", "581.2", "581.3", "581.8", "581.81", "581.89", "581.9", "584.6", "584.7", "584.8", "584.9" }
	580.0 - (ICD9) ACUTE GLOMERULONEPHRITIS WITH LESION OF PROLIFERATIVE GLOMERULONEPHRITIS
	580.4 - (ICD9) ACUTE GLOMERULONEPHRITIS WITH LESION OF RAPIDLY PROGRESSIVE GLOMERULONEPHRITIS
	580.8 - (ICD9) ACUTE GLOMERULONEPHRITIS WITH OTHER SPECIFIED PATHOLOGICAL LESION IN KIDNEY
	580.81 - (ICD9) ACUTE GLOMERULONEPHRITIS IN DISEASES CLASSIFIED ELSEWHERE
	580.89 - (ICD9) ACUTE GLOMERULONEPHRITIS WITH OTHER SPECIFIED PATHOLOGICAL LESION IN KIDNEY
	580.9 - (ICD9) ACUTE GLOMERULONEPHRITIS WITH UNSPECIFIED PATHOLOGICAL LESION IN KIDNEY
	581.0 - (ICD9) NEPHROTIC SYNDROME WITH LESION OF PROLIFERATIVE GLOMERULONEPHRITIS
	581.1 - (ICD9) NEPHROTIC SYNDROME WITH LESION OF MEMBRANOUS GLOMERULONEPHRITIS
	581.2 - (ICD9) NEPHROTIC SYNDROME WITH LESION OF MEMBRANOPROLIFERATIVE GLOMERULONEPHRITIS
	581.3 - (ICD9) NEPHROTIC SYNDROME WITH LESION OF MINIMAL CHANGE GLOMERULONEPHRITIS
	581.8 - (ICD9) NEPHROTIC SYNDROME WITH OTHER SPECIFIED PATHOLOGICAL LESION IN KIDNEY
	581.81 - (ICD9) NEPHROTIC SYNDROME IN DISEASES CLASSIFIED ELSEWHERE
	581.89 - (ICD9) OTHER NEPHROTIC SYNDROME WITH SPECIFIED PATHOLOGICAL LESION IN KIDNEY
	581.9 - (ICD9) NEPHROTIC SYNDROME WITH UNSPECIFIED PATHOLOGICAL LESION IN KIDNEY
	584.6 - (ICD9) ACUTE KIDNEY FAILURE WITH LESION OF RENAL CORTICAL NECROSIS
	584.7 - (ICD9) ACUTE KIDNEY FAILURE WITH LESION OF RENAL MEDULLARY (PAPILLARY) NECROSIS
	584.8 - (ICD9) ACUTE KIDNEY FAILURE WITH OTHER SPECIFIED PATHOLOGICAL LESION IN KIDNEY
	584.9 - (ICD9) ACUTE KIDNEY FAILURE UNSPECIFIED
Antihypertensives for cha2ds2-vasc score
This measure creates a logical OR of events, and identifies all occurrences of one or more specified events:
	ARB
	ACE inhibitor
	beta blockers
	calcium channel blockers
	Thiazides
	Direct vasodilators
Apixaban/Rivaroxaban
This event measure was defined as occurring when any of the following criteria were met:
	The occurrence of Prescription Claims with the following attributes:
	NDC Generic Name is any of: { "APIXABAN", "RIVAROXABAN" }
	APIXABAN
	RIVAROXABAN
Aspirin
This event measure was defined as occurring when any of the following criteria were met:
	The occurrence of Prescription Claims with the following attributes:
	NDC Generic Name is any of: { "ASPIRIN" }
	ASPIRIN
Aspirin/dipyridamole
This event measure was defined as occurring when any of the following criteria were met:
	The occurrence of Prescription Claims with the following attributes:
	NDC Generic Name is any of: { "ASPIRIN/DIPYRIDAMOLE" }
	ASPIRIN/DIPYRIDAMOLE
Atherosclerosis
This event measure was defined as occurring when any of the following criteria were met:
	The occurrence of Inpatient Confinement with the following attributes:
	Diagnosis Code (Any Position) is any of: { "414", "414.0", "414.00", "414.01", "414.02", "414.03", "414.04", "414.05", "414.06", "414.07", "414.1", "414.10", "414.11", "414.12", "414.19", "414.2", "414.3", "414.4", "414.8", "414.9", "429.2", "440.9" }
	414 - (ICD9) OTHER FORMS OF CHRONIC ISCHEMIC HEART DISEASE
	414.0 - (ICD9) CORONARY ATHEROSCLEROSIS
	414.00 - (ICD9) CORONARY ATHEROSCLEROSIS OF UNSPECIFIED TYPE OF VESSEL NATIVE OR GRAFT
	414.01 - (ICD9) CORONARY ATHEROSCLEROSIS OF NATIVE CORONARY ARTERY
	414.02 - (ICD9) CORONARY ATHEROSCLEROSIS OF AUTOLOGOUS VEIN BYPASS GRAFT
	414.03 - (ICD9) CORONARY ATHEROSCLEROSIS OF NONAUTOLOGOUS BIOLOGICAL BYPASS GRAFT
	414.04 - (ICD9) CORONARY ATHEROSCLEROSIS OF ARTERY BYPASS GRAFT
	414.05 - (ICD9) CORONARY ATHEROSCLEROSIS OF UNSPECIFIED BYPASS GRAFT
	414.06 - (ICD9) CORONARY ATHEROSCLEROSIS OF NATIVE CORONARY ARTERY OF TRANSPLANTED HEART
	414.07 - (ICD9) CORONARY ATHEROSCLEROSIS OF BYPASS GRAFT (ARTERY) (VEIN) OF TRANSPLANTED HEART
	414.1 - (ICD9) ANEURYSM AND DISSECTION OF HEART
	414.10 - (ICD9) ANEURYSM OF HEART (WALL)
	414.11 - (ICD9) ANEURYSM OF CORONARY VESSELS
	414.12 - (ICD9) DISSECTION OF CORONARY ARTERY
	414.19 - (ICD9) OTHER ANEURYSM OF HEART
	414.2 - (ICD9) CHRONIC TOTAL OCCLUSION OF CORONARY ARTERY
	414.3 - (ICD9) CORONARY ATHEROSCLEROSIS DUE TO LIPID RICH PLAQUE
	414.4 - (ICD9) CORONARY ATHEROSCLEROSIS DUE TO CALCIFIED CORONARY LESION
	414.8 - (ICD9) OTHER SPECIFIED FORMS OF CHRONIC ISCHEMIC HEART DISEASE
	414.9 - (ICD9) CHRONIC ISCHEMIC HEART DISEASE UNSPECIFIED
	429.2 - (ICD9) CARDIOVASCULAR DISEASE UNSPECIFIED
	440.9 - (ICD9) GENERALIZED AND UNSPECIFIED ATHEROSCLEROSIS
	The occurrence of Medical Services with the following attributes:
	Diagnosis Code (Any Position) is any of: { "414", "414.0", "414.00", "414.01", "414.02", "414.03", "414.04", "414.05", "414.06", "414.07", "414.1", "414.10", "414.11", "414.12", "414.19", "414.2", "414.3", "414.4", "414.8", "414.9", "429.2", "440.9" }
	414 - (ICD9) OTHER FORMS OF CHRONIC ISCHEMIC HEART DISEASE
	414.0 - (ICD9) CORONARY ATHEROSCLEROSIS
	414.00 - (ICD9) CORONARY ATHEROSCLEROSIS OF UNSPECIFIED TYPE OF VESSEL NATIVE OR GRAFT
	414.01 - (ICD9) CORONARY ATHEROSCLEROSIS OF NATIVE CORONARY ARTERY
	414.02 - (ICD9) CORONARY ATHEROSCLEROSIS OF AUTOLOGOUS VEIN BYPASS GRAFT
	414.03 - (ICD9) CORONARY ATHEROSCLEROSIS OF NONAUTOLOGOUS BIOLOGICAL BYPASS GRAFT
	414.04 - (ICD9) CORONARY ATHEROSCLEROSIS OF ARTERY BYPASS GRAFT
	414.05 - (ICD9) CORONARY ATHEROSCLEROSIS OF UNSPECIFIED BYPASS GRAFT
	414.06 - (ICD9) CORONARY ATHEROSCLEROSIS OF NATIVE CORONARY ARTERY OF TRANSPLANTED HEART
	414.07 - (ICD9) CORONARY ATHEROSCLEROSIS OF BYPASS GRAFT (ARTERY) (VEIN) OF TRANSPLANTED HEART
	414.1 - (ICD9) ANEURYSM AND DISSECTION OF HEART
	414.10 - (ICD9) ANEURYSM OF HEART (WALL)
	414.11 - (ICD9) ANEURYSM OF CORONARY VESSELS
	414.12 - (ICD9) DISSECTION OF CORONARY ARTERY
	414.19 - (ICD9) OTHER ANEURYSM OF HEART
	414.2 - (ICD9) CHRONIC TOTAL OCCLUSION OF CORONARY ARTERY
	414.3 - (ICD9) CORONARY ATHEROSCLEROSIS DUE TO LIPID RICH PLAQUE
	414.4 - (ICD9) CORONARY ATHEROSCLEROSIS DUE TO CALCIFIED CORONARY LESION
	414.8 - (ICD9) OTHER SPECIFIED FORMS OF CHRONIC ISCHEMIC HEART DISEASE
	414.9 - (ICD9) CHRONIC ISCHEMIC HEART DISEASE UNSPECIFIED
	429.2 - (ICD9) CARDIOVASCULAR DISEASE UNSPECIFIED
	440.9 - (ICD9) GENERALIZED AND UNSPECIFIED ATHEROSCLEROSIS
CAD
This event measure was defined as occurring when any of the following criteria were met:
	The occurrence of Inpatient Confinement with the following attributes:
	Diagnosis Code (Any Position) is any of: { "410", "410.0", "410.00", "410.01", "410.02", "410.1", "410.10", "410.11", "410.12", "410.2", "410.20", "410.21", "410.22", "410.3", "410.30", "410.31", "410.32", "410.4", "410.40", "410.41", "410.42", "410.5", "410.50", "410.51", "410.52", "410.6", "410.60", "410.61", "410.62", "410.7", "410.70", "410.71", "410.72", "410.8", "410.80", "410.81", "410.82"…
	410 - (ICD9) ACUTE MYOCARDIAL INFARCTION
	410.0 - (ICD9) ACUTE MYOCARDIAL INFARCTION OF ANTEROLATERAL WALL
	410.00 - (ICD9) ACUTE MYOCARDIAL INFARCTION OF ANTEROLATERAL WALL EPISODE OF CARE UNSPECIFIED
	410.01 - (ICD9) ACUTE MYOCARDIAL INFARCTION OF ANTEROLATERAL WALL INITIAL EPISODE OF CARE
	410.02 - (ICD9) ACUTE MYOCARDIAL INFARCTION OF ANTEROLATERAL WALL SUBSEQUENT EPISODE OF CARE
	410.1 - (ICD9) ACUTE MYOCARDIAL INFARCTION OF OTHER ANTERIOR WALL
	410.10 - (ICD9) ACUTE MYOCARDIAL INFARCTION OF OTHER ANTERIOR WALL EPISODE OF CARE UNSPECIFIED
	410.11 - (ICD9) ACUTE MYOCARDIAL INFARCTION OF OTHER ANTERIOR WALL INITIAL EPISODE OF CARE
	410.12 - (ICD9) ACUTE MYOCARDIAL INFARCTION OF OTHER ANTERIOR WALL SUBSEQUENT EPISODE OF CARE
	410.2 - (ICD9) ACUTE MYOCARDIAL INFARCTION OF INFEROLATERAL WALL
	410.20 - (ICD9) ACUTE MYOCARDIAL INFARCTION OF INFEROLATERAL WALL EPISODE OF CARE UNSPECIFIED
	410.21 - (ICD9) ACUTE MYOCARDIAL INFARCTION OF INFEROLATERAL WALL INITIAL EPISODE OF CARE
	410.22 - (ICD9) ACUTE MYOCARDIAL INFARCTION OF INFEROLATERAL WALL SUBSEQUENT EPISODE OF CARE
	410.3 - (ICD9) ACUTE MYOCARDIAL INFARCTION OF INFEROPOSTERIOR WALL
	410.30 - (ICD9) ACUTE MYOCARDIAL INFARCTION OF INFEROPOSTERIOR WALL EPISODE OF CARE UNSPECIFIED
	410.31 - (ICD9) ACUTE MYOCARDIAL INFARCTION OF INFEROPOSTERIOR WALL INITIAL EPISODE OF CARE
	410.32 - (ICD9) ACUTE MYOCARDIAL INFARCTION OF INFEROPOSTERIOR WALL SUBSEQUENT EPISODE OF CARE
	410.4 - (ICD9) ACUTE MYOCARDIAL INFARCTION OF OTHER INFERIOR WALL
	410.40 - (ICD9) ACUTE MYOCARDIAL INFARCTION OF OTHER INFERIOR WALL EPISODE OF CARE UNSPECIFIED
	410.41 - (ICD9) ACUTE MYOCARDIAL INFARCTION OF OTHER INFERIOR WALL INITIAL EPISODE OF CARE
	410.42 - (ICD9) ACUTE MYOCARDIAL INFARCTION OF OTHER INFERIOR WALL SUBSEQUENT EPISODE OF CARE
	410.5 - (ICD9) ACUTE MYOCARDIAL INFARCTION OF OTHER LATERAL WALL
	410.50 - (ICD9) ACUTE MYOCARDIAL INFARCTION OF OTHER LATERAL WALL EPISODE OF CARE UNSPECIFIED
	410.51 - (ICD9) ACUTE MYOCARDIAL INFARCTION OF OTHER LATERAL WALL INITIAL EPISODE OF CARE
	410.52 - (ICD9) ACUTE MYOCARDIAL INFARCTION OF OTHER LATERAL WALL SUBSEQUENT EPISODE OF CARE
	410.6 - (ICD9) TRUE POSTERIOR WALL INFARCTION
	410.60 - (ICD9) TRUE POSTERIOR WALL INFARCTION EPISODE OF CARE UNSPECIFIED
	410.61 - (ICD9) TRUE POSTERIOR WALL INFARCTION INITIAL EPISODE OF CARE
	410.62 - (ICD9) TRUE POSTERIOR WALL INFARCTION SUBSEQUENT EPISODE OF CARE
	410.7 - (ICD9) SUBENDOCARDIAL INFARCTION
	410.70 - (ICD9) SUBENDOCARDIAL INFARCTION EPISODE OF CARE UNSPECIFIED
	410.71 - (ICD9) SUBENDOCARDIAL INFARCTION INITIAL EPISODE OF CARE
	410.72 - (ICD9) SUBENDOCARDIAL INFARCTION SUBSEQUENT EPISODE OF CARE
	410.8 - (ICD9) ACUTE MYOCARDIAL INFARCTION OF OTHER SPECIFIED SITES
	410.80 - (ICD9) ACUTE MYOCARDIAL INFARCTION OF OTHER SPECIFIED SITES EPISODE OF CARE UNSPECIFIED
	410.81 - (ICD9) ACUTE MYOCARDIAL INFARCTION OF OTHER SPECIFIED SITES INITIAL EPISODE OF CARE
	410.82 - (ICD9) ACUTE MYOCARDIAL INFARCTION OF OTHER SPECIFIED SITES SUBSEQUENT EPISODE OF CARE
	410.9 - (ICD9) ACUTE MYOCARDIAL INFARCTION OF UNSPECIFIED SITE
	410.90 - (ICD9) ACUTE MYOCARDIAL INFARCTION OF UNSPECIFIED SITE EPISODE OF CARE UNSPECIFIED
	410.91 - (ICD9) ACUTE MYOCARDIAL INFARCTION OF UNSPECIFIED SITE INITIAL EPISODE OF CARE
	410.92 - (ICD9) ACUTE MYOCARDIAL INFARCTION OF UNSPECIFIED SITE SUBSEQUENT EPISODE OF CARE
	411 - (ICD9) OTHER ACUTE AND SUBACUTE FORMS OF ISCHEMIC HEART DISEASE
	411.0 - (ICD9) POSTMYOCARDIAL INFARCTION SYNDROME
	411.1 - (ICD9) INTERMEDIATE CORONARY SYNDROME
	411.8 - (ICD9) OTHER ACUTE AND SUBACUTE FORMS OF ISCHEMIC HEART DISEASE
	411.81 - (ICD9) ACUTE CORONARY OCCLUSION WITHOUT MYOCARDIAL INFARCTION
	411.89 - (ICD9) OTHER ACUTE AND SUBACUTE FORMS OF ISCHEMIC HEART DISEASE OTHER
	412 - (ICD9) OLD MYOCARDIAL INFARCTION
	413 - (ICD9) ANGINA PECTORIS
	413.0 - (ICD9) ANGINA DECUBITUS
	413.1 - (ICD9) PRINZMETAL ANGINA
	413.9 - (ICD9) OTHER AND UNSPECIFIED ANGINA PECTORIS
	414 - (ICD9) OTHER FORMS OF CHRONIC ISCHEMIC HEART DISEASE
	414.0 - (ICD9) CORONARY ATHEROSCLEROSIS
	414.00 - (ICD9) CORONARY ATHEROSCLEROSIS OF UNSPECIFIED TYPE OF VESSEL NATIVE OR GRAFT
	414.01 - (ICD9) CORONARY ATHEROSCLEROSIS OF NATIVE CORONARY ARTERY
	414.02 - (ICD9) CORONARY ATHEROSCLEROSIS OF AUTOLOGOUS VEIN BYPASS GRAFT
	414.03 - (ICD9) CORONARY ATHEROSCLEROSIS OF NONAUTOLOGOUS BIOLOGICAL BYPASS GRAFT
	414.04 - (ICD9) CORONARY ATHEROSCLEROSIS OF ARTERY BYPASS GRAFT
	414.05 - (ICD9) CORONARY ATHEROSCLEROSIS OF UNSPECIFIED BYPASS GRAFT
	414.06 - (ICD9) CORONARY ATHEROSCLEROSIS OF NATIVE CORONARY ARTERY OF TRANSPLANTED HEART
	414.07 - (ICD9) CORONARY ATHEROSCLEROSIS OF BYPASS GRAFT (ARTERY) (VEIN) OF TRANSPLANTED HEART
	414.1 - (ICD9) ANEURYSM AND DISSECTION OF HEART
	414.10 - (ICD9) ANEURYSM OF HEART (WALL)
	414.11 - (ICD9) ANEURYSM OF CORONARY VESSELS
	414.12 - (ICD9) DISSECTION OF CORONARY ARTERY
	414.19 - (ICD9) OTHER ANEURYSM OF HEART
	414.2 - (ICD9) CHRONIC TOTAL OCCLUSION OF CORONARY ARTERY
	414.3 - (ICD9) CORONARY ATHEROSCLEROSIS DUE TO LIPID RICH PLAQUE
	414.4 - (ICD9) CORONARY ATHEROSCLEROSIS DUE TO CALCIFIED CORONARY LESION
	414.8 - (ICD9) OTHER SPECIFIED FORMS OF CHRONIC ISCHEMIC HEART DISEASE
	414.9 - (ICD9) CHRONIC ISCHEMIC HEART DISEASE UNSPECIFIED
	429.2 - (ICD9) CARDIOVASCULAR DISEASE UNSPECIFIED
	V45.81 - (ICD9) POSTSURGICAL AORTOCORONARY BYPASS STATUS
	The occurrence of Medical Services with the following attributes:
	Diagnosis Code (Any Position) is any of: { "410", "410.0", "410.00", "410.01", "410.02", "410.1", "410.10", "410.11", "410.12", "410.2", "410.20", "410.21", "410.22", "410.3", "410.30", "410.31", "410.32", "410.4", "410.40", "410.41", "410.42", "410.5", "410.50", "410.51", "410.52", "410.6", "410.60", "410.61", "410.62", "410.7", "410.70", "410.71", "410.72", "410.8", "410.80", "410.81", "410.82"…
	410 - (ICD9) ACUTE MYOCARDIAL INFARCTION
	410.0 - (ICD9) ACUTE MYOCARDIAL INFARCTION OF ANTEROLATERAL WALL
	410.00 - (ICD9) ACUTE MYOCARDIAL INFARCTION OF ANTEROLATERAL WALL EPISODE OF CARE UNSPECIFIED
	410.01 - (ICD9) ACUTE MYOCARDIAL INFARCTION OF ANTEROLATERAL WALL INITIAL EPISODE OF CARE
	410.02 - (ICD9) ACUTE MYOCARDIAL INFARCTION OF ANTEROLATERAL WALL SUBSEQUENT EPISODE OF CARE
	410.1 - (ICD9) ACUTE MYOCARDIAL INFARCTION OF OTHER ANTERIOR WALL
	410.10 - (ICD9) ACUTE MYOCARDIAL INFARCTION OF OTHER ANTERIOR WALL EPISODE OF CARE UNSPECIFIED
	410.11 - (ICD9) ACUTE MYOCARDIAL INFARCTION OF OTHER ANTERIOR WALL INITIAL EPISODE OF CARE
	410.12 - (ICD9) ACUTE MYOCARDIAL INFARCTION OF OTHER ANTERIOR WALL SUBSEQUENT EPISODE OF CARE
	410.2 - (ICD9) ACUTE MYOCARDIAL INFARCTION OF INFEROLATERAL WALL
	410.20 - (ICD9) ACUTE MYOCARDIAL INFARCTION OF INFEROLATERAL WALL EPISODE OF CARE UNSPECIFIED
	410.21 - (ICD9) ACUTE MYOCARDIAL INFARCTION OF INFEROLATERAL WALL INITIAL EPISODE OF CARE
	410.22 - (ICD9) ACUTE MYOCARDIAL INFARCTION OF INFEROLATERAL WALL SUBSEQUENT EPISODE OF CARE
	410.3 - (ICD9) ACUTE MYOCARDIAL INFARCTION OF INFEROPOSTERIOR WALL
	410.30 - (ICD9) ACUTE MYOCARDIAL INFARCTION OF INFEROPOSTERIOR WALL EPISODE OF CARE UNSPECIFIED
	410.31 - (ICD9) ACUTE MYOCARDIAL INFARCTION OF INFEROPOSTERIOR WALL INITIAL EPISODE OF CARE
	410.32 - (ICD9) ACUTE MYOCARDIAL INFARCTION OF INFEROPOSTERIOR WALL SUBSEQUENT EPISODE OF CARE
	410.4 - (ICD9) ACUTE MYOCARDIAL INFARCTION OF OTHER INFERIOR WALL
	410.40 - (ICD9) ACUTE MYOCARDIAL INFARCTION OF OTHER INFERIOR WALL EPISODE OF CARE UNSPECIFIED
	410.41 - (ICD9) ACUTE MYOCARDIAL INFARCTION OF OTHER INFERIOR WALL INITIAL EPISODE OF CARE
	410.42 - (ICD9) ACUTE MYOCARDIAL INFARCTION OF OTHER INFERIOR WALL SUBSEQUENT EPISODE OF CARE
	410.5 - (ICD9) ACUTE MYOCARDIAL INFARCTION OF OTHER LATERAL WALL
	410.50 - (ICD9) ACUTE MYOCARDIAL INFARCTION OF OTHER LATERAL WALL EPISODE OF CARE UNSPECIFIED
	410.51 - (ICD9) ACUTE MYOCARDIAL INFARCTION OF OTHER LATERAL WALL INITIAL EPISODE OF CARE
	410.52 - (ICD9) ACUTE MYOCARDIAL INFARCTION OF OTHER LATERAL WALL SUBSEQUENT EPISODE OF CARE
	410.6 - (ICD9) TRUE POSTERIOR WALL INFARCTION
	410.60 - (ICD9) TRUE POSTERIOR WALL INFARCTION EPISODE OF CARE UNSPECIFIED
	410.61 - (ICD9) TRUE POSTERIOR WALL INFARCTION INITIAL EPISODE OF CARE
	410.62 - (ICD9) TRUE POSTERIOR WALL INFARCTION SUBSEQUENT EPISODE OF CARE
	410.7 - (ICD9) SUBENDOCARDIAL INFARCTION
	410.70 - (ICD9) SUBENDOCARDIAL INFARCTION EPISODE OF CARE UNSPECIFIED
	410.71 - (ICD9) SUBENDOCARDIAL INFARCTION INITIAL EPISODE OF CARE
	410.72 - (ICD9) SUBENDOCARDIAL INFARCTION SUBSEQUENT EPISODE OF CARE
	410.8 - (ICD9) ACUTE MYOCARDIAL INFARCTION OF OTHER SPECIFIED SITES
	410.80 - (ICD9) ACUTE MYOCARDIAL INFARCTION OF OTHER SPECIFIED SITES EPISODE OF CARE UNSPECIFIED
	410.81 - (ICD9) ACUTE MYOCARDIAL INFARCTION OF OTHER SPECIFIED SITES INITIAL EPISODE OF CARE
	410.82 - (ICD9) ACUTE MYOCARDIAL INFARCTION OF OTHER SPECIFIED SITES SUBSEQUENT EPISODE OF CARE
	410.9 - (ICD9) ACUTE MYOCARDIAL INFARCTION OF UNSPECIFIED SITE
	410.90 - (ICD9) ACUTE MYOCARDIAL INFARCTION OF UNSPECIFIED SITE EPISODE OF CARE UNSPECIFIED
	410.91 - (ICD9) ACUTE MYOCARDIAL INFARCTION OF UNSPECIFIED SITE INITIAL EPISODE OF CARE
	410.92 - (ICD9) ACUTE MYOCARDIAL INFARCTION OF UNSPECIFIED SITE SUBSEQUENT EPISODE OF CARE
	411 - (ICD9) OTHER ACUTE AND SUBACUTE FORMS OF ISCHEMIC HEART DISEASE
	411.0 - (ICD9) POSTMYOCARDIAL INFARCTION SYNDROME
	411.1 - (ICD9) INTERMEDIATE CORONARY SYNDROME
	411.8 - (ICD9) OTHER ACUTE AND SUBACUTE FORMS OF ISCHEMIC HEART DISEASE
	411.81 - (ICD9) ACUTE CORONARY OCCLUSION WITHOUT MYOCARDIAL INFARCTION
	411.89 - (ICD9) OTHER ACUTE AND SUBACUTE FORMS OF ISCHEMIC HEART DISEASE OTHER
	412 - (ICD9) OLD MYOCARDIAL INFARCTION
	413 - (ICD9) ANGINA PECTORIS
	413.0 - (ICD9) ANGINA DECUBITUS
	413.1 - (ICD9) PRINZMETAL ANGINA
	413.9 - (ICD9) OTHER AND UNSPECIFIED ANGINA PECTORIS
	414 - (ICD9) OTHER FORMS OF CHRONIC ISCHEMIC HEART DISEASE
	414.0 - (ICD9) CORONARY ATHEROSCLEROSIS
	414.00 - (ICD9) CORONARY ATHEROSCLEROSIS OF UNSPECIFIED TYPE OF VESSEL NATIVE OR GRAFT
	414.01 - (ICD9) CORONARY ATHEROSCLEROSIS OF NATIVE CORONARY ARTERY
	414.02 - (ICD9) CORONARY ATHEROSCLEROSIS OF AUTOLOGOUS VEIN BYPASS GRAFT
	414.03 - (ICD9) CORONARY ATHEROSCLEROSIS OF NONAUTOLOGOUS BIOLOGICAL BYPASS GRAFT
	414.04 - (ICD9) CORONARY ATHEROSCLEROSIS OF ARTERY BYPASS GRAFT
	414.05 - (ICD9) CORONARY ATHEROSCLEROSIS OF UNSPECIFIED BYPASS GRAFT
	414.06 - (ICD9) CORONARY ATHEROSCLEROSIS OF NATIVE CORONARY ARTERY OF TRANSPLANTED HEART
	414.07 - (ICD9) CORONARY ATHEROSCLEROSIS OF BYPASS GRAFT (ARTERY) (VEIN) OF TRANSPLANTED HEART
	414.1 - (ICD9) ANEURYSM AND DISSECTION OF HEART
	414.10 - (ICD9) ANEURYSM OF HEART (WALL)
	414.11 - (ICD9) ANEURYSM OF CORONARY VESSELS
	414.12 - (ICD9) DISSECTION OF CORONARY ARTERY
	414.19 - (ICD9) OTHER ANEURYSM OF HEART
	414.2 - (ICD9) CHRONIC TOTAL OCCLUSION OF CORONARY ARTERY
	414.3 - (ICD9) CORONARY ATHEROSCLEROSIS DUE TO LIPID RICH PLAQUE
	414.4 - (ICD9) CORONARY ATHEROSCLEROSIS DUE TO CALCIFIED CORONARY LESION
	414.8 - (ICD9) OTHER SPECIFIED FORMS OF CHRONIC ISCHEMIC HEART DISEASE
	414.9 - (ICD9) CHRONIC ISCHEMIC HEART DISEASE UNSPECIFIED
	429.2 - (ICD9) CARDIOVASCULAR DISEASE UNSPECIFIED
	V45.81 - (ICD9) POSTSURGICAL AORTOCORONARY BYPASS STATUS
CHA2DS2-VASc score
This measure computes a score by summing over the following components:
	If the event CHF for cha2ds2-vasc score
	Occurs within 365 days, set the score to 1.0
	Otherwise, set the score to 0.0
	If the value of Age category for CHA2DS2-VASc score is
	< 65, set the score to 0.0
	65 - 74, set the score to 1.0
	>= 75, set the score to 2.0
	Missing, set the score to 0.0
	If the event Diabetes for cha2ds2-vasc score
	Occurs within 365 days, set the score to 1.0
	Otherwise, set the score to 0.0
	If the event Stroke/TIA/Embo
	Occurs within 365 days, set the score to 2.0
	Otherwise, set the score to 0.0
	If the event Vascular disease
	Occurs within 365 days, set the score to 1.0
	Otherwise, set the score to 0.0
	If the value of Female is
	True, set the score to 1.0
	False, set the score to 0.0
	Missing, set the score to 0.0
	If the event Hypertension for cha2ds2-vasc score
	Occurs within 365 days, set the score to 1.0
	Otherwise, set the score to 0.0
CHF
This measure was defined as matching any of the following groups:
1. New Sequence
	1.1. The occurrence of CHF IP.
2. New Sequence
	2.1. The occurrence of CHF OP; and
	2.2. The occurrence of CHF OP, starting at least one day after the start of 2.1.
The event of interest in this group is 2.2.
CHF IP
This event measure was defined as occurring when any of the following criteria were met:
	The occurrence of Inpatient Confinement with the following attributes:
	Diagnosis Code (Any Position) is any of: { "398.91", "402.01", "402.1", "402.11", "402.91", "404.01", "404.03", "404.1", "404.11", "404.13", "404.91", "404.93", "428", "428.0", "428.1", "428.2", "428.20", "428.21", "428.22", "428.23", "428.3", "428.30", "428.31", "428.32", "428.33", "428.4", "428.40", "428.41", "428.42", "428.43", "428.9" }
	398.91 - (ICD9) RHEUMATIC HEART FAILURE (CONGESTIVE)
	402.01 - (ICD9) MALIGNANT HYPERTENSIVE HEART DISEASE WITH HEART FAILURE
	402.1 - (ICD9) BENIGN HYPERTENSIVE HEART DISEASE
	402.11 - (ICD9) BENIGN HYPERTENSIVE HEART DISEASE WITH HEART FAILURE
	402.91 - (ICD9) UNSPECIFIED HYPERTENSIVE HEART DISEASE WITH HEART FAILURE
	404.01 - (ICD9) HYPERTENSIVE HEART AND CHRONIC KIDNEY DISEASE MALIGNANT WITH HEART FAILURE WITH CHRONIC KIDNEY DISEASE STAGE I THROUGH STAGE IV OR UNSPECIFIED
	404.03 - (ICD9) HYPERTENSIVE HEART AND CHRONIC KIDNEY DISEASE MALIGNANT WITH HEART FAILURE WITH CHRONIC KIDNEY DISEASE STAGE V OR END STAGE RENAL DISEASE
	404.1 - (ICD9) BENIGN HYPERTENSIVE HEART AND KIDNEY DISEASE
	404.11 - (ICD9) HYPERTENSIVE HEART AND CHRONIC KIDNEY DISEASE BENIGN WITH HEART FAILURE WITH CHRONIC KIDNEY DISEASE STAGE I THROUGH STAGE IV OR UNSPECIFIED
	404.13 - (ICD9) HYPERTENSIVE HEART AND CHRONIC KIDNEY DISEASE BENIGN WITH HEART FAILURE WITH CHRONIC KIDNEY DISEASE STAGE V OR END STAGE RENAL DISEASE
	404.91 - (ICD9) HYPERTENSIVE HEART AND CHRONIC KIDNEY DISEASE UNSPECIFIED WITH HEART FAILURE WITH CHRONIC KIDNEY DISEASE STAGE I THROUGH STAGE IV OR UNSPECIFIED
	404.93 - (ICD9) HYPERTENSIVE HEART AND CHRONIC KIDNEY DISEASE UNSPECIFIED WITH HEART FAILURE WITH CHRONIC KIDNEY DISEASE STAGE V OR END STAGE RENAL DISEASE
	428 - (ICD9) HEART FAILURE
	428.0 - (ICD9) CONGESTIVE HEART FAILURE UNSPECIFIED
	428.1 - (ICD9) LEFT HEART FAILURE
	428.2 - (ICD9) SYSTOLIC HEART FAILURE
	428.20 - (ICD9) UNSPECIFIED SYSTOLIC HEART FAILURE
	428.21 - (ICD9) ACUTE SYSTOLIC HEART FAILURE
	428.22 - (ICD9) CHRONIC SYSTOLIC HEART FAILURE
	428.23 - (ICD9) ACUTE ON CHRONIC SYSTOLIC HEART FAILURE
	428.3 - (ICD9) DIASTOLIC HEART FAILURE
	428.30 - (ICD9) UNSPECIFIED DIASTOLIC HEART FAILURE
	428.31 - (ICD9) ACUTE DIASTOLIC HEART FAILURE
	428.32 - (ICD9) CHRONIC DIASTOLIC HEART FAILURE
	428.33 - (ICD9) ACUTE ON CHRONIC DIASTOLIC HEART FAILURE
	428.4 - (ICD9) COMBINED SYSTOLIC AND DIASTOLIC HEART FAILURE
	428.40 - (ICD9) UNSPECIFIED COMBINED SYSTOLIC AND DIASTOLIC HEART FAILURE
	428.41 - (ICD9) ACUTE COMBINED SYSTOLIC AND DIASTOLIC HEART FAILURE
	428.42 - (ICD9) CHRONIC COMBINED SYSTOLIC AND DIASTOLIC HEART FAILURE
	428.43 - (ICD9) ACUTE ON CHRONIC COMBINED SYSTOLIC AND DIASTOLIC HEART FAILURE
	428.9 - (ICD9) HEART FAILURE UNSPECIFIED
CHF OP
This event measure was defined as occurring when any of the following criteria were met:
	The occurrence of Medical Services with the following attributes:
	Diagnosis Code (Any Position) is any of: { "398.91", "402.01", "402.1", "402.11", "402.91", "404.01", "404.03", "404.1", "404.11", "404.13", "404.91", "404.93", "428", "428.0", "428.1", "428.2", "428.20", "428.21", "428.22", "428.23", "428.3", "428.30", "428.31", "428.32", "428.33", "428.4", "428.40", "428.41", "428.42", "428.43", "428.9" }
	398.91 - (ICD9) RHEUMATIC HEART FAILURE (CONGESTIVE)
	402.01 - (ICD9) MALIGNANT HYPERTENSIVE HEART DISEASE WITH HEART FAILURE
	402.1 - (ICD9) BENIGN HYPERTENSIVE HEART DISEASE
	402.11 - (ICD9) BENIGN HYPERTENSIVE HEART DISEASE WITH HEART FAILURE
	402.91 - (ICD9) UNSPECIFIED HYPERTENSIVE HEART DISEASE WITH HEART FAILURE
	404.01 - (ICD9) HYPERTENSIVE HEART AND CHRONIC KIDNEY DISEASE MALIGNANT WITH HEART FAILURE WITH CHRONIC KIDNEY DISEASE STAGE I THROUGH STAGE IV OR UNSPECIFIED
	404.03 - (ICD9) HYPERTENSIVE HEART AND CHRONIC KIDNEY DISEASE MALIGNANT WITH HEART FAILURE WITH CHRONIC KIDNEY DISEASE STAGE V OR END STAGE RENAL DISEASE
	404.1 - (ICD9) BENIGN HYPERTENSIVE HEART AND KIDNEY DISEASE
	404.11 - (ICD9) HYPERTENSIVE HEART AND CHRONIC KIDNEY DISEASE BENIGN WITH HEART FAILURE WITH CHRONIC KIDNEY DISEASE STAGE I THROUGH STAGE IV OR UNSPECIFIED
	404.13 - (ICD9) HYPERTENSIVE HEART AND CHRONIC KIDNEY DISEASE BENIGN WITH HEART FAILURE WITH CHRONIC KIDNEY DISEASE STAGE V OR END STAGE RENAL DISEASE
	404.91 - (ICD9) HYPERTENSIVE HEART AND CHRONIC KIDNEY DISEASE UNSPECIFIED WITH HEART FAILURE WITH CHRONIC KIDNEY DISEASE STAGE I THROUGH STAGE IV OR UNSPECIFIED
	404.93 - (ICD9) HYPERTENSIVE HEART AND CHRONIC KIDNEY DISEASE UNSPECIFIED WITH HEART FAILURE WITH CHRONIC KIDNEY DISEASE STAGE V OR END STAGE RENAL DISEASE
	428 - (ICD9) HEART FAILURE
	428.0 - (ICD9) CONGESTIVE HEART FAILURE UNSPECIFIED
	428.1 - (ICD9) LEFT HEART FAILURE
	428.2 - (ICD9) SYSTOLIC HEART FAILURE
	428.20 - (ICD9) UNSPECIFIED SYSTOLIC HEART FAILURE
	428.21 - (ICD9) ACUTE SYSTOLIC HEART FAILURE
	428.22 - (ICD9) CHRONIC SYSTOLIC HEART FAILURE
	428.23 - (ICD9) ACUTE ON CHRONIC SYSTOLIC HEART FAILURE
	428.3 - (ICD9) DIASTOLIC HEART FAILURE
	428.30 - (ICD9) UNSPECIFIED DIASTOLIC HEART FAILURE
	428.31 - (ICD9) ACUTE DIASTOLIC HEART FAILURE
	428.32 - (ICD9) CHRONIC DIASTOLIC HEART FAILURE
	428.33 - (ICD9) ACUTE ON CHRONIC DIASTOLIC HEART FAILURE
	428.4 - (ICD9) COMBINED SYSTOLIC AND DIASTOLIC HEART FAILURE
	428.40 - (ICD9) UNSPECIFIED COMBINED SYSTOLIC AND DIASTOLIC HEART FAILURE
	428.41 - (ICD9) ACUTE COMBINED SYSTOLIC AND DIASTOLIC HEART FAILURE
	428.42 - (ICD9) CHRONIC COMBINED SYSTOLIC AND DIASTOLIC HEART FAILURE
	428.43 - (ICD9) ACUTE ON CHRONIC COMBINED SYSTOLIC AND DIASTOLIC HEART FAILURE
	428.9 - (ICD9) HEART FAILURE UNSPECIFIED
CHF for cha2ds2-vasc score
This measure was defined as matching any of the following groups:
1. New Sequence
	1.1. The occurrence of CHF IP.
2. New Sequence
	2.1. The occurrence of CHF OP; and
	2.2. The occurrence of CHF OP, starting at least one day after the start of 2.1.
The event of interest in this group is 2.2.
CHF for chads2 score
This measure was defined as matching any of the following groups:
1. New Sequence
	1.1. The occurrence of CHF IP.
2. New Sequence
	2.1. The occurrence of CHF OP; and
	2.2. The occurrence of CHF OP, starting at least one day after the start of 2.1.
The event of interest in this group is 2.2.
Chronic renal insufficiency
This event measure was defined as occurring when any of the following criteria were met:
	The occurrence of Inpatient Confinement with the following attributes:
	Diagnosis Code (Any Position) is any of: { "582", "582.0", "582.1", "582.2", "582.4", "582.8", "582.81", "582.89", "582.9", "583", "583.0", "583.1", "583.2", "583.4", "583.6", "583.7", "583.8", "583.81", "583.89", "583.9", "585", "585.1", "585.2", "585.3", "585.4", "585.5", "585.6", "585.9", "586", "587" }
	582 - (ICD9) CHRONIC GLOMERULONEPHRITIS
	582.0 - (ICD9) CHRONIC GLOMERULONEPHRITIS WITH LESION OF PROLIFERATIVE GLOMERULONEPHRITIS
	582.1 - (ICD9) CHRONIC GLOMERULONEPHRITIS WITH LESION OF MEMBRANOUS GLOMERULONEPHRITIS
	582.2 - (ICD9) CHRONIC GLOMERULONEPHRITIS WITH LESION OF MEMBRANOPROLIFERATIVE GLOMERULONEPHRITIS
	582.4 - (ICD9) CHRONIC GLOMERULONEPHRITIS WITH LESION OF RAPIDLY PROGRESSIVE GLOMERULONEPHRITIS
	582.8 - (ICD9) CHRONIC GLOMERULONEPHRITIS WITH OTHER SPECIFIED PATHOLOGICAL LESION IN KIDNEY
	582.81 - (ICD9) CHRONIC GLOMERULONEPHRITIS IN DISEASES CLASSIFIED ELSEWHERE
	582.89 - (ICD9) OTHER CHRONIC GLOMERULONEPHRITIS WITH SPECIFIED PATHOLOGICAL LESION IN KIDNEY
	582.9 - (ICD9) CHRONIC GLOMERULONEPHRITIS WITH UNSPECIFIED PATHOLOGICAL LESION IN KIDNEY
	583 - (ICD9) NEPHRITIS AND NEPHROPATHY NOT SPECIFIED AS ACUTE OR CHRONIC
	583.0 - (ICD9) NEPHRITIS AND NEPHROPATHY NOT SPECIFIED AS ACUTE OR CHRONIC WITH LESION OF PROLIFERATIVE GLOMERULONEPHRITIS
	583.1 - (ICD9) NEPHRITIS AND NEPHROPATHY NOT SPECIFIED AS ACUTE OR CHRONIC WITH LESION OF MEMBRANOUS GLOMERULONEPHRITIS
	583.2 - (ICD9) NEPHRITIS AND NEPHROPATHY NOT SPECIFIED AS ACUTE OR CHRONIC WITH LESION OF MEMBRANOPROLIFERATIVE GLOMERULONEPHRITIS
	583.4 - (ICD9) NEPHRITIS AND NEPHROPATHY NOT SPECIFIED AS ACUTE OR CHRONIC WITH LESION OF RAPIDLY PROGRESSIVE GLOMERULONEPHRITIS
	583.6 - (ICD9) NEPHRITIS AND NEPHROPATHY NOT SPECIFIED AS ACUTE OR CHRONIC WITH LESION OF RENAL CORTICAL NECROSIS
	583.7 - (ICD9) NEPHRITIS AND NEPHROPATHY NOT SPECIFIED AS ACUTE OR CHRONIC WITH LESION OF RENAL MEDULLARY NECROSIS
	583.8 - (ICD9) NEPHRITIS AND NEPHROPATHY NOT SPECIFIED AS ACUTE OR CHRONIC WITH OTHER SPECIFIED PATHOLOGICAL LESION IN KIDNEY
	583.81 - (ICD9) NEPHRITIS AND NEPHROPATHY NOT SPECIFIED AS ACUTE OR CHRONIC IN DISEASES CLASSIFIED ELSEWHERE
	583.89 - (ICD9) OTHER NEPHRITIS AND NEPHROPATHY NOT SPECIFIED AS ACUTE OR CHRONIC WITH SPECIFIED PATHOLOGICAL LESION IN KIDNEY
	583.9 - (ICD9) NEPHRITIS AND NEPHROPATHY NOT SPECIFIED AS ACUTE OR CHRONIC WITH UNSPECIFIED PATHOLOGICAL LESION IN KIDNEY
	585 - (ICD9) CHRONIC KIDNEY DISEASE (CKD)
	585.1 - (ICD9) CHRONIC KIDNEY DISEASE STAGE I
	585.2 - (ICD9) CHRONIC KIDNEY DISEASE STAGE II (MILD)
	585.3 - (ICD9) CHRONIC KIDNEY DISEASE STAGE III (MODERATE)
	585.4 - (ICD9) CHRONIC KIDNEY DISEASE STAGE IV (SEVERE)
	585.5 - (ICD9) CHRONIC KIDNEY DISEASE STAGE V
	585.6 - (ICD9) END STAGE RENAL DISEASE
	585.9 - (ICD9) CHRONIC KIDNEY DISEASE UNSPECIFIED
	586 - (ICD9) RENAL FAILURE UNSPECIFIED
	587 - (ICD9) RENAL SCLEROSIS UNSPECIFIED
	The occurrence of Medical Services with the following attributes:
	Diagnosis Code (Any Position) is any of: { "582", "582.0", "582.1", "582.2", "582.4", "582.8", "582.81", "582.89", "582.9", "583", "583.0", "583.1", "583.2", "583.4", "583.6", "583.7", "583.8", "583.81", "583.89", "583.9", "585", "585.1", "585.2", "585.3", "585.4", "585.5", "585.6", "585.9", "586", "587" }
	582 - (ICD9) CHRONIC GLOMERULONEPHRITIS
	582.0 - (ICD9) CHRONIC GLOMERULONEPHRITIS WITH LESION OF PROLIFERATIVE GLOMERULONEPHRITIS
	582.1 - (ICD9) CHRONIC GLOMERULONEPHRITIS WITH LESION OF MEMBRANOUS GLOMERULONEPHRITIS
	582.2 - (ICD9) CHRONIC GLOMERULONEPHRITIS WITH LESION OF MEMBRANOPROLIFERATIVE GLOMERULONEPHRITIS
	582.4 - (ICD9) CHRONIC GLOMERULONEPHRITIS WITH LESION OF RAPIDLY PROGRESSIVE GLOMERULONEPHRITIS
	582.8 - (ICD9) CHRONIC GLOMERULONEPHRITIS WITH OTHER SPECIFIED PATHOLOGICAL LESION IN KIDNEY
	582.81 - (ICD9) CHRONIC GLOMERULONEPHRITIS IN DISEASES CLASSIFIED ELSEWHERE
	582.89 - (ICD9) OTHER CHRONIC GLOMERULONEPHRITIS WITH SPECIFIED PATHOLOGICAL LESION IN KIDNEY
	582.9 - (ICD9) CHRONIC GLOMERULONEPHRITIS WITH UNSPECIFIED PATHOLOGICAL LESION IN KIDNEY
	583 - (ICD9) NEPHRITIS AND NEPHROPATHY NOT SPECIFIED AS ACUTE OR CHRONIC
	583.0 - (ICD9) NEPHRITIS AND NEPHROPATHY NOT SPECIFIED AS ACUTE OR CHRONIC WITH LESION OF PROLIFERATIVE GLOMERULONEPHRITIS
	583.1 - (ICD9) NEPHRITIS AND NEPHROPATHY NOT SPECIFIED AS ACUTE OR CHRONIC WITH LESION OF MEMBRANOUS GLOMERULONEPHRITIS
	583.2 - (ICD9) NEPHRITIS AND NEPHROPATHY NOT SPECIFIED AS ACUTE OR CHRONIC WITH LESION OF MEMBRANOPROLIFERATIVE GLOMERULONEPHRITIS
	583.4 - (ICD9) NEPHRITIS AND NEPHROPATHY NOT SPECIFIED AS ACUTE OR CHRONIC WITH LESION OF RAPIDLY PROGRESSIVE GLOMERULONEPHRITIS
	583.6 - (ICD9) NEPHRITIS AND NEPHROPATHY NOT SPECIFIED AS ACUTE OR CHRONIC WITH LESION OF RENAL CORTICAL NECROSIS
	583.7 - (ICD9) NEPHRITIS AND NEPHROPATHY NOT SPECIFIED AS ACUTE OR CHRONIC WITH LESION OF RENAL MEDULLARY NECROSIS
	583.8 - (ICD9) NEPHRITIS AND NEPHROPATHY NOT SPECIFIED AS ACUTE OR CHRONIC WITH OTHER SPECIFIED PATHOLOGICAL LESION IN KIDNEY
	583.81 - (ICD9) NEPHRITIS AND NEPHROPATHY NOT SPECIFIED AS ACUTE OR CHRONIC IN DISEASES CLASSIFIED ELSEWHERE
	583.89 - (ICD9) OTHER NEPHRITIS AND NEPHROPATHY NOT SPECIFIED AS ACUTE OR CHRONIC WITH SPECIFIED PATHOLOGICAL LESION IN KIDNEY
	583.9 - (ICD9) NEPHRITIS AND NEPHROPATHY NOT SPECIFIED AS ACUTE OR CHRONIC WITH UNSPECIFIED PATHOLOGICAL LESION IN KIDNEY
	585 - (ICD9) CHRONIC KIDNEY DISEASE (CKD)
	585.1 - (ICD9) CHRONIC KIDNEY DISEASE STAGE I
	585.2 - (ICD9) CHRONIC KIDNEY DISEASE STAGE II (MILD)
	585.3 - (ICD9) CHRONIC KIDNEY DISEASE STAGE III (MODERATE)
	585.4 - (ICD9) CHRONIC KIDNEY DISEASE STAGE IV (SEVERE)
	585.5 - (ICD9) CHRONIC KIDNEY DISEASE STAGE V
	585.6 - (ICD9) END STAGE RENAL DISEASE
	585.9 - (ICD9) CHRONIC KIDNEY DISEASE UNSPECIFIED
	586 - (ICD9) RENAL FAILURE UNSPECIFIED
	587 - (ICD9) RENAL SCLEROSIS UNSPECIFIED
Clopidogrel
This event measure was defined as occurring when any of the following criteria were met:
	The occurrence of Prescription Claims with the following attributes:
	NDC Generic Name is any of: { "CLOPIDOGREL BISULFATE" }
	CLOPIDOGREL BISULFATE
Creatinine tests
This event measure was defined as occurring when any of the following criteria were met:
	The occurrence of Medical Services with the following attributes:
	HCPCS/PROC_CD Procedure Code is any of: { "82565" }
	82565 - Creatinine; blood
DVT
This event measure was defined as occurring when any of the following criteria were met:
	The occurrence of Inpatient Confinement with the following attributes:
	Diagnosis Code (Any Position) is any of: { "451", "451.0", "451.1", "451.11", "451.19", "451.2", "451.8", "451.81", "451.82", "451.83", "451.84", "451.89", "451.9", "453", "453.0", "453.1", "453.2", "453.3", "453.4", "453.40", "453.41", "453.42", "453.5", "453.50", "453.51", "453.52", "453.6", "453.7", "453.71", "453.72", "453.73", "453.74", "453.75", "453.76", "453.77", "453.79", "453.8", "453.8…
	451 - (ICD9) PHLEBITIS AND THROMBOPHLEBITIS
	451.0 - (ICD9) PHLEBITIS AND THROMBOPHLEBITIS OF SUPERFICIAL VESSELS OF LOWER EXTREMITIES
	451.1 - (ICD9) PHLEBITIS AND THROMBOPHLEBITIS OF DEEP VEINS OF LOWER EXTREMITIES
	451.11 - (ICD9) PHLEBITIS AND THROMBOPHLEBITIS OF FEMORAL VEIN (DEEP) (SUPERFICIAL)
	451.19 - (ICD9) PHLEBITIS AND THROMBOPHLEBITIS OF OTHER
	451.2 - (ICD9) PHLEBITIS AND THROMBOPHLEBITIS OF LOWER EXTREMITIES UNSPECIFIED
	451.8 - (ICD9) PHLEBITIS AND THROMBOPHLEBITIS OF OTHER SITES
	451.81 - (ICD9) PHLEBITIS AND THROMBOPHLEBITIS OF ILIAC VEIN
	451.82 - (ICD9) PHLEBITIS AND THROMBOPHLEBITIS OF SUPERFICIAL VEINS OF UPPER EXTREMITIES
	451.83 - (ICD9) PHLEBITIS AND THROMBOPHLEBITIS OF DEEP VEINS OF UPPER EXTREMITIES
	451.84 - (ICD9) PHLEBITIS AND THROMBOPHLEBITIS OF UPPER EXTREMITIES UNSPECIFIED
	451.89 - (ICD9) PHLEBITIS AND THROMBOPHLEBITIS OF OTHER SITES
	451.9 - (ICD9) PHLEBITIS AND THROMBOPHLEBITIS OF UNSPECIFIED SITE
	453 - (ICD9) OTHER VENOUS EMBOLISM AND THROMBOSIS
	453.0 - (ICD9) BUDD-CHIARI SYNDROME
	453.1 - (ICD9) THROMBOPHLEBITIS MIGRANS
	453.2 - (ICD9) EMBOLISM AND THROMBOSIS OF INFERIOR VENA CAVA
	453.3 - (ICD9) EMBOLISM AND THROMBOSIS OF RENAL VEIN
	453.4 - (ICD9) ACUTE VENOUS EMBOLISM AND THROMBOSIS OF DEEP VESSELS OF LOWER EXTREMITY
	453.40 - (ICD9) ACUTE VENOUS EMBOLISM AND THROMBOSIS OF UNSPECIFIED DEEP VESSELS OF LOWER EXTREMITY
	453.41 - (ICD9) ACUTE VENOUS EMBOLISM AND THROMBOSIS OF DEEP VESSELS OF PROXIMAL LOWER EXTREMITY
	453.42 - (ICD9) ACUTE VENOUS EMBOLISM AND THROMBOSIS OF DEEP VESSELS OF DISTAL LOWER EXTREMITY
	453.5 - (ICD9) CHRONIC VENOUS EMBOLISM AND THROMBOSIS OF DEEP VESSELS OF LOWER EXTREMITY
	453.50 - (ICD9) CHRONIC VENOUS EMBOLISM AND THROMBOSIS OF UNSPECIFIED DEEP VESSELS OF LOWER EXTREMITY
	453.51 - (ICD9) CHRONIC VENOUS EMBOLISM AND THROMBOSIS OF DEEP VESSELS OF PROXIMAL LOWER EXTREMITY
	453.52 - (ICD9) CHRONIC VENOUS EMBOLISM AND THROMBOSIS OF DEEP VESSELS OF DISTAL LOWER EXTREMITY
	453.6 - (ICD9) VENOUS EMBOLISM AND THROMBOSIS OF SUPERFICIAL VESSELS OF LOWER EXTREMITY
	453.7 - (ICD9) CHRONIC VENOUS EMBOLISM AND THROMBOSIS OF OTHER SPECIFIED VESSELS
	453.71 - (ICD9) CHRONIC VENOUS EMBOLISM AND THROMBOSIS OF SUPERFICIAL VEINS OF UPPER EXTREMITY
	453.72 - (ICD9) CHRONIC VENOUS EMBOLISM AND THROMBOSIS OF DEEP VEINS OF UPPER EXTREMITY
	453.73 - (ICD9) CHRONIC VENOUS EMBOLISM AND THROMBOSIS OF UPPER EXTREMITY UNSPECIFIED
	453.74 - (ICD9) CHRONIC VENOUS EMBOLISM AND THROMBOSIS OF AXILLARY VEINS
	453.75 - (ICD9) CHRONIC VENOUS EMBOLISM AND THROMBOSIS OF SUBCLAVIAN VEINS
	453.76 - (ICD9) CHRONIC VENOUS EMBOLISM AND THROMBOSIS OF INTERNAL JUGULAR VEINS
	453.77 - (ICD9) CHRONIC VENOUS EMBOLISM AND THROMBOSIS OF OTHER THORACIC VEINS
	453.79 - (ICD9) CHRONIC VENOUS EMBOLISM AND THROMBOSIS OF OTHER SPECIFIED VEINS
	453.8 - (ICD9) ACUTE VENOUS EMBOLISM AND THROMBOSIS OF OTHER SPECIFIED VEINS
	453.81 - (ICD9) ACUTE VENOUS EMBOLISM AND THROMBOSIS OF SUPERFICIAL VEINS OF UPPER EXTREMITY
	453.82 - (ICD9) ACUTE VENOUS EMBOLISM AND THROMBOSIS OF DEEP VEINS OF UPPER EXTREMITY
	453.83 - (ICD9) ACUTE VENOUS EMBOLISM AND THROMBOSIS OF UPPER EXTREMITY UNSPECIFIED
	453.84 - (ICD9) ACUTE VENOUS EMBOLISM AND THROMBOSIS OF AXILLARY VEINS
	453.85 - (ICD9) ACUTE VENOUS EMBOLISM AND THROMBOSIS OF SUBCLAVIAN VEINS
	453.86 - (ICD9) ACUTE VENOUS EMBOLISM AND THROMBOSIS OF INTERNAL JUGULAR VEINS
	453.87 - (ICD9) ACUTE VENOUS EMBOLISM AND THROMBOSIS OF OTHER THORACIC VEINS
	453.89 - (ICD9) ACUTE VENOUS EMBOLISM AND THROMBOSIS OF OTHER SPECIFIED VEINS
	453.9 - (ICD9) EMBOLISM AND THROMBOSIS OF UNSPECIFIED SITE
	The occurrence of Medical Services with the following attributes:
	Diagnosis Code (Any Position) is any of: { "451", "451.0", "451.1", "451.11", "451.19", "451.2", "451.8", "451.81", "451.82", "451.83", "451.84", "451.89", "451.9", "453", "453.0", "453.1", "453.2", "453.3", "453.4", "453.40", "453.41", "453.42", "453.5", "453.50", "453.51", "453.52", "453.6", "453.7", "453.71", "453.72", "453.73", "453.74", "453.75", "453.76", "453.77", "453.79", "453.8", "453.8…
	451 - (ICD9) PHLEBITIS AND THROMBOPHLEBITIS
	451.0 - (ICD9) PHLEBITIS AND THROMBOPHLEBITIS OF SUPERFICIAL VESSELS OF LOWER EXTREMITIES
	451.1 - (ICD9) PHLEBITIS AND THROMBOPHLEBITIS OF DEEP VEINS OF LOWER EXTREMITIES
	451.11 - (ICD9) PHLEBITIS AND THROMBOPHLEBITIS OF FEMORAL VEIN (DEEP) (SUPERFICIAL)
	451.19 - (ICD9) PHLEBITIS AND THROMBOPHLEBITIS OF OTHER
	451.2 - (ICD9) PHLEBITIS AND THROMBOPHLEBITIS OF LOWER EXTREMITIES UNSPECIFIED
	451.8 - (ICD9) PHLEBITIS AND THROMBOPHLEBITIS OF OTHER SITES
	451.81 - (ICD9) PHLEBITIS AND THROMBOPHLEBITIS OF ILIAC VEIN
	451.82 - (ICD9) PHLEBITIS AND THROMBOPHLEBITIS OF SUPERFICIAL VEINS OF UPPER EXTREMITIES
	451.83 - (ICD9) PHLEBITIS AND THROMBOPHLEBITIS OF DEEP VEINS OF UPPER EXTREMITIES
	451.84 - (ICD9) PHLEBITIS AND THROMBOPHLEBITIS OF UPPER EXTREMITIES UNSPECIFIED
	451.89 - (ICD9) PHLEBITIS AND THROMBOPHLEBITIS OF OTHER SITES
	451.9 - (ICD9) PHLEBITIS AND THROMBOPHLEBITIS OF UNSPECIFIED SITE
	453 - (ICD9) OTHER VENOUS EMBOLISM AND THROMBOSIS
	453.0 - (ICD9) BUDD-CHIARI SYNDROME
	453.1 - (ICD9) THROMBOPHLEBITIS MIGRANS
	453.2 - (ICD9) EMBOLISM AND THROMBOSIS OF INFERIOR VENA CAVA
	453.3 - (ICD9) EMBOLISM AND THROMBOSIS OF RENAL VEIN
	453.4 - (ICD9) ACUTE VENOUS EMBOLISM AND THROMBOSIS OF DEEP VESSELS OF LOWER EXTREMITY
	453.40 - (ICD9) ACUTE VENOUS EMBOLISM AND THROMBOSIS OF UNSPECIFIED DEEP VESSELS OF LOWER EXTREMITY
	453.41 - (ICD9) ACUTE VENOUS EMBOLISM AND THROMBOSIS OF DEEP VESSELS OF PROXIMAL LOWER EXTREMITY
	453.42 - (ICD9) ACUTE VENOUS EMBOLISM AND THROMBOSIS OF DEEP VESSELS OF DISTAL LOWER EXTREMITY
	453.5 - (ICD9) CHRONIC VENOUS EMBOLISM AND THROMBOSIS OF DEEP VESSELS OF LOWER EXTREMITY
	453.50 - (ICD9) CHRONIC VENOUS EMBOLISM AND THROMBOSIS OF UNSPECIFIED DEEP VESSELS OF LOWER EXTREMITY
	453.51 - (ICD9) CHRONIC VENOUS EMBOLISM AND THROMBOSIS OF DEEP VESSELS OF PROXIMAL LOWER EXTREMITY
	453.52 - (ICD9) CHRONIC VENOUS EMBOLISM AND THROMBOSIS OF DEEP VESSELS OF DISTAL LOWER EXTREMITY
	453.6 - (ICD9) VENOUS EMBOLISM AND THROMBOSIS OF SUPERFICIAL VESSELS OF LOWER EXTREMITY
	453.7 - (ICD9) CHRONIC VENOUS EMBOLISM AND THROMBOSIS OF OTHER SPECIFIED VESSELS
	453.71 - (ICD9) CHRONIC VENOUS EMBOLISM AND THROMBOSIS OF SUPERFICIAL VEINS OF UPPER EXTREMITY
	453.72 - (ICD9) CHRONIC VENOUS EMBOLISM AND THROMBOSIS OF DEEP VEINS OF UPPER EXTREMITY
	453.73 - (ICD9) CHRONIC VENOUS EMBOLISM AND THROMBOSIS OF UPPER EXTREMITY UNSPECIFIED
	453.74 - (ICD9) CHRONIC VENOUS EMBOLISM AND THROMBOSIS OF AXILLARY VEINS
	453.75 - (ICD9) CHRONIC VENOUS EMBOLISM AND THROMBOSIS OF SUBCLAVIAN VEINS
	453.76 - (ICD9) CHRONIC VENOUS EMBOLISM AND THROMBOSIS OF INTERNAL JUGULAR VEINS
	453.77 - (ICD9) CHRONIC VENOUS EMBOLISM AND THROMBOSIS OF OTHER THORACIC VEINS
	453.79 - (ICD9) CHRONIC VENOUS EMBOLISM AND THROMBOSIS OF OTHER SPECIFIED VEINS
	453.8 - (ICD9) ACUTE VENOUS EMBOLISM AND THROMBOSIS OF OTHER SPECIFIED VEINS
	453.81 - (ICD9) ACUTE VENOUS EMBOLISM AND THROMBOSIS OF SUPERFICIAL VEINS OF UPPER EXTREMITY
	453.82 - (ICD9) ACUTE VENOUS EMBOLISM AND THROMBOSIS OF DEEP VEINS OF UPPER EXTREMITY
	453.83 - (ICD9) ACUTE VENOUS EMBOLISM AND THROMBOSIS OF UPPER EXTREMITY UNSPECIFIED
	453.84 - (ICD9) ACUTE VENOUS EMBOLISM AND THROMBOSIS OF AXILLARY VEINS
	453.85 - (ICD9) ACUTE VENOUS EMBOLISM AND THROMBOSIS OF SUBCLAVIAN VEINS
	453.86 - (ICD9) ACUTE VENOUS EMBOLISM AND THROMBOSIS OF INTERNAL JUGULAR VEINS
	453.87 - (ICD9) ACUTE VENOUS EMBOLISM AND THROMBOSIS OF OTHER THORACIC VEINS
	453.89 - (ICD9) ACUTE VENOUS EMBOLISM AND THROMBOSIS OF OTHER SPECIFIED VEINS
	453.9 - (ICD9) EMBOLISM AND THROMBOSIS OF UNSPECIFIED SITE
Dabigatran
This event measure was defined as occurring when any of the following criteria were met:
	The occurrence of Prescription Claims with the following attributes:
	NDC Generic Name is any of: { "DABIGATRAN ETEXILATE MESYLATE" }
	DABIGATRAN ETEXILATE MESYLATE
Diabetetes IP
This event measure was defined as occurring when any of the following criteria were met:
	The occurrence of Inpatient Confinement with the following attributes:
	Diagnosis Code (Any Position) is any of: { "250", "250.0", "250.00", "250.01", "250.02", "250.03", "250.1", "250.10", "250.11", "250.12", "250.13", "250.2", "250.20", "250.21", "250.22", "250.23", "250.3", "250.30", "250.31", "250.32", "250.33", "250.4", "250.40", "250.41", "250.42", "250.43", "250.5", "250.50", "250.51", "250.52", "250.53", "250.6", "250.60", "250.61", "250.62", "250.63", "250.7…
	250 - (ICD9) DIABETES MELLITUS
	250.0 - (ICD9) DIABETES MELLITUS WITHOUT MENTION OF COMPLICATION
	250.00 - (ICD9) DIABETES MELLITUS WITHOUT MENTION OF COMPLICATION TYPE II OR UNSPECIFIED TYPE NOT STATED AS UNCONTROLLED
	250.01 - (ICD9) DIABETES MELLITUS WITHOUT MENTION OF COMPLICATION TYPE I [JUVENILE TYPE] NOT STATED AS UNCONTROLLED
	250.02 - (ICD9) DIABETES MELLITUS WITHOUT MENTION OF COMPLICATION TYPE II OR UNSPECIFIED TYPE UNCONTROLLED
	250.03 - (ICD9) DIABETES MELLITUS WITHOUT MENTION OF COMPLICATION TYPE I [JUVENILE TYPE] UNCONTROLLED
	250.1 - (ICD9) DIABETES WITH KETOACIDOSIS
	250.10 - (ICD9) DIABETES WITH KETOACIDOSIS TYPE II OR UNSPECIFIED TYPE NOT STATED AS UNCONTROLLED
	250.11 - (ICD9) DIABETES WITH KETOACIDOSIS TYPE I [JUVENILE TYPE] NOT STATED AS UNCONTROLLED
	250.12 - (ICD9) DIABETES WITH KETOACIDOSIS TYPE II OR UNSPECIFIED TYPE UNCONTROLLED
	250.13 - (ICD9) DIABETES WITH KETOACIDOSIS TYPE I [JUVENILE TYPE] UNCONTROLLED
	250.2 - (ICD9) DIABETES WITH HYPEROSMOLARITY
	250.20 - (ICD9) DIABETES WITH HYPEROSMOLARITY TYPE II OR UNSPECIFIED TYPE NOT STATED AS UNCONTROLLED
	250.21 - (ICD9) DIABETES WITH HYPEROSMOLARITY TYPE I [JUVENILE TYPE] NOT STATED AS UNCONTROLLED
	250.22 - (ICD9) DIABETES WITH HYPEROSMOLARITY TYPE II OR UNSPECIFIED TYPE UNCONTROLLED
	250.23 - (ICD9) DIABETES WITH HYPEROSMOLARITY TYPE I [JUVENILE TYPE] UNCONTROLLED
	250.3 - (ICD9) DIABETES WITH OTHER COMA
	250.30 - (ICD9) DIABETES WITH OTHER COMA TYPE II OR UNSPECIFIED TYPE NOT STATED AS UNCONTROLLED
	250.31 - (ICD9) DIABETES WITH OTHER COMA TYPE I [JUVENILE TYPE] NOT STATED AS UNCONTROLLED
	250.32 - (ICD9) DIABETES WITH OTHER COMA TYPE II OR UNSPECIFIED TYPE UNCONTROLLED
	250.33 - (ICD9) DIABETES WITH OTHER COMA TYPE I [JUVENILE TYPE] UNCONTROLLED
	250.4 - (ICD9) DIABETES WITH RENAL MANIFESTATIONS
	250.40 - (ICD9) DIABETES WITH RENAL MANIFESTATIONS TYPE II OR UNSPECIFIED TYPE NOT STATED AS UNCONTROLLED
	250.41 - (ICD9) DIABETES WITH RENAL MANIFESTATIONS TYPE I [JUVENILE TYPE] NOT STATED AS UNCONTROLLED
	250.42 - (ICD9) DIABETES WITH RENAL MANIFESTATIONS TYPE II OR UNSPECIFIED TYPE UNCONTROLLED
	250.43 - (ICD9) DIABETES WITH RENAL MANIFESTATIONS TYPE I [JUVENILE TYPE] UNCONTROLLED
	250.5 - (ICD9) DIABETES WITH OPHTHALMIC MANIFESTATIONS
	250.50 - (ICD9) DIABETES WITH OPHTHALMIC MANIFESTATIONS TYPE II OR UNSPECIFIED TYPE NOT STATED AS UNCONTROLLED
	250.51 - (ICD9) DIABETES WITH OPHTHALMIC MANIFESTATIONS TYPE I [JUVENILE TYPE] NOT STATED AS UNCONTROLLED
	250.52 - (ICD9) DIABETES WITH OPHTHALMIC MANIFESTATIONS TYPE II OR UNSPECIFIED TYPE UNCONTROLLED
	250.53 - (ICD9) DIABETES WITH OPHTHALMIC MANIFESTATIONS TYPE I [JUVENILE TYPE] UNCONTROLLED
	250.6 - (ICD9) DIABETES WITH NEUROLOGICAL MANIFESTATIONS
	250.60 - (ICD9) DIABETES WITH NEUROLOGICAL MANIFESTATIONS TYPE II OR UNSPECIFIED TYPE NOT STATED AS UNCONTROLLED
	250.61 - (ICD9) DIABETES WITH NEUROLOGICAL MANIFESTATIONS TYPE I [JUVENILE TYPE] NOT STATED AS UNCONTROLLED
	250.62 - (ICD9) DIABETES WITH NEUROLOGICAL MANIFESTATIONS TYPE II OR UNSPECIFIED TYPE UNCONTROLLED
	250.63 - (ICD9) DIABETES WITH NEUROLOGICAL MANIFESTATIONS TYPE I [JUVENILE TYPE] UNCONTROLLED
	250.7 - (ICD9) DIABETES WITH PERIPHERAL CIRCULATORY DISORDERS
	250.70 - (ICD9) DIABETES WITH PERIPHERAL CIRCULATORY DISORDERS TYPE II OR UNSPECIFIED TYPE NOT STATED AS UNCONTROLLED
	250.71 - (ICD9) DIABETES WITH PERIPHERAL CIRCULATORY DISORDERS TYPE I [JUVENILE TYPE] NOT STATED AS UNCONTROLLED
	250.72 - (ICD9) DIABETES WITH PERIPHERAL CIRCULATORY DISORDERS TYPE II OR UNSPECIFIED TYPE UNCONTROLLED
	250.73 - (ICD9) DIABETES WITH PERIPHERAL CIRCULATORY DISORDERS TYPE I [JUVENILE TYPE] UNCONTROLLED
	250.8 - (ICD9) DIABETES WITH OTHER SPECIFIED MANIFESTATIONS
	250.80 - (ICD9) DIABETES WITH OTHER SPECIFIED MANIFESTATIONS TYPE II OR UNSPECIFIED TYPE NOT STATED AS UNCONTROLLED
	250.81 - (ICD9) DIABETES WITH OTHER SPECIFIED MANIFESTATIONS TYPE I [JUVENILE TYPE] NOT STATED AS UNCONTROLLED
	250.82 - (ICD9) DIABETES WITH OTHER SPECIFIED MANIFESTATIONS TYPE II OR UNSPECIFIED TYPE UNCONTROLLED
	250.83 - (ICD9) DIABETES WITH OTHER SPECIFIED MANIFESTATIONS TYPE I [JUVENILE TYPE] UNCONTROLLED
	250.9 - (ICD9) DIABETES WITH UNSPECIFIED COMPLICATION
	250.90 - (ICD9) DIABETES WITH UNSPECIFIED COMPLICATION TYPE II OR UNSPECIFIED TYPE NOT STATED AS UNCONTROLLED
	250.91 - (ICD9) DIABETES WITH UNSPECIFIED COMPLICATION TYPE I [JUVENILE TYPE] NOT STATED AS UNCONTROLLED
	250.92 - (ICD9) DIABETES WITH UNSPECIFIED COMPLICATION TYPE II OR UNSPECIFIED TYPE UNCONTROLLED
	250.93 - (ICD9) DIABETES WITH UNSPECIFIED COMPLICATION TYPE I [JUVENILE TYPE] UNCONTROLLED
Diabetetes OP
This event measure was defined as occurring when any of the following criteria were met:
	The occurrence of Medical Services with the following attributes:
	Diagnosis Code (Any Position) is any of: { "250", "250.0", "250.00", "250.01", "250.02", "250.03", "250.1", "250.10", "250.11", "250.12", "250.13", "250.2", "250.20", "250.21", "250.22", "250.23", "250.3", "250.30", "250.31", "250.32", "250.33", "250.4", "250.40", "250.41", "250.42", "250.43", "250.5", "250.50", "250.51", "250.52", "250.53", "250.6", "250.60", "250.61", "250.62", "250.63", "250.7…
	250 - (ICD9) DIABETES MELLITUS
	250.0 - (ICD9) DIABETES MELLITUS WITHOUT MENTION OF COMPLICATION
	250.00 - (ICD9) DIABETES MELLITUS WITHOUT MENTION OF COMPLICATION TYPE II OR UNSPECIFIED TYPE NOT STATED AS UNCONTROLLED
	250.01 - (ICD9) DIABETES MELLITUS WITHOUT MENTION OF COMPLICATION TYPE I [JUVENILE TYPE] NOT STATED AS UNCONTROLLED
	250.02 - (ICD9) DIABETES MELLITUS WITHOUT MENTION OF COMPLICATION TYPE II OR UNSPECIFIED TYPE UNCONTROLLED
	250.03 - (ICD9) DIABETES MELLITUS WITHOUT MENTION OF COMPLICATION TYPE I [JUVENILE TYPE] UNCONTROLLED
	250.1 - (ICD9) DIABETES WITH KETOACIDOSIS
	250.10 - (ICD9) DIABETES WITH KETOACIDOSIS TYPE II OR UNSPECIFIED TYPE NOT STATED AS UNCONTROLLED
	250.11 - (ICD9) DIABETES WITH KETOACIDOSIS TYPE I [JUVENILE TYPE] NOT STATED AS UNCONTROLLED
	250.12 - (ICD9) DIABETES WITH KETOACIDOSIS TYPE II OR UNSPECIFIED TYPE UNCONTROLLED
	250.13 - (ICD9) DIABETES WITH KETOACIDOSIS TYPE I [JUVENILE TYPE] UNCONTROLLED
	250.2 - (ICD9) DIABETES WITH HYPEROSMOLARITY
	250.20 - (ICD9) DIABETES WITH HYPEROSMOLARITY TYPE II OR UNSPECIFIED TYPE NOT STATED AS UNCONTROLLED
	250.21 - (ICD9) DIABETES WITH HYPEROSMOLARITY TYPE I [JUVENILE TYPE] NOT STATED AS UNCONTROLLED
	250.22 - (ICD9) DIABETES WITH HYPEROSMOLARITY TYPE II OR UNSPECIFIED TYPE UNCONTROLLED
	250.23 - (ICD9) DIABETES WITH HYPEROSMOLARITY TYPE I [JUVENILE TYPE] UNCONTROLLED
	250.3 - (ICD9) DIABETES WITH OTHER COMA
	250.30 - (ICD9) DIABETES WITH OTHER COMA TYPE II OR UNSPECIFIED TYPE NOT STATED AS UNCONTROLLED
	250.31 - (ICD9) DIABETES WITH OTHER COMA TYPE I [JUVENILE TYPE] NOT STATED AS UNCONTROLLED
	250.32 - (ICD9) DIABETES WITH OTHER COMA TYPE II OR UNSPECIFIED TYPE UNCONTROLLED
	250.33 - (ICD9) DIABETES WITH OTHER COMA TYPE I [JUVENILE TYPE] UNCONTROLLED
	250.4 - (ICD9) DIABETES WITH RENAL MANIFESTATIONS
	250.40 - (ICD9) DIABETES WITH RENAL MANIFESTATIONS TYPE II OR UNSPECIFIED TYPE NOT STATED AS UNCONTROLLED
	250.41 - (ICD9) DIABETES WITH RENAL MANIFESTATIONS TYPE I [JUVENILE TYPE] NOT STATED AS UNCONTROLLED
	250.42 - (ICD9) DIABETES WITH RENAL MANIFESTATIONS TYPE II OR UNSPECIFIED TYPE UNCONTROLLED
	250.43 - (ICD9) DIABETES WITH RENAL MANIFESTATIONS TYPE I [JUVENILE TYPE] UNCONTROLLED
	250.5 - (ICD9) DIABETES WITH OPHTHALMIC MANIFESTATIONS
	250.50 - (ICD9) DIABETES WITH OPHTHALMIC MANIFESTATIONS TYPE II OR UNSPECIFIED TYPE NOT STATED AS UNCONTROLLED
	250.51 - (ICD9) DIABETES WITH OPHTHALMIC MANIFESTATIONS TYPE I [JUVENILE TYPE] NOT STATED AS UNCONTROLLED
	250.52 - (ICD9) DIABETES WITH OPHTHALMIC MANIFESTATIONS TYPE II OR UNSPECIFIED TYPE UNCONTROLLED
	250.53 - (ICD9) DIABETES WITH OPHTHALMIC MANIFESTATIONS TYPE I [JUVENILE TYPE] UNCONTROLLED
	250.6 - (ICD9) DIABETES WITH NEUROLOGICAL MANIFESTATIONS
	250.60 - (ICD9) DIABETES WITH NEUROLOGICAL MANIFESTATIONS TYPE II OR UNSPECIFIED TYPE NOT STATED AS UNCONTROLLED
	250.61 - (ICD9) DIABETES WITH NEUROLOGICAL MANIFESTATIONS TYPE I [JUVENILE TYPE] NOT STATED AS UNCONTROLLED
	250.62 - (ICD9) DIABETES WITH NEUROLOGICAL MANIFESTATIONS TYPE II OR UNSPECIFIED TYPE UNCONTROLLED
	250.63 - (ICD9) DIABETES WITH NEUROLOGICAL MANIFESTATIONS TYPE I [JUVENILE TYPE] UNCONTROLLED
	250.7 - (ICD9) DIABETES WITH PERIPHERAL CIRCULATORY DISORDERS
	250.70 - (ICD9) DIABETES WITH PERIPHERAL CIRCULATORY DISORDERS TYPE II OR UNSPECIFIED TYPE NOT STATED AS UNCONTROLLED
	250.71 - (ICD9) DIABETES WITH PERIPHERAL CIRCULATORY DISORDERS TYPE I [JUVENILE TYPE] NOT STATED AS UNCONTROLLED
	250.72 - (ICD9) DIABETES WITH PERIPHERAL CIRCULATORY DISORDERS TYPE II OR UNSPECIFIED TYPE UNCONTROLLED
	250.73 - (ICD9) DIABETES WITH PERIPHERAL CIRCULATORY DISORDERS TYPE I [JUVENILE TYPE] UNCONTROLLED
	250.8 - (ICD9) DIABETES WITH OTHER SPECIFIED MANIFESTATIONS
	250.80 - (ICD9) DIABETES WITH OTHER SPECIFIED MANIFESTATIONS TYPE II OR UNSPECIFIED TYPE NOT STATED AS UNCONTROLLED
	250.81 - (ICD9) DIABETES WITH OTHER SPECIFIED MANIFESTATIONS TYPE I [JUVENILE TYPE] NOT STATED AS UNCONTROLLED
	250.82 - (ICD9) DIABETES WITH OTHER SPECIFIED MANIFESTATIONS TYPE II OR UNSPECIFIED TYPE UNCONTROLLED
	250.83 - (ICD9) DIABETES WITH OTHER SPECIFIED MANIFESTATIONS TYPE I [JUVENILE TYPE] UNCONTROLLED
	250.9 - (ICD9) DIABETES WITH UNSPECIFIED COMPLICATION
	250.90 - (ICD9) DIABETES WITH UNSPECIFIED COMPLICATION TYPE II OR UNSPECIFIED TYPE NOT STATED AS UNCONTROLLED
	250.91 - (ICD9) DIABETES WITH UNSPECIFIED COMPLICATION TYPE I [JUVENILE TYPE] NOT STATED AS UNCONTROLLED
	250.92 - (ICD9) DIABETES WITH UNSPECIFIED COMPLICATION TYPE II OR UNSPECIFIED TYPE UNCONTROLLED
	250.93 - (ICD9) DIABETES WITH UNSPECIFIED COMPLICATION TYPE I [JUVENILE TYPE] UNCONTROLLED
Diabetetes any
This event measure was defined as occurring when any of the following criteria were met:
	The occurrence of Inpatient Confinement with the following attributes:
	Diagnosis Code (Any Position) is any of: { "250", "250.0", "250.00", "250.01", "250.02", "250.03", "250.1", "250.10", "250.11", "250.12", "250.13", "250.2", "250.20", "250.21", "250.22", "250.23", "250.3", "250.30", "250.31", "250.32", "250.33", "250.4", "250.40", "250.41", "250.42", "250.43", "250.5", "250.50", "250.51", "250.52", "250.53", "250.6", "250.60", "250.61", "250.62", "250.63", "250.7…
	250 - (ICD9) DIABETES MELLITUS
	250.0 - (ICD9) DIABETES MELLITUS WITHOUT MENTION OF COMPLICATION
	250.00 - (ICD9) DIABETES MELLITUS WITHOUT MENTION OF COMPLICATION TYPE II OR UNSPECIFIED TYPE NOT STATED AS UNCONTROLLED
	250.01 - (ICD9) DIABETES MELLITUS WITHOUT MENTION OF COMPLICATION TYPE I [JUVENILE TYPE] NOT STATED AS UNCONTROLLED
	250.02 - (ICD9) DIABETES MELLITUS WITHOUT MENTION OF COMPLICATION TYPE II OR UNSPECIFIED TYPE UNCONTROLLED
	250.03 - (ICD9) DIABETES MELLITUS WITHOUT MENTION OF COMPLICATION TYPE I [JUVENILE TYPE] UNCONTROLLED
	250.1 - (ICD9) DIABETES WITH KETOACIDOSIS
	250.10 - (ICD9) DIABETES WITH KETOACIDOSIS TYPE II OR UNSPECIFIED TYPE NOT STATED AS UNCONTROLLED
	250.11 - (ICD9) DIABETES WITH KETOACIDOSIS TYPE I [JUVENILE TYPE] NOT STATED AS UNCONTROLLED
	250.12 - (ICD9) DIABETES WITH KETOACIDOSIS TYPE II OR UNSPECIFIED TYPE UNCONTROLLED
	250.13 - (ICD9) DIABETES WITH KETOACIDOSIS TYPE I [JUVENILE TYPE] UNCONTROLLED
	250.2 - (ICD9) DIABETES WITH HYPEROSMOLARITY
	250.20 - (ICD9) DIABETES WITH HYPEROSMOLARITY TYPE II OR UNSPECIFIED TYPE NOT STATED AS UNCONTROLLED
	250.21 - (ICD9) DIABETES WITH HYPEROSMOLARITY TYPE I [JUVENILE TYPE] NOT STATED AS UNCONTROLLED
	250.22 - (ICD9) DIABETES WITH HYPEROSMOLARITY TYPE II OR UNSPECIFIED TYPE UNCONTROLLED
	250.23 - (ICD9) DIABETES WITH HYPEROSMOLARITY TYPE I [JUVENILE TYPE] UNCONTROLLED
	250.3 - (ICD9) DIABETES WITH OTHER COMA
	250.30 - (ICD9) DIABETES WITH OTHER COMA TYPE II OR UNSPECIFIED TYPE NOT STATED AS UNCONTROLLED
	250.31 - (ICD9) DIABETES WITH OTHER COMA TYPE I [JUVENILE TYPE] NOT STATED AS UNCONTROLLED
	250.32 - (ICD9) DIABETES WITH OTHER COMA TYPE II OR UNSPECIFIED TYPE UNCONTROLLED
	250.33 - (ICD9) DIABETES WITH OTHER COMA TYPE I [JUVENILE TYPE] UNCONTROLLED
	250.4 - (ICD9) DIABETES WITH RENAL MANIFESTATIONS
	250.40 - (ICD9) DIABETES WITH RENAL MANIFESTATIONS TYPE II OR UNSPECIFIED TYPE NOT STATED AS UNCONTROLLED
	250.41 - (ICD9) DIABETES WITH RENAL MANIFESTATIONS TYPE I [JUVENILE TYPE] NOT STATED AS UNCONTROLLED
	250.42 - (ICD9) DIABETES WITH RENAL MANIFESTATIONS TYPE II OR UNSPECIFIED TYPE UNCONTROLLED
	250.43 - (ICD9) DIABETES WITH RENAL MANIFESTATIONS TYPE I [JUVENILE TYPE] UNCONTROLLED
	250.5 - (ICD9) DIABETES WITH OPHTHALMIC MANIFESTATIONS
	250.50 - (ICD9) DIABETES WITH OPHTHALMIC MANIFESTATIONS TYPE II OR UNSPECIFIED TYPE NOT STATED AS UNCONTROLLED
	250.51 - (ICD9) DIABETES WITH OPHTHALMIC MANIFESTATIONS TYPE I [JUVENILE TYPE] NOT STATED AS UNCONTROLLED
	250.52 - (ICD9) DIABETES WITH OPHTHALMIC MANIFESTATIONS TYPE II OR UNSPECIFIED TYPE UNCONTROLLED
	250.53 - (ICD9) DIABETES WITH OPHTHALMIC MANIFESTATIONS TYPE I [JUVENILE TYPE] UNCONTROLLED
	250.6 - (ICD9) DIABETES WITH NEUROLOGICAL MANIFESTATIONS
	250.60 - (ICD9) DIABETES WITH NEUROLOGICAL MANIFESTATIONS TYPE II OR UNSPECIFIED TYPE NOT STATED AS UNCONTROLLED
	250.61 - (ICD9) DIABETES WITH NEUROLOGICAL MANIFESTATIONS TYPE I [JUVENILE TYPE] NOT STATED AS UNCONTROLLED
	250.62 - (ICD9) DIABETES WITH NEUROLOGICAL MANIFESTATIONS TYPE II OR UNSPECIFIED TYPE UNCONTROLLED
	250.63 - (ICD9) DIABETES WITH NEUROLOGICAL MANIFESTATIONS TYPE I [JUVENILE TYPE] UNCONTROLLED
	250.7 - (ICD9) DIABETES WITH PERIPHERAL CIRCULATORY DISORDERS
	250.70 - (ICD9) DIABETES WITH PERIPHERAL CIRCULATORY DISORDERS TYPE II OR UNSPECIFIED TYPE NOT STATED AS UNCONTROLLED
	250.71 - (ICD9) DIABETES WITH PERIPHERAL CIRCULATORY DISORDERS TYPE I [JUVENILE TYPE] NOT STATED AS UNCONTROLLED
	250.72 - (ICD9) DIABETES WITH PERIPHERAL CIRCULATORY DISORDERS TYPE II OR UNSPECIFIED TYPE UNCONTROLLED
	250.73 - (ICD9) DIABETES WITH PERIPHERAL CIRCULATORY DISORDERS TYPE I [JUVENILE TYPE] UNCONTROLLED
	250.8 - (ICD9) DIABETES WITH OTHER SPECIFIED MANIFESTATIONS
	250.80 - (ICD9) DIABETES WITH OTHER SPECIFIED MANIFESTATIONS TYPE II OR UNSPECIFIED TYPE NOT STATED AS UNCONTROLLED
	250.81 - (ICD9) DIABETES WITH OTHER SPECIFIED MANIFESTATIONS TYPE I [JUVENILE TYPE] NOT STATED AS UNCONTROLLED
	250.82 - (ICD9) DIABETES WITH OTHER SPECIFIED MANIFESTATIONS TYPE II OR UNSPECIFIED TYPE UNCONTROLLED
	250.83 - (ICD9) DIABETES WITH OTHER SPECIFIED MANIFESTATIONS TYPE I [JUVENILE TYPE] UNCONTROLLED
	250.9 - (ICD9) DIABETES WITH UNSPECIFIED COMPLICATION
	250.90 - (ICD9) DIABETES WITH UNSPECIFIED COMPLICATION TYPE II OR UNSPECIFIED TYPE NOT STATED AS UNCONTROLLED
	250.91 - (ICD9) DIABETES WITH UNSPECIFIED COMPLICATION TYPE I [JUVENILE TYPE] NOT STATED AS UNCONTROLLED
	250.92 - (ICD9) DIABETES WITH UNSPECIFIED COMPLICATION TYPE II OR UNSPECIFIED TYPE UNCONTROLLED
	250.93 - (ICD9) DIABETES WITH UNSPECIFIED COMPLICATION TYPE I [JUVENILE TYPE] UNCONTROLLED
	The occurrence of Medical Services with the following attributes:
	Diagnosis Code (Any Position) is any of: { "250", "250.0", "250.00", "250.01", "250.02", "250.03", "250.1", "250.10", "250.11", "250.12", "250.13", "250.2", "250.20", "250.21", "250.22", "250.23", "250.3", "250.30", "250.31", "250.32", "250.33", "250.4", "250.40", "250.41", "250.42", "250.43", "250.5", "250.50", "250.51", "250.52", "250.53", "250.6", "250.60", "250.61", "250.62", "250.63", "250.7…
	250 - (ICD9) DIABETES MELLITUS
	250.0 - (ICD9) DIABETES MELLITUS WITHOUT MENTION OF COMPLICATION
	250.00 - (ICD9) DIABETES MELLITUS WITHOUT MENTION OF COMPLICATION TYPE II OR UNSPECIFIED TYPE NOT STATED AS UNCONTROLLED
	250.01 - (ICD9) DIABETES MELLITUS WITHOUT MENTION OF COMPLICATION TYPE I [JUVENILE TYPE] NOT STATED AS UNCONTROLLED
	250.02 - (ICD9) DIABETES MELLITUS WITHOUT MENTION OF COMPLICATION TYPE II OR UNSPECIFIED TYPE UNCONTROLLED
	250.03 - (ICD9) DIABETES MELLITUS WITHOUT MENTION OF COMPLICATION TYPE I [JUVENILE TYPE] UNCONTROLLED
	250.1 - (ICD9) DIABETES WITH KETOACIDOSIS
	250.10 - (ICD9) DIABETES WITH KETOACIDOSIS TYPE II OR UNSPECIFIED TYPE NOT STATED AS UNCONTROLLED
	250.11 - (ICD9) DIABETES WITH KETOACIDOSIS TYPE I [JUVENILE TYPE] NOT STATED AS UNCONTROLLED
	250.12 - (ICD9) DIABETES WITH KETOACIDOSIS TYPE II OR UNSPECIFIED TYPE UNCONTROLLED
	250.13 - (ICD9) DIABETES WITH KETOACIDOSIS TYPE I [JUVENILE TYPE] UNCONTROLLED
	250.2 - (ICD9) DIABETES WITH HYPEROSMOLARITY
	250.20 - (ICD9) DIABETES WITH HYPEROSMOLARITY TYPE II OR UNSPECIFIED TYPE NOT STATED AS UNCONTROLLED
	250.21 - (ICD9) DIABETES WITH HYPEROSMOLARITY TYPE I [JUVENILE TYPE] NOT STATED AS UNCONTROLLED
	250.22 - (ICD9) DIABETES WITH HYPEROSMOLARITY TYPE II OR UNSPECIFIED TYPE UNCONTROLLED
	250.23 - (ICD9) DIABETES WITH HYPEROSMOLARITY TYPE I [JUVENILE TYPE] UNCONTROLLED
	250.3 - (ICD9) DIABETES WITH OTHER COMA
	250.30 - (ICD9) DIABETES WITH OTHER COMA TYPE II OR UNSPECIFIED TYPE NOT STATED AS UNCONTROLLED
	250.31 - (ICD9) DIABETES WITH OTHER COMA TYPE I [JUVENILE TYPE] NOT STATED AS UNCONTROLLED
	250.32 - (ICD9) DIABETES WITH OTHER COMA TYPE II OR UNSPECIFIED TYPE UNCONTROLLED
	250.33 - (ICD9) DIABETES WITH OTHER COMA TYPE I [JUVENILE TYPE] UNCONTROLLED
	250.4 - (ICD9) DIABETES WITH RENAL MANIFESTATIONS
	250.40 - (ICD9) DIABETES WITH RENAL MANIFESTATIONS TYPE II OR UNSPECIFIED TYPE NOT STATED AS UNCONTROLLED
	250.41 - (ICD9) DIABETES WITH RENAL MANIFESTATIONS TYPE I [JUVENILE TYPE] NOT STATED AS UNCONTROLLED
	250.42 - (ICD9) DIABETES WITH RENAL MANIFESTATIONS TYPE II OR UNSPECIFIED TYPE UNCONTROLLED
	250.43 - (ICD9) DIABETES WITH RENAL MANIFESTATIONS TYPE I [JUVENILE TYPE] UNCONTROLLED
	250.5 - (ICD9) DIABETES WITH OPHTHALMIC MANIFESTATIONS
	250.50 - (ICD9) DIABETES WITH OPHTHALMIC MANIFESTATIONS TYPE II OR UNSPECIFIED TYPE NOT STATED AS UNCONTROLLED
	250.51 - (ICD9) DIABETES WITH OPHTHALMIC MANIFESTATIONS TYPE I [JUVENILE TYPE] NOT STATED AS UNCONTROLLED
	250.52 - (ICD9) DIABETES WITH OPHTHALMIC MANIFESTATIONS TYPE II OR UNSPECIFIED TYPE UNCONTROLLED
	250.53 - (ICD9) DIABETES WITH OPHTHALMIC MANIFESTATIONS TYPE I [JUVENILE TYPE] UNCONTROLLED
	250.6 - (ICD9) DIABETES WITH NEUROLOGICAL MANIFESTATIONS
	250.60 - (ICD9) DIABETES WITH NEUROLOGICAL MANIFESTATIONS TYPE II OR UNSPECIFIED TYPE NOT STATED AS UNCONTROLLED
	250.61 - (ICD9) DIABETES WITH NEUROLOGICAL MANIFESTATIONS TYPE I [JUVENILE TYPE] NOT STATED AS UNCONTROLLED
	250.62 - (ICD9) DIABETES WITH NEUROLOGICAL MANIFESTATIONS TYPE II OR UNSPECIFIED TYPE UNCONTROLLED
	250.63 - (ICD9) DIABETES WITH NEUROLOGICAL MANIFESTATIONS TYPE I [JUVENILE TYPE] UNCONTROLLED
	250.7 - (ICD9) DIABETES WITH PERIPHERAL CIRCULATORY DISORDERS
	250.70 - (ICD9) DIABETES WITH PERIPHERAL CIRCULATORY DISORDERS TYPE II OR UNSPECIFIED TYPE NOT STATED AS UNCONTROLLED
	250.71 - (ICD9) DIABETES WITH PERIPHERAL CIRCULATORY DISORDERS TYPE I [JUVENILE TYPE] NOT STATED AS UNCONTROLLED
	250.72 - (ICD9) DIABETES WITH PERIPHERAL CIRCULATORY DISORDERS TYPE II OR UNSPECIFIED TYPE UNCONTROLLED
	250.73 - (ICD9) DIABETES WITH PERIPHERAL CIRCULATORY DISORDERS TYPE I [JUVENILE TYPE] UNCONTROLLED
	250.8 - (ICD9) DIABETES WITH OTHER SPECIFIED MANIFESTATIONS
	250.80 - (ICD9) DIABETES WITH OTHER SPECIFIED MANIFESTATIONS TYPE II OR UNSPECIFIED TYPE NOT STATED AS UNCONTROLLED
	250.81 - (ICD9) DIABETES WITH OTHER SPECIFIED MANIFESTATIONS TYPE I [JUVENILE TYPE] NOT STATED AS UNCONTROLLED
	250.82 - (ICD9) DIABETES WITH OTHER SPECIFIED MANIFESTATIONS TYPE II OR UNSPECIFIED TYPE UNCONTROLLED
	250.83 - (ICD9) DIABETES WITH OTHER SPECIFIED MANIFESTATIONS TYPE I [JUVENILE TYPE] UNCONTROLLED
	250.9 - (ICD9) DIABETES WITH UNSPECIFIED COMPLICATION
	250.90 - (ICD9) DIABETES WITH UNSPECIFIED COMPLICATION TYPE II OR UNSPECIFIED TYPE NOT STATED AS UNCONTROLLED
	250.91 - (ICD9) DIABETES WITH UNSPECIFIED COMPLICATION TYPE I [JUVENILE TYPE] NOT STATED AS UNCONTROLLED
	250.92 - (ICD9) DIABETES WITH UNSPECIFIED COMPLICATION TYPE II OR UNSPECIFIED TYPE UNCONTROLLED
	250.93 - (ICD9) DIABETES WITH UNSPECIFIED COMPLICATION TYPE I [JUVENILE TYPE] UNCONTROLLED
Diabetic nephropathy
This event measure was defined as occurring when any of the following criteria were met:
	The occurrence of Inpatient Confinement with the following attributes:
	Diagnosis Code (Any Position) is any of: { "250.4", "250.40", "250.41", "250.42", "250.43" }
	250.4 - (ICD9) DIABETES WITH RENAL MANIFESTATIONS
	250.40 - (ICD9) DIABETES WITH RENAL MANIFESTATIONS TYPE II OR UNSPECIFIED TYPE NOT STATED AS UNCONTROLLED
	250.41 - (ICD9) DIABETES WITH RENAL MANIFESTATIONS TYPE I [JUVENILE TYPE] NOT STATED AS UNCONTROLLED
	250.42 - (ICD9) DIABETES WITH RENAL MANIFESTATIONS TYPE II OR UNSPECIFIED TYPE UNCONTROLLED
	250.43 - (ICD9) DIABETES WITH RENAL MANIFESTATIONS TYPE I [JUVENILE TYPE] UNCONTROLLED
	The occurrence of Medical Services with the following attributes:
	Diagnosis Code (Any Position) is any of: { "250.4", "250.40", "250.41", "250.42", "250.43" }
	250.4 - (ICD9) DIABETES WITH RENAL MANIFESTATIONS
	250.40 - (ICD9) DIABETES WITH RENAL MANIFESTATIONS TYPE II OR UNSPECIFIED TYPE NOT STATED AS UNCONTROLLED
	250.41 - (ICD9) DIABETES WITH RENAL MANIFESTATIONS TYPE I [JUVENILE TYPE] NOT STATED AS UNCONTROLLED
	250.42 - (ICD9) DIABETES WITH RENAL MANIFESTATIONS TYPE II OR UNSPECIFIED TYPE UNCONTROLLED
	250.43 - (ICD9) DIABETES WITH RENAL MANIFESTATIONS TYPE I [JUVENILE TYPE] UNCONTROLLED
Drugs
This event measure was defined as occurring when any of the following criteria were met:
	The occurrence of Prescription Claims with the following attributes:
	NDC Generic Name is any of: { "ASPIRIN", "ASPIRIN (CALCIUM CARB & MAGNESIUM BUFFERS)/PRAVASTATIN", "ASPIRIN/ACETAMINOPHEN", "ASPIRIN/ACETAMINOPHEN/CAFFEINE", "ASPIRIN/ACETAMINOPHEN/CAFFEINE/CALCIUM", "ASPIRIN/ACETAMINOPHEN/CAFFEINE/POTASSIUM", "ASPIRIN/ACETAMINOPHEN/CALCIUM CARBONATE", "ASPIRIN/ACETAMINOPHEN/MAGNESIUM/ALUMINUM HYDROXIDE/CAFFEINE", "ASPIRIN/CAFFEINE", "ASPIRIN/CAFFEINE/DIHYDROCODE…
	ASPIRIN
	ASPIRIN (CALCIUM CARB & MAGNESIUM BUFFERS)/PRAVASTATIN
	ASPIRIN/ACETAMINOPHEN
	ASPIRIN/ACETAMINOPHEN/CAFFEINE
	ASPIRIN/ACETAMINOPHEN/CAFFEINE/CALCIUM
	ASPIRIN/ACETAMINOPHEN/CAFFEINE/POTASSIUM
	ASPIRIN/ACETAMINOPHEN/CALCIUM CARBONATE
	ASPIRIN/ACETAMINOPHEN/MAGNESIUM/ALUMINUM HYDROXIDE/CAFFEINE
	ASPIRIN/CAFFEINE
	ASPIRIN/CAFFEINE/DIHYDROCODEINE
	ASPIRIN/CAFFEINE/DIHYDROCODEINE BITARTRATE
	ASPIRIN/CALCIUM CARBONATE
	ASPIRIN/CALCIUM CARBONATE/MAGNESIUM
	ASPIRIN/CALCIUM CARBONATE/MAGNESIUM/ALUMINUM HYDROXIDE
	ASPIRIN/CODEINE PHOSPHATE
	ASPIRIN/DIPHENHYDRAMINE CITRATE
	ASPIRIN/DIPHENHYDRAMINE HCL
	ASPIRIN/DIPHENHYDRAMINE/SODIUM BICARBONATE/CITRIC ACID
	ASPIRIN/DIPYRIDAMOLE
	ASPIRIN/MAGNESIUM CARBONATE/DIHYDROXYALUMINUM AMINOACETATE
	ASPIRIN/MAGNESIUM HYDROXIDE/ALUMINUM HYDROXIDE
	ASPIRIN/MAGNESIUM HYDROXIDE/ALUMINUM HYDROXIDE/CAFFEINE
	ASPIRIN/MEPROBAMATE
	ASPIRIN/OMEPRAZOLE
	ASPIRIN/SALICYLAMIDE/ACETAMINOPHEN/CAFFEINE
	ASPIRIN/SALICYLAMIDE/CAFFEINE
	ASPIRIN/SODIUM BICARBONATE/CITRIC ACID
	BUTALBITAL/ASPIRIN/CAFFEINE
	CARISOPRODOL/ASPIRIN
	CARISOPRODOL/ASPIRIN/CODEINE PHOSPHATE
	CELECOXIB
	CHLORPHENIRAMINE MAL/PHENYLEPHRINE/D-METHORPHAN HB/ASPIRIN
	CHLORPHENIRAMINE MALEATE/PHENYLEPHRINE BITARTRATE/ASPIRIN
	CHLORPHENIRAMINE MALEATE/PHENYLEPHRINE HCL/IBUPROFEN
	CHLORPHENIRAMINE MALEATE/PSEUDOEPHEDRINE HCL/IBUPROFEN
	CINNAMEDRINE HCL/ASPIRIN/CAFFEINE
	CLOPIDOGREL BISULFATE
	CODEINE PHOSPHATE/BUTALBITAL/ASPIRIN/CAFFEINE
	CODEINE/ASPIRIN/SALICYLAMIDE/ACETAMINOPHEN/CAFFEINE
	DICLOFENAC EPOLAMINE
	DICLOFENAC POTASSIUM
	DICLOFENAC SODIUM
	DICLOFENAC SODIUM/CAPSICUM OLEORESIN
	DICLOFENAC SODIUM/MISOPROSTOL
	DICLOFENAC SUBMICRONIZED
	EPHEDRINE/ASPIRIN/ACETANILIDE/CAFFEINE
	ETODOLAC
	FLURBIPROFEN
	FLURBIPROFEN SODIUM
	HYDROCODONE BITARTRATE/ASPIRIN
	HYDROCODONE/IBUPROFEN
	IBUPROFEN
	IBUPROFEN LYSINE/PF
	IBUPROFEN/CAFFEINE/VITAMINS B1, B2, B6, & B12
	IBUPROFEN/DIETARY SUPPLEMENT,MISC. CB.11
	IBUPROFEN/DIPHENHYDRAMINE CITRATE
	IBUPROFEN/DIPHENHYDRAMINE HCL
	IBUPROFEN/FAMOTIDINE
	IBUPROFEN/IRRITANTS COUNTER-IRRITANTS COMBINATION NO.2
	IBUPROFEN/OXYCODONE HCL
	IBUPROFEN/PHENYLEPHRINE HCL
	IBUPROFEN/PSEUDOEPHEDRINE HCL
	INDOMETHACIN
	INDOMETHACIN SODIUM
	KETOROLAC TROMETHAMINE
	KETOROLAC TROMETHAMINE/PF
	LANSOPRAZOLE/NAPROXEN
	MELOXICAM
	MELOXICAM/IRRITANTS COUNTER-IRRITANTS COMBINATION NO.2
	METHOCARBAMOL/ASPIRIN
	NAPROXEN
	NAPROXEN SODIUM
	NAPROXEN SODIUM/DIPHENHYDRAMINE HCL
	NAPROXEN SODIUM/MENTHOL
	NAPROXEN SODIUM/PSEUDOEPHEDRINE HCL
	NAPROXEN/CAPSAICIN/MENTHOL
	NAPROXEN/CAPSAICIN/MENTHOL/METHYL SALICYLATE
	NAPROXEN/DIETARY SUPPLEMENT,MISC. CB.11
	NAPROXEN/ESOMEPRAZOLE MAGNESIUM
	NAPROXEN/IRRITANT COUNTER-IRRITANT COMBINATION NO.2
	ORPHENADRINE CITRATE/ASPIRIN/CAFFEINE
	OXYCODONE HCL/ASPIRIN
	OXYCODONE HCL/OXYCODONE TEREPHTHALATE/ASPIRIN
	OXYCODONE/ASPIRIN
	PENTAZOCINE HCL/ASPIRIN
	PHENYLEPHRINE HCL/ASPIRIN
	PHENYLPROPANOLAMINE BITARTRATE/ASPIRIN
	PHENYLPROPANOLAMINE BITARTRATE/ASPIRIN/CHLORPHENIRAMINE
	PHENYLPROPANOLAMINE HCL/ASPIRIN
	PHENYLPROPANOLAMINE HCL/ASPIRIN/CHLORPHENIRAMINE
	PHENYLPROPANOLAMINE HCL/ASPIRIN/CHLORPHENIRAMINE/CAFFEINE
	PHENYLPROPANOLAMINE HCL/ASPIRIN/DIPHENHYDRAMINE
	PIROXICAM
	PIROXICAM/DIETARY SUPPLEMENT,MISC. CB.11
	PRASUGREL HCL
	PROPOXYPHENE HCL/ASPIRIN/CAFFEINE
	PSEUDOEPHEDRINE HCL/ASPIRIN/CHLORPHENIRAMINE
	ROFECOXIB
	SALIVA COLLECTION DEVICE/IBUPROFEN
	SULINDAC
	SUMATRIPTAN SUCCINATE/NAPROXEN SODIUM
	TICAGRELOR
	VALDECOXIB
H2 receptors antagonist
This event measure was defined as occurring when any of the following criteria were met:
	The occurrence of Prescription Claims with the following attributes:
	NDC Generic Name is any of: { "CIMETIDINE", "CIMETIDINE HCL", "CIMETIDINE HCL IN 0.9 % SODIUM CHLORIDE", "FAMOTIDINE", "FAMOTIDINE IN 0.9 % SODIUM CHLORIDE", "FAMOTIDINE IN SODIUM CHLORIDE, ISO-OSMOTIC/PF", "FAMOTIDINE/CALCIUM CARBONATE/MAGNESIUM HYDROXIDE", "FAMOTIDINE/PF", "IBUPROFEN/FAMOTIDINE", "NIZATIDINE", "RANITIDINE BISMUTH CITRATE", "RANITIDINE HCL", "RANITIDINE HCL IN 0.45 % SODIUM CHLO…
	CIMETIDINE
	CIMETIDINE HCL
	CIMETIDINE HCL IN 0.9 % SODIUM CHLORIDE
	FAMOTIDINE
	FAMOTIDINE IN 0.9 % SODIUM CHLORIDE
	FAMOTIDINE IN SODIUM CHLORIDE, ISO-OSMOTIC/PF
	FAMOTIDINE/CALCIUM CARBONATE/MAGNESIUM HYDROXIDE
	FAMOTIDINE/PF
	IBUPROFEN/FAMOTIDINE
	NIZATIDINE
	RANITIDINE BISMUTH CITRATE
	RANITIDINE HCL
	RANITIDINE HCL IN 0.45 % SODIUM CHLORIDE
	RANITIDINE HCL/DIETARY SUPPLEMENT NO.17
	RANITIDINE HCL/DIETARY SUPPLEMENT NO.8
HAS-BLED score
This measure computes a score by summing over the following components:
	If the event Hypertension for HAS-BLED score
	Occurs within 365 days, set the score to 1.0
	Otherwise, set the score to 0.0
	If the event Abnormal renal function
	Occurs within 365 days, set the score to 1.0
	Otherwise, set the score to 0.0
	If the event Abnormal liver function
	Occurs within 365 days, set the score to 1.0
	Otherwise, set the score to 0.0
	If the event Stroke
	Occurs within 365 days, set the score to 1.0
	Otherwise, set the score to 0.0
	If the event Bleeding/Anemia
	Occurs within 365 days, set the score to 1.0
	Otherwise, set the score to 0.0
	If the value of Age>65 is
	True, set the score to 1.0
	False, set the score to 0.0
	Missing, set the score to 0.0
	If the event Drugs
	Occurs within 365 days, set the score to 1.0
	Otherwise, set the score to 0.0
	If the event Alcohol
	Occurs within 365 days, set the score to 1.0
	Otherwise, set the score to 0.0
Hemorrhagic stroke
This measure was defined as matching any of the following groups:
1. New Sequence
	1.1. The occurrence of Hemorrhagic stroke IP.
2. New Sequence
	2.1. The occurrence of Hemorrhagiv stroke OP; and
	2.2. The occurrence of Hemorrhagiv stroke OP, starting at least one day after the start of 2.1.
The event of interest in this group is 2.2.
Hemorrhagic stroke IP
This event measure was defined as occurring when any of the following criteria were met:
	The occurrence of Inpatient Confinement with the following attributes:
	Diagnosis Code (Any Position) is any of: { "431" }
	431 - (ICD9) INTRACEREBRAL HEMORRHAGE
Hemorrhagiv stroke OP
This event measure was defined as occurring when any of the following criteria were met:
	The occurrence of Medical Services with the following attributes:
	Diagnosis Code (Any Position) is any of: { "431" }
	431 - (ICD9) INTRACEREBRAL HEMORRHAGE
Heparin
This event measure was defined as occurring when any of the following criteria were met:
	The occurrence of Prescription Claims with the following attributes:
	NDC Generic Name is any of: { "AMINO ACID 2 % NO.1 PED/DEXTROSE 10 %/CALCIUM GLUC/HEPARIN", "AMINO ACID 2.5 % NO.2 PED/DEXTROSE 10 %/CALCIUM GLUC/HEPARIN", "AMINO ACID 3 % COMB NO.2(PEDI)/D5W/CALCIUM GLUCONATE/HEPARIN", "AMINO ACID 3 % NO.2 PEDI/DEXTROSE 10 %/CALCIUM GLUC/HEPARIN", "AMINO ACID 3.5 % NO.2 PED/DEXTROSE 10 %/CALCIUM GLUC/HEPARIN", "AMINO ACID 3.5 % NO.2 PEDIATRIC/DEXTROSE 10 %/HEPAR…
	AMINO ACID 2 % NO.1 PED/DEXTROSE 10 %/CALCIUM GLUC/HEPARIN
	AMINO ACID 2.5 % NO.2 PED/DEXTROSE 10 %/CALCIUM GLUC/HEPARIN
	AMINO ACID 3 % COMB NO.2(PEDI)/D5W/CALCIUM GLUCONATE/HEPARIN
	AMINO ACID 3 % NO.2 PEDI/DEXTROSE 10 %/CALCIUM GLUC/HEPARIN
	AMINO ACID 3.5 % NO.2 PED/DEXTROSE 10 %/CALCIUM GLUC/HEPARIN
	AMINO ACID 3.5 % NO.2 PEDIATRIC/DEXTROSE 10 %/HEPARIN
	AMINO ACID 4 % NO.2 PEDI/DEXTROSE 10 %/CALCIUM GLUC/HEPARIN
	AMINO ACID 6 % NO.1 PEDI/DEXTROSE 10 %/CALCIUM GLUC/HEPARIN
	HEPARIN SODIUM,BEEF
	HEPARIN SODIUM,PORCINE
	HEPARIN SODIUM,PORCINE IN 0.45 % SODIUM CHLORIDE
	HEPARIN SODIUM,PORCINE IN 0.45 % SODIUM CHLORIDE/PF
	HEPARIN SODIUM,PORCINE IN 0.9 % SODIUM CHLORIDE
	HEPARIN SODIUM,PORCINE IN 0.9 % SODIUM CHLORIDE/PF
	HEPARIN SODIUM,PORCINE/DEXTROSE 5 % IN WATER
	HEPARIN SODIUM,PORCINE/DEXTROSE 5 % IN WATER/PF
	HEPARIN SODIUM,PORCINE/PF
	The occurrence of Medical Services with the following attributes:
	HCPCS/PROC_CD Procedure Code is any of: { "J1642", "J1644", "S9336", "S9372" }
	J1642 - INJECTION, HEPARIN SODIUM, (HEPARIN LOCK FLUSH), PER 10 UNITS
	J1644 - INJECTION, HEPARIN SODIUM, PER 1000 UNITS
	S9336 - Home infusion therapy, continuous anticoagulant infusion therapy (e. G. Heparin), administrative services, professional pharmacy services, care coordination and all necessary supplies and equipment (drugs and nursing visits coded separately), per diem / HOME INFUSION THERAPY, CONTINUOUS ANTICOAGULANT INFUSION THERAPY (E.G. HEPARIN), ADMINISTRATIVE SERVICES, PROFESSIONAL PHARMACY SERVICES,…
	S9372 - Home therapy; intermittent anticoagulant injection therapy (e. G. Heparin); administrative services, professional pharmacy services, care coordination, and all necessary supplies and equipment (drugs and nursing visits coded separately), per diem (do not use this code for flushing of infusion devices with heparin to maintain patency) / HOME THERAPY; INTERMITTENT ANTICOAGULANT INJECTION TH…
Hospitalization
This event measure was defined as occurring when any of the following criteria were met:
	The occurrence of Inpatient Confinement
Hyperlipidemia
This event measure was defined as occurring when any of the following criteria were met:
	The occurrence of Inpatient Confinement with the following attributes:
	Diagnosis Code (Any Position) is any of: { "272.0", "272.2", "272.4" }
	272.0 - (ICD9) PURE HYPERCHOLESTEROLEMIA
	272.2 - (ICD9) MIXED HYPERLIPIDEMIA
	272.4 - (ICD9) OTHER AND UNSPECIFIED HYPERLIPIDEMIA
	The occurrence of Medical Services with the following attributes:
	Diagnosis Code (Any Position) is any of: { "272.0", "272.2", "272.4" }
	272.0 - (ICD9) PURE HYPERCHOLESTEROLEMIA
	272.2 - (ICD9) MIXED HYPERLIPIDEMIA
	272.4 - (ICD9) OTHER AND UNSPECIFIED HYPERLIPIDEMIA
Hypertension
This measure creates a logical OR of events, and identifies all occurrences of one or more specified events:
	Antihypertensives for cha2ds2-vasc score
	Hypertension diagnosis codes
Hypertension for HAS-BLED score
This measure creates a logical OR of events, and identifies all occurrences of one or more specified events:
	Antihypertensives for cha2ds2-vasc score
	Hypertension diagnosis codes
Hypertension for cha2ds2-vasc score
This measure creates a logical OR of events, and identifies all occurrences of one or more specified events:
	Antihypertensives for cha2ds2-vasc score
	Hypertension diagnosis codes
Hypertension for chads2 score
This measure creates a logical OR of events, and identifies all occurrences of one or more specified events:
	Antihypertensives for cha2ds2-vasc score
	Hypertension diagnosis codes
Hypertensive nephropathy
This event measure was defined as occurring when any of the following criteria were met:
	The occurrence of Inpatient Confinement with the following attributes:
	Diagnosis Code (Any Position) is any of: { "403", "403.0", "403.00", "403.01", "403.1", "403.10", "403.11", "403.9", "403.90", "403.91", "404", "404.0", "404.00", "404.01", "404.02", "404.03", "404.1", "404.10", "404.11", "404.12", "404.13", "404.9", "404.90", "404.91", "404.92", "404.93" }
	403 - (ICD9) HYPERTENSIVE CHRONIC KIDNEY DISEASE
	403.0 - (ICD9) MALIGNANT HYPERTENSIVE KIDNEY DISEASE
	403.00 - (ICD9) HYPERTENSIVE CHRONIC KIDNEY DISEASE MALIGNANT WITH CHRONIC KIDNEY DISEASE STAGE I THROUGH STAGE IV OR UNSPECIFIED
	403.01 - (ICD9) HYPERTENSIVE CHRONIC KIDNEY DISEASE MALIGNANT WITH CHRONIC KIDNEY DISEASE STAGE V OR END STAGE RENAL DISEASE
	403.1 - (ICD9) BENIGN HYPERTENSIVE KIDNEY DISEASE
	403.10 - (ICD9) HYPERTENSIVE KIDNEY DISEASE BENIGN WITH CHRONIC KIDNEY DISEASE STAGE I THROUGH STAGE IV OR UNSPECIFIED
	403.11 - (ICD9) HYPERTENSIVE KIDNEY DISEASE BENIGN WITH CHRONIC KIDNEY DISEASE STAGE V OR END STAGE RENAL DISEASE
	403.9 - (ICD9) UNSPECIFIED HYPERTENSIVE KIDNEY DISEASE
	403.90 - (ICD9) HYPERTENSIVE CHRONIC KIDNEY DISEASE UNSPECIFIED WITH CHRONIC KIDNEY DISEASE STAGE I THROUGH STAGE IV OR UNSPECIFIED
	403.91 - (ICD9) HYPERTENSIVE CHRONIC KIDNEY DISEASE UNSPECIFIED WITH CHRONIC KIDNEY DISEASE STAGE V OR END STAGE RENAL DISEASE
	404 - (ICD9) HYPERTENSIVE HEART AND CHRONIC KIDNEY DISEASE
	404.0 - (ICD9) MALIGNANT HYPERTENSIVE HEART AND KIDNEY DISEASE
	404.00 - (ICD9) HYPERTENSIVE HEART AND CHRONIC KIDNEY DISEASE MALIGNANT WITHOUT HEART FAILURE WITH CHRONIC KIDNEY DISEASE STAGE I THROUGH STAGE IV OR UNSPECIFIED
	404.01 - (ICD9) HYPERTENSIVE HEART AND CHRONIC KIDNEY DISEASE MALIGNANT WITH HEART FAILURE WITH CHRONIC KIDNEY DISEASE STAGE I THROUGH STAGE IV OR UNSPECIFIED
	404.02 - (ICD9) HYPERTENSIVE HEART AND CHRONIC KIDNEY DISEASE MALIGNANT WITHOUT HEART FAILURE WITH CHRONIC KIDNEY DISEASE STAGE V OR END STAGE RENAL DISEASE
	404.03 - (ICD9) HYPERTENSIVE HEART AND CHRONIC KIDNEY DISEASE MALIGNANT WITH HEART FAILURE WITH CHRONIC KIDNEY DISEASE STAGE V OR END STAGE RENAL DISEASE
	404.1 - (ICD9) BENIGN HYPERTENSIVE HEART AND KIDNEY DISEASE
	404.10 - (ICD9) HYPERTENSIVE HEART AND CHRONIC KIDNEY DISEASE BENIGN WITHOUT HEART FAILURE WITH CHRONIC KIDNEY DISEASE STAGE I THROUGH STAGE IV OR UNSPECIFIED
	404.11 - (ICD9) HYPERTENSIVE HEART AND CHRONIC KIDNEY DISEASE BENIGN WITH HEART FAILURE WITH CHRONIC KIDNEY DISEASE STAGE I THROUGH STAGE IV OR UNSPECIFIED
	404.12 - (ICD9) HYPERTENSIVE HEART AND CHRONIC KIDNEY DISEASE BENIGN WITHOUT HEART FAILURE WITH CHRONIC KIDNEY DISEASE STAGE V OR END STAGE RENAL DISEASE
	404.13 - (ICD9) HYPERTENSIVE HEART AND CHRONIC KIDNEY DISEASE BENIGN WITH HEART FAILURE WITH CHRONIC KIDNEY DISEASE STAGE V OR END STAGE RENAL DISEASE
	404.9 - (ICD9) UNSPECIFIED HYPERTENSIVE HEART AND KIDNEY DISEASE
	404.90 - (ICD9) HYPERTENSIVE HEART AND CHRONIC KIDNEY DISEASE UNSPECIFIED WITHOUT HEART FAILURE WITH CHRONIC KIDNEY DISEASE STAGE I THROUGH STAGE IV OR UNSPECIFIED
	404.91 - (ICD9) HYPERTENSIVE HEART AND CHRONIC KIDNEY DISEASE UNSPECIFIED WITH HEART FAILURE WITH CHRONIC KIDNEY DISEASE STAGE I THROUGH STAGE IV OR UNSPECIFIED
	404.92 - (ICD9) HYPERTENSIVE HEART AND CHRONIC KIDNEY DISEASE UNSPECIFIED WITHOUT HEART FAILURE WITH CHRONIC KIDNEY DISEASE STAGE V OR END STAGE RENAL DISEASE
	404.93 - (ICD9) HYPERTENSIVE HEART AND CHRONIC KIDNEY DISEASE UNSPECIFIED WITH HEART FAILURE WITH CHRONIC KIDNEY DISEASE STAGE V OR END STAGE RENAL DISEASE
	The occurrence of Medical Services with the following attributes:
	Diagnosis Code (Any Position) is any of: { "403", "403.0", "403.00", "403.01", "403.1", "403.10", "403.11", "403.9", "403.90", "403.91", "404", "404.0", "404.00", "404.01", "404.02", "404.03", "404.1", "404.10", "404.11", "404.12", "404.13", "404.9", "404.90", "404.91", "404.92", "404.93" }
	403 - (ICD9) HYPERTENSIVE CHRONIC KIDNEY DISEASE
	403.0 - (ICD9) MALIGNANT HYPERTENSIVE KIDNEY DISEASE
	403.00 - (ICD9) HYPERTENSIVE CHRONIC KIDNEY DISEASE MALIGNANT WITH CHRONIC KIDNEY DISEASE STAGE I THROUGH STAGE IV OR UNSPECIFIED
	403.01 - (ICD9) HYPERTENSIVE CHRONIC KIDNEY DISEASE MALIGNANT WITH CHRONIC KIDNEY DISEASE STAGE V OR END STAGE RENAL DISEASE
	403.1 - (ICD9) BENIGN HYPERTENSIVE KIDNEY DISEASE
	403.10 - (ICD9) HYPERTENSIVE KIDNEY DISEASE BENIGN WITH CHRONIC KIDNEY DISEASE STAGE I THROUGH STAGE IV OR UNSPECIFIED
	403.11 - (ICD9) HYPERTENSIVE KIDNEY DISEASE BENIGN WITH CHRONIC KIDNEY DISEASE STAGE V OR END STAGE RENAL DISEASE
	403.9 - (ICD9) UNSPECIFIED HYPERTENSIVE KIDNEY DISEASE
	403.90 - (ICD9) HYPERTENSIVE CHRONIC KIDNEY DISEASE UNSPECIFIED WITH CHRONIC KIDNEY DISEASE STAGE I THROUGH STAGE IV OR UNSPECIFIED
	403.91 - (ICD9) HYPERTENSIVE CHRONIC KIDNEY DISEASE UNSPECIFIED WITH CHRONIC KIDNEY DISEASE STAGE V OR END STAGE RENAL DISEASE
	404 - (ICD9) HYPERTENSIVE HEART AND CHRONIC KIDNEY DISEASE
	404.0 - (ICD9) MALIGNANT HYPERTENSIVE HEART AND KIDNEY DISEASE
	404.00 - (ICD9) HYPERTENSIVE HEART AND CHRONIC KIDNEY DISEASE MALIGNANT WITHOUT HEART FAILURE WITH CHRONIC KIDNEY DISEASE STAGE I THROUGH STAGE IV OR UNSPECIFIED
	404.01 - (ICD9) HYPERTENSIVE HEART AND CHRONIC KIDNEY DISEASE MALIGNANT WITH HEART FAILURE WITH CHRONIC KIDNEY DISEASE STAGE I THROUGH STAGE IV OR UNSPECIFIED
	404.02 - (ICD9) HYPERTENSIVE HEART AND CHRONIC KIDNEY DISEASE MALIGNANT WITHOUT HEART FAILURE WITH CHRONIC KIDNEY DISEASE STAGE V OR END STAGE RENAL DISEASE
	404.03 - (ICD9) HYPERTENSIVE HEART AND CHRONIC KIDNEY DISEASE MALIGNANT WITH HEART FAILURE WITH CHRONIC KIDNEY DISEASE STAGE V OR END STAGE RENAL DISEASE
	404.1 - (ICD9) BENIGN HYPERTENSIVE HEART AND KIDNEY DISEASE
	404.10 - (ICD9) HYPERTENSIVE HEART AND CHRONIC KIDNEY DISEASE BENIGN WITHOUT HEART FAILURE WITH CHRONIC KIDNEY DISEASE STAGE I THROUGH STAGE IV OR UNSPECIFIED
	404.11 - (ICD9) HYPERTENSIVE HEART AND CHRONIC KIDNEY DISEASE BENIGN WITH HEART FAILURE WITH CHRONIC KIDNEY DISEASE STAGE I THROUGH STAGE IV OR UNSPECIFIED
	404.12 - (ICD9) HYPERTENSIVE HEART AND CHRONIC KIDNEY DISEASE BENIGN WITHOUT HEART FAILURE WITH CHRONIC KIDNEY DISEASE STAGE V OR END STAGE RENAL DISEASE
	404.13 - (ICD9) HYPERTENSIVE HEART AND CHRONIC KIDNEY DISEASE BENIGN WITH HEART FAILURE WITH CHRONIC KIDNEY DISEASE STAGE V OR END STAGE RENAL DISEASE
	404.9 - (ICD9) UNSPECIFIED HYPERTENSIVE HEART AND KIDNEY DISEASE
	404.90 - (ICD9) HYPERTENSIVE HEART AND CHRONIC KIDNEY DISEASE UNSPECIFIED WITHOUT HEART FAILURE WITH CHRONIC KIDNEY DISEASE STAGE I THROUGH STAGE IV OR UNSPECIFIED
	404.91 - (ICD9) HYPERTENSIVE HEART AND CHRONIC KIDNEY DISEASE UNSPECIFIED WITH HEART FAILURE WITH CHRONIC KIDNEY DISEASE STAGE I THROUGH STAGE IV OR UNSPECIFIED
	404.92 - (ICD9) HYPERTENSIVE HEART AND CHRONIC KIDNEY DISEASE UNSPECIFIED WITHOUT HEART FAILURE WITH CHRONIC KIDNEY DISEASE STAGE V OR END STAGE RENAL DISEASE
	404.93 - (ICD9) HYPERTENSIVE HEART AND CHRONIC KIDNEY DISEASE UNSPECIFIED WITH HEART FAILURE WITH CHRONIC KIDNEY DISEASE STAGE V OR END STAGE RENAL DISEASE
INR tests
This event measure was defined as occurring when any of the following criteria were met:
	The occurrence of Medical Services with the following attributes:
	HCPCS/PROC_CD Procedure Code is any of: { "85610" }
	85610 - Prothrombin time / Prothrombin time;
Intracranial bleeding
This measure was defined as matching any of the following groups:
1. New Sequence
	1.1. The occurrence of Intracranial bleeding IP.
2. New Sequence
	2.1. The occurrence of Intracranial bleeding OP; and
	2.2. The occurrence of Intracranial bleeding OP, starting at least one day after the start of 2.1.
The event of interest in this group is 2.1.
Intracranial bleeding IP
This event measure was defined as occurring when any of the following criteria were met:
	The occurrence of Inpatient Confinement with the following attributes:
	Diagnosis Code (Any Position) is any of: { "430", "431", "432", "432.0", "432.1", "432.9" }
	430 - (ICD9) SUBARACHNOID HEMORRHAGE
	431 - (ICD9) INTRACEREBRAL HEMORRHAGE
	432 - (ICD9) OTHER AND UNSPECIFIED INTRACRANIAL HEMORRHAGE
	432.0 - (ICD9) NONTRAUMATIC EXTRADURAL HEMORRHAGE
	432.1 - (ICD9) SUBDURAL HEMORRHAGE
	432.9 - (ICD9) UNSPECIFIED INTRACRANIAL HEMORRHAGE
Intracranial bleeding OP
This event measure was defined as occurring when any of the following criteria were met:
	The occurrence of Medical Services with the following attributes:
	Diagnosis Code (Any Position) is any of: { "430", "431", "432", "432.0", "432.1", "432.9" }
	430 - (ICD9) SUBARACHNOID HEMORRHAGE
	431 - (ICD9) INTRACEREBRAL HEMORRHAGE
	432 - (ICD9) OTHER AND UNSPECIFIED INTRACRANIAL HEMORRHAGE
	432.0 - (ICD9) NONTRAUMATIC EXTRADURAL HEMORRHAGE
	432.1 - (ICD9) SUBDURAL HEMORRHAGE
	432.9 - (ICD9) UNSPECIFIED INTRACRANIAL HEMORRHAGE
Ischemic stroke
This measure was defined as matching any of the following groups:
1. New Sequence
	1.1. The occurrence of Ischemic stroke IP.
2. New Sequence
	2.1. The occurrence of Ischemic stroke OP; and
	2.2. The occurrence of Ischemic stroke OP, starting at least one day after the start of 2.1.
The event of interest in this group is 2.2.
Ischemic stroke IP
This event measure was defined as occurring when any of the following criteria were met:
	The occurrence of Inpatient Confinement with the following attributes:
	Diagnosis Code (Any Position) is any of: { "433", "433.0", "433.00", "433.01", "433.1", "433.10", "433.11", "433.2", "433.20", "433.21", "433.3", "433.30", "433.31", "433.8", "433.80", "433.81", "433.9", "433.90", "433.91", "434", "434.0", "434.00", "434.01", "434.1", "434.10", "434.11", "434.9", "434.90", "434.91" }
	433 - (ICD9) OCCLUSION AND STENOSIS OF PRECEREBRAL ARTERIES
	433.0 - (ICD9) OCCLUSION AND STENOSIS OF BASILAR ARTERY
	433.00 - (ICD9) OCCLUSION AND STENOSIS OF BASILAR ARTERY WITHOUT CEREBRAL INFARCTION
	433.01 - (ICD9) OCCLUSION AND STENOSIS OF BASILAR ARTERY WITH CEREBRAL INFARCTION
	433.1 - (ICD9) OCCLUSION AND STENOSIS OF CAROTID ARTERY
	433.10 - (ICD9) OCCLUSION AND STENOSIS OF CAROTID ARTERY WITHOUT CEREBRAL INFARCTION
	433.11 - (ICD9) OCCLUSION AND STENOSIS OF CAROTID ARTERY WITH CEREBRAL INFARCTION
	433.2 - (ICD9) OCCLUSION AND STENOSIS OF VERTEBRAL ARTERY
	433.20 - (ICD9) OCCLUSION AND STENOSIS OF VERTEBRAL ARTERY WITHOUT CEREBRAL INFARCTION
	433.21 - (ICD9) OCCLUSION AND STENOSIS OF VERTEBRAL ARTERY WITH CEREBRAL INFARCTION
	433.3 - (ICD9) OCCLUSION AND STENOSIS OF MULTIPLE AND BILATERAL PRECEREBRAL ARTERIES
	433.30 - (ICD9) OCCLUSION AND STENOSIS OF MULTIPLE AND BILATERAL PRECEREBRAL ARTERIES WITHOUT CEREBRAL INFARCTION
	433.31 - (ICD9) OCCLUSION AND STENOSIS OF MULTIPLE AND BILATERAL PRECEREBRAL ARTERIES WITH CEREBRAL INFARCTION
	433.8 - (ICD9) OCCLUSION AND STENOSIS OF OTHER SPECIFIED PRECEREBRAL ARTERY
	433.80 - (ICD9) OCCLUSION AND STENOSIS OF OTHER SPECIFIED PRECEREBRAL ARTERY WITHOUT CEREBRAL INFARCTION
	433.81 - (ICD9) OCCLUSION AND STENOSIS OF OTHER SPECIFIED PRECEREBRAL ARTERY WITH CEREBRAL INFARCTION
	433.9 - (ICD9) OCCLUSION AND STENOSIS OF UNSPECIFIED PRECEREBRAL ARTERY
	433.90 - (ICD9) OCCLUSION AND STENOSIS OF UNSPECIFIED PRECEREBRAL ARTERY WITHOUT CEREBRAL INFARCTION
	433.91 - (ICD9) OCCLUSION AND STENOSIS OF UNSPECIFIED PRECEREBRAL ARTERY WITH CEREBRAL INFARCTION
	434 - (ICD9) OCCLUSION OF CEREBRAL ARTERIES
	434.0 - (ICD9) CEREBRAL THROMBOSIS
	434.00 - (ICD9) CEREBRAL THROMBOSIS WITHOUT CEREBRAL INFARCTION
	434.01 - (ICD9) CEREBRAL THROMBOSIS WITH CEREBRAL INFARCTION
	434.1 - (ICD9) CEREBRAL EMBOLISM
	434.10 - (ICD9) CEREBRAL EMBOLISM WITHOUT CEREBRAL INFARCTION
	434.11 - (ICD9) CEREBRAL EMBOLISM WITH CEREBRAL INFARCTION
	434.9 - (ICD9) CEREBRAL ARTERY OCCLUSION UNSPECIFIED
	434.90 - (ICD9) CEREBRAL ARTERY OCCLUSION UNSPECIFIED WITHOUT CEREBRAL INFARCTION
	434.91 - (ICD9) CEREBRAL ARTERY OCCLUSION UNSPECIFIED WITH CEREBRAL INFARCTION
Ischemic stroke OP
This event measure was defined as occurring when any of the following criteria were met:
	The occurrence of Medical Services with the following attributes:
	Diagnosis Code (Any Position) is any of: { "433", "433.0", "433.00", "433.01", "433.1", "433.10", "433.11", "433.2", "433.20", "433.21", "433.3", "433.30", "433.31", "433.8", "433.80", "433.81", "433.9", "433.90", "433.91", "434", "434.0", "434.00", "434.01", "434.1", "434.10", "434.11", "434.9", "434.90", "434.91" }
	433 - (ICD9) OCCLUSION AND STENOSIS OF PRECEREBRAL ARTERIES
	433.0 - (ICD9) OCCLUSION AND STENOSIS OF BASILAR ARTERY
	433.00 - (ICD9) OCCLUSION AND STENOSIS OF BASILAR ARTERY WITHOUT CEREBRAL INFARCTION
	433.01 - (ICD9) OCCLUSION AND STENOSIS OF BASILAR ARTERY WITH CEREBRAL INFARCTION
	433.1 - (ICD9) OCCLUSION AND STENOSIS OF CAROTID ARTERY
	433.10 - (ICD9) OCCLUSION AND STENOSIS OF CAROTID ARTERY WITHOUT CEREBRAL INFARCTION
	433.11 - (ICD9) OCCLUSION AND STENOSIS OF CAROTID ARTERY WITH CEREBRAL INFARCTION
	433.2 - (ICD9) OCCLUSION AND STENOSIS OF VERTEBRAL ARTERY
	433.20 - (ICD9) OCCLUSION AND STENOSIS OF VERTEBRAL ARTERY WITHOUT CEREBRAL INFARCTION
	433.21 - (ICD9) OCCLUSION AND STENOSIS OF VERTEBRAL ARTERY WITH CEREBRAL INFARCTION
	433.3 - (ICD9) OCCLUSION AND STENOSIS OF MULTIPLE AND BILATERAL PRECEREBRAL ARTERIES
	433.30 - (ICD9) OCCLUSION AND STENOSIS OF MULTIPLE AND BILATERAL PRECEREBRAL ARTERIES WITHOUT CEREBRAL INFARCTION
	433.31 - (ICD9) OCCLUSION AND STENOSIS OF MULTIPLE AND BILATERAL PRECEREBRAL ARTERIES WITH CEREBRAL INFARCTION
	433.8 - (ICD9) OCCLUSION AND STENOSIS OF OTHER SPECIFIED PRECEREBRAL ARTERY
	433.80 - (ICD9) OCCLUSION AND STENOSIS OF OTHER SPECIFIED PRECEREBRAL ARTERY WITHOUT CEREBRAL INFARCTION
	433.81 - (ICD9) OCCLUSION AND STENOSIS OF OTHER SPECIFIED PRECEREBRAL ARTERY WITH CEREBRAL INFARCTION
	433.9 - (ICD9) OCCLUSION AND STENOSIS OF UNSPECIFIED PRECEREBRAL ARTERY
	433.90 - (ICD9) OCCLUSION AND STENOSIS OF UNSPECIFIED PRECEREBRAL ARTERY WITHOUT CEREBRAL INFARCTION
	433.91 - (ICD9) OCCLUSION AND STENOSIS OF UNSPECIFIED PRECEREBRAL ARTERY WITH CEREBRAL INFARCTION
	434 - (ICD9) OCCLUSION OF CEREBRAL ARTERIES
	434.0 - (ICD9) CEREBRAL THROMBOSIS
	434.00 - (ICD9) CEREBRAL THROMBOSIS WITHOUT CEREBRAL INFARCTION
	434.01 - (ICD9) CEREBRAL THROMBOSIS WITH CEREBRAL INFARCTION
	434.1 - (ICD9) CEREBRAL EMBOLISM
	434.10 - (ICD9) CEREBRAL EMBOLISM WITHOUT CEREBRAL INFARCTION
	434.11 - (ICD9) CEREBRAL EMBOLISM WITH CEREBRAL INFARCTION
	434.9 - (ICD9) CEREBRAL ARTERY OCCLUSION UNSPECIFIED
	434.90 - (ICD9) CEREBRAL ARTERY OCCLUSION UNSPECIFIED WITHOUT CEREBRAL INFARCTION
	434.91 - (ICD9) CEREBRAL ARTERY OCCLUSION UNSPECIFIED WITH CEREBRAL INFARCTION
Lab tests
This event measure was defined as occurring when any of the following criteria were met:
	The occurrence of Medical Services with the following attributes:
	HCPCS/PROC_CD Procedure Code is any of: { "80048", "80050", "80051", "80053", "80055", "80061", "80069", "80072", "80074", "80076", "81000", "81001", "81002", "81003", "81005", "81007", "81015", "81020", "81025", "81050", "81099", "82000", "82003", "82009", "82010", "82013", "82016", "82017", "82024", "82030", "82040", "82042", "82043", "82044", "82045", "82055", "82075", "82085", "82088", "82101…
	80048 - Basic metabolic panel (Calcium, total) This panel must include the following: Calcium (82310) Carbon dioxide (82374) Chloride (82435) Creatinine (82565) Glucose (82947) Potassium (84132) Sodium (84295) Urea nitrogen (BUN) (84520) / Basic metabolic panel (Calcium, total) This panel must include the following: Calcium, total (82310) Carbon dioxide (bicarbonate) (82374) Chloride (82435) Crea…
	80050 - General health panel This panel must include the following: Comprehensive metabolic panel (80053) Blood count, complete (CBC), automated and automated differential WBC count (85025 or 85027 and 85004) OR Blood count, complete (CBC), automated (85027) and appropriate manual differential WBC count (85007 or 85009) Thyroid stimulating hormone (TSH) (84443) / General health panel This panel m…
	80051 - Electrolyte panel This panel must include the following: Carbon dioxide (82374) Chloride (82435) Potassium (84132) Sodium (84295) / Electrolyte panel This panel must include the following: Carbon dioxide (82374), Chloride (82435), Potassium (84132), Sodium (84295) / Electrolyte panel This panel must include the following: Carbon dioxide (bicarbonate) (82374) Chloride (82435) Potassium (84…
	80053 - Comprehensive metabolic panel This panel must include the following: Albumin (82040) Bilirubin, total (82247) Calcium (82310) Carbon dioxide (bicarbonate) (82374) Chloride (82435) Creatinine (82565) Glucose (82947) Phosphatase, alkaline (84075) Potassium (84132) Protein, total (84155) Sodium (84295) Transferase, alanine amino (ALT) (SGPT) (84460) Transferase, aspartate amino (AST) (SGOT) …
	80055 - Obstetric panel This panel must include the following: Blood count, complete (CBC), automated and automated differential WBC count (85025 or 85027 and 85004) OR Blood count, complete (CBC), automated (85027) and appropriate manual differential WBC count (85007 or 85009) Hepatitis B surface antigen (HBsAg) (87340) Antibody, rubella (86762) Syphilis test, non-treponemal antibody; qualitativ…
	80061 - Lipid panel This panel must include the following: Cholesterol, serum, total (82465) Lipoprotein, direct measurement, high density cholesterol (HDL cholesterol) (83718) Triglycerides (84478) / Lipid panel This panel must include the following: Cholesterol, serum, total (82465), Lipoprotein, direct measurement, high density cholesterol (HDL cholesterol) (83718), Triglycerides (84478)
	80069 - Renal function panel This panel must include the following: Albumin (82040) Calcium (82310) Carbon dioxide (bicarbonate) (82374) Chloride (82435) Creatinine (82565) Glucose (82947) Phosphorus inorganic (phosphate) (84100) Potassium (84132) Sodium (84295) Urea nitrogen (BUN) (84520) / Renal function panel This panel must include the following: Albumin (82040) Calcium, total (82310) Carbon …
	80072 - Arthritis panel This panel must include the following: Uric acid, blood, chemical (84550) Sedimentation rate, erythrocyte, non-automated (85651) Fluorescent noninfectious agent, screen, each antibody (86255) Rheumatoid factor, qualitative (86430)
	80074 - Acute hepatitis panel This panel must include the following: Hepatitis A antibody (HAAb), IgM antibody (86709) Hepatitis B core antibody (HBcAb), IgM antibody (86705) Hepatitis B surface antigen (HBsAg) (87340) Hepatitis C antibody (86803) / Acute hepatitis panel This panel must include the following: Hepatitis A antibody (HAAb), IgM antibody (86709), Hepatitis B core antibody (HBcAb), Ig…
	80076 - Hepatic function panel This panel must include the following: Albumin (82040) Bilirubin, total (82247) Bilirubin, direct (82248) Phosphatase, alkaline (84075) Protein, total (84155) Transferase, alanine amino (ALT) (SGPT) (84460) Transferase, aspartate amino (AST) (SGOT) (84450) / Hepatic function panel This panel must include the following: Albumin (82040), Bilirubin, total (82247), Bili…
	81000 - Urinalysis, by dip stick or tablet reagent for bilirubin, glucose, hemoglobin, ketones, leukocytes, nitrite, pH, protein, specific gravity, urobilinogen, any number of these constituents; non-automated, with micros
	81001 - Urinalysis, by dip stick or tablet reagent for bilirubin, glucose, hemoglobin, ketones, leukocytes, nitrite, pH, protein, specific gravity, urobilinogen, any number of these constituents; automated, with micros
	81002 - Urinalysis, by dip stick or tablet reagent for bilirubin, glucose, hemoglobin, ketones, leukocytes, nitrite, pH, protein, specific gravity, urobilinogen, any number of these constituents; non-automated, without micros
	81003 - Urinalysis, by dip stick or tablet reagent for bilirubin, glucose, hemoglobin, ketones, leukocytes, nitrite, pH, protein, specific gravity, urobilinogen, any number of these constituents; automated, without micros
	81005 - Urinalysis; qualitative or semiquantitative, except immunoassays
	81007 - Urinalysis; bacteriuria screen, by non-culture technique, commercial kit (specify type) / Urinalysis; bacteriuria screen, except by culture or dipstick
	81015 - Urinalysis; microscopic only
	81020 - Urinalysis; 2 or 3 glass test / Urinalysis; two or three glass test
	81025 - Urine pregnancy test, by visual color comparison methods
	81050 - Volume measurement for timed collection, each
	81099 - Unlisted urinalysis procedure
	82000 - Acetaldehyde, blood
	82003 - Acetaminophen
	82009 - Acetone or other ketone bodies, serum; qualitative / Ketone body(s) (eg, acetone, acetoacetic acid, beta-hydroxybutyrate); qualitative
	82010 - Acetone or other ketone bodies, serum; quantitative / Ketone body(s) (eg, acetone, acetoacetic acid, beta-hydroxybutyrate); quantitative
	82013 - Acetylcholinesterase
	82016 - Acylcarnitines; qualitative, each specimen
	82017 - Acylcarnitines; quantitative, each specimen
	82024 - Adrenocorticotropic hormone (ACTH)
	82030 - Adenosine, 5-monophosphate, cyclic (cyclic AMP)
	82040 - Albumin; serum / Albumin; serum, plasma or whole blood
	82042 - Albumin; urine or other source, quantitative, each specimen / Albumin; urine, quantitative
	82043 - Albumin; urine, microalbumin, quantitative
	82044 - Albumin; urine, microalbumin, semiquantitative (eg, reagent strip assay)
	82045 - Albumin; ischemia modified
	82055 - Alcohol (ethanol); any specimen except breath
	82075 - Alcohol (ethanol), breath / Alcohol (ethanol); breath
	82085 - Aldolase
	82088 - Aldosterone
	82101 - Alkaloids, urine, quantitative
	82103 - Alpha-1-antitrypsin; total
	82104 - Alpha-1-antitrypsin; phenotype
	82105 - Alpha-fetoprotein (AFP); serum / Alpha-fetoprotein; serum
	82106 - Alpha-fetoprotein (AFP); amniotic fluid / Alpha-fetoprotein; amniotic fluid
	82107 - Alpha-fetoprotein (AFP); AFP-L3 fraction isoform and total AFP (including ratio)
	82108 - Aluminum
	82120 - Amines, vaginal fluid, qualitative
	82127 - Amino acids; single, qualitative, each specimen
	82128 - Amino acids; multiple, qualitative, each specimen
	82130 - Descriptor not available
	82131 - Amino acids; single, quantitative, each specimen
	82135 - Aminolevulinic acid, delta (ALA)
	82136 - Amino acids, 2 to 5 amino acids, quantitative, each specimen
	82139 - Amino acids, 6 or more amino acids, quantitative, each specimen
	82140 - Ammonia
	82143 - Amniotic fluid scan (spectrophotometric)
	82145 - Amphetamine or methamphetamine
	82150 - Amylase
	82154 - Androstanediol glucuronide
	82157 - Androstenedione
	82160 - Androsterone
	82163 - Angiotensin II
	82164 - Angiotensin I - converting enzyme (ACE)
	82172 - Apolipoprotein, each
	82175 - Arsenic
	82180 - Ascorbic acid (Vitamin C), blood
	82190 - Atomic absorption spectros, each analyte
	82205 - Barbiturates, not elsewhere specified
	82232 - Beta-2 microglobulin
	82239 - Bile acids; total
	82240 - Bile acids; cholylglycine
	82247 - Bilirubin; total
	82248 - Bilirubin; direct
	82250 - Descriptor not available
	82251 - Bilirubin; total AND direct
	82252 - Bilirubin; feces, qualitative
	82261 - Biotinidase, each specimen
	82270 - Blood, occult, by peroxidase activity (eg, guaiac), qualitative; feces, 1-3 simultaneous determinations / Blood, occult, by peroxidase activity (eg, guaiac), qualitative; feces, consecutive collected specimens with single determination, for colorectal neoplasm screening (ie, patient was provided 3 cards or single triple card for consecutive collection) / Blood, occult, by peroxidase activ…
	82271 - Blood, occult, by peroxidase activity (eg, guaiac), qualitative; other sources
	82272 - Blood, occult, by peroxidase activity (eg, guaiac), qualitative, feces, 1-3 simultaneous determinations, performed for other than colorectal neoplasm screening / Blood, occult, by peroxidase activity (eg, guaiac), qualitative, feces, single specimen (eg, from digital rectal exam)
	82273 - Blood, occult, by peroxidase activity (eg, guaiac), qualitative; other sources / Blood, occult, by peroxidase activity (eg, guaiac); other sources, qualitative / Blood, occult; other sources, qualitative
	82274 - Blood, occult, by fecal hemoglobin determination by immunoassay, qualitative, feces, 1-3 simultaneous determinations
	82286 - Bradykinin
	82300 - Cadmium
	82306 - Calcifediol (25-OH Vitamin D-3) / Vitamin D; 25 hydroxy, includes fraction(s), if performed
	82307 - Calciferol (Vitamin D)
	82308 - Calcitonin
	82310 - Calcium; total
	82330 - Calcium; ionized
	82331 - Calcium; after calcium infusion test
	82340 - Calcium; urine quantitative, timed specimen
	82355 - Calculus (stone); qualitative analysis / Calculus; qualitative analysis
	82360 - Calculus (stone); quantitative analysis, chemical / Calculus; quantitative analysis, chemical
	82365 - Calculus (stone); infrared spectros / Calculus; infrared spectros
	82370 - Calculus (stone); x-ray diffraction / Calculus; X-ray diffraction
	82373 - Carbohydrate deficient transferrin
	82374 - Carbon dioxide (bicarbonate)
	82375 - Carbon monoxide (carboxyhemoglobin); quantitative / Carbon monoxide, (carboxyhemoglobin); quantitative / Carboxyhemoglobin; quantitative
	82376 - Carbon monoxide (carboxyhemoglobin); qualitative / Carbon monoxide, (carboxyhemoglobin); qualitative / Carboxyhemoglobin; qualitative
	82378 - Carcinoembryonic antigen (CEA)
	82379 - Carnitine (total and free), quantitative, each specimen
	82380 - Carotene
	82382 - Catecholamines; total urine
	82383 - Catecholamines; blood
	82384 - Catecholamines; fractionated
	82387 - Cathepsin-D
	82390 - Ceruloplasmin
	82397 - Chemiluminescent assay
	82415 - Chloramphenicol
	82435 - Chloride; blood
	82436 - Chloride; urine
	82438 - Chloride; other source
	82441 - Chlorinated hydrocarbons, screen
	82465 - Cholesterol, serum or whole blood, total / Cholesterol, serum, total
	82480 - Cholinesterase; serum
	82482 - Cholinesterase; RBC
	82485 - Chondroitin B sulfate, quantitative
	82486 - Chromatography, qualitative; column (eg, gas liquid or HPLC), analyte not elsewhere specified
	82487 - Chromatography, qualitative; paper, 1-dimensional, analyte not elsewhere specified
	82488 - Chromatography, qualitative; paper, 2-dimensional, analyte not elsewhere specified
	82489 - Chromatography, qualitative; thin layer, analyte not elsewhere specified
	82491 - Chromatography, quantitative, column (eg, gas liquid or HPLC); single analyte not elsewhere specified, single stationary and mobile phase
	82492 - Chromatography, quantitative, column (eg, gas liquid or HPLC); multiple analytes, single stationary and mobile phase
	82495 - Chromium
	82507 - Citrate
	82520 - Cocaine or metabolite
	82523 - Collagen cross links, any method
	82525 - Copper
	82528 - Corticosterone
	82530 - Cortisol; free
	82533 - Cortisol; total
	82540 - Creatine
	82541 - Column chromatography/mass spectometry (eg, GC/MS, or HPLC/MS), analyte not elsewhere specified; qualitative, single stationary and mobile phase / Column chromatography/mass spectrometry (eg, GC/MS, or HPLC/MS), analyte not elsewhere specified; qualitative, single stationary and mobile phase / Column chromatography/mass spectrometry (eg, GC/MS, or HPLC/MS), non-drug analyte not elsewhere …
	82542 - Column chromatography/mass spectometry (eg, GC/MS, or HPLC/MS), analyte not elsewhere specified; quantitative, single stationary and mobile phase / Column chromatography/mass spectrometry (eg, GC/MS, or HPLC/MS), analyte not elsewhere specified; quantitative, single stationary and mobile phase / Column chromatography/mass spectrometry (eg, GC/MS, or HPLC/MS), non-drug analyte not elsewher…
	82543 - Column chromatography/mass spectometry (eg, GC/MS, or HPLC/MS), analyte not elsewhere specified; stable isotope dilution, single analyte, quantitative, single stationary and mobile phase / Column chromatography/mass spectrometry (eg, GC/MS, or HPLC/MS), analyte not elsewhere specified; stable isotope dilution, single analyte, quantitative, single stationary and mobile phase / Column chrom…
	82544 - Column chromatography/mass spectometry (eg, GC/MS, or HPLC/MS), analyte not elsewhere specified; stable isotope dilution, multiple analytes, quantitative, single stationary and mobile phase / Column chromatography/mass spectrometry (eg, GC/MS, or HPLC/MS), analyte not elsewhere specified; stable isotope dilution, multiple analytes, quantitative, single stationary and mobile phase / Column…
	82550 - Creatine kinase (CK), (CPK); total
	82552 - Creatine kinase (CK), (CPK); isoenzymes
	82553 - Creatine kinase (CK), (CPK); MB fraction only
	82554 - Creatine kinase (CK), (CPK); isoforms
	82565 - Creatinine; blood
	82570 - Creatinine; other source
	82575 - Creatinine; clearance
	82585 - Cryofibrinogen
	82595 - Cryoglobulin / Cryoglobulin, qualitative or semi-quantitative (eg, cryocrit)
	82600 - Cyanide
	82607 - Cyanocobalamin (Vitamin B-12) / Cyanocobalamin (Vitamin B-12);
	82608 - Cyanocobalamin (Vitamin B-12); unsaturated binding capacity
	82610 - Cystatin C
	82615 - Cystine and homocystine, urine, qualitative
	82626 - Dehydroepiandrosterone (DHEA)
	82627 - Dehydroepiandrosterone-sulfate (DHEA-S)
	82633 - Desoxycorticosterone, 11-
	82634 - Deoxycortisol, 11-
	82638 - Dibucaine number
	82646 - Dihydrocodeinone
	82649 - Dihydromorphinone
	82651 - Dihydrotestosterone (DHT)
	82652 - Dihydroxyvitamin D, 1, 25- / Dihydroxyvitamin D, 1,25- / Vitamin D; 1, 25 dihydroxy, includes fraction(s), if performed
	82654 - Dimethadione
	82656 - Elastase, pancreatic (EL-1), fecal, qualitative or semi-quantitative
	82657 - Enzyme activity in blood cells, cultured cells, or tissue, not elsewhere specified; nonradioactive substrate, each specimen
	82658 - Enzyme activity in blood cells, cultured cells, or tissue, not elsewhere specified; radioactive substrate, each specimen
	82664 - Electrophoretic technique, not elsewhere specified
	82666 - Epiandrosterone
	82668 - Erythropoietin
	82670 - Estradiol
	82671 - Estrogens; fractionated
	82672 - Estrogens; total
	82677 - Estriol
	82679 - Estrone
	82690 - Ethchlorvynol
	82693 - Ethylene glycol
	82696 - Etiocholanolone
	82705 - Fat or lipids, feces; qualitative
	82710 - Fat or lipids, feces; quantitative
	82715 - Fat differential, feces, quantitative
	82725 - Fatty acids, nonesterified
	82726 - Very long chain fatty acids
	82728 - Ferritin
	82731 - Fetal fibronectin, cervicovaginal secretions, semi-quantitative
	82735 - Fluoride
	82742 - Flurazepam
	82746 - Folic acid; serum
	82747 - Folic acid; RBC
	82757 - Fructose, semen
	82759 - Galactokinase, RBC
	82760 - Galactose
	82775 - Galactose-1-phosphate uridyl transferase; quantitative
	82776 - Galactose-1-phosphate uridyl transferase; screen
	82777 - Galectin-3
	82784 - Gammaglobulin (immunoglobulin); IgA, IgD, IgG, IgM, each / Gammaglobulin; IgA, IgD, IgG, IgM, each
	82785 - Gammaglobulin (immunoglobulin); IgE / Gammaglobulin; IgE
	82787 - Gammaglobulin (immunoglobulin); immunoglobulin subclasses (eg, IgG1, 2, 3, or 4), each / Gammaglobulin; immunoglobulin subclasses (IgG1, 2, 3, or 4), each / Gammaglobulin; immunoglobulin subclasses, (IgG1, 2, 3, and 4) / Gammaglobulin; immunoglobulin subclasses, (IgG1, 2, 3, or 4), each
	82800 - Gases, blood, pH only
	82803 - Gases, blood, any combination of pH, pCO2, pO2, CO2, HCO3 (including calculated O2 saturation) / Gases, blood, any combination of pH, pCO2, pO2, CO2, HCO3 (including calculated O2 saturation);
	82805 - Gases, blood, any combination of pH, pCO2, pO2, CO2, HCO3 (including calculated O2 saturation); with O2 saturation, by direct measurement, except pulse oximetry
	82810 - Gases, blood, O2 saturation only, by direct measurement, except pulse oximetry
	82820 - Hemoglobin-oxygen affinity (pO2 for 50% hemoglobin saturation with oxygen)
	82926 - Gastric acid, free and total, each specimen
	82928 - Gastric acid, free or total, each specimen / Gastric acid, free or total; each specimen
	82930 - Gastric acid analysis, includes pH if performed, each specimen
	82938 - Gastrin after secretin stimulation
	82941 - Gastrin
	82943 - Glucagon
	82945 - Glucose, body fluid, other than blood
	82946 - Glucagon tolerance test
	82947 - Glucose; quantitative / Glucose; quantitative, blood (except reagent strip)
	82948 - Glucose; blood, reagent strip
	82950 - Glucose; post glucose dose (includes glucose)
	82951 - Glucose; tolerance test (GTT), 3 specimens (includes glucose) / Glucose; tolerance test (GTT), three specimens (includes glucose)
	82952 - Glucose; tolerance test, each additional beyond 3 specimens / Glucose; tolerance test, each additional beyond 3 specimens (List separately in addition to code for primary procedure) / Glucose; tolerance test, each additional beyond three specimens
	82953 - Glucose; tolbutamide tolerance test
	82955 - Glucose-6-phosphate dehydrogenase (G6PD); quantitative
	82960 - Glucose-6-phosphate dehydrogenase (G6PD); screen
	82962 - Glucose, blood by glucose monitoring device(s) cleared by the FDA specifically for home use
	82963 - Glucosidase, beta
	82965 - Glutamate dehydrogenase
	82975 - Glutamine (glutamic acid amide)
	82977 - Glutamyltransferase, gamma (GGT)
	82978 - Glutathione
	82979 - Glutathione reductase, RBC
	82980 - Glutethimide
	82985 - Glycated protein
	83001 - Gonadotropin; follicle stimulating hormone (FSH)
	83002 - Gonadotropin; luteinizing hormone (LH)
	83003 - Growth hormone, human (HGH) (somatotropin)
	83006 - Growth stimulation expressed gene 2 (ST2, Interleukin 1 receptor like-1)
	83008 - Guanosine monophosphate (GMP), cyclic
	83009 - Helicobacter pylori, blood test analysis for urease activity, non-radioactive isotope (eg, C-13)
	83010 - Haptoglobin; quantitative
	83012 - Haptoglobin; phenotypes
	83013 - Helicobacter pylori, breath test analysis (mass spectrometry); / Helicobacter pylori; analysis for urease activity (mass spectrometry) / Helicobacter pylori; analysis for urease activity, non-radioactive isotope / Helicobacter pylori; breath test analysis for urease activity, non-radioactive isotope (eg, C-13)
	83014 - Helicobacter pylori, breath test analysis (mass spectrometry); drug administration and sample collection / Helicobacter pylori; drug administration / Helicobacter pylori; drug administration and sample collection
	83015 - Heavy metal (arsenic, barium, beryllium, bismuth, antimony, mercury); screen / Heavy metal (eg, arsenic, barium, beryllium, bismuth, antimony, mercury); screen
	83018 - Heavy metal (arsenic, barium, beryllium, bismuth, antimony, mercury); quantitative, each / Heavy metal (eg, arsenic, barium, beryllium, bismuth, antimony, mercury); quantitative, each
	83019 - Descriptor not available
	83020 - Hemoglobin fractionation and quantitation; electrophoresis (eg, A2, S, C, and/or F)
	83021 - Hemoglobin fractionation and quantitation; chromatography (eg, A2, S, C, and/or F) / Hemoglobin fractionation and quantitation; chromotography (eg, A2, S, C, and/or F)
	83026 - Hemoglobin; by copper sulfate method, non-automated
	83030 - Hemoglobin; F (fetal), chemical
	83033 - Hemoglobin; F (fetal), qualitative / Hemoglobin; F (fetal), qualitative (APT) test, fecal
	83036 - Hemoglobin; glycated / Hemoglobin; glycosylated (A1C)
	83037 - Hemoglobin; glycosylated (A1C) by device cleared by FDA for home use
	83045 - Hemoglobin; methemoglobin, qualitative
	83050 - Hemoglobin; methemoglobin, quantitative
	83051 - Hemoglobin; plasma
	83055 - Hemoglobin; sulfhemoglobin, qualitative
	83060 - Hemoglobin; sulfhemoglobin, quantitative
	83065 - Hemoglobin; thermolabile
	83068 - Hemoglobin; unstable, screen
	83069 - Hemoglobin; urine
	83070 - Hemosiderin, qualitative / Hemosiderin; qualitative
	83071 - Hemosiderin; quantitative
	83080 - b-Hexosaminidase, each assay
	83088 - Histamine
	83090 - Homocysteine / Homocystine
	83150 - Homovanillic acid (HVA)
	83491 - Hydroxycorticosteroids, 17- (17-OHCS) / Hydroxycorticosteroids, 17-(17-OHCS)
	83497 - Hydroxyindolacetic acid, 5-(HIAA)
	83498 - Hydroxyprogesterone, 17-d
	83499 - Hydroxyprogesterone, 20-
	83500 - Hydroxyproline; free
	83505 - Hydroxyproline; total
	83516 - Immunoassay for analyte other than infectious agent antibody or infectious agent antigen, qualitative or semiquantitative; multiple step method / Immunoassay for analyte other than infectious agent antibody or infectious agent antigen; qualitative or semiquantitative, multiple step method
	83518 - Immunoassay for analyte other than infectious agent antibody or infectious agent antigen, qualitative or semiquantitative; single step method (eg, reagent strip) / Immunoassay for analyte other than infectious agent antibody or infectious agent antigen; qualitative or semiquantitative, single step method (eg, reagent strip)
	83519 - Immunoassay for analyte other than infectious agent antibody or infectious agent antigen; quantitative, by radioimmunoassay (eg, RIA) / Immunoassay, analyte, quantitative; by radiopharmaceutical technique (eg, RIA)
	83520 - Immunoassay for analyte other than infectious agent antibody or infectious agent antigen; quantitative, not otherwise specified / Immunoassay, analyte, quantitative; not otherwise specified
	83525 - Insulin; total
	83527 - Insulin; free
	83528 - Intrinsic factor
	83540 - Iron
	83550 - Iron binding capacity
	83570 - Isocitric dehydrogenase (IDH)
	83582 - Ketogenic steroids, fractionation
	83586 - Ketosteroids, 17- (17-KS); total
	83593 - Ketosteroids, 17- (17-KS); fractionation
	83605 - Lactate (lactic acid)
	83615 - Lactate dehydrogenase (LD), (LDH) / Lactate dehydrogenase (LD), (LDH);
	83625 - Lactate dehydrogenase (LD), (LDH); isoenzymes, separation and quantitation
	83630 - Lactoferrin, fecal, qualitative / Lactoferrin, fecal; qualitative
	83631 - Lactoferrin, fecal; quantitative
	83632 - Lactogen, human placental (HPL) human chorionic somatomammotropin
	83633 - Lactose, urine, qualitative / Lactose, urine; qualitative
	83634 - Lactose, urine; quantitative
	83655 - Lead
	83661 - Fetal lung maturity assessment; lecithin sphingomyelin (L/S) ratio / Lecithin-sphingomyelin ratio (L/S ratio); quantitative
	83662 - Fetal lung maturity assessment; foam stability test / Lecithin-sphingomyelin ratio (L/S ratio); foam stability test
	83663 - Fetal lung maturity assessment; fluorescence polarization
	83664 - Fetal lung maturity assessment; lamellar body density
	83670 - Leucine aminopeptidase (LAP)
	83690 - Lipase
	83695 - Lipoprotein (a)
	83698 - Lipoprotein-associated phospholipase A2 (Lp-PLA2) / Lipoprotein-associated phospholipase A2, (Lp-PLA2)
	83700 - Lipoprotein, blood; electrophoretic separation and quantitation
	83701 - Lipoprotein, blood; high resolution fractionation and quantitation of lipoproteins including lipoprotein subclasses when performed (eg, electrophoresis, ultracentrifugation)
	83704 - Lipoprotein, blood; quantitation of lipoprotein particle numbers and lipoprotein particle subclasses (eg, by nuclear magnetic resonance spectros)
	83715 - Lipoprotein, blood; electrophoretic separation and quantitation
	83716 - Lipoprotein, blood; high resolution fractionation and quantitation of lipoprotein cholesterols (eg, electrophoresis, nuclear magnetic resonance, ultracentrifugation) / Lipoprotein, blood; high resolution fractionation and quantitation of lipoproteins including lipoprotein subclasses when performed (eg, electrophoresis, nuclear magnetic resonance, ultracentrifugation)
	83717 - Descriptor not available
	83718 - Lipoprotein, direct measurement; high density cholesterol (HDL cholesterol)
	83719 - Lipoprotein, direct measurement; direct measurement, VLDL cholesterol / Lipoprotein, direct measurement; VLDL cholesterol
	83721 - Lipoprotein, direct measurement; direct measurement, LDL cholesterol / Lipoprotein, direct measurement; LDL cholesterol
	83727 - Luteinizing releasing factor (LRH)
	83735 - Magnesium
	83775 - Malate dehydrogenase
	83785 - Manganese
	83788 - Mass spectrometry and tandem mass spectrometry (MS, MS/MS), analyte not elsewhere specified; qualitative, each specimen
	83789 - Mass spectrometry and tandem mass spectrometry (MS, MS/MS), analyte not elsewhere specified; quantitative, each specimen
	83805 - Meprobamate
	83825 - Mercury, quantitative
	83835 - Metanephrines
	83840 - Methadone
	83857 - Methemalbumin
	83858 - Methsuximide
	83861 - Microfluidic analysis utilizing an integrated collection and analysis device, tear osmolarity
	83864 - Mucopolysaccharides, acid, quantitative / Mucopolysaccharides, acid; quantitative
	83866 - Mucopolysaccharides, acid; screen
	83872 - Mucin, synovial fluid (Ropes test)
	83873 - Myelin basic protein, cerebrospinal fluid / Myelin basic protein, CSF
	83874 - Myoglobin
	83876 - Myeloperoxidase (MPO)
	83880 - Natriuretic peptide
	83883 - Nephelometry, each analyte not elsewhere specified
	83885 - Nickel
	83887 - Nicotine
	83890 - Molecular diagnostics; molecular isolation or extraction / Molecular diagnostics; molecular isolation or extraction, each nucleic acid type (ie, DNA or RNA)
	83891 - Molecular diagnostics; isolation or extraction of highly purified nucleic acid / Molecular diagnostics; isolation or extraction of highly purified nucleic acid, each nucleic acid type (ie, DNA or RNA)
	83892 - Molecular diagnostics; enzymatic digestion / Molecular diagnostics; enzymatic digestion, each enzyme treatment
	83893 - Molecular diagnostics; dot/slot blot production / Molecular diagnostics; dot/slot blot production, each nucleic acid preparation
	83894 - Molecular diagnostics; separation by gel electrophoresis (eg, agarose, polyacrylamide) / Molecular diagnostics; separation by gel electrophoresis (eg, agarose, polyacrylamide), each nucleic acid preparation
	83896 - Molecular diagnostics; nucleic acid probe, each
	83897 - Molecular diagnostics; nucleic acid transfer (eg, Southern, Northern) / Molecular diagnostics; nucleic acid transfer (eg, Southern, Northern), each nucleic acid preparation
	83898 - Molecular diagnostics; amplification of patient nucleic acid (eg, PCR, LCR), single primer pair, each primer pair / Molecular diagnostics; amplification of patient nucleic acid (eg, PCR, LCR, RT-PCR), single primer pair, each primer pair / Molecular diagnostics; amplification of patient nucleic acid, each nucleic acid sequence / Molecular diagnostics; amplification, target, each nucleic a…
	83900 - Molecular diagnostics; amplification of patient nucleic acid, multiplex, first two nucleic acid sequences / Molecular diagnostics; amplification, target, multiplex, first 2 nucleic acid sequences / Molecular diagnostics; amplification, target, multiplex, first two nucleic acid sequences
	83901 - Molecular diagnostics; amplification of patient nucleic acid, multiplex, each additional nucleic acid sequence (List separately in addition to code for primary procedure) / Molecular diagnostics; amplification of patient nucleic acid, multiplex, each multiplex reaction / Molecular diagnostics; amplification, target, multiplex, each additional nucleic acid sequence beyond 2 (List separatel…
	83902 - Molecular diagnostics; reverse transcription
	83903 - Molecular diagnostics; mutation scanning, by physical properties (eg, single strand conformational polymorphisms (SSCP), heteroduplex, denaturing gradient gel electrophoresis (DGGE), RNA'ase A), single segment, each / Molecular diagnostics; mutation scanning, by physical properties (eg, single strand conformational polymorphisms [SSCP], heteroduplex, denaturing gradient gel electrophoresi…
	83904 - Molecular diagnostics; mutation identification by sequencing, single segment, each segment
	83905 - Molecular diagnostics; mutation identification by allele specific transcription, single segment, each segment
	83906 - Molecular diagnostics; mutation identification by allele specific translation, single segment, each segment
	83907 - Molecular diagnostics; lysis of cells prior to nucleic acid extraction (eg, stool specimens, paraffin embedded tissue) / Molecular diagnostics; lysis of cells prior to nucleic acid extraction (eg, stool specimens, paraffin embedded tissue), each specimen
	83908 - Molecular diagnostics; amplification, signal, each nucleic acid sequence / Molecular diagnostics; signal amplification of patient nucleic acid, each nucleic acid sequence
	83909 - Molecular diagnostics; separation and identification by high resolution technique (eg, capillary electrophoresis) / Molecular diagnostics; separation and identification by high resolution technique (eg, capillary electrophoresis), each nucleic acid preparation
	83912 - Molecular diagnostics; interpretation and report
	83913 - Molecular diagnostics; RNA stabilization
	83914 - Mutation identification by enzymatic ligation or primer extension, single segment, each segment (eg, oligonucleotide ligation assay (OLA), single base chain extension (SBCE), or allele-specific primer extension (ASPE)) / Mutation identification by enzymatic ligation or primer extension, single segment, each segment (eg, oligonucleotide ligation assay [OLA], single base chain extension [SB…
	83915 - Nucleotidase 5'- / Nucleotidase 5-
	83916 - Oligoclonal immune (oligoclonal bands) / Oligoclonal immunoglobulin (oligoclonal bands)
	83918 - Organic acids; quantitative, each specimen / Organic acids; total, quantitative, each specimen
	83919 - Organic acids; qualitative, each specimen
	83921 - Organic acid, single, quantitative
	83925 - Opiate(s), drug and metabolites, each procedure / Opiates (eg, morphine, meperidine) / Opiates, (eg, morphine, meperidine)
	83930 - Osmolality; blood
	83935 - Osmolality; urine
	83937 - Osteocalcin (bone g1a protein)
	83945 - Oxalate
	83950 - Oncoprotein, HER-2/neu / Oncoprotein; HER-2/neu
	83951 - Oncoprotein; des-gamma-carboxy-prothrombin (DCP)
	83970 - Parathormone (parathyroid hormone)
	83986 - pH, body fluid, except blood / pH; body fluid, not otherwise specified
	83987 - pH; exhaled breath condensate
	83992 - Phencyclidine (PCP)
	83993 - Calprotectin, fecal
	84022 - Phenothiazine
	84030 - Phenylalanine (PKU), blood
	84035 - Phenylketones, qualitative
	84060 - Phosphatase, acid; total
	84061 - Phosphatase, acid; forensic examination
	84066 - Phosphatase, acid; prostatic
	84075 - Phosphatase, alkaline / Phosphatase, alkaline;
	84078 - Phosphatase, alkaline; heat stable (total not included)
	84080 - Phosphatase, alkaline; isoenzymes
	84081 - Phosphatidylglycerol
	84085 - Phosphogluconate, 6-, dehydrogenase, RBC
	84087 - Phosphohexose isomerase
	84100 - Phosphorus inorganic (phosphate) / Phosphorus inorganic (phosphate);
	84105 - Phosphorus inorganic (phosphate); urine
	84106 - Porphobilinogen, urine; qualitative
	84110 - Porphobilinogen, urine; quantitative
	84112 - Evaluation of cervicovaginal fluid for specific amniotic fluid protein(s) (eg, placental alpha microglobulin-1 [PAMG-1], placental protein 12 [PP12], alpha-fetoprotein), qualitative, each specimen / Placental alpha microglobulin-1 (PAMG-1), cervicovaginal secretion, qualitative
	84119 - Porphyrins, urine; qualitative
	84120 - Porphyrins, urine; quantitation and fractionation
	84126 - Porphyrins, feces, quantitative / Porphyrins, feces; quantitative
	84127 - Porphyrins, feces; qualitative
	84132 - Potassium; serum / Potassium; serum, plasma or whole blood
	84133 - Potassium; urine
	84134 - Prealbumin
	84135 - Pregnanediol
	84138 - Pregnanetriol
	84140 - Pregnenolone
	84143 - 17-hydroxypregnenolone
	84144 - Progesterone
	84145 - Procalcitonin (PCT)
	84146 - Prolactin
	84150 - Prostaglandin, each
	84152 - Prostate specific antigen (PSA); complexed (direct measurement)
	84153 - Prostate specific antigen (PSA); total
	84154 - Prostate specific antigen (PSA); free
	84155 - Protein, total, except by refractometry; serum / Protein, total, except by refractometry; serum, plasma or whole blood / Protein; total, except refractometry
	84156 - Protein, total, except by refractometry; urine
	84157 - Protein, total, except by refractometry; other source (eg, synovial fluid, cerebrospinal fluid)
	84160 - Protein, total, by refractometry, any source / Protein; refractometric
	84163 - Pregnancy-associated plasma protein-A (PAPP-A)
	84165 - Protein, electrophoretic fractionation and quantitation / Protein; electrophoretic fractionation and quantitation / Protein; electrophoretic fractionation and quantitation, serum
	84166 - Protein; electrophoretic fractionation and quantitation, other fluids with concentration (eg, urine, CSF)
	84181 - Protein; Western Blot, with interpretation and report, blood or other body fluid / Western Blot, with interpretation and report, blood or other body fluid
	84182 - Protein; Western Blot, with interpretation and report, blood or other body fluid, immunological probe for band identification, each / Western Blot, with interpretation and report, blood or other body fluid, immunological probe for band identification, each
	84202 - Protoporphyrin, RBC; quantitative
	84203 - Protoporphyrin, RBC; screen
	84206 - Proinsulin
	84207 - Pyridoxal phosphate (Vitamin B-6)
	84210 - Pyruvate
	84220 - Pyruvate kinase
	84228 - Quinine
	84233 - Receptor assay; estrogen
	84234 - Receptor assay; progesterone
	84235 - Receptor assay; endocrine, other than estrogen or progesterone (specify hormone)
	84238 - Receptor assay; non-endocrine (eg, acetylcholine) (specify receptor) / Receptor assay; non-endocrine (specify receptor)
	84244 - Renin
	84252 - Riboflavin (Vitamin B-2)
	84255 - Selenium
	84260 - Serotonin
	84270 - Sex hormone binding globulin (SHBG)
	84275 - Sialic acid
	84285 - Silica
	84295 - Sodium; serum / Sodium; serum, plasma or whole blood
	84300 - Sodium; urine
	84302 - Sodium; other source
	84305 - Somatomedin
	84307 - Somatostatin
	84311 - Spectrophotometry, analyte not elsewhere specified
	84315 - Specific gravity (except urine)
	84375 - Sugars, chromatographic, TLC or paper chromatography
	84376 - Sugars (mono, di, and oligosaccharides); single qualitative, each specimen / Sugars (mono-, di, and oligosaccharides); single qualitative, each specimen / Sugars (mono-, di-, and oligosaccharides); single qualitative, each specimen
	84377 - Sugars (mono, di, and oligosaccharides); multiple qualitative, each specimen / Sugars (mono-, di, and oligosaccharides); multiple qualitative, each specimen / Sugars (mono-, di-, and oligosaccharides); multiple qualitative, each specimen / Sugars (mono-, di-, and oligosaccharides); multiple quantitative, each specimen
	84378 - Sugars (mono, di, and oligosaccharides); single quantitative, each specimen / Sugars (mono-, di, and oligosaccharides); single quantitative, each specimen / Sugars (mono-, di-, and oligosaccharides); single quantitative, each specimen
	84379 - Sugars (mono, di, and oligosaccharides); multiple quantitative, each specimen / Sugars (mono-, di, and oligosaccharides); multiple quantitative, each specimen / Sugars (mono-, di-, and oligosaccharides); multiple quantitative, each specimen
	84392 - Sulfate, urine
	84402 - Testosterone; free
	84403 - Testosterone; total
	84425 - Thiamine (Vitamin B-1)
	84430 - Thiocyanate
	84431 - Thromboxane metabolite(s), including thromboxane if performed, urine
	84432 - Thyroglobulin
	84436 - Thyroxine; total
	84437 - Thyroxine; requiring elution (eg, neonatal)
	84439 - Thyroxine; free
	84442 - Thyroxine binding globulin (TBG)
	84443 - Thyroid stimulating hormone (TSH)
	84445 - Thyroid stimulating immune globulins (TSI) / Thyroid stimulating immunoglobulins (TSI)
	84446 - Tocopherol alpha (Vitamin E)
	84449 - Transcortin (cortisol binding globulin)
	84450 - Transferase; aspartate amino (AST) (SGOT)
	84460 - Transferase; alanine amino (ALT) (SGPT)
	84466 - Transferrin
	84478 - Triglycerides
	84479 - Thyroid hormone (T3 or T4) uptake or thyroid hormone binding ratio (THBR)
	84480 - Triiodothyronine T3; total (TT-3)
	84481 - Triiodothyronine T3; free
	84482 - Triiodothyronine T3; reverse
	84484 - Troponin, quantitative
	84485 - Trypsin; duodenal fluid
	84488 - Trypsin; feces, qualitative
	84490 - Trypsin; feces, quantitative, 24-hour collection
	84510 - Tyrosine
	84512 - Troponin, qualitative
	84520 - Urea nitrogen; quantitative
	84525 - Urea nitrogen; semiquantitative (eg, reagent strip test)
	84540 - Urea nitrogen, urine
	84545 - Urea nitrogen, clearance
	84550 - Uric acid; blood
	84560 - Uric acid; other source
	84577 - Urobilinogen, feces, quantitative
	84578 - Urobilinogen, urine; qualitative
	84580 - Urobilinogen, urine; quantitative, timed specimen
	84583 - Urobilinogen, urine; semiquantitative
	84585 - Vanillylmandelic acid (VMA), urine
	84586 - Vasoactive intestinal peptide (VIP)
	84588 - Vasopressin (antidiuretic hormone, ADH)
	84590 - Vitamin A
	84591 - Vitamin, not otherwise specified
	84597 - Vitamin K
	84600 - Volatiles (eg, acetic anhydride, carbon tetrachloride, dichloroethane, dichloromethane, diethylether, isopropyl alcohol, methanol) / Volatiles (eg, acetic anhydride, diethylether)
	84620 - Xylose absorption test, blood and/or urine
	84630 - Zinc
	84681 - C-peptide
	84702 - Gonadotropin, chorionic (hCG); quantitative
	84703 - Gonadotropin, chorionic (hCG); qualitative
	84704 - Gonadotropin, chorionic (hCG); free beta chain
	84830 - Ovulation tests, by visual color comparison methods for human luteinizing hormone
	84999 - Unlisted chemistry procedure
	85002 - Bleeding time
	85004 - Blood count; automated differential WBC count
	85007 - Blood count; blood smear, microscopic examination with manual differential WBC count / Blood count; manual differential WBC count (includes RBC morphology and platelet estimation)
	85008 - Blood count; blood smear, microscopic examination without manual differential WBC count / Blood count; manual blood smear examination without differential parameters
	85009 - Blood count; differential WBC count, buffy coat / Blood count; manual differential WBC count, buffy coat
	85013 - Blood count; spun microhematocrit
	85014 - Blood count; hematocrit (Hct) / Blood count; other than spun hematocrit
	85018 - Blood count; hemoglobin / Blood count; hemoglobin (Hgb)
	85021 - Blood count; hemogram, automated (RBC, WBC, Hgb, Hct and indices only)
	85022 - Blood count; hemogram, automated, and manual differential WBC count (CBC)
	85023 - Blood count; hemogram and platelet count, automated, and manual differential WBC count (CBC)
	85024 - Blood count; hemogram and platelet count, automated, and automated partial differential WBC count (CBC)
	85025 - Blood count; complete (CBC), automated (Hgb, Hct, RBC, WBC and platelet count) and automated differential WBC count / Blood count; hemogram and platelet count, automated, and automated complete differential WBC count (CBC)
	85027 - Blood count; complete (CBC), automated (Hgb, Hct, RBC, WBC and platelet count) / Blood count; hemogram and platelet count, automated
	85029 - Descriptor not available
	85030 - Descriptor not available
	85031 - Blood count; hemogram, manual, complete CBC (RBC, WBC, Hgb, Hct, differential and indices)
	85032 - Blood count; manual cell count (erythrocyte, leukocyte, or platelet) each
	85041 - Blood count; red blood cell (RBC) only / Blood count; red blood cell (RBC), automated
	85044 - Blood count; reticulocyte count, manual / Blood count; reticulocyte, manual
	85045 - Blood count; reticulocyte count, flow cytometry / Blood count; reticulocyte, automated
	85046 - Blood count; reticulocytes, automated, including 1 or more cellular parameters (eg, reticulocyte hemoglobin content [CHr], immature reticulocyte fraction [IRF], reticulocyte volume [MRV], RNA content), direct measurement / Blood count; reticulocytes, automated, including one or more cellular parameters (eg, reticulocyte hemoglobin content (CHr), immature reticulocyte fraction (IRF), retic…
	85048 - Blood count; leukocyte (WBC), automated / Blood count; white blood cell (WBC)
	85049 - Blood count; platelet, automated
	85055 - Reticulated platelet assay
	85060 - Blood smear, peripheral, interpretation by physician with written report
	85095 - Bone marrow; aspiration only
	85097 - Bone marrow, smear interpretation / Bone marrow; smear interpretation only, with or without differential cell count
	85102 - Bone marrow biopsy, needle or trocar
	85130 - Chromogenic substrate assay
	85170 - Clot retraction
	85175 - Clot lysis time, whole blood dilution
	85210 - Clotting; factor II, prothrombin, specific
	85220 - Clotting; factor V (AcG or proaccelerin), labile factor
	85230 - Clotting; factor VII (proconvertin, stable factor)
	85240 - Clotting; factor VIII (AHG), 1-stage / Clotting; factor VIII (AHG), one stage
	85244 - Clotting; factor VIII related antigen
	85245 - Clotting; factor VIII, VW factor, ristocetin cofactor
	85246 - Clotting; factor VIII, VW factor antigen
	85247 - Clotting; factor VIII, von Willebrand factor, multimetric analysis / Clotting; factor VIII, Von Willebrands factor, multimetric analysis
	85250 - Clotting; factor IX (PTC or Christmas)
	85260 - Clotting; factor X (Stuart-Prower)
	85270 - Clotting; factor XI (PTA)
	85280 - Clotting; factor XII (Hageman)
	85290 - Clotting; factor XIII (fibrin stabilizing)
	85291 - Clotting; factor XIII (fibrin stabilizing), screen solubility
	85292 - Clotting; prekallikrein assay (Fletcher factor assay)
	85293 - Clotting; high molecular weight kininogen assay (Fitzgerald factor assay)
	85300 - Clotting inhibitors or anticoagulants; antithrombin III, activity
	85301 - Clotting inhibitors or anticoagulants; antithrombin III, antigen assay
	85302 - Clotting inhibitors or anticoagulants; protein C, antigen
	85303 - Clotting inhibitors or anticoagulants; protein C, activity
	85305 - Clotting inhibitors or anticoagulants; protein S, total
	85306 - Clotting inhibitors or anticoagulants; protein S, free
	85307 - Activated Protein C (APC) resistance assay
	85335 - Factor inhibitor test
	85337 - Thrombomodulin
	85345 - Coagulation time; Lee and White
	85347 - Coagulation time; activated
	85348 - Coagulation time; other methods
	85360 - Euglobulin lysis
	85362 - Fibrin(ogen) degradation (split) products (FDP) (FSP); agglutination slide, semiquantitative / Fibrin(ogen) degradation (split) products (FDP)(FSP); agglutination slide, semiquantitative
	85366 - Fibrin(ogen) degradation (split) products (FDP) (FSP); paracoagulation / Fibrin(ogen) degradation (split) products (FDP)(FSP); paracoagulation
	85370 - Fibrin(ogen) degradation (split) products (FDP) (FSP); quantitative / Fibrin(ogen) degradation (split) products (FDP)(FSP); quantitative
	85378 - Fibrin degradation products, D-dimer; qualitative or semiquantitative / Fibrin degradation products, D-dimer; semiquantitative
	85379 - Fibrin degradation products, D-dimer; quantitative
	85380 - Fibrin degradation products, D-dimer; ultrasensitive (eg, for evaluation for venous thromboembolism), qualitative or semiquantitative
	85384 - Fibrinogen; activity
	85385 - Fibrinogen; antigen
	85390 - Fibrinolysins or coagulopathy screen, interpretation and report
	85396 - Coagulation/fibrinolysis assay, whole blood (eg, viscoelastic clot assessment), including use of any pharmacologic additive(s), as indicated, including interpretation and written report, per day
	85397 - Coagulation and fibrinolysis, functional activity, not otherwise specified (eg, ADAMTS-13), each analyte
	85400 - Fibrinolytic factors and inhibitors; plasmin
	85410 - Fibrinolytic factors and inhibitors; alpha-2 antiplasmin
	85415 - Fibrinolytic factors and inhibitors; plasminogen activator
	85420 - Fibrinolytic factors and inhibitors; plasminogen, except antigenic assay
	85421 - Fibrinolytic factors and inhibitors; plasminogen, antigenic assay
	85441 - Heinz bodies; direct
	85445 - Heinz bodies; induced, acetyl phenylhydrazine
[truncated: 5,552 more rows]
