# Supplementary material for: Reproducibility of real-world evidence studies using clinical practice data to inform regulatory and coverage decisions
Source: Nat Commun. 2022 Aug 31;13:5126. doi: 10.1038/s41467-022-32310-3 (PMC9430007; doi:10.1038/s41467-022-32310-3)
Supplement: Supplementary file 7 — Supplementary Dataset 4 [file 41467_2022_32310_MOESM7_ESM.zip › Data S4 Study specific author contact files with details of implementation/REPEAT_132_final.xlsx]

## Sheet: Assumption
Category	Assumptions
MEAURES	The algorithms used to define all the variables used in the replication of the study are given in the sheet named 'codes'
Inclusion/Exclusion	The manuscript mentioned using AF in primary or second position and we assumed this meant any position as there is all diagnosis after primary is considered 'secondary' diagnosis position in MarketScan database
	The manuscript mentions identifying "new AF" patients between Jan 1st 2006 - Dec 31st 2010. We implemented the "new AF" criteria by adding 180 days wash-out and by excluding anyone with AF diagnosis from Jan 1st 2006 up to 1 days prior to the first AF diagnosis
COHORT CREATION
ANALYSIS

## Sheet: Attrition table
Adult patients with diagnosis AF and new prescription of AAD between Jan 2006 - Dec 2010 from MarketScan database
	Less Excluded Patients	Remaining Patients
All patients in our database		200203908
Patients who have AF diagnosis [assessed between 2006-01-01 and 2010-12-31]	-198823173	1380735
Excluded due to insufficient medical and pharmacy enrollment [assessed 180 days prior up to and including AF diagnosis date]	-446112	934623
Excluded due to prior AF [assessed between 180 days prior and 1 day prior to AF diagnosis]	-215965	718658
Excluded due to prior AF [assessed any time between 1/1/2006 and 1 day prior to AF diagnosis]	-46336	672322
Patients with antiarrhythmic drugs (AAD) prescription Date of AAD prescription is cohort entry date (CED)	-620399	51923
Excluded due to insufficient medical and pharmacy enrollment on CED	-20	51903
Excluded due to prior use of AAD [assessed between 180 days and 1 day prior to CED]	-13887	38016
Excluded based on Age less than 18 years old on CED	-20	37996
Excluded patients with CAD [assessed between 180 days and 1 day prior to CED]	-17184	20812
Excluded patients with heart failure [assessed between 180 days and 1 day prior to CED]	-3676	17136
Excluded patients with cardiomyopathy [assessed between 180 days and 1 day prior to CED]	-94	17042
Excluded patients with ventricular arrhythmia [assessed between 180 days and 1 day prior to CED]	-738	16304
Excluded patients with heart transplant or left ventricular assist device [assessed between 180 days and 1 day prior to CED]	-4	16300
Final cohort		16300

## Sheet: Cohort as text
COHORT CREATION
Atrial fibrillation Cohort
Cohort Entry
Entry date: Between Jan 01, 2006 and Dec 31, 2010.
If a patient has multiple possible qualifying cohort entry events, the patient enters the cohort on the first-occurring qualifying event after exclusions are applied.
Enrollment Measure: Enrollment
Prior Enrollment: 180 days
Cohort Inclusion Measure: Atrial fibrillation (AF) with a washout period of 180 days. For the purposes of identifying potential qualifying cohort entry dates, exposure periods are each treated individually.
Cohort Exclusion
AF measured over the time period beginning on Jan 01, 2006, and ending one day prior to the cohort entry date. The aggregation used is to set to true if this event started.
New users of antiarrhythmic drugs (AADs) from atrial fibrillation cohort
Cohort Entry
Entry date: Time window beginning on the atrial fibrillation cohort entry date, and ending 14 days after the atrial fibrillation cohort entry date.
Entry date: Between Jan 01, 2006 and Dec 31, 2010.
If a patient has multiple possible qualifying cohort entry events, the patient enters the cohort on the first-occurring qualifying event after exclusions are applied.
Enrollment Measure: Enrollment
Prior Enrollment: 180 days
Cohort Inclusion Measure: New users of AAD with a washout period of 180 days. For the purposes of identifying potential qualifying cohort entry dates, exposure periods are each treated individually.
Cohort Exclusion
Age measured over the time period beginning on the cohort entry date, and ending on the cohort entry date. The aggregation used is to take the last value in the time period. The exclusion criterion will trigger if the value is less than 18.0.
CAD measured over the time period beginning 180 days prior to the cohort entry date, and ending one day prior to the cohort entry date. The aggregation used is to set to true if this event started.
Heart failure or ischemic heart disease measured over the time period beginning 180 days prior to the cohort entry date, and ending one day prior to the cohort entry date. The aggregation used is to set to true if this event started.
Cardiomyopathy measured over the time period beginning 180 days prior to the cohort entry date, and ending one day prior to the cohort entry date. The aggregation used is to set to true if this event started.
Ventricular arrhythmia measured over the time period beginning 180 days prior to the cohort entry date, and ending one day prior to the cohort entry date. The aggregation used is to set to true if this event started.
Heart transplant or left ventricular assist device measured over the time period beginning 180 days prior to the cohort entry date, and ending one day prior to the cohort entry date. The aggregation used is to set to true if this event started.

## Sheet: Analysis as text
Statistical Analysis
Patient Characteristics
This study evaluated the following patient characteristics:
Age
Inpatient AF
Primary AF dx
Any hospitalization (Duration of hospitalization)
Discharged home to self care
Any hospitalization
Electrical cardioversion during AF index encounter
Cardiac ablation during AF index encounter
Anticoagulants
Atrial Flutter
Other atrial arrhythmias
Bradyarrhythmias
Cardiothoratic surgery
Diabetes
Pacemaker
Hypertension
Rheumatic heart disease
Non-rheumatic valvular heart disease
Renal Failure
Liver disease
Thyroid disease
Region
Pulmonary disease
Cancer
Stroke
Cerebral hemorrhage
Depression
Obesity
Bleeding
Parent cohort entry preceded by beta blockers within 180 d
Parent cohort entry preceded by digoxin within 180 d
Parent cohort entry preceded by calcium channel blocker within 180 d
Female
QT-prolonging possible
QT-prolonging definite
Anticoagulants (prior to AF encounter)
Class III AAD
Amiodarone
Class Ic AAD
Dronedarone
Sotalol
Beta-blocker
Calcium Channel Blocker
Digoxin
AF listed as primary diagnosis
The default assessment period for the above was the period beginning 180 days prior to the cohort entry date,
and ending one day prior to the cohort entry date.
Study Outcomes
The following study outcomes were defined:
AF hospitalization outcome measured over the time period beginning on the start of the follow-up period,
and ending on the end of the follow-up period.
Follow-up for Outcomes
Follow-up began one day after the cohort entry date and was carried out until one of the following events occurred:
End of data
Disenrollment
A calendar date is reached: Dec 31, 2010
SAS command used:
IPTW calculation:
/*Propensity score calculation*/
proc logistic descending data=analysis1;
class exposure PC2 PC3 PC6-PC29 PC33-PC35 PC42-PC44 /ref=first param=ref;
model exposure(ref = "0") = PC1 PC2 PC3 PC6-PC29 PC33-PC35 PC42-PC44 ENTRY_CLASS days_AFtoAAD/link = glogit;
output out=analysis1 p = pscore;
run;
/*** Estimation of numerator of ip weights ***/
/*IP weights=f(A)/f(A|L) are referred to as stabilized weights*/
proc logistic data=analysis1;
	/*ods exclude ClassLevelInfo Type3 Association FitStatistics GlobalTests;*/
	class exposure (ref = "0");
	model exposure = ;
	output out=est_prob_n (keep= p_id pn_pscore) p=pn_pscore;
run;
proc sort; by p_id; run;
data analysis2;
set analysis1;
if exposure = 0 or exposure = 1;
run;
data analysis1;
merge analysis1 est_prob_n ;
	by p_id;
/*ordinary IPTW weights*/
	if exposure=1 then sw= pn_pscore / pscore;
	else if exposure=0 then sw= (1-pn_pscore) / (1-pscore);
run;
/*Example codes for cox regression model*/
proc phreg data=cohort_Final covs(aggregate);
class exposure (ref="0");
model time*censor(1) = exposure;
hazardratio exposure / diff=ref;
weight sw;
run;

## Sheet: Table 1
	ORIGINAL STUDY				REPLICATED STUDY
Variable	Overall	Class Ic	Amiodarone		Overall	Class Ic	Amiodarone
Number of patients	8562	2984	2905		16286	5195	5800
Age, median [IQR]	56 [49, 61]	54 [46, 59]	58 [52, 61]		64 [56, 75]	60 [51, 69]	70 [60, 79]
Sex, female; n (%)	0.339	0.386	0.28		0.454	0.464	0.439
Geographic region
...Northeast; n (%)	0.088	0.078	0.073		0.089	0.071	0.071
...North Central; n (%)	0.302	0.301	0.289		0.336	0.336	0.334
...South; n (%)	0.446	0.457	0.438		0.403	0.422	0.384
...West; n (%)	0.152	0.151	0.187		0.164	0.162	0.204
...Unknown; n (%)	0.013	0.012	0.013		0.007	0.008	0.007
Year of index encounter
...2006; n (%)	0.091	0.084	0.103		0.172	0.167	0.198
...2007; n (%)	0.17	0.18	0.182		0.161	0.167	0.177
...2008; n (%)	0.217	0.233	0.231		0.196	0.214	0.209
...2009; n (%)	0.27	0.274	0.276		0.222	0.238	0.217
...2010; n (%)	0.251	0.23	0.208		0.248	0.214	0.2
Index AF encounter
…Hospitalization; n (%)	0.685	0.533	0.819		0.615	0.51	0.66
…Outpatient; n (%)	0.315	0.467	0.181		0.385	0.49	0.34
AF listed as primary diagnosis; n (%)	0.684	0.811	0.498		0.663	0.712	0.573
Duration of hospitalization (days), median (IQR)	4 [2, 7]	2 [1, 4]	6 [3, 10]		2 [0, 5]	1 [0, 3]	4 [0, 7]
Discharged home to self care; n (%)	0.846	0.899	0.776		0.576	0.493	0.601
Time from start of index AF encounter to AAD (prescription (days), median (IQR)
…All	4 [2, 7]	2 [1, 6]	6 [3, 9]		4 [2, 7]	3 [1, 6]	5 [2, 8]
…Inpatients	4 [2, 7]	3 [2, 5]	6 [4, 10]		4 [2, 7]	3 [2, 6]	6 [3, 8]
…Outpatient; n (%)	2 [0, 7]	2 [0,7]	2 [0,7]		4 [2, 7]	3 [2, 7]	4 [2, 7]
Hospitalization w/in 6 mo. Prior to first prescription	0.078	0.049	0.118		0.671	0.555	0.738
Electrical cardioversion during index encounter; n (%)	0.148	0.104	0.176		0.128	0.111	0.13
Cardiac ablation during index encounter; n (%)	0.013	0.012	0.018		0.01	0.015	0.007
History of the following w/in 6 mo. Prior to first prescription
Atrial Flutter; n (%)	0.165	0.159	0.166		0.144	0.138	0.145
Other atrial arrhythmias; n (%)	0.063	0.093	0.036		0.058	0.083	0.038
Bradyarrhythmias; n (%)	0.033	0.033	0.024		0.051	0.046	0.044
Pacemaker; n (%)	0.011	0.009	0.008		0.02	0.014	0.018
Diabetes; n (%)	0.158	0.111	0.19		0.16	0.122	0.182
Hypertension; n (%)	0.517	0.441	0.55		0.47	0.435	0.47
Rheumatic heart disease; n (%)	0.063	0.038	0.098		0.046	0.034	0.062
Non-rheumatic valvular heart disease; n (%)	0.227	0.169	0.302		0.207	0.164	0.242
Renal Failure; n (%)	0.051	0.025	0.094		0.033	0.023	0.049
Liver disease; n (%)	0.019	0.016	0.025		0.028	0.018	0.048
Thyroid disease; n (%)	0.103	0.107	0.086		0.098	0.108	0.082
Pulmonary disease; n (%)	0.15	0.109	0.207		0.124	0.09	0.167
Cancer; n (%)	0.139	0.085	0.216		0.106	0.059	0.167
Stroke; n (%)	0.051	0.033	0.075		0.076	0.055	0.096
Cerebral hemorrhage; n (%)	0.003	0.2	0.004		0.002	0.001	0.002
Depression; n (%)	0.06	0.06	0.05		0.036	0.04	0.027
Obesity; n (%)	0.099	0.077	0.108		0	0	0
Bleeding; n (%)	0.059	0.042	0.084		0.031	0.024	0.043
Rate controlling drug use prior to AF encounter
Beta-blocker; n (%)	0.283	0.304	0.257		0.383	0.386	0.38
Digoxin; n (%)	0.019	0.02	0.018		0.252	0.233	0.266
Calcium Channel Blocker; n (%)	0.061	0.068	0.051		0.051	0.05	0.056
Other QT-prolonging medication prior to AAD prescription
QT-prolonging possible; n (%)	0.307	0.268	0.36		0.28	0.245	0.316
QT-prolonging definite; n (%)	0.175	0.048	0.061		0.335	0.307	0.367
Anticoagulants within 6 mo of index prescription; n (%)	0.434	0.318	0.526		0.133	0.131	0.146
Anticoagulants (prior to AF encounter); n (%)	0.051	0.048	0.061		0.072	0.061	0.088

## Sheet: Outcomes
ORIGINAL STUDY
AF hospitalization: Amiodarone vs. Class Ic	HR (95% CI)
Crude	0.61 (0.51, 0.73)
IPTW-weighted	0.68 (0.57, 0.80)
REPLICATED STUDY
AF hospitalization: Amiodarone vs. Class Ic	HR (95% CI)
Crude	0.63 (0.61, 0.66)
IPTW-weighted	0.61 (0.51, 0.63)

## Sheet: Codes
AF
This event measure was defined as occurring when any of the following criteria were met:
	The occurrence of Inpatient with the following attributes:
	Diagnosis Code (Any Position), ICD-9 is any of: { "427.31" }
	427.31 - ATRIAL FIBRILLATION
	The occurrence of Outpatient with the following attributes:
	Diagnosis Code (Any Position), ICD-9 is any of: { "427.31" }
	427.31 - ATRIAL FIBRILLATION
Any hospitalization
This event measure was defined as occurring when any of the following criteria were met:
	The occurrence of Inpatient
Atrial Flutter
This event measure was defined as occurring when any of the following criteria were met:
	The occurrence of Inpatient with the following attributes:
	Diagnosis Code (Any Position), ICD-9 is any of: { "427.32" }
	427.32 - ATRIAL FLUTTER
	The occurrence of Outpatient with the following attributes:
	Diagnosis Code (Any Position), ICD-9 is any of: { "427.32" }
	427.32 - ATRIAL FLUTTER
Class III AAD
This event measure was defined as occurring when any of the following criteria were met:
	The occurrence of Drug with the following attributes:
	Generic Name is any of: { "AMIODARONE HCL", "AMIODARONE HCL/DEXTROSE 5 % IN WATER", "AMIODARONE IN DEXTROSE, ISO-OSMOTIC", "DRONEDARONE HCL", "SOTALOL HCL" }
	AMIODARONE HCL
	AMIODARONE HCL/DEXTROSE 5 % IN WATER
	AMIODARONE IN DEXTROSE, ISO-OSMOTIC
	DRONEDARONE HCL
	SOTALOL HCL
	Route of Administration Description is any of: { "ORAL" }
	ORAL
	Days Supply is at least 30.0
Discharged home to self care
This event measure was defined as occurring when any of the following criteria were met:
	The occurrence of Inpatient with the following attributes:
	Discharge Status is any of:
	01 - Discharged to home self care
Female
This measure re-categorizes Gender as follows:
	Female: { 2 - Female }
Inpatient AF
This event measure was defined as occurring when any of the following criteria were met:
	The occurrence of Inpatient with the following attributes:
	Diagnosis Code (Any Position), ICD-9 is any of: { "427.31" }
	427.31 - ATRIAL FIBRILLATION
Pacemaker
This event measure was defined as occurring when any of the following criteria were met:
	The occurrence of Inpatient with the following attributes:
	Procedure Code (Any Position), ICD-9 is any of: { "00.50", "00.52", "00.53", "37.71", "37.72", "37.73", "37.74", "37.75", "37.76", "37.77", "37.78", "37.79", "37.81", "37.82", "37.83", "37.85", "37.86", "37.87", "37.89" }
	00.50 - IMPLANTATION OF CARDIAC RESYNCHRONIZATION PACEMAKER WITHOUT MENTION OF DEFIBRILLATION, TOTAL SYSTEM [CRT-P]
	00.52 - IMPLANTATION OR REPLACEMENT OF TRANSVENOUS LEAD [ELECTRODE] INTO LEFT VENTRICULAR CORONARY VENOUS SYSTEM
	00.53 - IMPLANTATION OR REPLACEMENT OF CARDIAC RESYNCHRONIZATION PACEMAKER PULSE GENERATOR ONLY [CRT-P]
	37.71 - INITIAL INSERTION OF TRANSVENOUS LEAD [ELECTRODE] INTO VENTRICLE
	37.72 - INITIAL INSERTION OF TRANSVENOUS LEADS [ELECTRODES] INTO ATRIUM AND VENTRICLE
	37.73 - INITIAL INSERTION OF TRANSVENOUS LEAD [ELECTRODE] INTO ATRIUM
	37.74 - INSERTION OR REPLACEMENT OF EPICARDIAL LEAD [ELECTRODE] INTO EPICARDIUM
	37.75 - REVISION OF LEAD [ELECTRODE]
	37.76 - REPLACEMENT OF TRANSVENOUS ATRIAL AND/OR VENTRICULAR LEAD(S) [ELECTRODE]
	37.77 - REMOVAL OF LEAD(S) [ELECTRODE] WITHOUT REPLACEMENT
	37.78 - INSERTION OF TEMPORARY TRANSVENOUS PACEMAKER SYSTEM
	37.79 - REVISION OR RELOCATION OF CARDIAC DEVICE POCKET
	37.81 - INITIAL INSERTION OF SINGLE-CHAMBER DEVICE, NOT SPECIFIED AS RATE RESPONSIVE
	37.82 - INITIAL INSERTION OF SINGLE-CHAMBER DEVICE, RATE RESPONSIVE
	37.83 - INITIAL INSERTION OF DUAL-CHAMBER DEVICE
	37.85 - REPLACEMENT OF ANY TYPE PACEMAKER DEVICE WITH SINGLE-CHAMBER DEVICE, NOT SPECIFIED AS RATE RESPONSIVE
	37.86 - REPLACEMENT OF ANY TYPE OF PACEMAKER DEVICE WITH SINGLE-CHAMBER DEVICE, RATE RESPONSIVE
	37.87 - REPLACEMENT OF ANY TYPE PACEMAKER DEVICE WITH DUAL-CHAMBER DEVICE
	37.89 - REVISION OR REMOVAL OF PACEMAKER DEVICE
	The occurrence of Outpatient with the following attributes:
	Procedure Code (Position 1), ICD-9 is any of: { "00.50", "00.52", "00.53", "37.71", "37.72", "37.73", "37.74", "37.75", "37.76", "37.77", "37.78", "37.79", "37.81", "37.82", "37.83", "37.85", "37.86", "37.87", "37.89" }
	00.50 - IMPLANTATION OF CARDIAC RESYNCHRONIZATION PACEMAKER WITHOUT MENTION OF DEFIBRILLATION, TOTAL SYSTEM [CRT-P]
	00.52 - IMPLANTATION OR REPLACEMENT OF TRANSVENOUS LEAD [ELECTRODE] INTO LEFT VENTRICULAR CORONARY VENOUS SYSTEM
	00.53 - IMPLANTATION OR REPLACEMENT OF CARDIAC RESYNCHRONIZATION PACEMAKER PULSE GENERATOR ONLY [CRT-P]
	37.71 - INITIAL INSERTION OF TRANSVENOUS LEAD [ELECTRODE] INTO VENTRICLE
	37.72 - INITIAL INSERTION OF TRANSVENOUS LEADS [ELECTRODES] INTO ATRIUM AND VENTRICLE
	37.73 - INITIAL INSERTION OF TRANSVENOUS LEAD [ELECTRODE] INTO ATRIUM
	37.74 - INSERTION OR REPLACEMENT OF EPICARDIAL LEAD [ELECTRODE] INTO EPICARDIUM
	37.75 - REVISION OF LEAD [ELECTRODE]
	37.76 - REPLACEMENT OF TRANSVENOUS ATRIAL AND/OR VENTRICULAR LEAD(S) [ELECTRODE]
	37.77 - REMOVAL OF LEAD(S) [ELECTRODE] WITHOUT REPLACEMENT
	37.78 - INSERTION OF TEMPORARY TRANSVENOUS PACEMAKER SYSTEM
	37.79 - REVISION OR RELOCATION OF CARDIAC DEVICE POCKET
	37.81 - INITIAL INSERTION OF SINGLE-CHAMBER DEVICE, NOT SPECIFIED AS RATE RESPONSIVE
	37.82 - INITIAL INSERTION OF SINGLE-CHAMBER DEVICE, RATE RESPONSIVE
	37.83 - INITIAL INSERTION OF DUAL-CHAMBER DEVICE
	37.85 - REPLACEMENT OF ANY TYPE PACEMAKER DEVICE WITH SINGLE-CHAMBER DEVICE, NOT SPECIFIED AS RATE RESPONSIVE
	37.86 - REPLACEMENT OF ANY TYPE OF PACEMAKER DEVICE WITH SINGLE-CHAMBER DEVICE, RATE RESPONSIVE
	37.87 - REPLACEMENT OF ANY TYPE PACEMAKER DEVICE WITH DUAL-CHAMBER DEVICE
	37.89 - REVISION OR REMOVAL OF PACEMAKER DEVICE
Primary AF dx
This event measure was defined as occurring when any of the following criteria were met:
	The occurrence of Inpatient with the following attributes:
	Diagnosis Code (Principal), ICD-9 is any of: { "427.31" }
	427.31 - ATRIAL FIBRILLATION
	The occurrence of Outpatient with the following attributes:
	Diagnosis Code (Position 1), ICD-9 is any of: { "427.31" }
	427.31 - ATRIAL FIBRILLATION
QT-prolonging definite
This event measure was defined as occurring when any of the following criteria were met:
	The occurrence of Drug with the following attributes:
	Generic Name is any of: { "AMIODARONE HCL", "AMIODARONE HCL/DEXTROSE 5 % IN WATER", "AMIODARONE IN DEXTROSE, ISO-OSMOTIC", "ANAGRELIDE HCL", "ARSENIC TRIOXIDE", "ASTEMIZOLE", "AZITHROMYCIN", "AZITHROMYCIN HYDROGEN CITRATE", "BEPRIDIL HCL", "CHLOROQUINE HCL", "CHLOROQUINE PHOSPHATE", "CHLORPROMAZINE HCL", "CILOSTAZOL", "CIPROFLOXACIN", "CIPROFLOXACIN HCL", "CIPROFLOXACIN HCL/DEXAMETHASONE", "CIPRO…
	AMIODARONE HCL
	AMIODARONE HCL/DEXTROSE 5 % IN WATER
	AMIODARONE IN DEXTROSE, ISO-OSMOTIC
	ANAGRELIDE HCL
	ARSENIC TRIOXIDE
	ASTEMIZOLE
	AZITHROMYCIN
	AZITHROMYCIN HYDROGEN CITRATE
	BEPRIDIL HCL
	CHLOROQUINE HCL
	CHLOROQUINE PHOSPHATE
	CHLORPROMAZINE HCL
	CILOSTAZOL
	CIPROFLOXACIN
	CIPROFLOXACIN HCL
	CIPROFLOXACIN HCL/DEXAMETHASONE
	CIPROFLOXACIN HCL/FLUOCINOLONE ACETONIDE
	CIPROFLOXACIN HCL/HYDROCORTISONE
	CIPROFLOXACIN LACTATE
	CIPROFLOXACIN LACTATE/DEXTROSE 5 % IN WATER
	CIPROFLOXACIN/CIPROFLOXACIN HCL
	CISAPRIDE MONOHYDRATE
	CITALOPRAM HYDROBROMIDE
	CLARITHROMYCIN
	COCAINE HCL
	DISOPYRAMIDE PHOSPHATE
	DOFETILIDE
	DOMPERIDONE
	DONEPEZIL HCL
	DRONEDARONE HCL
	DROPERIDOL
	ERYTHROMYCIN BASE
	ERYTHROMYCIN BASE/BENZOYL PEROXIDE
	ERYTHROMYCIN BASE/ETHYL ALCOHOL
	ERYTHROMYCIN ESTOLATE
	ERYTHROMYCIN ETHYLSUCCINATE
	ERYTHROMYCIN ETHYLSUCCINATE/SULFISOXAZOLE ACETYL
	ERYTHROMYCIN GLUCEPTATE
	ERYTHROMYCIN LACTOBIONATE
	ERYTHROMYCIN STEARATE
	ESCITALOPRAM OXALATE
	FLECAINIDE ACETATE
	FLUCONAZOLE
	FLUCONAZOLE IN DEXTROSE, ISO-OSMOTIC
	FLUCONAZOLE IN SODIUM CHLORIDE, ISO-OSMOTIC
	GATIFLOXACIN
	GATIFLOXACIN/DEXTROSE 5 % IN WATER
	GATIFLOXACIN/PREDNISOLONE ACETATE
	GATIFLOXACIN/PREDNISOLONE ACETATE/NEPAFENAC
	GREPAFLOXACIN HCL
	HALOFANTRINE HCL
	HALOPERIDOL
	HALOPERIDOL DECANOATE
	HALOPERIDOL LACTATE
	IBUTILIDE FUMARATE
	LEVOFLOXACIN
	LEVOFLOXACIN/DEXTROSE 5 % IN WATER
	LEVOMETHADYL ACETATE HCL
	MESORIDAZINE BESYLATE
	METHADONE HCL
	METHADONE HYDROCHLORIDE IN 0.9 % SODIUM CHLORIDE
	MOXIFLOXACIN HCL
	MOXIFLOXACIN HCL IN BALANCE SALT IRRIGATION SOLUTION NO.2/PF
	MOXIFLOXACIN HCL IN SODIUM ACETATE AND SULFATE,WATER,ISO-OSM
	MOXIFLOXACIN HCL/SODIUM CHLORIDE, ISO-OSMOTIC
	ONDANSETRON
	ONDANSETRON HCL
	ONDANSETRON HCL IN 0.9 % SODIUM CHLORIDE
	ONDANSETRON HCL IN DEXTROSE 5% IN WATER
	ONDANSETRON HCL/DEXTROSE 5%-WATER/PF
	ONDANSETRON HCL/PF
	ONDANSETRON IN SODIUM CHLORIDE/PF
	OXALIPLATIN
	PAPAVERINE HCL
	PAPAVERINE HCL/ALPROSTADIL IN BACTERIOSTATIC WATER
	PAPAVERINE HCL/PHENTOLAMINE MESYLATE IN WATER
	PAPAVERINE HCL/PHENTOLAMINE MESYLATE/ALPROSTADIL IN WATER
	PENTAMIDINE ISETHIONATE
	PIMOZIDE
	PROBUCOL
	PROCAINAMIDE HCL
	PROPOFOL
	PROPOFOL/PF
	QUINIDINE GLUCONATE
	QUINIDINE HCL
	QUINIDINE POLYGALACTURONATE
	QUINIDINE SULFATE
	SEVOFLURANE
	SOTALOL HCL
	SPARFLOXACIN
	TERFENADINE
	TERFENADINE/PSEUDOEPHEDRINE HCL
	THIORIDAZINE HCL
	VANDETANIB
QT-prolonging possible
This event measure was defined as occurring when any of the following criteria were met:
	The occurrence of Drug with the following attributes:
	Generic Name is any of: { "ABARELIX", "ALFUZOSIN HCL", "APOMORPHINE HCL", "ARIPIPRAZOLE", "ARIPIPRAZOLE LAUROXIL", "ARTEMETHER/LUMEFANTRINE", "ASENAPINE MALEATE", "ATOMOXETINE HCL", "BEDAQUILINE FUMARATE", "BENDAMUSTINE HCL", "BETRIXABAN MALEATE", "BORTEZOMIB", "BOSUTINIB", "BUPRENORPHINE", "BUPRENORPHINE HCL", "BUPRENORPHINE HCL/NALOXONE HCL", "CABOZANTINIB S-MALATE", "CAPECITABINE", "CERITINIB"…
	ABARELIX
	ALFUZOSIN HCL
	APOMORPHINE HCL
	ARIPIPRAZOLE
	ARIPIPRAZOLE LAUROXIL
	ARTEMETHER/LUMEFANTRINE
	ASENAPINE MALEATE
	ATOMOXETINE HCL
	BEDAQUILINE FUMARATE
	BENDAMUSTINE HCL
	BETRIXABAN MALEATE
	BORTEZOMIB
	BOSUTINIB
	BUPRENORPHINE
	BUPRENORPHINE HCL
	BUPRENORPHINE HCL/NALOXONE HCL
	CABOZANTINIB S-MALATE
	CAPECITABINE
	CERITINIB
	CLOFAZIMINE
	CLOMIPRAMINE HCL
	CLOZAPINE
	CRIZOTINIB
	DABRAFENIB MESYLATE
	DASATINIB
	DEGARELIX ACETATE
	DESIPRAMINE HCL
	DEUTETRABENAZINE
	DEXMEDETOMIDINE HCL
	DEXMEDETOMIDINE HCL IN 0.9 % SODIUM CHLORIDE
	DOLASETRON MESYLATE
	EFAVIRENZ
	EFAVIRENZ/EMTRICITABINE/TENOFOVIR DISOPROXIL FUMARATE
	ELIGLUSTAT TARTRATE
	EPIRUBICIN HCL
	ERIBULIN MESYLATE
	EZOGABINE
	FELBAMATE
	FINGOLIMOD HCL
	FLUOROURACIL
	FLUOROURACIL/ADHESIVE BANDAGE
	GEMIFLOXACIN MESYLATE
	GRANISETRON
	GRANISETRON HCL
	GRANISETRON HCL/PF
	HYDROCODONE BIT/CHLORPHENIRAMINE/PSEUDOEPHEDRINE/GUAIFENESIN
	HYDROCODONE BITART/BROMPHENIRAMINE MAL/PSEUDOEPHEDRINE HCL
	HYDROCODONE BITART/CHLORPHENIRAMINE MALEATE/PSEUDOEPHEDRINE
	HYDROCODONE BITARTRATE
	HYDROCODONE BITARTRATE/ACETAMINOPHEN
	HYDROCODONE BITARTRATE/ACETAMINOPHEN/DIETARY SUPPLEMENT #11
	HYDROCODONE BITARTRATE/ASPIRIN
	HYDROCODONE BITARTRATE/CARBINOXAMINE MAL/PSEUDOEPHEDRINE HCL
	HYDROCODONE BITARTRATE/CHLORPHENIRAMINE MALEATE
	HYDROCODONE BITARTRATE/HOMATROPINE
	HYDROCODONE BITARTRATE/HOMATROPINE METHYLBROMIDE
	HYDROCODONE BITARTRATE/PSEUDOEPHEDRINE HCL/GUAIFENESIN
	HYDROCODONE POLISTIREX/CHLORPHENIRAMINE POLISTIREX
	HYDROCODONE TANNATE/CHLORPHENIRAMINE TANNATE
	HYDROCODONE/IBUPROFEN
	ILOPERIDONE
	IMIPRAMINE HCL
	IMIPRAMINE PAMOATE
	INOTUZUMAB OZOGAMICIN
	ISRADIPINE
	LAPATINIB DITOSYLATE
	LENVATINIB MESYLATE
	LEUPROLIDE ACETATE
	LEUPROLIDE ACETATE/LIDOCAINE HCL
	LEUPROLIDE ACETATE/NORETHINDRONE ACETATE
	LITHIUM ASPARTATE
	LITHIUM CARBONATE
	LITHIUM CITRATE
	LITHIUM CITRATE TETRAHYDRATE
	LOPINAVIR/RITONAVIR
	MAPROTILINE HCL
	MEMANTINE HCL
	MEMANTINE HCL/DONEPEZIL HCL
	MIDOSTAURIN
	MIFEPRISTONE
	MIRABEGRON
	MIRTAZAPINE
	NECITUMUMAB
	NICARDIPINE HCL
	NICARDIPINE HCL IN 0.9 % SODIUM CHLORIDE
	NICARDIPINE IN 5 % DEXTROSE IN WATER
	NICARDIPINE IN DEXTROSE, ISO-OSMOTIC
	NICARDIPINE IN SODIUM CHLORIDE, ISO-OSMOTIC
	NILOTINIB HCL
	NORFLOXACIN
	NORTRIPTYLINE HCL
	NUSINERSEN SODIUM/PF
	OFLOXACIN
	OFLOXACIN/DEXTROSE 5 % IN WATER
	OSIMERTINIB MESYLATE
	OXYTOCIN
	OXYTOCIN IN 0.9 % SODIUM CHLORIDE
	OXYTOCIN IN 5 % DEXTROSE IN WATER
	OXYTOCIN IN DEXTROSE 5 % AND 0.2 % SODIUM CHLORIDE
	OXYTOCIN IN DEXTROSE 5 % AND 0.45 % SODIUM CHLORIDE
	OXYTOCIN IN DEXTROSE 5 % AND 0.9 % SODIUM CHLORIDE
	OXYTOCIN IN DEXTROSE 5 %-LACTATED RINGERS
	OXYTOCIN/RINGER S SOLUTION,LACTATED
	PALIPERIDONE
	PALIPERIDONE PALMITATE
	PALONOSETRON HCL
	PANOBINOSTAT LACTATE
	PASIREOTIDE DIASPARTATE
	PASIREOTIDE PAMOATE
	PAZOPANIB HCL
	PERFLUTREN LIPID MICROSPHERES
	PERFLUTREN PROTEIN-A MICROSPHR
	PERPHENAZINE
	PERPHENAZINE/AMITRIPTYLINE HCL
	PIMAVANSERIN TARTRATE
	PRIMAQUINE PHOSPHATE
	PROMETHAZINE HCL
	PROMETHAZINE HCL IN 0.9 % SODIUM CHLORIDE
	PROMETHAZINE HCL/CODEINE
	PROMETHAZINE HCL/DEXTROMETHORPHAN HBR
	PROMETHAZINE/PHENYLEPHRINE HCL/CODEINE
	RIBOCICLIB SUCCINATE
	RIBOCICLIB SUCCINATE/LETROZOLE
	RILPIVIRINE HCL
	RISPERIDONE
	RISPERIDONE MICROSPHERES
	ROMIDEPSIN
	SAQUINAVIR
	SAQUINAVIR MESYLATE
	SORAFENIB TOSYLATE
	SUNITINIB MALATE
	TACROLIMUS
	TACROLIMUS ANHYDROUS
	TACROLIMUS, MICRONIZED
	TAMOXIFEN CITRATE
	TELAVANCIN HCL
	TELITHROMYCIN
	TETRABENAZINE
	TIZANIDINE HCL
	TIZANIDINE HCL/IRRITANT COUNTER-IRRITANTS COMBINATION NO.2
	TOLTERODINE TARTRATE
	TOREMIFENE CITRATE
	TRAMADOL HCL
	TRAMADOL HCL/ACETAMINOPHEN
	TRAMADOL HCL/DIETARY SUPPLEMENT,MISC. CB.11
	TRIMIPRAMINE MALEATE
	VALBENAZINE TOSYLATE
	VARDENAFIL HCL
	VEMURAFENIB
	VENLAFAXINE HCL
	VORINOSTAT
	DEXTROMETHORPHAN HBR/QUINIDINE SULFATE
	MOEXIPRIL HCL
	MOEXIPRIL HCL/HYDROCHLOROTHIAZIDE
Cardiothoratic surgery
This event measure was defined as occurring when any of the following criteria were met:
	The occurrence of Inpatient with the following attributes:
	Procedure Code (Any Position), ICD-9 is any of: { "35.0", "35.00", "35.01", "35.02", "35.03", "35.04", "35.05", "35.06", "35.07", "35.08", "35.09", "35.1", "35.10", "35.11", "35.12", "35.13", "35.14", "35.2", "35.20", "35.21", "35.22", "35.23", "35.24", "35.25", "35.26", "35.27", "35.28", "35.3", "35.31", "35.32", "35.33", "35.34", "35.35", "35.39", "35.4", "35.41", "35.42", "35.5", "35.50", "35.…
	35.0 - CLOSED HEART VALVOTOMY OR TRANSCATHETER REPLACEMENT OF HEART VALVE
	35.00 - CLOSED HEART VALVOTOMY, UNSPECIFIED VALVE
	35.01 - CLOSED HEART VALVOTOMY, AORTIC VALVE
	35.02 - CLOSED HEART VALVOTOMY, MITRAL VALVE
	35.03 - CLOSED HEART VALVOTOMY, PULMONARY VALVE
	35.04 - CLOSED HEART VALVOTOMY, TRICUSPID VALVE
	35.05 - ENDOVASCULAR REPLACEMENT OF AORTIC VALVE
	35.06 - TRANSAPICAL REPLACEMENT OF AORTIC VALVE
	35.07 - ENDOVASCULAR REPLACEMENT OF PULMONARY VALVE
	35.08 - TRANSAPICAL REPLACEMENT OF PULMONARY VALVE
	35.09 - ENDOVASCULAR REPLACEMENT OF UNSPECIFIED HEART VALVE
	35.1 - OPEN HEART VALVULOPLASTY WITHOUT REPLACEMENT
	35.10 - OPEN HEART VALVULOPLASTY WITHOUT REPLACEMENT, UNSPECIFIED VALVE
	35.11 - OPEN HEART VALVULOPLASTY OF AORTIC VALVE WITHOUT REPLACEMENT
	35.12 - OPEN HEART VALVULOPLASTY OF MITRAL VALVE WITHOUT REPLACEMENT
	35.13 - OPEN HEART VALVULOPLASTY OF PULMONARY VALVE WITHOUT REPLACEMENT
	35.14 - OPEN HEART VALVULOPLASTY OF TRICUSPID VALVE WITHOUT REPLACEMENT
	35.2 - OPEN AND OTHER REPLACEMENT OF HEART VALVE
	35.20 - OPEN AND OTHER REPLACEMENT OF UNSPECIFIED HEART VALVE
	35.21 - OPEN AND OTHER REPLACEMENT OF AORTIC VALVE WITH TISSUE GRAFT
	35.22 - OPEN AND OTHER REPLACEMENT OF AORTIC VALVE
	35.23 - OPEN AND OTHER REPLACEMENT OF MITRAL VALVE WITH TISSUE GRAFT
	35.24 - OPEN AND OTHER REPLACEMENT OF MITRAL VALVE
	35.25 - OPEN AND OTHER REPLACEMENT OF PULMONARY VALVE WITH TISSUE GRAFT
	35.26 - OPEN AND OTHER REPLACEMENT OF PULMONARY VALVE
	35.27 - OPEN AND OTHER REPLACEMENT OF TRICUSPID VALVE WITH TISSUE GRAFT
	35.28 - OPEN AND OTHER REPLACEMENT OF TRICUSPID VALVE
	35.3 - OPERATIONS ON STRUCTURES ADJACENT TO HEART VALVES
	35.31 - OPERATIONS ON PAPILLARY MUSCLE
	35.32 - OPERATIONS ON CHORDAE TENDINEAE
	35.33 - ANNULOPLASTY
	35.34 - INFUNDIBULECTOMY
	35.35 - OPERATIONS ON TRABECULAE CARNEAE CORDIS
	35.39 - OPERATIONS ON OTHER STRUCTURES ADJACENT TO VALVES OF HEART
	35.4 - PRODUCTION OF SEPTAL DEFECT IN HEART
	35.41 - ENLARGEMENT OF EXISTING ATRIAL SEPTAL DEFECT
	35.42 - CREATION OF SEPTAL DEFECT IN HEART
	35.5 - REPAIR OF ATRIAL AND VENTRICULAR SEPTA WITH PROSTHESIS
	35.50 - REPAIR OF UNSPECIFIED SEPTAL DEFECT OF HEART WITH PROSTHESIS
	35.51 - REPAIR OF ATRIAL SEPTAL DEFECT WITH PROSTHESIS, OPEN TECHNIQUE
	35.52 - REPAIR OF ATRIAL SEPTAL DEFECT WITH PROSTHESIS, CLOSED TECHNIQUE
	35.53 - REPAIR OF VENTRICULAR SEPTAL DEFECT WITH PROSTHESIS, OPEN TECHNIQUE
	35.54 - REPAIR OF ENDOCARDIAL CUSHION DEFECT WITH PROSTHESIS
	35.55 - REPAIR OF VENTRICULAR SEPTAL DEFECT WITH PROSTHESIS, CLOSED TECHNIQUE
	35.6 - REPAIR OF ATRIAL AND VENTRICULAR SEPTA WITH TISSUE GRAFT
	35.60 - REPAIR OF UNSPECIFIED SEPTAL DEFECT OF HEART WITH TISSUE GRAFT
	35.61 - REPAIR OF ATRIAL SEPTAL DEFECT WITH TISSUE GRAFT
	35.62 - REPAIR OF VENTRICULAR SEPTAL DEFECT WITH TISSUE GRAFT
	35.63 - REPAIR OF ENDOCARDIAL CUSHION DEFECT WITH TISSUE GRAFT
	35.7 - OTHER AND UNSPECIFIED REPAIR OF ATRIAL AND VENTRICULAR SEPTA
	35.70 - OTHER AND UNSPECIFIED REPAIR OF UNSPECIFIED SEPTAL DEFECT OF HEART
	35.71 - OTHER AND UNSPECIFIED REPAIR OF ATRIAL SEPTAL DEFECT
	35.72 - OTHER AND UNSPECIFIED REPAIR OF VENTRICULAR SEPTAL DEFECT
	35.73 - OTHER AND UNSPECIFIED REPAIR OF ENDOCARDIAL CUSHION DEFECT
	35.8 - TOTAL REPAIR OF CERTAIN CONGENITAL CARDIAC ANOMALIES
	35.81 - TOTAL REPAIR OF TETRALOGY OF FALLOT
	35.82 - TOTAL REPAIR OF TOTAL ANOMALOUS PULMONARY VENOUS CONNECTION
	35.83 - TOTAL REPAIR OF TRUNCUS ARTERIOSUS
	35.84 - TOTAL CORRECTION OF TRANSPOSITION OF GREAT VESSELS, NOT ELSEWHERE CLASSIFIED
	35.9 - OTHER OPERATIONS ON VALVES AND SEPTA OF HEART
	35.91 - INTERATRIAL TRANSPOSITION OF VENOUS RETURN
	35.92 - CREATION OF CONDUIT BETWEEN RIGHT VENTRICLE AND PULMONARY ARTERY
	35.93 - CREATION OF CONDUIT BETWEEN LEFT VENTRICLE AND AORTA
	35.94 - CREATION OF CONDUIT BETWEEN ATRIUM AND PULMONARY ARTERY
	35.95 - REVISION OF CORRECTIVE PROCEDURE ON HEART
	35.96 - PERCUTANEOUS BALLOON VALVULOPLASTY
	35.97 - PERCUTANEOUS MITRAL VALVE REPAIR WITH IMPLANT
	35.98 - OTHER OPERATIONS ON SEPTA OF HEART
	35.99 - OTHER OPERATIONS ON VALVES OF HEART
	36.0 - REMOVAL OF CORONARY ARTERY OBSTRUCTION AND INSERTION OF STENT(S)
	36.01
	36.02
	36.03 - OPEN CHEST CORONARY ARTERY ANGIOPLASTY
	36.04 - INTRACORONARY ARTERY THROMBOLYTIC INFUSION
	36.05
	36.06 - INSERTION OF NON-DRUG-ELUTING CORONARY ARTERY STENT(S)
	36.07 - INSERTION OF DRUG-ELUTING CORONARY ARTERY STENT(S)
	36.09 - OTHER REMOVAL OF CORONARY ARTERY OBSTRUCTION
	36.1 - BYPASS ANASTOMOSIS FOR HEART REVASCULARIZATION
	36.10 - AORTOCORONARY BYPASS FOR HEART REVASCULARIZATION, NOT OTHERWISE SPECIFIED
	36.11 - (AORTO)CORONARY BYPASS OF ONE CORONARY ARTERY
	36.12 - (AORTO)CORONARY BYPASS OF TWO CORONARY ARTERIES
	36.13 - (AORTO)CORONARY BYPASS OF THREE CORONARY ARTERIES
	36.14 - (AORTO)CORONARY BYPASS OF FOUR OR MORE CORONARY ARTERIES
	36.15 - SINGLE INTERNAL MAMMARY-CORONARY ARTERY BYPASS
	36.16 - DOUBLE INTERNAL MAMMARY-CORONARY ARTERY BYPASS
	36.17 - ABDOMINAL-CORONARY ARTERY BYPASS
	36.19 - OTHER BYPASS ANASTOMOSIS FOR HEART REVASCULARIZATION
	36.2 - HEART REVASCULARIZATION BY ARTERIAL IMPLANT
	36.3 - OTHER HEART REVASCULARIZATION
	36.31 - OPEN CHEST TRANSMYOCARDIAL REVASCULARIZATION
	36.32 - OTHER TRANSMYOCARDIAL REVASCULARIZATION
	36.33 - ENDOSCOPIC TRANSMYOCARDIAL REVASCULARIZATION
	36.34 - PERCUTANEOUS TRANSMYOCARDIAL REVASCULARIZATION
	36.39 - OTHER HEART REVASCULARIZATION
	36.9 - OTHER OPERATIONS ON VESSELS OF HEART
	36.91 - REPAIR OF ANEURYSM OF CORONARY VESSEL
	36.99 - OTHER OPERATIONS ON VESSELS OF HEART
	37.0 - PERICARDIOCENTESIS
	37.1 - CARDIOTOMY AND PERICARDIOTOMY
	37.10 - INCISION OF HEART, NOT OTHERWISE SPECIFIED
	37.11 - CARDIOTOMY
	37.12 - PERICARDIOTOMY
	37.2 - DIAGNOSTIC PROCEDURES ON HEART AND PERICARDIUM
	37.20 - NONINVASIVE PROGRAMMED ELECTRICAL STIMULATION [NIPS]
	37.21 - RIGHT HEART CARDIAC CATHETERIZATION
	37.22 - LEFT HEART CARDIAC CATHETERIZATION
	37.23 - COMBINED RIGHT AND LEFT HEART CARDIAC CATHETERIZATION
	37.24 - BIOPSY OF PERICARDIUM
	37.25 - BIOPSY OF HEART
	37.26 - CATHETER BASED INVASIVE ELECTROPHYSIOLOGIC TESTING
	37.27 - CARDIAC MAPPING
	37.28 - INTRACARDIAC ECHOCARDIOGRAPHY
	37.29 - OTHER DIAGNOSTIC PROCEDURES ON HEART AND PERICARDIUM
	37.3 - PERICARDIECTOMY AND EXCISION OF LESION OF HEART
	37.31 - PERICARDIECTOMY
	37.32 - EXCISION OF ANEURYSM OF HEART
	37.33 - EXCISION OR DESTRUCTION OF OTHER LESION OR TISSUE OF HEART, OPEN APPROACH
	37.34 - EXCISION OR DESTRUCTION OF OTHER LESION OR TISSUE OF HEART, ENDOVASCULAR APPROACH
	37.35 - PARTIAL VENTRICULECTOMY
	37.36 - EXCISION DESTRUCTION OR EXCLUSION OF LEFT ATRIAL APPENDAGE (LAA)
	37.37 - EXCISION OR DESTRUCTION OF OTHER LESION OR TISSUE OF HEART, THORACOSCOPIC APPROACH
	37.4 - REPAIR OF HEART AND PERICARDIUM
	37.41 - IMPLANTATION OF PROSTHETIC CARDIAC SUPPORT DEVICE AROUND THE HEART
	37.49 - OTHER REPAIR OF HEART AND PERICARDIUM
	37.5 - HEART REPLACEMENT PROCEDURES
	37.51 - HEART TRANSPLANTATION
	37.52 - IMPLANTATION OF TOTAL INTERNAL BIVENTRICULAR HEART REPLACEMENT SYSTEM
	37.53 - REPLACEMENT OR REPAIR OF THORACIC UNIT OF (TOTAL) REPLACEMENT HEART SYSTEM
	37.54 - REPLACEMENT OR REPAIR OF OTHER IMPLANTABLE COMPONENT OF (TOTAL) REPLACEMENT HEART SYSTEM
	37.55 - REMOVAL OF INTERNAL BIVENTRICULAR HEART REPLACEMENT SYSTEM
	37.6 - IMPLANTATION OF HEART AND CIRCULATORY ASSIST
	37.60 - IMPLANTATION OR INSERTION OF BIVENTRICULAR EXTERNAL HEART ASSIST SYSTEM
	37.61 - IMPLANT OF PULSATION BALLOON
	37.62 - INSERTION OF TEMPORARY NON-IMPLANTABLE EXTRACORPOREAL CIRCULATORY ASSIST DEVICE
	37.63 - REPAIR OF HEART ASSIST SYSTEM
	37.64 - REMOVAL OF EXTERNAL HEART ASSIST SYSTEM(S) OR DEVICE(S)
	37.65 - IMPLANT OF SINGLE VENTRICULAR (EXTRACORPOREAL) EXTERNAL HEART ASSIST SYSTEM
	37.66 - INSERTION OF IMPLANTABLE HEART ASSIST SYSTEM
	37.67 - IMPLANTATION OF CARDIOMYOSTIMULATION SYSTEM
	37.68 - INSERTION OF PERCUTANEOUS EXTERNAL HEART ASSIST DEVICE
	37.7 - INSERTION, REVISION, REPLACEMENT, AND REMOVAL OF LEADS; INSERTION OF TEMPORARY PACEMAKER SYSTEM; OR REVISION OF CARDIAC DEVICE POCKET
	37.70 - INITIAL INSERTION OF LEAD [ELECTRODE], NOT OTHERWISE SPECIFIED
	37.71 - INITIAL INSERTION OF TRANSVENOUS LEAD [ELECTRODE] INTO VENTRICLE
	37.72 - INITIAL INSERTION OF TRANSVENOUS LEADS [ELECTRODES] INTO ATRIUM AND VENTRICLE
	37.73 - INITIAL INSERTION OF TRANSVENOUS LEAD [ELECTRODE] INTO ATRIUM
	37.74 - INSERTION OR REPLACEMENT OF EPICARDIAL LEAD [ELECTRODE] INTO EPICARDIUM
	37.75 - REVISION OF LEAD [ELECTRODE]
	37.76 - REPLACEMENT OF TRANSVENOUS ATRIAL AND/OR VENTRICULAR LEAD(S) [ELECTRODE]
	37.77 - REMOVAL OF LEAD(S) [ELECTRODE] WITHOUT REPLACEMENT
	37.78 - INSERTION OF TEMPORARY TRANSVENOUS PACEMAKER SYSTEM
	37.79 - REVISION OR RELOCATION OF CARDIAC DEVICE POCKET
	37.8 - INSERTION, REPLACEMENT, REMOVAL, AND REVISION OF PACEMAKER DEVICE
	37.80 - INSERTION OF PERMANENT PACEMAKER, INITIAL OR REPLACEMENT, TYPE OF DEVICE NOT SPECIFIED
	37.81 - INITIAL INSERTION OF SINGLE-CHAMBER DEVICE, NOT SPECIFIED AS RATE RESPONSIVE
	37.82 - INITIAL INSERTION OF SINGLE-CHAMBER DEVICE, RATE RESPONSIVE
	37.83 - INITIAL INSERTION OF DUAL-CHAMBER DEVICE
	37.85 - REPLACEMENT OF ANY TYPE PACEMAKER DEVICE WITH SINGLE-CHAMBER DEVICE, NOT SPECIFIED AS RATE RESPONSIVE
	37.86 - REPLACEMENT OF ANY TYPE OF PACEMAKER DEVICE WITH SINGLE-CHAMBER DEVICE, RATE RESPONSIVE
	37.87 - REPLACEMENT OF ANY TYPE PACEMAKER DEVICE WITH DUAL-CHAMBER DEVICE
	37.89 - REVISION OR REMOVAL OF PACEMAKER DEVICE
	37.9 - OTHER OPERATIONS ON HEART AND PERICARDIUM
	37.90 - INSERTION OF LEFT ATRIAL APPENDAGE DEVICE
	37.91 - OPEN CHEST CARDIAC MASSAGE
	37.92 - INJECTION OF THERAPEUTIC SUBSTANCE INTO HEART
	37.93 - INJECTION OF THERAPEUTIC SUBSTANCE INTO PERICARDIUM
	37.94 - IMPLANTATION OR REPLACEMENT OF AUTOMATIC CARDIOVERTER/DEFIBRILLATOR, TOTAL SYSTEM [AICD]
	37.95 - IMPLANTATION OF AUTOMATIC CARDIOVERTER/DEFIBRILLATOR LEAD(S) ONLY
	37.96 - IMPLANTATION OF AUTOMATIC CARDIOVERTER/DEFIBRILLATOR PULSE GENERATOR ONLY
	37.97 - REPLACEMENT OF AUTOMATIC CARDIOVERTER/DEFIBRILLATOR LEAD(S) ONLY
	37.98 - REPLACEMENT OF AUTOMATIC CARDIOVERTER/DEFIBRILLATOR PULSE GENERATOR ONLY
	37.99 - OTHER OPERATIONS ON HEART AND PERICARDIUM
	38.0 - INCISION OF VESSEL
	38.00 - INCISION OF VESSEL, UNSPECIFIED SITE
	38.01 - INCISION OF VESSEL, INTRACRANIAL VESSELS
	38.02 - INCISION OF VESSEL, OTHER VESSELS OF HEAD AND NECK
	38.03 - INCISION OF VESSEL, UPPER LIMB VESSELS
	38.04 - INCISION OF VESSEL, AORTA
	38.05 - INCISION OF VESSEL, OTHER THORACIC VESSELS
	38.06 - INCISION OF VESSEL, ABDOMINAL ARTERIES
	38.07 - INCISION OF VESSEL, ABDOMINAL VEINS
	38.08 - INCISION OF VESSEL, LOWER LIMB ARTERIES
	38.09 - INCISION OF VESSEL, LOWER LIMB VEINS
	38.1 - ENDARTERECTOMY
	38.10 - ENDARTERECTOMY, UNSPECIFIED SITE
	38.11 - ENDARTERECTOMY, INTRACRANIAL VESSELS
	38.12 - ENDARTERECTOMY, OTHER VESSELS OF HEAD AND NECK
	38.13 - ENDARTERECTOMY, UPPER LIMB VESSELS
	38.14 - ENDARTERECTOMY, AORTA
	38.15 - ENDARTERECTOMY, OTHER THORACIC VESSELS
	38.16 - ENDARTERECTOMY, ABDOMINAL ARTERIES
	38.18 - ENDARTERECTOMY, LOWER LIMB ARTERIES
	38.2 - DIAGNOSTIC PROCEDURES ON BLOOD VESSELS
	38.21 - BIOPSY OF BLOOD VESSEL
	38.22 - PERCUTANEOUS ANGIOSCOPY
	38.23 - INTRAVASCULAR SPECTROSCOPY
	38.24 - INTRAVASCULAR IMAGING OF CORONARY VESSEL(S) BY OPTICAL COHERENCE TOMOGRAPHY [OCT]
	38.25 - INTRAVASCULAR IMAGING OF NON-CORONARY VESSEL(S) BY OPTICAL COHERENCE TOMOGRAPHY [OCT]
	38.26 - INSERTION OF IMPLANTABLE PRESSURE SENSOR WITHOUT LEAD FOR INTRACARDIAC OR GREAT VESSEL HEMODYNAMIC MONITORING
	38.29 - OTHER DIAGNOSTIC PROCEDURES ON BLOOD VESSELS
	38.3 - RESECTION OF VESSEL WITH ANASTOMOSIS
	38.30 - RESECTION OF VESSEL WITH ANASTOMOSIS, UNSPECIFIED SITE
	38.31 - RESECTION OF VESSEL WITH ANASTOMOSIS, INTRACRANIAL VESSELS
	38.32 - RESECTION OF VESSEL WITH ANASTOMOSIS, OTHER VESSELS OF HEAD AND NECK
	38.33 - RESECTION OF VESSEL WITH ANASTOMOSIS, UPPER LIMB VESSELS
	38.34 - RESECTION OF VESSEL WITH ANASTOMOSIS, AORTA
	38.35 - RESECTION OF VESSEL WITH ANASTOMOSIS, OTHER THORACIC VESSELS
	38.36 - RESECTION OF VESSEL WITH ANASTOMOSIS, ABDOMINAL ARTERIES
	38.37 - RESECTION OF VESSEL WITH ANASTOMOSIS, ABDOMINAL VEINS
	38.38 - RESECTION OF VESSEL WITH ANASTOMOSIS, LOWER LIMB ARTERIES
	38.39 - RESECTION OF VESSEL WITH ANASTOMOSIS, LOWER LIMB VEINS
	38.4 - RESECTION OF VESSEL WITH REPLACEMENT
	38.40 - RESECTION OF VESSEL WITH REPLACEMENT, UNSPECIFIED SITE
	38.41 - RESECTION OF VESSEL WITH REPLACEMENT, INTRACRANIAL VESSELS
	38.42 - RESECTION OF VESSEL WITH REPLACEMENT, OTHER VESSELS OF HEAD AND NECK
	38.43 - RESECTION OF VESSEL WITH REPLACEMENT, UPPER LIMB VESSELS
	38.44 - RESECTION OF VESSEL WITH REPLACEMENT, AORTA, ABDOMINAL
	38.45 - RESECTION OF VESSEL WITH REPLACEMENT, THORACIC VESSELS
	38.46 - RESECTION OF VESSEL WITH REPLACEMENT, ABDOMINAL ARTERIES
	38.47 - RESECTION OF VESSEL WITH REPLACEMENT, ABDOMINAL VEINS
	38.48 - RESECTION OF VESSEL WITH REPLACEMENT, LOWER LIMB ARTERIES
	38.49 - RESECTION OF VESSEL WITH REPLACEMENT, LOWER LIMB VEINS
	38.5 - LIGATION AND STRIPPING OF VARICOSE VEINS
	38.50 - LIGATION AND STRIPPING OF VARICOSE VEINS, UNSPECIFIED SITE
	38.51 - LIGATION AND STRIPPING OF VARICOSE VEINS, INTRACRANIAL VESSELS
	38.52 - LIGATION AND STRIPPING OF VARICOSE VEINS, OTHER VESSELS OF HEAD AND NECK
	38.53 - LIGATION AND STRIPPING OF VARICOSE VEINS, UPPER LIMB VESSELS
	38.55 - LIGATION AND STRIPPING OF VARICOSE VEINS, OTHER THORACIC VESSELS
	38.57 - LIGATION AND STRIPPING OF VARICOSE VEINS, ABDOMINAL VEINS
	38.59 - LIGATION AND STRIPPING OF VARICOSE VEINS, LOWER LIMB VEINS
	38.6 - OTHER EXCISION OF VESSEL
	38.60 - OTHER EXCISION OF VESSELS, UNSPECIFIED SITE
	38.61 - OTHER EXCISION OF VESSELS, INTRACRANIAL VESSELS
	38.62 - OTHER EXCISION OF VESSELS, OTHER VESSELS OF HEAD AND NECK
	38.63 - OTHER EXCISION OF VESSELS, UPPER LIMB VESSELS
	38.64 - OTHER EXCISION OF VESSELS, AORTA, ABDOMINAL
	38.65 - OTHER EXCISION OF VESSELS, THORACIC VESSELS
	38.66 - OTHER EXCISION OF VESSELS, ABDOMINAL ARTERIES
	38.67 - OTHER EXCISION OF VESSELS, ABDOMINAL VEINS
	38.68 - OTHER EXCISION OF VESSELS, LOWER LIMB ARTERIES
	38.69 - OTHER EXCISION OF VESSELS, LOWER LIMB VEINS
	38.7 - INTERRUPTION OF THE VENA CAVA
	38.8 - OTHER SURGICAL OCCLUSION OF VESSELS
	38.80 - OTHER SURGICAL OCCLUSION OF VESSELS, UNSPECIFIED SITE
	38.81 - OTHER SURGICAL OCCLUSION OF VESSELS, INTRACRANIAL VESSELS
	38.82 - OTHER SURGICAL OCCLUSION OF VESSELS, OTHER VESSELS OF HEAD AND NECK
	38.83 - OTHER SURGICAL OCCLUSION OF VESSELS, UPPER LIMB VESSELS
	38.84 - OTHER SURGICAL OCCLUSION OF VESSELS, AORTA, ABDOMINAL
	38.85 - OTHER SURGICAL OCCLUSION OF VESSELS, THORACIC VESSELS
	38.86 - OTHER SURGICAL OCCLUSION OF VESSELS, ABDOMINAL ARTERIES
	38.87 - OTHER SURGICAL OCCLUSION OF VESSELS, ABDOMINAL VEINS
	38.88 - OTHER SURGICAL OCCLUSION OF VESSELS, LOWER LIMB ARTERIES
	38.89 - OTHER SURGICAL OCCLUSION OF VESSELS, LOWER LIMB VEINS
	38.9 - PUNCTURE OF VESSEL
	38.91 - ARTERIAL CATHETERIZATION
	38.92 - UMBILICAL VEIN CATHETERIZATION
	38.93 - VENOUS CATHETERIZATION, NOT ELSEWHERE CLASSIFIED
	38.94 - VENOUS CUTDOWN
	38.95 - VENOUS CATHETERIZATION FOR RENAL DIALYSIS
	38.97 - CENTRAL VENOUS CATHETER PLACEMENT WITH GUIDANCE
	38.98 - OTHER PUNCTURE OF ARTERY
	38.99 - OTHER PUNCTURE OF VEIN
	39.0 - SYSTEMIC TO PULMONARY ARTERY SHUNT
	39.1 - INTRA-ABDOMINAL VENOUS SHUNT
	39.2 - OTHER SHUNT OR VASCULAR BYPASS
	39.21 - CAVAL-PULMONARY ARTERY ANASTOMOSIS
	39.22 - AORTA-SUBCLAVIAN-CAROTID BYPASS
	39.23 - OTHER INTRATHORACIC VASCULAR SHUNT OR BYPASS
	39.24 - AORTA-RENAL BYPASS
	39.25 - AORTA-ILIAC-FEMORAL BYPASS
	39.26 - OTHER INTRA-ABDOMINAL VASCULAR SHUNT OR BYPASS
	39.27 - ARTERIOVENOSTOMY FOR RENAL DIALYSIS
	39.28 - EXTRACRANIAL-INTRACRANIAL (EC-IC) VASCULAR BYPASS
	39.29 - OTHER (PERIPHERAL) VASCULAR SHUNT OR BYPASS
	39.3 - SUTURE OF VESSEL
	39.30 - SUTURE OF UNSPECIFIED BLOOD VESSEL
	39.31 - SUTURE OF ARTERY
	39.32 - SUTURE OF VEIN
	39.4 - REVISION OF VASCULAR PROCEDURE
	39.41 - CONTROL OF HEMORRHAGE FOLLOWING VASCULAR SURGERY
	39.42 - REVISION OF ARTERIOVENOUS SHUNT FOR RENAL DIALYSIS
	39.43 - REMOVAL OF ARTERIOVENOUS SHUNT FOR RENAL DIALYSIS
	39.49 - OTHER REVISION OF VASCULAR PROCEDURE
	39.5 - OTHER REPAIR OF VESSELS
	39.50 - ANGIOPLASTY OF OTHER NON-CORONARY VESSEL(S)
	39.51 - CLIPPING OF ANEURYSM
	39.52 - OTHER REPAIR OF ANEURYSM
	39.53 - REPAIR OF ARTERIOVENOUS FISTULA
	39.54 - RE-ENTRY OPERATION (AORTA)
	39.55 - REIMPLANTATION OF ABERRANT RENAL VESSEL
	39.56 - REPAIR OF BLOOD VESSEL WITH TISSUE PATCH GRAFT
	39.57 - REPAIR OF BLOOD VESSEL WITH SYNTHETIC PATCH GRAFT
	39.58 - REPAIR OF BLOOD VESSEL WITH UNSPECIFIED TYPE OF PATCH GRAFT
	39.59 - OTHER REPAIR OF VESSEL
	39.6 - EXTRACORPOREAL CIRCULATION AND PROCEDURES AUXILIARY TO HEART SURGERY
	39.61 - EXTRACORPOREAL CIRCULATION AUXILIARY TO OPEN HEART SURGERY
	39.62 - HYPOTHERMIA (SYSTEMIC) INCIDENTAL TO OPEN HEART SURGERY
	39.63 - CARDIOPLEGIA
	39.64 - INTRAOPERATIVE CARDIAC PACEMAKER
	39.65 - EXTRACORPOREAL MEMBRANE OXYGENATION [ECMO]
	39.66 - PERCUTANEOUS CARDIOPULMONARY BYPASS
	39.7 - ENDOVASCULAR PROCEDURES ON VESSEL(S)
	39.71 - ENDOVASCULAR IMPLANTATION OF OTHER GRAFT IN ABDOMINAL AORTA
	39.72 - ENDOVASCULAR (TOTAL) EMBOLIZATION OR OCCLUSION OF HEAD AND NECK VESSELS
	39.73 - ENDOVASCULAR IMPLANTATION OF GRAFT IN THORACIC AORTA
	39.74 - ENDOVASCULAR REMOVAL OF OBSTRUCTION FROM HEAD AND NECK VESSEL(S)
	39.75 - ENDOVASCULAR EMBOLIZATION OR OCCLUSION OF VESSEL(S) OF HEAD OR NECK USING BARE COILS
	39.76 - ENDOVASCULAR EMBOLIZATION OR OCCLUSION OF VESSEL(S) OF HEAD OR NECK USING BIOACTIVE COILS
	39.77 - TEMPORARY (PARTIAL) THERAPEUTIC ENDOVASCULAR OCCLUSION OF VESSEL
	39.78 - ENDOVASCULAR IMPLANTATION OF BRANCHING OR FENESTRATED GRAFT(S) IN AORTA
	39.79 - OTHER ENDOVASCULAR PROCEDURES ON OTHER VESSELS
	39.8 - OPERATIONS ON CAROTID BODY, CAROTID SINUS AND OTHER VASCULAR BODIES
	39.81 - IMPLANTATION OR REPLACEMENT OF CAROTID SINUS STIMULATION DEVICE, TOTAL SYSTEM
	39.82 - IMPLANTATION OR REPLACEMENT OF CAROTID SINUS STIMULATION DEVICE LEAD(S) ONLY
	39.83 - IMPLANTATION OR REPLACEMENT OF CAROTID SINUS STIMULATION DEVICE PULSE GENERATOR ONLY
	39.84 - REVISION OF CAROTID SINUS STIMULATION LEAD(S) ONLY
	39.85 - REVISION OF CAROTID SINUS STIMULATION PULSE GENERATOR ONLY
	39.86 - REMOVAL OF CAROTID SINUS STIMULATION, TOTAL SYSTEM
	39.87 - REMOVAL OF CAROTID SINUS STIMULATION LEAD(S) ONLY
	39.88 - REMOVAL OF CAROTID SINUS STIMULATION PULSE GENERATOR ONLY
	39.89 - OPERATIONS ON CAROTID BODY, CAROTID SINUS AND OTHER VASCULAR BODIES
	39.9 - OTHER OPERATIONS ON VESSELS
	39.90 - INSERTION OF NON-DRUG-ELUTING PERIPHERAL (NON-CORONARY) VESSEL STENT(S)
	39.91 - FREEING OF VESSEL
	39.92 - INJECTION OF SCLEROSING AGENT INTO VEIN
	39.93 - INSERTION OF VESSEL-TO-VESSEL CANNULA
	39.94 - REPLACEMENT OF VESSEL-TO-VESSEL CANNULA
	39.95 - HEMODIALYSIS
	39.96 - TOTAL BODY PERFUSION
	39.97 - OTHER PERFUSION
	39.98 - CONTROL OF HEMORRHAGE, NOT OTHERWISE SPECIFIED
	39.99 - OTHER OPERATIONS ON VESSELS
	The occurrence of Outpatient with the following attributes:
	Procedure Code (Position 1), ICD-9 is any of: { "35.0", "35.00", "35.01", "35.02", "35.03", "35.04", "35.05", "35.06", "35.07", "35.08", "35.09", "35.1", "35.10", "35.11", "35.12", "35.13", "35.14", "35.2", "35.20", "35.21", "35.22", "35.23", "35.24", "35.25", "35.26", "35.27", "35.28", "35.3", "35.31", "35.32", "35.33", "35.34", "35.35", "35.39", "35.4", "35.41", "35.42", "35.5", "35.50", "35.51…
	35.0 - CLOSED HEART VALVOTOMY OR TRANSCATHETER REPLACEMENT OF HEART VALVE
	35.00 - CLOSED HEART VALVOTOMY, UNSPECIFIED VALVE
	35.01 - CLOSED HEART VALVOTOMY, AORTIC VALVE
	35.02 - CLOSED HEART VALVOTOMY, MITRAL VALVE
	35.03 - CLOSED HEART VALVOTOMY, PULMONARY VALVE
	35.04 - CLOSED HEART VALVOTOMY, TRICUSPID VALVE
	35.05 - ENDOVASCULAR REPLACEMENT OF AORTIC VALVE
	35.06 - TRANSAPICAL REPLACEMENT OF AORTIC VALVE
	35.07 - ENDOVASCULAR REPLACEMENT OF PULMONARY VALVE
	35.08 - TRANSAPICAL REPLACEMENT OF PULMONARY VALVE
	35.09 - ENDOVASCULAR REPLACEMENT OF UNSPECIFIED HEART VALVE
	35.1 - OPEN HEART VALVULOPLASTY WITHOUT REPLACEMENT
	35.10 - OPEN HEART VALVULOPLASTY WITHOUT REPLACEMENT, UNSPECIFIED VALVE
	35.11 - OPEN HEART VALVULOPLASTY OF AORTIC VALVE WITHOUT REPLACEMENT
	35.12 - OPEN HEART VALVULOPLASTY OF MITRAL VALVE WITHOUT REPLACEMENT
	35.13 - OPEN HEART VALVULOPLASTY OF PULMONARY VALVE WITHOUT REPLACEMENT
	35.14 - OPEN HEART VALVULOPLASTY OF TRICUSPID VALVE WITHOUT REPLACEMENT
	35.2 - OPEN AND OTHER REPLACEMENT OF HEART VALVE
	35.20 - OPEN AND OTHER REPLACEMENT OF UNSPECIFIED HEART VALVE
	35.21 - OPEN AND OTHER REPLACEMENT OF AORTIC VALVE WITH TISSUE GRAFT
	35.22 - OPEN AND OTHER REPLACEMENT OF AORTIC VALVE
	35.23 - OPEN AND OTHER REPLACEMENT OF MITRAL VALVE WITH TISSUE GRAFT
	35.24 - OPEN AND OTHER REPLACEMENT OF MITRAL VALVE
	35.25 - OPEN AND OTHER REPLACEMENT OF PULMONARY VALVE WITH TISSUE GRAFT
	35.26 - OPEN AND OTHER REPLACEMENT OF PULMONARY VALVE
	35.27 - OPEN AND OTHER REPLACEMENT OF TRICUSPID VALVE WITH TISSUE GRAFT
	35.28 - OPEN AND OTHER REPLACEMENT OF TRICUSPID VALVE
	35.3 - OPERATIONS ON STRUCTURES ADJACENT TO HEART VALVES
	35.31 - OPERATIONS ON PAPILLARY MUSCLE
	35.32 - OPERATIONS ON CHORDAE TENDINEAE
	35.33 - ANNULOPLASTY
	35.34 - INFUNDIBULECTOMY
	35.35 - OPERATIONS ON TRABECULAE CARNEAE CORDIS
	35.39 - OPERATIONS ON OTHER STRUCTURES ADJACENT TO VALVES OF HEART
	35.4 - PRODUCTION OF SEPTAL DEFECT IN HEART
	35.41 - ENLARGEMENT OF EXISTING ATRIAL SEPTAL DEFECT
	35.42 - CREATION OF SEPTAL DEFECT IN HEART
	35.5 - REPAIR OF ATRIAL AND VENTRICULAR SEPTA WITH PROSTHESIS
	35.50 - REPAIR OF UNSPECIFIED SEPTAL DEFECT OF HEART WITH PROSTHESIS
	35.51 - REPAIR OF ATRIAL SEPTAL DEFECT WITH PROSTHESIS, OPEN TECHNIQUE
	35.52 - REPAIR OF ATRIAL SEPTAL DEFECT WITH PROSTHESIS, CLOSED TECHNIQUE
	35.53 - REPAIR OF VENTRICULAR SEPTAL DEFECT WITH PROSTHESIS, OPEN TECHNIQUE
	35.54 - REPAIR OF ENDOCARDIAL CUSHION DEFECT WITH PROSTHESIS
	35.55 - REPAIR OF VENTRICULAR SEPTAL DEFECT WITH PROSTHESIS, CLOSED TECHNIQUE
	35.6 - REPAIR OF ATRIAL AND VENTRICULAR SEPTA WITH TISSUE GRAFT
	35.60 - REPAIR OF UNSPECIFIED SEPTAL DEFECT OF HEART WITH TISSUE GRAFT
	35.61 - REPAIR OF ATRIAL SEPTAL DEFECT WITH TISSUE GRAFT
	35.62 - REPAIR OF VENTRICULAR SEPTAL DEFECT WITH TISSUE GRAFT
	35.63 - REPAIR OF ENDOCARDIAL CUSHION DEFECT WITH TISSUE GRAFT
	35.7 - OTHER AND UNSPECIFIED REPAIR OF ATRIAL AND VENTRICULAR SEPTA
	35.70 - OTHER AND UNSPECIFIED REPAIR OF UNSPECIFIED SEPTAL DEFECT OF HEART
	35.71 - OTHER AND UNSPECIFIED REPAIR OF ATRIAL SEPTAL DEFECT
	35.72 - OTHER AND UNSPECIFIED REPAIR OF VENTRICULAR SEPTAL DEFECT
	35.73 - OTHER AND UNSPECIFIED REPAIR OF ENDOCARDIAL CUSHION DEFECT
	35.8 - TOTAL REPAIR OF CERTAIN CONGENITAL CARDIAC ANOMALIES
	35.81 - TOTAL REPAIR OF TETRALOGY OF FALLOT
	35.82 - TOTAL REPAIR OF TOTAL ANOMALOUS PULMONARY VENOUS CONNECTION
	35.83 - TOTAL REPAIR OF TRUNCUS ARTERIOSUS
	35.84 - TOTAL CORRECTION OF TRANSPOSITION OF GREAT VESSELS, NOT ELSEWHERE CLASSIFIED
	35.9 - OTHER OPERATIONS ON VALVES AND SEPTA OF HEART
	35.91 - INTERATRIAL TRANSPOSITION OF VENOUS RETURN
	35.92 - CREATION OF CONDUIT BETWEEN RIGHT VENTRICLE AND PULMONARY ARTERY
	35.93 - CREATION OF CONDUIT BETWEEN LEFT VENTRICLE AND AORTA
	35.94 - CREATION OF CONDUIT BETWEEN ATRIUM AND PULMONARY ARTERY
	35.95 - REVISION OF CORRECTIVE PROCEDURE ON HEART
	35.96 - PERCUTANEOUS BALLOON VALVULOPLASTY
	35.97 - PERCUTANEOUS MITRAL VALVE REPAIR WITH IMPLANT
	35.98 - OTHER OPERATIONS ON SEPTA OF HEART
	35.99 - OTHER OPERATIONS ON VALVES OF HEART
	36.0 - REMOVAL OF CORONARY ARTERY OBSTRUCTION AND INSERTION OF STENT(S)
	36.01
	36.02
	36.03 - OPEN CHEST CORONARY ARTERY ANGIOPLASTY
	36.04 - INTRACORONARY ARTERY THROMBOLYTIC INFUSION
	36.05
	36.06 - INSERTION OF NON-DRUG-ELUTING CORONARY ARTERY STENT(S)
	36.07 - INSERTION OF DRUG-ELUTING CORONARY ARTERY STENT(S)
	36.09 - OTHER REMOVAL OF CORONARY ARTERY OBSTRUCTION
	36.1 - BYPASS ANASTOMOSIS FOR HEART REVASCULARIZATION
	36.10 - AORTOCORONARY BYPASS FOR HEART REVASCULARIZATION, NOT OTHERWISE SPECIFIED
	36.11 - (AORTO)CORONARY BYPASS OF ONE CORONARY ARTERY
	36.12 - (AORTO)CORONARY BYPASS OF TWO CORONARY ARTERIES
	36.13 - (AORTO)CORONARY BYPASS OF THREE CORONARY ARTERIES
	36.14 - (AORTO)CORONARY BYPASS OF FOUR OR MORE CORONARY ARTERIES
	36.15 - SINGLE INTERNAL MAMMARY-CORONARY ARTERY BYPASS
	36.16 - DOUBLE INTERNAL MAMMARY-CORONARY ARTERY BYPASS
	36.17 - ABDOMINAL-CORONARY ARTERY BYPASS
	36.19 - OTHER BYPASS ANASTOMOSIS FOR HEART REVASCULARIZATION
	36.2 - HEART REVASCULARIZATION BY ARTERIAL IMPLANT
	36.3 - OTHER HEART REVASCULARIZATION
	36.31 - OPEN CHEST TRANSMYOCARDIAL REVASCULARIZATION
	36.32 - OTHER TRANSMYOCARDIAL REVASCULARIZATION
	36.33 - ENDOSCOPIC TRANSMYOCARDIAL REVASCULARIZATION
	36.34 - PERCUTANEOUS TRANSMYOCARDIAL REVASCULARIZATION
	36.39 - OTHER HEART REVASCULARIZATION
	36.9 - OTHER OPERATIONS ON VESSELS OF HEART
	36.91 - REPAIR OF ANEURYSM OF CORONARY VESSEL
	36.99 - OTHER OPERATIONS ON VESSELS OF HEART
	37.0 - PERICARDIOCENTESIS
	37.1 - CARDIOTOMY AND PERICARDIOTOMY
	37.10 - INCISION OF HEART, NOT OTHERWISE SPECIFIED
	37.11 - CARDIOTOMY
	37.12 - PERICARDIOTOMY
	37.2 - DIAGNOSTIC PROCEDURES ON HEART AND PERICARDIUM
	37.20 - NONINVASIVE PROGRAMMED ELECTRICAL STIMULATION [NIPS]
	37.21 - RIGHT HEART CARDIAC CATHETERIZATION
	37.22 - LEFT HEART CARDIAC CATHETERIZATION
	37.23 - COMBINED RIGHT AND LEFT HEART CARDIAC CATHETERIZATION
	37.24 - BIOPSY OF PERICARDIUM
	37.25 - BIOPSY OF HEART
	37.26 - CATHETER BASED INVASIVE ELECTROPHYSIOLOGIC TESTING
	37.27 - CARDIAC MAPPING
	37.28 - INTRACARDIAC ECHOCARDIOGRAPHY
	37.29 - OTHER DIAGNOSTIC PROCEDURES ON HEART AND PERICARDIUM
	37.3 - PERICARDIECTOMY AND EXCISION OF LESION OF HEART
	37.31 - PERICARDIECTOMY
	37.32 - EXCISION OF ANEURYSM OF HEART
	37.33 - EXCISION OR DESTRUCTION OF OTHER LESION OR TISSUE OF HEART, OPEN APPROACH
	37.34 - EXCISION OR DESTRUCTION OF OTHER LESION OR TISSUE OF HEART, ENDOVASCULAR APPROACH
	37.35 - PARTIAL VENTRICULECTOMY
	37.36 - EXCISION DESTRUCTION OR EXCLUSION OF LEFT ATRIAL APPENDAGE (LAA)
	37.37 - EXCISION OR DESTRUCTION OF OTHER LESION OR TISSUE OF HEART, THORACOSCOPIC APPROACH
	37.4 - REPAIR OF HEART AND PERICARDIUM
	37.41 - IMPLANTATION OF PROSTHETIC CARDIAC SUPPORT DEVICE AROUND THE HEART
	37.49 - OTHER REPAIR OF HEART AND PERICARDIUM
	37.5 - HEART REPLACEMENT PROCEDURES
	37.51 - HEART TRANSPLANTATION
	37.52 - IMPLANTATION OF TOTAL INTERNAL BIVENTRICULAR HEART REPLACEMENT SYSTEM
	37.53 - REPLACEMENT OR REPAIR OF THORACIC UNIT OF (TOTAL) REPLACEMENT HEART SYSTEM
	37.54 - REPLACEMENT OR REPAIR OF OTHER IMPLANTABLE COMPONENT OF (TOTAL) REPLACEMENT HEART SYSTEM
	37.55 - REMOVAL OF INTERNAL BIVENTRICULAR HEART REPLACEMENT SYSTEM
	37.6 - IMPLANTATION OF HEART AND CIRCULATORY ASSIST
	37.60 - IMPLANTATION OR INSERTION OF BIVENTRICULAR EXTERNAL HEART ASSIST SYSTEM
	37.61 - IMPLANT OF PULSATION BALLOON
	37.62 - INSERTION OF TEMPORARY NON-IMPLANTABLE EXTRACORPOREAL CIRCULATORY ASSIST DEVICE
	37.63 - REPAIR OF HEART ASSIST SYSTEM
	37.64 - REMOVAL OF EXTERNAL HEART ASSIST SYSTEM(S) OR DEVICE(S)
	37.65 - IMPLANT OF SINGLE VENTRICULAR (EXTRACORPOREAL) EXTERNAL HEART ASSIST SYSTEM
	37.66 - INSERTION OF IMPLANTABLE HEART ASSIST SYSTEM
	37.67 - IMPLANTATION OF CARDIOMYOSTIMULATION SYSTEM
	37.68 - INSERTION OF PERCUTANEOUS EXTERNAL HEART ASSIST DEVICE
	37.7 - INSERTION, REVISION, REPLACEMENT, AND REMOVAL OF LEADS; INSERTION OF TEMPORARY PACEMAKER SYSTEM; OR REVISION OF CARDIAC DEVICE POCKET
	37.70 - INITIAL INSERTION OF LEAD [ELECTRODE], NOT OTHERWISE SPECIFIED
	37.71 - INITIAL INSERTION OF TRANSVENOUS LEAD [ELECTRODE] INTO VENTRICLE
	37.72 - INITIAL INSERTION OF TRANSVENOUS LEADS [ELECTRODES] INTO ATRIUM AND VENTRICLE
	37.73 - INITIAL INSERTION OF TRANSVENOUS LEAD [ELECTRODE] INTO ATRIUM
	37.74 - INSERTION OR REPLACEMENT OF EPICARDIAL LEAD [ELECTRODE] INTO EPICARDIUM
	37.75 - REVISION OF LEAD [ELECTRODE]
	37.76 - REPLACEMENT OF TRANSVENOUS ATRIAL AND/OR VENTRICULAR LEAD(S) [ELECTRODE]
	37.77 - REMOVAL OF LEAD(S) [ELECTRODE] WITHOUT REPLACEMENT
	37.78 - INSERTION OF TEMPORARY TRANSVENOUS PACEMAKER SYSTEM
	37.79 - REVISION OR RELOCATION OF CARDIAC DEVICE POCKET
	37.8 - INSERTION, REPLACEMENT, REMOVAL, AND REVISION OF PACEMAKER DEVICE
	37.80 - INSERTION OF PERMANENT PACEMAKER, INITIAL OR REPLACEMENT, TYPE OF DEVICE NOT SPECIFIED
	37.81 - INITIAL INSERTION OF SINGLE-CHAMBER DEVICE, NOT SPECIFIED AS RATE RESPONSIVE
	37.82 - INITIAL INSERTION OF SINGLE-CHAMBER DEVICE, RATE RESPONSIVE
	37.83 - INITIAL INSERTION OF DUAL-CHAMBER DEVICE
	37.85 - REPLACEMENT OF ANY TYPE PACEMAKER DEVICE WITH SINGLE-CHAMBER DEVICE, NOT SPECIFIED AS RATE RESPONSIVE
	37.86 - REPLACEMENT OF ANY TYPE OF PACEMAKER DEVICE WITH SINGLE-CHAMBER DEVICE, RATE RESPONSIVE
	37.87 - REPLACEMENT OF ANY TYPE PACEMAKER DEVICE WITH DUAL-CHAMBER DEVICE
	37.89 - REVISION OR REMOVAL OF PACEMAKER DEVICE
	37.9 - OTHER OPERATIONS ON HEART AND PERICARDIUM
	37.90 - INSERTION OF LEFT ATRIAL APPENDAGE DEVICE
	37.91 - OPEN CHEST CARDIAC MASSAGE
	37.92 - INJECTION OF THERAPEUTIC SUBSTANCE INTO HEART
	37.93 - INJECTION OF THERAPEUTIC SUBSTANCE INTO PERICARDIUM
	37.94 - IMPLANTATION OR REPLACEMENT OF AUTOMATIC CARDIOVERTER/DEFIBRILLATOR, TOTAL SYSTEM [AICD]
	37.95 - IMPLANTATION OF AUTOMATIC CARDIOVERTER/DEFIBRILLATOR LEAD(S) ONLY
	37.96 - IMPLANTATION OF AUTOMATIC CARDIOVERTER/DEFIBRILLATOR PULSE GENERATOR ONLY
	37.97 - REPLACEMENT OF AUTOMATIC CARDIOVERTER/DEFIBRILLATOR LEAD(S) ONLY
	37.98 - REPLACEMENT OF AUTOMATIC CARDIOVERTER/DEFIBRILLATOR PULSE GENERATOR ONLY
	37.99 - OTHER OPERATIONS ON HEART AND PERICARDIUM
	38.0 - INCISION OF VESSEL
	38.00 - INCISION OF VESSEL, UNSPECIFIED SITE
	38.01 - INCISION OF VESSEL, INTRACRANIAL VESSELS
	38.02 - INCISION OF VESSEL, OTHER VESSELS OF HEAD AND NECK
	38.03 - INCISION OF VESSEL, UPPER LIMB VESSELS
	38.04 - INCISION OF VESSEL, AORTA
	38.05 - INCISION OF VESSEL, OTHER THORACIC VESSELS
	38.06 - INCISION OF VESSEL, ABDOMINAL ARTERIES
	38.07 - INCISION OF VESSEL, ABDOMINAL VEINS
	38.08 - INCISION OF VESSEL, LOWER LIMB ARTERIES
	38.09 - INCISION OF VESSEL, LOWER LIMB VEINS
	38.1 - ENDARTERECTOMY
	38.10 - ENDARTERECTOMY, UNSPECIFIED SITE
	38.11 - ENDARTERECTOMY, INTRACRANIAL VESSELS
	38.12 - ENDARTERECTOMY, OTHER VESSELS OF HEAD AND NECK
	38.13 - ENDARTERECTOMY, UPPER LIMB VESSELS
	38.14 - ENDARTERECTOMY, AORTA
	38.15 - ENDARTERECTOMY, OTHER THORACIC VESSELS
	38.16 - ENDARTERECTOMY, ABDOMINAL ARTERIES
	38.18 - ENDARTERECTOMY, LOWER LIMB ARTERIES
	38.2 - DIAGNOSTIC PROCEDURES ON BLOOD VESSELS
	38.21 - BIOPSY OF BLOOD VESSEL
	38.22 - PERCUTANEOUS ANGIOSCOPY
	38.23 - INTRAVASCULAR SPECTROSCOPY
	38.24 - INTRAVASCULAR IMAGING OF CORONARY VESSEL(S) BY OPTICAL COHERENCE TOMOGRAPHY [OCT]
	38.25 - INTRAVASCULAR IMAGING OF NON-CORONARY VESSEL(S) BY OPTICAL COHERENCE TOMOGRAPHY [OCT]
	38.26 - INSERTION OF IMPLANTABLE PRESSURE SENSOR WITHOUT LEAD FOR INTRACARDIAC OR GREAT VESSEL HEMODYNAMIC MONITORING
	38.29 - OTHER DIAGNOSTIC PROCEDURES ON BLOOD VESSELS
	38.3 - RESECTION OF VESSEL WITH ANASTOMOSIS
	38.30 - RESECTION OF VESSEL WITH ANASTOMOSIS, UNSPECIFIED SITE
	38.31 - RESECTION OF VESSEL WITH ANASTOMOSIS, INTRACRANIAL VESSELS
	38.32 - RESECTION OF VESSEL WITH ANASTOMOSIS, OTHER VESSELS OF HEAD AND NECK
	38.33 - RESECTION OF VESSEL WITH ANASTOMOSIS, UPPER LIMB VESSELS
	38.34 - RESECTION OF VESSEL WITH ANASTOMOSIS, AORTA
	38.35 - RESECTION OF VESSEL WITH ANASTOMOSIS, OTHER THORACIC VESSELS
	38.36 - RESECTION OF VESSEL WITH ANASTOMOSIS, ABDOMINAL ARTERIES
	38.37 - RESECTION OF VESSEL WITH ANASTOMOSIS, ABDOMINAL VEINS
	38.38 - RESECTION OF VESSEL WITH ANASTOMOSIS, LOWER LIMB ARTERIES
	38.39 - RESECTION OF VESSEL WITH ANASTOMOSIS, LOWER LIMB VEINS
	38.4 - RESECTION OF VESSEL WITH REPLACEMENT
	38.40 - RESECTION OF VESSEL WITH REPLACEMENT, UNSPECIFIED SITE
	38.41 - RESECTION OF VESSEL WITH REPLACEMENT, INTRACRANIAL VESSELS
	38.42 - RESECTION OF VESSEL WITH REPLACEMENT, OTHER VESSELS OF HEAD AND NECK
	38.43 - RESECTION OF VESSEL WITH REPLACEMENT, UPPER LIMB VESSELS
	38.44 - RESECTION OF VESSEL WITH REPLACEMENT, AORTA, ABDOMINAL
	38.45 - RESECTION OF VESSEL WITH REPLACEMENT, THORACIC VESSELS
	38.46 - RESECTION OF VESSEL WITH REPLACEMENT, ABDOMINAL ARTERIES
	38.47 - RESECTION OF VESSEL WITH REPLACEMENT, ABDOMINAL VEINS
	38.48 - RESECTION OF VESSEL WITH REPLACEMENT, LOWER LIMB ARTERIES
	38.49 - RESECTION OF VESSEL WITH REPLACEMENT, LOWER LIMB VEINS
	38.5 - LIGATION AND STRIPPING OF VARICOSE VEINS
	38.50 - LIGATION AND STRIPPING OF VARICOSE VEINS, UNSPECIFIED SITE
	38.51 - LIGATION AND STRIPPING OF VARICOSE VEINS, INTRACRANIAL VESSELS
	38.52 - LIGATION AND STRIPPING OF VARICOSE VEINS, OTHER VESSELS OF HEAD AND NECK
	38.53 - LIGATION AND STRIPPING OF VARICOSE VEINS, UPPER LIMB VESSELS
	38.55 - LIGATION AND STRIPPING OF VARICOSE VEINS, OTHER THORACIC VESSELS
	38.57 - LIGATION AND STRIPPING OF VARICOSE VEINS, ABDOMINAL VEINS
	38.59 - LIGATION AND STRIPPING OF VARICOSE VEINS, LOWER LIMB VEINS
	38.6 - OTHER EXCISION OF VESSEL
	38.60 - OTHER EXCISION OF VESSELS, UNSPECIFIED SITE
	38.61 - OTHER EXCISION OF VESSELS, INTRACRANIAL VESSELS
	38.62 - OTHER EXCISION OF VESSELS, OTHER VESSELS OF HEAD AND NECK
	38.63 - OTHER EXCISION OF VESSELS, UPPER LIMB VESSELS
	38.64 - OTHER EXCISION OF VESSELS, AORTA, ABDOMINAL
	38.65 - OTHER EXCISION OF VESSELS, THORACIC VESSELS
	38.66 - OTHER EXCISION OF VESSELS, ABDOMINAL ARTERIES
	38.67 - OTHER EXCISION OF VESSELS, ABDOMINAL VEINS
	38.68 - OTHER EXCISION OF VESSELS, LOWER LIMB ARTERIES
	38.69 - OTHER EXCISION OF VESSELS, LOWER LIMB VEINS
	38.7 - INTERRUPTION OF THE VENA CAVA
	38.8 - OTHER SURGICAL OCCLUSION OF VESSELS
	38.80 - OTHER SURGICAL OCCLUSION OF VESSELS, UNSPECIFIED SITE
	38.81 - OTHER SURGICAL OCCLUSION OF VESSELS, INTRACRANIAL VESSELS
	38.82 - OTHER SURGICAL OCCLUSION OF VESSELS, OTHER VESSELS OF HEAD AND NECK
	38.83 - OTHER SURGICAL OCCLUSION OF VESSELS, UPPER LIMB VESSELS
	38.84 - OTHER SURGICAL OCCLUSION OF VESSELS, AORTA, ABDOMINAL
	38.85 - OTHER SURGICAL OCCLUSION OF VESSELS, THORACIC VESSELS
	38.86 - OTHER SURGICAL OCCLUSION OF VESSELS, ABDOMINAL ARTERIES
	38.87 - OTHER SURGICAL OCCLUSION OF VESSELS, ABDOMINAL VEINS
	38.88 - OTHER SURGICAL OCCLUSION OF VESSELS, LOWER LIMB ARTERIES
	38.89 - OTHER SURGICAL OCCLUSION OF VESSELS, LOWER LIMB VEINS
	38.9 - PUNCTURE OF VESSEL
	38.91 - ARTERIAL CATHETERIZATION
	38.92 - UMBILICAL VEIN CATHETERIZATION
	38.93 - VENOUS CATHETERIZATION, NOT ELSEWHERE CLASSIFIED
	38.94 - VENOUS CUTDOWN
	38.95 - VENOUS CATHETERIZATION FOR RENAL DIALYSIS
	38.97 - CENTRAL VENOUS CATHETER PLACEMENT WITH GUIDANCE
	38.98 - OTHER PUNCTURE OF ARTERY
	38.99 - OTHER PUNCTURE OF VEIN
	39.0 - SYSTEMIC TO PULMONARY ARTERY SHUNT
	39.1 - INTRA-ABDOMINAL VENOUS SHUNT
	39.2 - OTHER SHUNT OR VASCULAR BYPASS
	39.21 - CAVAL-PULMONARY ARTERY ANASTOMOSIS
	39.22 - AORTA-SUBCLAVIAN-CAROTID BYPASS
	39.23 - OTHER INTRATHORACIC VASCULAR SHUNT OR BYPASS
	39.24 - AORTA-RENAL BYPASS
	39.25 - AORTA-ILIAC-FEMORAL BYPASS
	39.26 - OTHER INTRA-ABDOMINAL VASCULAR SHUNT OR BYPASS
	39.27 - ARTERIOVENOSTOMY FOR RENAL DIALYSIS
	39.28 - EXTRACRANIAL-INTRACRANIAL (EC-IC) VASCULAR BYPASS
	39.29 - OTHER (PERIPHERAL) VASCULAR SHUNT OR BYPASS
	39.3 - SUTURE OF VESSEL
	39.30 - SUTURE OF UNSPECIFIED BLOOD VESSEL
	39.31 - SUTURE OF ARTERY
	39.32 - SUTURE OF VEIN
	39.4 - REVISION OF VASCULAR PROCEDURE
	39.41 - CONTROL OF HEMORRHAGE FOLLOWING VASCULAR SURGERY
	39.42 - REVISION OF ARTERIOVENOUS SHUNT FOR RENAL DIALYSIS
	39.43 - REMOVAL OF ARTERIOVENOUS SHUNT FOR RENAL DIALYSIS
	39.49 - OTHER REVISION OF VASCULAR PROCEDURE
	39.5 - OTHER REPAIR OF VESSELS
	39.50 - ANGIOPLASTY OF OTHER NON-CORONARY VESSEL(S)
	39.51 - CLIPPING OF ANEURYSM
	39.52 - OTHER REPAIR OF ANEURYSM
	39.53 - REPAIR OF ARTERIOVENOUS FISTULA
	39.54 - RE-ENTRY OPERATION (AORTA)
	39.55 - REIMPLANTATION OF ABERRANT RENAL VESSEL
	39.56 - REPAIR OF BLOOD VESSEL WITH TISSUE PATCH GRAFT
	39.57 - REPAIR OF BLOOD VESSEL WITH SYNTHETIC PATCH GRAFT
	39.58 - REPAIR OF BLOOD VESSEL WITH UNSPECIFIED TYPE OF PATCH GRAFT
	39.59 - OTHER REPAIR OF VESSEL
	39.6 - EXTRACORPOREAL CIRCULATION AND PROCEDURES AUXILIARY TO HEART SURGERY
	39.61 - EXTRACORPOREAL CIRCULATION AUXILIARY TO OPEN HEART SURGERY
	39.62 - HYPOTHERMIA (SYSTEMIC) INCIDENTAL TO OPEN HEART SURGERY
	39.63 - CARDIOPLEGIA
	39.64 - INTRAOPERATIVE CARDIAC PACEMAKER
	39.65 - EXTRACORPOREAL MEMBRANE OXYGENATION [ECMO]
	39.66 - PERCUTANEOUS CARDIOPULMONARY BYPASS
	39.7 - ENDOVASCULAR PROCEDURES ON VESSEL(S)
	39.71 - ENDOVASCULAR IMPLANTATION OF OTHER GRAFT IN ABDOMINAL AORTA
	39.72 - ENDOVASCULAR (TOTAL) EMBOLIZATION OR OCCLUSION OF HEAD AND NECK VESSELS
	39.73 - ENDOVASCULAR IMPLANTATION OF GRAFT IN THORACIC AORTA
	39.74 - ENDOVASCULAR REMOVAL OF OBSTRUCTION FROM HEAD AND NECK VESSEL(S)
	39.75 - ENDOVASCULAR EMBOLIZATION OR OCCLUSION OF VESSEL(S) OF HEAD OR NECK USING BARE COILS
	39.76 - ENDOVASCULAR EMBOLIZATION OR OCCLUSION OF VESSEL(S) OF HEAD OR NECK USING BIOACTIVE COILS
	39.77 - TEMPORARY (PARTIAL) THERAPEUTIC ENDOVASCULAR OCCLUSION OF VESSEL
	39.78 - ENDOVASCULAR IMPLANTATION OF BRANCHING OR FENESTRATED GRAFT(S) IN AORTA
	39.79 - OTHER ENDOVASCULAR PROCEDURES ON OTHER VESSELS
	39.8 - OPERATIONS ON CAROTID BODY, CAROTID SINUS AND OTHER VASCULAR BODIES
	39.81 - IMPLANTATION OR REPLACEMENT OF CAROTID SINUS STIMULATION DEVICE, TOTAL SYSTEM
	39.82 - IMPLANTATION OR REPLACEMENT OF CAROTID SINUS STIMULATION DEVICE LEAD(S) ONLY
	39.83 - IMPLANTATION OR REPLACEMENT OF CAROTID SINUS STIMULATION DEVICE PULSE GENERATOR ONLY
	39.84 - REVISION OF CAROTID SINUS STIMULATION LEAD(S) ONLY
	39.85 - REVISION OF CAROTID SINUS STIMULATION PULSE GENERATOR ONLY
	39.86 - REMOVAL OF CAROTID SINUS STIMULATION, TOTAL SYSTEM
	39.87 - REMOVAL OF CAROTID SINUS STIMULATION LEAD(S) ONLY
	39.88 - REMOVAL OF CAROTID SINUS STIMULATION PULSE GENERATOR ONLY
	39.89 - OPERATIONS ON CAROTID BODY, CAROTID SINUS AND OTHER VASCULAR BODIES
	39.9 - OTHER OPERATIONS ON VESSELS
	39.90 - INSERTION OF NON-DRUG-ELUTING PERIPHERAL (NON-CORONARY) VESSEL STENT(S)
	39.91 - FREEING OF VESSEL
	39.92 - INJECTION OF SCLEROSING AGENT INTO VEIN
	39.93 - INSERTION OF VESSEL-TO-VESSEL CANNULA
	39.94 - REPLACEMENT OF VESSEL-TO-VESSEL CANNULA
	39.95 - HEMODIALYSIS
	39.96 - TOTAL BODY PERFUSION
	39.97 - OTHER PERFUSION
	39.98 - CONTROL OF HEMORRHAGE, NOT OTHERWISE SPECIFIED
	39.99 - OTHER OPERATIONS ON VESSELS
Amiodarone
This event measure was defined as occurring when any of the following criteria were met:
	The occurrence of Drug with the following attributes:
	Generic Name is any of: { "AMIODARONE HCL", "AMIODARONE HCL/DEXTROSE 5 % IN WATER", "AMIODARONE IN DEXTROSE, ISO-OSMOTIC" }
	AMIODARONE HCL
	AMIODARONE HCL/DEXTROSE 5 % IN WATER
	AMIODARONE IN DEXTROSE, ISO-OSMOTIC
Anticoagulants
This event measure was defined as occurring when any of the following criteria were met:
	The occurrence of Drug with the following attributes:
	Generic Name is any of: { "APIXABAN", "DABIGATRAN ETEXILATE MESYLATE", "RIVAROXABAN", "WARFARIN SODIUM" }
	APIXABAN
	DABIGATRAN ETEXILATE MESYLATE
	RIVAROXABAN
	WARFARIN SODIUM
Beta-blocker
This event measure was defined as occurring when any of the following criteria were met:
	The occurrence of Drug with the following attributes:
	Generic Name is any of: { "ACEBUTOLOL HCL", "ATENOLOL", "ATENOLOL/CHLORTHALIDONE", "BETAXOLOL HCL", "BISOPROLOL FUMARATE", "BISOPROLOL FUMARATE/HYDROCHLOROTHIAZIDE", "BRIMONIDINE TARTRATE/TIMOLOL MALEATE", "CARTEOLOL HCL", "CARVEDILOL", "CARVEDILOL PHOSPHATE", "DORZOLAMIDE HCL/TIMOLOL MALEATE", "DORZOLAMIDE HCL/TIMOLOL MALEATE/PF", "ESMOLOL HCL", "LABETALOL HCL", "METOPROLOL SUCCINATE", "METOPROL…
	ACEBUTOLOL HCL
	ATENOLOL
	ATENOLOL/CHLORTHALIDONE
	BETAXOLOL HCL
	BISOPROLOL FUMARATE
	BISOPROLOL FUMARATE/HYDROCHLOROTHIAZIDE
	BRIMONIDINE TARTRATE/TIMOLOL MALEATE
	CARTEOLOL HCL
	CARVEDILOL
	CARVEDILOL PHOSPHATE
	DORZOLAMIDE HCL/TIMOLOL MALEATE
	DORZOLAMIDE HCL/TIMOLOL MALEATE/PF
	ESMOLOL HCL
	LABETALOL HCL
	METOPROLOL SUCCINATE
	METOPROLOL SUCCINATE/HYDROCHLOROTHIAZIDE
	METOPROLOL TARTRATE
	METOPROLOL TARTRATE/HYDROCHLOROTHIAZIDE
	NEBIVOLOL HCL
	SOTALOL HCL
	TIMOLOL
	TIMOLOL MALEATE
	TIMOLOL MALEATE/HYDROCHLOROTHIAZIDE
	TIMOLOL MALEATE/PF
Bleeding
This event measure was defined as occurring when any of the following criteria were met:
	The occurrence of Inpatient with the following attributes:
	Diagnosis Code (Any Position), ICD-9 is any of: { "362.8", "379.2", "441.0", "441.1", "441.3", "530.7", "531.0", "531.2", "531.4", "531.6", "532.0", "532.2", "532.4", "532.6", "533.0", "533.2", "533.4", "533.6", "534.0", "534.2", "534.4", "534.6", "599.7", "784.7", "786.3", "432.0", "432.1", "432.9", "528.0", "528.00", "528.01", "528.02", "528.09", "528.1", "528.2", "528.3", "528.4", "528.5", "52…
	362.8 - OTHER RETINAL DISORDERS
	379.2 - DISORDERS OF VITREOUS BODY
	441.0 - DISSECTION OF AORTA
	441.1 - THORACIC ANEURYSM RUPTURED
	441.3 - ABDOMINAL ANEURYSM RUPTURED
	530.7 - GASTROESOPHAGEAL LACERATION-HEMORRHAGE SYNDROME
	531.0 - ACUTE GASTRIC ULCER WITH HEMORRHAGE
	531.2 - ACUTE GASTRIC ULCER WITH HEMORRHAGE AND PERFORATION
	531.4 - CHRONIC OR UNSPECIFIED GASTRIC ULCER WITH HEMORRHAGE
	531.6 - CHRONIC OR UNSPECIFIED GASTRIC ULCER WITH HEMORRHAGE AND PERFORATION
	532.0 - ACUTE DUODENAL ULCER WITH HEMORRHAGE
	532.2 - ACUTE DUODENAL ULCER WITH HEMORRHAGE AND PERFORATION
	532.4 - CHRONIC OR UNSPECIFIED DUODENAL ULCER WITH HEMORRHAGE
	532.6 - CHRONIC OR UNSPECIFIED DUODENAL ULCER WITH HEMORRHAGE AND PERFORATION
	533.0 - ACUTE PEPTIC ULCER OF UNSPECIFIED SITE WITH HEMORRHAGE
	533.2 - ACUTE PEPTIC ULCER OF UNSPECIFIED SITE WITH HEMORRHAGE AND PERFORATION
	533.4 - CHRONIC OR UNSPECIFIED PEPTIC ULCER OF UNSPECIFIED SITE WITH HEMORRHAGE
	533.6 - CHRONIC OR UNSPECIFIED PEPTIC ULCER OF UNSPECIFIED SITE WITH HEMORRHAGE AND PERFORATION
	534.0 - ACUTE GASTROJEJUNAL ULCER WITH HEMORRHAGE
	534.2 - ACUTE GASTROJEJUNAL ULCER WITH HEMORRHAGE AND PERFORATION
	534.4 - CHRONIC OR UNSPECIFIED GASTROJEJUNAL ULCER WITH HEMORRHAGE
	534.6 - CHRONIC OR UNSPECIFIED GASTROJEJUNAL ULCER WITH HEMORRHAGE AND PERFORATION
	599.7 - HEMATURIA
	784.7 - EPISTAXIS
	786.3 - HEMOPTYSIS
	432.0 - NONTRAUMATIC EXTRADURAL HEMORRHAGE
	432.1 - SUBDURAL HEMORRHAGE
	432.9 - UNSPECIFIED INTRACRANIAL HEMORRHAGE
	528.0 - STOMATITIS AND MUCOSITIS (ULCERATIVE)
	528.00 - STOMATITIS AND MUCOSITIS UNSPECIFIED
	528.01 - MUCOSITIS (ULCERATIVE) DUE TO ANTINEOPLASTIC THERAPY
	528.02 - MUCOSITIS (ULCERATIVE) DUE TO OTHER DRUGS
	528.09 - OTHER STOMATITIS AND MUCOSITIS (ULCERATIVE)
	528.1 - CANCRUM ORIS
	528.2 - ORAL APHTHAE
	528.3 - CELLULITIS AND ABSCESS OF ORAL SOFT TISSUES
	528.4 - CYSTS OF ORAL SOFT TISSUES
	528.5 - DISEASES OF LIPS
	528.6 - LEUKOPLAKIA OF ORAL MUCOSA INCLUDING TONGUE
	528.7 - OTHER DISTURBANCES OF ORAL EPITHELIUM INCLUDING TONGUE
	528.71 - MINIMAL KERATINIZED RESIDUAL RIDGE MUCOSA
	528.72 - EXCESSIVE KERATINIZED RESIDUAL RIDGE MUCOSA
	528.79 - OTHER DISTURBANCES OF ORAL EPITHELIUM INCLUDING TONGUE
	528.8 - ORAL SUBMUCOSAL FIBROSIS INCLUDING OF TONGUE
	528.9 - OTHER AND UNSPECIFIED DISEASES OF THE ORAL SOFT TISSUES
	The occurrence of Outpatient with the following attributes:
	Diagnosis Code (Any Position), ICD-9 is any of: { "362.8", "379.2", "432.0", "432.1", "432.9", "441.0", "441.1", "441.3", "528.0", "528.00", "528.01", "528.02", "528.09", "528.1", "528.2", "528.3", "528.4", "528.5", "528.6", "528.7", "528.71", "528.72", "528.79", "528.8", "528.9", "530.7", "531.0", "531.2", "531.4", "531.6", "532.0", "532.2", "532.4", "532.6", "533.0", "533.2", "533.4", "533.6", …
	362.8 - OTHER RETINAL DISORDERS
	379.2 - DISORDERS OF VITREOUS BODY
	432.0 - NONTRAUMATIC EXTRADURAL HEMORRHAGE
	432.1 - SUBDURAL HEMORRHAGE
	432.9 - UNSPECIFIED INTRACRANIAL HEMORRHAGE
	441.0 - DISSECTION OF AORTA
	441.1 - THORACIC ANEURYSM RUPTURED
	441.3 - ABDOMINAL ANEURYSM RUPTURED
	528.0 - STOMATITIS AND MUCOSITIS (ULCERATIVE)
	528.00 - STOMATITIS AND MUCOSITIS UNSPECIFIED
	528.01 - MUCOSITIS (ULCERATIVE) DUE TO ANTINEOPLASTIC THERAPY
	528.02 - MUCOSITIS (ULCERATIVE) DUE TO OTHER DRUGS
	528.09 - OTHER STOMATITIS AND MUCOSITIS (ULCERATIVE)
	528.1 - CANCRUM ORIS
	528.2 - ORAL APHTHAE
	528.3 - CELLULITIS AND ABSCESS OF ORAL SOFT TISSUES
	528.4 - CYSTS OF ORAL SOFT TISSUES
	528.5 - DISEASES OF LIPS
	528.6 - LEUKOPLAKIA OF ORAL MUCOSA INCLUDING TONGUE
	528.7 - OTHER DISTURBANCES OF ORAL EPITHELIUM INCLUDING TONGUE
	528.71 - MINIMAL KERATINIZED RESIDUAL RIDGE MUCOSA
	528.72 - EXCESSIVE KERATINIZED RESIDUAL RIDGE MUCOSA
	528.79 - OTHER DISTURBANCES OF ORAL EPITHELIUM INCLUDING TONGUE
	528.8 - ORAL SUBMUCOSAL FIBROSIS INCLUDING OF TONGUE
	528.9 - OTHER AND UNSPECIFIED DISEASES OF THE ORAL SOFT TISSUES
	530.7 - GASTROESOPHAGEAL LACERATION-HEMORRHAGE SYNDROME
	531.0 - ACUTE GASTRIC ULCER WITH HEMORRHAGE
	531.2 - ACUTE GASTRIC ULCER WITH HEMORRHAGE AND PERFORATION
	531.4 - CHRONIC OR UNSPECIFIED GASTRIC ULCER WITH HEMORRHAGE
	531.6 - CHRONIC OR UNSPECIFIED GASTRIC ULCER WITH HEMORRHAGE AND PERFORATION
	532.0 - ACUTE DUODENAL ULCER WITH HEMORRHAGE
	532.2 - ACUTE DUODENAL ULCER WITH HEMORRHAGE AND PERFORATION
	532.4 - CHRONIC OR UNSPECIFIED DUODENAL ULCER WITH HEMORRHAGE
	532.6 - CHRONIC OR UNSPECIFIED DUODENAL ULCER WITH HEMORRHAGE AND PERFORATION
	533.0 - ACUTE PEPTIC ULCER OF UNSPECIFIED SITE WITH HEMORRHAGE
	533.2 - ACUTE PEPTIC ULCER OF UNSPECIFIED SITE WITH HEMORRHAGE AND PERFORATION
	533.4 - CHRONIC OR UNSPECIFIED PEPTIC ULCER OF UNSPECIFIED SITE WITH HEMORRHAGE
	533.6 - CHRONIC OR UNSPECIFIED PEPTIC ULCER OF UNSPECIFIED SITE WITH HEMORRHAGE AND PERFORATION
	534.0 - ACUTE GASTROJEJUNAL ULCER WITH HEMORRHAGE
	534.2 - ACUTE GASTROJEJUNAL ULCER WITH HEMORRHAGE AND PERFORATION
	534.4 - CHRONIC OR UNSPECIFIED GASTROJEJUNAL ULCER WITH HEMORRHAGE
	534.6 - CHRONIC OR UNSPECIFIED GASTROJEJUNAL ULCER WITH HEMORRHAGE AND PERFORATION
	599.7 - HEMATURIA
	784.7 - EPISTAXIS
	786.3 - HEMOPTYSIS
Bradyarrhythmias
This event measure was defined as occurring when any of the following criteria were met:
	The occurrence of Inpatient with the following attributes:
	Diagnosis Code (Any Position), ICD-9 is any of: { "427.81" }
	427.81 - SINOATRIAL NODE DYSFUNCTION
	The occurrence of Outpatient with the following attributes:
	Diagnosis Code (Any Position), ICD-9 is any of: { "427.81" }
	427.81 - SINOATRIAL NODE DYSFUNCTION
CAD
This event measure was defined as occurring when any of the following criteria were met:
	The occurrence of Inpatient with the following attributes:
	Diagnosis Code (Any Position), ICD-9 is any of: { "429.2", "V45.81", "410", "410.0", "410.00", "410.01", "410.02", "410.1", "410.10", "410.11", "410.12", "410.2", "410.20", "410.21", "410.22", "410.3", "410.30", "410.31", "410.32", "410.4", "410.40", "410.41", "410.42", "410.5", "410.50", "410.51", "410.52", "410.6", "410.60", "410.61", "410.62", "410.7", "410.70", "410.71", "410.72", "410.8", "4…
	429.2 - CARDIOVASCULAR DISEASE UNSPECIFIED
	V45.81 - POSTSURGICAL AORTOCORONARY BYPASS STATUS
	410 - ACUTE MYOCARDIAL INFARCTION
	410.0 - ACUTE MYOCARDIAL INFARCTION OF ANTEROLATERAL WALL
	410.00 - ACUTE MYOCARDIAL INFARCTION OF ANTEROLATERAL WALL EPISODE OF CARE UNSPECIFIED
	410.01 - ACUTE MYOCARDIAL INFARCTION OF ANTEROLATERAL WALL INITIAL EPISODE OF CARE
	410.02 - ACUTE MYOCARDIAL INFARCTION OF ANTEROLATERAL WALL SUBSEQUENT EPISODE OF CARE
	410.1 - ACUTE MYOCARDIAL INFARCTION OF OTHER ANTERIOR WALL
	410.10 - ACUTE MYOCARDIAL INFARCTION OF OTHER ANTERIOR WALL EPISODE OF CARE UNSPECIFIED
	410.11 - ACUTE MYOCARDIAL INFARCTION OF OTHER ANTERIOR WALL INITIAL EPISODE OF CARE
	410.12 - ACUTE MYOCARDIAL INFARCTION OF OTHER ANTERIOR WALL SUBSEQUENT EPISODE OF CARE
	410.2 - ACUTE MYOCARDIAL INFARCTION OF INFEROLATERAL WALL
	410.20 - ACUTE MYOCARDIAL INFARCTION OF INFEROLATERAL WALL EPISODE OF CARE UNSPECIFIED
	410.21 - ACUTE MYOCARDIAL INFARCTION OF INFEROLATERAL WALL INITIAL EPISODE OF CARE
	410.22 - ACUTE MYOCARDIAL INFARCTION OF INFEROLATERAL WALL SUBSEQUENT EPISODE OF CARE
	410.3 - ACUTE MYOCARDIAL INFARCTION OF INFEROPOSTERIOR WALL
	410.30 - ACUTE MYOCARDIAL INFARCTION OF INFEROPOSTERIOR WALL EPISODE OF CARE UNSPECIFIED
	410.31 - ACUTE MYOCARDIAL INFARCTION OF INFEROPOSTERIOR WALL INITIAL EPISODE OF CARE
	410.32 - ACUTE MYOCARDIAL INFARCTION OF INFEROPOSTERIOR WALL SUBSEQUENT EPISODE OF CARE
	410.4 - ACUTE MYOCARDIAL INFARCTION OF OTHER INFERIOR WALL
	410.40 - ACUTE MYOCARDIAL INFARCTION OF OTHER INFERIOR WALL EPISODE OF CARE UNSPECIFIED
	410.41 - ACUTE MYOCARDIAL INFARCTION OF OTHER INFERIOR WALL INITIAL EPISODE OF CARE
	410.42 - ACUTE MYOCARDIAL INFARCTION OF OTHER INFERIOR WALL SUBSEQUENT EPISODE OF CARE
	410.5 - ACUTE MYOCARDIAL INFARCTION OF OTHER LATERAL WALL
	410.50 - ACUTE MYOCARDIAL INFARCTION OF OTHER LATERAL WALL EPISODE OF CARE UNSPECIFIED
	410.51 - ACUTE MYOCARDIAL INFARCTION OF OTHER LATERAL WALL INITIAL EPISODE OF CARE
	410.52 - ACUTE MYOCARDIAL INFARCTION OF OTHER LATERAL WALL SUBSEQUENT EPISODE OF CARE
	410.6 - TRUE POSTERIOR WALL INFARCTION
	410.60 - TRUE POSTERIOR WALL INFARCTION EPISODE OF CARE UNSPECIFIED
	410.61 - TRUE POSTERIOR WALL INFARCTION INITIAL EPISODE OF CARE
	410.62 - TRUE POSTERIOR WALL INFARCTION SUBSEQUENT EPISODE OF CARE
	410.7 - SUBENDOCARDIAL INFARCTION
	410.70 - SUBENDOCARDIAL INFARCTION EPISODE OF CARE UNSPECIFIED
	410.71 - SUBENDOCARDIAL INFARCTION INITIAL EPISODE OF CARE
	410.72 - SUBENDOCARDIAL INFARCTION SUBSEQUENT EPISODE OF CARE
	410.8 - ACUTE MYOCARDIAL INFARCTION OF OTHER SPECIFIED SITES
	410.80 - ACUTE MYOCARDIAL INFARCTION OF OTHER SPECIFIED SITES EPISODE OF CARE UNSPECIFIED
	410.81 - ACUTE MYOCARDIAL INFARCTION OF OTHER SPECIFIED SITES INITIAL EPISODE OF CARE
	410.82 - ACUTE MYOCARDIAL INFARCTION OF OTHER SPECIFIED SITES SUBSEQUENT EPISODE OF CARE
	410.9 - ACUTE MYOCARDIAL INFARCTION OF UNSPECIFIED SITE
	410.90 - ACUTE MYOCARDIAL INFARCTION OF UNSPECIFIED SITE EPISODE OF CARE UNSPECIFIED
	410.91 - ACUTE MYOCARDIAL INFARCTION OF UNSPECIFIED SITE INITIAL EPISODE OF CARE
	410.92 - ACUTE MYOCARDIAL INFARCTION OF UNSPECIFIED SITE SUBSEQUENT EPISODE OF CARE
	411 - OTHER ACUTE AND SUBACUTE FORMS OF ISCHEMIC HEART DISEASE
	411.0 - POSTMYOCARDIAL INFARCTION SYNDROME
	411.1 - INTERMEDIATE CORONARY SYNDROME
	411.8 - OTHER ACUTE AND SUBACUTE FORMS OF ISCHEMIC HEART DISEASE
	411.81 - ACUTE CORONARY OCCLUSION WITHOUT MYOCARDIAL INFARCTION
	411.89 - OTHER ACUTE AND SUBACUTE FORMS OF ISCHEMIC HEART DISEASE OTHER
	412 - OLD MYOCARDIAL INFARCTION
	413 - ANGINA PECTORIS
	413.0 - ANGINA DECUBITUS
	413.1 - PRINZMETAL ANGINA
	413.9 - OTHER AND UNSPECIFIED ANGINA PECTORIS
	414 - OTHER FORMS OF CHRONIC ISCHEMIC HEART DISEASE
	414.0 - CORONARY ATHEROSCLEROSIS
	414.00 - CORONARY ATHEROSCLEROSIS OF UNSPECIFIED TYPE OF VESSEL NATIVE OR GRAFT
	414.01 - CORONARY ATHEROSCLEROSIS OF NATIVE CORONARY ARTERY
	414.02 - CORONARY ATHEROSCLEROSIS OF AUTOLOGOUS VEIN BYPASS GRAFT
	414.03 - CORONARY ATHEROSCLEROSIS OF NONAUTOLOGOUS BIOLOGICAL BYPASS GRAFT
	414.04 - CORONARY ATHEROSCLEROSIS OF ARTERY BYPASS GRAFT
	414.05 - CORONARY ATHEROSCLEROSIS OF UNSPECIFIED BYPASS GRAFT
	414.06 - CORONARY ATHEROSCLEROSIS OF NATIVE CORONARY ARTERY OF TRANSPLANTED HEART
	414.07 - CORONARY ATHEROSCLEROSIS OF BYPASS GRAFT (ARTERY) (VEIN) OF TRANSPLANTED HEART
	414.1 - ANEURYSM AND DISSECTION OF HEART
	414.10 - ANEURYSM OF HEART (WALL)
	414.11 - ANEURYSM OF CORONARY VESSELS
	414.12 - DISSECTION OF CORONARY ARTERY
	414.19 - OTHER ANEURYSM OF HEART
	414.2 - CHRONIC TOTAL OCCLUSION OF CORONARY ARTERY
	414.3 - CORONARY ATHEROSCLEROSIS DUE TO LIPID RICH PLAQUE
	414.4 - CORONARY ATHEROSCLEROSIS DUE TO CALCIFIED CORONARY LESION
	414.8 - OTHER SPECIFIED FORMS OF CHRONIC ISCHEMIC HEART DISEASE
	414.9 - CHRONIC ISCHEMIC HEART DISEASE UNSPECIFIED
	The occurrence of Outpatient with the following attributes:
	Diagnosis Code (Any Position), ICD-9 is any of: { "410", "410.0", "410.00", "410.01", "410.02", "410.1", "410.10", "410.11", "410.12", "410.2", "410.20", "410.21", "410.22", "410.3", "410.30", "410.31", "410.32", "410.4", "410.40", "410.41", "410.42", "410.5", "410.50", "410.51", "410.52", "410.6", "410.60", "410.61", "410.62", "410.7", "410.70", "410.71", "410.72", "410.8", "410.80", "410.81", "…
	410 - ACUTE MYOCARDIAL INFARCTION
	410.0 - ACUTE MYOCARDIAL INFARCTION OF ANTEROLATERAL WALL
	410.00 - ACUTE MYOCARDIAL INFARCTION OF ANTEROLATERAL WALL EPISODE OF CARE UNSPECIFIED
	410.01 - ACUTE MYOCARDIAL INFARCTION OF ANTEROLATERAL WALL INITIAL EPISODE OF CARE
	410.02 - ACUTE MYOCARDIAL INFARCTION OF ANTEROLATERAL WALL SUBSEQUENT EPISODE OF CARE
	410.1 - ACUTE MYOCARDIAL INFARCTION OF OTHER ANTERIOR WALL
	410.10 - ACUTE MYOCARDIAL INFARCTION OF OTHER ANTERIOR WALL EPISODE OF CARE UNSPECIFIED
	410.11 - ACUTE MYOCARDIAL INFARCTION OF OTHER ANTERIOR WALL INITIAL EPISODE OF CARE
	410.12 - ACUTE MYOCARDIAL INFARCTION OF OTHER ANTERIOR WALL SUBSEQUENT EPISODE OF CARE
	410.2 - ACUTE MYOCARDIAL INFARCTION OF INFEROLATERAL WALL
	410.20 - ACUTE MYOCARDIAL INFARCTION OF INFEROLATERAL WALL EPISODE OF CARE UNSPECIFIED
	410.21 - ACUTE MYOCARDIAL INFARCTION OF INFEROLATERAL WALL INITIAL EPISODE OF CARE
	410.22 - ACUTE MYOCARDIAL INFARCTION OF INFEROLATERAL WALL SUBSEQUENT EPISODE OF CARE
	410.3 - ACUTE MYOCARDIAL INFARCTION OF INFEROPOSTERIOR WALL
	410.30 - ACUTE MYOCARDIAL INFARCTION OF INFEROPOSTERIOR WALL EPISODE OF CARE UNSPECIFIED
	410.31 - ACUTE MYOCARDIAL INFARCTION OF INFEROPOSTERIOR WALL INITIAL EPISODE OF CARE
	410.32 - ACUTE MYOCARDIAL INFARCTION OF INFEROPOSTERIOR WALL SUBSEQUENT EPISODE OF CARE
	410.4 - ACUTE MYOCARDIAL INFARCTION OF OTHER INFERIOR WALL
	410.40 - ACUTE MYOCARDIAL INFARCTION OF OTHER INFERIOR WALL EPISODE OF CARE UNSPECIFIED
	410.41 - ACUTE MYOCARDIAL INFARCTION OF OTHER INFERIOR WALL INITIAL EPISODE OF CARE
	410.42 - ACUTE MYOCARDIAL INFARCTION OF OTHER INFERIOR WALL SUBSEQUENT EPISODE OF CARE
	410.5 - ACUTE MYOCARDIAL INFARCTION OF OTHER LATERAL WALL
	410.50 - ACUTE MYOCARDIAL INFARCTION OF OTHER LATERAL WALL EPISODE OF CARE UNSPECIFIED
	410.51 - ACUTE MYOCARDIAL INFARCTION OF OTHER LATERAL WALL INITIAL EPISODE OF CARE
	410.52 - ACUTE MYOCARDIAL INFARCTION OF OTHER LATERAL WALL SUBSEQUENT EPISODE OF CARE
	410.6 - TRUE POSTERIOR WALL INFARCTION
	410.60 - TRUE POSTERIOR WALL INFARCTION EPISODE OF CARE UNSPECIFIED
	410.61 - TRUE POSTERIOR WALL INFARCTION INITIAL EPISODE OF CARE
	410.62 - TRUE POSTERIOR WALL INFARCTION SUBSEQUENT EPISODE OF CARE
	410.7 - SUBENDOCARDIAL INFARCTION
	410.70 - SUBENDOCARDIAL INFARCTION EPISODE OF CARE UNSPECIFIED
	410.71 - SUBENDOCARDIAL INFARCTION INITIAL EPISODE OF CARE
	410.72 - SUBENDOCARDIAL INFARCTION SUBSEQUENT EPISODE OF CARE
	410.8 - ACUTE MYOCARDIAL INFARCTION OF OTHER SPECIFIED SITES
	410.80 - ACUTE MYOCARDIAL INFARCTION OF OTHER SPECIFIED SITES EPISODE OF CARE UNSPECIFIED
	410.81 - ACUTE MYOCARDIAL INFARCTION OF OTHER SPECIFIED SITES INITIAL EPISODE OF CARE
	410.82 - ACUTE MYOCARDIAL INFARCTION OF OTHER SPECIFIED SITES SUBSEQUENT EPISODE OF CARE
	410.9 - ACUTE MYOCARDIAL INFARCTION OF UNSPECIFIED SITE
	410.90 - ACUTE MYOCARDIAL INFARCTION OF UNSPECIFIED SITE EPISODE OF CARE UNSPECIFIED
	410.91 - ACUTE MYOCARDIAL INFARCTION OF UNSPECIFIED SITE INITIAL EPISODE OF CARE
	410.92 - ACUTE MYOCARDIAL INFARCTION OF UNSPECIFIED SITE SUBSEQUENT EPISODE OF CARE
	411 - OTHER ACUTE AND SUBACUTE FORMS OF ISCHEMIC HEART DISEASE
	411.0 - POSTMYOCARDIAL INFARCTION SYNDROME
	411.1 - INTERMEDIATE CORONARY SYNDROME
	411.8 - OTHER ACUTE AND SUBACUTE FORMS OF ISCHEMIC HEART DISEASE
	411.81 - ACUTE CORONARY OCCLUSION WITHOUT MYOCARDIAL INFARCTION
	411.89 - OTHER ACUTE AND SUBACUTE FORMS OF ISCHEMIC HEART DISEASE OTHER
	412 - OLD MYOCARDIAL INFARCTION
	413 - ANGINA PECTORIS
	413.0 - ANGINA DECUBITUS
	413.1 - PRINZMETAL ANGINA
	413.9 - OTHER AND UNSPECIFIED ANGINA PECTORIS
	414 - OTHER FORMS OF CHRONIC ISCHEMIC HEART DISEASE
	414.0 - CORONARY ATHEROSCLEROSIS
	414.00 - CORONARY ATHEROSCLEROSIS OF UNSPECIFIED TYPE OF VESSEL NATIVE OR GRAFT
	414.01 - CORONARY ATHEROSCLEROSIS OF NATIVE CORONARY ARTERY
	414.02 - CORONARY ATHEROSCLEROSIS OF AUTOLOGOUS VEIN BYPASS GRAFT
	414.03 - CORONARY ATHEROSCLEROSIS OF NONAUTOLOGOUS BIOLOGICAL BYPASS GRAFT
	414.04 - CORONARY ATHEROSCLEROSIS OF ARTERY BYPASS GRAFT
	414.05 - CORONARY ATHEROSCLEROSIS OF UNSPECIFIED BYPASS GRAFT
	414.06 - CORONARY ATHEROSCLEROSIS OF NATIVE CORONARY ARTERY OF TRANSPLANTED HEART
	414.07 - CORONARY ATHEROSCLEROSIS OF BYPASS GRAFT (ARTERY) (VEIN) OF TRANSPLANTED HEART
	414.1 - ANEURYSM AND DISSECTION OF HEART
	414.10 - ANEURYSM OF HEART (WALL)
	414.11 - ANEURYSM OF CORONARY VESSELS
	414.12 - DISSECTION OF CORONARY ARTERY
	414.19 - OTHER ANEURYSM OF HEART
	414.2 - CHRONIC TOTAL OCCLUSION OF CORONARY ARTERY
	414.3 - CORONARY ATHEROSCLEROSIS DUE TO LIPID RICH PLAQUE
	414.4 - CORONARY ATHEROSCLEROSIS DUE TO CALCIFIED CORONARY LESION
	414.8 - OTHER SPECIFIED FORMS OF CHRONIC ISCHEMIC HEART DISEASE
	414.9 - CHRONIC ISCHEMIC HEART DISEASE UNSPECIFIED
	429.2 - CARDIOVASCULAR DISEASE UNSPECIFIED
	V45.81 - POSTSURGICAL AORTOCORONARY BYPASS STATUS
Calcium Channel Blocker
This event measure was defined as occurring when any of the following criteria were met:
	The occurrence of Drug with the following attributes:
	Generic Name is any of: { "ALISKIREN HEMIFUMARATE/AMLODIPINE BESYLATE", "ALISKIREN HEMIFUMARATE/AMLODIPINE/HYDROCHLOROTHIAZIDE", "AMLODIPINE BESYLATE", "AMLODIPINE BESYLATE/ATORVASTATIN CALCIUM", "AMLODIPINE BESYLATE/BENAZEPRIL HCL", "AMLODIPINE BESYLATE/OLMESARTAN MEDOXOMIL", "AMLODIPINE BESYLATE/VALSARTAN", "AMLODIPINE BESYLATE/VALSARTAN/HYDROCHLOROTHIAZIDE", "BEPRIDIL HCL", "CLEVIDIPINE BUTYRA…
	ALISKIREN HEMIFUMARATE/AMLODIPINE BESYLATE
	ALISKIREN HEMIFUMARATE/AMLODIPINE/HYDROCHLOROTHIAZIDE
	AMLODIPINE BESYLATE
	AMLODIPINE BESYLATE/ATORVASTATIN CALCIUM
	AMLODIPINE BESYLATE/BENAZEPRIL HCL
	AMLODIPINE BESYLATE/OLMESARTAN MEDOXOMIL
	AMLODIPINE BESYLATE/VALSARTAN
	AMLODIPINE BESYLATE/VALSARTAN/HYDROCHLOROTHIAZIDE
	BEPRIDIL HCL
	CLEVIDIPINE BUTYRATE
	DILTIAZEM HCL
	DILTIAZEM HCL IN 0.9 % SODIUM CHLORIDE
	DILTIAZEM HCL/DEXTROSE 5 % IN WATER
	DILTIAZEM MALATE
	ENALAPRIL MALEATE/FELODIPINE
	FELODIPINE
	ISRADIPINE
	MIBEFRADIL DI-HCL
	NICARDIPINE HCL
	NIFEDIPINE
	NIMODIPINE
	NISOLDIPINE
	OLMESARTAN MEDOXOMIL/AMLODIPINE BESYLATE/HYDROCHLOROTHIAZIDE
	TELMISARTAN/AMLODIPINE BESYLATE
	TRANDOLAPRIL/VERAPAMIL HCL
	VERAPAMIL HCL
Cancer
This event measure was defined as occurring when any of the following criteria were met:
	The occurrence of Inpatient with the following attributes:
	Diagnosis Code (Any Position), ICD-9 is any of: { "140.1", "140.3", "140.4", "140.5", "140.6", "140.8", "140.9", "141", "141.0", "141.1", "141.2", "141.3", "141.4", "141.5", "141.6", "141.8", "141.9", "142", "142.0", "142.1", "142.2", "142.8", "142.9", "143", "143.0", "143.1", "143.8", "143.9", "144", "144.0", "144.1", "144.8", "144.9", "145", "145.0", "145.1", "145.2", "145.3", "145.4", "145.5",…
	140.1 - MALIGNANT NEOPLASM OF LOWER LIP VERMILION BORDER
	140.3 - MALIGNANT NEOPLASM OF UPPER LIP INNER ASPECT
	140.4 - MALIGNANT NEOPLASM OF LOWER LIP INNER ASPECT
	140.5 - MALIGNANT NEOPLASM OF LIP UNSPECIFIED INNER ASPECT
	140.6 - MALIGNANT NEOPLASM OF COMMISSURE OF LIP
	140.8 - MALIGNANT NEOPLASM OF OTHER SITES OF LIP
	140.9 - MALIGNANT NEOPLASM OF LIP UNSPECIFIED VERMILION BORDER
	141 - MALIGNANT NEOPLASM OF TONGUE
	141.0 - MALIGNANT NEOPLASM OF BASE OF TONGUE
	141.1 - MALIGNANT NEOPLASM OF DORSAL SURFACE OF TONGUE
	141.2 - MALIGNANT NEOPLASM OF TIP AND LATERAL BORDER OF TONGUE
	141.3 - MALIGNANT NEOPLASM OF VENTRAL SURFACE OF TONGUE
	141.4 - MALIGNANT NEOPLASM OF ANTERIOR TWO-THIRDS OF TONGUE PART UNSPECIFIED
	141.5 - MALIGNANT NEOPLASM OF JUNCTIONAL ZONE OF TONGUE
	141.6 - MALIGNANT NEOPLASM OF LINGUAL TONSIL
	141.8 - MALIGNANT NEOPLASM OF OTHER SITES OF TONGUE
	141.9 - MALIGNANT NEOPLASM OF TONGUE UNSPECIFIED
	142 - MALIGNANT NEOPLASM OF MAJOR SALIVARY GLANDS
	142.0 - MALIGNANT NEOPLASM OF PAROTID GLAND
	142.1 - MALIGNANT NEOPLASM OF SUBMANDIBULAR GLAND
	142.2 - MALIGNANT NEOPLASM OF SUBLINGUAL GLAND
	142.8 - MALIGNANT NEOPLASM OF OTHER MAJOR SALIVARY GLANDS
	142.9 - MALIGNANT NEOPLASM OF SALIVARY GLAND UNSPECIFIED
	143 - MALIGNANT NEOPLASM OF GUM
	143.0 - MALIGNANT NEOPLASM OF UPPER GUM
	143.1 - MALIGNANT NEOPLASM OF LOWER GUM
	143.8 - MALIGNANT NEOPLASM OF OTHER SITES OF GUM
	143.9 - MALIGNANT NEOPLASM OF GUM UNSPECIFIED
	144 - MALIGNANT NEOPLASM OF FLOOR OF MOUTH
	144.0 - MALIGNANT NEOPLASM OF ANTERIOR PORTION OF FLOOR OF MOUTH
	144.1 - MALIGNANT NEOPLASM OF LATERAL PORTION OF FLOOR OF MOUTH
	144.8 - MALIGNANT NEOPLASM OF OTHER SITES OF FLOOR OF MOUTH
	144.9 - MALIGNANT NEOPLASM OF FLOOR OF MOUTH PART UNSPECIFIED
	145 - MALIGNANT NEOPLASM OF OTHER AND UNSPECIFIED PARTS OF MOUTH
	145.0 - MALIGNANT NEOPLASM OF CHEEK MUCOSA
	145.1 - MALIGNANT NEOPLASM OF VESTIBULE OF MOUTH
	145.2 - MALIGNANT NEOPLASM OF HARD PALATE
	145.3 - MALIGNANT NEOPLASM OF SOFT PALATE
	145.4 - MALIGNANT NEOPLASM OF UVULA
	145.5 - MALIGNANT NEOPLASM OF PALATE UNSPECIFIED
	145.6 - MALIGNANT NEOPLASM OF RETROMOLAR AREA
	145.8 - MALIGNANT NEOPLASM OF OTHER SPECIFIED PARTS OF MOUTH
	145.9 - MALIGNANT NEOPLASM OF MOUTH UNSPECIFIED
	146 - MALIGNANT NEOPLASM OF OROPHARYNX
	146.0 - MALIGNANT NEOPLASM OF TONSIL
	146.1 - MALIGNANT NEOPLASM OF TONSILLAR FOSSA
	146.2 - MALIGNANT NEOPLASM OF TONSILLAR PILLARS (ANTERIOR) (POSTERIOR)
	146.3 - MALIGNANT NEOPLASM OF VALLECULA EPIGLOTTICA
	146.4 - MALIGNANT NEOPLASM OF ANTERIOR ASPECT OF EPIGLOTTIS
	146.5 - MALIGNANT NEOPLASM OF JUNCTIONAL REGION OF OROPHARYNX
	146.6 - MALIGNANT NEOPLASM OF LATERAL WALL OF OROPHARYNX
	146.7 - MALIGNANT NEOPLASM OF POSTERIOR WALL OF OROPHARYNX
	146.8 - MALIGNANT NEOPLASM OF OTHER SPECIFIED SITES OF OROPHARYNX
	146.9 - MALIGNANT NEOPLASM OF OROPHARYNX UNSPECIFIED SITE
	147 - MALIGNANT NEOPLASM OF NASOPHARYNX
	147.0 - MALIGNANT NEOPLASM OF SUPERIOR WALL OF NASOPHARYNX
	147.1 - MALIGNANT NEOPLASM OF POSTERIOR WALL OF NASOPHARYNX
	147.2 - MALIGNANT NEOPLASM OF LATERAL WALL OF NASOPHARYNX
	147.3 - MALIGNANT NEOPLASM OF ANTERIOR WALL OF NASOPHARYNX
	147.8 - MALIGNANT NEOPLASM OF OTHER SPECIFIED SITES OF NASOPHARYNX
	147.9 - MALIGNANT NEOPLASM OF NASOPHARYNX UNSPECIFIED SITE
	148 - MALIGNANT NEOPLASM OF HYPOPHARYNX
	148.0 - MALIGNANT NEOPLASM OF POSTCRICOID REGION OF HYPOPHARYNX
	148.1 - MALIGNANT NEOPLASM OF PYRIFORM SINUS
	148.2 - MALIGNANT NEOPLASM OF ARYEPIGLOTTIC FOLD HYPOPHARYNGEAL ASPECT
	148.3 - MALIGNANT NEOPLASM OF POSTERIOR HYPOPHARYNGEAL WALL
	148.8 - MALIGNANT NEOPLASM OF OTHER SPECIFIED SITES OF HYPOPHARYNX
	148.9 - MALIGNANT NEOPLASM OF HYPOPHARYNX UNSPECIFIED SITE
	149 - MALIGNANT NEOPLASM OF OTHER AND ILL-DEFINED SITES WITHIN THE LIP ORAL CAVITY AND PHARYNX
	149.0 - MALIGNANT NEOPLASM OF PHARYNX UNSPECIFIED
	149.1 - MALIGNANT NEOPLASM OF WALDEYER'S RING
	149.8 - MALIGNANT NEOPLASM OF OTHER SITES WITHIN THE LIP AND ORAL CAVITY
	149.9 - MALIGNANT NEOPLASM OF ILL-DEFINED SITES WITHIN THE LIP AND ORAL CAVITY
	150 - MALIGNANT NEOPLASM OF ESOPHAGUS
	150.0 - MALIGNANT NEOPLASM OF CERVICAL ESOPHAGUS
	150.1 - MALIGNANT NEOPLASM OF THORACIC ESOPHAGUS
	150.2 - MALIGNANT NEOPLASM OF ABDOMINAL ESOPHAGUS
	150.3 - MALIGNANT NEOPLASM OF UPPER THIRD OF ESOPHAGUS
	150.4 - MALIGNANT NEOPLASM OF MIDDLE THIRD OF ESOPHAGUS
	150.5 - MALIGNANT NEOPLASM OF LOWER THIRD OF ESOPHAGUS
	150.8 - MALIGNANT NEOPLASM OF OTHER SPECIFIED PART OF ESOPHAGUS
	150.9 - MALIGNANT NEOPLASM OF ESOPHAGUS UNSPECIFIED SITE
	151 - MALIGNANT NEOPLASM OF STOMACH
	151.0 - MALIGNANT NEOPLASM OF CARDIA
	151.1 - MALIGNANT NEOPLASM OF PYLORUS
	151.2 - MALIGNANT NEOPLASM OF PYLORIC ANTRUM
	151.3 - MALIGNANT NEOPLASM OF FUNDUS OF STOMACH
	151.4 - MALIGNANT NEOPLASM OF BODY OF STOMACH
	151.5 - MALIGNANT NEOPLASM OF LESSER CURVATURE OF STOMACH UNSPECIFIED
	151.6 - MALIGNANT NEOPLASM OF GREATER CURVATURE OF STOMACH UNSPECIFIED
	151.8 - MALIGNANT NEOPLASM OF OTHER SPECIFIED SITES OF STOMACH
	151.9 - MALIGNANT NEOPLASM OF STOMACH UNSPECIFIED SITE
	152 - MALIGNANT NEOPLASM OF SMALL INTESTINE INCLUDING DUODENUM
	152.0 - MALIGNANT NEOPLASM OF DUODENUM
	152.1 - MALIGNANT NEOPLASM OF JEJUNUM
	152.2 - MALIGNANT NEOPLASM OF ILEUM
	152.3 - MALIGNANT NEOPLASM OF MECKEL'S DIVERTICULUM
	152.8 - MALIGNANT NEOPLASM OF OTHER SPECIFIED SITES OF SMALL INTESTINE
	152.9 - MALIGNANT NEOPLASM OF SMALL INTESTINE UNSPECIFIED SITE
	153 - MALIGNANT NEOPLASM OF COLON
	153.0 - MALIGNANT NEOPLASM OF HEPATIC FLEXURE
	153.1 - MALIGNANT NEOPLASM OF TRANSVERSE COLON
	153.2 - MALIGNANT NEOPLASM OF DESCENDING COLON
	153.3 - MALIGNANT NEOPLASM OF SIGMOID COLON
	153.4 - MALIGNANT NEOPLASM OF CECUM
	153.5 - MALIGNANT NEOPLASM OF APPENDIX VERMIFORMIS
	153.6 - MALIGNANT NEOPLASM OF ASCENDING COLON
	153.7 - MALIGNANT NEOPLASM OF SPLENIC FLEXURE
	153.8 - MALIGNANT NEOPLASM OF OTHER SPECIFIED SITES OF LARGE INTESTINE
	153.9 - MALIGNANT NEOPLASM OF COLON UNSPECIFIED SITE
	154 - MALIGNANT NEOPLASM OF RECTUM RECTOSIGMOID JUNCTION AND ANUS
	154.0 - MALIGNANT NEOPLASM OF RECTOSIGMOID JUNCTION
	154.1 - MALIGNANT NEOPLASM OF RECTUM
	154.2 - MALIGNANT NEOPLASM OF ANAL CANAL
	154.3 - MALIGNANT NEOPLASM OF ANUS UNSPECIFIED SITE
	154.8 - MALIGNANT NEOPLASM OF OTHER SITES OF RECTUM RECTOSIGMOID JUNCTION AND ANUS
	155 - MALIGNANT NEOPLASM OF LIVER AND INTRAHEPATIC BILE DUCTS
	155.0 - MALIGNANT NEOPLASM OF LIVER PRIMARY
	155.1 - MALIGNANT NEOPLASM OF INTRAHEPATIC BILE DUCTS
	155.2 - MALIGNANT NEOPLASM OF LIVER NOT SPECIFIED AS PRIMARY OR SECONDARY
	156 - MALIGNANT NEOPLASM OF GALLBLADDER AND EXTRAHEPATIC BILE DUCTS
	156.0 - MALIGNANT NEOPLASM OF GALLBLADDER
	156.1 - MALIGNANT NEOPLASM OF EXTRAHEPATIC BILE DUCTS
	156.2 - MALIGNANT NEOPLASM OF AMPULLA OF VATER
	156.8 - MALIGNANT NEOPLASM OF OTHER SPECIFIED SITES OF GALLBLADDER AND EXTRAHEPATIC BILE DUCTS
	156.9 - MALIGNANT NEOPLASM OF BILIARY TRACT PART UNSPECIFIED SITE
	157 - MALIGNANT NEOPLASM OF PANCREAS
	157.0 - MALIGNANT NEOPLASM OF HEAD OF PANCREAS
	157.1 - MALIGNANT NEOPLASM OF BODY OF PANCREAS
	157.2 - MALIGNANT NEOPLASM OF TAIL OF PANCREAS
	157.3 - MALIGNANT NEOPLASM OF PANCREATIC DUCT
	157.4 - MALIGNANT NEOPLASM OF ISLETS OF LANGERHANS
	157.8 - MALIGNANT NEOPLASM OF OTHER SPECIFIED SITES OF PANCREAS
	157.9 - MALIGNANT NEOPLASM OF PANCREAS PART UNSPECIFIED
	158 - MALIGNANT NEOPLASM OF RETROPERITONEUM AND PERITONEUM
	158.0 - MALIGNANT NEOPLASM OF RETROPERITONEUM
	158.8 - MALIGNANT NEOPLASM OF SPECIFIED PARTS OF PERITONEUM
	158.9 - MALIGNANT NEOPLASM OF PERITONEUM UNSPECIFIED
	159 - MALIGNANT NEOPLASM OF OTHER AND ILL-DEFINED SITES WITHIN THE DIGESTIVE ORGANS AND PERITONEUM
	159.0 - MALIGNANT NEOPLASM OF INTESTINAL TRACT PART UNSPECIFIED
	159.1 - MALIGNANT NEOPLASM OF SPLEEN NOT ELSEWHERE CLASSIFIED
	159.8 - MALIGNANT NEOPLASM OF OTHER SITES OF DIGESTIVE SYSTEM AND INTRA-ABDOMINAL ORGANS
	159.9 - MALIGNANT NEOPLASM OF ILL-DEFINED SITES WITHIN THE DIGESTIVE ORGANS AND PERITONEUM
	160 - MALIGNANT NEOPLASM OF NASAL CAVITIES MIDDLE EAR AND ACCESSORY SINUSES
	160.0 - MALIGNANT NEOPLASM OF NASAL CAVITIES
	160.1 - MALIGNANT NEOPLASM OF AUDITORY TUBE MIDDLE EAR AND MASTOID AIR CELLS
	160.2 - MALIGNANT NEOPLASM OF MAXILLARY SINUS
	160.3 - MALIGNANT NEOPLASM OF ETHMOIDAL SINUS
	160.4 - MALIGNANT NEOPLASM OF FRONTAL SINUS
	160.5 - MALIGNANT NEOPLASM OF SPHENOIDAL SINUS
	160.8 - MALIGNANT NEOPLASM OF OTHER ACCESSORY SINUSES
	160.9 - MALIGNANT NEOPLASM OF ACCESSORY SINUS UNSPECIFIED
	161 - MALIGNANT NEOPLASM OF LARYNX
	161.0 - MALIGNANT NEOPLASM OF GLOTTIS
	161.1 - MALIGNANT NEOPLASM OF SUPRAGLOTTIS
	161.2 - MALIGNANT NEOPLASM OF SUBGLOTTIS
	161.3 - MALIGNANT NEOPLASM OF LARYNGEAL CARTILAGES
	161.8 - MALIGNANT NEOPLASM OF OTHER SPECIFIED SITES OF LARYNX
	161.9 - MALIGNANT NEOPLASM OF LARYNX UNSPECIFIED
	162 - MALIGNANT NEOPLASM OF TRACHEA BRONCHUS AND LUNG
	162.0 - MALIGNANT NEOPLASM OF TRACHEA
	162.2 - MALIGNANT NEOPLASM OF MAIN BRONCHUS
	162.3 - MALIGNANT NEOPLASM OF UPPER LOBE BRONCHUS OR LUNG
	162.4 - MALIGNANT NEOPLASM OF MIDDLE LOBE BRONCHUS OR LUNG
	162.5 - MALIGNANT NEOPLASM OF LOWER LOBE BRONCHUS OR LUNG
	162.8 - MALIGNANT NEOPLASM OF OTHER PARTS OF BRONCHUS OR LUNG
	162.9 - MALIGNANT NEOPLASM OF BRONCHUS AND LUNG UNSPECIFIED
	163 - MALIGNANT NEOPLASM OF PLEURA
	163.0 - MALIGNANT NEOPLASM OF PARIETAL PLEURA
	163.1 - MALIGNANT NEOPLASM OF VISCERAL PLEURA
	163.8 - MALIGNANT NEOPLASM OF OTHER SPECIFIED SITES OF PLEURA
	163.9 - MALIGNANT NEOPLASM OF PLEURA UNSPECIFIED
	164 - MALIGNANT NEOPLASM OF THYMUS HEART AND MEDIASTINUM
	164.0 - MALIGNANT NEOPLASM OF THYMUS
	164.1 - MALIGNANT NEOPLASM OF HEART
	164.2 - MALIGNANT NEOPLASM OF ANTERIOR MEDIASTINUM
	164.3 - MALIGNANT NEOPLASM OF POSTERIOR MEDIASTINUM
	164.8 - MALIGNANT NEOPLASM OF OTHER PARTS OF MEDIASTINUM
	164.9 - MALIGNANT NEOPLASM OF MEDIASTINUM PART UNSPECIFIED
	165 - MALIGNANT NEOPLASM OF OTHER AND ILL-DEFINED SITES WITHIN THE RESPIRATORY SYSTEM AND INTRATHORACIC ORGANS
	165.0 - MALIGNANT NEOPLASM OF UPPER RESPIRATORY TRACT PART UNSPECIFIED
	165.8 - MALIGNANT NEOPLASM OF OTHER SITES WITHIN THE RESPIRATORY SYSTEM AND INTRATHORACIC ORGANS
	165.9 - MALIGNANT NEOPLASM OF ILL-DEFINED SITES WITHIN THE RESPIRATORY SYSTEM
	170 - MALIGNANT NEOPLASM OF BONE AND ARTICULAR CARTILAGE
	170.0 - MALIGNANT NEOPLASM OF BONES OF SKULL AND FACE EXCEPT MANDIBLE
	170.1 - MALIGNANT NEOPLASM OF MANDIBLE
	170.2 - MALIGNANT NEOPLASM OF VERTEBRAL COLUMN EXCLUDING SACRUM AND COCCYX
	170.3 - MALIGNANT NEOPLASM OF RIBS STERNUM AND CLAVICLE
	170.4 - MALIGNANT NEOPLASM OF SCAPULA AND LONG BONES OF UPPER LIMB
	170.5 - MALIGNANT NEOPLASM OF SHORT BONES OF UPPER LIMB
	170.6 - MALIGNANT NEOPLASM OF PELVIC BONES SACRUM AND COCCYX
	170.7 - MALIGNANT NEOPLASM OF LONG BONES OF LOWER LIMB
	170.8 - MALIGNANT NEOPLASM OF SHORT BONES OF LOWER LIMB
	170.9 - MALIGNANT NEOPLASM OF BONE AND ARTICULAR CARTILAGE SITE UNSPECIFIED
	171 - MALIGNANT NEOPLASM OF CONNECTIVE AND OTHER SOFT TISSUE
	171.0 - MALIGNANT NEOPLASM OF CONNECTIVE AND OTHER SOFT TISSUE OF HEAD FACE AND NECK
	171.2 - MALIGNANT NEOPLASM OF CONNECTIVE AND OTHER SOFT TISSUE OF UPPER LIMB INCLUDING SHOULDER
	171.3 - MALIGNANT NEOPLASM OF CONNECTIVE AND OTHER SOFT TISSUE OF LOWER LIMB INCLUDING HIP
	171.4 - MALIGNANT NEOPLASM OF CONNECTIVE AND OTHER SOFT TISSUE OF THORAX
	171.5 - MALIGNANT NEOPLASM OF CONNECTIVE AND OTHER SOFT TISSUE OF ABDOMEN
	171.6 - MALIGNANT NEOPLASM OF CONNECTIVE AND OTHER SOFT TISSUE OF PELVIS
	171.7 - MALIGNANT NEOPLASM OF CONNECTIVE AND OTHER SOFT TISSUE OF TRUNK UNSPECIFIED
	171.8 - MALIGNANT NEOPLASM OF OTHER SPECIFIED SITES OF CONNECTIVE AND OTHER SOFT TISSUE
	171.9 - MALIGNANT NEOPLASM OF CONNECTIVE AND OTHER SOFT TISSUE SITE UNSPECIFIED
	172 - MALIGNANT MELANOMA OF SKIN
	172.0 - MALIGNANT MELANOMA OF SKIN OF LIP
	172.1 - MALIGNANT MELANOMA OF SKIN OF EYELID INCLUDING CANTHUS
	172.2 - MALIGNANT MELANOMA OF SKIN OF EAR AND EXTERNAL AUDITORY CANAL
	172.3 - MALIGNANT MELANOMA OF SKIN OF OTHER AND UNSPECIFIED PARTS OF FACE
	172.4 - MALIGNANT MELANOMA OF SKIN OF SCALP AND NECK
	172.5 - MALIGNANT MELANOMA OF SKIN OF TRUNK EXCEPT SCROTUM
	172.6 - MALIGNANT MELANOMA OF SKIN OF UPPER LIMB INCLUDING SHOULDER
	172.7 - MALIGNANT MELANOMA OF SKIN OF LOWER LIMB INCLUDING HIP
	172.8 - MALIGNANT MELANOMA OF OTHER SPECIFIED SITES OF SKIN
	172.9 - MELANOMA OF SKIN SITE UNSPECIFIED
	174.1 - MALIGNANT NEOPLASM OF CENTRAL PORTION OF FEMALE BREAST
	174.2 - MALIGNANT NEOPLASM OF UPPER-INNER QUADRANT OF FEMALE BREAST
	174.3 - MALIGNANT NEOPLASM OF LOWER-INNER QUADRANT OF FEMALE BREAST
	174.4 - MALIGNANT NEOPLASM OF UPPER-OUTER QUADRANT OF FEMALE BREAST
	174.5 - MALIGNANT NEOPLASM OF LOWER-OUTER QUADRANT OF FEMALE BREAST
	174.6 - MALIGNANT NEOPLASM OF AXILLARY TAIL OF FEMALE BREAST
	174.8 - MALIGNANT NEOPLASM OF OTHER SPECIFIED SITES OF FEMALE BREAST
	174.9 - MALIGNANT NEOPLASM OF BREAST (FEMALE) UNSPECIFIED SITE
	175 - MALIGNANT NEOPLASM OF MALE BREAST
	175.0 - MALIGNANT NEOPLASM OF NIPPLE AND AREOLA OF MALE BREAST
	175.9 - MALIGNANT NEOPLASM OF OTHER AND UNSPECIFIED SITES OF MALE BREAST
	176 - KAPOSI'S SARCOMA
	176.0 - KAPOSI'S SARCOMA SKIN
	176.1 - KAPOSI'S SARCOMA SOFT TISSUE
	176.2 - KAPOSI'S SARCOMA PALATE
	176.3 - KAPOSI'S SARCOMA GASTROINTESTINAL SITES
	176.4 - KAPOSI'S SARCOMA LUNG
	176.5 - KAPOSI'S SARCOMA LYMPH NODES
	176.8 - KAPOSI'S SARCOMA OTHER SPECIFIED SITES
	176.9 - KAPOSI'S SARCOMA UNSPECIFIED SITE
	179 - MALIGNANT NEOPLASM OF UTERUS-PART UNS
	180 - MALIGNANT NEOPLASM OF CERVIX UTERI
	180.0 - MALIGNANT NEOPLASM OF ENDOCERVIX
	180.1 - MALIGNANT NEOPLASM OF EXOCERVIX
	180.8 - MALIGNANT NEOPLASM OF OTHER SPECIFIED SITES OF CERVIX
	180.9 - MALIGNANT NEOPLASM OF CERVIX UTERI UNSPECIFIED SITE
	181 - MALIGNANT NEOPLASM OF PLACENTA
	182 - MALIGNANT NEOPLASM OF BODY OF UTERUS
	182.0 - MALIGNANT NEOPLASM OF CORPUS UTERI EXCEPT ISTHMUS
	182.1 - MALIGNANT NEOPLASM OF ISTHMUS
	182.8 - MALIGNANT NEOPLASM OF OTHER SPECIFIED SITES OF BODY OF UTERUS
	183 - MALIGNANT NEOPLASM OF OVARY AND OTHER UTERINE ADNEXA
	183.0 - MALIGNANT NEOPLASM OF OVARY
	183.2 - MALIGNANT NEOPLASM OF FALLOPIAN TUBE
	183.3 - MALIGNANT NEOPLASM OF BROAD LIGAMENT OF UTERUS
	183.4 - MALIGNANT NEOPLASM OF PARAMETRIUM
	183.5 - MALIGNANT NEOPLASM OF ROUND LIGAMENT OF UTERUS
	183.8 - MALIGNANT NEOPLASM OF OTHER SPECIFIED SITES OF UTERINE ADNEXA
	183.9 - MALIGNANT NEOPLASM OF UTERINE ADNEXA UNSPECIFIED SITE
	184 - MALIGNANT NEOPLASM OF OTHER AND UNSPECIFIED FEMALE GENITAL ORGANS
	184.0 - MALIGNANT NEOPLASM OF VAGINA
	184.1 - MALIGNANT NEOPLASM OF LABIA MAJORA
	184.2 - MALIGNANT NEOPLASM OF LABIA MINORA
	184.3 - MALIGNANT NEOPLASM OF CLITORIS
	184.4 - MALIGNANT NEOPLASM OF VULVA UNSPECIFIED SITE
	184.8 - MALIGNANT NEOPLASM OF OTHER SPECIFIED SITES OF FEMALE GENITAL ORGANS
	184.9 - MALIGNANT NEOPLASM OF FEMALE GENITAL ORGAN SITE UNSPECIFIED
	185 - MALIGNANT NEOPLASM OF PROSTATE
	186 - MALIGNANT NEOPLASM OF TESTIS
	186.0 - MALIGNANT NEOPLASM OF UNDESCENDED TESTIS
	186.9 - MALIGNANT NEOPLASM OF OTHER AND UNSPECIFIED TESTIS
	187 - MALIGNANT NEOPLASM OF PENIS AND OTHER MALE GENITAL ORGANS
	187.1 - MALIGNANT NEOPLASM OF PREPUCE
	187.2 - MALIGNANT NEOPLASM OF GLANS PENIS
	187.3 - MALIGNANT NEOPLASM OF BODY OF PENIS
	187.4 - MALIGNANT NEOPLASM OF PENIS PART UNSPECIFIED
	187.5 - MALIGNANT NEOPLASM OF EPIDIDYMIS
	187.6 - MALIGNANT NEOPLASM OF SPERMATIC CORD
	187.7 - MALIGNANT NEOPLASM OF SCROTUM
	187.8 - MALIGNANT NEOPLASM OF OTHER SPECIFIED SITES OF MALE GENITAL ORGANS
	187.9 - MALIGNANT NEOPLASM OF MALE GENITAL ORGAN SITE UNSPECIFIED
	188 - MALIGNANT NEOPLASM OF BLADDER
	188.0 - MALIGNANT NEOPLASM OF TRIGONE OF URINARY BLADDER
	188.1 - MALIGNANT NEOPLASM OF DOME OF URINARY BLADDER
	188.2 - MALIGNANT NEOPLASM OF LATERAL WALL OF URINARY BLADDER
	188.3 - MALIGNANT NEOPLASM OF ANTERIOR WALL OF URINARY BLADDER
	188.4 - MALIGNANT NEOPLASM OF POSTERIOR WALL OF URINARY BLADDER
	188.5 - MALIGNANT NEOPLASM OF BLADDER NECK
	188.6 - MALIGNANT NEOPLASM OF URETERIC ORIFICE
	188.7 - MALIGNANT NEOPLASM OF URACHUS
	188.8 - MALIGNANT NEOPLASM OF OTHER SPECIFIED SITES OF BLADDER
	188.9 - MALIGNANT NEOPLASM OF BLADDER PART UNSPECIFIED
	189 - MALIGNANT NEOPLASM OF KIDNEY AND OTHER AND UNSPECIFIED URINARY ORGANS
	189.0 - MALIGNANT NEOPLASM OF KIDNEY EXCEPT PELVIS
	189.1 - MALIGNANT NEOPLASM OF RENAL PELVIS
	189.2 - MALIGNANT NEOPLASM OF URETER
	189.3 - MALIGNANT NEOPLASM OF URETHRA
	189.4 - MALIGNANT NEOPLASM OF PARAURETHRAL GLANDS
	189.8 - MALIGNANT NEOPLASM OF OTHER SPECIFIED SITES OF URINARY ORGANS
	189.9 - MALIGNANT NEOPLASM OF URINARY ORGAN SITE UNSPECIFIED
	190 - MALIGNANT NEOPLASM OF EYE
	190.0 - MALIGNANT NEOPLASM OF EYEBALL EXCEPT CONJUNCTIVA CORNEA RETINA AND CHOROID
	190.1 - MALIGNANT NEOPLASM OF ORBIT
	190.2 - MALIGNANT NEOPLASM OF LACRIMAL GLAND
	190.3 - MALIGNANT NEOPLASM OF CONJUNCTIVA
	190.4 - MALIGNANT NEOPLASM OF CORNEA
	190.5 - MALIGNANT NEOPLASM OF RETINA
	190.6 - MALIGNANT NEOPLASM OF CHOROID
	190.7 - MALIGNANT NEOPLASM OF LACRIMAL DUCT
	190.8 - MALIGNANT NEOPLASM OF OTHER SPECIFIED SITES OF EYE
	190.9 - MALIGNANT NEOPLASM OF EYE PART UNSPECIFIED
	191 - MALIGNANT NEOPLASM OF BRAIN
	191.0 - MALIGNANT NEOPLASM OF CEREBRUM EXCEPT LOBES AND VENTRICLES
	191.1 - MALIGNANT NEOPLASM OF FRONTAL LOBE
	191.2 - MALIGNANT NEOPLASM OF TEMPORAL LOBE
	191.3 - MALIGNANT NEOPLASM OF PARIETAL LOBE
	191.4 - MALIGNANT NEOPLASM OF OCCIPITAL LOBE
	191.5 - MALIGNANT NEOPLASM OF VENTRICLES
	191.6 - MALIGNANT NEOPLASM OF CEREBELLUM NOT OTHERWISE SPECIFIED
	191.7 - MALIGNANT NEOPLASM OF BRAIN STEM
	191.8 - MALIGNANT NEOPLASM OF OTHER PARTS OF BRAIN
	191.9 - MALIGNANT NEOPLASM OF BRAIN UNSPECIFIED SITE
	192 - MALIGNANT NEOPLASM OF OTHER AND UNSPECIFIED PARTS OF NERVOUS SYSTEM
	192.0 - MALIGNANT NEOPLASM OF CRANIAL NERVES
	192.1 - MALIGNANT NEOPLASM OF CEREBRAL MENINGES
	192.2 - MALIGNANT NEOPLASM OF SPINAL CORD
	192.3 - MALIGNANT NEOPLASM OF SPINAL MENINGES
	192.8 - MALIGNANT NEOPLASM OF OTHER SPECIFIED SITES OF NERVOUS SYSTEM
	192.9 - MALIGNANT NEOPLASM OF NERVOUS SYSTEM PART UNSPECIFIED
	193 - MALIGNANT NEOPLASM OF THYROID GLAND
	194 - MALIGNANT NEOPLASM OF OTHER ENDOCRINE GLANDS AND RELATED STRUCTURES
	194.0 - MALIGNANT NEOPLASM OF ADRENAL GLAND
	194.1 - MALIGNANT NEOPLASM OF PARATHYROID GLAND
	194.3 - MALIGNANT NEOPLASM OF PITUITARY GLAND AND CRANIOPHARYNGEAL DUCT
	194.4 - MALIGNANT NEOPLASM OF PINEAL GLAND
	194.5 - MALIGNANT NEOPLASM OF CAROTID BODY
	194.6 - MALIGNANT NEOPLASM OF AORTIC BODY AND OTHER PARAGANGLIA
	194.8 - MALIGNANT NEOPLASM OF OTHER ENDOCRINE GLANDS AND RELATED STRUCTURES
	194.9 - MALIGNANT NEOPLASM OF ENDOCRINE GLAND SITE UNSPECIFIED
	195 - MALIGNANT NEOPLASM OF OTHER AND ILL-DEFINED SITES
	195.0 - MALIGNANT NEOPLASM OF HEAD FACE AND NECK
	195.1 - MALIGNANT NEOPLASM OF THORAX
	195.2 - MALIGNANT NEOPLASM OF ABDOMEN
	195.3 - MALIGNANT NEOPLASM OF PELVIS
	195.4 - MALIGNANT NEOPLASM OF UPPER LIMB
	195.5 - MALIGNANT NEOPLASM OF LOWER LIMB
	195.8 - MALIGNANT NEOPLASM OF OTHER SPECIFIED SITES
	196.0 - SECONDARY AND UNSPECIFIED MALIGNANT NEOPLASM OF LYMPH NODES OF HEAD FACE AND NECK
	196.1 - SECONDARY AND UNSPECIFIED MALIGNANT NEOPLASM OF INTRATHORACIC LYMPH NODES
	196.2 - SECONDARY AND UNSPECIFIED MALIGNANT NEOPLASM OF INTRA-ABDOMINAL LYMPH NODES
	196.3 - SECONDARY AND UNSPECIFIED MALIGNANT NEOPLASM OF LYMPH NODES OF AXILLA AND UPPER LIMB
	196.5 - SECONDARY AND UNSPECIFIED MALIGNANT NEOPLASM OF LYMPH NODES OF INGUINAL REGION AND LOWER LIMB
	196.6 - SECONDARY AND UNSPECIFIED MALIGNANT NEOPLASM OF INTRAPELVIC LYMPH NODES
	196.8 - SECONDARY AND UNSPECIFIED MALIGNANT NEOPLASM OF LYMPH NODES OF MULTIPLE SITES
	196.9 - SECONDARY AND UNSPECIFIED MALIGNANT NEOPLASM OF LYMPH NODES SITE UNSPECIFIED
	197 - SECONDARY MALIGNANT NEOPLASM OF RESPIRATORY AND DIGESTIVE SYSTEMS
	197.0 - SECONDARY MALIGNANT NEOPLASM OF LUNG
	197.1 - SECONDARY MALIGNANT NEOPLASM OF MEDIASTINUM
	197.2 - SECONDARY MALIGNANT NEOPLASM OF PLEURA
	197.3 - SECONDARY MALIGNANT NEOPLASM OF OTHER RESPIRATORY ORGANS
	197.4 - SECONDARY MALIGNANT NEOPLASM OF SMALL INTESTINE INCLUDING DUODENUM
	197.5 - SECONDARY MALIGNANT NEOPLASM OF LARGE INTESTINE AND RECTUM
	197.6 - SECONDARY MALIGNANT NEOPLASM OF RETROPERITONEUM AND PERITONEUM
	197.7 - MALIGNANT NEOPLASM OF LIVER SECONDARY
	197.8 - SECONDARY MALIGNANT NEOPLASM OF OTHER DIGESTIVE ORGANS AND SPLEEN
	198 - SECONDARY MALIGNANT NEOPLASM OF OTHER SPECIFIED SITES
	198.0 - SECONDARY MALIGNANT NEOPLASM OF KIDNEY
	198.1 - SECONDARY MALIGNANT NEOPLASM OF OTHER URINARY ORGANS
	198.2 - SECONDARY MALIGNANT NEOPLASM OF SKIN
	198.3 - SECONDARY MALIGNANT NEOPLASM OF BRAIN AND SPINAL CORD
	198.4 - SECONDARY MALIGNANT NEOPLASM OF OTHER PARTS OF NERVOUS SYSTEM
	198.5 - SECONDARY MALIGNANT NEOPLASM OF BONE AND BONE MARROW
	198.6 - SECONDARY MALIGNANT NEOPLASM OF OVARY
	198.7 - SECONDARY MALIGNANT NEOPLASM OF ADRENAL GLAND
	198.8 - SECONDARY MALIGNANT NEOPLASM OF OTHER SPECIFIED SITES
	198.81 - SECONDARY MALIGNANT NEOPLASM OF BREAST
	198.82 - SECONDARY MALIGNANT NEOPLASM OF GENITAL ORGANS
	198.89 - SECONDARY MALIGNANT NEOPLASM OF OTHER SPECIFIED SITES
	199 - MALIGNANT NEOPLASM WITHOUT SPECIFICATION OF SITE
	199.0 - DISSEMINATED MALIGNANT NEOPLASM
	199.1 - OTHER MALIGNANT NEOPLASM OF UNSPECIFIED SITE
	199.2 - MALIGNANT NEOPLASM ASSOCIATED WITH TRANSPLANTED ORGAN
	200.1 - LYMPHOSARCOMA
	200.10 - LYMPHOSARCOMA UNSPECIFIED SITE
	200.11 - LYMPHOSARCOMA INVOLVING LYMPH NODES OF HEAD FACE AND NECK
	200.12 - LYMPHOSARCOMA INVOLVING INTRATHORACIC LYMPH NODES
	200.13 - LYMPHOSARCOMA INVOLVING INTRA-ABDOMINAL LYMPH NODES
	200.14 - LYMPHOSARCOMA INVOLVING LYMPH NODES OF AXILLA AND UPPER LIMB
	200.15 - LYMPHOSARCOMA INVOLVING LYMPH NODES OF INGUINAL REGION AND LOWER LIMB
	200.16 - LYMPHOSARCOMA INVOLVING INTRAPELVIC LYMPH NODES
	200.17 - LYMPHOSARCOMA INVOLVING SPLEEN
	200.18 - LYMPHOSARCOMA INVOLVING LYMPH NODES OF MULTIPLE SITES
	200.2 - BURKITT'S TUMOR OR LYMPHOMA
	200.20 - BURKITT'S TUMOR OR LYMPHOMA UNSPECIFIED SITE
	200.21 - BURKITT'S TUMOR OR LYMPHOMA INVOLVING LYMPH NODES OF HEAD FACE AND NECK
	200.22 - BURKITT'S TUMOR OR LYMPHOMA INVOLVING INTRATHORACIC LYMPH NODES
	200.23 - BURKITT'S TUMOR OR LYMPHOMA INVOLVING INTRA-ABDOMINAL LYMPH NODES
	200.24 - BURKITT'S TUMOR OR LYMPHOMA INVOLVING LYMPH NODES OF AXILLA AND UPPER LIMB
	200.25 - BURKITT'S TUMOR OR LYMPHOMA INVOLVING LYMPH NODES OF INGUINAL REGION AND LOWER LIMB
	200.26 - BURKITT'S TUMOR OR LYMPHOMA INVOLVING INTRAPELVIC LYMPH NODES
	200.27 - BURKITT'S TUMOR OR LYMPHOMA INVOLVING SPLEEN
	200.28 - BURKITT'S TUMOR OR LYMPHOMA INVOLVING LYMPH NODES OF MULTIPLE SITES
	200.3 - MARGINAL ZONE LYMPHOMA
	200.30 - MARGINAL ZONE LYMPHOMA UNSPECIFIED SITE
	200.31 - MARGINAL ZONE LYMPHOMA INVOLVING LYMPH NODES OF HEAD FACE AND NECK
	200.32 - MARGINAL ZONE LYMPHOMA INVOLVING INTRATHORACIC LYMPH NODES
	200.33 - MARGINAL ZONE LYMPHOMA INVOLVING INTRA-ABDOMINAL LYMPH NODES
	200.34 - MARGINAL ZONE LYMPHOMA INVOLVING LYMPH NODES OF AXILLA AND UPPER LIMB
	200.35 - MARGINAL ZONE LYMPHOMA INVOLVING LYMPH NODES OF INGUINAL REGION AND LOWER LIMB
	200.36 - MARGINAL ZONE LYMPHOMA INVOLVING INTRAPELVIC LYMPH NODES
	200.37 - MARGINAL ZONE LYMPHOMA INVOLVING SPLEEN
	200.38 - MARGINAL ZONE LYMPHOMA INVOLVING LYMPH NODES OF MULTIPLE SITES
	200.4 - MANTLE CELL LYMPHOMA
	200.40 - MANTLE CELL LYMPHOMA UNSPECIFIED SITE
	200.41 - MANTLE CELL LYMPHOMA INVOLVING LYMPH NODES OF HEAD FACE AND NECK
	200.42 - MANTLE CELL LYMPHOMA INVOLVING INTRATHORACIC LYMPH NODES
	200.43 - MANTLE CELL LYMPHOMA INVOLVING INTRA-ABDOMINAL LYMPH NODES
	200.44 - MANTLE CELL LYMPHOMA INVOLVING LYMPH NODES OF AXILLA AND UPPER LIMB
	200.45 - MANTLE CELL LYMPHOMA INVOLVING LYMPH NODES OF INGUINAL REGION AND LOWER LIMB
	200.46 - MANTLE CELL LYMPHOMA INVOLVING INTRAPELVIC LYMPH NODES
	200.47 - MANTLE CELL LYMPHOMA INVOLVING SPLEEN
	200.48 - MANTLE CELL LYMPHOMA INVOLVING LYMPH NODES OF MULTIPLE SITES
	200.5 - PRIMARY CENTRAL NERVOUS SYSTEM LYMPHOMA
	200.50 - PRIMARY CENTRAL NERVOUS SYSTEM LYMPHOMA UNSPECIFIED SITE
	200.51 - PRIMARY CENTRAL NERVOUS SYSTEM LYMPHOMA INVOLVING LYMPH NODES OF HEAD FACE AND NECK
	200.52 - PRIMARY CENTRAL NERVOUS SYSTEM LYMPHOMA INVOLVING INTRATHORACIC LYMPH NODES
	200.53 - PRIMARY CENTRAL NERVOUS SYSTEM LYMPHOMA INVOLVING INTRA-ABDOMINAL LYMPH NODES
	200.54 - PRIMARY CENTRAL NERVOUS SYSTEM LYMPHOMA INVOLVING LYMPH NODES OF AXILLA AND UPPER LIMB
	200.55 - PRIMARY CENTRAL NERVOUS SYSTEM LYMPHOMA INVOLVING LYMPH NODES OF INGUINAL REGION AND LOWER LIMB
	200.56 - PRIMARY CENTRAL NERVOUS SYSTEM LYMPHOMA INVOLVING INTRAPELVIC LYMPH NODES
	200.57 - PRIMARY CENTRAL NERVOUS SYSTEM LYMPHOMA INVOLVING SPLEEN
	200.58 - PRIMARY CENTRAL NERVOUS SYSTEM LYMPHOMA INVOLVING LYMPH NODES OF MULTIPLE SITES
	200.6 - ANAPLASTIC LARGE CELL LYMPHOMA
	200.60 - ANAPLASTIC LARGE CELL LYMPHOMA UNSPECIFIED SITE
	200.61 - ANAPLASTIC LARGE CELL LYMPHOMA INVOLVING LYMPH NODES OF HEAD FACE AND NECK
	200.62 - ANAPLASTIC LARGE CELL LYMPHOMA INVOLVING INTRATHORACIC LYMPH NODES
	200.63 - ANAPLASTIC LARGE CELL LYMPHOMA INVOLVING INTRA-ABDOMINAL LYMPH NODES
	200.64 - ANAPLASTIC LARGE CELL LYMPHOMA INVOLVING LYMPH NODES OF AXILLA AND UPPER LIMB
	200.65 - ANAPLASTIC LARGE CELL LYMPHOMA INVOLVING LYMPH NODES OF INGUINAL REGION AND LOWER LIMB
	200.66 - ANAPLASTIC LARGE CELL LYMPHOMA INVOLVING INTRAPELVIC LYMPH NODES
	200.67 - ANAPLASTIC LARGE CELL LYMPHOMA INVOLVING SPLEEN
	200.68 - ANAPLASTIC LARGE CELL LYMPHOMA INVOLVING LYMPH NODES OF MULTIPLE SITES
	200.7 - LARGE CELL LYMPHOMA
	200.70 - LARGE CELL LYMPHOMA UNSPECIFIED SITE
	200.71 - LARGE CELL LYMPHOMA INVOLVING LYMPH NODES OF HEAD FACE AND NECK
	200.72 - LARGE CELL LYMPHOMA INVOLVING INTRATHORACIC LYMPH NODES
	200.73 - LARGE CELL LYMPHOMA INVOLVING INTRA-ABDOMINAL LYMPH NODES
	200.74 - LARGE CELL LYMPHOMA INVOLVING LYMPH NODES OF AXILLA AND UPPER LIMB
	200.75 - LARGE CELL LYMPHOMA INVOLVING LYMPH NODES OF INGUINAL REGION AND LOWER LIMB
	200.76 - LARGE CELL LYMPHOMA INVOLVING INTRAPELVIC LYMPH NODES
	200.77 - LARGE CELL LYMPHOMA INVOLVING SPLEEN
	200.78 - LARGE CELL LYMPHOMA INVOLVING LYMPH NODES OF MULTIPLE SITES
	200.8 - OTHER NAMED VARIANTS OF LYMPHOSARCOMA AND RETICULOSARCOMA
	200.80 - OTHER NAMED VARIANTS OF LYMPHOSARCOMA AND RETICULOSARCOMA UNSPECIFIED SITE
	200.81 - OTHER NAMED VARIANTS OF LYMPHOSARCOMA AND RETICULOSARCOMA INVOLVING LYMPH NODES OF HEAD FACE AND NECK
	200.82 - OTHER NAMED VARIANTS OF LYMPHOSARCOMA AND RETICULOSARCOMA INVOLVING INTRATHORACIC LYMPH NODES
	200.83 - OTHER NAMED VARIANTS OF LYMPHOSARCOMA AND RETICULOSARCOMA INVOLVING INTRA-ABDOMINAL LYMPH NODES
	200.84 - OTHER NAMED VARIANTS OF LYMPHOSARCOMA AND RETICULOSARCOMA INVOLVING LYMPH NODES OF AXILLA AND UPPER LIMB
	200.85 - OTHER NAMED VARIANTS OF LYMPHOSARCOMA AND RETICULOSARCOMA INVOLVING LYMPH NODES OF INGUINAL REGION AND LOWER LIMB
	200.86 - OTHER NAMED VARIANTS OF LYMPHOSARCOMA AND RETICULOSARCOMA INVOLVING INTRAPELVIC LYMPH NODES
	200.87 - OTHER NAMED VARIANTS OF LYMPHOSARCOMA AND RETICULOSARCOMA INVOLVING SPLEEN
	200.88 - OTHER NAMED VARIANTS OF LYMPHOSARCOMA AND RETICULOSARCOMA INVOLVING LYMPH NODES OF MULTIPLE SITES
	201 - HODGKIN'S DISEASE
	201.0 - HODGKIN'S PARAGRANULOMA
	201.00 - HODGKIN'S PARAGRANULOMA UNSPECIFIED SITE
	201.01 - HODGKIN'S PARAGRANULOMA INVOLVING LYMPH NODES OF HEAD FACE AND NECK
	201.02 - HODGKIN'S PARAGRANULOMA INVOLVING INTRATHORACIC LYMPH NODES
	201.03 - HODGKIN'S PARAGRANULOMA INVOLVING INTRA-ABDOMINAL LYMPH NODES
	201.04 - HODGKIN'S PARAGRANULOMA INVOLVING LYMPH NODES OF AXILLA AND UPPER LIMB
	201.05 - HODGKIN'S PARAGRANULOMA INVOLVING LYMPH NODES OF INGUINAL REGION AND LOWER LIMB
	201.06 - HODGKIN'S PARAGRANULOMA INVOLVING INTRAPELVIC LYMPH NODES
	201.07 - HODGKIN'S PARAGRANULOMA INVOLVING SPLEEN
	201.08 - HODGKIN'S PARAGRANULOMA INVOLVING LYMPH NODES OF MULTIPLE SITES
	201.1 - HODGKIN'S GRANULOMA
	201.10 - HODGKIN'S GRANULOMA UNSPECIFIED SITE
	201.11 - HODGKIN'S GRANULOMA INVOLVING LYMPH NODES OF HEAD FACE AND NECK
	201.12 - HODGKIN'S GRANULOMA INVOLVING INTRATHORACIC LYMPH NODES
	201.13 - HODGKIN'S GRANULOMA INVOLVING INTRA-ABDOMINAL LYMPH NODES
	201.14 - HODGKIN'S GRANULOMA INVOLVING LYMPH NODES OF AXILLA AND UPPER LIMB
	201.15 - HODGKIN'S GRANULOMA INVOLVING LYMPH NODES OF INGUINAL REGION AND LOWER LIMB
	201.16 - HODGKIN'S GRANULOMA INVOLVING INTRAPELVIC LYMPH NODES
	201.17 - HODGKIN'S GRANULOMA INVOLVING SPLEEN
	201.18 - HODGKIN'S GRANULOMA INVOLVING LYMPH NODES OF MULTIPLE SITES
	201.2 - HODGKIN'S SARCOMA
	201.20 - HODGKIN'S SARCOMA UNSPECIFIED SITE
	201.21 - HODGKIN'S SARCOMA INVOLVING LYMPH NODES OF HEAD FACE AND NECK
	201.22 - HODGKIN'S SARCOMA INVOLVING INTRATHORACIC LYMPH NODES
	201.23 - HODGKIN'S SARCOMA INVOLVING INTRA-ABDOMINAL LYMPH NODES
	201.24 - HODGKIN'S SARCOMA INVOLVING LYMPH NODES OF AXILLA AND UPPER LIMB
	201.25 - HODGKIN'S SARCOMA INVOLVING LYMPH NODES OF INGUINAL REGION AND LOWER LIMB
	201.26 - HODGKIN'S SARCOMA INVOLVING INTRAPELVIC LYMPH NODES
	201.27 - HODGKIN'S SARCOMA INVOLVING SPLEEN
	201.28 - HODGKIN'S SARCOMA INVOLVING LYMPH NODES OF MULTIPLE SITES
	201.4 - HODGKIN'S DISEASE LYMPHOCYTIC-HISTIOCYTIC PREDOMINANCE
	201.40 - HODGKIN'S DISEASE LYMPHOCYTIC-HISTIOCYTIC PREDOMINANCE UNSPECIFIED SITE
	201.41 - HODGKIN'S DISEASE LYMPHOCYTIC-HISTIOCYTIC PREDOMINANCE INVOLVING LYMPH NODES OF HEAD FACE AND NECK
	201.42 - HODGKIN'S DISEASE LYMPHOCYTIC-HISTIOCYTIC PREDOMINANCE INVOLVING INTRATHORACIC LYMPH NODES
	201.43 - HODGKIN'S DISEASE LYMPHOCYTIC-HISTIOCYTIC PREDOMINANCE INVOLVING INTRA-ABDOMINAL LYMPH NODES
	201.44 - HODGKIN'S DISEASE LYMPHOCYTIC-HISTIOCYTIC PREDOMINANCE INVOLVING LYMPH NODES OF AXILLA AND UPPER LIMB
	201.45 - HODGKIN'S DISEASE LYMPHOCYTIC-HISTIOCYTIC PREDOMINANCE INVOLVING LYMPH NODES OF INGUINAL REGION AND LOWER LIMB
	201.46 - HODGKIN'S DISEASE LYMPHOCYTIC-HISTIOCYTIC PREDOMINANCE INVOLVING INTRAPELVIC LYMPH NODES
	201.47 - HODGKIN'S DISEASE LYMPHOCYTIC-HISTIOCYTIC PREDOMINANCE INVOLVING SPLEEN
	201.48 - HODGKIN'S DISEASE LYMPHOCYTIC-HISTIOCYTIC PREDOMINANCE INVOLVING LYMPH NODES OF MULTIPLE SITES
	201.5 - HODGKIN'S DISEASE NODULAR SCLEROSIS
	201.50 - HODGKIN'S DISEASE NODULAR SCLEROSIS UNSPECIFIED SITE
	201.51 - HODGKIN'S DISEASE NODULAR SCLEROSIS INVOLVING LYMPH NODES OF HEAD FACE AND NECK
	201.52 - HODGKIN'S DISEASE NODULAR SCLEROSIS INVOLVING INTRATHORACIC LYMPH NODES
	201.53 - HODGKIN'S DISEASE NODULAR SCLEROSIS INVOLVING INTRA-ABDOMINAL LYMPH NODES
	201.54 - HODGKIN'S DISEASE NODULAR SCLEROSIS INVOLVING LYMPH NODES OF AXILLA AND UPPER LIMB
	201.55 - HODGKIN'S DISEASE NODULAR SCLEROSIS INVOLVING LYMPH NODES OF INGUINAL REGION AND LOWER LIMB
	201.56 - HODGKIN'S DISEASE NODULAR SCLEROSIS INVOLVING INTRAPELVIC LYMPH NODES
	201.57 - HODGKIN'S DISEASE NODULAR SCLEROSIS INVOLVING SPLEEN
	201.58 - HODGKIN'S DISEASE NODULAR SCLEROSIS INVOLVING LYMPH NODES OF MULTIPLE SITES
	201.6 - HODGKIN'S DISEASE MIXED CELLULARITY
	201.60 - HODGKIN'S DISEASE MIXED CELLULARITY UNSPECIFIED SITE
	201.61 - HODGKIN'S DISEASE MIXED CELLULARITY INVOLVING LYMPH NODES OF HEAD FACE AND NECK
	201.62 - HODGKIN'S DISEASE MIXED CELLULARITY INVOLVING INTRATHORACIC LYMPH NODES
	201.63 - HODGKIN'S DISEASE MIXED CELLULARITY INVOLVING INTRA-ABDOMINAL LYMPH NODES
	201.64 - HODGKIN'S DISEASE MIXED CELLULARITY INVOLVING LYMPH NODES OF AXILLA AND UPPER LIMB
	201.65 - HODGKIN'S DISEASE MIXED CELLULARITY INVOLVING LYMPH NODES OF INGUINAL REGION AND LOWER LIMB
	201.66 - HODGKIN'S DISEASE MIXED CELLULARITY INVOLVING INTRAPELVIC LYMPH NODES
	201.67 - HODGKIN'S DISEASE MIXED CELLULARITY INVOLVING SPLEEN
	201.68 - HODGKIN'S DISEASE MIXED CELLULARITY INVOLVING LYMPH NODES OF MULTIPLE SITES
	201.7 - HODGKIN'S DISEASE LYMPHOCYTIC DEPLETION
	201.70 - HODGKIN'S DISEASE LYMPHOCYTIC DEPLETION UNSPECIFIED SITE
	201.71 - HODGKIN'S DISEASE LYMPHOCYTIC DEPLETION INVOLVING LYMPH NODES OF HEAD FACE AND NECK
	201.72 - HODGKIN'S DISEASE LYMPHOCYTIC DEPLETION INVOLVING INTRATHORACIC LYMPH NODES
	201.73 - HODGKIN'S DISEASE LYMPHOCYTIC DEPLETION INVOLVING INTRA-ABDOMINAL LYMPH NODES
	201.74 - HODGKIN'S DISEASE LYMPHOCYTIC DEPLETION INVOLVING LYMPH NODES OF AXILLA AND UPPER LIMB
	201.75 - HODGKIN'S DISEASE LYMPHOCYTIC DEPLETION INVOLVING LYMPH NODES OF INGUINAL REGION AND LOWER LIMB
	201.76 - HODGKIN'S DISEASE LYMPHOCYTIC DEPLETION INVOLVING INTRAPELVIC LYMPH NODES
	201.77 - HODGKIN'S DISEASE LYMPHOCYTIC DEPLETION INVOLVING SPLEEN
	201.78 - HODGKIN'S DISEASE LYMPHOCYTIC DEPLETION INVOLVING LYMPH NODES OF MULTIPLE SITES
	201.9 - HODGKIN'S DISEASE UNSPECIFIED TYPE
	201.90 - HODGKIN'S DISEASE UNSPECIFIED TYPE UNSPECIFIED SITE
	201.91 - HODGKIN'S DISEASE UNSPECIFIED TYPE INVOLVING LYMPH NODES OF HEAD FACE AND NECK
	201.92 - HODGKIN'S DISEASE UNSPECIFIED TYPE INVOLVING INTRATHORACIC LYMPH NODES
	201.93 - HODGKIN'S DISEASE UNSPECIFIED TYPE INVOLVING INTRA-ABDOMINAL LYMPH NODES
	201.94 - HODGKIN'S DISEASE UNSPECIFIED TYPE INVOLVING LYMPH NODES OF AXILLA AND UPPER LIMB
	201.95 - HODGKIN'S DISEASE UNSPECIFIED TYPE INVOLVING LYMPH NODES OF INGUINAL REGION AND LOWER LIMB
	201.96 - HODGKIN'S DISEASE UNSPECIFIED TYPE INVOLVING INTRAPELVIC LYMPH NODES
	201.97 - HODGKIN'S DISEASE UNSPECIFIED TYPE INVOLVING SPLEEN
	201.98 - HODGKIN'S DISEASE UNSPECIFIED TYPE INVOLVING LYMPH NODES OF MULTIPLE SITES
	202 - OTHER MALIGNANT NEOPLASMS OF LYMPHOID AND HISTIOCYTIC TISSUE
	202.0 - NODULAR LYMPHOMA
	202.00 - NODULAR LYMPHOMA UNSPECIFIED SITE
	202.01 - NODULAR LYMPHOMA INVOLVING LYMPH NODES OF HEAD FACE AND NECK
	202.02 - NODULAR LYMPHOMA INVOLVING INTRATHORACIC LYMPH NODES
	202.03 - NODULAR LYMPHOMA INVOLVING INTRA-ABDOMINAL LYMPH NODES
	202.04 - NODULAR LYMPHOMA INVOLVING LYMPH NODES OF AXILLA AND UPPER LIMB
	202.05 - NODULAR LYMPHOMA INVOLVING LYMPH NODES OF INGUINAL REGION AND LOWER LIMB
	202.06 - NODULAR LYMPHOMA INVOLVING INTRAPELVIC LYMPH NODES
	202.07 - NODULAR LYMPHOMA INVOLVING SPLEEN
	202.08 - NODULAR LYMPHOMA INVOLVING LYMPH NODES OF MULTIPLE SITES
	202.1 - MYCOSIS FUNGOIDES
	202.10 - MYCOSIS FUNGOIDES UNSPECIFIED SITE
	202.11 - MYCOSIS FUNGOIDES INVOLVING LYMPH NODES OF HEAD FACE AND NECK
	202.12 - MYCOSIS FUNGOIDES INVOLVING INTRATHORACIC LYMPH NODES
	202.13 - MYCOSIS FUNGOIDES INVOLVING INTRA-ABDOMINAL LYMPH NODES
	202.14 - MYCOSIS FUNGOIDES INVOLVING LYMPH NODES OF AXILLA AND UPPER LIMB
	202.15 - MYCOSIS FUNGOIDES INVOLVING LYMPH NODES OF INGUINAL REGION AND LOWER LIMB
	202.16 - MYCOSIS FUNGOIDES INVOLVING INTRAPELVIC LYMPH NODES
	202.17 - MYCOSIS FUNGOIDES INVOLVING SPLEEN
	202.18 - MYCOSIS FUNGOIDES INVOLVING LYMPH NODES OF MULTIPLE SITES
	202.2 - SEZARY'S DISEASE
	202.20 - SEZARY'S DISEASE UNSPECIFIED SITE
	202.21 - SEZARY'S DISEASE INVOLVING LYMPH NODES OF HEAD FACE AND NECK
	202.22 - SEZARY'S DISEASE INVOLVING INTRATHORACIC LYMPH NODES
	202.23 - SEZARY'S DISEASE INVOLVING INTRA-ABDOMINAL LYMPH NODES
	202.24 - SEZARY'S DISEASE INVOLVING LYMPH NODES OF AXILLA AND UPPER LIMB
	202.25 - SEZARY'S DISEASE INVOLVING LYMPH NODES OF INGUINAL REGION AND LOWER LIMB
	202.26 - SEZARY'S DISEASE INVOLVING INTRAPELVIC LYMPH NODES
	202.27 - SEZARY'S DISEASE INVOLVING SPLEEN
	202.28 - SEZARY'S DISEASE INVOLVING LYMPH NODES OF MULTIPLE SITES
	202.3 - MALIGNANT HISTIOCYTOSIS
	202.30 - MALIGNANT HISTIOCYTOSIS UNSPECIFIED SITE
	202.31 - MALIGNANT HISTIOCYTOSIS INVOLVING LYMPH NODES OF HEAD FACE AND NECK
	202.32 - MALIGNANT HISTIOCYTOSIS INVOLVING INTRATHORACIC LYMPH NODES
	202.33 - MALIGNANT HISTIOCYTOSIS INVOLVING INTRA-ABDOMINAL LYMPH NODES
	202.34 - MALIGNANT HISTIOCYTOSIS INVOLVING LYMPH NODES OF AXILLA AND UPPER LIMB
	202.35 - MALIGNANT HISTIOCYTOSIS INVOLVING LYMPH NODES OF INGUINAL REGION AND LOWER LIMB
	202.36 - MALIGNANT HISTIOCYTOSIS INVOLVING INTRAPELVIC LYMPH NODES
	202.37 - MALIGNANT HISTIOCYTOSIS INVOLVING SPLEEN
	202.38 - MALIGNANT HISTIOCYTOSIS INVOLVING LYMPH NODES OF MULTIPLE SITES
	202.4 - LEUKEMIC RETICULOENDOTHELIOSIS
	202.40 - LEUKEMIC RETICULOENDOTHELIOSIS UNSPECIFIED SITE
	202.41 - LEUKEMIC RETICULOENDOTHELIOSIS INVOLVING LYMPH NODES OF HEAD FACE AND NECK
	202.42 - LEUKEMIC RETICULOENDOTHELIOSIS INVOLVING INTRATHORACIC LYMPH NODES
	202.43 - LEUKEMIC RETICULOENDOTHELIOSIS INVOLVING INTRA-ABDOMINAL LYMPH NODES
	202.44 - LEUKEMIC RETICULOENDOTHELIOSIS INVOLVING LYMPH NODES OF AXILLA AND UPPER ARM
	202.45 - LEUKEMIC RETICULOENDOTHELIOSIS INVOLVING LYMPH NODES OF INGUINAL REGION AND LOWER LIMB
	202.46 - LEUKEMIC RETICULOENDOTHELIOSIS INVOLVING INTRAPELVIC LYMPH NODES
	202.47 - LEUKEMIC RETICULOENDOTHELIOSIS INVOLVING SPLEEN
	202.48 - LEUKEMIC RETICULOENDOTHELIOSIS INVOLVING LYMPH NODES OF MULTIPLE SITES
	202.5 - LETTERER-SIWE DISEASE
	202.50 - LETTERER-SIWE DISEASE UNSPECIFIED SITE
	202.51 - LETTERER-SIWE DISEASE INVOLVING LYMPH NODES OF HEAD FACE AND NECK
	202.52 - LETTERER-SIWE DISEASE INVOLVING INTRATHORACIC LYMPH NODES
	202.53 - LETTERER-SIWE DISEASE INVOLVING INTRA-ABDOMINAL LYMPH NODES
	202.54 - LETTERER-SIWE DISEASE INVOLVING LYMPH NODES OF AXILLA AND UPPER LIMB
	202.55 - LETTERER-SIWE DISEASE INVOLVING LYMPH NODES OF INGUINAL REGION AND LOWER LIMB
	202.56 - LETTERER-SIWE DISEASE INVOLVING INTRAPELVIC LYMPH NODES
	202.57 - LETTERER-SIWE DISEASE INVOLVING SPLEEN
	202.58 - LETTERER-SIWE DISEASE INVOLVING LYMPH NODES OF MULTIPLE SITES
	202.6 - MALIGNANT MAST CELL TUMORS
	202.60 - MALIGNANT MAST CELL TUMORS UNSPECIFIED SITE
	202.61 - MALIGNANT MAST CELL TUMORS INVOLVING LYMPH NODES OF HEAD FACE AND NECK
	202.62 - MALIGNANT MAST CELL TUMORS INVOLVING INTRATHORACIC LYMPH NODES
	202.63 - MALIGNANT MAST CELL TUMORS INVOLVING INTRA-ABDOMINAL LYMPH NODES
	202.64 - MALIGNANT MAST CELL TUMORS INVOLVING LYMPH NODES OF AXILLA AND UPPER LIMB
	202.65 - MALIGNANT MAST CELL TUMORS INVOLVING LYMPH NODES OF INGUINAL REGION AND LOWER LIMB
	202.66 - MALIGNANT MAST CELL TUMORS INVOLVING INTRAPELVIC LYMPH NODES
	202.67 - MALIGNANT MAST CELL TUMORS INVOLVING SPLEEN
	202.68 - MALIGNANT MAST CELL TUMORS INVOLVING LYMPH NODES OF MULTIPLE SITES
	202.7 - PERIPHERAL T-CELL LYMPHOMA
	202.70 - PERIPHERAL T-CELL LYMPHOMA UNSPECIFIED SITE
	202.71 - PERIPHERAL T-CELL LYMPHOMA INVOLVING LYMPH NODES OF HEAD FACE AND NECK
	202.72 - PERIPHERAL T-CELL LYMPHOMA INVOLVING INTRATHORACIC LYMPH NODES
	202.73 - PERIPHERAL T-CELL LYMPHOMA INVOLVING INTRA-ABDOMINAL LYMPH NODES
	202.74 - PERIPHERAL T-CELL LYMPHOMA INVOLVING LYMPH NODES OF AXILLA AND UPPER LIMB
	202.75 - PERIPHERAL T-CELL LYMPHOMA INVOLVING LYMPH NODES OF INGUINAL REGION AND LOWER LIMB
	202.76 - PERIPHERAL T-CELL LYMPHOMA INVOLVING INTRAPELVIC LYMPH NODES
	202.77 - PERIPHERAL T-CELL LYMPHOMA INVOLVING SPLEEN
	202.78 - PERIPHERAL T-CELL LYMPHOMA INVOLVING LYMPH NODES OF MULTIPLE SITES
	202.8 - OTHER MALIGNANT LYMPHOMAS
	202.80 - OTHER MALIGNANT LYMPHOMAS UNSPECIFIED SITE
	202.81 - OTHER MALIGNANT LYMPHOMAS INVOLVING LYMPH NODES OF HEAD FACE AND NECK
	202.82 - OTHER MALIGNANT LYMPHOMAS INVOLVING INTRATHORACIC LYMPH NODES
	202.83 - OTHER MALIGNANT LYMPHOMAS INVOLVING INTRA-ABDOMINAL LYMPH NODES
	202.84 - OTHER MALIGNANT LYMPHOMAS INVOLVING LYMPH NODES OF AXILLA AND UPPER LIMB
	202.85 - OTHER MALIGNANT LYMPHOMAS INVOLVING LYMPH NODES OF INGUINAL REGION AND LOWER LIMB
	202.86 - OTHER MALIGNANT LYMPHOMAS INVOLVING INTRAPELVIC LYMPH NODES
	202.87 - OTHER MALIGNANT LYMPHOMAS INVOLVING SPLEEN
	202.88 - OTHER MALIGNANT LYMPHOMAS INVOLVING LYMPH NODES OF MULTIPLE SITES
	202.9 - OTHER AND UNSPECIFIED MALIGNANT NEOPLASMS OF LYMPHOID AND HISTIOCYTIC TISSUE
	202.90 - OTHER AND UNSPECIFIED MALIGNANT NEOPLASMS OF LYMPHOID AND HISTIOCYTIC TISSUE UNSPECIFIED SITE
	202.91 - OTHER AND UNSPECIFIED MALIGNANT NEOPLASMS OF LYMPHOID AND HISTIOCYTIC TISSUE INVOLVING LYMPH NODES OF HEAD FACE AND NECK
	202.92 - OTHER AND UNSPECIFIED MALIGNANT NEOPLASMS OF LYMPHOID AND HISTIOCYTIC TISSUE INVOLVING INTRATHORACIC LYMPH NODES
	202.93 - OTHER AND UNSPECIFIED MALIGNANT NEOPLASMS OF LYMPHOID AND HISTIOCYTIC TISSUE INVOLVING INTRA-ABDOMINAL LYMPH NODES
	202.94 - OTHER AND UNSPECIFIED MALIGNANT NEOPLASMS OF LYMPHOID AND HISTIOCYTIC TISSUE INVOLVING LYMPH NODES OF AXILLA AND UPPER LIMB
	202.95 - OTHER AND UNSPECIFIED MALIGNANT NEOPLASMS OF LYMPHOID AND HISTIOCYTIC TISSUE INVOLVING LYMPH NODES OF INGUINAL REGION AND LOWER LIMB
	202.96 - OTHER AND UNSPECIFIED MALIGNANT NEOPLASMS OF LYMPHOID AND HISTIOCYTIC TISSUE INVOLVING INTRAPELVIC LYMPH NODES
	202.97 - OTHER AND UNSPECIFIED MALIGNANT NEOPLASMS OF LYMPHOID AND HISTIOCYTIC TISSUE INVOLVING SPLEEN
	202.98 - OTHER AND UNSPECIFIED MALIGNANT NEOPLASMS OF LYMPHOID AND HISTIOCYTIC TISSUE INVOLVING LYMPH NODES OF MULTIPLE SITES
	203 - MULTIPLE MYELOMA AND IMMUNOPROLIFERATIVE NEOPLASMS
	203.0 - MULTIPLE MYELOMA
	203.00 - MULTIPLE MYELOMA WITHOUT MENTION OF HAVING ACHIEVED REMISSION
	203.01 - MULTIPLE MYELOMA IN REMISSION
[truncated: 1,111 more rows]
