# Supplementary material for: Reproducibility of real-world evidence studies using clinical practice data to inform regulatory and coverage decisions
Source: Nat Commun. 2022 Aug 31;13:5126. doi: 10.1038/s41467-022-32310-3 (PMC9430007; doi:10.1038/s41467-022-32310-3)
Supplement: Supplementary file 7 — Supplementary Dataset 4 [file 41467_2022_32310_MOESM7_ESM.zip › Data S4 Study specific author contact files with details of implementation/REPEAT_133_final.xlsx]

## Sheet: Assumptions
Category	Assumptions
MEASURES	The algorithms used to define all the variables used in the replication of the study are given in the sheet named 'codes'
Outcomes	We assumed codes for Hepatocellular carcinoma, Kaposi sarcoma, T-cell leukemia, B and T cell lymphoma, Penile, anal, oropharyngeal and nasopharyngeal cancer were based on: https://clinicalcodes.rss.mhs.man.ac.uk/medcodes/article/2/codelist/cancer/
	We also assumed codes for non-Hodgkin's lymphoma, Cervical cancer, Vaginal cancer, Vulvar cancer were based on: https://diagnprognres.biomedcentral.com/articles/10.1186/s41512-017-0019-9
Inclusion/Exclusion	We assumed codes to define Gestational diabetes was defined based on: https://clinicalcodes.rss.mhs.man.ac.uk/medcodes/article/52/codelist/res42-type2-diabetes-read/
	We assumed codes to define HBV or HCV was defined based on codes from paper "Cancer Risk in HBV Patients With Statin and Metformin Use A Population-Based Cohort Study: Chang-I Chen et al"
	We assumed enrollment was measured using the variables 'Current registration period'
	We assumed codes to define Polycystic ovary syndrome was defined based on codes from paper "Diagnosis and management of polycystic ovary syndrome in the UK (2004–2014): a retrospective cohort study: Tao Ding et al"
	We assumed codes to define HIV was based on: https://clinicalcodes.rss.mhs.man.ac.uk/medcodes/article/27/codelist/res27-aids/
	We assumed codes to define Type 2 diabetes was based on: https://clinicalcodes.rss.mhs.man.ac.uk/medcodes/article/56/codelist/res56-type-2-diabetes/
	We assumed Diagnosis of viral associated cancer was defined based on: For Hepatocellular carcinoma, Kaposi sarcoma, T-cell leukemia, B and T cell lymphoma, penile, anal, oropharyngeal and nasopharyngeal cancer from: https://clinicalcodes.rss.mhs.man.ac.uk/medcodes/article/2/codelist/cancer/ For Non-Hodgkin's lymphoma, cervical cancer, vaginal cancer, vulvar cancer from: https://diagnprognres.biom…
Covariates	We assumed codes to define Alcohol related disorder were based on: https://clinicalcodes.rss.mhs.man.ac.uk/medcodes/article/41/codelist/res41-alcohol/
	We assumed codes to define Any cancer (other than non-melanoma skin cancer) were based on paper: "Adaptation and validation of the Charlson Index for Read/OXMIS coded databases: Nada F Khan NF et al" and https://clinicalcodes.rss.mhs.man.ac.uk/medcodes/article/27/
	We assumed codes to define Acute or chronic liver failure (including cirrhosis of the liver and alcohol hepatitis) were based on: https://clinicalcodes.rss.mhs.man.ac.uk/medcodes/article/32/codelist/res32-340-res32-clinically-significant-alcohol-misuse/
	We assumed codes to define Hysterectomy were based on paper "The reporting and diagnosis of uterine fibroids in the UK: an observational study: Elisa Martin-Merino et al"
	We assumed Immunosuppressive drugs were defined based on the "list in the British National Formulary chapter 8.2 - Drugs affecting the immune response"
COHORT CREATION
ANALYSIS

## Sheet: Attrition table
Patients >40 years old who initiated non-insulin antidiabetic drugs between January 1, 1988 and March 31, 2015 from CPRD database
Cohort (all patients at first ever exposure to non-insulin antidiabetic)
	Less Excluded Patients	Remaining Patients
All patients in our database		17756119
Patients who received non-insulin anti-diabetic drugs [assessed between January 1, 1988 and March 31, 2015 ] Date of non-insulin anti-diabetic drug is cohort entry date (CED)	-17289951	466168
Excluded due to insufficient enrollment [assessed between 365 days prior to and on CED]	-146051	320117
Excluded due to prior use of non-insulin antidiabetic drugs [assessed anytime prior to CED]	-1060	319057
Excluded based on Age younger than 40 years on CED	-31731	287326
Excluded based Use of insulin [assessed from on the start of all available data (Nov 21st 1987) to 1 day prior to the cohort entry event date]	-7997	279329
Excluded based on Occurrence of gestational diabetes [assessed between 365 days prior to and 1 day prior to CED]	-178	279151
Excluded based on Occurrence of polycystic ovary syndrome [assessed from on the start of all available data (Nov 21st 1987) to 1 day prior to the cohort entry event date]	-319	278832
Excluded based on Occurrence of acute or chronic liver failure (including cirrhosis of the liver and alcohol hepatitis) [assessed from on the start of all available data (Nov 21st 1987) to 1 day prior to the cohort entry event date]	-959	277873
Excluded based on History of hysterectomy [assessed from on the start of all available data (Nov 21st 1987) to 1 day prior to the cohort entry event date]	-24333	253540
Excluded based on Occurrence of any cancer (other than non-melanoma skin cancer) [assessed from on the start of all available data (Nov 21st 1987) to 1 day prior to the cohort entry event date]	-14915	238625
Excluded based on insufficient enrollment [measured on CED to 365 days after CED]	-5685	232940
Excluded because patient qualified in >1 exposure category	-7267	225673
Final cohort		225673

## Sheet: Cohort as text
COHORT CREATION Cohort (all patients at first ever exposure to non-insulin antidiabetic) Cohort Entry Entry date: Between Jan 01, 1988 and Mar 31, 2015. If a patient has multiple possible qualifying cohort entry events, the patient enters the cohort on the first-occurring qualifying event before exclusions are applied. Enrollment Measure: Current Registration Period Prior Enrollment: 365 days Coh…

## Sheet: Analysis as text
Statistical Analysis Unexposed Primary Analysis Baseline covariate assessment The default assessment period for the above was the period beginning on the start of all available data, and ending one day prior to the cohort entry date. Study Outcomes The following study outcomes were defined: Diagnosis of viral associated cancer measured over the time period beginning on the start of the follow-up …

## Sheet: Table 1
	ORIGINAL STUDY				REPLICATED STUDY
		Metformin Use at cohort entry				Metformin Use at cohort entry
Characteristic	Entire cohort N, %	Use of metformin %	No metformin %		Entire cohort N, %	Use of metformin %	No metformin %
Total	137754	108,258 (78.6%)	29,496 (21.4%)		225673	151000	74673
Age, years (mean, SD)	62.9 (11.8)	61.9 (11.5)	66.4 (12.2)		63.3 (11.96)	61.62 (11.59)	66.72 (11.98)
Male, n (%)	87,099 (63.2%)	68,752 (63.5%)	18,347 (62.2%)		136,393 (60.4%)	92,066 (61.0%)	44,327 (59.4%)
Excessive alcohol use, n (%)	14,972 (10.9%)	12,656 (11.7%)	2,316 (7.9%)		78 (0.0%)	63 (0.0%)	15 (0.0%)
Smoking status, n (%)
Current	23,738 (17.2%)	18,493 (17.1%)	5,245 (17.8%)		66,773 (29.6%)	50,565 (33.5%)	16,208 (21.7%)
Past	46,385 (33.7%)	38,763 (35.8%)	7,622 (25.8%)		43,854 (19.4%)	33,848 (22.4%)	10,006 (13.4%)
Never	62,168 (45.1%)	48,727 (45.0%)	13,441 (45.6%)		82,779 (36.7%)	56,980 (37.7%)	25,799 (34.5%)
Unknown	5,463 (4.0%)	2,275 (2.1%)	3,188 (10.8%)		32,267 (14.3%)	9,607 (6.4%)	22,660 (30.3%)
Body mass index, n (%)
<25 kg/m2	16,170 (11.7%)	8,554 (7.9%)	7,616 (25.8%)		6,400 (2.8%)	3,184 (2.1%)	3,216 (4.3%)
25-30 kg/m2	42,914 (31.2%)	32,595 (30.1%)	10,319 (35.0%)		17,122 (7.6%)	13,446 (8.9%)	3,676 (4.9%)
>= 30.0	69,553 (50.5%)	62,553 (57.8%)	7,000 (23.7%)		29,053 (12.9%)	26,906 (17.8%)	2,147 (2.9%)
Unknown	9,117 (6.6%)	4,556 (4.2%)	4,561 (15.5%)		173,098 (76.7%)	107,464 (71.2%)	65,634 (87.9%)
Hemoglobin A1c, n (%)
<= 7.0%	16,946 (12.3%)	14,704 (13.6%)	2,242 (7.6%)		21,950 (9.7%)	19,537 (12.9%)	2,413 (3.2%)
7.1-8.0%	30,390 (22.1%)	26,844 (24.8%)	3,546 (12.0%)		27,899 (12.4%)	24,654 (16.3%)	3,245 (4.3%)
>8.0%	49,768 (36.1%)	41,160 (38.0%)	8,608 (29.2%)		46,014 (20.4%)	38,220 (25.3%)	7,794 (10.4%)
Unknown	40,650 (29.5%)	25,550 (23.6%)	15,100 (51.2%)		129,810 (57.5%)	68,589 (45.4%)	61,221 (82.0%)
Duration of diabetes (mean, SD)	1.5 (2.9)	1.5 (2.8)	1.6 (3.4)		1.53 (3.88)	1.5 (3.4)	1.6 (4.7)
History of vaccinations, n (%)	367 (0.3%)	309 (0.3%)	58 (0.2%)		4,118 (1.8%)	3,617 (2.4%)	501 (0.7%)
Diagnosis of HBV or HCV, n (%)	2,076 (1.5%)	1,874 (1.7%)	202 (0.7%)		291 (0.1%)	223 (0.1%)	68 (0.1%)
HIV, n (%)	40 (0.0%)	33 (0.0%)	7 (0.0%)		31 (0.0%)	21 (0.0%)	10 (0.0%)
Use of immunosuppressive, n (%)	5,042 (3.7%)	3,739 (3.5%)	1,303 (4.4%)		2,095 (0.9%)	1,396 (0.9%)	699 (0.9%)

## Sheet: Outcomes
Table 2. Crude and adjusted HRs for the association between the use of metformin and the risk of viral associated cancers
ORIGINAL STUDY
Exposure	Events	Person-years	IR per 1,000 PYS	Crude HR	Adjusted HR (95% CI)
Non-use of metformin	47	97968	0.5	1.00 [Reference]	1.00 [Reference]
Metformin use	377	661842	0.6	1.09 (0.80–1.48)	0.93 (0.65–1.32)
REPLICATED STUDY
Exposure	Events	Person-years	IR per 1,000 PYS	Crude HR	Adjusted HR (95% CI)
Non-use of metformin	12	24037.3	0.499225	1.00 [Reference]	1.00 [Reference]
Metformin use	73	159790	0.45685	0.94 (0.51, 1.74)	1.17 (0.59, 2.31)

## Sheet: Codes
Alcohol related disorders
This event measure was defined as occurring when any of the following criteria were met:
	The occurrence of Clinical with the following attributes:
	READ Code is any of: { “136W.00”, “9k1..00”, “9k12.00”, “J612.00”, “G852300”, “J617.00”, “J611.00”, “J617000”, “1366.00”, “136Q.00”, “136T.00”, “1462.00”, “1B1c.00”, “66e0.00”, “7P22100”, “8BA8.00”, “8CAv.00”, “8G32.00”, “8H35.00”, “8HkG.00”, “8IAF.00”, “8IAJ.00”, “8IAt.00”, “9k1B.00”, “9NN2.00”, “C150500”, “E01..00”, “E010.00”, “E011000”, “E011100”, “E011200”, “E011z00”, “E012.00”, “E012.11”, “E…
	136W.00 - Alcohol misuse
	9k1..00 - Alcohol misuse - enhanced services administration
	9k12.00 - Alcohol misuse - enhanced service completed
	J612.00 - Alcoholic cirrhosis of liver
	G852300 - Oesophageal varices in alcoholic cirrhosis of the liver
	J617.00 - Alcoholic hepatitis
	J611.00 - Acute alcoholic hepatitis
	J617000 - Chronic alcoholic hepatitis
	1366.00 - Very heavy drinker - >9u/day
	136Q.00 - Very heavy drinker
	136T.00 - Harmful alcohol use
	1462.00 - H/O: alcoholism
	1B1c.00 - Alcohol induced hallucinations
	66e0.00 - Alcohol abuse monitoring
	7P22100 - Delivery of rehabilitation for alcohol addiction
	8BA8.00 - Alcohol detoxification
	8CAv.00 - Advised to contact primary care alcohol worker
	8G32.00 - Aversion therapy - alcoholism
	8H35.00 - Admitted to alcohol detoxification centre
	8HkG.00 - Referral to specialist alcohol treatment service
	8IAF.00 - Brief intervention for excessive alcohol consumptn declined
	8IAJ.00 - Declined referral to specialist alcohol treatment service
	8IAt.00 - Extended interven for excessive alcohol consumption declined
	9k1B.00 - Extended intervention for excessive alcohol consumptn complt
	9NN2.00 - Under care of community alcohol team
	C150500 - Alcohol-induced pseudo-Cushing's syndrome
	E01..00 - Alcoholic psychoses
	E010.00 - Alcohol withdrawal delirium
	E011000 - Korsakov's alcoholic psychosis
	E011100 - Korsakov's alcoholic psychosis with peripheral neuritis
	E011200 - Wernicke-Korsakov syndrome
	E011z00 - Alcohol amnestic syndrome NOS
	E012.00 - Other alcoholic dementia
	E012.11 - Alcoholic dementia NOS
	E012000 - Chronic alcoholic brain syndrome
	E013.00 - Alcohol withdrawal hallucinosis
	E014.00 - Pathological alcohol intoxication
	E015.00 - Alcoholic paranoia
	E01y.00 - Other alcoholic psychosis
	E01y000 - Alcohol withdrawal syndrome
	E01yz00 - Other alcoholic psychosis NOS
	E01z.00 - Alcoholic psychosis NOS
	E23..00 - Alcohol dependence syndrome
	E23..11 - Alcoholism
	E230.00 - Acute alcoholic intoxication in alcoholism
	E230.11 - Alcohol dependence with acute alcoholic intoxication
	E230000 - Acute alcoholic intoxication, unspecified, in alcoholism
	E230100 - Continuous acute alcoholic intoxication in alcoholism
	E230200 - Episodic acute alcoholic intoxication in alcoholism
	E230300 - Acute alcoholic intoxication in remission, in alcoholism
	E230z00 - Acute alcoholic intoxication in alcoholism NOS
	E231.00 - Chronic alcoholism
	E231000 - Unspecified chronic alcoholism
	E231100 - Continuous chronic alcoholism
	E231200 - Episodic chronic alcoholism
	E231300 - Chronic alcoholism in remission
	E231z00 - Chronic alcoholism NOS
	E23z.00 - Alcohol dependence syndrome NOS
	E250300 - Nondependent alcohol abuse in remission
	Eu10.00 - Mental and behavioural disorders due to use of alcohol
	Eu10100 - Mental and behav dis due to use of alcohol: harmful use
	Eu10200 - Mental and behav dis due to use alcohol: dependence syndr
	Eu10211 - Alcohol addiction
	Eu10212 - Chronic alcoholism
	Eu10300 - Mental and behav dis due to use alcohol: withdrawal state
	Eu10400 - Men & behav dis due alcohl: withdrawl state with delirium
	Eu10411 - Delirium tremens, alcohol induced
	Eu10500 - Mental & behav dis due to use alcohol: psychotic disorder
	Eu10511 - Alcoholic hallucinosis
	Eu10512 - Alcoholic jealousy
	Eu10513 - Alcoholic paranoia
	Eu10514 - Alcoholic psychosis NOS
	Eu10600 - Mental and behav dis due to use alcohol: amnesic syndrome
	Eu10611 - Korsakov's psychosis, alcohol induced
	Eu10700 - Men & behav dis due alcoh: resid & late-onset psychot dis
	Eu10711 - Alcoholic dementia NOS
	Eu10712 - Chronic alcoholic brain syndrome
	Eu10800 - Alcohol withdrawal-induced seizure
	Eu10y00 - Men & behav dis due to use alcohol: oth men & behav dis
	Eu10z00 - Ment & behav dis due use alcohol: unsp ment & behav dis
	F11x000 - Cerebral degeneration due to alcoholism
	F11x011 - Alcoholic encephalopathy
	F144000 - Cerebellar ataxia due to alcoholism
	F25B.00 - Alcohol-induced epilepsy
	F375.00 - Alcoholic polyneuropathy
	F394100 - Alcoholic myopathy
	G555.00 - Alcoholic cardiomyopathy
	J610.00 - Alcoholic fatty liver
	J612000 - Alcoholic fibrosis and sclerosis of liver
	J613.00 - Alcoholic liver damage unspecified
	J613000 - Alcoholic hepatic failure
	J671000 - Alcohol-induced chronic pancreatitis
	SLH3.00 - Alcohol deterrent poisoning
	SM00100 - Denatured alcohol causing toxic effect
	U60H300 - Alcohol deterrents caus adverse effects in therapeut use
	U60H311 - Adverse reaction to alcohol deterrents
	Z191.00 - Alcohol detoxification
	Z191100 - Alcohol withdrawal regime
	Z191211 - Alcohol reduction programme
	ZR1E.11 - ADS - Alcohol dependence scale
	ZV11300 - Personal history of alcoholism
BMI
This event measure was defined as occurring when any of the following criteria were met:
	The occurrence of Clinical with the following attributes:
	*Entity 013 - Weight - BMI * has any value
BMI categories
This measure categorizes BMI measured value into the following categories:
	< 25: Up to 25.0 (exclusive). This is the referent category.
	25 - 29: From 25.0 (inclusive) to 30.0 (exclusive).
	>= 30: From 30.0 (inclusive) to (any).
BMI measured value
This measure combines the values from the following attributes:
	Entity 013 - Weight - BMI of Clinical in BMI**
If multiple events exist on a single day, the value is measured as minimum value.
Current smoker
This event measure was defined as occurring when any of the following criteria were met:
	The occurrence of Clinical with the following attributes:
	Entity 004 - Smoking - Status is any of:
	1 - Yes
Diagnosis of acute or chronic liver failure (including cirrhosis of the liver and alcohol hepatitis)
This event measure was defined as occurring when any of the following criteria were met:
	The occurrence of Clinical with the following attributes:
	READ Code is any of: { “J612.00”, “G852300”, “J617.00”, “J611.00”, “J617000”, “J613000”, “J61..00”, “J615z13”, “C310400”, “J635600” }
	J612.00 - Alcoholic cirrhosis of liver
	G852300 - Oesophageal varices in alcoholic cirrhosis of the liver
	J617.00 - Alcoholic hepatitis
	J611.00 - Acute alcoholic hepatitis
	J617000 - Chronic alcoholic hepatitis
	J613000 - Alcoholic hepatic failure
	J61..00 - Cirrhosis and chronic liver disease
	J615z13 - Cirrhosis of liver NOS
	C310400 - Glycogenosis with hepatic cirrhosis
	J635600 - Toxic liver disease with fibrosis and cirrhosis of liver
Diagnosis of any cancer (other than non-melanoma skin cancer)
This event measure was defined as occurring when any of the following criteria were met:
	The occurrence of Clinical with the following attributes:
	READ Code is any of: { “B….00”, “B….11”, “B0…00”, “B0…11”, “B00..00”, “B00..11”, “B000.00”, “B000000”, “B000100”, “B000z00”, “B001.00”, “B001000”, “B001100”, “B001z00”, “B002.00”, “B002000”, “B002100”, “B002200”, “B002300”, “B002z00”, “B003.00”, “B003000”, “B003100”, “B003200”, “B003300”, “B003z00”, “B004.00”, “B004000”, “B004200”, “B004300”, “B005.00”, “B006.00”, “B007.00”, “B00z000”, “B00z100”,…
	B….00 - Neoplasms
	B….11 - Cancers
	B0…00 - Malignant neoplasm of lip, oral cavity and pharynx
	B0…11 - Carcinoma of lip, oral cavity and pharynx
	B00..00 - Malignant neoplasm of lip
	B00..11 - Carcinoma of lip
	B000.00 - Malignant neoplasm of upper lip, vermilion border
	B000000 - Malignant neoplasm of upper lip, external
	B000100 - Malignant neoplasm of upper lip, lipstick area
	B000z00 - Malignant neoplasm of upper lip, vermilion border NOS
	B001.00 - Malignant neoplasm of lower lip, vermilion border
	B001000 - Malignant neoplasm of lower lip, external
	B001100 - Malignant neoplasm of lower lip, lipstick area
	B001z00 - Malignant neoplasm of lower lip, vermilion border NOS
	B002.00 - Malignant neoplasm of upper lip, inner aspect
	B002000 - Malignant neoplasm of upper lip, buccal aspect
	B002100 - Malignant neoplasm of upper lip, frenulum
	B002200 - Malignant neoplasm of upper lip, mucosa
	B002300 - Malignant neoplasm of upper lip, oral aspect
	B002z00 - Malignant neoplasm of upper lip, inner aspect NOS
	B003.00 - Malignant neoplasm of lower lip, inner aspect
	B003000 - Malignant neoplasm of lower lip, buccal aspect
	B003100 - Malignant neoplasm of lower lip, frenulum
	B003200 - Malignant neoplasm of lower lip, mucosa
	B003300 - Malignant neoplasm of lower lip, oral aspect
	B003z00 - Malignant neoplasm of lower lip, inner aspect NOS
	B004.00 - Malignant neoplasm of lip unspecified, inner aspect
	B004000 - Malignant neoplasm of lip unspecified, buccal aspect
	B004200 - Malignant neoplasm of lip unspecified, mucosa
	B004300 - Malignant neoplasm of lip, oral aspect
	B005.00 - Malignant neoplasm of commissure of lip
	B006.00 - Malignant neoplasm of overlapping lesion of lip
	B007.00 - Malignant neoplasm of lip, unspecified
	B00z000 - Malignant neoplasm of lip, unspecified, external
	B00z100 - Malignant neoplasm of lip, unspecified, lipstick area
	B00zz00 - Malignant neoplasm of lip, vermilion border NOS
	B01..00 - Malignant neoplasm of tongue
	B010.00 - Malignant neoplasm of base of tongue
	B010.11 - Malignant neoplasm of posterior third of tongue
	B010000 - Malignant neoplasm of base of tongue dorsal surface
	B010z00 - Malignant neoplasm of fixed part of tongue NOS
	B011.00 - Malignant neoplasm of dorsal surface of tongue
	B011100 - Malignant neoplasm of midline of tongue
	B011z00 - Malignant neoplasm of dorsum of tongue NOS
	B012.00 - Malignant neoplasm of tongue, tip and lateral border
	B013.00 - Malignant neoplasm of ventral surface of tongue
	B013000 - Malignant neoplasm of anterior 2/3 of tongue ventral surface
	B013100 - Malignant neoplasm of frenulum linguae
	B013z00 - Malignant neoplasm of ventral tongue surface NOS
	B014.00 - Malignant neoplasm of anterior 2/3 of tongue unspecified
	B015.00 - Malignant neoplasm of tongue, junctional zone
	B016.00 - Malignant neoplasm of lingual tonsil
	B017.00 - Malignant overlapping lesion of tongue
	B01y.00 - Malignant neoplasm of other sites of tongue
	B01z.00 - Malignant neoplasm of tongue NOS
	B02..00 - Malignant neoplasm of major salivary glands
	B020.00 - Malignant neoplasm of parotid gland
	B021.00 - Malignant neoplasm of submandibular gland
	B022.00 - Malignant neoplasm of sublingual gland
	B02y.00 - Malignant neoplasm of other major salivary glands
	B02z.00 - Malignant neoplasm of major salivary gland NOS
	B03..00 - Malignant neoplasm of gum
	B030.00 - Malignant neoplasm of upper gum
	B031.00 - Malignant neoplasm of lower gum
	B03y.00 - Malignant neoplasm of other sites of gum
	B03z.00 - Malignant neoplasm of gum NOS
	B04..00 - Malignant neoplasm of floor of mouth
	B040.00 - Malignant neoplasm of anterior portion of floor of mouth
	B041.00 - Malignant neoplasm of lateral portion of floor of mouth
	B042.00 - Malignant neoplasm, overlapping lesion of floor of mouth
	B04y.00 - Malignant neoplasm of other sites of floor of mouth
	B04z.00 - Malignant neoplasm of floor of mouth NOS
	B05..00 - Malignant neoplasm of other and unspecified parts of mouth
	B050.00 - Malignant neoplasm of cheek mucosa
	B050.11 - Malignant neoplasm of buccal mucosa
	B051.00 - Malignant neoplasm of vestibule of mouth
	B051000 - Malignant neoplasm of upper buccal sulcus
	B051100 - Malignant neoplasm of lower buccal sulcus
	B052.00 - Malignant neoplasm of hard palate
	B053.00 - Malignant neoplasm of soft palate
	B054.00 - Malignant neoplasm of uvula
	B055.00 - Malignant neoplasm of palate unspecified
	B055000 - Malignant neoplasm of junction of hard and soft palate
	B055100 - Malignant neoplasm of roof of mouth
	B055z00 - Malignant neoplasm of palate NOS
	B056.00 - Malignant neoplasm of retromolar area
	B057.00 - Overlapping lesion of other and unspecified parts of mouth
	B05y.00 - Malignant neoplasm of other specified mouth parts
	B05z.00 - Malignant neoplasm of mouth NOS
	B05z000 - Kaposi's sarcoma of palate
	B06..00 - Malignant neoplasm of oropharynx
	B060.00 - Malignant neoplasm of tonsil
	B060000 - Malignant neoplasm of faucial tonsil
	B060100 - Malignant neoplasm of palatine tonsil
	B060200 - Malignant neoplasm of overlapping lesion of tonsil
	B060z00 - Malignant neoplasm tonsil NOS
	B061.00 - Malignant neoplasm of tonsillar fossa
	B062.00 - Malignant neoplasm of tonsillar pillar
	B062000 - Malignant neoplasm of faucial pillar
	B062100 - Malignant neoplasm of glossopalatine fold
	B062200 - Malignant neoplasm of palatoglossal arch
	B062300 - Malignant neoplasm of palatopharyngeal arch
	B062z00 - Malignant neoplasm of tonsillar fossa NOS
	B063.00 - Malignant neoplasm of vallecula
	B064.00 - Malignant neoplasm of anterior epiglottis
	B064000 - Malignant neoplasm of epiglottis, free border
	B064100 - Malignant neoplasm of glossoepiglottic fold
	B064z00 - Malignant neoplasm of anterior epiglottis NOS
	B065.00 - Malignant neoplasm of junctional region of epiglottis
	B066.00 - Malignant neoplasm of lateral wall of oropharynx
	B067.00 - Malignant neoplasm of posterior wall of oropharynx
	B06y.00 - Malignant neoplasm of oropharynx, other specified sites
	B06yz00 - Malignant neoplasm of other specified site of oropharynx NOS
	B06z.00 - Malignant neoplasm of oropharynx NOS
	B07..00 - Malignant neoplasm of nasopharynx
	B070.00 - Malignant neoplasm of roof of nasopharynx
	B071.00 - Malignant neoplasm of posterior wall of nasopharynx
	B071000 - Malignant neoplasm of adenoid
	B071100 - Malignant neoplasm of pharyngeal tonsil
	B071z00 - Malignant neoplasm of posterior wall of nasopharynx NOS
	B072.00 - Malignant neoplasm of lateral wall of nasopharynx
	B072000 - Malignant neoplasm of pharyngeal recess
	B072z00 - Malignant neoplasm of lateral wall of nasopharynx NOS
	B073.00 - Malignant neoplasm of anterior wall of nasopharynx
	B073100 - Malignant neoplasm of nasopharyngeal soft palate surface
	B073200 - Malignant neoplasm posterior margin nasal septum and choanae
	B073z00 - Malignant neoplasm of anterior wall of nasopharynx NOS
	B074.00 - Malignant neoplasm, overlapping lesion of nasopharynx
	B07y.00 - Malignant neoplasm of other specified site of nasopharynx
	B07z.00 - Malignant neoplasm of nasopharynx NOS
	B08..00 - Malignant neoplasm of hypopharynx
	B080.00 - Malignant neoplasm of postcricoid region
	B081.00 - Malignant neoplasm of pyriform sinus
	B082.00 - Malignant neoplasm aryepiglottic fold, hypopharyngeal aspect
	B083.00 - Malignant neoplasm of posterior pharynx
	B08y.00 - Malignant neoplasm of other specified hypopharyngeal site
	B08z.00 - Malignant neoplasm of hypopharynx NOS
	B0z..00 - Malig neop other/ill-defined sites lip, oral cavity, pharynx
	B0z0.00 - Malignant neoplasm of pharynx unspecified
	B0z1.00 - Malignant neoplasm of Waldeyer's ring
	B0z2.00 - Malignant neoplasm of laryngopharynx
	B0zy.00 - Malignant neoplasm of other sites lip, oral cavity, pharynx
	B0zz.00 - Malignant neoplasm of lip, oral cavity and pharynx NOS
	B1…00 - Malignant neoplasm of digestive organs and peritoneum
	B1…11 - Carcinoma of digestive organs and peritoneum
	B10..00 - Malignant neoplasm of oesophagus
	B100.00 - Malignant neoplasm of cervical oesophagus
	B101.00 - Malignant neoplasm of thoracic oesophagus
	B102.00 - Malignant neoplasm of abdominal oesophagus
	B103.00 - Malignant neoplasm of upper third of oesophagus
	B104.00 - Malignant neoplasm of middle third of oesophagus
	B105.00 - Malignant neoplasm of lower third of oesophagus
	B106.00 - Malignant neoplasm, overlapping lesion of oesophagus
	B10y.00 - Malignant neoplasm of other specified part of oesophagus
	B10z.00 - Malignant neoplasm of oesophagus NOS
	B10z.11 - Oesophageal cancer
	B11..00 - Malignant neoplasm of stomach
	B11..11 - Gastric neoplasm
	B110.00 - Malignant neoplasm of cardia of stomach
	B110000 - Malignant neoplasm of cardiac orifice of stomach
	B110100 - Malignant neoplasm of cardio-oesophageal junction of stomach
	B110111 - Malignant neoplasm of gastro-oesophageal junction
	B110z00 - Malignant neoplasm of cardia of stomach NOS
	B111.00 - Malignant neoplasm of pylorus of stomach
	B111000 - Malignant neoplasm of prepylorus of stomach
	B111100 - Malignant neoplasm of pyloric canal of stomach
	B111z00 - Malignant neoplasm of pylorus of stomach NOS
	B112.00 - Malignant neoplasm of pyloric antrum of stomach
	B113.00 - Malignant neoplasm of fundus of stomach
	B114.00 - Malignant neoplasm of body of stomach
	B115.00 - Malignant neoplasm of lesser curve of stomach unspecified
	B116.00 - Malignant neoplasm of greater curve of stomach unspecified
	B117.00 - Malignant neoplasm, overlapping lesion of stomach
	B11y.00 - Malignant neoplasm of other specified site of stomach
	B11y000 - Malignant neoplasm of anterior wall of stomach NEC
	B11y100 - Malignant neoplasm of posterior wall of stomach NEC
	B11yz00 - Malignant neoplasm of other specified site of stomach NOS
	B11z.00 - Malignant neoplasm of stomach NOS
	B12..00 - Malignant neoplasm of small intestine and duodenum
	B120.00 - Malignant neoplasm of duodenum
	B121.00 - Malignant neoplasm of jejunum
	B122.00 - Malignant neoplasm of ileum
	B123.00 - Malignant neoplasm of Meckel's diverticulum
	B124.00 - Malignant neoplasm, overlapping lesion of small intestine
	B12y.00 - Malignant neoplasm of other specified site small intestine
	B12z.00 - Malignant neoplasm of small intestine NOS
	B13..00 - Malignant neoplasm of colon
	B130.00 - Malignant neoplasm of hepatic flexure of colon
	B131.00 - Malignant neoplasm of transverse colon
	B132.00 - Malignant neoplasm of descending colon
	B133.00 - Malignant neoplasm of sigmoid colon
	B134.00 - Malignant neoplasm of caecum
	B134.11 - Carcinoma of caecum
	B135.00 - Malignant neoplasm of appendix
	B136.00 - Malignant neoplasm of ascending colon
	B137.00 - Malignant neoplasm of splenic flexure of colon
	B138.00 - Malignant neoplasm, overlapping lesion of colon
	B13y.00 - Malignant neoplasm of other specified sites of colon
	B13z.00 - Malignant neoplasm of colon NOS
	B13z.11 - Colonic cancer
	B14..00 - Malignant neoplasm of rectum, rectosigmoid junction and anus
	B140.00 - Malignant neoplasm of rectosigmoid junction
	B141.00 - Malignant neoplasm of rectum
	B141.11 - Carcinoma of rectum
	B141.12 - Rectal carcinoma
	B142.00 - Malignant neoplasm of anal canal
	B142.11 - Anal carcinoma
	B142000 - Malignant neoplasm of cloacogenic zone
	B143.00 - Malignant neoplasm of anus unspecified
	B14y.00 - Malig neop other site rectum, rectosigmoid junction and anus
	B14z.00 - Malignant neoplasm rectum,rectosigmoid junction and anus NOS
	B15..00 - Malignant neoplasm of liver and intrahepatic bile ducts
	B150.00 - Primary malignant neoplasm of liver
	B150000 - Primary carcinoma of liver
	B150100 - Hepatoblastoma of liver
	B150200 - Primary angiosarcoma of liver
	B150300 - Hepatocellular carcinoma
	B150z00 - Primary malignant neoplasm of liver NOS
	B151.00 - Malignant neoplasm of intrahepatic bile ducts
	B151000 - Malignant neoplasm of interlobular bile ducts
	B151100 - Malignant neoplasm of interlobular biliary canals
	B151200 - Malignant neoplasm of intrahepatic biliary passages
	B151400 - Malignant neoplasm of intrahepatic gall duct
	B151z00 - Malignant neoplasm of intrahepatic bile ducts NOS
	B152.00 - Malignant neoplasm of liver unspecified
	B15z.00 - Malignant neoplasm of liver and intrahepatic bile ducts NOS
	B16..00 - Malignant neoplasm gallbladder and extrahepatic bile ducts
	B160.00 - Malignant neoplasm of gallbladder
	B160.11 - Carcinoma gallbladder
	B161.00 - Malignant neoplasm of extrahepatic bile ducts
	B161000 - Malignant neoplasm of cystic duct
	B161100 - Malignant neoplasm of hepatic duct
	B161200 - Malignant neoplasm of common bile duct
	B161211 - Carcinoma common bile duct
	B161300 - Malignant neoplasm of sphincter of Oddi
	B161z00 - Malignant neoplasm of extrahepatic bile ducts NOS
	B162.00 - Malignant neoplasm of ampulla of Vater
	B163.00 - Malignant neoplasm, overlapping lesion of biliary tract
	B16y.00 - Malignant neoplasm other gallbladder/extrahepatic bile duct
	B16z.00 - Malignant neoplasm gallbladder/extrahepatic bile ducts NOS
	B17..00 - Malignant neoplasm of pancreas
	B170.00 - Malignant neoplasm of head of pancreas
	B171.00 - Malignant neoplasm of body of pancreas
	B172.00 - Malignant neoplasm of tail of pancreas
	B173.00 - Malignant neoplasm of pancreatic duct
	B174.00 - Malignant neoplasm of Islets of Langerhans
	B175.00 - Malignant neoplasm, overlapping lesion of pancreas
	B17y.00 - Malignant neoplasm of other specified sites of pancreas
	B17y000 - Malignant neoplasm of ectopic pancreatic tissue
	B17yz00 - Malignant neoplasm of specified site of pancreas NOS
	B17z.00 - Malignant neoplasm of pancreas NOS
	B18..00 - Malignant neoplasm of retroperitoneum and peritoneum
	B180.00 - Malignant neoplasm of retroperitoneum
	B180100 - Malignant neoplasm of perinephric tissue
	B180200 - Malignant neoplasm of retrocaecal tissue
	B180z00 - Malignant neoplasm of retroperitoneum NOS
	B181.00 - Mesothelioma of peritoneum
	B182.00 - Overlapping malign lesion of retroperitoneum and peritoneum
	B18y.00 - Malignant neoplasm of specified parts of peritoneum
	B18y100 - Malignant neoplasm of mesocaecum
	B18y200 - Malignant neoplasm of mesorectum
	B18y300 - Malignant neoplasm of omentum
	B18y400 - Malignant neoplasm of parietal peritoneum
	B18y500 - Malignant neoplasm of pelvic peritoneum
	B18y600 - Malignant neoplasm of the pouch of Douglas
	B18y700 - Malignant neoplasm of mesentery
	B18yz00 - Malignant neoplasm of specified parts of peritoneum NOS
	B18z.00 - Malignant neoplasm of retroperitoneum and peritoneum NOS
	B1z..00 - Malig neop oth/ill-defined sites digestive tract/peritoneum
	B1z0.00 - Malignant neoplasm of intestinal tract, part unspecified
	B1z0.11 - Cancer of bowel
	B1z1.00 - Malignant neoplasm of spleen NEC
	B1z1000 - Angiosarcoma of spleen
	B1z1100 - Fibrosarcoma of spleen
	B1z1z00 - Malignant neoplasm of spleen NOS
	B1z2.00 - Malignant neoplasm, overlapping lesion of digestive system
	B1zy.00 - Malignant neoplasm other spec digestive tract and peritoneum
	B1zz.00 - Malignant neoplasm of digestive tract and peritoneum NOS
	B2…00 - Malig neop of respiratory tract and intrathoracic organs
	B2…11 - Carcinoma of respiratory tract and intrathoracic organs
	B20..00 - Malig neop nasal cavities, middle ear and accessory sinuses
	B200.00 - Malignant neoplasm of nasal cavities
	B200000 - Malignant neoplasm of cartilage of nose
	B200100 - Malignant neoplasm of nasal conchae
	B200200 - Malignant neoplasm of septum of nose
	B200300 - Malignant neoplasm of vestibule of nose
	B200z00 - Malignant neoplasm of nasal cavities NOS
	B201.00 - Malig neop auditory tube, middle ear and mastoid air cells
	B201000 - Malignant neoplasm of auditory (Eustachian) tube
	B201100 - Malignant neoplasm of tympanic cavity
	B201200 - Malignant neoplasm of tympanic antrum
	B201300 - Malignant neoplasm of mastoid air cells
	B201z00 - Malig neop auditory tube, middle ear, mastoid air cells NOS
	B202.00 - Malignant neoplasm of maxillary sinus
	B203.00 - Malignant neoplasm of ethmoid sinus
	B204.00 - Malignant neoplasm of frontal sinus
	B205.00 - Malignant neoplasm of sphenoidal sinus
	B206.00 - Malignant neoplasm, overlapping lesion of accessory sinuses
	B20y.00 - Malig neop other site nasal cavity, middle ear and sinuses
	B20z.00 - Malignant neoplasm of accessory sinus NOS
	B21..00 - Malignant neoplasm of larynx
	B210.00 - Malignant neoplasm of glottis
	B211.00 - Malignant neoplasm of supraglottis
	B212.00 - Malignant neoplasm of subglottis
	B213.00 - Malignant neoplasm of laryngeal cartilage
	B213000 - Malignant neoplasm of arytenoid cartilage
	B213100 - Malignant neoplasm of cricoid cartilage
	B213200 - Malignant neoplasm of cuneiform cartilage
	B213300 - Malignant neoplasm of thyroid cartilage
	B213z00 - Malignant neoplasm of laryngeal cartilage NOS
	B214.00 - Malignant neoplasm, overlapping lesion of larynx
	B215.00 - Malignant neoplasm of epiglottis NOS
	B21y.00 - Malignant neoplasm of larynx, other specified site
	B21z.00 - Malignant neoplasm of larynx NOS
	B22..00 - Malignant neoplasm of trachea, bronchus and lung
	B220.00 - Malignant neoplasm of trachea
	B220100 - Malignant neoplasm of mucosa of trachea
	B220z00 - Malignant neoplasm of trachea NOS
	B221.00 - Malignant neoplasm of main bronchus
	B221000 - Malignant neoplasm of carina of bronchus
	B221100 - Malignant neoplasm of hilus of lung
	B221z00 - Malignant neoplasm of main bronchus NOS
	B222.00 - Malignant neoplasm of upper lobe, bronchus or lung
	B222.11 - Pancoast's syndrome
	B222000 - Malignant neoplasm of upper lobe bronchus
	B222100 - Malignant neoplasm of upper lobe of lung
	B222z00 - Malignant neoplasm of upper lobe, bronchus or lung NOS
	B223.00 - Malignant neoplasm of middle lobe, bronchus or lung
	B223000 - Malignant neoplasm of middle lobe bronchus
	B223100 - Malignant neoplasm of middle lobe of lung
	B223z00 - Malignant neoplasm of middle lobe, bronchus or lung NOS
	B224.00 - Malignant neoplasm of lower lobe, bronchus or lung
	B224000 - Malignant neoplasm of lower lobe bronchus
	B224100 - Malignant neoplasm of lower lobe of lung
	B224z00 - Malignant neoplasm of lower lobe, bronchus or lung NOS
	B225.00 - Malignant neoplasm of overlapping lesion of bronchus & lung
	B226.00 - Mesothelioma
	B22y.00 - Malignant neoplasm of other sites of bronchus or lung
	B22z.00 - Malignant neoplasm of bronchus or lung NOS
	B22z.11 - Lung cancer
	B23..00 - Malignant neoplasm of pleura
	B230.00 - Malignant neoplasm of parietal pleura
	B231.00 - Malignant neoplasm of visceral pleura
	B232.00 - Mesothelioma of pleura
	B23y.00 - Malignant neoplasm of other specified pleura
	B23z.00 - Malignant neoplasm of pleura NOS
	B24..00 - Malignant neoplasm of thymus, heart and mediastinum
	B240.00 - Malignant neoplasm of thymus
	B241.00 - Malignant neoplasm of heart
	B241000 - Malignant neoplasm of endocardium
	B241200 - Malignant neoplasm of myocardium
	B241300 - Malignant neoplasm of pericardium
	B241400 - Mesothelioma of pericardium
	B241z00 - Malignant neoplasm of heart NOS
	B242.00 - Malignant neoplasm of anterior mediastinum
	B243.00 - Malignant neoplasm of posterior mediastinum
	B24X.00 - Malignant neoplasm of mediastinum, part unspecified
	B24y.00 - Malig neop of other site of heart, thymus and mediastinum
	B24z.00 - Malignant neoplasm of heart, thymus and mediastinum NOS
	B25..00 - Malig neo, overlapping lesion of heart, mediastinum & pleura
	B26..00 - Malignant neoplasm, overlap lesion of resp & intrathor orgs
	B2z..00 - Malig neop other/ill-defined sites resp/intrathoracic organs
	B2z0.00 - Malig neop of upper respiratory tract, part unspecified
	B2zy.00 - Malignant neoplasm of other site of respiratory tract
	B2zz.00 - Malignant neoplasm of respiratory tract NOS
	B3…00 - Malig neop of bone, connective tissue, skin and breast
	B3…11 - Carcinoma of bone, connective tissue, skin and breast
	B3…12 - Sarcoma of bone and connective tissue
	B30..00 - Malignant neoplasm of bone and articular cartilage
	B30..11 - Chondroma
	B30..12 - Osteoma
	B300.00 - Malignant neoplasm of bones of skull and face
	B300000 - Malignant neoplasm of ethmoid bone
	B300100 - Malignant neoplasm of frontal bone
	B300200 - Malignant neoplasm of malar bone
	B300300 - Malignant neoplasm of nasal bone
	B300400 - Malignant neoplasm of occipital bone
	B300500 - Malignant neoplasm of orbital bone
	B300600 - Malignant neoplasm of parietal bone
	B300700 - Malignant neoplasm of sphenoid bone
	B300800 - Malignant neoplasm of temporal bone
	B300900 - Malignant neoplasm of zygomatic bone
	B300A00 - Malignant neoplasm of maxilla
	B300C00 - Malignant neoplasm of vomer
	B300z00 - Malignant neoplasm of bones of skull and face NOS
	B301.00 - Malignant neoplasm of mandible
	B302.00 - Malignant neoplasm of vertebral column
	B302000 - Malignant neoplasm of cervical vertebra
	B302100 - Malignant neoplasm of thoracic vertebra
	B302200 - Malignant neoplasm of lumbar vertebra
	B302z00 - Malignant neoplasm of vertebral column NOS
	B303.00 - Malignant neoplasm of ribs, sternum and clavicle
	B303000 - Malignant neoplasm of rib
	B303100 - Malignant neoplasm of sternum
	B303200 - Malignant neoplasm of clavicle
	B303300 - Malignant neoplasm of costal cartilage
	B303400 - Malignant neoplasm of costo-vertebral joint
	B303500 - Malignant neoplasm of xiphoid process
	B303z00 - Malignant neoplasm of rib, sternum and clavicle NOS
	B304.00 - Malignant neoplasm of scapula and long bones of upper arm
	B304000 - Malignant neoplasm of scapula
	B304100 - Malignant neoplasm of acromion
	B304200 - Malignant neoplasm of humerus
	B304300 - Malignant neoplasm of radius
	B304400 - Malignant neoplasm of ulna
	B304z00 - Malig neop of scapula and long bones of upper arm NOS
	B305.00 - Malignant neoplasm of hand bones
	B305.11 - Malignant neoplasm of carpal bones
	B305.12 - Malignant neoplasm of metacarpal bones
	B305000 - Malignant neoplasm of carpal bone - scaphoid
	B305100 - Malignant neoplasm of carpal bone - lunate
	B305800 - Malignant neoplasm of first metacarpal bone
	B305A00 - Malignant neoplasm of third metacarpal bone
	B305C00 - Malignant neoplasm of fifth metacarpal bone
	B305D00 - Malignant neoplasm of phalanges of hand
	B305z00 - Malignant neoplasm of hand bones NOS
	B306.00 - Malignant neoplasm of pelvic bones, sacrum and coccyx
	B306000 - Malignant neoplasm of ilium
	B306100 - Malignant neoplasm of ischium
	B306200 - Malignant neoplasm of pubis
	B306300 - Malignant neoplasm of sacral vertebra
	B306400 - Malignant neoplasm of coccygeal vertebra
	B306500 - Malignant sacral teratoma
	B306z00 - Malignant neoplasm of pelvis, sacrum or coccyx NOS
	B307.00 - Malignant neoplasm of long bones of leg
	B307000 - Malignant neoplasm of femur
	B307100 - Malignant neoplasm of fibula
	B307200 - Malignant neoplasm of tibia
	B307z00 - Malignant neoplasm of long bones of leg NOS
	B308.00 - Malignant neoplasm of short bones of leg
	B308000 - Malignant neoplasm of patella
	B308100 - Malignant neoplasm of talus
	B308200 - Malignant neoplasm of calcaneum
	B308300 - Malignant neoplasm of medial cuneiform
	B308800 - Malignant neoplasm of first metatarsal bone
	B308900 - Malignant neoplasm of second metatarsal bone
	B308D00 - Malignant neoplasm of phalanges of foot
	B308z00 - Malignant neoplasm of short bones of leg NOS
	B30W.00 - Malignant neoplasm/overlap lesion/bone+articulr cartilage
	B30X.00 - Malignant neoplasm/bones+articular cartilage/limb,unspfd
	B30z.00 - Malignant neoplasm of bone and articular cartilage NOS
	B30z000 - Osteosarcoma
	B31..00 - Malignant neoplasm of connective and other soft tissue
	B310.00 - Malig neop of connective and soft tissue head, face and neck
	B310000 - Malignant neoplasm of soft tissue of head
	B310100 - Malignant neoplasm of soft tissue of face
	B310200 - Malignant neoplasm of soft tissue of neck
	B310300 - Malignant neoplasm of cartilage of ear
	B310400 - Malignant neoplasm of tarsus of eyelid
	B310500 - Malignant neoplasm soft tissues of cervical spine
	B310z00 - Malig neop connective and soft tissue head, face, neck NOS
	B311.00 - Malig neop connective and soft tissue upper limb/shoulder
	B311000 - Malignant neoplasm of connective and soft tissue of shoulder
	B311100 - Malignant neoplasm of connective and soft tissue, upper arm
	B311200 - Malignant neoplasm of connective and soft tissue of fore-arm
	B311300 - Malignant neoplasm of connective and soft tissue of hand
	B311400 - Malignant neoplasm of connective and soft tissue of finger
	B311500 - Malignant neoplasm of connective and soft tissue of thumb
	B311z00 - Malig neop connective soft tissue upper limb/shoulder NOS
	B312.00 - Malig neop of connective and soft tissue of hip and leg
	B312000 - Malignant neoplasm of connective and soft tissue of hip
	B312100 - Malig neop of connective and soft tissue thigh and upper leg
	B312200 - Malig neop connective and soft tissue of popliteal space
	B312300 - Malig neop of connective and soft tissue of lower leg
	B312400 - Malignant neoplasm of connective and soft tissue of foot
	B312500 - Malignant neoplasm of connective and soft tissue of toe
	B312z00 - Malig neop connective and soft tissue hip and leg NOS
	B313.00 - Malignant neoplasm of connective and soft tissue of thorax
	B313000 - Malignant neoplasm of connective and soft tissue of axilla
	B313100 - Malignant neoplasm of diaphragm
	B313200 - Malignant neoplasm of great vessels
	B313300 - Malig neoplasm of connective and soft tissues of thor spine
	B313z00 - Malig neop of connective and soft tissue of thorax NOS
	B314.00 - Malignant neoplasm of connective and soft tissue of abdomen
	B314000 - Malig neop of connective and soft tissue of abdominal wall
	B314100 - Malig neoplasm of connective and soft tissues of lumb spine
	B314z00 - Malig neop of connective and soft tissue of abdomen NOS
	B315.00 - Malignant neoplasm of connective and soft tissue of pelvis
	B315000 - Malignant neoplasm of connective and soft tissue of buttock
	B315100 - Malig neop of connective and soft tissue of inguinal region
	B315200 - Malignant neoplasm of connective and soft tissue of perineum
	B315300 - Malig neopl of connective and soft tissue - sacrum or coccyx
	B315z00 - Malig neop of connective and soft tissue of pelvis NOS
	B316.00 - Malig neop of connective and soft tissue trunk unspecified
	B317.00 - Malignant neoplasm, overlap lesion connective & soft tissue
	B31y.00 - Malig neop connective and soft tissue other specified site
	B31z.00 - Malignant neoplasm of connective and soft tissue, site NOS
	B31z000 - Kaposi's sarcoma of soft tissue
	B32..00 - Malignant melanoma of skin
	B320.00 - Malignant melanoma of lip
	B321.00 - Malignant melanoma of eyelid including canthus
	B322.00 - Malignant melanoma of ear and external auricular canal
	B322000 - Malignant melanoma of auricle (ear)
	B322100 - Malignant melanoma of external auditory meatus
	B322z00 - Malignant melanoma of ear and external auricular canal NOS
	B323.00 - Malignant melanoma of other and unspecified parts of face
	B323000 - Malignant melanoma of external surface of cheek
	B323100 - Malignant melanoma of chin
	B323200 - Malignant melanoma of eyebrow
	B323300 - Malignant melanoma of forehead
	B323400 - Malignant melanoma of external surface of nose
	B323500 - Malignant melanoma of temple
	B323z00 - Malignant melanoma of face NOS
	B324.00 - Malignant melanoma of scalp and neck
	B324000 - Malignant melanoma of scalp
	B324100 - Malignant melanoma of neck
	B324z00 - Malignant melanoma of scalp and neck NOS
	B325.00 - Malignant melanoma of trunk (excluding scrotum)
	B325000 - Malignant melanoma of axilla
	B325100 - Malignant melanoma of breast
	B325200 - Malignant melanoma of buttock
	B325300 - Malignant melanoma of groin
	B325400 - Malignant melanoma of perianal skin
	B325500 - Malignant melanoma of perineum
	B325600 - Malignant melanoma of umbilicus
	B325700 - Malignant melanoma of back
	B325800 - Malignant melanoma of chest wall
	B325z00 - Malignant melanoma of trunk, excluding scrotum, NOS
	B326.00 - Malignant melanoma of upper limb and shoulder
	B326000 - Malignant melanoma of shoulder
	B326100 - Malignant melanoma of upper arm
	B326200 - Malignant melanoma of fore-arm
	B326300 - Malignant melanoma of hand
	B326400 - Malignant melanoma of finger
	B326500 - Malignant melanoma of thumb
	B326z00 - Malignant melanoma of upper limb or shoulder NOS
	B327.00 - Malignant melanoma of lower limb and hip
	B327000 - Malignant melanoma of hip
	B327100 - Malignant melanoma of thigh
	B327200 - Malignant melanoma of knee
	B327300 - Malignant melanoma of popliteal fossa area
	B327400 - Malignant melanoma of lower leg
	B327500 - Malignant melanoma of ankle
	B327600 - Malignant melanoma of heel
	B327700 - Malignant melanoma of foot
	B327800 - Malignant melanoma of toe
	B327900 - Malignant melanoma of great toe
	B327z00 - Malignant melanoma of lower limb or hip NOS
	B32y.00 - Malignant melanoma of other specified skin site
	B32y000 - Overlapping malignant melanoma of skin
	B32z.00 - Malignant melanoma of skin NOS
	B33..00 - Other malignant neoplasm of skin
	B33..12 - Epithelioma
	B33..14 - Malignant neoplasm of sebaceous gland
	B33..15 - Malignant neoplasm of sweat gland
	B330.00 - Malignant neoplasm of skin of lip
	B331.00 - Malignant neoplasm of eyelid including canthus
	B331000 - Malignant neoplasm of canthus
	B331100 - Malignant neoplasm of upper eyelid
	B331200 - Malignant neoplasm of lower eyelid
	B332.00 - Malignant neoplasm skin of ear and external auricular canal
	B332000 - Malignant neoplasm of skin of auricle (ear)
	B332100 - Malignant neoplasm of skin of external auditory meatus
	B332200 - Malignant neoplasm of pinna NEC
	B332z00 - Malig neop skin of ear and external auricular canal NOS
	B333.00 - Malignant neoplasm skin of other and unspecified parts face
	B333000 - Malignant neoplasm of skin of cheek, external
	B333100 - Malignant neoplasm of skin of chin
	B333200 - Malignant neoplasm of skin of eyebrow
	B333300 - Malignant neoplasm of skin of forehead
	B333400 - Malignant neoplasm of skin of nose (external)
	B333500 - Malignant neoplasm of skin of temple
	B333z00 - Malignant neoplasm skin other and unspec part of face NOS
	B334.00 - Malignant neoplasm of scalp and skin of neck
	B334000 - Malignant neoplasm of scalp
	B334100 - Malignant neoplasm of skin of neck
	B334z00 - Malignant neoplasm of scalp or skin of neck NOS
	B335.00 - Malignant neoplasm of skin of trunk, excluding scrotum
	B335000 - Malignant neoplasm of skin of axillary fold
	B335100 - Malignant neoplasm of skin of chest, excluding breast
	B335200 - Malignant neoplasm of skin of breast
	B335300 - Malignant neoplasm of skin of abdominal wall
	B335400 - Malignant neoplasm of skin of umbilicus
	B335500 - Malignant neoplasm of skin of groin
	B335600 - Malignant neoplasm of skin of perineum
	B335700 - Malignant neoplasm of skin of back
	B335800 - Malignant neoplasm of skin of buttock
	B335900 - Malignant neoplasm of perianal skin
	B335A00 - Malignant neoplasm of skin of scapular region
	B335z00 - Malignant neoplasm of skin of trunk, excluding scrotum, NOS
	B336.00 - Malignant neoplasm of skin of upper limb and shoulder
	B336000 - Malignant neoplasm of skin of shoulder
	B336100 - Malignant neoplasm of skin of upper arm
	B336200 - Malignant neoplasm of skin of fore-arm
	B336300 - Malignant neoplasm of skin of hand
	B336400 - Malignant neoplasm of skin of finger
	B336500 - Malignant neoplasm of skin of thumb
	B336z00 - Malignant neoplasm of skin of upper limb or shoulder NOS
	B337.00 - Malignant neoplasm of skin of lower limb and hip
	B337000 - Malignant neoplasm of skin of hip
	B337100 - Malignant neoplasm of skin of thigh
	B337200 - Malignant neoplasm of skin of knee
	B337300 - Malignant neoplasm of skin of popliteal fossa area
	B337400 - Malignant neoplasm of skin of lower leg
	B337500 - Malignant neoplasm of skin of ankle
	B337600 - Malignant neoplasm of skin of heel
	B337700 - Malignant neoplasm of skin of foot
	B337800 - Malignant neoplasm of skin of toe
	B337900 - Malignant neoplasm of skin of great toe
	B337z00 - Malignant neoplasm of skin of lower limb or hip NOS
	B339.00 - Dermatofibrosarcoma protuberans
	B33X.00 - Malignant neoplasm overlapping lesion of skin
	B33y.00 - Malignant neoplasm of other specified skin sites
	B33z.00 - Malignant neoplasm of skin NOS
	B33z000 - Kaposi's sarcoma of skin
	B34..00 - Malignant neoplasm of female breast
	B34..11 - Ca female breast
	B340.00 - Malignant neoplasm of nipple and areola of female breast
	B340000 - Malignant neoplasm of nipple of female breast
	B340100 - Malignant neoplasm of areola of female breast
	B340z00 - Malignant neoplasm of nipple or areola of female breast NOS
	B341.00 - Malignant neoplasm of central part of female breast
	B342.00 - Malignant neoplasm of upper-inner quadrant of female breast
	B343.00 - Malignant neoplasm of lower-inner quadrant of female breast
	B344.00 - Malignant neoplasm of upper-outer quadrant of female breast
	B345.00 - Malignant neoplasm of lower-outer quadrant of female breast
	B346.00 - Malignant neoplasm of axillary tail of female breast
	B347.00 - Malignant neoplasm, overlapping lesion of breast
	B34y.00 - Malignant neoplasm of other site of female breast
	B34y000 - Malignant neoplasm of ectopic site of female breast
	B34yz00 - Malignant neoplasm of other site of female breast NOS
	B34z.00 - Malignant neoplasm of female breast NOS
	B35..00 - Malignant neoplasm of male breast
	B350.00 - Malignant neoplasm of nipple and areola of male breast
	B350000 - Malignant neoplasm of nipple of male breast
	B350100 - Malignant neoplasm of areola of male breast
	B35z.00 - Malignant neoplasm of other site of male breast
	B35z000 - Malignant neoplasm of ectopic site of male breast
	B35zz00 - Malignant neoplasm of male breast NOS
	B3y..00 - Malig neop of bone, connective tissue, skin and breast OS
	B3z..00 - Malig neop of bone, connective tissue, skin and breast NOS
	B4…00 - Malignant neoplasm of genitourinary organ
	B4…11 - Carcinoma of genitourinary organ
	B40..00 - Malignant neoplasm of uterus, part unspecified
	B41..00 - Malignant neoplasm of cervix uteri
	B41..11 - Cervical carcinoma (uterus)
	B410.00 - Malignant neoplasm of endocervix
	B410000 - Malignant neoplasm of endocervical canal
	B410100 - Malignant neoplasm of endocervical gland
	B410z00 - Malignant neoplasm of endocervix NOS
	B411.00 - Malignant neoplasm of exocervix
	B412.00 - Malignant neoplasm, overlapping lesion of cervix uteri
	B41y.00 - Malignant neoplasm of other site of cervix
	B41y000 - Malignant neoplasm of cervical stump
	B41y100 - Malignant neoplasm of squamocolumnar junction of cervix
	B41yz00 - Malignant neoplasm of other site of cervix NOS
	B41z.00 - Malignant neoplasm of cervix uteri NOS
	B42..00 - Malignant neoplasm of placenta
	B420.00 - Choriocarcinoma
	B43..00 - Malignant neoplasm of body of uterus
	B430.00 - Malignant neoplasm of corpus uteri, excluding isthmus
	B430000 - Malignant neoplasm of cornu of corpus uteri
	B430100 - Malignant neoplasm of fundus of corpus uteri
	B430200 - Malignant neoplasm of endometrium of corpus uteri
	B430211 - Malignant neoplasm of endometrium
	B430300 - Malignant neoplasm of myometrium of corpus uteri
	B430z00 - Malignant neoplasm of corpus uteri NOS
	B431.00 - Malignant neoplasm of isthmus of uterine body
	B431000 - Malignant neoplasm of lower uterine segment
	B431z00 - Malignant neoplasm of isthmus of uterine body NOS
	B432.00 - Malignant neoplasm of overlapping lesion of corpus uteri
	B43y.00 - Malignant neoplasm of other site of uterine body
	B43z.00 - Malignant neoplasm of body of uterus NOS
	B44..00 - Malignant neoplasm of ovary and other uterine adnexa
	B440.00 - Malignant neoplasm of ovary
	B440.11 - Cancer of ovary
	B441.00 - Malignant neoplasm of fallopian tube
	B442.00 - Malignant neoplasm of broad ligament
	B443.00 - Malignant neoplasm of parametrium
	B44y.00 - Malignant neoplasm of other site of uterine adnexa
	B44z.00 - Malignant neoplasm of uterine adnexa NOS
	B45..00 - Malig neop of other and unspecified female genital organs
	B450.00 - Malignant neoplasm of vagina
	B450100 - Malignant neoplasm of vaginal vault
	B450z00 - Malignant neoplasm of vagina NOS
	B451.00 - Malignant neoplasm of labia majora
	B451000 - Malignant neoplasm of greater vestibular (Bartholin's) gland
	B451z00 - Malignant neoplasm of labia majora NOS
	B452.00 - Malignant neoplasm of labia minora
	B453.00 - Malignant neoplasm of clitoris
	B454.00 - Malignant neoplasm of vulva unspecified
	B454.11 - Primary vulval cancer
	B45X.00 - Malignant neoplasm/overlapping lesion/feml genital organs
	B45y.00 - Malignant neoplasm of other specified female genital organ
	B45y000 - Malignant neoplasm of overlapping lesion of vulva
	B45z.00 - Malignant neoplasm of female genital organ NOS
	B46..00 - Malignant neoplasm of prostate
	B47..00 - Malignant neoplasm of testis
	B470.00 - Malignant neoplasm of undescended testis
	B470200 - Seminoma of undescended testis
	B470300 - Teratoma of undescended testis
	B470z00 - Malignant neoplasm of undescended testis NOS
	B471.00 - Malignant neoplasm of descended testis
	B471000 - Seminoma of descended testis
	B471100 - Teratoma of descended testis
	B47z.00 - Malignant neoplasm of testis NOS
	B47z.11 - Seminoma of testis
	B47z.12 - Teratoma of testis
	B48..00 - Malignant neoplasm of penis and other male genital organs
	B480.00 - Malignant neoplasm of prepuce (foreskin)
	B481.00 - Malignant neoplasm of glans penis
	B482.00 - Malignant neoplasm of body of penis
	B483.00 - Malignant neoplasm of penis, part unspecified
	B484.00 - Malignant neoplasm of epididymis
	B485.00 - Malignant neoplasm of spermatic cord
	B486.00 - Malignant neoplasm of scrotum
	B487.00 - Malignant neoplasm, overlapping lesion of penis
	B48y.00 - Malignant neoplasm of other male genital organ
	B48y000 - Malignant neoplasm of seminal vesicle
	B48y100 - Malignant neoplasm of tunica vaginalis
	B48y200 - Malignant neoplasm, overlapping lesion male genital orgs
	B48yz00 - Malignant neoplasm of other male genital organ NOS
	B48z.00 - Malignant neoplasm of penis and other male genital organ NOS
	B49..00 - Malignant neoplasm of urinary bladder
	B490.00 - Malignant neoplasm of trigone of urinary bladder
	B491.00 - Malignant neoplasm of dome of urinary bladder
	B492.00 - Malignant neoplasm of lateral wall of urinary bladder
	B493.00 - Malignant neoplasm of anterior wall of urinary bladder
	B494.00 - Malignant neoplasm of posterior wall of urinary bladder
	B495.00 - Malignant neoplasm of bladder neck
	B496.00 - Malignant neoplasm of ureteric orifice
	B497.00 - Malignant neoplasm of urachus
	B49y.00 - Malignant neoplasm of other site of urinary bladder
	B49y000 - Malignant neoplasm, overlapping lesion of bladder
	B49z.00 - Malignant neoplasm of urinary bladder NOS
	B4A..00 - Malig neop of kidney and other unspecified urinary organs
	B4A..11 - Renal malignant neoplasm
	B4A0.00 - Malignant neoplasm of kidney parenchyma
	B4A0000 - Hypernephroma
	B4A1.00 - Malignant neoplasm of renal pelvis
	B4A1000 - Malignant neoplasm of renal calyces
	B4A1100 - Malignant neoplasm of ureteropelvic junction
	B4A1z00 - Malignant neoplasm of renal pelvis NOS
	B4A2.00 - Malignant neoplasm of ureter
	B4A3.00 - Malignant neoplasm of urethra
	B4A4.00 - Malignant neoplasm of paraurethral glands
	B4Ay.00 - Malignant neoplasm of other urinary organs
	B4Ay000 - Malignant neoplasm of overlapping lesion of urinary organs
	B4Az.00 - Malignant neoplasm of kidney or urinary organs NOS
	B4y..00 - Malignant neoplasm of genitourinary organ OS
	B4z..00 - Malignant neoplasm of genitourinary organ NOS
	B5…00 - Malignant neoplasm of other and unspecified sites
	B5…11 - Carcinoma of other and unspecified sites
	B50..00 - Malignant neoplasm of eye
	B500.00 - Malig neop eyeball excl conjunctiva, cornea, retina, choroid
	B500000 - Malignant neoplasm of ciliary body
	B500100 - Malignant neoplasm of iris
	B500200 - Malignant neoplasm of crystalline lens
	B500z00 - Malignant neoplasm of eyeball NOS
	B501.00 - Malignant neoplasm of orbit
	B501000 - Malignant neoplasm of connective tissue of orbit
	B501z00 - Malignant neoplasm of orbit NOS
	B502.00 - Malignant neoplasm of lacrimal gland
	B503.00 - Malignant neoplasm of conjunctiva
	B504.00 - Malignant neoplasm of cornea
	B505.00 - Malignant neoplasm of retina
	B506.00 - Malignant neoplasm of choroid
	B507.00 - Malignant neoplasm of lacrimal duct
	B507000 - Malignant neoplasm of lacrimal sac
	B507100 - Malignant neoplasm of nasolacrimal duct
	B508.00 - Malignant neoplasm, overlapping lesion of eye and adnexa
	B50y.00 - Malignant neoplasm of other specified site of eye
	B50z.00 - Malignant neoplasm of eye NOS
	B51..00 - Malignant neoplasm of brain
	B51..11 - Cerebral tumour - malignant
	B510.00 - Malignant neoplasm cerebrum (excluding lobes and ventricles)
	B510000 - Malignant neoplasm of basal ganglia
	B510100 - Malignant neoplasm of cerebral cortex
	B510300 - Malignant neoplasm of globus pallidus
	B510400 - Malignant neoplasm of hypothalamus
	B510500 - Malignant neoplasm of thalamus
	B510z00 - Malignant neoplasm of cerebrum NOS
	B511.00 - Malignant neoplasm of frontal lobe
	B512.00 - Malignant neoplasm of temporal lobe
	B512000 - Malignant neoplasm of hippocampus
	B512z00 - Malignant neoplasm of temporal lobe NOS
	B513.00 - Malignant neoplasm of parietal lobe
	B514.00 - Malignant neoplasm of occipital lobe
	B515.00 - Malignant neoplasm of cerebral ventricles
	B515000 - Malignant neoplasm of choroid plexus
	B516.00 - Malignant neoplasm of cerebellum
	B517.00 - Malignant neoplasm of brain stem
	B517000 - Malignant neoplasm of cerebral peduncle
	B517100 - Malignant neoplasm of medulla oblongata
	B517200 - Malignant neoplasm of midbrain
	B517300 - Malignant neoplasm of pons
	B517z00 - Malignant neoplasm of brain stem NOS
	B51y.00 - Malignant neoplasm of other parts of brain
	B51y000 - Malignant neoplasm of corpus callosum
	B51y200 - Malignant neoplasm, overlapping lesion of brain
	B51yz00 - Malignant neoplasm of other part of brain NOS
	B51z.00 - Malignant neoplasm of brain NOS
	B52..00 - Malig neop of other and unspecified parts of nervous system
	B520.00 - Malignant neoplasm of cranial nerves
	B520000 - Malignant neoplasm of olfactory bulb
	B520100 - Malignant neoplasm of optic nerve
	B520200 - Malignant neoplasm of acoustic nerve
	B520z00 - Malignant neoplasm of cranial nerves NOS
	B521.00 - Malignant neoplasm of cerebral meninges
	B521000 - Malignant neoplasm of cerebral dura mater
	B521200 - Malignant neoplasm of cerebral pia mater
	B521z00 - Malignant neoplasm of cerebral meninges NOS
	B522.00 - Malignant neoplasm of spinal cord
	B523.00 - Malignant neoplasm of spinal meninges
	B523z00 - Malignant neoplasm of spinal meninges NOS
	B524.00 - Malig neopl peripheral nerves and autonomic nervous system
	B524000 - Malignant neoplasm of peripheral nerves of head, face & neck
	B524100 - Malignant neoplasm of peripheral nerve,upp limb,incl should
	B524200 - Malignant neoplasm of peripheral nerve of low limb, incl hip
	B524300 - Malignant neoplasm of peripheral nerve of thorax
	B524400 - Malignant neoplasm of peripheral nerve of abdomen
	B524500 - Malignant neoplasm of peripheral nerve of pelvis
	B524600 - Malignant neoplasm,overlap lesion periph nerve & auton ns
	B524W00 - Mal neoplasm/periph nerves+autonomic nervous system,unspc
	B525.00 - Malignant neoplasm of cauda equina
	B52W.00 - Malig neopl, overlap lesion brain & other part of CNS
	B52X.00 - Malignant neoplasm of meninges, unspecified
	B52y.00 - Malignant neoplasm of other specified part of nervous system
	B52z.00 - Malignant neoplasm of nervous system NOS
	B53..00 - Malignant neoplasm of thyroid gland
	B54..00 - Malig neop of other endocrine glands and related structures
	B540.00 - Malignant neoplasm of adrenal gland
	B540.11 - Phaeochromocytoma
	B540000 - Malignant neoplasm of adrenal cortex
	B540100 - Malignant neoplasm of adrenal medulla
	B540z00 - Malignant neoplasm of adrenal gland NOS
	B541.00 - Malignant neoplasm of parathyroid gland
	B542.00 - Malignant neoplasm pituitary gland and craniopharyngeal duct
	B542000 - Malignant neoplasm of pituitary gland
	B542100 - Malignant neoplasm of craniopharyngeal duct
	B542z00 - Malig neop pituitary gland or craniopharyngeal duct NOS
	B543.00 - Malignant neoplasm of pineal gland
	B544.00 - Malignant neoplasm of carotid body
	B545.00 - Malignant neoplasm of aortic body and other paraganglia
	B545000 - Malignant neoplasm of glomus jugulare
	B545100 - Malignant neoplasm of aortic body
	B545200 - Malignant neoplasm of coccygeal body
	B545z00 - Malignant neoplasm of aortic body or paraganglia NOS
	B54X.00 - Malignant neoplasm-pluriglandular involvement,unspecified
	B54y.00 - Malignant neoplasm of other specified endocrine gland
	B54z.00 - Malig neop of endocrine gland or related structure NOS
	B55..00 - Malignant neoplasm of other and ill-defined sites
	B550.00 - Malignant neoplasm of head, neck and face
	B550000 - Malignant neoplasm of head NOS
	B550100 - Malignant neoplasm of cheek NOS
	B550200 - Malignant neoplasm of nose NOS
	B550300 - Malignant neoplasm of jaw NOS
	B550400 - Malignant neoplasm of neck NOS
	B550500 - Malignant neoplasm of supraclavicular fossa NOS
	B550z00 - Malignant neoplasm of head, neck and face NOS
	B551.00 - Malignant neoplasm of thorax
	B551000 - Malignant neoplasm of axilla NOS
	B551100 - Malignant neoplasm of chest wall NOS
	B551200 - Malignant neoplasm of intrathoracic site NOS
	B551z00 - Malignant neoplasm of thorax NOS
	B552.00 - Malignant neoplasm of abdomen
	B553.00 - Malignant neoplasm of pelvis
	B553000 - Malignant neoplasm of inguinal region NOS
	B553100 - Malignant neoplasm of presacral region
	B553200 - Malignant neoplasm of sacrococcygeal region
	B553z00 - Malignant neoplasm of pelvis NOS
	B554.00 - Malignant neoplasm of upper limb NOS
	B555.00 - Malignant neoplasm of lower limb NOS
	B55y.00 - Malignant neoplasm of other specified sites
	B55y000 - Malignant neoplasm of back NOS
	B55y100 - Malignant neoplasm of trunk NOS
	B55y200 - Malignant neoplasm of flank NOS
	B55yz00 - Malignant neoplasm of specified site NOS
	B55z.00 - Malignant neoplasm of other and ill defined site NOS
	B59zX00 - Kaposi's sarcoma, unspecified
	B6…00 - Malignant neoplasm of lymphatic and haemopoietic tissue
	B6…11 - Malignant neoplasm of histiocytic tissue
	B60..00 - Lymphosarcoma and reticulosarcoma
	B600.00 - Reticulosarcoma
	B600000 - Reticulosarcoma of unspecified site
	B600100 - Reticulosarcoma of lymph nodes of head, face and neck
	B600300 - Reticulosarcoma of intra-abdominal lymph nodes
	B600700 - Reticulosarcoma of spleen
	B600z00 - Reticulosarcoma NOS
	B601.00 - Lymphosarcoma
	B601000 - Lymphosarcoma of unspecified site
	B601100 - Lymphosarcoma of lymph nodes of head, face and neck
	B601200 - Lymphosarcoma of intrathoracic lymph nodes
	B601300 - Lymphosarcoma of intra-abdominal lymph nodes
	B601500 - Lymphosarcoma of lymph nodes of inguinal region and leg
	B601700 - Lymphosarcoma of spleen
	B601800 - Lymphosarcoma of lymph nodes of multiple sites
	B601z00 - Lymphosarcoma NOS
	B602.00 - Burkitt's lymphoma
	B602100 - Burkitt's lymphoma of lymph nodes of head, face and neck
	B602200 - Burkitt's lymphoma of intrathoracic lymph nodes
	B602300 - Burkitt's lymphoma of intra-abdominal lymph nodes
	B602500 - Burkitt's lymphoma of lymph nodes of inguinal region and leg
	B602z00 - Burkitt's lymphoma NOS
	B60y.00 - Other specified reticulosarcoma or lymphosarcoma
	B60z.00 - Reticulosarcoma or lymphosarcoma NOS
	B61..00 - Hodgkin's disease
	B610.00 - Hodgkin's paragranuloma
	B610100 - Hodgkin's paragranuloma of lymph nodes of head, face, neck
	B610300 - Hodgkin's paragranuloma of intra-abdominal lymph nodes
	B611.00 - Hodgkin's granuloma
	B611100 - Hodgkin's granuloma of lymph nodes of head, face and neck
	B612.00 - Hodgkin's sarcoma
	B612400 - Hodgkin's sarcoma of lymph nodes of axilla and upper limb
	B613.00 - Hodgkin's disease, lymphocytic-histiocytic predominance
	B613000 - Hodgkin's, lymphocytic-histiocytic predominance unspec site
	B613100 - Hodgkin's, lymphocytic-histiocytic pred of head, face, neck
	B613200 - Hodgkin's, lymphocytic-histiocytic pred intrathoracic nodes
	B613300 - Hodgkin's, lymphocytic-histiocytic pred intra-abdominal node
	B613500 - Hodgkin's, lymphocytic-histiocytic pred inguinal and leg
	B613600 - Hodgkin's, lymphocytic-histiocytic pred intrapelvic nodes
	B613700 - Hodgkin's, lymphocytic-histiocytic predominance of spleen
	B613800 - Hodgkin's, lymphocytic-histiocytic pred of multiple sites
	B613z00 - Hodgkin's, lymphocytic-histiocytic predominance NOS
	B614.00 - Hodgkin's disease, nodular sclerosis
	B614000 - Hodgkin's disease, nodular sclerosis of unspecified site
	B614100 - Hodgkin's nodular sclerosis of head, face and neck
	B614200 - Hodgkin's nodular sclerosis of intrathoracic lymph nodes
	B614300 - Hodgkin's nodular sclerosis of intra-abdominal lymph nodes
	B614400 - Hodgkin's nodular sclerosis of lymph nodes of axilla and arm
	B614700 - Hodgkin's disease, nodular sclerosis of spleen
	B614800 - Hodgkin's nodular sclerosis of lymph nodes of multiple sites
	B614z00 - Hodgkin's disease, nodular sclerosis NOS
	B615.00 - Hodgkin's disease, mixed cellularity
	B615000 - Hodgkin's disease, mixed cellularity of unspecified site
	B615100 - Hodgkin's mixed cellularity of lymph nodes head, face, neck
	B615200 - Hodgkin's mixed cellularity of intrathoracic lymph nodes
	B615500 - Hodgkin's mixed cellularity of lymph nodes inguinal and leg
	B615z00 - Hodgkin's disease, mixed cellularity NOS
	B616.00 - Hodgkin's disease, lymphocytic depletion
	B616000 - Hodgkin's lymphocytic depletion of unspecified site
	B616400 - Hodgkin's lymphocytic depletion lymph nodes axilla and arm
	B616500 - Hodgkin's lymphocytic depletion lymph nodes inguinal and leg
	B616700 - Hodgkin's disease, lymphocytic depletion of spleen
	B616800 - Hodgkin's lymphocytic depletion lymph nodes multiple sites
	B616z00 - Hodgkin's disease, lymphocytic depletion NOS
	B61z.00 - Hodgkin's disease NOS
	B61z000 - Hodgkin's disease NOS, unspecified site
	B61z100 - Hodgkin's disease NOS of lymph nodes of head, face and neck
	B61z200 - Hodgkin's disease NOS of intrathoracic lymph nodes
	B61z300 - Hodgkin's disease NOS of intra-abdominal lymph nodes
	B61z400 - Hodgkin's disease NOS of lymph nodes of axilla and arm
	B61z500 - Hodgkin's disease NOS of lymph nodes inguinal region and leg
	B61z700 - Hodgkin's disease NOS of spleen
	B61z800 - Hodgkin's disease NOS of lymph nodes of multiple sites
	B61zz00 - Hodgkin's disease NOS
	B62..00 - Other malignant neoplasm of lymphoid and histiocytic tissue
	B620.00 - Nodular lymphoma (Brill - Symmers disease)
	B620000 - Nodular lymphoma of unspecified site
	B620100 - Nodular lymphoma of lymph nodes of head, face and neck
	B620200 - Nodular lymphoma of intrathoracic lymph nodes
	B620300 - Nodular lymphoma of intra-abdominal lymph nodes
	B620400 - Nodular lymphoma of lymph nodes of axilla and upper limb
	B620500 - Nodular lymphoma of lymph nodes of inguinal region and leg
	B620800 - Nodular lymphoma of lymph nodes of multiple sites
	B620z00 - Nodular lymphoma NOS
	B621.00 - Mycosis fungoides
	B621000 - Mycosis fungoides of unspecified site
	B621300 - Mycosis fungoides of intra-abdominal lymph nodes
	B621400 - Mycosis fungoides of lymph nodes of axilla and upper limb
	B621500 - Mycosis fungoides of lymph nodes of inguinal region and leg
	B621800 - Mycosis fungoides of lymph nodes of multiple sites
	B621z00 - Mycosis fungoides NOS
	B622.00 - Sezary's disease
	B622z00 - Sezary's disease NOS
	B623.00 - Malignant histiocytosis
	B623000 - Malignant histiocytosis of unspecified site
	B623100 - Malignant histiocytosis of lymph nodes head, face and neck
	B623300 - Malignant histiocytosis of intra-abdominal lymph nodes
	B623800 - Malignant histiocytosis of lymph nodes of multiple sites
	B623z00 - Malignant histiocytosis NOS
	B624.00 - Leukaemic reticuloendotheliosis
	B624.11 - Leukaemic reticuloendotheliosis
	B624000 - Leukaemic reticuloendotheliosis of unspecified sites
	B624300 - Leukaemic reticuloend of intra-abdominal lymph nodes
	B624z00 - Leukaemic reticuloendotheliosis NOS
	B625.00 - Letterer-Siwe disease
	B625.11 - Histiocytosis X (acute, progressive)
	B625000 - Letterer-Siwe disease of unspecified sites
	B625200 - Letterer-Siwe disease of intrathoracic lymph nodes
	B625800 - Letterer-Siwe disease of lymph nodes of multiple sites
	B625z00 - Letterer-Siwe disease NOS
	B626.00 - Malignant mast cell tumours
	B626000 - Mast cell malignancy of unspecified site
	B626500 - Mast cell malignancy of lymph nodes inguinal region and leg
	B626800 - Mast cell malignancy of lymph nodes of multiple sites
	B626z00 - Malignant mast cell tumour NOS
	B627.00 - Non - Hodgkin's lymphoma
	B627000 - Follicular non-Hodgkin's small cleaved cell lymphoma
	B627100 - Follicular non-Hodg mixed sml cleavd & lge cell lymphoma
	B627200 - Follicular non-Hodgkin's large cell lymphoma
	B627300 - Diffuse non-Hodgkin's small cell (diffuse) lymphoma
	B627400 - Diffuse non-Hodgkin's small cleaved cell (diffuse) lymphoma
	B627500 - Diffuse non-Hodgkin mixed sml & lge cell (diffuse) lymphoma
	B627600 - Diffuse non-Hodgkin's immunoblastic (diffuse) lymphoma
	B627700 - Diffuse non-Hodgkin's lymphoblastic (diffuse) lymphoma
	B627800 - Diffuse non-Hodgkin's lymphoma undifferentiated (diffuse)
	B627C00 - Follicular non-Hodgkin's lymphoma
	B627C11 - Follicular lymphoma NOS
	B627D00 - Diffuse non-Hodgkin's centroblastic lymphoma
	B627W00 - Unspecified B-cell non-Hodgkin's lymphoma
	B627X00 - Diffuse non-Hodgkin's lymphoma, unspecified
	B62x.00 - Malignant lymphoma otherwise specified
	B62x000 - T-zone lymphoma
	B62x100 - Lymphoepithelioid lymphoma
	B62x200 - Peripheral T-cell lymphoma
	B62x400 - Malignant reticulosis
	B62x500 - Malignant immunoproliferative small intestinal disease
	B62x600 - True histiocytic lymphoma
	B62xX00 - Oth and unspecif peripheral & cutaneous T-cell lymphomas
	B62y.00 - Malignant lymphoma NOS
	B62y000 - Malignant lymphoma NOS of unspecified site
	B62y100 - Malignant lymphoma NOS of lymph nodes of head, face and neck
	B62y200 - Malignant lymphoma NOS of intrathoracic lymph nodes
	B62y300 - Malignant lymphoma NOS of intra-abdominal lymph nodes
	B62y400 - Malignant lymphoma NOS of lymph nodes of axilla and arm
	B62y500 - Malignant lymphoma NOS of lymph node inguinal region and leg
	B62y600 - Malignant lymphoma NOS of intrapelvic lymph nodes
	B62y700 - Malignant lymphoma NOS of spleen
	B62y800 - Malignant lymphoma NOS of lymph nodes of multiple sites
	B62yz00 - Malignant lymphoma NOS
	B62z.00 - Malignant neoplasms of lymphoid and histiocytic tissue NOS
	B62z000 - Unspec malig neop lymphoid/histiocytic of unspecified site
	B62z100 - Unspec malig neop lymphoid/histiocytic lymph node head/neck
	B62z200 - Unspec malig neop lymphoid/histiocytic of intrathoracic node
	B62z300 - Unspec malig neop lymphoid/histiocytic intra-abdominal nodes
	B62z400 - Unspec malig neop lymphoid/histiocytic lymph node axilla/arm
	B62z500 - Unspec malig neop lymphoid/histiocytic nodes inguinal/leg
	B62z600 - Unspec malig neop lymphoid/histiocytic of intrapelvic nodes
	B62z800 - Unspec malig neop lymphoid/histiocytic of multiple sites
	B62zz00 - Lymphoid and histiocytic malignancy NOS
	B62zz11 - Immunoproliferative neoplasm
	B63..00 - Multiple myeloma and immunoproliferative neoplasms
	B630.00 - Multiple myeloma
	B630.11 - Kahler's disease
	B630.12 - Myelomatosis
	B630000 - Malignant plasma cell neoplasm, extramedullary plasmacytoma
	B630100 - Solitary myeloma
	B630200 - Plasmacytoma NOS
	B630300 - Lambda light chain myeloma
	B631.00 - Plasma cell leukaemia
	B63y.00 - Other immunoproliferative neoplasms
	B63z.00 - Immunoproliferative neoplasm or myeloma NOS
	B64..00 - Lymphoid leukaemia
	B64..11 - Lymphatic leukaemia
	B640.00 - Acute lymphoid leukaemia
	B641.00 - Chronic lymphoid leukaemia
	B641.11 - Chronic lymphatic leukaemia
	B642.00 - Subacute lymphoid leukaemia
	B64y.00 - Other lymphoid leukaemia
	B64y100 - Prolymphocytic leukaemia
	B64y200 - Adult T-cell leukaemia
	B64yz00 - Other lymphoid leukaemia NOS
	B64z.00 - Lymphoid leukaemia NOS
	B65..00 - Myeloid leukaemia
	B650.00 - Acute myeloid leukaemia
	B651.00 - Chronic myeloid leukaemia
	B651.11 - Chronic granulocytic leukaemia
	B651000 - Chronic eosinophilic leukaemia
	B651200 - Chronic neutrophilic leukaemia
	B651z00 - Chronic myeloid leukaemia NOS
	B652.00 - Subacute myeloid leukaemia
	B653.00 - Myeloid sarcoma
	B653000 - Chloroma
	B653100 - Granulocytic sarcoma
	B65y100 - Acute promyelocytic leukaemia
	B65yz00 - Other myeloid leukaemia NOS
	B65z.00 - Myeloid leukaemia NOS
	B66..00 - Monocytic leukaemia
	B66..11 - Histiocytic leukaemia
	B66..12 - Monoblastic leukaemia
	B660.00 - Acute monocytic leukaemia
	B661.00 - Chronic monocytic leukaemia
	B662.00 - Subacute monocytic leukaemia
	B66y.00 - Other monocytic leukaemia
	B66yz00 - Other monocytic leukaemia NOS
	B66z.00 - Monocytic leukaemia NOS
	B67..00 - Other specified leukaemia
	B670.00 - Acute erythraemia and erythroleukaemia
	B670.11 - Di Guglielmo's disease
	B671.00 - Chronic erythraemia
	B671.11 - Heilmeyer - Schoner disease
	B672.00 - Megakaryocytic leukaemia
	B672.11 - Thrombocytic leukaemia
	B673.00 - Mast cell leukaemia
	B674.00 - Acute panmyelosis
	B675.00 - Acute myelofibrosis
	B67y.00 - Other and unspecified leukaemia
	B67y000 - Lymphosarcoma cell leukaemia
	B67yz00 - Other and unspecified leukaemia NOS
	B67z.00 - Other specified leukaemia NOS
	B68..00 - Leukaemia of unspecified cell type
	B680.00 - Acute leukaemia NOS
	B681.00 - Chronic leukaemia NOS
	B682.00 - Subacute leukaemia NOS
	B68y.00 - Other leukaemia of unspecified cell type
	B68z.00 - Leukaemia NOS
	B69..00 - Myelomonocytic leukaemia
	B690.00 - Acute myelomonocytic leukaemia
	B691.00 - Chronic myelomonocytic leukaemia
	B692.00 - Subacute myelomonocytic leukaemia
	B6y..00 - Malignant neoplasm lymphatic or haematopoietic tissue OS
	B6y0.00 - Myeloproliferative disorder
	B6y0.11 - Myeloproliferative disease
	B6y1.00 - Myelosclerosis with myeloid metaplasia
	B6z..00 - Malignant neoplasm lymphatic or haematopoietic tissue NOS
	B6z0.00 - Kaposi's sarcoma of lymph nodes
	By…00 - Neoplasms otherwise specified
	Byu..00 - Additional neoplasm classification terms
	Byu0.00 - Malignant neoplasm of lip, oral cavity and pharynx
	Byu1.00 - Malignant neoplasm of digestive organs
	Byu1100 - Other specified carcinomas of liver
	Byu1200 - Malignant neoplasm of intestinal tract, part unspecified
	Byu1300 - Malignant neoplsm/ill-defin sites within digestive system
	Byu2.00 - Malignant neoplasm of respiratory and intrathoracic orga
	Byu2000 - Malignant neoplasm of bronchus or lung, unspecified
	Byu2100 - Malignant neoplasm/overlap lesion/heart,mediastinm+pleura
	Byu2200 - Malignant neoplasm/upper resp tract, part unspecified
	Byu2300 - Malignant neopl/overlapping les/resp+intrathoracic organs
	Byu2400 - Malignant neoplasm/ill-defined sites within resp system
	Byu2500 - Malignant neoplasm of mediastinum, part unspecified
	Byu3.00 - Malignant neoplasm of bone and articular cartilage
	Byu3100 - Malignant neoplasm/bones+articular cartilage/limb,unspfd
	Byu3200 - Malignant neoplasm/overlap lesion/bone+articulr cartilage
	Byu3300 - Malignant neoplasm/bone+articular cartilage, unspecified
	Byu4.00 - Melanoma and other malignant neoplasms of skin
	Byu4000 - Malignant melanoma of other+unspecified parts of face
	Byu4100 - Malignant melanoma of skin, unspecified
	Byu4200 - Oth malignant neoplasm/skin of oth+unspecfd parts of face
	Byu4300 - Malignant neoplasm of skin, unspecified
	Byu5.00 - Malignant neoplasm of mesothelial and soft tissue
	Byu5000 - Mesothelioma of other sites
	Byu5011 - Mesothelioma of lung
	Byu5100 - Mesothelioma, unspecified
	Byu5300 - Kaposi's sarcoma, unspecified
	Byu5400 - Malignant neoplasm/peripheral nerves of trunk,unspecified
	Byu5500 - Mal neoplasm/overlap les/periph nerv+autonomic nerv systm
	Byu5700 - Malignant neoplasm of peritoneum, unspecified
	Byu5800 - Mal neoplasm/connective+soft tissue of trunk,unspecified
	Byu5900 - Malignant neoplasm/connective + soft tissue,unspecified
	Byu5A00 - Malignant neoplasm overlapping lesion of skin
	Byu6.00 - Malignant neoplasm of breast
	Byu7.00 - Malignant neoplasm of female genital organs
	Byu7000 - Malignant neoplasm of uterine adnexa, unspecified
	Byu7100 - Malignant neoplasm/other specified female genital organs
	Byu7300 - Malignant neoplasm of female genital organ, unspecified
	Byu8.00 - Malignant neoplasm of male genital organs
	Byu8000 - Malignant neoplasm/other specified male genital organs
	Byu8200 - Malignant neoplasm of male genital organ, unspecified
	Byu9.00 - Malignant neoplasm of urinary tract
	Byu9000 - Malignant neoplasm of urinary organ, unspecified
	ByuA.00 - Malignant neoplasm of eye, brain and other parts of cent
	ByuA000 - Malignant neoplasm/other and unspecified cranial nerves
	ByuA100 - Malignant neoplasm/central nervous system, unspecified
	ByuA200 - Malignant neoplasm of meninges, unspecified
	ByuA300 - Malig neopl, overlap lesion brain & other part of CNS
	ByuC000 - Malignant neoplasm of other specified sites
	ByuD.00 - Malignant neoplasms of lymphoid, haematopoietic and rela
	ByuD000 - Other Hodgkin's disease
	ByuD100 - Other types of follicular non-Hodgkin's lymphoma
	ByuD200 - Other types of diffuse non-Hodgkin's lymphoma
	ByuD300 - Other specified types of non-Hodgkin's lymphoma
	ByuD400 - Other malignant immunoproliferative diseases
	ByuD500 - Other lymphoid leukaemia
	ByuD600 - Other myeloid leukaemia
	ByuD700 - Other monocytic leukaemia
	ByuD800 - Other specified leukaemias
	ByuD900 - Other leukaemia of unspecified cell type
	ByuDA00 - Oth spcf mal neoplsm/lymphoid,haematopoietic+rltd tissue
	ByuDC00 - Diffuse non-Hodgkin's lymphoma, unspecified
	ByuDD00 - Oth and unspecif peripheral & cutaneous T-cell lymphomas
	ByuDE00 - Unspecified B-cell non-Hodgkin's lymphoma
	ByuDF00 - Non-Hodgkin's lymphoma, unspecified type
	ByuDF11 - Non-Hodgkin's lymphoma NOS
	ByuE.00 - Malignant neoplasms/independent (primary) multiple sites
	ByuE000 - Malignant neoplasms/independent(primary)multiple sites
	Bz…00 - Neoplasms NOS
	ZV10.00 - Personal history of malignant neoplasm
	ZV10000 - Personal history of malig neop of gastrointestinal tract
	ZV10011 - Personal history of malignant neoplasm of anus
	ZV10012 - Personal history of malig neop of gastrointestinal tract
	ZV10014 - Personal history of malignant neoplasm of large intestine
	ZV10015 - Personal history of malignant neoplasm of liver
	ZV10016 - Personal history of malignant neoplasm of oesophagus
	ZV10017 - Personal history of malignant neoplasm of rectum
	ZV10018 - Personal history of malignant neoplasm of stomach
	ZV10019 - Personal history of malignant neoplasm of tongue
	ZV10100 - Personal history of malig neop of trachea/bronchus/lung
	ZV10111 - Personal history of malignant neoplasm of bronchus
	ZV10112 - Personal history of malignant neoplasm of lung
	ZV10200 - Personal history of malig neop other intrathoracic organ
	ZV10211 - Personal history of malignant neoplasm - accessory sinus
	ZV10212 - Personal history of malignant neoplasm of larynx
	ZV10214 - Personal history of malignant neoplasm of nose
	ZV10300 - Personal history of malignant neoplasm of breast
	ZV10400 - Personal history of malignant neoplasm of genital organ
	ZV10411 - Personal history of malignant neoplasm of cervix uteri
	ZV10412 - Personal history of malignant neoplasm of genital organ
	ZV10414 - Personal history of malignant neoplasm of ovary
	ZV10415 - Personal history of malignant neoplasm of prostate
	ZV10416 - Personal history of malignant neoplasm of testis
	ZV10417 - Personal history of malignant neoplasm of uterine body
	ZV10500 - Personal history of malignant neoplasm of urinary organ
	ZV10511 - Personal history of malignant neoplasm of bladder
	ZV10512 - Personal history of malignant neoplasm of kidney
	ZV10513 - Personal history of malignant neoplasm of kidney
	ZV10600 - Personal history of leukaemia
	ZV10611 - Personal history of lymphoid leukaemia
	ZV10613 - Personal history of myeloid leukaemia
	ZV10700 - Personal history other lymphatic/haematopoietic neoplasm
	ZV10711 - Personal history of Hodgkin's disease
	ZV10y00 - Personal history of other specified malignant neoplasm
	ZV10y11 - Personal history of malignant neoplasm of bone
	ZV10y12 - Personal history of malignant neoplasm of brain
	ZV10y13 - Personal history of malignant neoplasm of eye
	ZV10y14 - Personal history of malignant neoplasm of skin
	ZV10y15 - Personal history of malignant neoplasm of thyroid
	ZV10y16 - Personal history of malignant neoplasm of tongue
	ZV10z00 - Personal history of unspecified malignant neoplasm
	The occurrence of Clinical with the following attributes:
	READ Code is any of: { " 1409A”, " 1409C”, " 1419A”, " 1419AA”, " 1419C”, " 1420A”, " 1429B”, " 1429C”, " 1439A”, " 144 C”, " 1450C”, " 1459A”, " 1459C”, " 1460A”, " 1460C”, " 147 A”, " 1480C”, " 149 A”, " 149 AT”, " 149 C”, " 149 CT”, " 150 A”, " 150 C”, " 1519A”, " 1519AA”, " 1519B”, " 1519BL”, " 1519C”, " 1519CL”, " 1519DA”, " 1519L”, " 1520A”, " 1520B”, " 1529A”, " 1529B”, " 1529BL”, " 1529C”…
	1409A
	1409C
	1419A
	1419AA
	1419C
	1420A
	1429B
	1429C
	1439A
	144 C
	1450C
	1459A
	1459C
	1460A
	1460C
	147 A
	1480C
	149 A
	149 AT
	149 C
	149 CT
	150 A
	150 C
	1519A
	1519AA
	1519B
	1519BL
	1519C
	1519CL
	1519DA
	1519L
	1520A
	1520B
	1529A
	1529B
	1529BL
	1529C
	1530AC
	1530AD
	1530CC
	1533A
	1533AD
	1538A
	1538AD
	1538AN
	1538B
	1538C
	1538CN
	1539A
	1539AT
	1539C
	1541A
	1541C
	1542C
	1550A
	1550AP
	1550B
	1550BH
	1550BP
	1550C
	1550HB
	1550HC
	1551C
	1560A
	1560C
	1561C
	1562C
	1569A
	1579A
	1579C
	1579CL
	1589MP
	159
	159 A
	159 C
	159 CD
	1600A
	1601A
	1601AC
	1608A
	1608CM
	1609A
	1610A
	1618A
	1619A
	1619C
	1619CV
	1620A
	1620C
	1621A
	1621AB
	1621C
	1621CB
	1621D
	1630A
	1631A
	1639MA
	1700AM
	1701A
	1702P
	1703A
	1709A
	1709AK
	1709B
	1709C
	1709D
	1719AC
	1719B
	1719F
	1719FB
	1719H
	1719LM
	1719M
	1719RB
	1719RH
	1723A
	1723C
	1729
	1729B
	1731AL
	1732AC
	1733AC
	1733AF
	1734AC
	1735C
	1735CP
	1736AN
	1736CN
	174 A
	174 AN
	174 C
	174 CI
	174 DC
	174 DL
	174 PB
	174 PN
	180 A
	180 C
	181 C
	1820A
	1820C
	1829A
	1829C
	1830A
	1830AD
	1830AU
	1830C
	1830MC
	1830T
	1830TT
	1840A
	1841A
	1841C
	1849A
	185 A
	185 C
	185 CA
	186 A
	186 AN
	186 B
	186 BL
	186 C
	186 CH
	186 EM
	186 NT
	186 RC
	186 T
	186 TA
	186 TM
	1870A
	1878
	1879A
	188 A
	188 C
	188 CT
	188 RC
	188 RH
	188 TC
	1890A
	1890AD
	1890BL
	1890C
	1890CH
	1890HM
	1890MB
	1890NR
	1890R
	1890W
	1891C
	1892A
	1892C
	1899A
	1899C
	1899T
	190 A
	190 B
	191 A
	191 BC
	191 MB
	1922A
	1923
	1924NF
	1925GN
	1925NB
	1929A
	1929AC
	1929D
	1929DG
	1929EP
	1929GL
	1929MN
	193 A
	193 AG
	193 C
	1942AM
	1943A
	1950
	1950A
	1950MA
	1959AA
	1959AE
	1959AG
	1959BA
	1959BB
	1959BD
	1959CA
	1959CB
	1959CF
	1959DA
	1959DB
	1991A
	1991AD
	1991C
	1991CR
	1991M
	1991MC
	1991MR
	1991MT
	1991NC
	1992L
	2000
	2001
	2001BL
	201
	201 G
	2020
	2020BR
	2020FB
	2020FL
	2020FR
	2021
	2022
	2022BK
	2022CL
	2022GR
	2022LK
	2022ML
	2029AL
	2029CH
	2029LD
	203
	203 A
	203 FR
	203 HC
	203 KA
	203 N
	203 PL
	203 T
	2040
	2041
	2049
	2049AD
	2050
	2050MB
	2050MM
	2050PM
	2050RA
	2051
	2051GR
	2051MC
	2059E
	2059M
	2059MB
	2059MC
	2059MP
	2059MR
	2060
	2061
	2062
	2069
	2070
	2070BL
	2070MA
	2070MC
	2070MG
	2071
	2072AE
	2072DG
	2072EL
	2079
	2079AL
	2079MK
	2079PC
	208
	208 BL
	208 CE
	208 RV
	209
	209 CL
	209 HM
	2102A
	2102AP
	2102MP
	2104AD
	2104DN
	2104EP
Diagnosis of gestational diabetes
This event measure was defined as occurring when any of the following criteria were met:
	The occurrence of Clinical with the following attributes:
	READ Code is any of: { “L180811”, “L180900”, “ZV13F00” }
	L180811 - Gestational diabetes mellitus
	L180900 - Gestational diabetes mellitus
	ZV13F00 - Personal history of gestational diabetes mellitus
Diagnosis of HBV or HCV
This event measure was defined as occurring when any of the following criteria were met:
	The occurrence of Clinical with the following attributes:
	READ Code is any of: { “ZV02B00”, “A707300”, “A707000”, “A707100”, “A703.00”, “A702.00”, “A70z000”, “ZV02C00”, “A707200”, “A70G.00”, “A704000”, “A705000”, “ZV02600” }
	ZV02B00 - Hepatitis B carrier
	A707300 - Chronic viral hepatitis B
	A707000 - Chronic viral hepatitis B with delta-agent
	A707100 - Chronic viral hepatitis B without delta-agent
	A703.00 - Viral (serum) hepatitis B
	A702.00 - Viral hepatitis B with coma
	A70z000 - Hepatitis C
	ZV02C00 - Hepatitis C carrier
	A707200 - Chronic viral hepatitis C
	A70G.00 - Acute hepatitis C
	A704000 - Viral hepatitis C with coma
	A705000 - Viral hepatitis C without mention of hepatic coma
	ZV02600 - Viral hepatitis carrier
Diagnosis of HIV
This event measure was defined as occurring when any of the following criteria were met:
	The occurrence of Clinical with the following attributes:
	READ Code is any of: { “A788100”, “A788200”, “A788300”, “A788400”, “A788500”, “A788600”, “A788U00”, “A788W00”, “A788X00”, “A788y00”, “A788z00”, “A789.00”, “A789000”, “A789100”, “A789200”, “A789300”, “A789400”, “A789500”, “A789600”, “A789800”, “A789900”, “A789A00”, “A789X00”, “AyuC.00”, “AyuC100”, “AyuC300”, “AyuC400”, “AyuC600”, “AyuCB00”, “AyuCC00”, “AyuCD00”, “A788.11”, “A788000” }
	A788100 - Asymptomatic human immunodeficiency virus infection
	A788200 - HIV infection with persistent generalised lymphadenopathy
	A788300 - Human immunodeficiency virus with constitutional disease
	A788400 - Human immunodeficiency virus with neurological disease
	A788500 - Human immunodeficiency virus with secondary infection
	A788600 - Human immunodeficiency virus with secondary cancers
	A788U00 - HIV disease result/haematological+immunologic abnorms,NEC
	A788W00 - HIV disease resulting in unspecified malignant neoplasm
	A788X00 - HIV disease resulting/unspcf infectious+parasitic disease
	A788y00 - Human immunodeficiency virus with other clinical findings
	A788z00 - Acquired human immunodeficiency virus infection syndrome NOS
	A789.00 - Human immunodef virus resulting in other disease
	A789000 - HIV disease resulting in mycobacterial infection
	A789100 - HIV disease resulting in cytomegaloviral disease
	A789200 - HIV disease resulting in candidiasis
	A789300 - HIV disease resulting in Pneumocystis carinii pneumonia
	A789400 - HIV disease resulting in multiple infections
	A789500 - HIV disease resulting in Kaposi's sarcoma
	A789600 - HIV disease resulting in Burkitt's lymphoma
	A789800 - HIV disease resulting in multiple malignant neoplasms
	A789900 - HIV disease resulting in lymphoid interstitial pneumonitis
	A789A00 - HIV disease resulting in wasting syndrome
	A789X00 - HIV dis reslt/oth mal neopl/lymph,h'matopoetc+reltd tissu
	AyuC.00 - Human immunodeficiency virus disease
	AyuC100 - HIV disease resulting in other viral infections
	AyuC300 - HIV disease resulting in multiple infections
	AyuC400 - HIV disease resulting/other infectious+parasitic diseases
	AyuC600 - HIV disease resulting in other non-Hodgkin's lymphoma
	AyuCB00 - HIV disease result/haematological+immunologic abnorms,NEC
	AyuCC00 - HIV disease resulting in other specified conditions
	AyuCD00 - [X]Unspecified human immunodeficiency virus disease
	A788.11 - Human immunodeficiency virus infection
	A788000 - Acute human immunodeficiency virus infection
Diagnosis of type 2 diabetes
This event measure was defined as occurring when any of the following criteria were met:
	The occurrence of Clinical with the following attributes:
	READ Code is any of: { “C100112”, “C103y00”, “C109.00”, “C109.11”, “C109.12”, “C109.13”, “C109000”, “C109011”, “C109012”, “C109100”, “C109111”, “C109112”, “C109200”, “C109211”, “C109212”, “C109300”, “C109312”, “C109400”, “C109411”, “C109412”, “C109500”, “C109511”, “C109512”, “C109600”, “C109611”, “C109612”, “C109700”, “C109711”, “C109712”, “C109900”, “C109911”, “C109912”, “C109A00”, “C109A11”, “C…
	C100112 - Non-insulin dependent diabetes mellitus
	C103y00 - Other specified diabetes mellitus with coma
	C109.00 - Non-insulin dependent diabetes mellitus
	C109.11 - NIDDM - Non-insulin dependent diabetes mellitus
	C109.12 - Type 2 diabetes mellitus
	C109.13 - Type II diabetes mellitus
	C109000 - Non-insulin-dependent diabetes mellitus with renal comps
	C109011 - Type II diabetes mellitus with renal complications
	C109012 - Type 2 diabetes mellitus with renal complications
	C109100 - Non-insulin-dependent diabetes mellitus with ophthalm comps
	C109111 - Type II diabetes mellitus with ophthalmic complications
	C109112 - Type 2 diabetes mellitus with ophthalmic complications
	C109200 - Non-insulin-dependent diabetes mellitus with neuro comps
	C109211 - Type II diabetes mellitus with neurological complications
	C109212 - Type 2 diabetes mellitus with neurological complications
	C109300 - Non-insulin-dependent diabetes mellitus with multiple comps
	C109312 - Type 2 diabetes mellitus with multiple complications
	C109400 - Non-insulin dependent diabetes mellitus with ulcer
	C109411 - Type II diabetes mellitus with ulcer
	C109412 - Type 2 diabetes mellitus with ulcer
	C109500 - Non-insulin dependent diabetes mellitus with gangrene
	C109511 - Type II diabetes mellitus with gangrene
	C109512 - Type 2 diabetes mellitus with gangrene
	C109600 - Non-insulin-dependent diabetes mellitus with retinopathy
	C109611 - Type II diabetes mellitus with retinopathy
	C109612 - Type 2 diabetes mellitus with retinopathy
	C109700 - Non-insulin dependent diabetes mellitus - poor control
	C109711 - Type II diabetes mellitus - poor control
	C109712 - Type 2 diabetes mellitus - poor control
	C109900 - Non-insulin-dependent diabetes mellitus without complication
	C109911 - Type II diabetes mellitus without complication
	C109912 - Type 2 diabetes mellitus without complication
	C109A00 - Non-insulin dependent diabetes mellitus with mononeuropathy
	C109A11 - Type II diabetes mellitus with mononeuropathy
	C109B00 - Non-insulin dependent diabetes mellitus with polyneuropathy
	C109B11 - Type II diabetes mellitus with polyneuropathy
	C109B12 - Type 2 diabetes mellitus with polyneuropathy
	C109C00 - Non-insulin dependent diabetes mellitus with nephropathy
	C109C11 - Type II diabetes mellitus with nephropathy
	C109C12 - Type 2 diabetes mellitus with nephropathy
	C109D00 - Non-insulin dependent diabetes mellitus with hypoglyca coma
	C109D11 - Type II diabetes mellitus with hypoglycaemic coma
	C109D12 - Type 2 diabetes mellitus with hypoglycaemic coma
	C109E00 - Non-insulin depend diabetes mellitus with diabetic cataract
	C109E11 - Type II diabetes mellitus with diabetic cataract
	C109E12 - Type 2 diabetes mellitus with diabetic cataract
	C109F11 - Type II diabetes mellitus with peripheral angiopathy
	C109F12 - Type 2 diabetes mellitus with peripheral angiopathy
	C109G00 - Non-insulin dependent diabetes mellitus with arthropathy
	C109G11 - Type II diabetes mellitus with arthropathy
	C109G12 - Type 2 diabetes mellitus with arthropathy
	C109H11 - Type II diabetes mellitus with neuropathic arthropathy
	C109H12 - Type 2 diabetes mellitus with neuropathic arthropathy
	C109J00 - Insulin treated Type 2 diabetes mellitus
	C109J11 - Insulin treated non-insulin dependent diabetes mellitus
	C109J12 - Insulin treated Type II diabetes mellitus
	C109K00 - Hyperosmolar non-ketotic state in type 2 diabetes mellitus
	C10F.00 - Type 2 diabetes mellitus
	C10F.11 - Type II diabetes mellitus
	C10F000 - Type 2 diabetes mellitus with renal complications
	C10F011 - Type II diabetes mellitus with renal complications
	C10F100 - Type 2 diabetes mellitus with ophthalmic complications
	C10F111 - Type II diabetes mellitus with ophthalmic complications
	C10F200 - Type 2 diabetes mellitus with neurological complications
	C10F211 - Type II diabetes mellitus with neurological complications
	C10F300 - Type 2 diabetes mellitus with multiple complications
	C10F311 - Type II diabetes mellitus with multiple complications
	C10F400 - Type 2 diabetes mellitus with ulcer
	C10F411 - Type II diabetes mellitus with ulcer
	C10F500 - Type 2 diabetes mellitus with gangrene
	C10F511 - Type II diabetes mellitus with gangrene
	C10F600 - Type 2 diabetes mellitus with retinopathy
	C10F611 - Type II diabetes mellitus with retinopathy
	C10F700 - Type 2 diabetes mellitus - poor control
	C10F711 - Type II diabetes mellitus - poor control
	C10F900 - Type 2 diabetes mellitus without complication
	C10F911 - Type II diabetes mellitus without complication
	C10FA00 - Type 2 diabetes mellitus with mononeuropathy
	C10FA11 - Type II diabetes mellitus with mononeuropathy
	C10FB00 - Type 2 diabetes mellitus with polyneuropathy
	C10FB11 - Type II diabetes mellitus with polyneuropathy
	C10FC00 - Type 2 diabetes mellitus with nephropathy
	C10FC11 - Type II diabetes mellitus with nephropathy
	C10FD00 - Type 2 diabetes mellitus with hypoglycaemic coma
	C10FD11 - Type II diabetes mellitus with hypoglycaemic coma
	C10FE00 - Type 2 diabetes mellitus with diabetic cataract
	C10FE11 - Type II diabetes mellitus with diabetic cataract
	C10FF00 - Type 2 diabetes mellitus with peripheral angiopathy
	C10FF11 - Type II diabetes mellitus with peripheral angiopathy
	C10FG11 - Type II diabetes mellitus with arthropathy
	C10FH00 - Type 2 diabetes mellitus with neuropathic arthropathy
	C10FH11 - Type II diabetes mellitus with neuropathic arthropathy
	C10FJ00 - Insulin treated Type 2 diabetes mellitus
	C10FJ11 - Insulin treated Type II diabetes mellitus
	C10FK00 - Hyperosmolar non-ketotic state in type 2 diabetes mellitus
	C10FK11 - Hyperosmolar non-ketotic state in type II diabetes mellitus
	C10FL00 - Type 2 diabetes mellitus with persistent proteinuria
	C10FL11 - Type II diabetes mellitus with persistent proteinuria
	C10FM00 - Type 2 diabetes mellitus with persistent microalbuminuria
	C10FM11 - Type II diabetes mellitus with persistent microalbuminuria
	C10FN00 - Type 2 diabetes mellitus with ketoacidosis
	C10FN11 - Type II diabetes mellitus with ketoacidosis
	C10FP00 - Type 2 diabetes mellitus with ketoacidotic coma
	C10FQ00 - Type 2 diabetes mellitus with exudative maculopathy
	C10FR00 - Type 2 diabetes mellitus with gastroparesis
Diagnosis of polycystic ovary syndrome
This event measure was defined as occurring when any of the following criteria were met:
	The occurrence of Clinical with the following attributes:
	READ Code is any of: { “C165.00”, “C164.12”, “7E25300” }
	C165.00 - Polycystic ovarian syndrome
	C164.12 - Stein - Leventhal syndrome
	7E25300 - Endoscopic drilling of ovary
Diagnosis of viral associated cancer
This event measure was defined as occurring when any of the following criteria were met:
	The occurrence of Clinical with the following attributes:
	READ Code is any of: { “B150300”, “B05z000”, “B31z000”, “B592X00”, “B59zX00”, “B6z0.00”, “BBTA.00”, “Byu5300”, “Byu5B00”, “B410.00”, “B410000”, “B410100”, “B410z00”, “B411.00”, “B412.00”, “B41y.00”, “B41y000”, “B41y100”, “B41yz00”, “B41z.00”, “B602.00”, “B602100”, “B602300”, “B602500”, “B602z00”, “B620.00”, “B620000”, “B620100”, “B620300”, “B620500”, “B620800”, “B620z00”, “B621.00”, “B621000”, “B…
	B150300 - Hepatocellular carcinoma
	B05z000 - Kaposi's sarcoma of palate
	B31z000 - Kaposi's sarcoma of soft tissue
	B592X00 - Kaposi's sarcoma of multiple organs
	B59zX00 - Kaposi's sarcoma, unspecified
	B6z0.00 - Kaposi's sarcoma of lymph nodes
	BBTA.00 - Kaposi's sarcoma
	Byu5300 - Kaposi's sarcoma, unspecified
	Byu5B00 - Kaposi's sarcoma of other sites
	B410.00 - Malignant neoplasm of endocervix
	B410000 - Malignant neoplasm of endocervical canal
	B410100 - Malignant neoplasm of endocervical gland
	B410z00 - Malignant neoplasm of endocervix NOS
	B411.00 - Malignant neoplasm of exocervix
	B412.00 - Malignant neoplasm, overlapping lesion of cervix uteri
	B41y.00 - Malignant neoplasm of other site of cervix
	B41y000 - Malignant neoplasm of cervical stump
	B41y100 - Malignant neoplasm of squamocolumnar junction of cervix
	B41yz00 - Malignant neoplasm of other site of cervix NOS
	B41z.00 - Malignant neoplasm of cervix uteri NOS
	B602.00 - Burkitt's lymphoma
	B602100 - Burkitt's lymphoma of lymph nodes of head, face and neck
	B602300 - Burkitt's lymphoma of intra-abdominal lymph nodes
	B602500 - Burkitt's lymphoma of lymph nodes of inguinal region and leg
	B602z00 - Burkitt's lymphoma NOS
	B620.00 - Nodular lymphoma (Brill - Symmers disease)
	B620000 - Nodular lymphoma of unspecified site
	B620100 - Nodular lymphoma of lymph nodes of head, face and neck
	B620300 - Nodular lymphoma of intra-abdominal lymph nodes
	B620500 - Nodular lymphoma of lymph nodes of inguinal region and leg
	B620800 - Nodular lymphoma of lymph nodes of multiple sites
	B620z00 - Nodular lymphoma NOS
	B621.00 - Mycosis fungoides
	B621000 - Mycosis fungoides of unspecified site
	B621300 - Mycosis fungoides of intra-abdominal lymph nodes
	B621400 - Mycosis fungoides of lymph nodes of axilla and upper limb
	B621500 - Mycosis fungoides of lymph nodes of inguinal region and leg
	B621800 - Mycosis fungoides of lymph nodes of multiple sites
	B621z00 - Mycosis fungoides NOS
	B622.00 - Sezary's disease
	B627000 - Follicular non-Hodgkin's small cleaved cell lymphoma
	B627100 - Follicular non-Hodg mixed sml cleavd & lge cell lymphoma
	B627200 - Follicular non-Hodgkin's large cell lymphoma
	B627300 - Diffuse non-Hodgkin's small cell (diffuse) lymphoma
	B627500 - Diffuse non-Hodgkin mixed sml & lge cell (diffuse) lymphoma
	B627600 - Diffuse non-Hodgkin's immunoblastic (diffuse) lymphoma
	B627700 - Diffuse non-Hodgkin's lymphoblastic (diffuse) lymphoma
	B627800 - Diffuse non-Hodgkin's lymphoma undifferentiated (diffuse)
	B627B00 - Other types of follicular non-Hodgkin's lymphoma
	B627C00 - Follicular non-Hodgkin's lymphoma
	B627C11 - Follicular lymphoma NOS
	B627D00 - Diffuse non-Hodgkin's centroblastic lymphoma
	B627W00 - Unspecified B-cell non-Hodgkin's lymphoma
	B627X00 - Diffuse non-Hodgkin's lymphoma, unspecified
	B62x000 - T-zone lymphoma
	B62x100 - Lymphoepithelioid lymphoma
	B62x400 - Malignant reticulosis
	B62x600 - True histiocytic lymphoma
	B62y.00 - Malignant lymphoma NOS
	B62y000 - Malignant lymphoma NOS of unspecified site
	B62y100 - Malignant lymphoma NOS of lymph nodes of head, face and neck
	B62y200 - Malignant lymphoma NOS of intrathoracic lymph nodes
	B62y300 - Malignant lymphoma NOS of intra-abdominal lymph nodes
	B62y400 - Malignant lymphoma NOS of lymph nodes of axilla and arm
	B62y500 - Malignant lymphoma NOS of lymph node inguinal region and leg
	B62y600 - Malignant lymphoma NOS of intrapelvic lymph nodes
	B62y700 - Malignant lymphoma NOS of spleen
	B62y800 - Malignant lymphoma NOS of lymph nodes of multiple sites
	B62yz00 - Malignant lymphoma NOS
	B6z..00 - Malignant neoplasm lymphatic or haematopoietic tissue NOS
	ByuD100 - Other types of follicular non-Hodgkin's lymphoma
	ByuD300 - Other specified types of non-Hodgkin's lymphoma
	ByuDC00 - Diffuse non-Hodgkin's lymphoma, unspecified
	ByuDE00 - Unspecified B-cell non-Hodgkin's lymphoma
	ByuDF00 - Non-Hodgkin's lymphoma, unspecified type
	ByuDF11 - Non-Hodgkin's lymphoma NOS
	B450.00 - Malignant neoplasm of vagina
	B450100 - Malignant neoplasm of vaginal vault
	B450z00 - Malignant neoplasm of vagina NOS
	B48..00 - Malignant neoplasm of penis and other male genital organs
	B481.00 - Malignant neoplasm of glans penis
	B482.00 - Malignant neoplasm of body of penis
	B483.00 - Malignant neoplasm of penis, part unspecified
	B487.00 - Malignant neoplasm, overlapping lesion of penis
	B48z.00 - Malignant neoplasm of penis and other male genital organ NOS
	B451.00 - Malignant neoplasm of labia majora
	B451000 - Malignant neoplasm of greater vestibular (Bartholin's) gland
	B451z00 - Malignant neoplasm of labia majora NOS
	B452.00 - Malignant neoplasm of labia minora
	B453.00 - Malignant neoplasm of clitoris
	B454.00 - Malignant neoplasm of vulva unspecified
	B454.11 - Primary vulval cancer
	B45y000 - Malignant neoplasm of overlapping lesion of vulva
	B14..00 - Malignant neoplasm of rectum, rectosigmoid junction and anus
	B143.00 - Malignant neoplasm of anus unspecified
	B14y.00 - Malig neop other site rectum, rectosigmoid junction and anus
	B14z.00 - Malignant neoplasm rectum,rectosigmoid junction and anus NOS
	B06..00 - Malignant neoplasm of oropharynx
	B066.00 - Malignant neoplasm of lateral wall of oropharynx
	B067.00 - Malignant neoplasm of posterior wall of oropharynx
	B06y.00 - Malignant neoplasm of oropharynx, other specified sites
	B06yz00 - Malignant neoplasm of other specified site of oropharynx NOS
	B06z.00 - Malignant neoplasm of oropharynx NOS
	B07..00 - Malignant neoplasm of nasopharynx
	B070.00 - Malignant neoplasm of roof of nasopharynx
	B071.00 - Malignant neoplasm of posterior wall of nasopharynx
	B071z00 - Malignant neoplasm of posterior wall of nasopharynx NOS
	B072.00 - Malignant neoplasm of lateral wall of nasopharynx
	B072z00 - Malignant neoplasm of lateral wall of nasopharynx NOS
	B073.00 - Malignant neoplasm of anterior wall of nasopharynx
	B073z00 - Malignant neoplasm of anterior wall of nasopharynx NOS
	B074.00 - Malignant neoplasm, overlapping lesion of nasopharynx
	B07y.00 - Malignant neoplasm of other specified site of nasopharynx
	B07z.00 - Malignant neoplasm of nasopharynx NOS
	B627E00 - Diffuse large B-cell lymphoma
	B62x200 - Peripheral T-cell lymphoma
	B62xX00 - Oth and unspecif peripheral & cutaneous T-cell lymphomas
	B64y200 - Adult T-cell leukaemia
EVER HbA1c gt 7 or type 2 diabetes diagnosis
This measure is true if HbA1c gt 7 or type 2 diabetes diagnosis ever occurred.
Former smoker
This event measure was defined as occurring when any of the following criteria were met:
	The occurrence of Clinical with the following attributes:
	Entity 004 - Smoking - Status is any of:
	3 - Ex
HbA1c gt 7
This measure evaluates to true if any of these criteria are met:
	Hemoglobin A1c measured value is greater than 7.0
HbA1c gt 7 or type 2 diabetes diagnosis
This measure creates a flag that is true on the days that are identified:
	HbA1c gt 7
	Diagnosis of type 2 diabetes
Hemoglobin A1c
This event measure was defined as occurring when any of the following criteria were met:
	The occurrence of Test with the following attributes:
	*Test - Entity Type * is any of:
	275 - HbA1c - diabetic control
	Entity 275 - HbA1c - diabetic control - Unit of measure is any of:
	1 - %
Hemoglobin A1c categories
This measure categorizes Hemoglobin A1c measured value into the following categories:
[truncated: 196 more rows]
