# Supplementary material for: Reproducibility of real-world evidence studies using clinical practice data to inform regulatory and coverage decisions
Source: Nat Commun. 2022 Aug 31;13:5126. doi: 10.1038/s41467-022-32310-3 (PMC9430007; doi:10.1038/s41467-022-32310-3)
Supplement: Supplementary file 7 — Supplementary Dataset 4 [file 41467_2022_32310_MOESM7_ESM.zip › Data S4 Study specific author contact files with details of implementation/REPEAT_134_final.xlsx]

## Sheet: Assumptions
Category	Assumptions
MEASURES	The algorithms used to define all the variables used in the replication of the study are given in the sheet named 'codes'
Inclusion/Exclusion	Based on the following statement from manuscript "We excluded participants who had bariatric surgery less than 1 year after the start of the electronic health record", we assumed that all patients are required to have 1 year enrollment before entering the cohort
	We assumed current registration period was used to assess enrollment
	We assumed Gastric band removal was defined using medical code: 90454
	We assumed codes to define Bariatric surgery and assumed codes are provided in the worksheet named 'codes'
Outcome	We assumed codes to define the outcome (Diabetes diagnosis and antidiabetic drugs) and assumed codes are provided in the worksheet 'codes'
Covariates	We assumed Polycystic ovary syndrome was defined using codes based on paper: "Diagnosis and management of polycystic ovary syndrome in the UK (2004–2014): a retrospective cohort study: Tao Ding et al"
	We assumed Total cholesterol, BMI and HbA1c were defined using Clinical entity code 163, 013 and 275 respectively.
	BMI value greater than 250 was not included while calculating BMI mean and standard deviation for Table 1
	We assumed lipid lowering drugs, anti-hypertensive drugs and anti-diabetic drugs were defined based on "https://www.ncbi.nlm.nih.gov/pmc/articles/PMC5566621/#SP1"
	We assumed HbA1C was defined based on "https://clinicalcodes.rss.mhs.man.ac.uk/medcodes/article/9/codelist/hba1c_testing/"
	We assumed codes to define Diabetes, Coronary heart disease, Stroke, Current smoker and Depression and assumed codes are provided in the worksheet named 'codes'
COHORT CREATION
ANALYSIS

## Sheet: Attrition table
Obese non-diabetes patients who had undergone bariatric surgery before April 30, 2014, using medical codes for laparoscopic gastric banding, gastric bypass, or sleeve gastrectomy from CPRD database
	Less Excluded Patients	Remaining Patients
All patients in our database		17756119
Patients with Bariatric surgery or individuals without diabetes, who did not have bariatric surgery between Jan 1st 2002 - April 30th 2014 Date of surgery is cohort entry date (CED)	-16159606	1596513
Excluded due to insufficient enrollment [assessed 365 days prior up to and including CED]	-352103	1244410
Excluded because patient qualified in >1 exposure category	0	1244410
Excluded based on Age less than 20 years old on CED	-21565	1222845
Excluded based on BMI value missing	-64589	1158256
Excluded based on BMI value less than 30	-233505	924751
Excluded based on occurrence of Gastric band removal [assessed from start of Nov 21, 1987 up to 1 days orior to CED]	-37	924714
Excluded based on occurrence of Diabetes [assessed from start of Nov 21, 1987 up to and including CED]	-145154	779560
Excluded if patients were older than the maximum age of the bariatric surgery patients	-72579	706981
Final cohort		706981

## Sheet: Cohort as text
COHORT CREATION Cohort Entry Entry date: Between Jan 01, 2002 and Apr 30, 2014. If a patient has multiple possible qualifying cohort entry events, the patient enters the cohort on the first-occurring qualifying event after exclusions are applied. Enrollment Measure: Current Registration Period Prior Enrollment: 365 days Referent Group: All users of Referent group cohort entry measure. For the pur…

## Sheet: Analysis as text
Statistical Analysis Baseline characteristics In the primary analysis, the baseline covariates were assessed by default in the period beginning on the start of all available data, and ending one day prior to the cohort entry date. Follow-up for Outcomes The primary analysis used a variable-length follow-up design. Follow-up began one day after the cohort entry date and was carried out until one o…

## Sheet: Table 1
	ORIGINAL STUDY				REPLICATED STUDY
	Bariatric Surgery Patients (n = 2,167)	Matched controls (n = 2,167)	P-value		Bariatric Surgery Patients (n=2,756)	Matched controls (n=2,756)	P-value
Women	1,812 (84%)	1,878 (87%)	Matched		2311 (83.9%)	2325 (84.4%)	0.61
Age (years)	44.4 (10.1)	44.6 (14.1)	Matched		43.69 (10.13)	43.79 (10.27)	0.72
BMI (kg/m^2)	43.0 (8.1)	43.2 (8.6)	Matched		44.70 (8.72)	42.74 (11.07)	<0.001
BMI category			Matched				1
Obese (30-34.9 kg/m^2)	339 (16%)	332 (15%)			298 (10.8%)	298 (10.8%)
Severe obesity (35-39.9 kg/m^2)	535 (25%)	551 (24%)			552 (20.0%)	552 (20.0%)
Very severe obesity (>=40 kg/m^2)	1,293 (60%)	1,284 (59%)			1906 (69.2%)	1906 (69.2%)
Index year			Matched				1
2002-2005	84 (4%)	113 (5%)			106 (3.8%)	105 (3.8%)
2006-2008	483 (22%)	442 (20%)			635 (23.0%)	637 (23.1%)
2009-2011	979 (45%)	1,014 (47%)			1246 (45.2%)	1239 (45.0%)
2012-2014	621 (29%)	598 (28%)			769 (27.9%)	775 (28.1%)
HbA1c category			Matched				0.49
<6.0 % (<42 mmol/mol)	208 (10%)	195 (9%)			122 (4.4%)	106 (3.8%)
6.0 to < 6.5% (42 to <48 mmol/mol)	54 (2%)	50 (2%)			38 (1.3%)	34 (1.2%)
Not recorded	1,905 (88%)	1,922 (89%)			2597 (94.2%)	2617 (95.0%)
Coronary heart disease	60 (3%)	58 (3%)	0.847		151 (5.5%)	98 (3.6%)	<0.001
Stroke	20 (1%)	26 (1%)	0.381		17 (0.6%)	17 (0.6%)	1
Previous depression diagnosis	1,198 (55%)	701 (32%)	<0.0001		1511 (54.8%)	953 (34.6%)	<0.001
Current smoker	372 (17%)	386 (18%)	0.59		2736 (99.3%)	2696 (97.8%)	<0.001
Blood pressure recorded > 140/90 mm Hg	581 (27%)	464 (21%)	0.0002		1215 (44.1%)	971 (35.2%)	<0.001
Total cholesterol recorded >5 mmol/L	845 (39%)	387 (18%)	<0.0001		1312 (47.6%)	929 (33.7%)	<0.001
Treatment for hypertension	906 (42%)	519 (24%)	<0·0001		799 (29.0%)	623 (22.6%)	<0.001
Lipid-lowering treatment	270 (12%)	183 (8%)	<0.0001		336 (12.2%)	238 (8.6%)	<0.001

## Sheet: Outcome
ORIGINAL RESULTS	Outcome: Occurrence of Diabetes
	Bariatric Surgery Patients	Matched controls
IR per 1000 PY	5.7	28.2
Adjusted HR	0·20 (0·13, 0·30), pvalue: <0·0001
REPLICATED RESULTS	Outcome: Occurrence of Diabetes
	Bariatric Surgery Patients	Matched controls
IR per 1000 PY	4.7	23.7
Adjusted HR	0.18 (0.14, 0.24), pvalue: 0.000

## Sheet: Codes
Anti-hypertensive
This event measure was defined as occurring when any of the following criteria were met:
	The occurrence of Therapy with the following attributes:
	BNF Code is any of: { "2040000", "2050100", "2050200", "2050300", "2050400", "2050501", "2050502", "2050503", "2050504", "2060200" }
	2040000
	2050100
	2050200
	2050300
	2050400
	2050501
	2050502
	2050503
	2050504
	2060200
	The occurrence of Therapy with the following attributes:
	BNF Chapter is any of: { "BETA-ADRENOCEPTOR BLOCKING DRUGS", "VASODILATOR ANTIHYPERTENSIVE DRUGS", "CENTRALLY ACTING ANTIHYPERTENSIVE DRUGS", "ADRENERGIC NEURONE BLOCKING DRUGS", "THIAZIDES AND RELATED DIURETICS/DRUGS AFFECTING THE RENIN-ANGIOTENSIN SYSTEM/ANGIOTENSIN-CONVERTING ENZYME INHIBITORS", "CALCIUM-CHANNEL BLOCKERS", "ALPHA-ADRENOCEPTOR BLOCKING DRUGS" }
	BETA-ADRENOCEPTOR BLOCKING DRUGS
	VASODILATOR ANTIHYPERTENSIVE DRUGS
	CENTRALLY ACTING ANTIHYPERTENSIVE DRUGS
	ADRENERGIC NEURONE BLOCKING DRUGS
	THIAZIDES AND RELATED DIURETICS/DRUGS AFFECTING THE RENIN-ANGIOTENSIN SYSTEM/ANGIOTENSIN-CONVERTING ENZYME INHIBITORS
	CALCIUM-CHANNEL BLOCKERS
	ALPHA-ADRENOCEPTOR BLOCKING DRUGS
BMI
This event measure was defined as occurring when any of the following criteria were met:
	The occurrence of Clinical with the following attributes:
	Entity 013 - Weight - BMI has any value
BMI categories
This measure categorizes BMI measured value into the following categories:
	< 30: Up to 30.0 (exclusive). This is the referent category.
	30 - 34.9: From 30.0 (inclusive) to 35.0 (exclusive).
	35 - 39.9: From 35.0 (inclusive) to 40.0 (exclusive).
	>= 40: From 40.0 (inclusive) to (any).
BMI measured value
This measure combines the values from the following attributes:
	Entity 013 - Weight - BMI of Clinical in BMI
If multiple events exist on a single day, the value is measured as minimum value.
Blood pressure recorded > 140/90 mm Hg
This event measure was defined as occurring when any of the following criteria were met:
	The occurrence of Clinical with the following attributes:
	Entity 001 - Blood pressure - Systolic is greater than 140.0
	Entity 001 - Blood pressure - Diastolic is greater than 90.0
Coronary heart disease
This event measure was defined as occurring when any of the following criteria were met:
	The occurrence of Clinical with the following attributes:
	READ Code is any of: { "14AJ.00", "4119B", "4120A", "4129", "4129AN", "4139AA", "4139C", "4139CO", "4139E", "4139M", "4139U", "4149", "662K.00", "662K000", "662K100", "662K200", "662Kz00", "6A2..00", "8B27.00", "9Ob0.00", "G3…00", "G3…11", "G3…12", "G30..00", "G30..11", "G30..12", "G30..14", "G30..16", "G301.00", "G301000", "G304.00", "G305.00", "G307000", "G307100", "G308.00", "G30X000", "G30y.0…
	14AJ.00 - H/O: Angina in last year
	4119B
	4120A
	4129
	4129AN
	4139AA
	4139C
	4139CO
	4139E
	4139M
	4139U
	4149
	662K.00 - Angina control
	662K000 - Angina control - good
	662K100 - Angina control - poor
	662K200 - Angina control - improving
	662Kz00 - Angina control NOS
	6A2..00 - Coronary heart disease annual review
	8B27.00 - Antianginal therapy
	9Ob0.00 - Attends coronary heart disease monitoring
	G3…00 - Ischaemic heart disease
	G3…11 - Arteriosclerotic heart disease
	G3…12 - Atherosclerotic heart disease
	G30..00 - Acute myocardial infarction
	G30..11 - Attack - heart
	G30..12 - Coronary thrombosis
	G30..14 - Heart attack
	G30..16 - Thrombosis - coronary
	G301.00 - Other specified anterior myocardial infarction
	G301000 - Acute anteroapical infarction
	G304.00 - Posterior myocardial infarction NOS
	G305.00 - Lateral myocardial infarction NOS
	G307000 - Acute non-Q wave infarction
	G307100 - Acute non-ST segment elevation myocardial infarction
	G308.00 - Inferior myocardial infarction NOS
	G30X000 - Acute ST segment elevation myocardial infarction
	G30y.00 - Other acute myocardial infarction
	G31..00 - Other acute and subacute ischaemic heart disease
	G310.00 - Postmyocardial infarction syndrome
	G311.14 - Angina at rest
	G311011 - MI - myocardial infarction aborted
	G311200 - Angina at rest
	G311300 - Refractory angina
	G311400 - Worsening angina
	G311500 - Acute coronary syndrome
	G32..11 - Healed myocardial infarction
	G32..12 - Personal history of myocardial infarction
	G33..00 - Angina pectoris
	G330000 - Nocturnal angina
	G331.00 - Prinzmetal's angina
	G331.11 - Variant angina pectoris
	G33z.00 - Angina pectoris NOS
	G33z000 - Status anginosus
	G33z300 - Angina on effort
	G33z400 - Ischaemic chest pain
	G33z500 - Post infarct angina
	G340.11 - Triple vessel disease of the heart
	G340000 - Single coronary vessel disease
	G342.00 - Atherosclerotic cardiovascular disease
	G34y.00 - Other specified chronic ischaemic heart disease
	G34y000 - Chronic coronary insufficiency
	G34y100 - Chronic myocardial ischaemia
	G34yz00 - Other specified chronic ischaemic heart disease NOS
	G35..00 - Subsequent myocardial infarction
	G351.00 - Subsequent myocardial infarction of inferior wall
	G35X.00 - Subsequent myocardial infarction of unspecified site
	G360.00 - Haemopericardium/current comp folow acut myocard infarct
	G361.00 - Atrial septal defect/curr comp folow acut myocardal infarct
	G362.00 - Ventric septal defect/curr comp fol acut myocardal infarctn
	G363.00 - Ruptur cardiac wall w'out haemopericard/cur comp fol ac MI
	G364.00 - Ruptur chordae tendinae/curr comp fol acute myocard infarct
	G365.00 - Rupture papillary muscle/curr comp fol acute myocard infarct
	G366.00 - Thrombosis atrium,auric append&vent/curr comp foll acute MI
	G3y..00 - Other specified ischaemic heart disease
	Gyu3.00 - [X]Ischaemic heart diseases
	4129N
	4130
	4130E
	4139
	4139AT
	4139N
	4139PA
	662K300 - Angina control - worsening
	662k.00 - JBS cardiovascular disease risk <10% over next 10 years
	6A4..00 - Coronary heart disease review
	8B63.11 - Aspirin prophylaxis - IHD
	8CR6.00 - Coronary heart disease risk clinical management plan
	9Ob8.00 - Coronary heart disease monitoring check done
	G3…13 - IHD - Ischaemic heart disease
	G30..13 - Cardiac rupture following myocardial infarction (MI)
	G30..15 - MI - acute myocardial infarction
	G30..17 - Silent myocardial infarction
	G300.00 - Acute anterolateral infarction
	G301100 - Acute anteroseptal infarction
	G301z00 - Anterior myocardial infarction NOS
	G302.00 - Acute inferolateral infarction
	G303.00 - Acute inferoposterior infarction
	G306.00 - True posterior myocardial infarction
	G307.00 - Acute subendocardial infarction
	G309.00 - Acute Q-wave infarct
	G30A.00 - Mural thrombosis
	G30B.00 - Acute posterolateral myocardial infarction
	G30X.00 - Acute transmural myocardial infarction of unspecif site
	G30y000 - Acute atrial infarction
	G30y100 - Acute papillary muscle infarction
	G30y200 - Acute septal infarction
	G30yz00 - Other acute myocardial infarction NOS
	G30z.00 - Acute myocardial infarction NOS
	G310.11 - Dressler's syndrome
	G311.00 - Preinfarction syndrome
	G311.11 - Crescendo angina
	G311.12 - Impending infarction
	G311.13 - Unstable angina
	G311000 - Myocardial infarction aborted
	G311100 - Unstable angina
	G311z00 - Preinfarction syndrome NOS
	G312.00 - Coronary thrombosis not resulting in myocardial infarction
	G31y.00 - Other acute and subacute ischaemic heart disease
	G31y000 - Acute coronary insufficiency
	G31y100 - Microinfarction of heart
	G31y200 - Subendocardial ischaemia
	G31y300 - Transient myocardial ischaemia
	G31yz00 - Other acute and subacute ischaemic heart disease NOS
	G32..00 - Old myocardial infarction
	G330.00 - Angina decubitus
	G330z00 - Angina decubitus NOS
	G332.00 - Coronary artery spasm
	G33z100 - Stenocardia
	G33z200 - Syncope anginosa
	G33z600 - New onset angina
	G33z700 - Stable angina
	G33zz00 - Angina pectoris NOS
	G34..00 - Other chronic ischaemic heart disease
	G340.00 - Coronary atherosclerosis
	G340.12 - Coronary artery disease
	G340100 - Double coronary vessel disease
	G343.00 - Ischaemic cardiomyopathy
	G344.00 - Silent myocardial ischaemia
	G34z.00 - Other chronic ischaemic heart disease NOS
	G34z000 - Asymptomatic coronary heart disease
	G350.00 - Subsequent myocardial infarction of anterior wall
	G353.00 - Subsequent myocardial infarction of other sites
	G36..00 - Certain current complication follow acute myocardial infarct
	G3z..00 - Ischaemic heart disease NOS
	Gyu3200 - [X]Other forms of acute ischaemic heart disease
	Gyu3300 - [X]Other forms of chronic ischaemic heart disease
	662N.00 - CHD monitoring
	662n.00 - JBS cardiovascular disease risk >30% over next 10 years
	8B3K.00 - Patient misunderstood treatment instuctions
	8B3k.00 - Coronary heart disease medication review
Current smoker
This event measure was defined as occurring when any of the following criteria were met:
	The occurrence of Clinical with the following attributes:
	READ Code is any of: { "137..11", "1371.00", "1371.11", "1372.00", "1372.11", "1373.00", "1374.00", "1375.00", "1376.00", "1377.00", "1378.00", "1379.00", "137A.00", "137a.00", "137B.00", "137b.00", "137C.00", "137c.00", "137D.00", "137d.00", "137E.00", "137e.00", "137F.00", "137f.00", "137G.00", "137g.00", "137H.00", "137h.00", "137I.00", "137I000", "137i.00", "137J.00", "137j.00", "137K.00", "1…
	137..11 - Smoker - amount smoked
	1371.00 - Never smoked tobacco
	1371.11 - Non-smoker
	1372.00 - Trivial smoker - < 1 cig/day
	1372.11 - Occasional smoker
	1373.00 - Light smoker - 1-9 cigs/day
	1374.00 - Moderate smoker - 10-19 cigs/d
	1375.00 - Heavy smoker - 20-39 cigs/day
	1376.00 - Very heavy smoker - 40+cigs/d
	1377.00 - Ex-trivial smoker (<1/day)
	1378.00 - Ex-light smoker (1-9/day)
	1379.00 - Ex-moderate smoker (10-19/day)
	137A.00 - Ex-heavy smoker (20-39/day)
	137a.00 - Pipe tobacco consumption
	137B.00 - Ex-very heavy smoker (40+/day)
	137b.00 - Ready to stop smoking
	137C.00 - Keeps trying to stop smoking
	137c.00 - Thinking about stopping smoking
	137D.00 - Admitted tobacco cons untrue ?
	137d.00 - Not interested in stopping smoking
	137E.00 - Tobacco consumption unknown
	137e.00 - Smoking restarted
	137F.00 - Ex-smoker - amount unknown
	137f.00 - Reason for restarting smoking
	137G.00 - Trying to give up smoking
	137g.00 - Cigarette pack-years
	137H.00 - Pipe smoker
	137h.00 - Minutes from waking to first tobacco consumption
	137I.00 - Passive smoker
	137I000 - Exposed to tobacco smoke at home
	137i.00 - Ex-tobacco chewer
	137J.00 - Cigar smoker
	137j.00 - Ex-cigarette smoker
	137K.00 - Stopped smoking
	137K000 - Recently stopped smoking
	137k.00 - Refusal to give smoking status
	137L.00 - Current non-smoker
	137l.00 - Ex roll-up cigarette smoker
	137M.00 - Rolls own cigarettes
	137m.00 - Failed attempt to stop smoking
	137N.00 - Ex pipe smoker
	137n.00 - Total time smoked
	137O.00 - Ex cigar smoker
	137o.00 - Waterpipe tobacco consumption
	137P.00 - Cigarette smoker
	137P.11 - Smoker
	137Q.00 - Smoking started
	137Q.11 - Smoking restarted
	137R.00 - Current smoker
	137T.00 - Date ceased smoking
	137S.00 - Ex smoker
	137U.00 - Not a passive smoker
	137V.00 - Smoking reduced
	137W.00 - Chews tobacco
	137X.00 - Cigarette consumption
	137Y.00 - Cigar consumption
	137Z.00 - Tobacco consumption NOS
	13p..00 - Smoking cessation milestones
	13p0.00 - Negotiated date for cessation of smoking
	13p1.00 - Smoking status at 4 weeks
	13p2.00 - Smoking status between 4 and 52 weeks
	13p3.00 - Smoking status at 52 weeks
	13p4.00 - Smoking free weeks
	13p5.00 - Smoking cessation programme start date
	13p5000 - Practice based smoking cessation programme start date
	13p6.00 - Carbon monoxide reading at 4 weeks
	13p7.00 - Smoking status at 12 weeks
	13p8.00 - Lost to smoking cessation follow-up
	9ko..00 - Current smoker annual review - enhanced services admin
	9ko..11 - Current smoker annual review
Depression
This event measure was defined as occurring when any of the following criteria were met:
	The occurrence of Clinical with the following attributes:
	READ Code is any of: { "1B17.00", "1B1U.11", "212S.00", "8CAA.00", "9H91.00", "9HA0.00", "9h92.00", "E002100", "E004300", "E112.11", "E112.12", "E112000", "E112100", "E112500", "E112z00", "E113.11", "E113100", "E113600", "E118.00", "E11z200", "E200300", "E204.11", "E290.00", "E290z00", "E2B..00", "E2B1.00", "Eu32.11", "Eu32000", "Eu32100", "Eu32212", "Eu32213", "Eu32y12", "Eu32z00", "Eu32z13", "E…
	1B17.00 - Depressed
	1B1U.11 - Depressive symptoms
	212S.00 - Depression resolved
	8CAA.00 - Patient advised to see solicitor
	9H91.00 - Depression medication review
	9HA0.00 - On depression register
	9h92.00 - Except from mental health quality indicators: Informed diss
	E002100 - Senile dementia with depression
	E004300 - Arteriosclerotic dementia with depression
	E112.11 - Agitated depression
	E112.12 - Endogenous depression first episode
	E112000 - Single major depressive episode, unspecified
	E112100 - Single major depressive episode, mild
	E112500 - Single major depressive episode, partial or unspec remission
	E112z00 - Single major depressive episode NOS
	E113.11 - Endogenous depression - recurrent
	E113100 - Recurrent major depressive episodes, mild
	E113600 - Recurrent major depressive episodes, in full remission
	E118.00 - Seasonal affective disorder
	E11z200 - Masked depression
	E200300 - Anxiety with depression
	E204.11 - Postnatal depression
	E290.00 - Brief depressive reaction
	E290z00 - Brief depressive reaction NOS
	E2B..00 - Depressive disorder NEC
	E2B1.00 - Chronic depression
	Eu32.11 - [X]Single episode of depressive reaction
	Eu32000 - [X]Mild depressive episode
	Eu32100 - [X]Moderate depressive episode
	Eu32212 - [X]Single episode major depression w'out psychotic symptoms
	Eu32213 - [X]Single episode vital depression w'out psychotic symptoms
	Eu32y12 - [X]Single episode of masked depression NOS
	Eu32z00 - [X]Depressive episode, unspecified
	Eu32z13 - [X]Prolonged single episode of reactive depression
	Eu32z14 - [X] Reactive depression NOS
	Eu33.00 - [X]Recurrent depressive disorder
	Eu33.13 - [X]Recurrent episodes of reactive depression
	Eu33.14 - [X]Seasonal depressive disorder
	Eu33000 - [X]Recurrent depressive disorder, current episode mild
	Eu33200 - [X]Recurr depress disorder cur epi severe without psyc sympt
	Eu33211 - [X]Endogenous depression without psychotic symptoms
	Eu33400 - [X]Recurrent depressive disorder, currently in remission
	Eu33z00 - [X]Recurrent depressive disorder, unspecified
	Eu34100 - [X]Dysthymia
	Eu34111 - [X]Depressive neurosis
	Eu3y111 - [X]Recurrent brief depressive episodes
	Eu41211 - [X]Mild anxiety depression
	Eu53012 - [X]Postpartum depression NOS
	Eu92000 - [X]Depressive conduct disorder
	1B17.11 - C/O - feeling depressed
	1B1U.00 - Symptoms of depression
	1BT..00 - Depressed mood
	62T1.00 - Puerperal depression
	8CAa.00 - Patient given advice about management of depression
	9H90.00 - Depression annual review
	9H92.00 - Depression interim review
	9h91.00 - Except from mental health quality indicators: Patient unsuit
	E001300 - Presenile dementia with depression
	E112.00 - Single major depressive episode
	E112.13 - Endogenous depression first episode
	E112.14 - Endogenous depression
	E112200 - Single major depressive episode, moderate
	E112300 - Single major depressive episode, severe, without psychosis
	E112600 - Single major depressive episode, in full remission
	E113.00 - Recurrent major depressive episode
	E113000 - Recurrent major depressive episodes, unspecified
	E113200 - Recurrent major depressive episodes, moderate
	E113300 - Recurrent major depressive episodes, severe, no psychosis
	E113500 - Recurrent major depressive episodes,partial/unspec remission
	E113700 - Recurrent depression
	E113z00 - Recurrent major depressive episode NOS
	E11y200 - Atypical depressive disorder
	E135.00 - Agitated depression
	E204.00 - Neurotic depression reactive type
	E211200 - Depressive personality disorder
	E291.00 - Prolonged depressive reaction
	E2B0.00 - Postviral depression
	Eu32.00 - [X]Depressive episode
	Eu32.12 - [X]Single episode of psychogenic depression
	Eu32.13 - [X]Single episode of reactive depression
	Eu32200 - [X]Severe depressive episode without psychotic symptoms
	Eu32211 - [X]Single episode agitated depressn w'out psychotic symptoms
	Eu32400 - [X]Mild depression
	Eu32y00 - [X]Other depressive episodes
	Eu32y11 - [X]Atypical depression
	Eu32z11 - [X]Depression NOS
	Eu32z12 - [X]Depressive disorder NOS
	Eu33.11 - [X]Recurrent episodes of depressive reaction
	Eu33.12 - [X]Recurrent episodes of psychogenic depression
	Eu33.15 - [X]SAD - Seasonal affective disorder
	Eu33100 - [X]Recurrent depressive disorder, current episode moderate
	Eu33212 - [X]Major depression, recurrent without psychotic symptoms
	Eu33214 - [X]Vital depression, recurrent without psychotic symptoms
	Eu33y00 - [X]Other recurrent depressive disorders
	Eu33z11 - [X]Monopolar depression NOS
	Eu34113 - [X]Neurotic depression
	Eu34114 - [X]Persistant anxiety depression
	Eu41200 - [X]Mixed anxiety and depressive disorder
	Eu53011 - [X]Postnatal depression NOS
	8HHQ.00 - Referral to walk in centre
	8HHq.00 - Referral for guided self-help for depression
	9HA1.00 - Removed from depression register
	9hA1.00 - Excepted from asthma quality indicators: Patient unsuitable
Diabetes (drugs + diagnosis+ hba1c)
This measure creates a logical OR of events, and identifies all occurrences of one or more specified events:
	Type 2 DM
	Diabetes drugs
	HbA1c >= 6.5% (>=48 mmol/mol)
Diabetes drugs
This event measure was defined as occurring when any of the following criteria were met:
	The occurrence of Therapy with the following attributes:
	BNF Code is any of: { "6010100", "6010101", "6010102", "6010103", "6010151", "6010201", "6010202", "6010203" }
	6010100
	6010101
	6010102
	6010103
	6010151
	6010201
	6010202
	6010203
	The occurrence of Therapy with the following attributes:
	BNF Chapter is any of: { "INSULINS", "BIPHASIC INSULINS", "INTERMEDIATE- AND LONG-ACTING INSULINS", "SHORT-ACTING INSULINS", "SHORT-ACTING INSULINS/DIABETIC KETOACIDOSIS", "BIGUANIDES/OTHER ANTIDIABETIC DRUGS", "DRUGS USED IN THE TREATMENT OF OBESITY/OTHER ANTIDIABETIC DRUGS", "INTERMEDIATE- AND LONG-ACTING INSULINS/OTHER ANTIDIABETIC DRUGS", "OTHER ANTIDIABETIC DRUGS", "SULPHONYLUREAS/OTHER ANTI…
	INSULINS
	BIPHASIC INSULINS
	INTERMEDIATE- AND LONG-ACTING INSULINS
	SHORT-ACTING INSULINS
	SHORT-ACTING INSULINS/DIABETIC KETOACIDOSIS
	BIGUANIDES/OTHER ANTIDIABETIC DRUGS
	DRUGS USED IN THE TREATMENT OF OBESITY/OTHER ANTIDIABETIC DRUGS
	INTERMEDIATE- AND LONG-ACTING INSULINS/OTHER ANTIDIABETIC DRUGS
	OTHER ANTIDIABETIC DRUGS
	SULPHONYLUREAS/OTHER ANTIDIABETIC DRUGS
Gastric band removal
This event measure was defined as occurring when any of the following criteria were met:
	The occurrence of Clinical with the following attributes:
	Medical Code is any of: { "90454" }
	90454 - Removal of gastric band
HbA1c 6 - 6.5% (42 - 48 mmol/mol)
This event measure was defined as occurring when any of the following criteria were met:
	The occurrence of Test with the following attributes:
	Entity 275 - HbA1c - diabetic control - Value is between 6.0 and 6.5
	Entity 275 - HbA1c - diabetic control - Unit of measure is any of:
	1 - %
	The occurrence of Test with the following attributes:
	Entity 275 - HbA1c - diabetic control - Value is between 42.0 and 48.0
	Entity 275 - HbA1c - diabetic control - Unit of measure is any of:
	97 - mmol/mol
HbA1c < 6% (<42mmol/mol)
This event measure was defined as occurring when any of the following criteria were met:
	The occurrence of Test with the following attributes:
	Entity 275 - HbA1c - diabetic control - Value is less than 6.0
	Entity 275 - HbA1c - diabetic control - Unit of measure is any of:
	1 - %
	The occurrence of Test with the following attributes:
	Entity 275 - HbA1c - diabetic control - Value is less than 42.0
	Entity 275 - HbA1c - diabetic control - Unit of measure is any of:
	97 - mmol/mol
HbA1c >= 6.5% (>=48 mmol/mol)
This event measure was defined as occurring when any of the following criteria were met:
	The occurrence of Test with the following attributes:
	Entity 275 - HbA1c - diabetic control - Value is greater than 6.5
	Entity 275 - HbA1c - diabetic control - Unit of measure is any of:
	1 - %
	The occurrence of Test with the following attributes:
	Entity 275 - HbA1c - diabetic control - Value is greater than 48.0
	Entity 275 - HbA1c - diabetic control - Unit of measure is any of:
	97 - mmol/mol
Laparoscopic gastric banding
This event measure was defined as occurring when any of the following criteria were met:
	The occurrence of Clinical with the following attributes:
	Medical Code is any of: { "18863", "59622", "88474" }
	18863 - Laparoscopic adjustable gastric banding
	59622 - Mason vertical banded gastroplasty
	88474 - Partitioning of stomach using band
Polycystic ovary syndrome
This event measure was defined as occurring when any of the following criteria were met:
	The occurrence of Clinical with the following attributes:
	READ Code is any of: { "4473100", "4474100", "447H.00", "4Q26.00", "4Q2E.00", "4Q2f.00", "7E25300", "C161000", "C164.12", "K532.00", "K532z00", "Kyu9500", "M240.00", "M240000", "M240200", "M240300", "M240400", "M260z00", "M261100", "M261600", "M261A00", "M261E00", "M261J00", "M261X00", "Myu6800", "Myu6F00", "447G.00", "4Q2F.00", "4Q2e.00", "C165.00", "K53..11", "K591100", "K591200", "K591300", "K…
	4473100 - Serum testosterone level abnormal
	4474100 - Free androgenic index abnormal
	447H.00 - Androgen level
	4Q26.00 - Dihydrotestosterone level
	4Q2E.00 - Free testosterone level
	4Q2f.00 - Cortisol metabolite level
	7E25300 - Endoscopic drilling of ovary
	C161000 - Hypersecretion of ovarian androgen
	C164.12 - Stein - Leventhal syndrome
	K532.00 - Other ovarian cysts
	K532z00 - Ovarian cyst NOS
	Kyu9500 - [X]Other and unspecified ovarian cysts
	M240.00 - Alopecia
	M240000 - Alopecia unspecified
	M240200 - Male pattern alopecia
	M240300 - Frontal alopecia of women
	M240400 - Premature alopecia
	M260z00 - Acne varioliformis NOS
	M261100 - Acne conglobata
	M261600 - Cystic acne
	M261A00 - Pustular acne
	M261E00 - Acne excoriee des jeunes filles
	M261J00 - Acne necrotica
	M261X00 - Acne, unspecified
	Myu6800 - [X]Other acne
	Myu6F00 - [X]Acne, unspecified
	447G.00 - Plasma testosterone level
	4Q2F.00 - Calculated free testosterone
	4Q2e.00 - 11 betahydroxy aetiocholanolone excretion
	C165.00 - Polycystic ovarian syndrome
	K53..11 - Ovarian cysts
	K591100 - Oligomenorrhoea
	K591200 - Primary oligomenorrhoea
	K591300 - Secondary oligomenorrhoea
	K594.00 - Irregular menstrual cycle
	K594z00 - Irregular menstrual cycle NOS
	M240z00 - Alopecia NOS
	M241.00 - Hirsutism - hypertrichosis
	M260.00 - Acne varioliformis
	M260000 - Acne frontalis
	M261.00 - Other acne
	M261000 - Acne vulgaris
	M261F00 - Acne fulminans
	M261G00 - Acne agminata
	M261K00 - Acne keloidalis
	M261z00 - Other acne NOS
	Myu6300 - [X]Other androgenic alopecia
	ZRBS.00 - Eating behaviour rating scale
	ZRbS.00 - Positive and negative affect schedule
	ZRBs.00 - Ferriman and Galwey score
	ZRbs.00 - Paediatric risk of mortality
Sleeve gastrectomy
This event measure was defined as occurring when any of the following criteria were met:
	The occurrence of Clinical with the following attributes:
	Medical Code is any of: { "89148", "89259", "93378" }
	89148 - Laparoscopic sleeve gastrectomy
	89259 - Sleeve gastrectomy NEC
	93378 - Sleeve gastrectomy and duodenal switch
Smoking status
This event measure was defined as occurring when any of the following criteria were met:
	The occurrence of Clinical with the following attributes:
	Entity 004 - Smoking - Status exists
Smoking status
This measure combines the values from the following attributes:
	Entity 004 - Smoking - Status of Clinical in Smoking status
If multiple events exist on a single day, the value is measured as first value.
Statins
This event measure was defined as occurring when any of the following criteria were met:
	The occurrence of Therapy with the following attributes:
	BNF Code is any of: { "2120400" }
	2120400
	The occurrence of Therapy with the following attributes:
	BNF Chapter is any of: { "EZETIMIBE/STATINS", "FIBRATES/STATINS", "STATINS" }
	EZETIMIBE/STATINS
	FIBRATES/STATINS
	STATINS
Stroke
This event measure was defined as occurring when any of the following criteria were met:
	The occurrence of Clinical with the following attributes:
	READ Code is any of: { "G61..11", "G611.00", "G612.00", "G613.00", "G61X000", "G61X100", "G61z.00", "G63y100", "G64..11", "G64..13", "G640000", "G641.00", "G641.11", "G641000", "G64z.00", "G64z.12", "G64z111", "G64z300", "G66..12", "G660.00", "G661.00", "G662.00", "G663.00", "G664.00", "G665.00", "G669.00", "G6X..00", "G61..00", "G61..12", "G610.00", "G614.00", "G615.00", "G616.00", "G618.00", "G…
	G61..11 - CVA - cerebrovascular accid due to intracerebral haemorrhage
	G611.00 - Internal capsule haemorrhage
	G612.00 - Basal nucleus haemorrhage
	G613.00 - Cerebellar haemorrhage
	G61X000 - Left sided intracerebral haemorrhage, unspecified
	G61X100 - Right sided intracerebral haemorrhage, unspecified
	G61z.00 - Intracerebral haemorrhage NOS
	G63y100 - Cerebral infarction due to embolism of precerebral arteries
	G64..11 - CVA - cerebral artery occlusion
	G64..13 - Stroke due to cerebral arterial occlusion
	G640000 - Cerebral infarction due to thrombosis of cerebral arteries
	G641.00 - Cerebral embolism
	G641.11 - Cerebral embolus
	G641000 - Cerebral infarction due to embolism of cerebral arteries
	G64z.00 - Cerebral infarction NOS
	G64z.12 - Cerebellar infarction
	G64z111 - Lateral medullary syndrome
	G64z300 - Right sided cerebral infarction
	G66..12 - Stroke unspecified
	G660.00 - Middle cerebral artery syndrome
	G661.00 - Anterior cerebral artery syndrome
	G662.00 - Posterior cerebral artery syndrome
	G663.00 - Brain stem stroke syndrome
	G664.00 - Cerebellar stroke syndrome
	G665.00 - Pure motor lacunar syndrome
	G669.00 - Cerebral palsy, not congenital or infantile, acute
	G6X..00 - Cerebrl infarctn due/unspcf occlusn or sten/cerebrl artrs
	G61..00 - Intracerebral haemorrhage
	G61..12 - Stroke due to intracerebral haemorrhage
	G610.00 - Cortical haemorrhage
	G614.00 - Pontine haemorrhage
	G615.00 - Bulbar haemorrhage
	G616.00 - External capsule haemorrhage
	G618.00 - Intracerebral haemorrhage, multiple localized
	G61X.00 - Intracerebral haemorrhage in hemisphere, unspecified
	G63y000 - Cerebral infarct due to thrombosis of precerebral arteries
	G64..00 - Cerebral arterial occlusion
	G64..12 - Infarction - cerebral
	G640.00 - Cerebral thrombosis
	G64z.11 - Brainstem infarction NOS
	G64z000 - Brainstem infarction
	G64z100 - Wallenberg syndrome
	G64z200 - Left sided cerebral infarction
	G64z400 - Infarction of basal ganglia
	G66..00 - Stroke and cerebrovascular accident unspecified
	G66..11 - CVA unspecified
	G66..13 - CVA - Cerebrovascular accident unspecified
	G666.00 - Pure sensory lacunar syndrome
	G667.00 - Left sided CVA
	G668.00 - Right sided CVA
	G676000 - Cereb infarct due cerebral venous thrombosis, nonpyogenic
	G6W..00 - Cereb infarct due unsp occlus/stenos precerebr arteries
Total cholesterol recorded > 5 mmol/L
This event measure was defined as occurring when any of the following criteria were met:
	The occurrence of Test with the following attributes:
	Entity 163 - Serum cholesterol - Value is greater than 5.0
	Entity 163 - Serum cholesterol - Unit of measure is any of:
	96 - mmol/L
Type 2 DM
This event measure was defined as occurring when any of the following criteria were met:
	The occurrence of Clinical with the following attributes:
	READ Code is any of: { "66AO.00", "66At100", "66At111", "C109.00", "C109.11", "C109011", "C109012", "C109111", "C109112", "C109200", "C109211", "C109212", "C109300", "C109411", "C109412", "C109500", "C109511", "C109700", "C109900", "C109A00", "C109A11", "C109C00", "C109C12", "C109D00", "C109G00", "C109G11", "C109H12", "C109J11", "C109J12", "C109K00", "C10D.00", "C10F111", "C10F211", "C10F411", "C…
	66AO.00 - Date diabetic treatment stopp.
	66At100 - Type II diabetic dietary review
	66At111 - Type 2 diabetic dietary review
	C109.00 - Non-insulin dependent diabetes mellitus
	C109.11 - NIDDM - Non-insulin dependent diabetes mellitus
	C109011 - Type II diabetes mellitus with renal complications
	C109012 - Type 2 diabetes mellitus with renal complications
	C109111 - Type II diabetes mellitus with ophthalmic complications
	C109112 - Type 2 diabetes mellitus with ophthalmic complications
	C109200 - Non-insulin-dependent diabetes mellitus with neuro comps
	C109211 - Type II diabetes mellitus with neurological complications
	C109212 - Type 2 diabetes mellitus with neurological complications
	C109300 - Non-insulin-dependent diabetes mellitus with multiple comps
	C109411 - Type II diabetes mellitus with ulcer
	C109412 - Type 2 diabetes mellitus with ulcer
	C109500 - Non-insulin dependent diabetes mellitus with gangrene
	C109511 - Type II diabetes mellitus with gangrene
	C109700 - Non-insulin dependent diabetes mellitus - poor control
	C109900 - Non-insulin-dependent diabetes mellitus without complication
	C109A00 - Non-insulin dependent diabetes mellitus with mononeuropathy
	C109A11 - Type II diabetes mellitus with mononeuropathy
	C109C00 - Non-insulin dependent diabetes mellitus with nephropathy
	C109C12 - Type 2 diabetes mellitus with nephropathy
	C109D00 - Non-insulin dependent diabetes mellitus with hypoglyca coma
	C109G00 - Non-insulin dependent diabetes mellitus with arthropathy
	C109G11 - Type II diabetes mellitus with arthropathy
	C109H12 - Type 2 diabetes mellitus with neuropathic arthropathy
	C109J11 - Insulin treated non-insulin dependent diabetes mellitus
	C109J12 - Insulin treated Type II diabetes mellitus
	C109K00 - Hyperosmolar non-ketotic state in type 2 diabetes mellitus
	C10D.00 - Diabetes mellitus autosomal dominant type 2
	C10F111 - Type II diabetes mellitus with ophthalmic complications
	C10F211 - Type II diabetes mellitus with neurological complications
	C10F411 - Type II diabetes mellitus with ulcer
	C10F500 - Type 2 diabetes mellitus with gangrene
	C10F611 - Type II diabetes mellitus with retinopathy
	C10F700 - Type 2 diabetes mellitus - poor control
	C10F711 - Type II diabetes mellitus - poor control
	C10F900 - Type 2 diabetes mellitus without complication
	C10F911 - Type II diabetes mellitus without complication
	C10FA11 - Type II diabetes mellitus with mononeuropathy
	C10FC00 - Type 2 diabetes mellitus with nephropathy
	C10FD00 - Type 2 diabetes mellitus with hypoglycaemic coma
	C10FE11 - Type II diabetes mellitus with diabetic cataract
	C10FF00 - Type 2 diabetes mellitus with peripheral angiopathy
	C10FH00 - Type 2 diabetes mellitus with neuropathic arthropathy
	C10FJ00 - Insulin treated Type 2 diabetes mellitus
	C10FJ11 - Insulin treated Type II diabetes mellitus
	C10FM00 - Type 2 diabetes mellitus with persistent microalbuminuria
	C10FM11 - Type II diabetes mellitus with persistent microalbuminuria
	C10FN00 - Type 2 diabetes mellitus with ketoacidosis
	66Ao.00 - Diabetes type 2 review
	C100112 - Non-insulin dependent diabetes mellitus
	C109.12 - Type 2 diabetes mellitus
	C109.13 - Type II diabetes mellitus
	C109000 - Non-insulin-dependent diabetes mellitus with renal comps
	C109100 - Non-insulin-dependent diabetes mellitus with ophthalm comps
	C109400 - Non-insulin dependent diabetes mellitus with ulcer
	C109512 - Type 2 diabetes mellitus with gangrene
	C109600 - Non-insulin-dependent diabetes mellitus with retinopathy
	C109611 - Type II diabetes mellitus with retinopathy
	C109612 - Type 2 diabetes mellitus with retinopathy
	C109711 - Type II diabetes mellitus - poor control
	C109712 - Type 2 diabetes mellitus - poor control
	C109B00 - Non-insulin dependent diabetes mellitus with polyneuropathy
	C109B11 - Type II diabetes mellitus with polyneuropathy
	C109C11 - Type II diabetes mellitus with nephropathy
	C109D11 - Type II diabetes mellitus with hypoglycaemic coma
	C109D12 - Type 2 diabetes mellitus with hypoglycaemic coma
	C109E00 - Non-insulin depend diabetes mellitus with diabetic cataract
	C109E11 - Type II diabetes mellitus with diabetic cataract
	C109E12 - Type 2 diabetes mellitus with diabetic cataract
	C109F11 - Type II diabetes mellitus with peripheral angiopathy
	C109F12 - Type 2 diabetes mellitus with peripheral angiopathy
	C109G12 - Type 2 diabetes mellitus with arthropathy
	C109H11 - Type II diabetes mellitus with neuropathic arthropathy
	C109J00 - Insulin treated Type 2 diabetes mellitus
	C10F.00 - Type 2 diabetes mellitus
	C10F.11 - Type II diabetes mellitus
	C10F000 - Type 2 diabetes mellitus with renal complications
	C10F011 - Type II diabetes mellitus with renal complications
	C10F100 - Type 2 diabetes mellitus with ophthalmic complications
	C10F200 - Type 2 diabetes mellitus with neurological complications
	C10F300 - Type 2 diabetes mellitus with multiple complications
	C10F311 - Type II diabetes mellitus with multiple complications
	C10F400 - Type 2 diabetes mellitus with ulcer
	C10F511 - Type II diabetes mellitus with gangrene
	C10F600 - Type 2 diabetes mellitus with retinopathy
	C10FA00 - Type 2 diabetes mellitus with mononeuropathy
	C10FB00 - Type 2 diabetes mellitus with polyneuropathy
	C10FB11 - Type II diabetes mellitus with polyneuropathy
	C10FC11 - Type II diabetes mellitus with nephropathy
	C10FD11 - Type II diabetes mellitus with hypoglycaemic coma
	C10FE00 - Type 2 diabetes mellitus with diabetic cataract
	C10FG00 - Type 2 diabetes mellitus with arthropathy
	C10FG11 - Type II diabetes mellitus with arthropathy
	C10FK00 - Hyperosmolar non-ketotic state in type 2 diabetes mellitus
	C10FL00 - Type 2 diabetes mellitus with persistent proteinuria
	C10FL11 - Type II diabetes mellitus with persistent proteinuria
	C10FP00 - Type 2 diabetes mellitus with ketoacidotic coma
	C10FQ00 - Type 2 diabetes mellitus with exudative maculopathy
	C10FR00 - Type 2 diabetes mellitus with gastroparesis
	ZC2CA00 - Dietary advice for type II diabetes
