# Supplementary material for: Reproducibility of real-world evidence studies using clinical practice data to inform regulatory and coverage decisions
Source: Nat Commun. 2022 Aug 31;13:5126. doi: 10.1038/s41467-022-32310-3 (PMC9430007; doi:10.1038/s41467-022-32310-3)
Supplement: Supplementary file 7 — Supplementary Dataset 4 [file 41467_2022_32310_MOESM7_ESM.zip › Data S4 Study specific author contact files with details of implementation/REPEAT_135_final.xlsx]

## Sheet: Assumptions
Catergory	Assumptions
MEAURES	The algorithms used to define all the variables used in the replication of the study are given in the sheet named 'codes'
Exposure	We assumed exposure was defined using the variable drugsubstance = 'tiotropoium', excluding any combination drugs. We assumed reference was defined using the variable drugsubstance = 'salmeterol' or 'formoterol' or 'indacaterol'.
	In the manuscript description, the authors identified exposure is assessed between January 1, 2001 and August 31, 2012, however, the assessment period was different in the flow chart (January 1, 2001 and August 31, 2013). We assumed the the time range from the manuscript description
Outcomes	We assumed the outcome definition was based on the reference #19 [Determining the predictive value of Read/OXMIS codes to identify incident acute myocardial infarction in the General Practice Research Database: Hammad, T.Aet al https://doi.org/10.1002/pds.1672]
Covariates	We assumed that the covariate "smoker" was defined based on Additional Clinical Details file "smoking_status" = 1 (active smoker).
	We assumed that the covariate "alcohol abuse" was defined based on: 'https://clinicalcodes.rss.mhs.man.ac.uk/medcodes/article/47/codelist/res47-alcohol-intake/', and manually selected alchol aubse codes. Alcohol_abuse 136c.00 Alcohol_abuse 136D.00 Alcohol_abuse 136E.00 Alcohol_abuse 136K.00 Alcohol_abuse 136P.00 Alcohol_abuse 136Q.00 Alcohol_abuse 136R.00 Alcohol_abuse 136S.00 Alcohol_abuse 136T.…
	We assumed all the Medication covariates were defined based on BNF codes or drug substance name or bnfchapter name. The assumed codes are provided in the worksheet 'Codes'
	We assumed comorbidities were based on except (MI which was defined based on outcome defintion): https://clinicalcodes.rss.mhs.man.ac.uk/medcodes/article/1/ https://clinicalcodes.rss.mhs.man.ac.uk/medcodes/article/180/codelist/ https://clinicalcodes.rss.mhs.man.ac.uk/medcodes/article/27/codelist/res27-renal-disease/
	We assumed Congenital cardiovascular abnormalities were defined based on the Read codes from paper "Determining the predictive value of Read codes to identify congenital cardiac malformations in the UK Clinical Practice Research Datalink: Tarek A Hammad et al"
	We were not sure how the variable "time since monotherapy" is measured. So, assumed "time since monotherapy" was measured as time between the start of monotherapy and when the patient became combination therapy users.
COHORT CREATION
	To run high-dimensional propensity score algorithm and to select top 500 variables, we assumed the following dimensions were used: medcode from Clinical Files, prodcodes from Therapy files, medcode (and/or tonsype, immstype) from Immunization files, medcode from Test files.
	We identified up to 2,609 eligible potential monotherapy referent users per combination therpy users (exposure set: one combination therapy user plus all potentially eligible monotherapy referent users), and due to the large sample size, there was computing time issue. Therefore, we restricted the maximum number of referent users within each exposure set to 1,000. To do this, we randonly selected…
	The PS logistic regression model conditioning on the "exposure set" and adjusting for 500+ covariates did not converge. As an alternative approach, we removed "strata" statement which was used to condition on the "exposure set", and instead added "exposure set" variable in the PS logistic regression model, with the original 500+ covariates mentioned in the paper.
ANALYSIS
	We interpreted the "switching "censoring criteria as following: Switching to the other group: - For patients in combination group, if patients do not get a new Rx for either of the drugs within 60 days after the prior Rx for that drug then the censor date is prior Rx date + 60. - For patients in monotherapy group, the censor date is earliest of * the start date of the 2nd drug. (switching date) *…

## Sheet: Attrition table
Patients with LABA or tiotropoium monotherpy or combination therapy between January 1, 2001 and August 31, 2012, using full base cohort for AMI outcome
	Less Excluded Patients	Remaining Patients
All patients in our database		17756119
Patients with LABA or tiotropoium prescriptions between January 1, 2001 and August 31, 2012 Date of prescription is index date	17293219	462900
Exclude if Age less than 55 years on index date	233875	229025
Exclude if Missing data on gender on the index date	5	229020
Include if only at least 2 years of continuous enrollment before the index date	44671	184349
Exlude if Enrollment ends after 1 Jan 2002	1241	183108
Exclude if LABA or tiotropoium prescription in 2 years prior to the index date	13893	169215
Exclude if patients have both LABA and tiotropoium Rx on the index date	9130	160085
Base cohort of eligible patients with at least one prescription for LABA or tiotropium		160085
Patients on LABA adding tiotropoium		31207
Patients on tiotropoium adding LABA		10812

## Sheet: Protocol
AIM	To assess the comparative risk of acute myocardial infarction among COPD patients who initiated long-acting bronchodilator combination therapy versus monotherapy.
Data Source: CPRD (1/1/1999 – 8/31/2013)
Study Design Diagram
1. Cohort Identification
1.1 Cohort Summary
The base study cohort consists of patients (>55 years) who were prescribed a long-acting β2-agonists (LABA) or tiotropium. From base cohort, those who had both LABA and tiotropium on the same date were selected as combination therapy cohort, and monotherapy cohort are those who remained on LABA only or tiotropium only.
Note: Patients in the monotherapy cohort at a given exposure set could later be selected for the combination cohort if they fill both drugs on the same date. Similarly, patients in the combination therapy can also be selected for monotherapy cohort BEFORE they start combination therapy.
1.2 Important steps for cohort formation
Note: there are 3 main steps in this cohort formation: base cohort, combination therapy cohort, and monotherapy cohort.
Both combination therapy and monotherapy cohorts are subsets of base cohort, but do not need to be two mutually exclusive groups.
1.2.1 Base cohort identification
1.2.1.1 Eligible period to identify index prescription – January 1, 2001 and August 31, 2012.
1.2.1.2 Specify inclusion-exclusion criteria for cohort entry and define the index date, baseline and follow up periods.
Inclusion: Identify patients with LABA or tiotropium prescriptions between January 1, 2001 and August 31, 2012.
Index date of base cohort: Date of first LABA or tiotropium in this time frame.
NOTE I: Each patient was only allowed to enter the base cohort once.
NOTE II: Please flag patid, index date of base cohort, and index drug (LABA or tiotropium).
Exclusion:
· Age <55 years old on the index date
· Missing data on sex on the index date
· Less than 2 years of continuous enrollment before the index date
· No data available after 1/1/2002.
· Use of LABA or tiotropium 2 years prior to the index date.
· Both LABA and tiotropium on the index date.
1.2.2 Combination therapy cohort identification
Select from the base cohort identified above.
Steps to identify combination therapy cohort:
1) LABA à+tiotropium users:
From LABA new users in base cohort, select those who had a subsequent tiotropium prescription after LABA index date and September 25, 2003, whichever later.
Both LABA and tiotropium prescription should be given simultaneously on the same day to be considered as combination therapy. Flag the combination therapy date (combination index date).
2) Tiotropium à+LABA users:
From tiotropium new users in base cohort, select those who had subsequent LABA prescription after tiotropium index date and September 25, 2003, whichever later.
Both LABA and tiotropium prescription should be given simultaneously on the same day to be considered as combination therapy.
3) Pool “LABA à+tiotropium users” and “Tiotropium à+LABA users” to make the final combination therapy cohort.
NOTE: The date of combination therapy start date is the study index date for the later HDPS matching and statistical analysis.
1.1.2 Monotherapy cohort identification
Select from all the base cohort identified above.
Steps to identify monotherapy cohort:
1) For each LABA à+tiotropium combination-exposed subject identified from step 1.2.2, identify ALL potential referent users (monotherapy users) who received a LABA prescription (date X) within +/- 30 days of the study index date of the LABA combination-exposed subject.
All patients are considered for selection as a monotherapy user until they become a combination-exposed patient.
Calculate the duration in the base cohort for combination-exposed users as days between the study index date and base cohort index date;
duration in the base cohort for potential referent users defined as days between date X from the previous step and base cohort index date.
Duration in the base cohort for combination-exposed users and potential referent users should be ≤3 months apart.
2) The study index date for the referent monotherapy users = study index date of LABA à+tiotropium combination-exposed subject.
3) Therefore, each LABA à+tiotropium combination-exposed subject and all the potential matched LABA monotherapy referent users form an “exposure set.”
4) Please create an “exposure set” variable, assigning one number to one “exposure set”.
For example, for a LABA à+tiotropium combination-exposed subject and ALL the potential referent users of this LABA à+tiotropium combination-exposed subject, we will assign same exposure set number “1”.
5) One reference user can appear in multiple “exposure sets”.
6) Repeat step 1) to 4) for all LABA à+tiotropium combination-exposed subjects.
7) Run high-dimensional propensity score (hdPS) algorithm to select top 500 variables. Use the following specifications:
Ø Use all available data (diagnoses, procedures, and medications) in the one-year period prior to the study index date.
Ø Run the hdPS algorithm and identify 500 top variables selected by hdPS.
Ø If logistic regression for hdPS algorithms does not go through due to large cohort size, we will do random selection among referent users within each “exposure set”. For now, let’s make the maximum number of referent users within each “exposure set” = 1,000 (if this still cause issue, then we will reduce the number further).
Ø Then we will calculate PS score separately: run a logistic regression model. In the model, include hdPS-selected 500 variables plus “exposure set”, age, sex, COPD exacerbation in the previous 30 days and presence of acute myocardial infarction (AMI) in the 2 years prior to the study index date.
COPD exacerbation defined as a prescription for prednisolone or a physician diagnosis of COPD exacerbation in the 30 days prior to the study index date.
For AMI, use the same definition as the outcome (Appendix 1 “outcome” tab).
8) After PS score calculation, for each combination user, identify one reference subject from the list of within the “exposure set,” matching on prior inhaled-corticosteroid (ICS) use and on the closest propensity score.
9) Apply identical approach 1) to 8) for the subjects who initiated treatment on tiotropium and added a LABA later (tiotropium à+LABA users), for whom matched subjects were taken from those who were only on tiotropium at that time.
10) Pool LABA monotherapy users and tiotropium monotherapy users to make the final monotherapy cohort.
1.3 Flow chart
2. Covariates and Follow-up
2.1 Covariates
2.1.1 Demographic and clinical characteristics):
· Age (years) on the study index date; mean (SD)
· Female sex on the study index date; n (%)
· Year of the study index date: Before 2007, 2007–2009, 2010–2013
· Duration in the base cohort (duration between base cohort index date and study index date), years; mean (SD)
· Smoker, yes/no; n (%)
· Obesity status: Obese, non-obese, missing data; n (%)
· Alcohol abuse, yes/no; n (%)
· COPD exacerbation in 30 days prior to study index date, yes/no; n (%)
COPD exacerbation defined as a prescription for prednisolone or a physician diagnosis of COPD exacerbation in the 30 days prior to the study index date.
· Comorbidity in year prior to study index date, yes/no, n (%):
- Myocardial infarction
- Arrhythmia
- Atherosclerosis/PVD
- Stroke
- Heart failure
- Hypertension
- Hyperlipidaemia
- Congenital cardiovascular abnormalities
- Diabetes
- Pneumonia
- Renal disease
- Thyroid disease (hypothyroidism)
· Medications in year prior to study index date, yes/no, n (%):
- ACE inhibitors (ACEi)
- Angiotensin receptor blockers (ARB)
- β-blockers (betablockers)
- Thiazide diuretics
- Loop diuretics
- Antiarrhythmics
- Digoxin
- Nitrates
- Non-aspirin antiplatelets
- Statins
- Short-acting β-agonists (SABA)
- Ipratropium bromide
- Inhaled corticosteroids
- Oral corticosteroids
- Methylxanthines
- Macrolides
- Antidepressants
- Antipsychotics
- Other QT prolonging drugs (QT)
- Insulin
- Aspirin
- NSAIDs
- Acetaminophen
- Opioids
2.2 Outcome
Occurrence of acute myocardial infarction (AMI) with a Read code recorded in the general practitioner (GP)’s diagnostic field
2.3 Follow-up
Follow-up begins on the day following index date.
Censoring events
· August 31, 2013
· 1 year after study index date
· End of coverage in the practice
· Death
· Occurrence of outcome (AMI)
· Switching to the other group:
- For patients in combination group, if patients do not get a new Rx for either of the drugs within 60 days after the prior Rx for that drug then the censor date is prior Rx date + 60.
- For patients in monotherapy group, the censor date is earliest of
* the start date of the 2nd drug. (switching date)
* discontinuation date (no RX in 60 days) -> censor date is prior Rx date + 60.
3. Statistical Analysis
Run Cox proportional hazards analysis comparing combination therapy versus monotherapy on risk of acute myocardial infarction:
· Model 1: crude
Use HDPS matched cohort to run a crude model without adjusting for any other covariates
· Model 2: adjusted
On top of model 1 above, add (adjust for) the following covariates in the model:
- 10-year age groups: 55 to <65, 65 to <75, 75 to <85….
- sex
- calendar year of study index date
- decile of propensity score
- ipratropium use 1 year prior to study index date
- Time since monotherapy initiation (duration between base cohort index date and study index date), years
Please provide the following:

## Sheet: Table 1
	ORIGINAL STUDY			REPLICATED STUDY
	Combination	Monotherapy		Combination	Monotherapy
Patients n	31138	31138		22452	22452
Age at cohort entry years, mean (SD)	71.9 (8.5)	72.2 (8.6)		69.3 (8.3)	71.2 (9.1)
Female sex, n (%)	14,353 (46.1)	14,741 (47.3)		10,379 (46.2)	10,750 (47.8)
Year of cohort entry
Before 2007, n (%)	7,283 (23.4)	7,240 (23.3)		6,648 (29.6)	6,498 (28.9)
2007–2009	11,067 (35.5)	11,074 (35.6)		8,078 (35.9)	8,319 (37.0)
2010–2013	12,788 (41.1)	12,824 (41.2)		7,726 (34.4)	7,635 (34.0)
Time since monotherapy initiation years	2.2 (2.0)	2.2 (2.1)		1.9 (2.1)	0
Smoker	28,879 (92.7)	27,840 (89.4)		6,252 (27.8)	6,067 (27.0)
Obesity status
Obese	8,041 (25.8)	8,407 (27.0)		4,070 (18.1)	4,061 (18.0)
Non-obese	21,975 (70.6)	21,694 (69.7)		9,813 (43.7)	9,609 (42.7)
Missing data	1,122 (3.6)	1,037 (3.3)		8,569 (38.1)	8,782 (39.1)
Alcohol abuse	394 (1.3)	412 (1.3)		73 (0.3)	76 (0.3)
COPD exacerbation in 30 days prior to cohort entry	3,076 (9.9)	3,086 (9.9)		12,838 (57.1)	11,160 (49.7)
Comorbidity in year prior to cohort entry
Myocardial infarction	396 (1.3)	411 (1.3)		290 (1.2)	264 (1.1)
Arrhythmia	978 (3.1)	1,024 (3.3)		714 (3.3)	700 (3.1)
Atherosclerosis/PVD	415 (1.3)	431 (1.4)		1,002 (4.4)	1,024 (4.5)
Stroke	213 (0.7)	218 (0.7)		143 (0.6)	145 (0.6)
Heart failure	970 (3.1)	926 (3.0)		503 (2.2)	538 (2.3)
Hypertension	2,817 (9.0)	2,903 (9.3)		890 (3.9)	914 (4.0)
Hyperlipidaemia	494 (1.6)	511 (1.6)		386 (1.7)	386 (1.7)
Congenital cardiovascular abnormalities	S	8 (0)		8 (0.0)	8 (0.0)
Diabetes	3,861 (12.4)	4,031 (12.9)		538 (2.3)	546 (2.4)
Pneumonia	826 (2.7)	712 (2.3)		793 (3.5)	752 (3.3)
Renal disease	2,025 (6.5)	2,069 (6.6)		1,104 (4.9)	1,123 (5.0)
Thyroid disease	2,849 (9.1)	2,975 (9.6)		222 (0.9)	243 (1.0)
Medications in year prior to cohort entry
Cardiovascular drugs
ACE inhibitors	9,232 (29.6)	9,220 (29.6)		6,512(29.0)	6,551(29.1)
Angiotensin receptor blockers	3,705 (11.9)	3,897 (12.5)		2,554 (11.3)	2,653 (11.8)
β-blockers	3,994 (12.8)	4,073 (13.1)		2,655 (11.8)	3,059 (13.6)
Thiazide diuretics	5,708 (18.3)	5,784 (18.6)		3,981 (17.7)	4,297 (19.1)
Loop diuretics	8,099 (26.0)	7,885 (25.3)		5,473 (24.3)	5,146 (22.9)
Antiarrhythmics	1,791 (5.8)	1,832 (5.9)		771 (3.4)	769 (3.4)
Digoxin (digitalis)	1,685 (5.4)	1,623 (5.2)		1,196 (5.3)	1,093 (4.8)
Nitrates	3,086 (9.9)	3,061(9.8)		3,260 (14.5)	3,035 (13.5)
Non-aspirin antiplatelets	2,435 (7.8)	2,388 (7.7)		4,108 (18.2)	4,358 (19.4)
Statins	13,387 (43.0)	13,461 (43.2)		9,410 (41.9)	9,047 (40.2)
Respiratory drugs
Short-acting β-agonists	28,664 (92.1)	28,100 (90.2)		19,182 (85.4)	18,917 (84.2)
Ipratropium bromide	9,871 (31.7)	12,853 (41.3)		7,141 (31.8)	6,405 (28.5)
Inhaled corticosteroids	26,847 (86.2)	26,847 (86.2)		19,066 (84.9)	19,066 (84.9)
Oral corticosteroids	15,178 (48.7)	14,598 (46.9)		9,981 (44.4)	9,825 (43.7)
Methylxanthines	1,728 (5.5)	1,437 (4.6)		1,253 (5.5)	663 (2.9)
Drugs prolonging QT interval
Macrolides	8,556 (27.5)	8,380 (26.9)		5,774 (25.7)	5,765 (25.6)
Antidepressants	6,935 (22.3)	6,983 (22.4)		5,163 (22.9)	5,100 (22.7)
Antipsychotics	416 (1.3)	430 (1.4)		1,257 (5.5)	1,347 (5.9)
Others	29,803 (95.7)	29,455 (94.6)		2,912 (12.9)	2,989 (13.3)
Other medications
Insulin	787 (2.5)	878 (2.8)		528 (2.3)	574 (2.5)
Aspirin	10,627 (34.1)	10,730 (34.5)		7,619 (33.9)	7,320 (32.6)
NSAIDs	5,445 (17.5)	5,571 (17.9)		4,108 (18.2)	4,358 (19.4)
Acetaminophen	15,487 (49.7)	15,592 (50.1)		11,075 (49.3)	10,945 (48.7)
Opioids	13,621 (43.7)	13,684 (43.9)		8,706 (38.7)	8,597 (38.2)

## Sheet: Outcomes
ORIGINAL RESULTS	Outcome: Occurrence of AMI
	Monotherapy	Combination therapy
IR per 1000 PY	10.1	11.3
Crude HR	1.13
Adjusted HR	1.12 (0.92-1.37)
REPLICATED RESULTS	Outcome: Occurrence of AMI
	Monotherapy	Combination therapy
IR per 1000 PY	8.1	12
Crude HR	1.45 (1.10, 1.92)
Adjusted HR	1.52 (1.11, 2.08)

## Sheet: Codes
Comorbidities
Description	READ Code
Diabetes	2126300
Diabetes	C10..00
Diabetes	C100.00
Diabetes	C100000
Diabetes	C100011
Diabetes	C100100
Diabetes	C100111
Diabetes	C100112
Diabetes	C100z00
Diabetes	C101.00
Diabetes	C101000
Diabetes	C101100
Diabetes	C101y00
Diabetes	C101z00
Diabetes	C102.00
Diabetes	C102000
Diabetes	C102100
Diabetes	C102z00
Diabetes	C103.00
Diabetes	C103000
Diabetes	C103100
Diabetes	C103y00
Diabetes	C103z00
Diabetes	C104.00
Diabetes	C104000
Diabetes	C104100
Diabetes	C104.11
Diabetes	C104y00
Diabetes	C104z00
Diabetes	C105.00
Diabetes	C105000
Diabetes	C105100
Diabetes	C105y00
Diabetes	C105z00
Diabetes	C106.00
Diabetes	C106000
Diabetes	C106100
Diabetes	C106.11
Diabetes	C106.12
Diabetes	C106.13
Diabetes	C106y00
Diabetes	C106z00
Diabetes	C107.00
Diabetes	C107000
Diabetes	C107100
Diabetes	C107.11
Diabetes	C107.12
Diabetes	C107200
Diabetes	C107300
Diabetes	C107400
Diabetes	C107z00
Diabetes	C108.00
Diabetes	C108000
Diabetes	C108011
Diabetes	C108012
Diabetes	C108100
Diabetes	C108.11
Diabetes	C108112
Diabetes	C108.12
Diabetes	C108.13
Diabetes	C108200
Diabetes	C108211
Diabetes	C108212
Diabetes	C108300
Diabetes	C108400
Diabetes	C108411
Diabetes	C108412
Diabetes	C108500
Diabetes	C108511
Diabetes	C108512
Diabetes	C108600
Diabetes	C108700
Diabetes	C108711
Diabetes	C108712
Diabetes	C108800
Diabetes	C108811
Diabetes	C108812
Diabetes	C108900
Diabetes	C108911
Diabetes	C108912
Diabetes	C108A00
Diabetes	C108A11
Diabetes	C108B00
Diabetes	C108B11
Diabetes	C108C00
Diabetes	C108D00
Diabetes	C108D11
Diabetes	C108E00
Diabetes	C108E11
Diabetes	C108E12
Diabetes	C108F00
Diabetes	C108F11
Diabetes	C108G00
Diabetes	C108H00
Diabetes	C108H11
Diabetes	C108J00
Diabetes	C108J11
Diabetes	C108J12
Diabetes	C108y00
Diabetes	C108z00
Diabetes	C109.00
Diabetes	C109000
Diabetes	C109011
Diabetes	C109012
Diabetes	C109100
Diabetes	C109.11
Diabetes	C109111
Diabetes	C109112
Diabetes	C109.12
Diabetes	C109.13
Diabetes	C109200
Diabetes	C109211
Diabetes	C109212
Diabetes	C109300
Diabetes	C109400
Diabetes	C109411
Diabetes	C109412
Diabetes	C109500
Diabetes	C109511
Diabetes	C109512
Diabetes	C109600
Diabetes	C109611
Diabetes	C109612
Diabetes	C109700
Diabetes	C109711
Diabetes	C109712
Diabetes	C109800
Diabetes	C109900
Diabetes	C109A00
Diabetes	C109A11
Diabetes	C109B00
Diabetes	C109B11
Diabetes	C109C00
Diabetes	C109C11
Diabetes	C109C12
Diabetes	C109D00
Diabetes	C109D11
Diabetes	C109D12
Diabetes	C109E00
Diabetes	C109E11
Diabetes	C109E12
Diabetes	C109F00
Diabetes	C109F11
Diabetes	C109F12
Diabetes	C109G00
Diabetes	C109G11
Diabetes	C109G12
Diabetes	C109H00
Diabetes	C109H11
Diabetes	C109H12
Diabetes	C109J00
Diabetes	C109J11
Diabetes	C109J12
Diabetes	C109K00
Diabetes	C10A.00
Diabetes	C10A000
Diabetes	C10A100
Diabetes	C10A500
Diabetes	C10B.00
Diabetes	C10B000
Diabetes	C10C.00
Diabetes	C10C.11
Diabetes	C10C.12
Diabetes	C10D.00
Diabetes	C10D.11
Diabetes	C10E.00
Diabetes	C10E000
Diabetes	C10E012
Diabetes	C10E100
Diabetes	C10E.11
Diabetes	C10E111
Diabetes	C10E112
Diabetes	C10E.12
Diabetes	C10E200
Diabetes	C10E212
Diabetes	C10E300
Diabetes	C10E311
Diabetes	C10E312
Diabetes	C10E400
Diabetes	C10E411
Diabetes	C10E412
Diabetes	C10E500
Diabetes	C10E511
Diabetes	C10E512
Diabetes	C10E600
Diabetes	C10E611
Diabetes	C10E700
Diabetes	C10E711
Diabetes	C10E712
Diabetes	C10E800
Diabetes	C10E812
Diabetes	C10E900
Diabetes	C10E911
Diabetes	C10E912
Diabetes	C10EA00
Diabetes	C10EA11
Diabetes	C10EA12
Diabetes	C10EB00
Diabetes	C10EC00
Diabetes	C10EC11
Diabetes	C10EC12
Diabetes	C10ED00
Diabetes	C10ED12
Diabetes	C10EE00
Diabetes	C10EE12
Diabetes	C10EF00
Diabetes	C10EF12
Diabetes	C10EG00
Diabetes	C10EH00
Diabetes	C10EJ00
Diabetes	C10EK00
Diabetes	C10EL00
Diabetes	C10EL11
Diabetes	C10EM00
Diabetes	C10EM11
Diabetes	C10EN00
Diabetes	C10EN11
Diabetes	C10EP00
Diabetes	C10EP11
Diabetes	C10EQ00
Diabetes	C10ER00
Diabetes	C10F.00
Diabetes	C10F000
Diabetes	C10F011
Diabetes	C10F100
Diabetes	C10F.11
Diabetes	C10F111
Diabetes	C10F200
Diabetes	C10F211
Diabetes	C10F300
Diabetes	C10F311
Diabetes	C10F400
Diabetes	C10F411
Diabetes	C10F500
Diabetes	C10F511
Diabetes	C10F600
Diabetes	C10F611
Diabetes	C10F700
Diabetes	C10F711
Diabetes	C10F800
Diabetes	C10F811
Diabetes	C10F900
Diabetes	C10F911
Diabetes	C10FA00
Diabetes	C10FA11
Diabetes	C10FB00
Diabetes	C10FB11
Diabetes	C10FC00
Diabetes	C10FC11
Diabetes	C10FD00
Diabetes	C10FD11
Diabetes	C10FE00
Diabetes	C10FE11
Diabetes	C10FF00
Diabetes	C10FG00
Diabetes	C10FG11
Diabetes	C10FH00
Diabetes	C10FJ00
Diabetes	C10FJ11
Diabetes	C10FK00
Diabetes	C10FL00
Diabetes	C10FL11
Diabetes	C10FM00
Diabetes	C10FM11
Diabetes	C10FN00
Diabetes	C10FP00
Diabetes	C10FQ00
Diabetes	C10FR00
Diabetes	C10FS00
Diabetes	C10G.00
Diabetes	C10G000
Diabetes	C10H.00
Diabetes	C10H000
Diabetes	C10J.00
Diabetes	C10K.00
Diabetes	C10K000
Diabetes	C10M.00
Diabetes	C10N.00
Diabetes	C10N000
Diabetes	C10N100
Diabetes	C10y.00
Diabetes	C10y100
Diabetes	C10yy00
Diabetes	C10yz00
Diabetes	C10z.00
Diabetes	C10z000
Diabetes	C10z100
Diabetes	C10zy00
Diabetes	C10zz00
Hypertension	2126100
Hypertension	G2...00
Hypertension	G20..00
Hypertension	G200.00
Hypertension	G201.00
Hypertension	G20..11
Hypertension	G202.00
Hypertension	G203.00
Hypertension	G20z.00
Hypertension	G20z.11
Hypertension	G24..00
Hypertension	G240.00
Hypertension	G240000
Hypertension	G240z00
Hypertension	G241.00
Hypertension	G241000
Hypertension	G241z00
Hypertension	G244.00
Hypertension	G24z.00
Hypertension	G24z000
Hypertension	G24z100
Hypertension	G24zz00
Hypertension	G2y..00
Hypertension	G2z..00
MI	323..00
MI	323Z.00
MI	G30..00
MI	G300.00
MI	G301.00
MI	G301000
MI	G301100
MI	G30..12
MI	G30..13
MI	G30..15
MI	G30..16
MI	G30..17
MI	G301z00
MI	G302.00
MI	G303.00
MI	G304.00
MI	G305.00
MI	G306.00
MI	G307.00
MI	G307000
MI	G307100
MI	G308.00
MI	G309.00
MI	G30B.00
MI	G30X.00
MI	G30X000
MI	G30y.00
MI	G30y100
MI	G30y200
MI	G30yz00
MI	G30z.00
MI	G311000
MI	G311011
MI	G311500
MI	G35..00
MI	G350.00
MI	G351.00
MI	G353.00
MI	G35X.00
MI	G360.00
MI	G362.00
MI	G363.00
MI	G364.00
MI	G365.00
MI	G38..00
MI	G380.00
MI	G381.00
MI	G384.00
MI	G38z.00
MI	G574011
MI	G575.00
MI	G575000
MI	G575100
MI	G575.11
MI	G575.12
MI	G575z00
MI	Gyu3400
MI	Gyu3600
Arrhythmia	14AN.00
Arrhythmia	14AR.00
Arrhythmia	212R.00
Arrhythmia	327..00
Arrhythmia	3272
Arrhythmia	3273
Arrhythmia	328..00
Arrhythmia	3282
Arrhythmia	328Z.00
Arrhythmia	662S.00
Arrhythmia	6A9..00
Arrhythmia	7936A00
Arrhythmia	8CMW200
Arrhythmia	8HTy.00
Arrhythmia	9hF..00
Arrhythmia	9hF1.00
Arrhythmia	9Os..00
Arrhythmia	9Os0.00
Arrhythmia	9Os1.00
Arrhythmia	9Os2.00
Arrhythmia	9Os3.00
Arrhythmia	9Os4.00
Arrhythmia	G559.00
Arrhythmia	G55A.11
Arrhythmia	G56..00
Arrhythmia	G56..11
Arrhythmia	G567400
Arrhythmia	G56y.00
Arrhythmia	G56y000
Arrhythmia	G56zz00
Arrhythmia	G57..00
Arrhythmia	G570.00
Arrhythmia	G570000
Arrhythmia	G570100
Arrhythmia	G570200
Arrhythmia	G570300
Arrhythmia	G570z00
Arrhythmia	G571.00
Arrhythmia	G57..11
Arrhythmia	G571.11
Arrhythmia	G572.00
Arrhythmia	G572000
Arrhythmia	G572z00
Arrhythmia	G573.00
Arrhythmia	G573000
Arrhythmia	G573100
Arrhythmia	G573200
Arrhythmia	G573300
Arrhythmia	G573400
Arrhythmia	G573500
Arrhythmia	G573600
Arrhythmia	G573z00
Arrhythmia	G574.00
Arrhythmia	G574100
Arrhythmia	G574z00
Arrhythmia	G576300
Arrhythmia	G576400
Arrhythmia	G576500
Arrhythmia	G57y.00
Arrhythmia	G57y600
Arrhythmia	G57y900
Arrhythmia	G57yA00
Arrhythmia	G57yz00
Arrhythmia	G57z.00
Arrhythmia	Gyu5a00
Arrhythmia	I45.6
Arrhythmia	I47
Arrhythmia	I47.0
Arrhythmia	I47.1
Arrhythmia	I47.2
Arrhythmia	I47.9
Arrhythmia	I48
Arrhythmia	I49
Arrhythmia	I49.0
Arrhythmia	I49.1
Arrhythmia	I49.2
Arrhythmia	I49.3
Arrhythmia	I49.4
Arrhythmia	I49.5
Arrhythmia	R00.0
Atherosclerosis/PVD	14NB.00
Atherosclerosis/PVD	662U.00
Atherosclerosis/PVD	7A10100
Atherosclerosis/PVD	7A11.00
Atherosclerosis/PVD	7A11000
Atherosclerosis/PVD	7A11100
Atherosclerosis/PVD	7A11200
Atherosclerosis/PVD	7A11211
Atherosclerosis/PVD	7A11300
Atherosclerosis/PVD	7A11311
Atherosclerosis/PVD	7A11y00
Atherosclerosis/PVD	7A11z00
Atherosclerosis/PVD	7A12000
Atherosclerosis/PVD	7A12100
Atherosclerosis/PVD	7A12200
Atherosclerosis/PVD	7A12300
Atherosclerosis/PVD	7A13100
Atherosclerosis/PVD	7A13200
Atherosclerosis/PVD	7A13300
Atherosclerosis/PVD	7A13400
Atherosclerosis/PVD	7A13411
Atherosclerosis/PVD	7A14100
Atherosclerosis/PVD	7A14400
Atherosclerosis/PVD	7A14411
Atherosclerosis/PVD	7A1B000
Atherosclerosis/PVD	7A1B200
Atherosclerosis/PVD	7A22000
Atherosclerosis/PVD	7A27C00
Atherosclerosis/PVD	7A27D00
Atherosclerosis/PVD	7A27E00
Atherosclerosis/PVD	7A28000
Atherosclerosis/PVD	7A28100
Atherosclerosis/PVD	7A28200
Atherosclerosis/PVD	7A28C00
Atherosclerosis/PVD	7A31300
Atherosclerosis/PVD	7A32000
Atherosclerosis/PVD	7A34C00
Atherosclerosis/PVD	7A34D00
Atherosclerosis/PVD	7A34E00
Atherosclerosis/PVD	7A34F00
Atherosclerosis/PVD	7A34K00
Atherosclerosis/PVD	7A35000
Atherosclerosis/PVD	7A35300
Atherosclerosis/PVD	7A40.00
Atherosclerosis/PVD	7A40000
Atherosclerosis/PVD	7A40100
Atherosclerosis/PVD	7A40.11
Atherosclerosis/PVD	7A40200
Atherosclerosis/PVD	7A40300
Atherosclerosis/PVD	7A40600
Atherosclerosis/PVD	7A40700
Atherosclerosis/PVD	7A40800
Atherosclerosis/PVD	7A40900
Atherosclerosis/PVD	7A40A00
Atherosclerosis/PVD	7A40B00
Atherosclerosis/PVD	7A40C00
Atherosclerosis/PVD	7A40D00
Atherosclerosis/PVD	7A40y00
Atherosclerosis/PVD	7A40z00
Atherosclerosis/PVD	7A41.00
Atherosclerosis/PVD	7A41100
Atherosclerosis/PVD	7A41.11
Atherosclerosis/PVD	7A41200
Atherosclerosis/PVD	7A41300
Atherosclerosis/PVD	7A41500
Atherosclerosis/PVD	7A41800
Atherosclerosis/PVD	7A41900
Atherosclerosis/PVD	7A41A00
Atherosclerosis/PVD	7A41D00
Atherosclerosis/PVD	7A41E00
Atherosclerosis/PVD	7A41y00
Atherosclerosis/PVD	7A41z00
Atherosclerosis/PVD	7A43200
Atherosclerosis/PVD	7A44000
Atherosclerosis/PVD	7A45.00
Atherosclerosis/PVD	7A45000
Atherosclerosis/PVD	7A45100
Atherosclerosis/PVD	7A45.11
Atherosclerosis/PVD	7A45.12
Atherosclerosis/PVD	7A45.13
Atherosclerosis/PVD	7A45.14
Atherosclerosis/PVD	7A45.15
Atherosclerosis/PVD	7A45200
Atherosclerosis/PVD	7A45400
Atherosclerosis/PVD	7A45500
Atherosclerosis/PVD	7A45700
Atherosclerosis/PVD	7A45800
Atherosclerosis/PVD	7A45900
Atherosclerosis/PVD	7A45C00
Atherosclerosis/PVD	7A45D00
Atherosclerosis/PVD	7A45y00
Atherosclerosis/PVD	7A45z00
Atherosclerosis/PVD	7A46.00
Atherosclerosis/PVD	7A46000
Atherosclerosis/PVD	7A46100
Atherosclerosis/PVD	7A46.11
Atherosclerosis/PVD	7A46.12
Atherosclerosis/PVD	7A46.13
Atherosclerosis/PVD	7A46.14
Atherosclerosis/PVD	7A46.15
Atherosclerosis/PVD	7A46200
Atherosclerosis/PVD	7A46300
Atherosclerosis/PVD	7A46400
Atherosclerosis/PVD	7A46500
Atherosclerosis/PVD	7A46600
Atherosclerosis/PVD	7A46700
Atherosclerosis/PVD	7A46800
Atherosclerosis/PVD	7A46900
Atherosclerosis/PVD	7A46C00
Atherosclerosis/PVD	7A46D00
Atherosclerosis/PVD	7A46y00
Atherosclerosis/PVD	7A46z00
Atherosclerosis/PVD	7A47.00
Atherosclerosis/PVD	7A47.12
Atherosclerosis/PVD	7A47.13
Atherosclerosis/PVD	7A47.15
Atherosclerosis/PVD	7A47.16
Atherosclerosis/PVD	7A47C00
Atherosclerosis/PVD	7A48.00
Atherosclerosis/PVD	7A48000
Atherosclerosis/PVD	7A48.12
Atherosclerosis/PVD	7A48.13
Atherosclerosis/PVD	7A48.14
Atherosclerosis/PVD	7A48.16
Atherosclerosis/PVD	7A48200
Atherosclerosis/PVD	7A48400
Atherosclerosis/PVD	7A48600
Atherosclerosis/PVD	7A48800
Atherosclerosis/PVD	7A48A00
Atherosclerosis/PVD	7A48C00
Atherosclerosis/PVD	7A48y00
Atherosclerosis/PVD	7A48z00
Atherosclerosis/PVD	7A4A400
Atherosclerosis/PVD	7A4A500
Atherosclerosis/PVD	7A4B000
Atherosclerosis/PVD	7A4B100
Atherosclerosis/PVD	9N4h.00
Atherosclerosis/PVD	C109F11
Atherosclerosis/PVD	C109F12
Atherosclerosis/PVD	C10EG00
Atherosclerosis/PVD	C10FF00
Atherosclerosis/PVD	C10FF11
Atherosclerosis/PVD	G711.00
Atherosclerosis/PVD	G711.11
Atherosclerosis/PVD	G712.00
Atherosclerosis/PVD	G713.00
Atherosclerosis/PVD	G713000
Atherosclerosis/PVD	G713.11
Atherosclerosis/PVD	G714.00
Atherosclerosis/PVD	G714000
Atherosclerosis/PVD	G714.11
Atherosclerosis/PVD	G715.00
Atherosclerosis/PVD	G715000
Atherosclerosis/PVD	G716000
Atherosclerosis/PVD	G718.00
Atherosclerosis/PVD	G720.00
Atherosclerosis/PVD	G720000
Atherosclerosis/PVD	G720100
Atherosclerosis/PVD	G720200
Atherosclerosis/PVD	G720z00
Atherosclerosis/PVD	G722.00
Atherosclerosis/PVD	G722000
Atherosclerosis/PVD	G722100
Atherosclerosis/PVD	G722200
Atherosclerosis/PVD	G722z00
Atherosclerosis/PVD	G723.00
Atherosclerosis/PVD	G723000
Atherosclerosis/PVD	G723100
Atherosclerosis/PVD	G723200
Atherosclerosis/PVD	G723300
Atherosclerosis/PVD	G723400
Atherosclerosis/PVD	G723500
Atherosclerosis/PVD	G723600
Atherosclerosis/PVD	G723z00
Atherosclerosis/PVD	G72y400
Atherosclerosis/PVD	G72y500
Atherosclerosis/PVD	G72y600
Atherosclerosis/PVD	G72y700
Atherosclerosis/PVD	G72y800
Atherosclerosis/PVD	G72y900
Atherosclerosis/PVD	G72yA00
Atherosclerosis/PVD	G73..00
Atherosclerosis/PVD	G731.00
Atherosclerosis/PVD	G731000
Atherosclerosis/PVD	G73y.00
Atherosclerosis/PVD	G73y000
Atherosclerosis/PVD	G73yz00
Atherosclerosis/PVD	G73z.00
Atherosclerosis/PVD	G73z000
Atherosclerosis/PVD	G73zz00
Atherosclerosis/PVD	G76z100
Atherosclerosis/PVD	G76z200
Atherosclerosis/PVD	Gyu7400
Atherosclerosis/PVD	4411
Atherosclerosis/PVD	4412
Atherosclerosis/PVD	4412N
Atherosclerosis/PVD	442 H
Atherosclerosis/PVD	442 LC
Atherosclerosis/PVD	442 PL
Atherosclerosis/PVD	4439A
Atherosclerosis/PVD	4439GD
Stroke	G61..00
Stroke	G610.00
Stroke	G611.00
Stroke	G61..11
Stroke	G61..12
Stroke	G612.00
Stroke	G613.00
Stroke	G614.00
Stroke	G615.00
Stroke	G616.00
Stroke	G618.00
Stroke	G61X.00
Stroke	G61X000
Stroke	G61X100
Stroke	G61z.00
Stroke	G63y000
Stroke	G63y100
Stroke	G64..00
Stroke	G640.00
Stroke	G640000
Stroke	G641.00
Stroke	G641000
Stroke	G64..11
Stroke	G641.11
Stroke	G64..12
Stroke	G64..13
Stroke	G64z.00
Stroke	G64z000
Stroke	G64z100
Stroke	G64z.11
Stroke	G64z111
Stroke	G64z.12
Stroke	G64z200
Stroke	G64z300
Stroke	G64z400
Stroke	G66..00
Stroke	G660.00
Stroke	G661.00
Stroke	G66..11
Stroke	G66..12
Stroke	G66..13
Stroke	G662.00
Stroke	G663.00
Stroke	G664.00
Stroke	G665.00
Stroke	G666.00
Stroke	G667.00
Stroke	G668.00
Stroke	G669.00
Stroke	G676000
Stroke	G6W..00
Stroke	G6X..00
Heart Failure	1O1..00
Heart Failure	G1yz100
Heart Failure	G232.00
Heart Failure	G234.00
Heart Failure	G58..00
Heart Failure	G580.00
Heart Failure	G580000
Heart Failure	G580100
Heart Failure	G580.11
Heart Failure	G580.12
Heart Failure	G580.13
Heart Failure	G580.14
Heart Failure	G580200
Heart Failure	G580300
Heart Failure	G581.00
Heart Failure	G581000
Heart Failure	G58..11
Heart Failure	G581.11
Heart Failure	G581.12
Heart Failure	G581.13
Heart Failure	G582.00
Heart Failure	G58z.00
Heart Failure	G58z.12
Heart Failure	Q48y100
Heart Failure	Q490.00
Renal Disease	14D1.00
Renal Disease	1Z10.00
Renal Disease	1Z11.00
Renal Disease	1Z12.00
Renal Disease	1Z13.00
Renal Disease	1Z14.00
Renal Disease	582 N
Renal Disease	583 A
Renal Disease	583 GC
Renal Disease	583 MA
Renal Disease	583 MN
Renal Disease	583 MP
Renal Disease	5930A
Renal Disease	5930AR
Renal Disease	5930R
Renal Disease	5932A
Renal Disease	5932E
Renal Disease	5932EC
Renal Disease	5932KH
Renal Disease	5932MN
Renal Disease	7598A
Renal Disease	K0...00
Renal Disease	K001.00
Renal Disease	K012.00
Renal Disease	K019.00
Renal Disease	K02..00
Renal Disease	K021.00
Renal Disease	K02..11
Renal Disease	K02..12
Renal Disease	K022.00
Renal Disease	K023.00
Renal Disease	K02y000
Renal Disease	K02y200
Renal Disease	K02y300
Renal Disease	K02yz00
Renal Disease	K02z.00
Renal Disease	K03..00
Renal Disease	K03..11
Renal Disease	K032.00
Renal Disease	K032000
Renal Disease	K032y00
Renal Disease	K032y13
Renal Disease	K032y14
Renal Disease	K032z00
Renal Disease	K034.00
Renal Disease	K035.00
Renal Disease	K041.00
Renal Disease	K042.00
Renal Disease	K04y.00
Renal Disease	K04z.00
Renal Disease	K05..00
Renal Disease	K050.00
Renal Disease	K06..00
Renal Disease	K060.11
Renal Disease	K080.00
Renal Disease	K080000
Renal Disease	K080100
Renal Disease	K080200
Renal Disease	K080300
Renal Disease	K080z00
Renal Disease	K081.00
Renal Disease	K08y000
Renal Disease	K08yz00
Renal Disease	K08z.00
Renal Disease	K0A3200
Renal Disease	K0A3300
Renal Disease	K0A3400
Renal Disease	K0A3500
Renal Disease	K0A3700
Renal Disease	K0A5500
Renal Disease	K100000
Renal Disease	K100100
Renal Disease	K101000
Renal Disease	K101100
Renal Disease	Kyu2.00
Renal Disease	Kyu2000
Renal Disease	Kyu2100
Hypothyroidism	C03..00
Hypothyroidism	C030.00
Hypothyroidism	C031.00
Hypothyroidism	C03..11
Hypothyroidism	C03y.00
Hypothyroidism	C03y000
Hypothyroidism	C03y100
Hypothyroidism	C03z.00
Hypothyroidism	C03z.11
Hypothyroidism	C03z.12
Hypothyroidism	C04..00
Hypothyroidism	C040.00
Hypothyroidism	C040.11
Hypothyroidism	C041.00
Hypothyroidism	C041000
Hypothyroidism	C04..11
Hypothyroidism	C04..12
Hypothyroidism	C04..13
Hypothyroidism	C041z00
Hypothyroidism	C042.00
Hypothyroidism	C043.00
Hypothyroidism	C043000
Hypothyroidism	C043100
Hypothyroidism	C043200
Hypothyroidism	C043z00
Hypothyroidism	C044.00
Hypothyroidism	C045.00
Hypothyroidism	C046.00
Hypothyroidism	C047.00
Hypothyroidism	C04y.00
Hypothyroidism	C04z.00
Hypothyroidism	C04z000
Hypothyroidism	C04z100
Hypothyroidism	C04z.11
Hypothyroidism	C04z.12
Hypothyroidism	C04z.13
Hyperlipidemia	C320.00
Hyperlipidemia	C324.00
Hyperlipidemia	44P3.00
Hyperlipidemia	C322.00
Hyperlipidemia	44O6.00
Hyperlipidemia	C320z00
Hyperlipidemia	C320000
Hyperlipidemia	ZV65317
Hyperlipidemia	C320300
Hyperlipidemia	44Q3.00
Hyperlipidemia	C320200
Hyperlipidemia	44O4.00
Hyperlipidemia	C320400
Hyperlipidemia	687B.00
Hyperlipidemia	44P4.00
Hyperlipidemia	C320.11
Hyperlipidemia	C320.13
Hyperlipidemia	ZC2CJ00
Hyperlipidemia	C325300
Hyperlipidemia	C320y00
Hyperlipidemia	44O3.00
Hyperlipidemia	Cyu8D00
Hyperlipidemia	C320100
Hyperlipidemia	8CR3.00
Hyperlipidemia	C325200
Hyperlipidemia	C325100
Pneumonia	H26..00
Pneumonia	H25..00
Pneumonia	H062.00
Pneumonia	H21..00
Pneumonia	H2z..00
Pneumonia	H2...00
Pneumonia	H261.00
Pneumonia	H28..00
Pneumonia	H260.00
Pneumonia	H231.00
Pneumonia	H20..00
Pneumonia	H20z.00
Pneumonia	H22z.00
Pneumonia	H540000
Pneumonia	SP13100
Pneumonia	H56y100
Pneumonia	H540100
Pneumonia	H22..00
Pneumonia	H23..00
Pneumonia	H470312
Pneumonia	H223.00
Pneumonia	H201.00
Pneumonia	H2y..00
Pneumonia	H22..11
Pneumonia	H22y200
Pneumonia	H25..11
Pneumonia	H270000
Pneumonia	A3BXA00
Pneumonia	H224.00
Pneumonia	H270.00
Pneumonia	H20..11
Pneumonia	H220.00
Pneumonia	H23z.00
Pneumonia	A3BXB00
Pneumonia	A789300
Pneumonia	H060A00
Pneumonia	H221.00
Pneumonia	H233.00
Pneumonia	H24y200
Pneumonia	H262.00
Pneumonia	H270.11
Pneumonia	A116.00
Pneumonia	A380300
Pneumonia	AB24.11
Pneumonia	H06z112
Pneumonia	H20y.00
Pneumonia	H222.00
Pneumonia	H22y000
Pneumonia	H22yz00
Pneumonia	H24..00
Pneumonia	H24y700
COPD	66YB.00
COPD	66Yd.00
COPD	66YD.00
COPD	66Ye.00
COPD	66Yf.00
COPD	66Yg.00
COPD	66Yh.00
COPD	66Yi.00
COPD	66YI.00
COPD	66YL.00
COPD	66YL.11
COPD	66YL.12
COPD	66YM.00
COPD	66YS.00
COPD	66YT.00
COPD	8H2R.00
COPD	H3…00
COPD	H31..00
COPD	H310.00
COPD	H310000
COPD	H310z00
COPD	H311.00
COPD	H311000
COPD	H311100
COPD	H311z00
COPD	H312.00
COPD	H312000
COPD	H312011
COPD	H312100
COPD	H312200
COPD	H312300
COPD	H312z00
COPD	H313.00
COPD	H31y.00
COPD	H31y100
COPD	H31yz00
COPD	H31z.00
COPD	H32..00
COPD	H320.00
COPD	H320000
COPD	H320100
COPD	H320200
COPD	H320300
COPD	H320z00
COPD	H321.00
COPD	H322.00
COPD	H32y.00
COPD	H32y000
COPD	H32y100
COPD	H32y111
COPD	H32y200
COPD	H32yz00
COPD	H32z.00
COPD	H36..00
COPD	H37..00
COPD	H38..00
COPD	H3y..11
COPD	H3z..11
Congestive Cardiac Disease	P54..00
Congestive Cardiac Disease	P550.00
Congestive Cardiac Disease	P70..00
Congestive Cardiac Disease	P551.00
Congestive Cardiac Disease	P55..00
Congestive Cardiac Disease	P71..00
Congestive Cardiac Disease	P52..00
Congestive Cardiac Disease	P63..00
Congestive Cardiac Disease	P735.00
Congestive Cardiac Disease	P6y2.00
Congestive Cardiac Disease	P641.00
Congestive Cardiac Disease	P6z..00
Congestive Cardiac Disease	P602.00
Congestive Cardiac Disease	P520.11
Congestive Cardiac Disease	P51..00
Congestive Cardiac Disease	P6y6000
Congestive Cardiac Disease	PK3..00
Congestive Cardiac Disease	P6…00
Congestive Cardiac Disease	P732.00
Congestive Cardiac Disease	P54z.00
Congestive Cardiac Disease	P6z..11
Congestive Cardiac Disease	P73..00
Congestive Cardiac Disease	P6y..00
Congestive Cardiac Disease	P6y4.00
Congestive Cardiac Disease	P60..00
Congestive Cardiac Disease	P601.00
Congestive Cardiac Disease	P6z3.11
Congestive Cardiac Disease	PK01.11
Congestive Cardiac Disease	P6y0.00
Congestive Cardiac Disease	P6z3.00
Congestive Cardiac Disease	P55y.11
Congestive Cardiac Disease	P733.00
Congestive Cardiac Disease	P67..00
Congestive Cardiac Disease	P721.00
Congestive Cardiac Disease	P602z00
Congestive Cardiac Disease	P540.00
Congestive Cardiac Disease	P68..00
Congestive Cardiac Disease	P721600
Congestive Cardiac Disease	P6yy.12
Congestive Cardiac Disease	P5…13
Congestive Cardiac Disease	P603.00
Congestive Cardiac Disease	P6y5.00
Congestive Cardiac Disease	P738.00
Congestive Cardiac Disease	P6y1.00
Congestive Cardiac Disease	P6z2.00
Congestive Cardiac Disease	P502.11
Congestive Cardiac Disease	PK31.00
Congestive Cardiac Disease	P6yy.11
Congestive Cardiac Disease	P56z200
Congestive Cardiac Disease	P500.12
Congestive Cardiac Disease	P602100
Congestive Cardiac Disease	P742.00
Congestive Cardiac Disease	P6yy400
Congestive Cardiac Disease	P741.00
Congestive Cardiac Disease	P734.00
Congestive Cardiac Disease	P601000
Congestive Cardiac Disease	P54y.00
Congestive Cardiac Disease	P712.12
Congestive Cardiac Disease	P741z00
Congestive Cardiac Disease	P600.00
COPD exacerbation	H312200
COPD exacerbation	H3y1.00
Alcohol_abuse	136c.00
Alcohol_abuse	136D.00
Alcohol_abuse	136E.00
Alcohol_abuse	136K.00
Alcohol_abuse	136P.00
Alcohol_abuse	136Q.00
Alcohol_abuse	136R.00
Alcohol_abuse	136S.00
Alcohol_abuse	136T.00
Alcohol_abuse	136W.00
Alcohol_abuse	136Y.00
Alcohol_abuse	E23..12
Loop diuretics	10066
Loop diuretics	10392
Loop diuretics	10781
Loop diuretics	11265
Loop diuretics	11268
Loop diuretics	11487
Loop diuretics	12226
Loop diuretics	12294
Loop diuretics	12354
Loop diuretics	12367
Loop diuretics	1301
Loop diuretics	13435
Loop diuretics	1369
Loop diuretics	14587
Loop diuretics	14761
Loop diuretics	14837
Loop diuretics	15874
Loop diuretics	16206
Loop diuretics	1776
Loop diuretics	17960
Loop diuretics	18096
Loop diuretics	18332
Loop diuretics	18497
Loop diuretics	18650
Loop diuretics	18983
Loop diuretics	19056
Loop diuretics	19192
Loop diuretics	19194
Loop diuretics	193
Loop diuretics	20538
Loop diuretics	211
Loop diuretics	21849
Loop diuretics	21938
Loop diuretics	22658
Loop diuretics	22839
Loop diuretics	24832
Loop diuretics	2493
Loop diuretics	2495
Loop diuretics	25334
Loop diuretics	25717
Loop diuretics	25965
Loop diuretics	26292
Loop diuretics	26529
Loop diuretics	27447
Loop diuretics	27690
Loop diuretics	27696
Loop diuretics	2772
Loop diuretics	2788
Loop diuretics	27926
Loop diuretics	28129
Loop diuretics	2961
Loop diuretics	29780
Loop diuretics	3050
Loop diuretics	30625
Loop diuretics	30773
Loop diuretics	30913
Loop diuretics	31548
Loop diuretics	31773
Loop diuretics	31932
Loop diuretics	32091
Loop diuretics	3248
Loop diuretics	32896
Loop diuretics	32918
Loop diuretics	33527
Loop diuretics	33658
Loop diuretics	34006
Loop diuretics	34280
Loop diuretics	34374
Loop diuretics	34557
Loop diuretics	34613
Loop diuretics	34622
Loop diuretics	34934
Loop diuretics	36190
Loop diuretics	36767
Loop diuretics	3793
Loop diuretics	38901
Loop diuretics	39602
Loop diuretics	39807
Loop diuretics	40898
Loop diuretics	41292
Loop diuretics	41405
Loop diuretics	41533
Loop diuretics	41719
Loop diuretics	41828
Loop diuretics	4211
Loop diuretics	42388
Loop diuretics	42488
Loop diuretics	43508
Loop diuretics	45305
Loop diuretics	46525
Loop diuretics	4661
Loop diuretics	46699
Loop diuretics	46948
Loop diuretics	47647
Loop diuretics	47815
Loop diuretics	4873
Loop diuretics	5218
Loop diuretics	5220
Loop diuretics	5249
Loop diuretics	55
Loop diuretics	56
Loop diuretics	5728
Loop diuretics	5868
Loop diuretics	6
Loop diuretics	6118
Loop diuretics	6160
Loop diuretics	7441
Loop diuretics	7582
Loop diuretics	7606
Loop diuretics	7709
Loop diuretics	7734
Loop diuretics	7799
Loop diuretics	7806
Loop diuretics	8052
Loop diuretics	8102
Loop diuretics	814
Loop diuretics	9431
Loop diuretics	9456
Loop diuretics	9680
Opioid	a81..
Opioid	a811.
Opioid	a812.
Opioid	a813.
Opioid	dia1.
Opioid	dia2.
Opioid	dia3.
Opioid	dia6.
Opioid	dia7.
Opioid	diaI.
Opioid	diaJ.
Opioid	diaL.
Opioid	diam.
Opioid	dian.
Opioid	diao.
Opioid	diap.
Opioid	diaq.
Opioid	diaT.
Opioid	diaU.
Opioid	dib3.
Opioid	dibD.
Opioid	dibG.
Opioid	dibJ.
Opioid	dibK.
Opioid	dibn.
Opioid	dibo.
Opioid	dibR.
Opioid	dibS.
Opioid	dibt.
Opioid	dibu.
Opioid	dibv.
Opioid	dibw.
Opioid	dibz.
Opioid	dic3.
Opioid	dic4.
Opioid	dica.
Opioid	dicJ.
Opioid	dicK.
Opioid	dicN.
Opioid	dicO.
Opioid	dicY.
Opioid	dj1..
Opioid	dj2..
Opioid	dj3..
Opioid	dj4..
Opioid	dj5..
Opioid	dj6..
Opioid	dj7..
Opioid	dj8..
Opioid	dj9..
Opioid	dja..
Opioid	djA..
Opioid	djb..
Opioid	djB..
Opioid	djc..
Opioid	djd..
Opioid	dje..
Opioid	djf..
Opioid	djg..
Opioid	djh..
Opioid	dji..
Opioid	djj..
Opioid	djk..
Opioid	djm..
Opioid	djy..
Opioid	djz..
Opioid	dl11.
Opioid	dl12.
Opioid	dl13.
Opioid	dl14.
Opioid	dl15.
Opioid	dl18.
Opioid	dl19.
Opioid	dl1a.
Opioid	j28O.
Opioid	j28V.
Opioid	j28z.
Opioid	j2pT.
Opioid	o41..
Opioid	o42..
Opioid	o44..
Opioid	o45..
Opioid	o46..
Opioid	o47..
Opioid	o48..
Opioid	o49..
Opioid	o4c..
Opioid	o4d..
Opioid	o4e..
Congestive cardiac abnormalities	P54..00
Congestive cardiac abnormalities	P550.00
Congestive cardiac abnormalities	P70..00
Congestive cardiac abnormalities	P551.00
Congestive cardiac abnormalities	P55..00
Congestive cardiac abnormalities	P71..00
Congestive cardiac abnormalities	P52..00
Congestive cardiac abnormalities	P63..00
Congestive cardiac abnormalities	P735.00
Congestive cardiac abnormalities	P6y2.00
Congestive cardiac abnormalities	P641.00
Congestive cardiac abnormalities	P6z..00
Congestive cardiac abnormalities	P602.00
Congestive cardiac abnormalities	P520.11
Congestive cardiac abnormalities	P51..00
Congestive cardiac abnormalities	P6y6000
Congestive cardiac abnormalities	PK3..00
Congestive cardiac abnormalities	P6…00
Congestive cardiac abnormalities	P732.00
Congestive cardiac abnormalities	P54z.00
Congestive cardiac abnormalities	P6z..11
Congestive cardiac abnormalities	P73..00
Congestive cardiac abnormalities	P6y..00
Congestive cardiac abnormalities	P6y4.00
Congestive cardiac abnormalities	P60..00
Congestive cardiac abnormalities	P601.00
Congestive cardiac abnormalities	P6z3.11
Congestive cardiac abnormalities	PK01.11
Congestive cardiac abnormalities	P6y0.00
Congestive cardiac abnormalities	P6z3.00
Congestive cardiac abnormalities	P55y.11
Congestive cardiac abnormalities	P733.00
Congestive cardiac abnormalities	P67..00
Congestive cardiac abnormalities	P721.00
Congestive cardiac abnormalities	P602z00
Congestive cardiac abnormalities	P540.00
Congestive cardiac abnormalities	P68..00
Congestive cardiac abnormalities	P721600
Congestive cardiac abnormalities	P6yy.12
Congestive cardiac abnormalities	P5…13
Congestive cardiac abnormalities	P603.00
Congestive cardiac abnormalities	P6y5.00
Congestive cardiac abnormalities	P738.00
Congestive cardiac abnormalities	P6y1.00
Congestive cardiac abnormalities	P6z2.00
Congestive cardiac abnormalities	P502.11
Congestive cardiac abnormalities	PK31.00
Congestive cardiac abnormalities	P6yy.11
Congestive cardiac abnormalities	P56z200
Congestive cardiac abnormalities	P500.12
Congestive cardiac abnormalities	P602100
Congestive cardiac abnormalities	P742.00
Congestive cardiac abnormalities	P6yy400
Congestive cardiac abnormalities	P741.00
Congestive cardiac abnormalities	P734.00
Congestive cardiac abnormalities	P601000
Congestive cardiac abnormalities	P54y.00
Congestive cardiac abnormalities	P712.12
Congestive cardiac abnormalities	P741z00
Congestive cardiac abnormalities	P600.00
Outcomes
Description	READ Code
ECG: myocardial infarction	323..00
ECG: myocardial infarct NOS	323Z.00
Acute myocardial infarction	G30..00
Acute anterolateral infarction	G300.00
Other specified anterior myocardial infarction	G301.00
Acute anteroapical infarction	G301000
Acute anteroseptal infarction	G301100
Coronary thrombosis	G30..12
Cardiac rupture following myocardial infarction (MI)	G30..13
MI - acute myocardial infarction	G30..15
Thrombosis - coronary	G30..16
Silent myocardial infarction	G30..17
Anterior myocardial infarction NOS	G301z00
Acute inferolateral infarction	G302.00
Acute inferoposterior infarction	G303.00
Posterior myocardial infarction NOS	G304.00
Lateral myocardial infarction NOS	G305.00
True posterior myocardial infarction	G306.00
Acute subendocardial infarction	G307.00
Acute non-Q wave infarction	G307000
Acute non-ST segment elevation myocardial infarction	G307100
Inferior myocardial infarction NOS	G308.00
Acute Q-wave infarct	G309.00
Acute posterolateral myocardial infarction	G30B.00
Acute transmural myocardial infarction of unspecif site	G30X.00
Acute ST segment elevation myocardial infarction	G30X000
Other acute myocardial infarction	G30y.00
Acute papillary muscle infarction	G30y100
Acute septal infarction	G30y200
Other acute myocardial infarction NOS	G30yz00
Acute myocardial infarction NOS	G30z.00
Myocardial infarction aborted	G311000
MI - myocardial infarction aborted	G311011
Acute coronary syndrome	G311500
Subsequent myocardial infarction	G35..00
Subsequent myocardial infarction of anterior wall	G350.00
Subsequent myocardial infarction of inferior wall	G351.00
Subsequent myocardial infarction of other sites	G353.00
Subsequent myocardial infarction of unspecified site	G35X.00
Haemopericardium/current comp folow acut myocard infarct	G360.00
Ventric septal defect/curr comp fol acut myocardal infarctn	G362.00
Ruptur cardiac wall w'out haemopericard/cur comp fol ac MI	G363.00
Ruptur chordae tendinae/curr comp fol acute myocard infarct	G364.00
Rupture papillary muscle/curr comp fol acute myocard infarct	G365.00
Postoperative myocardial infarction	G38..00
Postoperative transmural myocardial infarction anterior wall	G380.00
Postoperative transmural myocardial infarction inferior wall	G381.00
Postoperative subendocardial myocardial infarction	G384.00
Postoperative myocardial infarction, unspecified	G38z.00
Cardiac arrest-ventricular fibrillation	G574011
Cardiac arrest	G575.00
Cardiac arrest with successful resuscitation	G575000
Sudden cardiac death, so described	G575100
Cardio-respiratory arrest	G575.11
Asystole	G575.12
Cardiac arrest, unspecified	G575z00
[X]Acute transmural myocardial infarction of unspecif site	Gyu3400
[X]Subsequent myocardial infarction of unspecified site	Gyu3600
Medications
Description	BNF Code
Opioid	0407020
Antiarrhythmics	0203020
Inhaled corticosteroids	0302000
Oral corticosteroids	0105020
Methylxanthines	0301030
Macrolides	0501050
Antidepressants	04030100
Antidepressants	04030200
Antidepressants	04030300
Antidepressants	04030400
Antipsychotics	0402010
ACE inhibitors/ARBs	02050501
ACE inhibitors/ARBs	02050502
Beta blockers	02040000
Statins	02120400
Description	drug subtance
Digoxin	Digoxin
SABA	Salbutamol and Excludes if oral route
Ipratropium	Ipratropium and Excludes if oral route
Aspirin	Aspirin
Acetaminophen	Paracetamol
Prednisolone	prednisolone
Other QT prolonging drugs	Vascor
Other QT prolonging drugs	Anagrelide
Other QT prolonging drugs	Aclarubicin
Other QT prolonging drugs	Bepridil
Other QT prolonging drugs	Chloroquine
Other QT prolonging drugs	Pentamidine
Other QT prolonging drugs	Probucol
Description	bnfchapter
Thiazide diuretics	Thiazides and Related Diuretics
Loop diuretics	Loop Diuretics
Nitrates	Nitrates
Non-Aspirin Antiplatelets	Antiplatelet Drugs and Exclude if drugsubstance = Aspirin
Insulin	insulin
NSAIDs	Non-steroidal Anti-inflammatory Drugs
Other QT prolonging drugs	Antihistamine
