# Supplementary material for: Reproducibility of real-world evidence studies using clinical practice data to inform regulatory and coverage decisions
Source: Nat Commun. 2022 Aug 31;13:5126. doi: 10.1038/s41467-022-32310-3 (PMC9430007; doi:10.1038/s41467-022-32310-3)
Supplement: Supplementary file 7 — Supplementary Dataset 4 [file 41467_2022_32310_MOESM7_ESM.zip › Data S4 Study specific author contact files with details of implementation/REPEAT_136_final.xlsx]

## Sheet: Assumptions
Category	Assumptions
MEASURES
Exposure	By using the generic names provided in the manuscript, we searched variables "drugsubstance" and "productname" in CPRD data and identified corresponding "Prodcode" variable. We subsequently used these to identify exposure medications in our replication.
Outcomes	We assumed the outcome was defined using READ codes from: https://ard.bmj.com/content/annrheumdis/76/5/882/DC1/embed/inline-supplementary-material-1.pdf?download=true
Inclusion/Exclusion	By using the generic names provided in the manuscript, we searched variables "drugsubstance" and "productname" in CPRD data and identified corresponding "Prodcode" variable. We subsequently used these to identify non-insulin antidiabetic drug (NIAD) medications in our replication.
Covariates	We assumed Hyperthyroidism and Hypothyroidism were defined using READ codes found at: https://clinicalcodes.rss.mhs.man.ac.uk/medcodes/article/6/
	We assumed COPD was defined using READ found at: https://clinicalcodes.rss.mhs.man.ac.uk/medcodes/article/5/
	We assumed Congestive heart failure was defined using READ codes found at: https://clinicalcodes.rss.mhs.man.ac.uk/medcodes/article/9/codelist/heart-failure/
	We assumed Secondary osteoporosis was defined using READ codes found at: https://clinicalcodes.rss.mhs.man.ac.uk/medcodes/article/9/codelist/osteoporosis/
	We assumed Cancer was defined using READ codes found at: https://clinicalcodes.rss.mhs.man.ac.uk/medcodes/article/1/
	We assumed Rheumatoid Arthritis was defined using READ codes found at: https://clinicalcodes.rss.mhs.man.ac.uk/medcodes/article/13/
	We assumed Retinopathy was defined using READ codes found at: https://clinicalcodes.rss.mhs.man.ac.uk/medcodes/article/9/codelist/microvascular_complications/
	We assumed Neuropathy was defined using READ codes found at: https://clinicalcodes.rss.mhs.man.ac.uk/medcodes/article/5/
	We assumed CHA2DS -VASC Score was defined using READ codes found at: https://www.sciencedirect.com/science/article/pii/S0735109715049748#tbl1
	We assumed Oral glucocorticoids; cholesterol-modifying drugs; antidepressants; anxiolytics or hypnotics; antipsychotics; anti-Parkinson’s drugs; antihypertensives (β blockers, thiazide diuretics, renin angiotensin aldosterone system inhibitors, calcium channel blockers, loop diuretics); antiarrhythmics; opposed hormone replacement therapy; calcium; bisphosphonates; vitamin D; raloxifene; strontiu…
	We assumed BMI, Alcohol status and Smoking status was defined based on the variable "Entity code" from the Clinical table. 1. BMI: Entity code 013 2. Alcohol status: Entity code 004 (Never, Current, Previous, Missing) 3. Smoking status: Entity code 005 (Yes, No, Missing) 4. HbA1C: : Entity code 275
COHORT CREATION
ANALYSIS
	As we were unsure how the median follow-up time for "actual" DDPi use was calculated, we omited this variable in table 1

## Sheet: Protocol
1. Aim
To investigate the association between long-term dipeptidyl peptidase-4 (DPP-4) inhibitor use and risk of fracture among people with type 2 diabetes mellitus (T2DM).
2. Data Source
CPRD (2006-2015)
3. Study Design Diagram
NIAD = Non-insulin antidiabetic drug
Patients contribute multiple 30-day follow up windows after their index date, defined by the first prescription for an NIAD within the study period
4. Cohort Identification
4.1 Cohort Summary
The study cohort consists of patients (> 18 years) who were prescribed at least one prescription of a non-insulin antidiabetic drug (NIAD) between 13th June 2007 and 31st December 2015.
4.2 Important steps for cohort formation:
Specify inclusion-exclusion criteria for cohort entry and define the index date, baseline and follow up periods.
4.2.1 Eligible period to identify index prescription - June 13, 2007 and Dec 31, 2017
4.2.2 Specify inclusion-exclusion criteria for cohort entry and define the index date, baseline and follow up periods.
4.1.3 Inclusion: Identify patients with NIAD prescriptions
4.1.4 Index date: Date of first NIAD Rx in this time frame
NOTE I: Each patient was only allowed to enter the cohort once, but once in the cohort, patients can contribute multiple 30 day follow up windows.
4.1.5 Specify further exclusion criteria and their evaluation windows relative to the index date (For both cohorts)
Exclude patients who are aged < 18 years at index date.
Flowchart of the study cohort assembly
Criteria	N
Identify patients with at least one NIAD prescriptions between 06/13/2007 and 12/31/2015.
The index date is the date of the first prescription in this time frame
Aged > 18 years at index date
Final Cohort
5. Exposure
§ DPP-4 inhibitor (DPP4i) use – Exposed group:
Create indicators for current, recent or past DPP4i use in 30-day windows following the index date.
(i) If there was a DPP4i Rx 1-90 days before the start of the 30 day interval then the patient should be classified as a current DPP4i user. [“current_DPP4i_use”=1]
(ii) If there was a DPP4i RX 91-180 days before the start of the 30 day interval then the patient should be classified as a recent DPP4i user [“Recent_DPP4i_use”=1]
(iii) If the last DPP4i Rx was > 180 days before the start of the interval then the patient should be classified as a past DPP4i user. [“Past_DPP4i_use”=1]
NOTE 1: Look back as far as June 13, 2003 to identify any past use of index DPP4i
§ Other NIAD use – Exposed group:
Identify Rx for other NIAD [other than DPP4i and glucagon-like peptide 1]
Create a variable “current_NIAD_use” as follows:
(iv) If there was an NIAD Rx 1-90 days before the start of interval the patient should be classified as a current NIAD user. [ current_NIAD_use=1]
Create a variable “Past_NIAD_use” as follows:
(v) If the last NIAD Rx was > 90 days before the start of interval the patient should be classified as a past NIAD user. [Past_NIAD_use=1]
NOTE 1: Look back as far as June 13, 2003 to identify any past use of NIAD
§ “DPP4i_vs_NIAD” variable – Binary variable:
If current_DPP4i_use=1 then DPP4i_vs_NIAD=1;
Else if current_NIAD_use=1 then DPP4i_vs_NIAD=0;
NOTE based on Jan 6th 2020 email: “DPP4i_vs_NIAD” variable will also be calculated on index date as well for each patient. As identified in section 5.2.2.2, if, index Rx identified as “DPP4i” then DPP4i_vs_NIAD=1, and if index Rx identified as “Other NIAD” then DPP4i_vs_NIAD =0.
6. Covariates
6.1 Demographic and clinical characteristics:
The following covariates were defined at baseline on the index date (or using the most recent assessment of each):
§ BMI, Entity Code = 013
§ Smoking status, Entity = 004 (Never, Current, Previous, Missing)
§ Alcohol use, Entity Code = 005 (Yes, No, Missing)
§ Sex
The following covariates were identified at the start of each interval that the patient was considered a current user:
§ Age mean (SD)
Age groups:
18-49 years
50-59 years
60-69 years
70-79 years
> 80 years
§ HbA1c mean (SD)
HbA1c groups:
<6%
6.0-6.9%
7.0-7.9%
8.0-8.9%
>9.0%
Missing
§ Occurrence of falls – measured over the 7 to 12 months before the start of an interval
§ All other comorbidities (chronic obstructive pulmonary disease, prior fracture, rheumatoid arthritis, hypothyroidism, hyperthyroidism, cancer, retinopathy, neuropathy, congestive heart failure, secondary osteoporosis) measured any time from June 13, 2007 up to the start of the 30-day interval
§ All drug prescriptions (oral glucocorticoids, cholesterol-modifying drugs, antidepressants, anxiolytics or hypnotics, antipsychotics, anti-Parkinson’s drugs, antihypertensives, antiarrhythmics, opposed hormone replacement therapy, calcium, bisphosphonates, vitamin D, raloxifene, strontium ranelate, calcitonin, parathyroid hormone) measured in the 6 months prior to the start of an interval.
7. Outcome variables and study follow-up:
Occurrence of Fractures: Any, hip and osteoporotic fracture
Study follow-up: Follow-up begins following index date
Censoring events
· End of data collection (31 December 2015)
· Transfer of patient out of practice area (Aetion variable: “Current Registration Period”)
· Death
· Occurrence of outcome
Example analytic dataset structure
PATID	Start	End	NIAD_use	Current_DPP4i_use	Recent_DPP4i_use	Past_DPP4i_use	Covariate	Outcome
1	1	30	0	0	0	0	1	0
1	31	60	0	1	0	0	0	0
1	61	90	0	0	1	0	0	1
2	1	30	0	1	0	0	0	0
2	31	60	1	1	0	0	0	0
Patients contribute an observation at baseline and at 30-day intervals during follow up. Exposure status and time-varying covariates are updated as of the start of each 30-day interval. Outcomes are captured over the course of the 30-day intervals and are attributed to the interval in which they occur (e.g. the outcome for patient 1 occurred between 60 and 90 days after the index date).
8. Statistical Analyses/Requested Results
Run a time-varying Cox proportional hazards analysis comparing current DPP4-i users to current use of other NIAD (reference group) on risk of fracture. Adjusting for Age and gender in first model and then adjusting for all covariates in the second model:
Example code below:
11/15/2019:
Model I:
proc phreg;
model (start, end) * Event(0) = DPP4i_vs_NIAD Age Gender;
run;
Model II:
proc phreg;
model (start, end) * Event(0) = DPP4i_vs_NIAD covariates ;
run;
Table 1: Baseline characteristics
Characteristic	DPP4i Users	Other NIAD Users
Mean (SD) follow-up years
Median (IQR) duration of DPP-4i use
Women (%)
Age
Age, Mean (SD) at index date, in years
18-49 years
50-59 years
60-69 years
70-79 years
> 80 years
BMI
BMI, mean (SD) at index date, kg/m2
<20.0
20.0-24.9
25.0-29.9
30.0-34.9
> 35.0
Missing
HbA1c
HbA1c, mean (SD)
<6%
6.0-6.9%
7.0-7.9%
8.0-8.9%
>9.0%
Missing
Smoking Status (%)
Never smoker
Current smoker
Ex-smoker
Missing
Alcohol use (%)
No
Yes
Missing
Occurrence of falls
History of Diseases (%)
Fracture
Hyperthyroidism
Hypothyroidism
COPD
Congestive heart failure
Cancer
Rheumatoid arthritis
Retinopathy
Secondary osteoporosis
Neuropathy
Drug use 6 months prior to index date (%)
Glucocorticoids
Statins
Antiarrhythmics
Antidepressants
Antiparkinson’s
Antipsychotics
Anxiolytics / hypnotics
Antihypertensives
Bisphosphonates
Raloxifene
Calcium/ Vitamin D
Strontium
Parathyroid hormone / calcitonin
Hormone replacement therapy
Outcome - Any fracture	current DPP4i	current NIAD
Number of events
IR/1000 PY
Adjusted HR

## Sheet: Attrition Table
Patients (> 18 years) who were prescribed at least one prescription of a non-insulin antidiabetic drug (NIAD) between 13th June 2007 and 31st December 2015.
	Number of patients
Patients with at least one NIAD prescription between 06/13/2007 and 12/31/2015	384667
Patients aged > 18 years at index date	374466

## Sheet: Table 1
	ORIGINAL STUDY			REPLICATED STUDY
Characteristic	DPP4i Users (N=46,355)	Other NIAD Users (N=281,899)		DPP4i Users (N=36,225)	Other NIAD Users (N=338,241)
Mean (SD) follow-up years	6.3 (2.5)	5.6 (2.8)		5.51	4.65
Women (%)	19 428 (41.9)	114 467 (48.6)		15442 (42.63)	165213 (48.84)
Age
Age, Mean (SD) at index date, in years	59.7 (12.4)	61.5 (16.1)		63.16 (12.72)	60.82 (16.39)
18-49 years	9883 (21.3)	53 131 (22.6)		5706 (15.75)	84176 (24.89)
50-59 years	12 550 (27.1)	44 660 (19.0)		8505 (23.48)	65503 (19.37)
60-69 years	13 448 (29.0)	56 812 (24.1)		10591 (29.24)	80411 (23.77)
70-79 years	8065 (17.4)	50 561 (21.5)		8216 (22.68)	68784 (20.34)
> 80 years	2409 (5.2)	30 380 (12.9)		3207 (8.85)	39367 (11.64)
BMI
BMI, mean (SD) at index date, kg/m2	32.6 (6.7)	31.4 (6.8)		32.46 (6.6)	31.23 (6.53)
<20.0	273 (0.6)	3646 (1.5)		246 (0.68)	4300 (1.27)
20.0-24.9	4044 (8.7)	30 956 (13.1)		2782 (7.68)	32914 (9.73)
25.0-29.9	13 270 (28.6)	71 599 (30.4)		8417 (23.24)	78779 (23.29)
30.0-34.9	14 059 (30.3)	63 347 (26.9)		8862 (24.46)	70567 (20.86)
> 35.0	14 023 (30.3)	57 971 (24.6)		9108 (25.14)	62427 (18.46)
Missing	686 (1.5)	8025 (3.4)		6810 (18.8)	89254 (26.39)
HbA1c
HbA1c, mean (SD)	8.8 (1.5)	8 (1.8)		7.71 (1.51)	7.91 (1.71)
<6%	394 (0.8)	8550 (3.6)		1438 (3.97)	10753 (3.18)
6.0-6.9%	2807 (6.1)	35 868 (15.2)		7636 (21.08)	44664 (13.2)
7.0-7.9%	10 418 (22.5)	42 017 (17.8)		8474 (23.39)	55973 (16.55)
8.0-8.9%	12 217 (26.4)	22 598 (9.6)		4270 (11.79)	29265 (8.65)
>9.0%	15 720 (33.9)	31 355 (13.3)		4367 (12.06)	37328 (11.04)
Missing	4799 (10.4)	95 156 (40.4)		10040 (27.72)	160258 (47.38)
Smoking Status (%)
Never smoker	14 839 (32.0)	77 335 (32.8)		13672 (37.74)	118015 (34.89)
Current smoker	8015 (17.3)	40 256 (17.1)		4658 (12.86)	49869 (14.74)
Ex-smoker	23 334 (50.3)	116 180 (49.3)		10738 (29.64)	91364 (27.01)
Missing	167 (0.4)	1773 (0.8)		7157 (19.76)	78993 (23.35)
Alcohol use (%)
No	14 349 (31.0)	74 826 (31.8)		5431 (14.99)	43595 (12.89)
Yes	30 416 (65.6)	145 609 (61.8)		11654 (32.17)	104386 (30.86)
Missing	1590 (3.4)	15 109 (6.4)		18328 (50.59)	183168 (54.15)
Occurrence of falls	477 (1.0)	2427 (1.0)		398 (1.10)	3205 (0.95)
History of Diseases (%)
Fracture	9575 (20.7)	49 438 (21.0)		10 (0.03)	74 (0.02)
Hyperthyroidism	535 (1.2)	2315 (1.0)		21 (0.06)	158 (0.05)
Hypothyroidism	4180 (9.0)	18 997 (8.1)		215 (0.59)	2698 (0.8)
COPD	2765 (6.0)	12 559 (5.3)		204 (0.56)	2396 (0.71)
Congestive heart failure	1929 (4.2)	9119 (3.9)		132 (0.36)	1479 (0.44)
Cancer	11 491 (24.8)	51 587 (21.9)		212 (0.59)	2505 (0.74)
Rheumatoid arthritis	726 (1.6)	3621 (1.5)		35 (0.1)	495 (0.15)
Retinopathy	12 976 (28.0)	31 532 (13.4)		1208 (3.33)	6878 (2.03)
Secondary osteoporosis	3774 (8.1)	19 655 (8.3)		0	1
Neuropathy	3090 (6.7)	10 506 (4.5)		11135 (30.74)	83117 (24.57)
Drug use 6 months prior to index date (%)
Glucocorticoids	9160 (19.8)	40 683 (17.3)		5585 (15.42)	62085 (18.36)
Statins	34 574 (74.6)	118 488 (50.3)		28705 (79.24)	195559 (57.82)
Antiarrhythmics	641 (1.4)	3464 (1.5)		374 (1.03)	3509 (1.04)
Antidepressants	9688 (20.9)	38 909 (16.5)		6652 (18.36)	62124 (18.37)
Antiparkinson’s	259 (0.6)	1235 (0.5)		351 (0.97)	3793 (1.12)
Antipsychotics	997 (2.2)	5794 (2.5)		922 (2.55)	9742 (2.88)
Anxiolytics / hypnotics	3133 (6.8)	16 402 (7.0)		2556 (7.06)	26659 (7.88)
Antihypertensives	32 411 (69.9)	129 584 (55.0)		27634 (76.28)	208688 (61.7)
Bisphosphonates	1032 (2.2)	6399 (2.7)		827 (2.28)	10141 (3)
Raloxifene	14 (0.0)	282 (0.1)		20 (0.06)	125 (0.04)
Calcium/ Vitamin D	2393 (5.2)	10 574 (4.5)		613 (1.69)	6922 (2.05)
Strontium	16 (0.0)	126 (0.1)		22 (0.06)	283 (0.08)
Parathyroid hormone / calcitonin	<6 (0.0)	<6 (0.0)		0	0
Hormone replacement therapy	178 (0.4)	820 (0.3)		576 (1.59)	5528 (1.63)

## Sheet: Outcome
ORIGINAL STUDY
Outcome - Any fracture	current DPP4i	current NIAD
Number of events	1128	12575
IR/1000 PY	12.2	14.3
Adjusted HR	0.99 (0.93-1.06)
REPLICATED STUDY
Outcome - Any fracture	current DPP4i	current NIAD
Number of events	368	12128
IR/1000 PY	14.49	12.35
Adjusted HR	1.13 (1.02 - 1.26)

## Sheet: Codes
Outcome	COVARIATES															Medications
Fracture	HbA1c	Hypothyroidism	Hyperthyroidism	COPD	Congestive heart failure	Secondary Osteoporosis	Cancer	Rheumatoid arthritis	Retinopathy	Neuropathy	Prior fracture	Falls	CHA2DS -VASC Score			Glucocordicoids	Cholestrol lowering drugs	Antiarrhythmics	Antidepressants	Antihypertensives	Antiparkinson	Antipsychotics	anxio_hypnotics	bisphosphonates	Calcitonin	Calcium	DDP4i	HRT	NIAD	NIAD excl GLP	NIAD rx inclusion	Parathyroid	Raloxifene	Strontium	VitaminD
S302.00	42c..00	C03..00	C02..11	H3...00	1O1..00	N330500	B0...00	2G25.00	2BBa.00	29B..00	14G6.00	16D..00	Measure	Code	Weight	Prednisolone	Simvastatin	Lidocaine Hydrochloride	Fluoxetine hydrochloride	Bendroflumethiazide	Cabergoline	Perphenazine	Temazepam	Alendronate sodium	Calcitonin (salmon)	Calcium lactate	Sitagliptin phosphate	Estradiol	Metformin hydrochloride	Metformin hydrochloride	Metformin hydrochloride	Parathyroid hormone	Raloxifene hydrochloride	Strontium ranelate	Calcium carbonate/Colecalciferol
S30y.00	42c0.00	C03y.00	1431.00	H31..00	G1yz100	N330600	B00..00	2G25.11	2BBk.00	29B1.00	14G7.00	16D5.00	Hypertension	14A2.00	1	Hydrocortisone	Atorvastatin calcium trihydrate	Amiodarone hydrochloride	Amitriptyline hydrochloride	Atenolol	Carbidopa monohydrate/Levodopa	Thioridazine hydrochloride	Nitrazepam	Etidronate disodium	Calcitonin (porcine)	Ergocalciferol/Calcium Gluconate	Saxagliptin hydrochloride	Tibolone	Rosiglitazone maleate	Rosiglitazone maleate	Rosiglitazone maleate				Ergocalciferol/Calcium Gluconate
S305.00	42c1.00	C03y000	212P.00	H310.00	G232.00	N330700	B000.00	2G27.00	2BBl.00	29B..11	14G8.00	16D6.00	Hypertension	662..12	1	Dexamethasone	Bezafibrate	Mexiletine hydrochloride	Paroxetine hydrochloride	Furosemide	Trihexyphenidyl hydrochloride	Risperidone	Diazepam	Sodium clodronate		Calcium carbonate	Sitagliptin phosphate/Metformin hydrochloride	Clonidine hydrochloride	Acarbose	Acarbose	Acarbose				Vitamin A palmitate/Ergocalciferol/Thiamine hydrochl
S300400	42c2.00	C03y100	9N4T.00	H310000	G234.00	N330900	B000000	66H..13	2BBo.00	29B2.00	14G9.00	8BIG.00	Hypertension	662b.00	1	Lidocaine/Hydrocortisone acetate	Fluvastatin sodium	Flecainide acetate	Citalopram hydrobromide	Amlodipine	Entacapone	Haloperidol	Zopiclone	Risedronate sodium		Calcium carbonate/Colecalciferol	Linagliptin	Medroxyprogesterone acetate/Conjugated oestrogens	Glipizide	Glipizide	Glipizide				Vitamin D/Vitamin A/Thiamine hydrochloride/Riboflavi
7K1D01F	42c3.00	C03z.00	C025.00	H310z00	G58..00	N330A00	B000100	F371200	2BBP.00	29B2000	14GA.00	T04..00	Hypertension	662c.00	1	Cortisone acetate	Pravastatin sodium	Quinidine Bisulphate	Dosulepin hydrochloride	Amiloride hydrochloride/Furosemide	Ropinirole hydrochloride	Chlorpromazine hydrochloride	Aspirin/ethoheptazine Citrate/meprobamate	Colecalciferol/Alendronate sodium		Calcium lactate gluconate/Calcium carbonate	Metformin hydrochloride/Linagliptin		Pioglitazone hydrochloride	Pioglitazone hydrochloride	Pioglitazone hydrochloride				Calcium lactate/Calcium phosphate/Ergocalciferol
S3x2.00	42W..00	C04..00		H311.00	G580.00	N330D00	B000z00	F396400	2BBQ.00	29B2100	7K14.00	T040.00	Hypertension	662d.00	1	Hydrocortisone acetate/Fusidic acid	Ezetimibe	Propafenone hydrochloride	Lofepramine hydrochloride	Lisinopril	Pramipexole dihydrochloride monohydrate	Amitriptyline hydrochloride/Perphenazine	Clomethiazole	Disodium Pamidronate		Calcium gluconate	Metformin hydrochloride/Saxagliptin hydrochloride	Conjugated oestrogens	Chlorpropamide	Chlorpropamide	Chlorpropamide				Alfacalcidol
S302011	42W1.00	C040.00		H311000	G580000	N331200	B001.00	G5y8.00	2BBr.00	29B2.11	7K14y00	T040100	Hypertension	662F.00	1	Hydrocortisone acetate	Rosuvastatin calcium	Disopyramide phosphate	Venlafaxine hydrochloride	Ramipril	Procyclidine hydrochloride	Flupentixol dihydrochloride	Lorazepam	Zoledronic acid monohydrate		Ergocalciferol/Calcium Phosphate/Calcium Lactate	Saxagliptin hydrochloride/Metformin hydrochloride	Estradiol/Norethisterone acetate	Tolbutamide	Tolbutamide	Tolbutamide				Riboflavin/Vitamin D/Ascorbic Acid/Vitamin A/Thiamin
S304.00	42W..11	C040.11		H311100	G580100	N331400	B001000	G5yA.00	2BBR.00	29B3.00	7K14z00	T041.00	Hypertension	662O.00	1	Dexamethasone/Gramicidin/Framycetin Sulphate	Colestipol hydrochloride	Disopyramide	Sertraline hydrochloride	Isosorbide mononitrate	Orphenadrine hydrochloride	Trifluoperazine hydrochloride	Cloral betaine	Pamidronate disodium		Calcium glubionate/Calcium lactobionate	Alogliptin benzoate	Conjugated Oestrogens/Norgestrel	Glimepiride	Glimepiride	Glimepiride				Nicotinamide/Ergocalciferol/Pyridoxine/Ascorbic acid
S30y.11	42W..12	C041.00		H311z00	G580.11	N331500	B00..11	H570.00	2BBS.00	29B4.00	7K15.00	T042.00	Hypertension	662P.00	1	Betamethasone valerate/Fusidic acid	Fenofibrate	Quinidine bisulfate	Citalopram hydrochloride	Perindopril erbumine	Pergolide mesilate	Olanzapine	Chlordiazepoxide hydrochloride	Colecalciferol/Risedronate Sodium/Calcium Carbonate		Vitamin D/Calcium Carbonate/Magnesium Carbonate	Alogliptin benzoate/Metformin hydrochloride	Norethisterone/Mestranol	Nateglinide	Nateglinide	Nateglinide				Ergocalciferol
S30..00	42W2.00	C041000		H312.00	G580.12	N331600	B001100	N005.00	2BBT.00	29B7.00	7K15y00	T042100	Hypertension	662P000	1	Hydrocortisone acetate/Gentamicin sulfate	Fenofibrate micronised	Lidocaine hydrochloride/Domiphen bromide	Amitriptyline hydrochloride/Perphenazine	Doxazosin mesilate	Benserazide hydrochloride/Levodopa	Zuclopenthixol dihydrochloride	Zolpidem tartrate	Denosumab		Tricalcium Phosphate	Saxagliptin hydrochloride/Dapagliflozin propanediol	Ethinylestradiol	Rosiglitazone maleate/Metformin hydrochloride	Rosiglitazone maleate/Metformin hydrochloride	Rosiglitazone maleate/Metformin hydrochloride				Vitamin A/Ergocalciferol/Choline chloride/Cyanocobal
7K1L400	42W3.00	C04..11		H312000	G580.13	NyuB000	B001z00	N04..00	2BBV.00	29B8.00	7K15z00	T04z.00	Hypertension	67H8.00	1	Triamcinolone Acetonide	Clofibrate	Adrenaline acid tartrate/Lidocaine hydrochloride	Flupentixol dihydrochloride	Enalapril maleate	Levodopa/Benserazide hydrochloride	Flupentixol Decanoate	Buspirone hydrochloride	Risedronate Sodium/Calcium Carbonate		Calcium/Biotin/Riboflavin/Ascorbic Acid/Magnesium/Pa		Estradiol valerate	Repaglinide	Repaglinide	Repaglinide				Vitamin A/Vitamin D
S302400	42W4.00	C04..12		H312011	G580.14	NyuB100	B002.00	N040.00	2BBY.00	29B9.00	N1y1.00	T315.11	Hypertension	8HT5.00	1	Betamethasone Sodium Phosphate	Gemfibrozil	Lidocaine/Cetylpyridinium chloride	Escitalopram oxalate	Diltiazem hydrochloride	Selegiline hydrochloride	Haloperidol decanoate	Clomethiazole edisilate	Alendronic acid		Calcium chloride dihydrate		Estrone/Estriol/Estradiol	Tolazamide	Tolazamide	Tolazamide				Riboflavin/Vitamin D/Ascorbic Acid/Vitamin A/Pyridox
7K1D01A	42W5.00	C04..13		H312100	G580200	NyuB200	B002100	N040000	C109600	29BA.00	N1y2.00	T324.00	Hypertension	9OI..00	1	Betamethasone valerate	Ciprofibrate	Lidocaine hydrochloride/Adrenaline acid tartrate	Mirtazapine	Propranolol Hydrochloride	Carbidopa/Levodopa	Sulpiride	Flunitrazepam	Disodium Etidronate		Riboflavin/Vitamin D/Ascorbic Acid/Cod Liver Oil/Pyr		Norethisterone acetate/Estradiol	Metformin Hydrochloride/Rosiglitazone Maleate	Metformin Hydrochloride/Rosiglitazone Maleate	Metformin Hydrochloride/Rosiglitazone Maleate				Cod liver oil/Retinol/Colecalciferol
S30w.00	42WZ.00	C041z00		H312300	G580300	NyuB800	B002200	N040100	C109611	29BB.00	N331.00	T324000	Hypertension	9OI..11	1	Hydrocortisone/Clioquinol	Nicotinic acid	Procainamide hydrochloride	Imipramine hydrochloride	Nifedipine	Benzatropine mesilate	Pimozide	Meprobamate			Colecalciferol/Calcium Carbonate		Estradiol valerate/Norethisterone	Metformin hydrochloride/Pioglitazone hydrochloride	Metformin hydrochloride/Pioglitazone hydrochloride	Metformin hydrochloride/Pioglitazone hydrochloride				Riboflavin/Vitamin D/Ascorbic Acid/Folic Acid/Magnes
S30..11	44TB.00	C042.00		H312z00	G581.00		B002300	N040200	C109612	29BC.00	N331.13	T324100	Hypertension	9OI1.00	1	Cinchocaine hydrochloride/Hydrocortisone	Simvastatin/Ezetimibe	Lidocaine	Trazodone hydrochloride	Clonidine hydrochloride	Levodopa/Benserazide	Benperidol	Chloral Hydrate			Calcium lactate/Calcium phosphate/Ergocalciferol		Raloxifene hydrochloride	Acetohexamide	Acetohexamide	Acetohexamide				Ergocalciferol/Calcium Phosphate/Calcium Lactate
7K1J011	44TC.00	C043.00		H313.00	G581000		B002z00	N040500	C10F600	29H..00	N331000	T324200	Hypertension	9OI2.00	1	Lidocaine Hydrochloride/Methylprednisolone Acetate	Colecalciferol/Calcium gluconate/Nicotinic acid	Lidocaine hydrochloride/Chlorhexidine gluconate	Flupentixol Decanoate	Amiloride hydrochloride/Hydrochlorothiazide	Amantadine hydrochloride	Fluphenazine hydrochloride/Nortriptyline hydrochlori	Flurazepam hydrochloride			Calcium		Dydrogesterone/Estradiol	Metformin/Pioglitazone	Metformin/Pioglitazone	Metformin/Pioglitazone				Calcitriol
N331.12	44TL.00	C043000		H31y.00	G58..11		B003.00	N040600	C10F611	29H1.00	N331100	T324y00	Hypertension	9OIA.00	1	Hydrocortisone/Miconazole nitrate	Nicotinic Acid/Acetomenaphthone	Adenosine	Trimipramine maleate	Levobunolol hydrochloride	Apomorphine hydrochloride	Promazine hydrochloride	Midazolam Hydrochloride			Colecalciferol/Calcium Carbonate/Calcium Lactate Glu		Progesterone	Exenatide	Metformin hydrochloride/Vildagliptin	Sitagliptin phosphate				Vitamin D/Ascorbic Acid/Vitamin A
7J41500	66Ae.00	C043100		H31y100	G581.11		B003000	N040700	F420.00	29H2.00	N331200	T324z00	Hypertension	9OIA.11	1	Hydrocortisone acetate/Sodium fusidate	Calcium/folic Acid/iodine/nicotinic Acid/riboflavin/	Glucose anhydrous/Lidocaine hydrochloride	Fluvoxamine maleate	Bisoprolol fumarate	Memantine hydrochloride	Trifluoperazine Hydrochloride/Tranylcypromine Sulpha	Lormetazepam			Calcium pantothenate		Estradiol/Levonorgestrel	Metformin hydrochloride/Vildagliptin	Vildagliptin/Metformin hydrochloride	Exenatide				Calcium phosphate/Colecalciferol
S11..00	66Ae000	C043200		H31yz00	G581.12		B003100	N040800	F420000	29H3.00	N331300	T335.00	Hypertension	G20..00	1	Prednisolone sodium phosphate	Pantothenic Acid/biotin/ascorbic Acid/nicotinic Acid	Amylmetacresol/Dichlorobenzyl alcohol/Lidocaine hydr	Reboxetine mesilate	Felodipine	Rasagiline	Thioridazine	Oxazepam			Calcium gluconate/Calcium lactate		Estradiol valerate/Medroxyprogesterone acetate	Vildagliptin/Metformin hydrochloride	Sitagliptin phosphate/Metformin hydrochloride	Metformin hydrochloride/Vildagliptin				Colecalciferol/Alendronate sodium
S10B200		C043z00		H31z.00	G581.13		B003200	N040900	F420100	29H4.00	N331400	T335000	Hypertension	G20..11	1	Clotrimazole/Hydrocortisone	Colesevelam hydrochloride	Lidocaine hydrochloride/Cetylpyridinium chloride	Moclobemide	Hydralazine hydrochloride	Entacapone/Levodopa/Carbidopa	Zuclopenthixol Decanoate	Clidinium Bromide/Chlordiazepoxide					Medroxyprogesterone acetate/Estradiol valerate	Liraglutide	Metformin hydrochloride/Linagliptin	Vildagliptin/Metformin hydrochloride				Riboflavin/Vitamin D/Ascorbic Acid/Calcium Phosphate
N331E00		C044.00		H32..00	G582.00		B003300	N040A00	F420200	29H5.00	N331500	T335100	Hypertension	G200.00	1	Acetic acid glacial/Dexamethasone/Neomycin sulfate	Nicotinic acid/Laropiprant	Chlorhexidine Acetate/Lidocaine	Fluphenazine hydrochloride/Nortriptyline hydrochlori	Losartan potassium	Tolcapone	Fluphenazine Decanoate	Loprazolam mesilate					Quinestradol	Sitagliptin phosphate/Metformin hydrochloride	Dapagliflozin	Liraglutide				Vitamin D/Vitamin A
S104100		C045.00		H320.00	G58z.00		B003z00	N040B00	F420600	29H6.00	N331600	T335y00	Hypertension	G201.00	1	Methylprednisolone Acetate	Colecalciferol/Nicotinic Acid/Calcium Gluconate	Lidocaine/Tetracaine	Mianserin hydrochloride	Candesartan cilexetil	Levodopa/Carbidopa/Entacapone	Levomepromazine maleate	Zaleplon					Norethisterone/Estradiol	Metformin hydrochloride/Linagliptin	Metformin hydrochloride/Saxagliptin hydrochloride	Saxagliptin hydrochloride				Vitamin D/Vitamin A/Cyanocobalamin/Choline Chloride
S10..11		C046.00		H320000	G58z.12		B004.00	N040D00	F420700	29H7.00	N331700	T335z00	Hypertension	G202.00	1	Triamcinolone acetonide/Gramicidin/Neomycin sulfate/	Simvastatin/Fenofibrate	Dronedarone hydrochloride	Nortriptyline hydrochloride	Hydrochlorothiazide	Carbidopa/Entacapone/Levodopa	Levomepromazine hydrochloride	Melatonin					Dienestrol	Dapagliflozin	Saxagliptin hydrochloride/Metformin hydrochloride	Sitagliptin phosphate/Metformin hydrochloride				Vitamin D/Calcium Carbonate/Magnesium Carbonate
N331J00		C04y.00		H320100	Q48y100		B004000	N040F00	F420800	29H8.00	N331800	T336.00	Hypertension	G203.00	1	Neomycin Sulphate/Betamethasone Sodium Phosphate		Quinidine sulfate	Clomipramine hydrochloride	Valsartan	Paracetamol/Orphenadrine Hydrochloride	Amisulpride	Dichloralphenazone					Estradiol Hemihydrate/Dydrogesterone	Metformin hydrochloride/Saxagliptin hydrochloride	Rosiglitazone Maleate/Glimepiride	Linagliptin				Iron/Riboflavin/Vitamin D/Ascorbic Acid/Folic Acid/C
S10A100		C04z.00		H320200	Q490.00		B004200	N040G00	F420z00	29H9.00	N331900	T337.00	Hypertension	G20z.00	1	Coal Tar/Allantoin/Hydrocortisone			Phenelzine sulfate	Chlortalidone/Atenolol	Levodopa	Quetiapine fumarate	Meprobamate/Bendroflumethiazide					Estradiol Valerate/Levonorgestrel	Saxagliptin hydrochloride/Metformin hydrochloride	Alogliptin benzoate/Metformin hydrochloride	Metformin hydrochloride/Linagliptin				Biotin/Riboflavin/Colecalciferol/Zinc Oxide/Ascorbic
S15..00		C04z000		H320300			B004300	N040H00	F422z00	29HA.00	N331A00	T337100	Hypertension	G20z.11	1	Hydrocortisone/Neomycin sulfate/Polymyxin B sulfate			Amoxapine	Prazosin hydrochloride	Biperiden hydrochloride	Fluphenazine hydrochloride	Alprazolam					Estradiol Hemihydrate/Norethisterone Acetate	Rosiglitazone Maleate/Glimepiride	Metformin hydrochloride/Dapagliflozin	Dapagliflozin				Dihydrotachysterol
S100.00		C04z100		H320z00			B005.00	N040J00		29HB.00	N331B00	T337y00	Hypertension	G22z.11	1	Betamethasone dipropionate/Salicylic acid			Trifluoperazine Hydrochloride/Tranylcypromine Sulpha	Fosinopril sodium	Rotigotine	Zuclopenthixol Acetate	Bromazepam					Estradiol Hemihydrate/Levonorgestrel	Alogliptin benzoate/Metformin hydrochloride	Canagliflozin hemihydrate	Metformin hydrochloride/Saxagliptin hydrochloride				Colecalciferol/Calcium gluconate/Nicotinic acid
7J43100		C04z.11		H321.00			B006.00	N040K00		311A.00	N331C00	T337z00	Hypertension	G24..00	1	Oxytetracycline hydrochloride/Hydrocortisone			Nefazodone hydrochloride	Spironolactone	Entacapone/Carbidopa/Levodopa	Aripiprazole	Triclofos sodium					Estradiol hemihydrate/Drospirenone	Metformin hydrochloride/Dapagliflozin	Empagliflozin	Saxagliptin hydrochloride/Metformin hydrochloride				Sucrose/Riboflavin/Ergocalciferol/Calcium Pantothena
S102.00		C04z.12		H322.00			B007.00	N040N00		66Ac.00	N331M00	T402400	Hypertension	G240.00	1	Hydrocortisone sodium succinate			Doxepin hydrochloride	Verapamil hydrochloride	Carbidopa/Levodopa/Entacapone	Pericyazine	Amitriptyline Hydrochloride/Chlordiazepoxide					Medroxyprogesterone Acetate/Estropipate	Canagliflozin hemihydrate	Canagliflozin hemihydrate/Metformin hydrochloride	Rosiglitazone Maleate/Glimepiride				Vitamin D/Calcium Carbonate
N1y1.00		C04z.13		H32y.00			B00z000	N040P00			N331M11	T402500	Hypertension	G240000	1	Hydrocortisone/Coal Tar Solution			Tranylcypromine sulfate	Metoprolol tartrate	Levodopa/Carbidopa monohydrate	Clozapine	Chloral hydrate/Syrup					Estriol	Empagliflozin	Metformin hydrochloride/Canagliflozin hemihydrate	Alogliptin benzoate				Vitamin A/Ergocalciferol/Ascorbic acid/Thiamine nitr
N331K00		Cyu1100		H32y000			B00z100	N040Q00			N331N00	T402600	Hypertension	G240z00	1	Hydrocortisone/Nystatin/Chlorhexidine hydrochloride			Tryptophan	Nebivolol hydrochloride	Levodopa/Entacapone/Carbidopa	Isopropamide Iodide/Trifluoperazine Hydrochloride	Potassium Bromide/Chloral Hydrate					Estradiol Valerate/Norgestrel	Insulin degludec/Liraglutide	Empagliflozin/Metformin hydrochloride	Alogliptin benzoate/Metformin hydrochloride				Ergocalciferol/Phytomenadione/Alpha Tocopherol/Retin
S10x.00		F381400		H32y100			B00zz00	N040R00			N331N11	T404100	Hypertension	G241.00	1	Miconazole nitrate/Hydrocortisone			Duloxetine hydrochloride	Valsartan/Hydrochlorothiazide	Safinamide methansulfonate	Nortriptyline hydrochloride/Fluphenazine hydrochlori	Sodium oxybate					Conjugated Oestrogens/Medroxyprogesterone Acetate	Dulaglutide	Metformin hydrochloride/Empagliflozin	Metformin hydrochloride/Dapagliflozin				Colecalciferol/Ascorbic Acid/Vitamin A/Thiamine Nitr
S10A000		f921.00		H32y111			B01..00	N040S00			N331y00	T404200	Hypertension	G241000	1	Hydrocortisone Acetate/Lidocaine			Protriptyline Hydrochloride	Sotalol hydrochloride	Opicapone	Zotepine	Midazolam					Ethinylestradiol/Methyltestosterone	Canagliflozin hemihydrate/Metformin hydrochloride	Saxagliptin hydrochloride/Dapagliflozin propanediol	Canagliflozin hemihydrate				Vitamin A/Ergocalciferol/Ascorbic acid/Sodium ascorb
S10A.00		f922.00		H32y200			B010.00	N040T00			N331z00	T404400	Hypertension	G241z00	1	Hydrocortisone/Nystatin/Oxytetracycline calcium			Nortriptyline hydrochloride/Fluphenazine hydrochlori	Bumetanide		Chlorpromazine embonate	Dichloralphenazone/paracetamol					Estrone/Estradiol/Estriol	Metformin hydrochloride/Canagliflozin hemihydrate		Empagliflozin				Riboflavin/Vitamin D/Ascorbic Acid/Cod Liver Oil/Pyr
S10A200		f923.00		H32yz00			B010000	N041.00			N338.00	T404600	Hypertension	G244.00	1	Clioquinol/Betamethasone valerate			Maprotiline hydrochloride	Carvedilol		Loxapine succinate	Midazolam Maleate					Estradiol hemihydrate	Empagliflozin/Metformin hydrochloride		Insulin degludec/Liraglutide				Colecalciferol/Calcium Carbonate
N331H00		243		H32z.00			B010.11	N042.00			N338000	T413.00	Hypertension	G24z.00	1	Betamethasone valerate/Neomycin sulfate			Ascorbic Acid/Tryptophan/Pyridoxine Hydrochloride	Irbesartan		Fluphenazine Enantate						Bazedoxifene acetate/Conjugated oestrogens	Metformin hydrochloride/Empagliflozin		Dulaglutide				Manganese Sulphate/Biotin/Riboflavin/Colecalciferol/
N331800		244 AC		H36..00			B010z00	N042100			NyuB000	T413y00	Hypertension	G24z000	1	Neomycin sulfate/Betamethasone valerate			Amitriptyline Hydrochloride/Chlordiazepoxide	Hydrochlorothiazide/Amiloride hydrochloride		Chlorprothixene							Saxagliptin hydrochloride/Dapagliflozin propanediol		Canagliflozin hemihydrate/Metformin hydrochloride				Retinol/Cod liver oil/Colecalciferol
S150.00		244 AG		H37..00			B0...11	N042200			NyuB800	T43..00	Hypertension	G24z100	1	Nystatin/Chlorhexidine acetate/Hydrocortisone			Isocarboxazid	Enalapril maleate/Hydrochlorothiazide		Paliperidone									Metformin hydrochloride/Canagliflozin hemihydrate				Vitamin A/Potassium glycerophosphate/Colecalciferol/
S110.00				H38..00			B011.00	N042z00			S0...00	T430.00	Hypertension	G24zz00	1	Triamcinolone acetonide/Chlortetracycline hydrochlor			Agomelatine	Amiloride hydrochloride		Olanzapine embonate monohydrate									Empagliflozin/Metformin hydrochloride				Colecalciferol/Risedronate Sodium/Calcium Carbonate
7J42400				H3y..11			B011z00	N043.00			S00..00	T430300	Hypertension	G8y3.00	1	Neomycin Sulphate/Gramicidin/Triamcinolone Acetonide			Methionine/tryptophan/threonine/alanine/arginine/asp	Captopril		Paliperidone palmitate									Metformin hydrochloride/Empagliflozin				Colecalciferol/Ascorbic Acid/Folic Acid
S10..00				H3z..11			B012.00	N043000			S00..11	T430y00	Hypertension	Gyu2000	1	Miconazole Nitrate/Hydrocortisone Acetate			Oxitriptan	Atenolol/Chlortalidone		Lurasidone hydrochloride									Saxagliptin hydrochloride/Dapagliflozin propanediol				Riboflavin/Vitamin D/Ascorbic Acid/Vitamin A/Calcium
S10..12				491			B013.00	N043100			S00..12	T430z00	Hypertension	Gyu2100	1	Salicylic acid/Betamethasone dipropionate			Vortioxetine hydrobromide	Glyceryl trinitrate		Loxapine													Betacarotene/Ergocalciferol/Thiamine/Riboflavin/Pyri
N331L00				491 E			B013000	N043200			S000.00	T431.00	Hypertension	G20..11	1	Hydrocortisone Sodium Succinate/Chloramphenicol			Sertraline	Potassium chloride/Bendroflumethiazide															Vitamin D/Ascorbic Acid/Vitamin A/Cod Liver Oil/Pyri
S10B000				492			B013100	N043300			S001.00	T431y00	Congestive heart failure	G580.00	1	Clioquinol/Hydrocortisone				Labetalol hydrochloride															Colecalciferol/Calcium Carbonate/Calcium Lactate Glu
S102100				492 AC			B013z00	N043z00			S002.00	T431z00	Congestive heart failure	G581.00	1	Hydrocortisone acetate/Zinc oxide/Peru Balsam/Benzyl				Spironolactone/Hydroflumethiazide															Colecalciferol
7J41.00				5199G			B014.00	N045.00			S003.00	T43z.00	Congestive heart failure	G58..00	1	Betamethasone dipropionate				Furosemide/Amiloride Hydrochloride															Riboflavin/Vitamin D/Ascorbic Acid/Folic Acid/Vitami
N331D00				5199GL			B015.00	N045000			S00z.00	T43z000	Congestive heart failure	G580.11	1	Urea/Hydrocortisone				Captopril/Hydrochlorothiazide															Colecalciferol/Nicotinic Acid/Calcium Gluconate
N331900				5199GP			B016.00	N045100			S01..00	T43zy00	Congestive heart failure	G58z.00	1	Dexamethasone/Hypromellose/Neomycin sulfate/Polymyxi				Mibefradil															Biotin/Riboflavin/Colecalciferol/Ascorbic Acid/Calci
S104.00							B017.00	N045500			S01..11	T43zz00	Congestive heart failure	G58..11	1	Prednisolone acetate				Atenolol/Nifedipine															Retinol palmitate/Ergocalciferol/Phytomenadione/Alph
7J03100							B01y.00	N045600			S01..12	T440.00	Congestive heart failure	G581.13	1	Prednisolone sodium metasulfobenzoate				Methyldopa anhydrous															Biotin/Riboflavin/Selenium/Vitamin D/Ascorbic Acid/F
7J03200							B01z.00	N047.00			S01..13	T440300	Congestive heart failure	G581000	1	Hydrocortisone butyrate				Hydrochlorothiazide/Triamterene															Pyridoxine/Ergocalciferol/Ascorbic acid/Biotin/Nicot
7K1D.00							B02..00	N04X.00			S01..14	T440y00	Congestive heart failure	G580100	1	Hydrocortisone/Urea/Lactic acid				Isosorbide dinitrate															Ergocalciferol/Calcium carbonate
7K1D100							B020.00	N04y000			S01..15	T440z00	Congestive heart failure	G580.12	1	Methylprednisolone				Potassium chloride/Bumetanide															Calcium citrate/Colecalciferol
7K1D400							B021.00	N04y011			S01..16	T44z.00	Congestive heart failure	G580.14	1	Neomycin Sulphate/Hydrocortisone Acetate				Triamterene															Colecalciferol/Folic acid
7K1D800							B022.00	N04y012			S01..17	T44z400	Congestive heart failure	G58z.12	1	Fludrocortisone acetate				Amiloride hydrochloride/Cyclopenthiazide															Folic acid/Vitamin D/Ascorbic acid
7K1E000							B02y.00	N04y200			S01..18	T44zy00	Congestive heart failure	G580.13	1	Neomycin sulfate/Betamethasone sodium phosphate				Terazosin hydrochloride															Colecalciferol/Calcium phosphate
7K1E800							B02z.00	N362200			S01..19	T44zz00	Congestive heart failure	G582.00	1	Econazole nitrate/Hydrocortisone				Bumetanide/Amiloride hydrochloride															Alpha tocopheryl acetate/Colecalciferol/Phytomenadio
7K1J500							B03..00	Nyu1100			S010.00	T53..00	Congestive heart failure	G580000	1	Hydrocortisone Sodium Phosphate				Nadolol
7K1J600							B030.00	Nyu1200			S011.00	T532.00	Congestive heart failure	G580200	1	Hydrocortisone Acetate/Framycetin Sulphate				Betaxolol hydrochloride
7K1JH00							B031.00	Nyu1500			S012.00	T532300	Congestive heart failure	G580300	1	Hydrocortisone/Crotamiton				Indapamide hemihydrate
7K1Jb00							B03y.00	Nyu1G00			S013.00	T533.00	Congestive heart failure	G580400	1	Prednisolone hexanoate/Cinchocaine hydrochloride				Nicardipine hydrochloride
7K1L.00							B03z.00				S01z.00	T533000	Congestive heart failure	G583.00	1	Neomycin Sulphate/Hydrocortisone				Triamterene/Furosemide
7K1L100							B04..00				S02..00	T533100	Congestive heart failure	14A6.00	1	Nystatin/Triamcinolone Acetonide				Minoxidil
7K1L500							B040.00				S020.00	T533200	Congestive heart failure	33BA.00	1	Prednisone				Lisinopril/Hydrochlorothiazide
7K1L600							B041.00				S020.11	T534.00	Congestive heart failure	585f.00	1	Gentamicin Sulphate/Hydrocortisone Acetate				Indapamide
7K1L700							B042.00				S021.00	T534000	Congestive heart failure	585g.00	1	Betamethasone valerate/Phenylephrine hydrochloride/L				Carteolol hydrochloride
7K1L800							B04y.00				S021.11	T534100	Congestive heart failure	8B29.00	1	Benzoyl Peroxide/Hydrocortisone				Hydrochlorothiazide/Captopril
7K1LA00							B04z.00				S022.00	T534600	Diabetes Mellitus	1434	1	Hydrocortisone acetate/Neomycin sulfate				Apraclonidine hydrochloride
7K1LB00							B05..00				S022.11	T53z.00	Diabetes Mellitus	14F4.00	1	Prednisolone Steaglate				Terazosine
7K1LD00							B050.00				S022.12	T60E.00	Diabetes Mellitus	2BBF.00	1	Calamine/Hydrocortisone				Metipranolol
7K1LE00							B050.11				S022000	TC…11	Diabetes Mellitus	2G51000	1	Clotrimazole/Betamethasone dipropionate				Atenolol/Amiloride Hydrochloride/Hydrochlorothiazide
7K1LG00							B051.00				S022100	TC0..00	Diabetes Mellitus	2G5C.00	1	Methylprednisolone/Neomycin				Sotalol Hydrochloride/Hydrochlorothiazide
7K1LH00							B051000				S022200	TC00.00	Diabetes Mellitus	8CP2.00	1	Chlorquinaldol/Hydrocortisone butyrate				Quinapril hydrochloride
7K1LV00							B051100				S022300	TC00000	Diabetes Mellitus	8CR2.00	1	Neomycin Sulphate/Prednisolone Sodium Phosphate				Trandolapril
N331.00							B052.00				S022400	TC01.00	Diabetes Mellitus	8CS0.00	1	Deflazacort				Metolazone
N331700							B053.00				S022500	TC01000	Diabetes Mellitus	8H4e.00	1	Crotamiton/Hydrocortisone				Benzthiazide/methoserpidine
N331M00							B054.00				S022600	TC01100	Diabetes Mellitus	8H7f.00	1	Econazole Nitrate/Triamcinolone Acetonide				Losartan potassium/Hydrochlorothiazide
N331N00							B055.00				S022700	TC01z00	Diabetes Mellitus	C10..00	1	Dexamethasone Sodium Phosphate				Pindolol
NyuB800							B055000				S022800	TC02.00	Diabetes Mellitus	C100.00	1	Lidocaine hydrochloride/Hydrocortisone				Timolol maleate/Hydrochlorothiazide/Amiloride hydroc
S0...00							B055100				S022x00	TC02000	Diabetes Mellitus	C100000	1	Hydrocortisone acetate/Pramocaine hydrochloride				Spironolactone/Furosemide
S01..00							B055z00				S022z00	TC02100	Diabetes Mellitus	C100011	1	Neomycin/Triamcinolone acetonide				Propranolol hydrochloride/Bendroflumethiazide
S01..15							B056.00				S023.00	TC02z00	Diabetes Mellitus	C100100	1	Fusidic Acid/Betamethasone Valerate				Nadolol/Bendroflumethiazide
S01z.00							B057.00				S023.11	TC0z.00	Diabetes Mellitus	C100111	1	Acetic Acid/Neomycin Sulphate/Dexamethasone				Telmisartan
S02..00							B05y.00				S023000	TC1..00	Diabetes Mellitus	C100112	1	Chlorhexidine Acetate/Nystatin/Hydrocortisone				Olmesartan medoxomil
S020.00							B05z.00				S023100	TC10.00	Diabetes Mellitus	C100z00	1	Polymyxin B Sulphate/Neomycin Sulphate/Dexamethasone				Perindopril erbumine/Indapamide
S021.00							B05z000				S023200	TC11.00	Diabetes Mellitus	C101.00	1	Tramazoline hydrochloride/Dexamethasone isonicotinat				Chlorothiazide
S022.00							B06..00				S023400	TC1z.00	Diabetes Mellitus	C101000	1	Betamethasone dipropionate/Calcipotriol hydrate				Eprosartan mesilate
S022.12							B060.00				S023500	TC2..00	Diabetes Mellitus	C101100	1	Cinchocaine Hydrochloride/prednisolone Caproate				Metoprolol tartrate/Hydrochlorothiazide
S022z00							B060000				S023600	TC20.00	Diabetes Mellitus	C101y00	1	Allantoin/Coal tar extract/Hydrocortisone				Triamterene/Benzthiazide
S024.00							B060100				S023700	TC21.00	Diabetes Mellitus	C101z00	1	Tobramycin/Dexamethasone				Methyldopate Hydrochloride
S024000							B060200				S023800	TC22.00	Diabetes Mellitus	C102.00	1	Zinc Oxide/Bismuth Subgallate/Hydrocortisone Acetate				Potassium chloride/Furosemide
S024100							B060z00				S023x00	TC23.00	Diabetes Mellitus	C102000	1	Lactic Acid/Urea/Hydrocortisone				Acebutolol hydrochloride
S028000							B061.00				S023z00	TC24.00	Diabetes Mellitus	C102100	1	Dexamethasone/Neomycin sulfate/Polymyxin B sulfate				Guanethidine Monosulphate
S028100							B062.00				S024.00	TC25.00	Diabetes Mellitus	C102z00	1	Betamethasone sodium phosphate/Neomycin sulfate				Metoprolol Tartrate/Chlortalidone
S028300							B062000				S024.11	TC26.00	Diabetes Mellitus	C103.00	1	Methylprednisolone acetate/Lidocaine hydrochloride				Acebutolol hydrochloride/Hydrochlorothiazide
S02B.00							B062100				S024000	TC27.00	Diabetes Mellitus	C103000	1	Chlorhexidine Hydrochloride/Nystatin/Hydrocortisone				Isradipine
S02x000							B062200				S024100	TC28.00	Diabetes Mellitus	C103100	1	Hydrocortisone acetate/Allantoin/Nicoboxil/Sulfur pr				Meprobamate/Bendroflumethiazide
S02x100							B062300				S024z00	TC29.00	Diabetes Mellitus	C103y00	1	Hydrocortisone/Potassium hydroxyquinoline sulfate				Timolol maleate/Bendroflumethiazide
S02z.11							B062z00				S025.00	TC2z.00	Diabetes Mellitus	C103z00	1	Hydrocortisone Acetate/massupol 15				Clopamide/Pindolol
S03z.00							B063.00				S025.11	TC3..00	Diabetes Mellitus	C104.00	1	Betamethasone				Atenolol/Bendroflumethiazide
S04..12							B064.00				S025000	TC3y.00	Diabetes Mellitus	C104.11	1	Zinc Oxide/Hydrocortisone Acetate/Peru Balsam/Benzyl				Triamterene/Hydrochlorothiazide
S1...00							B064000				S025100	TC3y000	Diabetes Mellitus	C104000	1	Butoxyethyl Nicotinate/Sulphur/Hydrocortisone Acetat				Eplerenone
S10B400							B064100				S025z00	TC3y100	Diabetes Mellitus	C104100	1	Methylprednisolone sodium succinate				Hydrochlorothiazide/Irbesartan
S10B500							B064z00				S026.00	TC3y200	Diabetes Mellitus	C104y00	1	Bacitracin Zinc/Neomycin Sulphate/Hydrocortisone				Nimodipine
S120.00							B065.00				S027.00	TC3y300	Diabetes Mellitus	C104z00	1	Polymyxin B sulfate/Neomycin sulfate/Hydrocortisone/				Adrenaline/Guanethidine monosulfate
S120000							B066.00				S028.00	TC3y400	Diabetes Mellitus	C105.00	1	Benzalkonium Chloride/Hydrocortisone Acetate/Framyce				Irbesartan/Hydrochlorothiazide
S120100							B067.00				S028000	TC3y600	Diabetes Mellitus	C105000	1	Prednisolone sodium phosphate/Neomycin sulfate				Felodipine/Ramipril
S120900							B06y.00				S028100	TC3yz00	Diabetes Mellitus	C105100	1	Zinc Oxide/Hydrocortisone/Coal Tar Solution Strong				Guanethidine monosulfate/Adrenaline
S122.00							B06yz00				S028200	TC3z.00	Diabetes Mellitus	C105y00	1	Betamethasone Dipropionate/fluocinonide/gentamicin S				Hydroflumethiazide
S127.00							B06z.00				S028300	TC40.00	Diabetes Mellitus	C105z00	1	Neomycin Sulphate/Betamethasone Valerate				Polythiazide
S128.00							B07..00				S02A.00	TC41.00	Diabetes Mellitus	C106.00	1	Chlortetracycline Hydrochloride/Hydrocortisone				Chlortalidone/Triamterene
S12z.11							B070.00				S02B.00	TC42.00	Diabetes Mellitus	C106.12	1	Neomycin Sulphate/Nystatin/Hydrocortisone				Pentaerythrityl Tetranitrate
S13..00							B071.00				S02C.00	TC42000	Diabetes Mellitus	C106.13	1	Betamethasone dipropionate/Calcipotriol monohydrate				Aspirin/Isosorbide mononitrate
S130.00							B071000				S02x.00	TC42100	Diabetes Mellitus	C106000	1	Dexamethasone sodium metasulfobenzoate/Framycetin su				Telmisartan/Hydrochlorothiazide
S132.00							B071100				S02x000	TC42z00	Diabetes Mellitus	C106100	1	Betamethasone Valerate/Coal Tar Solution				Hydrochlorothiazide/Quinapril hydrochloride
S132000							B071z00				S02x100	TC4y000	Diabetes Mellitus	C106y00	1	Clotrimazole/Betamethasone Valerate				Nifedipine/Atenolol
S132100							B072.00				S02x200	TC4y100	Diabetes Mellitus	C106z00	1	Tretinoin/Hydroquinone/Hydrocortisone				Moexipril hydrochloride
S132z00							B072000				S02xz00	TC4y200	Diabetes Mellitus	C107.00	1	Dexamethasone/Framycetin sulfate/Gramicidin				Reserpine/Hydrochlorothiazide
S134.00							B072z00				S02y.00	TC4y300	Diabetes Mellitus	C107.11	1	Methylprednisolone aceponate				Bisoprolol fumarate/Hydrochlorothiazide
S134100							B073.00				S02y000	TC4z.00	Diabetes Mellitus	C107.12	1	Hydrocortisone/Ichthammol				Bendroflumethiazide/Potassium chloride
S134600							B073200				S02y100	TC5..00	Diabetes Mellitus	C107000	1	Hydrocortisone/Tretinoin/Hydroquinone				Propranolol Hydrochloride/Spironolactone
S134z00							B073z00				S02y200	TC50.00	Diabetes Mellitus	C107100	1	Hydroquinone/Tretinoin/Hydrocortisone				Nisoldipine
S13y.00							B074.00				S02yz00	TC51.00	Diabetes Mellitus	C107200	1	Betamethasone valerate/Salicylic acid				Hydrochlorothiazide/Olmesartan medoxomil
S13z.00							B07y.00				S02z.00	TC52.00	Diabetes Mellitus	C107z00	1	Dexamethasone/Ciprofloxacin hydrochloride				Verapamil Hydrochloride/Trandolapril
S2...00							B07z.00				S02z.11	TC5z.00	Diabetes Mellitus	C108.00	1					Methyclothiazide
S2...11							B08..00				S03..00	TC6..00	Diabetes Mellitus	C108.11	1					Diltiazem Hydrochloride/Hydrochlorothiazide
S20..00							B080.00				S030.00	TC60.00	Diabetes Mellitus	C108.12	1					Reserpine
S20..11							B081.00				S031.00	TC60000	Diabetes Mellitus	C108.13	1					Timolol Maleate/Amiloride Hydrochloride/Hydrochlorot
S200.00							B082.00				S033.00	TC60z00	Diabetes Mellitus	C108000	1					Methyldopa Anhydrous/Hydrochlorothiazide
S200300							B083.00				S03z.00	TC6y.00	Diabetes Mellitus	C108011	1					Penbutolol/Furosemide
S21..00							B08y.00				S03z.11	TC6y000	Diabetes Mellitus	C108012	1					Pindolol/Clopamide
S210100							B08z.00				S04..00	TC6y100	Diabetes Mellitus	C108100	1					Theobromine/phenobarbital/reserpine
S210300							B0z..00				S04..11	TC6y200	Diabetes Mellitus	C108112	1					Esmolol hydrochloride
S22..00							B0z0.00				S04..12	TC6z.00	Diabetes Mellitus	C108200	1					Metoprolol
S220.00							B0z1.00				S044.00	TCy0.00	Diabetes Mellitus	C108211	1					Triamterene/Chlortalidone
S220100							B0z2.00				S04z.00	TE6y100	Diabetes Mellitus	C108212	1					Guanethidine monosulfate
S220400							B0zy.00				S0z..00		Diabetes Mellitus	C108300	1					Reserpine/Bendroflumethiazide
S222000							B0zz.00				S1...00		Diabetes Mellitus	C108400	1					Benzthiazide/Triamterene
S222100							B10..00				S10..00		Diabetes Mellitus	C108411	1					Valsartan/Amlodipine besilate
S224.00							B100.00				S10..11		Diabetes Mellitus	C108412	1					Amlodipine Besilate/Valsartan
S224.11							B101.00				S10..12		Diabetes Mellitus	C108500	1					Potassium Chloride/Hydrochlorothiazide
S224000							B102.00				S100.00		Diabetes Mellitus	C108511	1					Hydrochlorothiazide/Losartan potassium
S224100							B103.00				S100000		Diabetes Mellitus	C108512	1					Perindopril arginine/Indapamide
S224500							B104.00				S100100		Diabetes Mellitus	C108600	1					Perindopril arginine
S226.00							B105.00				S100111		Diabetes Mellitus	C108700	1					Hydrochlorothiazide/Telmisartan
S227.00							B106.00				S100200		Diabetes Mellitus	C108711	1					Ranolazine
S228.00							B107.00				S100211		Diabetes Mellitus	C108712	1					Olmesartan medoxomil/Amlodipine besilate
S22z.00							B10y.00				S100300		Diabetes Mellitus	C108800	1					Olmesartan medoxomil/Hydrochlorothiazide
S23..00							B10z.00				S100311		Diabetes Mellitus	C108811	1					Hydrochlorothiazide/Olmesartan medoxomil/Amlodipine
S230.00							B10z.11				S100400		Diabetes Mellitus	C108812	1					Amlodipine/Hydrochlorothiazide/Olmesartan Medoxomil
S230100							B11..00				S100411		Diabetes Mellitus	C108900	1					Amlodipine besilate/Hydrochlorothiazide/Olmesartan m
S230400							B110.00				S100500		Diabetes Mellitus	C108911	1					Olmesartan medoxomil/Hydrochlorothiazide/Amlodipine
S230500							B110000				S100511		Diabetes Mellitus	C108912	1					Clonidine
S230600							B110100				S100600		Diabetes Mellitus	C108A00	1					Azilsartan medoxomil
S230A00							B110111				S100611		Diabetes Mellitus	C108A11	1					Spironolactone/Chlorothiazide
S232200							B110z00				S100700		Diabetes Mellitus	C108B00	1					Perindopril tosilate
S234.00							B111.00				S100711		Diabetes Mellitus	C108B11	1					Perindopril tosilate/Indapamide
S234.11							B111000				S100800		Diabetes Mellitus	C108C00	1					Amlodipine besilate/Perindopril erbumine
S234100							B11..11				S100900		Diabetes Mellitus	C108D00	1					Perindopril erbumine/Amlodipine besilate
S234200							B111100				S100A00		Diabetes Mellitus	C108D11	1					Aspirin/Bisoprolol fumarate
S234500							B111z00				S100B00		Diabetes Mellitus	C108E00	1					Guanfacine hydrochloride
S234600							B112.00				S100C00		Diabetes Mellitus	C108E11	1					Sacubitril/Valsartan
S234700							B113.00				S100D00		Diabetes Mellitus	C108E12	1					Bisoprolol fumarate/Aspirin
S234B00							B114.00				S100E00		Diabetes Mellitus	C108F00	1
S234D00							B115.00				S100G00		Diabetes Mellitus	C108F11	1
S234E00							B116.00				S100H00		Diabetes Mellitus	C108H00	1
S235100							B117.00				S100J00		Diabetes Mellitus	C108H11	1
S235B00							B118.00				S100K00		Diabetes Mellitus	C108J11	1
S237.00							B119.00				S100L00		Diabetes Mellitus	C108J12	1
S238.00							B11y.00				S100M00		Diabetes Mellitus	C108y00	1
S239.00							B11y000				S100x00		Diabetes Mellitus	C108z00	1
S23B.00							B11y100				S100z00		Diabetes Mellitus	C109.00	1
S23C.00							B11yz00				S101.00		Diabetes Mellitus	C109.11	1
S23x100							B11z.00				S101000		Diabetes Mellitus	C109.12	1
S23x111							B13..00				S101100		Diabetes Mellitus	C109.13	1
S23x200							B130.00				S101111		Diabetes Mellitus	C109000	1
S23x211							B131.00				S101200		Diabetes Mellitus	C109011	1
S23x300							B132.00				S101211		Diabetes Mellitus	C109012	1
S23z.00							B133.00				S101311		Diabetes Mellitus	C109100	1
S24..00							B134.00				S101500		Diabetes Mellitus	C109111	1
S240100							B134.11				S101511		Diabetes Mellitus	C109112	1
S240500							B135.00				S101600		Diabetes Mellitus	C109200	1
S240700							B136.00				S101611		Diabetes Mellitus	C109211	1
S242.00							B137.00				S101711		Diabetes Mellitus	C109212	1
S242000							B138.00				S101900		Diabetes Mellitus	C109300	1
S242100							B139.00				S101A00		Diabetes Mellitus	C109400	1
S242200							B13y.00				S101x00		Diabetes Mellitus	C109411	1
S242300							B13z.00				S102.00		Diabetes Mellitus	C109412	1
S25..00							B13z.11				S102000		Diabetes Mellitus	C109500	1
S25..11							B141.00				S102100		Diabetes Mellitus	C109511	1
S250.00							B150.00				S102200		Diabetes Mellitus	C109512	1
S250200							B153.00				S102300		Diabetes Mellitus	C109600	1
S250600							B160.00				S102400		Diabetes Mellitus	C109611	1
S26..11							B17..00				S102500		Diabetes Mellitus	C109612	1
S260.00							B170.00				S102y00		Diabetes Mellitus	C109700	1
S261000							B171.00				S102z00		Diabetes Mellitus	C109711	1
S262.00							B172.00				S103.00		Diabetes Mellitus	C109712	1
S263.00							B173.00				S103100		Diabetes Mellitus	C109900	1
S28..11							B174.00				S103500		Diabetes Mellitus	C109A00	1
S28z.00							B175.00				S104.00		Diabetes Mellitus	C109A11	1
S29..12							B17y.00				S104000		Diabetes Mellitus	C109B00	1
S292.00							B17y000				S104100		Diabetes Mellitus	C109B11	1
S2B..00							B17yz00				S104200		Diabetes Mellitus	C109C00	1
S3...00 F							B17z.00				S104300		Diabetes Mellitus	C109C11	1
S3...11							B21..00				S104400		Diabetes Mellitus	C109C12	1
S31..00							B210.00				S104500		Diabetes Mellitus	C109D00	1
S310.00							B211.00				S104600		Diabetes Mellitus	C109D11	1
S310000							B212.00				S105.00		Diabetes Mellitus	C109D12	1
S310011							B213.00				S105000		Diabetes Mellitus	C109E00	1
S311.00							B213000				S105100		Diabetes Mellitus	C109E11	1
S312.11							B213100				S105400		Diabetes Mellitus	C109E12	1
S312000							B213300				S106.00		Diabetes Mellitus	C109F11	1
S312100							B213z00				S106000		Diabetes Mellitus	C109F12	1
S312300							B214.00				S106100		Diabetes Mellitus	C109G00	1
S312500							B215.00				S107.00		Diabetes Mellitus	C109G11	1
S314.00							B21y.00				S107000		Diabetes Mellitus	C109G12	1
S315.00							B21z.00				S107100		Diabetes Mellitus	C109H11	1
S31z.00							B22..00				S108.00		Diabetes Mellitus	C109H12	1
S32..00							B220.00				S109.00		Diabetes Mellitus	C109J00	1
S320400							B220100				S10A.00		Diabetes Mellitus	C109J11	1
S32z.00							B220z00				S10A000		Diabetes Mellitus	C109J12	1
S33..00							B221.00				S10A100		Diabetes Mellitus	C109K00	1
S330.00							B221000				S10A200		Diabetes Mellitus	C10A.00	1
S330100							B221100				S10B.00		Diabetes Mellitus	C10A000	1
S330300							B221z00				S10B000		Diabetes Mellitus	C10A100	1
S332.00							B222.00				S10B100		Diabetes Mellitus	C10A500	1
S332100							B222000				S10B200		Diabetes Mellitus	C10B.00	1
S334.00							B222100				S10B300		Diabetes Mellitus	C10B000	1
S334000							B222.11				S10B400		Diabetes Mellitus	C10C.00	1
S336.00							B222z00				S10B500		Diabetes Mellitus	C10C.11	1
S337.00							B223.00				S10B600		Diabetes Mellitus	C10C.12	1
S338.00							B223000				S10x.00		Diabetes Mellitus	C10D.00	1
S339.00							B223100				S10y.00		Diabetes Mellitus	C10D.11	1
S339000							B223z00				S10z.00		Diabetes Mellitus	C10E.00	1
S339100							B224.00				S11..00		Diabetes Mellitus	C10E.11	1
S33x000							B224000				S11..11		Diabetes Mellitus	C10E.12	1
S33x100							B224100				S11..12		Diabetes Mellitus	C10E000	1
S33x200							B224z00				S110.00		Diabetes Mellitus	C10E012	1
S33y000							B225.00				S110000		Diabetes Mellitus	C10E100	1
S33yz00							B226.00				S110100		Diabetes Mellitus	C10E111	1
S34..00							B22y.00				S110600		Diabetes Mellitus	C10E112	1
S342.00							B22z.00				S110700		Diabetes Mellitus	C10E200	1
S344.00							B22z.11				S110800		Diabetes Mellitus	C10E212	1
S344.12							B32..00				S110z00		Diabetes Mellitus	C10E300	1
S345.00							B320.00				S111.00		Diabetes Mellitus	C10E311	1
S349.00							B321.00				S112.00		Diabetes Mellitus	C10E312	1
S34x.00							B322.00				S112000		Diabetes Mellitus	C10E400	1
S34z.00							B322000				S112100		Diabetes Mellitus	C10E411	1
S35..00							B322100				S112600		Diabetes Mellitus	C10E412	1
S35..11							B322z00				S112700		Diabetes Mellitus	C10E500	1
S350.00							B323.00				S112A00		Diabetes Mellitus	C10E511	1
S350.12							B323000				S112z00		Diabetes Mellitus	C10E512	1
S352300							B323100				S113.00		Diabetes Mellitus	C10E600	1
S352700							B323200				S113000		Diabetes Mellitus	C10E611	1
S355.00							B323300				S113A00		Diabetes Mellitus	C10E700	1
S356.00							B323400				S114.00		Diabetes Mellitus	C10E711	1
S36..00							B323500				S114000		Diabetes Mellitus	C10E712	1
S36..11							B323z00				S114100		Diabetes Mellitus	C10E800	1
S360.00							B324.00				S114500		Diabetes Mellitus	C10E812	1
S362100							B324000				S115.00		Diabetes Mellitus	C10E900	1
S363.00							B324100				S116.00		Diabetes Mellitus	C10E911	1
S3x3.00							B324z00				S116z00		Diabetes Mellitus	C10E912	1
S3x4.00							B325.00				S117.00		Diabetes Mellitus	C10EA00	1
S3xz.00							B325000				S117300		Diabetes Mellitus	C10EA11	1
S3z..00							B325100				S118.00		Diabetes Mellitus	C10EA12	1
S3z..11							B325200				S118z00		Diabetes Mellitus	C10EB00	1
S3z0.00							B325300				S11x.00		Diabetes Mellitus	C10EC00	1
S3z0000							B325500				S11z.00		Diabetes Mellitus	C10EC11	1
S3zz.00							B325600				S12..00		Diabetes Mellitus	C10EC12	1
S44z.00							B325700				S120.00		Diabetes Mellitus	C10ED00	1
S45..00							B325800				S120000		Diabetes Mellitus	C10ED12	1
S496z00							B325z00				S120100		Diabetes Mellitus	C10EE00	1
S4A..00							B326.00				S120200		Diabetes Mellitus	C10EE12	1
S4A0.00							B326000				S120300		Diabetes Mellitus	C10EF00	1
S4C..00							B326100				S120400		Diabetes Mellitus	C10EF12	1
S4C0000							B326200				S120500		Diabetes Mellitus	C10EG00	1
S4D..00							B326300				S120600		Diabetes Mellitus	C10EH00	1
S4F..00							B326400				S120700		Diabetes Mellitus	C10EJ00	1
S4F0.00							B326500				S120800		Diabetes Mellitus	C10EK00	1
S4F2.00							B326z00				S120900		Diabetes Mellitus	C10EL00	1
S4J0100							B327.00				S120A00		Diabetes Mellitus	C10EL11	1
S4J2100							B327000				S120z00		Diabetes Mellitus	C10EM00	1
TC7..00							B327100				S121.00		Diabetes Mellitus	C10EM11	1
							B327200				S121000		Diabetes Mellitus	C10EN00	1
							B327300				S121200		Diabetes Mellitus	C10EN11	1
							B327400				S121700		Diabetes Mellitus	C10EP00	1
							B327500				S121900		Diabetes Mellitus	C10EP11	1
							B327600				S121z00		Diabetes Mellitus	C10EQ00	1
							B327700				S122.00		Diabetes Mellitus	C10ER00	1
							B327800				S123.00		Diabetes Mellitus	C10F.00	1
							B327900				S125.00		Diabetes Mellitus	C10F.11	1
							B327z00				S125000		Diabetes Mellitus	C10F000	1
							B32y.00				S125100		Diabetes Mellitus	C10F011	1
							B32y000				S125200		Diabetes Mellitus	C10F100	1
							B32z.00				S125300		Diabetes Mellitus	C10F111	1
							B34..00				S126100		Diabetes Mellitus	C10F200	1
							B340.00				S126300		Diabetes Mellitus	C10F211	1
							B340000				S127.00		Diabetes Mellitus	C10F300	1
							B340100				S127000		Diabetes Mellitus	C10F311	1
							B340z00				S127100		Diabetes Mellitus	C10F400	1
							B341.00				S128.00		Diabetes Mellitus	C10F411	1
							B34..11				S12X.00		Diabetes Mellitus	C10F500	1
							B342.00				S12X000		Diabetes Mellitus	C10F600	1
							B343.00				S12y.00		Diabetes Mellitus	C10F611	1
							B344.00				S12y000		Diabetes Mellitus	C10F700	1
							B345.00				S12z.00		Diabetes Mellitus	C10F711	1
							B346.00				S12z.11		Diabetes Mellitus	C10F900	1
							B347.00				S12z.12		Diabetes Mellitus	C10F911	1
							B34y.00				S13..00		Diabetes Mellitus	C10FA00	1
							B34y000				S130.00		Diabetes Mellitus	C10FA11	1
							B34yz00				S130000		Diabetes Mellitus	C10FB00	1
							B34z.00				S130100		Diabetes Mellitus	C10FB11	1
							B35..00				S130200		Diabetes Mellitus	C10FC00	1
							B350.00				S130300		Diabetes Mellitus	C10FC11	1
							B350000				S130400		Diabetes Mellitus	C10FD00	1
							B350100				S130600		Diabetes Mellitus	C10FD11	1
							B35z.00				S130y00		Diabetes Mellitus	C10FE00	1
							B35z000				S130z00		Diabetes Mellitus	C10FE11	1
							B35zz00				S131.00		Diabetes Mellitus	C10FF00	1
							B41..00				S131y00		Diabetes Mellitus	C10FG00	1
							B410.00				S131z00		Diabetes Mellitus	C10FG11	1
							B410000				S132.00		Diabetes Mellitus	C10FH00	1
							B410100				S132000		Diabetes Mellitus	C10FJ00	1
							B410z00				S132100		Diabetes Mellitus	C10FJ11	1
							B411.00				S132200		Diabetes Mellitus	C10FK00	1
							B41..11				S132y00		Diabetes Mellitus	C10FL00	1
							B412.00				S132z00		Diabetes Mellitus	C10FL11	1
							B41y.00				S133.00		Diabetes Mellitus	C10FM00	1
							B41y000				S133000		Diabetes Mellitus	C10FM11	1
							B41y100				S133100		Diabetes Mellitus	C10FN00	1
							B41yz00				S133200		Diabetes Mellitus	C10FP00	1
							B41z.00				S133y00		Diabetes Mellitus	C10FQ00	1
							B43..00				S133z00		Diabetes Mellitus	C10FR00	1
							B430.00				S134.00		Diabetes Mellitus	C10FS00	1
							B430000				S134000		Diabetes Mellitus	C10G.00	1
							B430100				S134100		Diabetes Mellitus	C10G000	1
							B430200				S134300		Diabetes Mellitus	C10H.00	1
							B430211				S134400		Diabetes Mellitus	C10M.00	1
							B430300				S134500		Diabetes Mellitus	C10N.00	1
							B430z00				S134600		Diabetes Mellitus	C10N000	1
							B431.00				S134700		Diabetes Mellitus	C10N100	1
							B431000				S134800		Diabetes Mellitus	C10y.00	1
							B431z00				S134z00		Diabetes Mellitus	C10y100	1
							B432.00				S135.00		Diabetes Mellitus	C10yy00	1
							B43y.00				S135000		Diabetes Mellitus	C10yz00	1
							B43z.00				S135100		Diabetes Mellitus	C10z.00	1
							B440.00				S135300		Diabetes Mellitus	C10z000	1
							B46..00				S135400		Diabetes Mellitus	C10z100	1
							B47..00				S135500		Diabetes Mellitus	C10zy00	1
							B470.00				S135600		Diabetes Mellitus	C10zz00	1
							B470200				S135800		Diabetes Mellitus	C11y000	1
							B470300				S135y00		Diabetes Mellitus	C135.00	1
							B470z00				S135z00		Diabetes Mellitus	C135.12	1
							B471.00				S13y.00		Diabetes Mellitus	C135000	1
							B471000				S13z.00		Diabetes Mellitus	C314.11	1
							B471100				S14..00		Diabetes Mellitus	C350011	1
							B471z00				S140.00		Diabetes Mellitus	Cyu2.00	1
							B47z.00				S14z.00		Diabetes Mellitus	Cyu2000	1
							B47z.11				S15..00		Diabetes Mellitus	Cyu2300	1
							B47z.12				S150.00		Diabetes Mellitus	F171100	1
							B49..00				S150000		Diabetes Mellitus	F372.00	1
							B490.00				S150100		Diabetes Mellitus	K01x100	1
							B491.00				S1z..00		Diabetes Mellitus	K081.00	1
							B492.00				S2...00		Diabetes Mellitus	Kyu0300	1
							B493.00				S2...11		Diabetes Mellitus	L180.00	1
							B494.00				S20..00		Diabetes Mellitus	L180000	1
							B495.00				S20..11		Diabetes Mellitus	L180100	1
							B496.00				S200.00		Diabetes Mellitus	L180300	1
							B497.00				S200000		Diabetes Mellitus	L180400	1
							B49y.00				S200100		Diabetes Mellitus	L180500	1
							B49y000				S200200		Diabetes Mellitus	L180600	1
							B49z.00				S200300		Diabetes Mellitus	L180800	1
							B4A..00				S200z00		Diabetes Mellitus	L180811	1
							B4A0.00				S201.00		Diabetes Mellitus	L180900	1
							B4A0000				S201000		Diabetes Mellitus	L180X00	1
							B4A1.00				S201100		Diabetes Mellitus	L180z00	1
							B4A1000				S201200		Diabetes Mellitus	Q441.00	1
							B4A..11				S201300		Stroke/TIA	G64..11	2
							B4A1100				S201z00		Stroke/TIA	G64z.00	2
							B4A1z00				S20z.00		Stroke/TIA	G64..00	2
							B4A2.00				S21..00		Stroke/TIA	G64z.12	2
							B4A3.00				S21..11		Stroke/TIA	G64..12	2
							B4A4.00				S210.00		Stroke/TIA	G640.00	2
							B4Ay.00				S210000		Stroke/TIA	G64..13	2
							B4Ay000				S210100		Stroke/TIA	G641.00	2
							B4Az.00				S210200		Stroke/TIA	G64z200	2
							B51..00				S210300		Stroke/TIA	G64z300	2
							B510.00				S210400		Stroke/TIA	G64z000	2
							B510000				S210500		Stroke/TIA	G640000	2
							B510100				S210600		Stroke/TIA	G64z400	2
							B510300				S210z00		Stroke/TIA	G64z.11	2
							B510400				S211.00		Stroke/TIA	G64z111	2
							B510500				S211000		Stroke/TIA	G641000	2
							B510z00				S211100		Stroke/TIA	G641.11	2
							B511.00				S211200		Stroke/TIA	G64z100	2
							B51..11				S211300		Stroke/TIA	Gyu6400	2
							B512.00				S211400		Stroke/TIA	Gyu6300	2
							B512000				S211600		Stroke/TIA	Gyu6G00	2
							B512z00				S211z00		Stroke/TIA	G65..00	2
							B513.00				S21z.00		Stroke/TIA	G65..12	2
							B514.00				S22..00		Stroke/TIA	G65zz00	2
							B515.00				S220.00		Stroke/TIA	G65z.00	2
							B515000				S220000		Stroke/TIA	14AB.00	2
							B516.00				S220100		Stroke/TIA	8HBJ.00	2
							B517.00				S220200		Stroke/TIA	9Om..00	2
							B517000				S220300		Stroke/TIA	9Om0.00	2
							B517100				S220400		Stroke/TIA	9Om1.00	2
							B517200				S220500		Stroke/TIA	9Om2.00	2
							B517300				S220600		Stroke/TIA	9Om3.00	2
							B517z00				S220700		Stroke/TIA	9Om4.00	2
							B51y.00				S220z00		Stroke/TIA	G65y.00	2
							B51y000				S221.00		Stroke/TIA	G82zz00	2
							B51y200				S221.11		Stroke/TIA	G74z.00	2
							B51yz00				S221000		Stroke/TIA	G742400	2
							B51z.00				S221100		Stroke/TIA	G641.00	2
							B53..00				S221200		Stroke/TIA	G74..00	2
							B595.00				S221300		Stroke/TIA	G74y700	2
							B61..00				S221400		Stroke/TIA	G742z00	2
							B610.00				S221500		Stroke/TIA	G74..11	2
							B610100				S221600		Stroke/TIA	14A8.00	2
							B610300				S221700		Stroke/TIA	G74..13	2
							B611.00				S221z00		Stroke/TIA	G74..12	2
							B61..11				S222.00		Stroke/TIA	G742000	2
							B611100				S222000		Stroke/TIA	14A8.11	2
							B612.00				S222100		Stroke/TIA	G740.12	2
							B612400				S222z00		Stroke/TIA	G63y100	2
							B613.00				S223.00		Stroke/TIA	G740.00	2
							B613000				S223000		Stroke/TIA	G742500	2
							B613100				S223100		Stroke/TIA	G74y500	2
							B613200				S223z00		Stroke/TIA	G742100	2
							B613300				S224.00		Stroke/TIA	G74y300	2
							B613500				S224.11		Stroke/TIA	G641000	2
							B613600				S224000		Stroke/TIA	G742900	2
							B613z00				S224100		Stroke/TIA	G742.00	2
							B614.00				S224200		Stroke/TIA	G824.00	2
							B614000				S224300		Stroke/TIA	G74y.00	2
							B614100				S224400		Stroke/TIA	G74y000	2
							B614200				S224500		Stroke/TIA	SP32100	2
							B614300				S224600		Stroke/TIA	G741.00	2
							B614400				S224700		Stroke/TIA	G74yz00	2
							B614800				S224800		Stroke/TIA	G742300	2
							B614z00				S224900		Stroke/TIA	G74y900	2
							B615.00				S224x00		Stroke/TIA	G74y600	2
							B615000				S224z00		Stroke/TIA	K138000	2
							B615100				S225.00		Stroke/TIA	G743.00	2
							B615200				S225.11		Stroke/TIA	G742200	2
							B615z00				S225000		Stroke/TIA	G74y100	2
							B616.00				S225100		Stroke/TIA	G74y200	2
							B616000				S225200		Stroke/TIA	G74y800	2
							B616400				S225300		Stroke/TIA	F050000	2
							B616700				S225400		Stroke/TIA	G742600	2
							B616z00				S225500		Stroke/TIA	G742700	2
							B61C.00				S225600		Stroke/TIA	G742800	2
							B61z.00				S225700		Stroke/TIA	G742B00	2
							B61z000				S225800		Stroke/TIA	G742A00	2
							B61z100				S225900		Stroke/TIA	7P24200	2
							B61z200				S225x00		Stroke/TIA	8HBJ.00	2
							B61z400				S225z00		Stroke/TIA	8HHM.00	2
							B61z500				S226.00		Stroke/TIA	8HTQ.00	2
							B61z700				S227.00		Stroke/TIA	9h21.00	2
							B61z800				S228.00		Stroke/TIA	9N0p.00	2
							B61zz00				S22z.00		Stroke/TIA	9Om..00	2
							B62..00				S23..00		Stroke/TIA	9Om0.00	2
							B620.00				S23..11		Stroke/TIA	9Om1.00	2
							B620000				S230.00		Stroke/TIA	9Om2.00	2
							B620100				S230000		Stroke/TIA	9Om3.00	2
							B620300				S230100		Stroke/TIA	9Om4.00	2
							B620500				S230200		Stroke/TIA	662e.00	2
							B620800				S230300		Stroke/TIA	662M.00	2
							B620z00				S230400		Stroke/TIA	13YA.00	2
							B621.00				S230500		Stroke/TIA	14A7.00	2
							B621000				S230600		Stroke/TIA	14A7.12	2
							B621300				S230700		Stroke/TIA	14AK.00	2
							B621400				S230800		Stroke/TIA	G66..00	2
							B621500				S230900		Stroke/TIA	G66..11	2
							B621800				S230A00		Stroke/TIA	G66..13	2
							B621z00				S230B00		Stroke/TIA	G667.00	2
							B622.00				S230z00		Stroke/TIA	G668.00	2
							B622z00				S231.00		Stroke/TIA	G66..12	2
							B623.00				S231000		Stroke/TIA	G664.00	2
							B623000				S231100		Stroke/TIA	G663.00	2
							B623100				S231200		Stroke/TIA	L440.11	2
							B623300				S231300		Stroke/TIA	L440.12	2
							B623z00				S231500		Stroke/TIA	14A7.00	2
							B624.00				S231600		Stroke/TIA	14A7.12	2
							B624000				S231700		Stroke/TIA	14AK.00	2
							B624.11				S231800		Stroke/TIA	14A7.11	2
							B624.12				S231900		Stroke/TIA	1477	2
							B624300				S231A00		Vacular Disease	G30..00	1
							B624z00				S231B00		Vacular Disease	G30z.00	1
							B625.00				S231z00		Vacular Disease	G30..15	1
							B625000				S232.00		Vacular Disease	G307100	1
							B625.11				S232000		Vacular Disease	G308.00	1
							B625200				S232100		Vacular Disease	G32..00	1
							B625800				S232200		Vacular Disease	G30X000	1
							B625z00				S232300		Vacular Disease	14A3.00	1
							B626.00				S232z00		Vacular Disease	G301z00	1
							B626000				S233.00		Vacular Disease	G301.00	1
							B626500				S233000		Vacular Disease	14A4.00	1
							B626800				S233100		Vacular Disease	G32..12	1
							B626z00				S233200		Vacular Disease	G302.00	1
							B627.00				S233300		Vacular Disease	G301100	1
							B627000				S233z00		Vacular Disease	G307000	1
							B627100				S234.00		Vacular Disease	G73z100	1
							B627.11				S234.11		Vacular Disease	G304.00	1
							B627200				S234000		Vacular Disease	G305.00	1
							B627300				S234100		Vacular Disease	323..00	1
							B627500				S234111		Vacular Disease	G32..11	1
							B627600				S234200		Vacular Disease	G303.00	1
							B627700				S234211		Vacular Disease	G30..17	1
							B627800				S234300		Vacular Disease	G30yz00	1
							B627900				S234400		Vacular Disease	G35..00	1
							B627911				S234500		Vacular Disease	G33z500	1
							B627A00				S234600		Vacular Disease	G38..00	1
							B627B00				S234700		Vacular Disease	14AT.00	1
							B627C00				S234800		Vacular Disease	G360.00	1
							B627C11				S234900		Vacular Disease	G30y.00	1
							B627D00				S234911		Vacular Disease	G30..13	1
							B627E00				S234912		Vacular Disease	G30y200	1
							B627W00				S234A00		Vacular Disease	G30X.00	1
							B627X00				S234A11		Vacular Disease	G309.00	1
							B628.00				S234A12		Vacular Disease	14AH.00	1
							B62F000				S234B00		Vacular Disease	G310.00	1
							B62F100				S234C00		Vacular Disease	3232	1
							B62F200				S234D00		Vacular Disease	G351.00	1
							B62x.00				S234E00		Vacular Disease	G350.00	1
							B62x000				S234F00		Vacular Disease	G306.00	1
							B62x100				S234G00		Vacular Disease	G30B.00	1
							B62x200				S234z00		Vacular Disease	G384.00	1
							B62x400				S235.00		Vacular Disease	G361.00	1
							B62x500				S235.11		Vacular Disease	3233	1
							B62x600				S235000		Vacular Disease	G31y100	1
							B62xX00				S235100		Vacular Disease	3234	1
							B62y.00				S235111		Vacular Disease	G381.00	1
							B62y000				S235200		Vacular Disease	3236	1
							B62y100				S235211		Vacular Disease	3235	1
							B62y200				S235300		Vacular Disease	889A.00	1
							B62y300				S235400		Vacular Disease	G38z.00	1
							B62y400				S235500		Vacular Disease	G35X.00	1
							B62y500				S235600		Vacular Disease	323Z.00	1
							B62y600				S235700		Vacular Disease	G365.00	1
							B62y700				S235800		Vacular Disease	G353.00	1
							B62y800				S235900		Vacular Disease	G364.00	1
							B62yz00				S235A00		Vacular Disease	Gyu3400	1
							B62z.00				S235B00		Vacular Disease	Gyu3600	1
							B62z100				S235C00		Vacular Disease	G70..00	1
							B62z200				S235D00		Vacular Disease	G700.00	1
							B62z300				S235E00		Vacular Disease	G300.00	1
							B62z500				S235F00		Vacular Disease	G36..00	1
							B62z800				S235z00		Vacular Disease	G362.00	1
							B62zz00				S236.00		Vacular Disease	G501.00	1
							B62zz11				S237.00		Vacular Disease	14NB.00	1
							B630.00				S238.00		Vacular Disease	33C5.00	1
							B630400				S239.00		Vacular Disease	G73..00	1
							B640.00				S23A.00		Vacular Disease	G73..11	1
							B641.00				S23B.00		Vacular Disease	G73y.00	1
							B650.00				S23C.00		Vacular Disease	G73y100	1
							B651.00				S23x.00		Vacular Disease	G73yz00	1
											S23x000		Vacular Disease	G73z.00	1
											S23x100		Vacular Disease	G73zz00	1
											S23x111		Vacular Disease	G742z00	1
											S23x200		Vacular Disease	Gyu7400	1
											S23x211		Vacular Disease	P766.00	1
											S23x300		Vacular Disease	P766.11	1
											S23xz00		Vacular Disease	P76yz00	1
											S23y.00		Vacular Disease	P76z.00	1
											S23y000
											S23y100
											S23y200
											S23y300
											S23yz00
											S23z.00
											S24..00
											S24..11
											S240.00
											S240000
											S240100
											S240200
											S240300
											S240400
											S240500
											S240600
											S240700
											S240800
											S240900
											S240A00
											S240B00
											S240C00
											S240D00
											S240E00
											S240F00
											S240y00
											S240z00
											S241.00
											S241000
											S241100
											S241200
											S241300
											S241400
											S241500
											S241600
											S241700
											S241800
											S241900
											S241A00
											S241B00
											S241C00
											S241D00
											S241E00
											S241z00
											S242.00
											S242000
											S242100
											S242200
											S242300
											S24z.00
											S25..00
											S25..11
											S250.00
											S250000
											S250200
											S250300
											S250400
											S250500
											S250600
											S250700
											S250800
											S250A00
											S250B00
											S250C00
											S250x00
											S250z00
											S251.00
											S251000
											S251200
											S251300
											S251400
											S251500
											S251600
											S251700
											S251800
											S251A00
											S251C00
											S251x00
											S251z00
											S252.00
											S253.00
											S26..00
											S26..11
											S26..12
											S260.00
											S260000
											S260300
											S260400
											S260500
											S260600
											S260700
											S260800
											S260900
											S260A00
											S260B00
											S260C00
											S260D00
											S260E00
											S260F00
											S260G00
											S260H00
											S260J00
											S260K00
											S260L00
											S260M00
											S260N00
											S260P00
											S260Q00
											S260R00
											S260S00
											S260T00
											S260U00
											S260V00
											S260W00
											S260x00
											S260z00
											S261.00
											S261000
											S261300
											S261400
											S261500
											S261600
											S261700
											S261800
											S261900
											S261A00
											S261B00
											S261C00
											S261D00
											S261E00
											S261F00
											S261G00
											S261H00
											S261J00
											S261K00
											S261L00
											S261M00
											S261N00
											S261P00
											S261R00
											S261S00
											S261T00
											S261U00
											S261V00
											S261W00
											S261x00
											S261z00
											S262.00
											S263.00
											S264.00
											S26z.00
											S27..00
											S270.00
											S271.00
											S27z.00
											S28..00
											S28..11
											S280.00
											S281.00
											S28z.00
											S29..11
											S29..12
											S29..13
											S292.00
											S292000
											S292100
											S293.00
											S294.00
											S294000
											S2A..00
											S2B..00
											S2z..00
											S3...00
											S3...11
											S30..00
											S30..11
											S300.00
											S300100
											S300200
											S300300
											S300311
											S300400
											S300600
											S300700
											S300800
											S300900
											S300A00
											S300y00
											S300y11
											S300z00
											S301.00
											S301100
											S301311
											S301400
											S301500
											S301600
											S301700
											S301800
											S301900
											S301A00
											S301y00
											S301y11
											S302.00
											S302011
											S302012
											S302100
											S302200
											S302400
											S303.00
											S303011
											S303100
											S303200
											S303300
											S303400
											S303z00
											S304.00
											S305.00
											S30w.00
											S30x.00
											S30y.00
											S30y.11
											S30z.00
											S31..00
											S310.00
											S310000
											S310011
											S310012
											S310100
											S310z00
											S311.00
											S311000
											S311100
											S311z00
											S312.00
											S312.11
											S312000
											S312100
											S312200
											S312300
											S312400
											S312500
											S312600
											S312x00
											S312z00
											S313.00
											S313.11
											S313000
											S313100
											S313200
											S313300
											S313400
											S313500
											S313x00
											S313z00
											S314.00
											S315.00
											S31z.00
											S32..00
											S320.00
											S320000
											S320100
											S320200
											S320300
											S320400
											S321.00
											S321000
											S321100
											S321200
											S321400
											S32z.00
											S33..00
											S330.00
											S330000
											S330011
											S330012
											S330100
											S330200
											S330300
											S330400
											S330500
											S330600
											S330700
											S330800
											S330900
											S330z00
											S331.00
											S331000
											S331011
											S331012
											S331100
											S331200
											S331300
											S331400
											S331600
											S331700
											S331800
											S331900
											S331A00
											S331z00
											S332.00
											S332000
											S332100
											S332200
											S332z00
											S333.00
											S333000
											S333100
											S333200
											S333z00
											S334.00
											S334000
											S334100
											S335.00
											S335000
											S335100
											S336.00
											S336000
											S337.00
											S338.00
											S339.00
											S339000
											S339100
											S33A.00
											S33B.00
											S33C.00
											S33x.00
											S33x.11
											S33x000
											S33x100
											S33x200
											S33xz00
											S33y.00
											S33y000
											S33y100
											S33y200
											S33yz00
											S33z.00
											S34..00
											S340.00
											S341.00
											S342.00
											S342000
											S342100
											S343.00
											S343000
											S343100
											S344.00
											S344.11
											S344.12
											S344000
											S344100
											S345.00
											S345000
											S345100
											S346.00
											S346000
											S346100
											S347.00
											S347000
											S347100
											S348.00
											S349.00
											S34x.00
											S34y.00
											S34z.00
											S35..00
											S35..11
											S35..12
											S350.00
											S350.11
											S350.12
											S350000
											S350100
											S351.00
											S351100
											S352.00
											S352.11
											S352000
											S352100
											S352111
											S352200
											S352300
											S352400
											S352500
											S352600
											S352700
											S352800
											S352900
											S352A00
											S352B00
											S352C00
											S352D00
											S352E00
											S352F00
											S352G00
											S352H00
											S352J00
											S352z00
											S353.00
											S353000
											S353100
											S353200
											S353300
											S353400
											S353500
											S353600
											S353700
											S353800
											S353900
											S353A00
											S353B00
											S353C00
											S353D00
											S353E00
											S353F00
											S353H00
											S353J00
											S353z00
											S354.00
											S355.00
											S356.00
											S35z.00
											S36..00
											S36..11
											S360.00
											S360000
											S360100
											S360200
											S360300
											S361.00
											S361000
											S361100
											S361200
											S361300
											S362.00
											S362000
											S362100
											S363.00
											S36z.00
											S37..00
											S370.00
											S371.00
											S3X..00
											S3x..00
											S3x0.00
											S3x1.00
											S3x2.00
											S3x3.00
											S3x4.00
											S3xz.00
											S3z..00
											S3z..11
											S3z0.00
											S3z0000
											S3z1.00
											S3z2.00
											S3zz.00
											S4...13
											S4A..00
											S4A0.00
											S4A0000
											S4A0100
											S4A1.00
											S4A1000
											S4A1100
											S4A2.00
											S4A2000
											S4A2100
											S4A3.00
											S4A3100
											S4B..00
											S4B0.00
											S4B0000
											S4B0100
											S4B1.00
											S4B1000
											S4B1100
											S4B2.00
											S4B2000
											S4B2100
											S4B3.00
											S4C..00
											S4C0.00
											S4C0000
											S4C0100
											S4C0200
											S4C0300
											S4C0400
											S4C0500
											S4C0600
											S4C1.00
											S4C1000
											S4C1100
											S4C1300
											S4C1600
											S4C2.00
											S4C2000
											S4C2100
											S4C2200
											S4C2300
											S4C2400
											S4C2600
											S4C2y00
											S4C3.00
											S4C3000
											S4C3100
											S4C3300
											S4C3600
											S4D..00
											S4D0.00
											S4D0000
											S4D0100
											S4D0200
											S4D0300
											S4D0400
											S4D0500
											S4D0600
											S4D1.00
											S4D1000
											S4D1100
											S4D1200
											S4D1300
											S4D1400
											S4D1500
											S4D1600
											S4D2.00
											S4D2000
											S4D2100
											S4D2200
											S4D2300
											S4D2400
											S4D2500
											S4D2600
											S4D3.00
											S4D3100
											S4D3300
											S4D3400
											S4D3500
											S4D3600
											S4E..00
											S4E0.00
											S4E1.00
											S4E2.00
											S4F..00
											S4F0.00
											S4F1.00
											S4F2.00
											S4F3.00
											S4F4.00
											S4F5.00
											S4F6.00
											S4F7.00
											S4G..00
											S4G0.00
											S4G1.00
											S4G2.00
											S4G3.00
											S4H..00
											S4H0.00
											S4H0000
											S4H0100
											S4H0200
											S4H0400
											S4H0600
											S4H1.00
											S4H1000
											S4H1100
											S4H1200
											S4H1300
											S4H1400
											S4H1600
											S4H2.00
											S4H2000
											S4H2100
											S4H2200
											S4H2400
											S4H2600
											S4H3.00
											S4H3300
											S4H3400
											S4J..00
											S4J0.00
											S4J0000
											S4J0100
											S4J1.00
											S4J1000
											S4J1100
											S4J1200
											S4J2.00
											S4J2000
											S4J2100
											S4J3.00
											S4J3000
											S4J3100
											SR1..00
											SR10.00
											SR10000
											SR11.00
											SR12.00
											SR12000
											SR13.00
											SR14.00
											SR15000
											SR16000
											SR1z.00
											SR1z000
											SR1z100
											Syu0300
											Syu0400
											Syu1500
											Syu1600
											Syu2800
											Syu4200
											Syu4300
											Syu4400
											Syu5300
											Syu5400
											Syu6300
											Syu6400
											Syu6500
											Syu7200
											Syu8300
											Syu8D00
											Syu9400
											SyuA200
											SyuBB00
											TC7..00
											Zw02400
											Zw02500
											Zw02D00
											Zw02E00
