# Supplementary material for: Reproducibility of real-world evidence studies using clinical practice data to inform regulatory and coverage decisions
Source: Nat Commun. 2022 Aug 31;13:5126. doi: 10.1038/s41467-022-32310-3 (PMC9430007; doi:10.1038/s41467-022-32310-3)
Supplement: Supplementary file 7 — Supplementary Dataset 4 [file 41467_2022_32310_MOESM7_ESM.zip › Data S4 Study specific author contact files with details of implementation/REPEAT_137_final.xlsx]

## Sheet: Assumption
Category	Assumptions
MEASURES	The algorithms used to define all the variables used in the replication of the study are given in the sheet named 'codes'
Exposure	We assumed codes to define exposure and reference group and assumed codes are provided in the worksheet 'codes'
Inclusion/Exclusion	We assumed codes to define smoking and smoking cessation and assumed codes are provided in the worksheet 'codes'
Covariates	We assumed BMI was assessed using the 'entity code 013' from clinical table
	We assumed codes to define CCI score and assumed codes are provided in the worksheet 'codes'
	We assumed Diabetes was defined based on the codes from "https://clinicalcodes.rss.mhs.man.ac.uk/medcodes/article/7/codelist/diabetes/"
	We assumed Hypertension was defined based on the codes from "https://clinicalcodes.rss.mhs.man.ac.uk/medcodes/article/7/codelist/hypertension/"
	We assumed Ischaemic heart disease was defined based on the codes from "https://clinicalcodes.rss.mhs.man.ac.uk/medcodes/article/7/codelist/ischaemic-heart-disease/"
	We assumed MI was defined based on the codes from "https://clinicalcodes.rss.mhs.man.ac.uk/medcodes/article/10/"
	We assumed Angina was defined based on the codes from "https://clinicalcodes.rss.mhs.man.ac.uk/medcodes/article/12/"
	We assumed Cardiovascular/Cerebrovascular disease was defined based on the codes from "https://clinicalcodes.rss.mhs.man.ac.uk/medcodes/article/46/codelist/res46-cardiovascular-event/"
COHORT CREATION
	The manuscript mentions the study period ran from January 2000 to the end of December 2009 but the table 1 has index year as 2006-2008 so we assumed the cohort entry for the study was between 2006-2008 and covariate assessment was from 2000 up to and including cohort entry date
ANALYSIS
	Based on figure 1, we adjusted the matched cohort only for BMI

## Sheet: Attrition Table
Adults who sought smoking cessation advice or NRT between 2006-2009 from CPRD database
	Less Excluded Patients	Remaining Patients
All patients in our database		17756119
Patients with Smoking cessation advice or NRT between 2006-2009 Date of NRT or advice is cohort entry date (CED)	-16866117	890002
Excluded due to insufficient enrollment [assessed 365 days prior up to and including CED]	-73727	816275
Excluded because patient qualified in >1 exposure category	-45712	770563
Excluded based on occurrence of Bupropion and varenicline [assessed 365 days prior up to and 1 day priot to CED]	-17007	753556
Excluded based on Age less than 18 years	-27070	726486
Excluded based on Age greater than 75 years	-40436	686050
Excluded based on non-occurrence of Current smoker [assessed 365 days prior up to and 1 day priot to CED]	-358498	327552
Excluded based on occurrence of NRT [assessed 365 days prior up to and 1 day priot to CED]	-27833	299719
Excluded due to exposure group receiving other pharmacological smoking cessation interventions during the outcome period	-6593	293126
Excluded due to reference group receiving NRT or other pharmacological smoking cessation interventions during the outcome period	-36585	256541
Enrollment for 1 year or up to time of death if death occurred within the outcome period.	-4434	252107
Final cohort		252107

## Sheet: Cohort as text
Cohort Definition Cohort Entry Entry date: Between Jan 01, 2006 and Dec 31, 2008. If a patient has multiple possible qualifying cohort entry events, the patient enters the cohort on the first-occurring qualifying event after exclusions are applied. Enrollment Measure: Up To Standard (UTS) Period Prior Enrollment: 365 days Referent Exposure Group: All patients with Smoking cessation advice. For th…

## Sheet: Analysis as text
Statistical Analysis Patient Characteristics In the primary analysis, the baseline covariates were assessed by default in the period beginning on Jan 01, 2000, and ending on the cohort entry date. Study Outcomes The following study outcomes were defined: Occurence of IHD measured over the time period beginning on the start of the follow-up period, and ending on the end of the follow-up period. Fo…

## Sheet: Table 1
	ORIGINAL STUDY			ORIGINAL STUDY			REPLICATED STUDY			REPLICATED STUDY
	Unmatched cohort			Matched cohort			Unmatched cohort			Matched cohort
Variable	Advice	NRT		Advice	NRT		Advice	NRT		Advice	NRT
Number	40799	17121		33476	16738		220049	32058		64064	32032
Female	18,776 (46.0)	8,847 (51.7)		17,140 (51.2)	8,570 (51.2)		116,497 (52.9)	17,425 (54.4)		34,824 (54.4)	17,412 (54.4)
Age	47.9 (11.6)	46.8 (11.3)		46.8 (11.2)	46.8 (11.2)		44.9 (16.1)	44.3 (14.5)		43.8 (16.0)	44.3 (14.5)
BMI categories
Underweight	854 (2.4)	407 (2.7)		735 (2.5)	384 (2.6)		6,476 (2.9)	923 (2.9)		2,010 (3.1)	923 (2.9)
Normal	14,456 (40.8)	6,321 (41.5)		12,107 (41.5)	6,191 (41.6)		71,598 (32.5)	10,255 (32.0)		21,483 (33.5)	10,248 (32.0)
Overweight	12,169 (34.3)	5,135 (33.7)		9,854 (33.8)	5,021 (33.7)		56,689 (25.8)	7,971 (24.9)		16,011 (25.0)	7,967 (24.9)
Obese	7,989 (22.5)	3,373 (22.1)		6,464 (22.2)	3,290 (22.1)		44,748 (20.3)	6,111 (19.1)		12,138 (19.0)	6,097 (19.0)
Missing	***	***		***	***		40,538 (18.4)	6,798 (21.2)		12,422 (19.4)	6,797 (21.2)
Year of index date
2006	18,005 (44.1)	10,136 (59.2)		14,811 (44.2)	9,864 (58.9)		89,517 (40.7)	12,557 (39.2)		25,774 (40.2)	12,551 (39.2)
2007	13,788 (33.8)	4,901 (28.6)		11,269 (33.7)	4,819 (28.8)		73,145 (33.2)	11,451 (35.7)		21,238 (33.2)	11,439 (35.7)
2008	9,006 (22.1)	2,084 (12.2)		7,396 (22.1)	2,055 (12.3)		57,387 (26.1)	8,050 (25.1)		17,052 (26.6)	8,042 (25.1)
COPD	1,804 (4.4)	898 (5.2)		1,604 (4.8)	802 (4.8)		14,232 (6.5)	2,345 (7.3)		4,652 (7.3)	2,326 (7.3)
Diabetes	2,754 (6.8)	1,012 (5.9)		1,910 (5.7)	955 (5.7)		17,125 (7.8)	1,621 (5.1)		3,214 (5.0)	1,607 (5.0)
CVD	2,750 (6.7)	1,361 (7.9)		2,354 (7)	1,177 (7)		13,559 (6.2)	2,071 (6.5)		4,106 (6.4)	2,053 (6.4)
IHD	767 (1.9)	401 (2.3)		636 (1.9)	318 (1.9)		11,642 (5.3)	1,590 (5.0)		3,154 (4.9)	1,577 (4.9)
Cerebrovascular disease	540 (1.3)	296 (1.7)		428 (1.3)	214 (1.3)		4,893 (2.2)	646 (2.0)		1,252 (2.0)	626 (2.0)
Angina	366 (0.9)	151 (0.9)		299 (0.9)	113 (0.7)		6,854 (3.1)	928 (2.9)		1,995 (3.1)	921 (2.9)
Hypertension	5,029 (12.3)	1,708 (10)		3,220 (9.6)	1,610 (9.6)		37,192 (16.9)	3,832 (12.0)		7,634 (11.9)	3,817 (11.9)
MI	240 (0.6)	194 (1.1)		213 (0.6)	154 (0.9)		4,378 (2.0)	697 (2.2)		1,233 (1.9)	692 (2.2)
CCI score, categorized
0	38,231 (93.7)	15,936 (93.1)		31,521 (94.2)	15,636 (93.4)		130,648 (59.4)	20,973 (65.4)		38,887 (60.7)	20,972 (65.5)
1-4	1,870 (4.6)	618 (3.6)		1,432 (4.3)	593 (3.5)		88,893 (40.4)	11,011 (34.3)		25,052 (39.1)	10,989 (34.3)
>=5	698 (1.7)	567 (3.3)		523 (1.6)	509 (3.0)		508 (0.2)	74 (0.2)		125 (0.2)	71 (0.2)

## Sheet: Outcomes
Outcome: IHD at 52 weeks follow-up
ORIGINAL STUDY	Advice	NRT
Number of outcomes	134	92
Adjusted HR	1.35 (1.03-1.77)
REPLICATED STUDY	Advice	NRT
Number of outcomes	544	419
Adjusted HR	1.55 (1.36, 1.76)

## Sheet: Codes
CCI
This measure computes a score by summing over the following components:
	If the event AIDS
	Occurs within all available time in the past including the day on which the measure is evaluated days, set the score to 6.0
	Otherwise, set the score to 0.0
	If the event Cerebrovascular disease
	Occurs within all available time in the past including the day on which the measure is evaluated days, set the score to 1.0
	Otherwise, set the score to 0.0
	If the event Chronic pulmonary disease
	Occurs within all available time in the past including the day on which the measure is evaluated days, set the score to 1.0
	Otherwise, set the score to 0.0
	If the event Congestive heart disease
	Occurs within all available time in the past including the day on which the measure is evaluated days, set the score to 1.0
	Otherwise, set the score to 0.0
	If the event Dementia
	Occurs within all available time in the past including the day on which the measure is evaluated days, set the score to 1.0
	Otherwise, set the score to 0.0
	If the event Myocardial infarction
	Occurs within all available time in the past including the day on which the measure is evaluated days, set the score to 1.0
	Otherwise, set the score to 0.0
	If the event Peptic ulcer disease
	Occurs within all available time in the past including the day on which the measure is evaluated days, set the score to 1.0
	Otherwise, set the score to 0.0
	If the event Peripheral vascular disease
	Occurs within all available time in the past including the day on which the measure is evaluated days, set the score to 1.0
	Otherwise, set the score to 0.0
	If the event Renal
	Occurs within all available time in the past including the day on which the measure is evaluated days, set the score to 1.0
	Otherwise, set the score to 0.0
	If the event Rheumatological disease
	Occurs within all available time in the past including the day on which the measure is evaluated days, set the score to 1.0
	Otherwise, set the score to 0.0
	If the event Hemiplegia or paraplegia
	Occurs within all available time in the past including the day on which the measure is evaluated days, set the score to 2.0
	Otherwise, set the score to 0.0
	For the measure COMPONENT, Charlson Deyo, Occurrence of diabetes, truncated to avoid double count ,
	Use the value of the measure as the score multiplied by weight 1.0
	If the value is missing, set the score to 0.0
	For the measure COMPONENT, Charlson Deyo, Occurrence of liver disease, truncated to avoid double count ,
	Use the value of the measure as the score multiplied by weight 1.0
	If the value is missing, set the score to 0.0
COMPONENT, Charlson Deyo, Occurrence of liver disease, truncated to avoid double count
This measure takes the value of COMPONENT, Charlson Deyo, Occurrence of liver disease, interim , and applies the following recoding rules:
	If the value is greater than 3.0, recode the value to 3.0
Angina
This event measure was defined as occurring when any of the following criteria were met:
	The occurrence of Clinical with the following attributes:
	READ Code is any of: { "14AJ.00", "662K.00", "662K000", "662K100", "662K200", "662Kz00", "8B27.00", "G311.14", "G311200", "G311300", "G311400", "G311500", "G33..00", "G330000", "G331.00", "G331.11", "G33z.00", "G33z300", "G33z400", "G33z500", "14A5.00", "662K300", "662k.00", "G311.11", "G311.13", "G311000", "G311100", "G31y000", "G330.00", "G330z00", "G33z200", "G33z600", "G33z700", "G33zz00" }
	14AJ.00 - H/O: Angina in last year
	662K.00 - Angina control
	662K000 - Angina control - good
	662K100 - Angina control - poor
	662K200 - Angina control - improving
	662Kz00 - Angina control NOS
	8B27.00 - Antianginal therapy
	G311.14 - Angina at rest
	G311200 - Angina at rest
	G311300 - Refractory angina
	G311400 - Worsening angina
	G311500 - Acute coronary syndrome
	G33..00 - Angina pectoris
	G330000 - Nocturnal angina
	G331.00 - Prinzmetal's angina
	G331.11 - Variant angina pectoris
	G33z.00 - Angina pectoris NOS
	G33z300 - Angina on effort
	G33z400 - Ischaemic chest pain
	G33z500 - Post infarct angina
	14A5.00 - H/O: angina pectoris
	662K300 - Angina control - worsening
	662k.00 - JBS cardiovascular disease risk <10% over next 10 years
	G311.11 - Crescendo angina
	G311.13 - Unstable angina
	G311000 - Myocardial infarction aborted
	G311100 - Unstable angina
	G31y000 - Acute coronary insufficiency
	G330.00 - Angina decubitus
	G330z00 - Angina decubitus NOS
	G33z200 - Syncope anginosa
	G33z600 - New onset angina
	G33z700 - Stable angina
	G33zz00 - Angina pectoris NOS
COPD
This event measure was defined as occurring when any of the following criteria were met:
	The occurrence of Clinical with the following attributes:
	READ Code is any of: { "H3…00", "H30..00", "H300.00", "H301.00", "H302.00", "H30z.00", "H31..00", "H310.00", "H310000", "H310100", "H310z00", "H311.00", "H311000", "H311100", "H311z00", "H312.00", "H312100", "H312200", "H312z00", "H313.00", "H31y.00", "H31y100", "H31yz00", "H31z.00", "H32..00", "H320.00", "H320000", "H320100", "H320200", "H320300", "H320z00", "H321.00", "H322.00", "H32y.00", "H32…
	H3…00 - Chronic obstructive pulmonary disease
	H30..00 - Bronchitis unspecified
	H300.00 - Tracheobronchitis NOS
	H301.00 - Laryngotracheobronchitis
	H302.00 - Wheezy bronchitis
	H30z.00 - Bronchitis NOS
	H31..00 - Chronic bronchitis
	H310.00 - Simple chronic bronchitis
	H310000 - Chronic catarrhal bronchitis
	H310100 - Smokers' cough
	H310z00 - Simple chronic bronchitis NOS
	H311.00 - Mucopurulent chronic bronchitis
	H311000 - Purulent chronic bronchitis
	H311100 - Fetid chronic bronchitis
	H311z00 - Mucopurulent chronic bronchitis NOS
	H312.00 - Obstructive chronic bronchitis
	H312100 - Emphysematous bronchitis
	H312200 - Acute exacerbation of chronic obstructive airways disease
	H312z00 - Obstructive chronic bronchitis NOS
	H313.00 - Mixed simple and mucopurulent chronic bronchitis
	H31y.00 - Other chronic bronchitis
	H31y100 - Chronic tracheobronchitis
	H31yz00 - Other chronic bronchitis NOS
	H31z.00 - Chronic bronchitis NOS
	H32..00 - Emphysema
	H320.00 - Chronic bullous emphysema
	H320000 - Segmental bullous emphysema
	H320100 - Zonal bullous emphysema
	H320200 - Giant bullous emphysema
	H320300 - Bullous emphysema with collapse
	H320z00 - Chronic bullous emphysema NOS
	H321.00 - Panlobular emphysema
	H322.00 - Centrilobular emphysema
	H32y.00 - Other emphysema
	H32y000 - Acute vesicular emphysema
	H32y100 - Atrophic (senile) emphysema
	H32y200 - MacLeod's unilateral emphysema
	H32yz00 - Other emphysema NOS
	H32z.00 - Emphysema NOS
	H36..00 - Mild chronic obstructive pulmonary disease
	H37..00 - Moderate chronic obstructive pulmonary disease
	H38..00 - Severe chronic obstructive pulmonary disease
	H39..00 - Very severe chronic obstructive pulmonary disease
	H3y0.00 - Chronic obstruct pulmonary dis with acute lower resp infectn
	H3y1.00 - Chron obstruct pulmonary dis wth acute exacerbation, unspec
	H3z..00 - Chronic obstructive airways disease NOS
	66Yd.00 - COPD accident and emergency attendance since last visit
	66Yf.00 - Number of COPD exacerbations in past year
	66Yg.00 - Chronic obstructive pulmonary disease disturbs sleep
	66Yh.00 - Chronic obstructive pulmonary disease does not disturb sleep
	66Yi.00 - Multiple COPD emergency hospital admissions
	1J71.00 - Suspected chronic obstructive pulmonary disease
	8H2R.00 - Admit COPD emergency
CVD
This event measure was defined as occurring when any of the following criteria were met:
	The occurrence of Clinical with the following attributes:
	READ Code is any of: { "2G63.00", "323..00", "32B2.00", "32E3.00", "44h3.00", "5C10.00", "662K.00", "662K000", "662K100", "662K200", "662Kz00", "7929111", "7A10000", "7A10100", "7A10300", "7A11000", "7A11100", "7A11311", "7A11y00", "7A11z00", "7A12100", "7A12311", "7A13400", "7A14.00", "7A14.11", "7A14400", "7A15.00", "7A19200", "7A1B000", "7A1BD00", "7A1Bz00", "7A1C000", "7A1C100", "7A1C400", "7…
	2G63.00 - Ischaemic toe
	323..00 - ECG: myocardial infarction
	32B2.00 - ECG: Q wave abnormal
	32E3.00 - ECG: S-T elevation
	44h3.00 - Blood bicarbonate level
	5C10.00 - Carotid artery doppler abnormal
	662K.00 - Angina control
	662K000 - Angina control - good
	662K100 - Angina control - poor
	662K200 - Angina control - improving
	662Kz00 - Angina control NOS
	7929111 - Percut translum coronary thrombolytic therapy- streptokinase
	7A10000 - Emerg aortic bypass by anastomosis axillary to femoral art
	7A10100 - Bypass aorta by anastomosis axillary to femoral artery NEC
	7A10300 - Axillo-unifemoral PTFE bypass graft
	7A11000 - Emerg repl aneurysm bifurc aorta by anast aorta to fem art
	7A11100 - Replace aneurysm bifurc aorta by anast aorta to femoral art
	7A11311 - Y graft abdominal Aortic aneurysm
	7A11y00 - Replacement of aneurysmal bifurcation of aorta OS
	7A11z00 - Replacement of aneurysmal bifurcation of aorta NOS
	7A12100 - Bypass bifurc aorta by anastom aorta to femoral artery NEC
	7A12311 - Aorto biiliac graft
	7A13400 - Emerg replace aneurysm abdom aorta by anast aorta/aorta NEC
	7A14.00 - Other replacement of aneurysmal segment of aorta
	7A14.11 - Aortic aneurysm repair
	7A14400 - Replace aneurysm abdominal aorta by anast aorta to aorta NEC
	7A15.00 - Other emergency bypass of segment of aorta
	7A19200 - Open embolectomy of bifurcation of aorta
	7A1B000 - Endovascular stenting infrarenal abdominal aortic aneurysm
	7A1BD00 - Endovascular insertion of stent for aorto-uniiliac aneurysm
	7A1Bz00 - Transluminal operations on aneurysmal segment of aorta NOS
	7A1C000 - Endovas ins stent graft for infrarenal abdom aortic aneurysm
	7A1C100 - Endovas insert of stent graft for suprarenal aortic aneurysm
	7A1C400 - Endovas insertion of stent graft for aortic bifurcation NEC
	7A1Cz00 - Translum ins stent graft for aneurysmal segment of aorta NOS
	7A20000 - Replacement of carotid artery using graft
	7A20100 - Intracranial bypass to carotid artery
	7A20200 - Bypass to carotid artery NEC
	7A20300 - Endarterectomy and patch repair of carotid artery
	7A20600 - Byp carot art anastom superfic tempor artery middle cere art
	7A21000 - Repair of carotid artery NEC
	7A21y00 - Other specified other open operation on carotid artery
	7A22.00 - Transluminal operations on carotid artery
	7A22y00 - Other specified transluminal operation on carotid artery
	7A41.00 - Other bypass of iliac artery
	7A41100 - Bypass iliac artery by iliac/femoral artery anastomosis NEC
	7A41200 - Emerg bypass iliac artery by femoral/femoral art anast NEC
	7A41311 - Femoro-femoral prosthetic cross over graft
	7A41900 - Bypass common iliac artery by aorta/com iliac art anast NEC
	7A41F00 - Ilio-femoral prosthetic cross over graft
	7A41y00 - Other specified other bypass of iliac artery
	7A41z00 - Other bypass of iliac artery NOS
	7A42.11 - Reconstruction of common iliac artery
	7A42000 - Endarterectomy and patch repair of iliac artery
	7A42z00 - Reconstruction of iliac artery NOS
	7A43000 - Repair of iliac artery NEC
	7A43111 - Open embolectomy of common iliac artery
	7A43200 - Operation on aneurysm of iliac artery NEC
	7A44.11 - Transluminal operations on common iliac artery
	7A44400 - Percutaneous transluminal insertion of iliac artery stent
	7A44z00 - Transluminal operation on iliac artery NOS
	7A45000 - Emerg replace aneurysm fem art by fem/pop art anast c prosth
	7A45700 - Emerg replace aneurysm pop art by pop/tib anast c vein graft
	7A46.00 - Other replacement of aneurysmal femoral artery
	7A46.11 - Other replacement aneurysmal femoral artery by anastomosis
	7A46C00 - Replace aneurysm fem artery by fem/fem art anastomosis NEC
	7A46y00 - Other replacement of aneurysmal femoral/popliteal artery OS
	7A47.13 - Other emergency bypass of deep femoral artery
	7A47700 - Emerg bypass pop art by pop/tib art anast c vein graft NEC
	7A47B00 - Emerg bypass pop art by pop/peron art anast c vein graft NEC
	7A47C00 - Emerg bypass femoral artery by fem/fem art anastomosis NEC
	7A47D00 - Emerg bypass popliteal artery by pop/fem art anastomosis NEC
	7A47y00 - Other emergency bypass of femoral or popliteal artery OS
	7A47z00 - Other emergency bypass of femoral or popliteal artery NOS
	7A48.16 - Other bypass of superficial femoral artery
	7A48000 - Bypass femoral artery by fem/pop art anast c prosthesis NEC
	7A48100 - Bypass popliteal artery by pop/pop a anast c prosthesis NEC
	7A48200 - Bypass femoral artery by fem/pop art anast c vein graft NEC
	7A48300 - Bypass popliteal artery by pop/pop a anast c vein graft NEC
	7A48400 - Bypass femoral artery by fem/tib art anast c prosthesis NEC
	7A48600 - Bypass femoral artery by fem/tib art anast c vein graft NEC
	7A48700 - Bypass popliteal artery by pop/tib a anast c vein graft NEC
	7A48A00 - Bypass femoral artery by fem/peron a anast c vein graft NEC
	7A48B00 - Bypass popliteal art by pop/peron art anast c vein graft NEC
	7A48D00 - Bypass popliteal artery by pop/fem artery anastomosis NEC
	7A48y00 - Other bypass of femoral artery or popliteal artery OS
	7A48z00 - Other bypass of femoral artery or popliteal artery NOS
	7A49.14 - Reconstruction of popliteal artery
	7A49100 - Endarterectomy and patch repair of popliteal artery
	7A49200 - Endarterectomy of femoral artery NEC
	7A49600 - Profundoplasty of femoral artery NEC
	7A49800 - Reconstruction of femoral artery with vein graft
	7A49900 - Reconstruction of popliteal artery with vein graft
	7A49y00 - Reconstruction of femoral or popliteal artery OS
	7A4A100 - Repair of popliteal artery NEC
	7A4A211 - Open thrombectomy of femoral artery
	7A4A400 - Ligation of aneurysm of popliteal artery
	7A4A600 - Operation on popliteal artery NEC
	7A4A700 - Repair of femoral artery with temporary silastic shunt
	7A4A800 - Repair of popliteal artery with temporary silastic shunt
	7A4B100 - Percutaneous transluminal angioplasty of popliteal artery
	7A4B200 - Percutaneous transluminal embolectomy of femoral artery
	7A4B300 - Percutaneous transluminal embolectomy of popliteal artery
	7A4B400 - Percutaneous transluminal embolisation of femoral artery
	7A4B900 - Percutaneous transluminal insertion of stent femoral artery
	7A4z.00 - Iliac and femoral artery operations NOS
	7A50.00 - Revision of reconstruction of artery
	7A50000 - Revision of reconstruction involving aorta
	7A50100 - Revision of reconstruction involving iliac artery
	7A50200 - Revision of reconstruction involving femoral artery
	7N44500 - [SO]Common carotid artery
	7N44L00 - [SO]Carotid artery NEC
	7N48200 - [SO]Carotid body
	7NB6500 - [SO]Common carotid artery
	7NB6600 - [SO]Internal carotid artery
	7NBC.00 - [SO]Branch of external carotid artery
	889A.00 - Diab mellit insulin-glucose infus acute myocardial infarct
	8B27.00 - Antianginal therapy
	8B3A.00 - Drug dosage altered
	8B3G.00 - Long term drug therapy
	8HHm.00 - Referral to minor ailment scheme
	C107.00 - Diabetes mellitus with peripheral circulatory disorder
	C107.11 - Diabetes mellitus with gangrene
	C107.12 - Diabetes with gangrene
	C107000 - Diabetes mellitus, juvenile +peripheral circulatory disorder
	C107200 - Diabetes mellitus, adult with gangrene
	C108G00 - Insulin dependent diab mell with peripheral angiopathy
	C109500 - Non-insulin dependent diabetes mellitus with gangrene
	C109511 - Type II diabetes mellitus with gangrene
	C10F500 - Type 2 diabetes mellitus with gangrene
	C10FF00 - Type 2 diabetes mellitus with peripheral angiopathy
	C315100 - Mitochond encephalopathy, lact acidosis & strokelike episode
	E004000 - Uncomplicated arteriosclerotic dementia
	E004300 - Arteriosclerotic dementia with depression
	Fyu5600 - [X]Other lacunar syndromes
	G30..00 - Acute myocardial infarction
	G30..11 - Attack - heart
	G30..12 - Coronary thrombosis
	G30..14 - Heart attack
	G30..16 - Thrombosis - coronary
	G301.00 - Other specified anterior myocardial infarction
	G301000 - Acute anteroapical infarction
	G304.00 - Posterior myocardial infarction NOS
	G305.00 - Lateral myocardial infarction NOS
	G307000 - Acute non-Q wave infarction
	G307100 - Acute non-ST segment elevation myocardial infarction
	G308.00 - Inferior myocardial infarction NOS
	G30X000 - Acute ST segment elevation myocardial infarction
	G30y.00 - Other acute myocardial infarction
	G311.14 - Angina at rest
	G311200 - Angina at rest
	G311300 - Refractory angina
	G311400 - Worsening angina
	G33..00 - Angina pectoris
	G330000 - Nocturnal angina
	G331.00 - Prinzmetal's angina
	G331.11 - Variant angina pectoris
	G33z.00 - Angina pectoris NOS
	G33z000 - Status anginosus
	G33z300 - Angina on effort
	G33z400 - Ischaemic chest pain
	G33z500 - Post infarct angina
	G34y000 - Chronic coronary insufficiency
	G35..00 - Subsequent myocardial infarction
	G351.00 - Subsequent myocardial infarction of inferior wall
	G35X.00 - Subsequent myocardial infarction of unspecified site
	G360.00 - Haemopericardium/current comp folow acut myocard infarct
	G361.00 - Atrial septal defect/curr comp folow acut myocardal infarct
	G362.00 - Ventric septal defect/curr comp fol acut myocardal infarctn
	G363.00 - Ruptur cardiac wall w'out haemopericard/cur comp fol ac MI
	G364.00 - Ruptur chordae tendinae/curr comp fol acute myocard infarct
	G365.00 - Rupture papillary muscle/curr comp fol acute myocard infarct
	G366.00 - Thrombosis atrium,auric append&vent/curr comp foll acute MI
	G37..00 - Cardiac syndrome X
	G38..00 - Postoperative myocardial infarction
	G501.00 - Post infarction pericarditis
	G631.11 - Stenosis, carotid artery
	G631.12 - Thrombosis, carotid artery
	G700.00 - Aortic atherosclerosis
	G70y011 - Carotid artery disease
	G71..00 - Aortic aneurysm
	G713.00 - Abdominal aortic aneurysm which has ruptured
	G714.00 - Abdominal aortic aneurysm without mention of rupture
	G71z.00 - Aortic aneurysm NOS
	G72y200 - Aneurysm of internal carotid artery
	G73..00 - Other peripheral vascular disease
	G73..11 - Peripheral ischaemic vascular disease
	G73..12 - Ischaemia of legs
	G73..13 - Peripheral ischaemia
	G73y.00 - Other specified peripheral vascular disease
	G73y000 - Diabetic peripheral angiopathy
	G73y100 - Peripheral angiopathic disease EC NOS
	G73yz00 - Other specified peripheral vascular disease NOS
	G73z000 - Intermittent claudication
	G73z011 - Claudication
	G742z00 - Peripheral arterial embolism and thrombosis NOS
	G769.00 - Anterior spinal and vertebral artery compression syndromes
	Gyu3400 - [X]Acute transmural myocardial infarction of unspecif site
	Gyu7400 - [X]Other specified peripheral vascular diseases
	M271000 - Ischaemic ulcer diabetic foot
	R054200 - [D]Gangrene of toe in diabetic
	R054300 - [D]Widespread diabetic foot gangrene
	14AE.00 - H/O: aortic aneurysm
	14NB.00 - H/O: Peripheral vascular disease procedure
	323Z.00 - ECG: myocardial infarct NOS
	32B3.00 - ECG: Q wave pathological
	44H3.00 - Cardiac enzymes abnormal
	44H3000 - Cardiac enzymes abnormal - first set
	55A2.00 - Lower limb arteriogram abnorm.
	662K300 - Angina control - worsening
	662k.00 - JBS cardiovascular disease risk <10% over next 10 years
	7929100 - Percut transluminal coronary thrombolysis with streptokinase
	7A1..11 - Dacron graft operations on aorta
	7A10200 - Axillo-bifemoral bypass graft
	7A11.00 - Replacement of aneurysmal bifurcation of aorta
	7A11200 - Emerg repl aneurysm bifurc aorta by anast aorta to iliac a
	7A11211 - Y graft of abdominal Aortic aneurysm (emergency)
	7A11300 - Replace aneurysm bifurc aorta by anast aorta to iliac artery
	7A12.00 - Other bypass of bifurcation of aorta
	7A12000 - Emerg bypass bifurc aorta by anast aorta to femoral artery
	7A12111 - Aorto bifemoral graft
	7A12112 - Dacron aortofemoral Y graft
	7A12300 - Bypass bifurcation aorta by anastom aorta to iliac artery
	7A12312 - Dacron aortoiliac Y graft
	7A12y00 - Other specified other bypass of bifurcation of aorta
	7A12z00 - Other bypass of bifurcation of aorta NOS
	7A13.00 - Emergency replacement of aneurysmal segment of aorta
	7A13.11 - Emergency repair of aortic aneurysm
	7A13300 - Emerg replace aneurysm infrarenal aorta by anast aorta/aorta
	7A13411 - Tube graft abdominal Aortic aneurysm (emergency)
	7A13y00 - Emergency replacement of aneurysmal segment of aorta OS
	7A13z00 - Emergency replacement of aneurysmal segment of aorta NOS
	7A14200 - Replace aneurys suprarenal aorta by anast aorta to aorta NEC
	7A14300 - Replace aneurys infrarenal aorta by anast aorta to aorta NEC
	7A14411 - Tube graft of Abdominal aortic aneurysm
	7A14y00 - Other replacement of aneurysmal segment of aorta OS
	7A14z00 - Other replacement of aneurysmal segment of aorta NOS
	7A19400 - Operation on aneurysm of aorta NEC
	7A1B.00 - Transluminal operations on aneurysmal segment of aorta
	7A1B100 - Endovascular stenting of suprarenal aortic aneurysm
	7A1B400 - Endovascular stenting of aortic bifurcation NEC
	7A1B500 - Endovascular stenting of aorto-uniiliac aneurysm
	7A1B700 - Endovascular stenting for aorto-uniiliac aneurysm
	7A1B800 - Endovascul insert stent infrarenal abdominal aortic aneurysm
	7A1C.00 - Translum insert stent graft for aneurysmal segment of aorta
	7A1Cy00 - OS translum ins stent graft for aneurysmal segment of aorta
	7A2..00 - Carotid, cerebral and subclavian artery operations
	7A20.00 - Reconstruction of carotid artery
	7A20311 - Carotid endarterectomy and patch
	7A20400 - Endarterectomy of carotid artery NEC
	7A20500 - High-flow inter extrac intrac byp ext carot art mid cer art
	7A20700 - Intracranial bypass from carotid artery NEC
	7A20y00 - Other specified reconstruction of carotid artery
	7A20z00 - Reconstruction of carotid artery NOS
	7A21.00 - Other open operations on carotid artery
	7A21200 - Open embolectomy of carotid artery
	7A21z00 - Other open operation on carotid artery NOS
	7A22000 - Percutaneous transluminal angioplasty of carotid artery
	7A22200 - Endovascular repair of carotid artery
	7A22300 - Percutaneous transluminal insertion stent carotid artery
	7A22z00 - Transluminal operation on carotid artery NOS
	7A25600 - Percutaneous transluminal insertion of stent cerebral artery
	7A4..00 - Iliac and femoral artery operations
	7A4..11 - Leg artery operations
	7A40.00 - Replacement of aneurysmal iliac artery
	7A40000 - Emerg replace aneurysm iliac art by iliac/femoral art anast
	7A40z00 - Replacement of aneurysmal iliac artery NOS
	7A41000 - Emerg bypass iliac art by iliac/femoral art anastomosis NEC
	7A41211 - Emergency femoro-femoral prosthetic cross over graft
	7A41300 - Bypass iliac artery by femoral/femoral art anastomosis NEC
	7A41400 - Emerg bypass comm iliac art by aorta/com iliac art anast NEC
	7A41600 - Emerg bypass leg artery by aorta/com fem art anastomosis NEC
	7A41B00 - Bypass leg artery by aorta/com femoral art anastomosis NEC
	7A41C00 - Bypass leg artery by aorta/deep femoral art anastomosis NEC
	7A42.00 - Reconstruction of iliac artery
	7A42011 - Endarterectomy and patch repair of common iliac artery
	7A42012 - Iliac endarterectomy and patch
	7A42100 - Endarterectomy of iliac artery NEC
	7A42111 - Endarterectomy of common iliac artery NEC
	7A42y00 - Other specified reconstruction of iliac artery
	7A43.00 - Other open operations on iliac artery
	7A43.11 - Other open operations on common iliac artery
	7A43011 - Repair of common iliac artery NEC
	7A43100 - Open embolectomy of iliac artery
	7A43300 - Open insertion of iliac artery stent
	7A43y00 - Other specified other open operation on iliac artery
	7A43z00 - Other open operation on iliac artery NOS
	7A44.00 - Transluminal operations on iliac artery
	7A44000 - Percutaneous transluminal angioplasty of iliac artery
	7A44100 - Percutaneous transluminal embolectomy of iliac artery
	7A44300 - Insertion of iliac artery stent
	7A44y00 - Other specified transluminal operation on iliac artery
	7A45.00 - Emergency replacement of aneurysmal femoral/popliteal artery
	7A45.14 - Emergency replacement of aneurysmal popliteal artery
	7A45.15 - Emergency replacement aneurysmal superficial femoral artery
	7A45200 - Emerg replace aneurysm fem art by fem/pop anast c vein graft
	7A45D00 - Emerg replace aneurysm pop artery by pop/fem art anastomosis
	7A46.14 - Other replacement of aneurysmal popliteal artery
	7A46000 - Replace aneurysm fem art by fem/pop art anastom c prosth NEC
	7A46100 - Replace aneurysm pop art by pop/pop art anastom c prosth NEC
	7A46300 - Replace aneurysm pop art by pop/pop a anast c vein graft NEC
	7A46D00 - Replace aneurysm popliteal artery by pop/fem anastomosis NEC
	7A46z00 - Other replacement of aneurysmal femoral/popliteal artery NOS
	7A47.00 - Other emergency bypass of femoral artery or popliteal artery
	7A47.11 - Other emerg bypass femoral or popliteal art by anastomosis
	7A47.14 - Other emergency bypass of popliteal artery
	7A47.15 - Other emergency bypass of superficial femoral artery
	7A47.16 - Other emergency bypass of femoral artery
	7A47000 - Emerg bypass femoral art by fem/pop art anast c prosth NEC
	7A47100 - Emerg bypass popliteal art by pop/pop art anast c prosth NEC
	7A47200 - Emerg bypass femoral art by fem/pop a anast c vein graft NEC
	7A47300 - Emerg bypass pop art by pop/pop art anast c vein graft NEC
	7A47400 - Emerg bypass femoral art by fem/tib art anast c prosth NEC
	7A47600 - Emerg bypass femoral art by fem/tib a anast c vein graft NEC
	7A48.00 - Other bypass of femoral artery or popliteal artery
	7A48.11 - Other bypass of femoral or popliteal artery by anastomosis
	7A48.12 - Other bypass of common femoral artery
	7A48.14 - Other bypass of femoral artery
	7A48.15 - Other bypass of popliteal artery
	7A48500 - Bypass popliteal artery by pop/tib a anast c prosthesis NEC
	7A48800 - Bypass femoral artery by fem/peron a anast c prosthesis NEC
	7A48C00 - Bypass femoral artery by femoral/femoral art anastomosis NEC
	7A48E00 - Femoro-femoral prosthetic cross over graft
	7A49.00 - Reconstruction of femoral artery or popliteal artery
	7A49.11 - Reconstruction of common femoral artery
	7A49.13 - Reconstruction of femoral artery
	7A49.15 - Reconstruction of superficial femoral artery
	7A49000 - Endarterectomy and patch repair of femoral artery
	7A49300 - Endarterectomy of popliteal artery NEC
	7A49400 - Profundoplasty femoral artery & patch repair deep fem artery
	7A49500 - Profundoplasty and patch repair of popliteal artery
	7A49700 - Profundoplasty of popliteal artery NEC
	7A49z00 - Reconstruction of femoral or popliteal artery NOS
	7A4A.00 - Other open operations on femoral artery or popliteal artery
	7A4A.11 - Other open operations on common femoral artery
	7A4A.13 - Other open operations on popliteal artery
	7A4A.14 - Other open operations on superficial femoral artery
	7A4A000 - Repair of femoral artery NEC
	7A4A200 - Open embolectomy of femoral artery
	7A4A212 - Open femoral embolectomy
	7A4A300 - Open embolectomy popliteal artery
	7A4A311 - Open thrombectomy of popliteal artery
	7A4A500 - Operation on aneurysm of femoral artery NEC
	7A4Ay00 - Other open operation on femoral or popliteal artery OS
	7A4Az00 - Other open operation on femoral or popliteal artery NOS
	7A4B.00 - Transluminal operations on femoral or popliteal artery
	7A4B.13 - Transluminal procedure on femoral artery
	7A4B.14 - Transluminal procedure on popliteal artery
	7A4B.15 - Transluminal procedure on superficial femoral artery
	7A4B000 - Percutaneous transluminal angioplasty of femoral artery
	7A4B500 - Percutaneous transluminal embolisation of popliteal artery
	7A4By00 - Transluminal operation on femoral or popliteal artery OS
	7A4Bz00 - Transluminal operation on femoral or popliteal artery NOS
	7A4y.00 - Other specified operations on iliac and femoral artery
	7A50300 - Revision of reconstruction of popliteal artery
	7N44000 - [SO]Carotid artery
	7N44600 - [SO]Internal carotid artery
	7NB6400 - [SO]External carotid artery
	8B3a.00 - Door to needle time
	8B3g.00 - Pain to thrombolysis time
	8HHM.00 - Ref to multidisciplinary stroke function improvement service
	C107100 - Diabetes mellitus, adult, + peripheral circulatory disorder
	C107300 - IDDM with peripheral circulatory disorder
	C107400 - NIDDM with peripheral circulatory disorder
	C107z00 - Diabetes mellitus NOS with peripheral circulatory disorder
	C108600 - Insulin dependent diabetes mellitus with gangrene
	C109512 - Type 2 diabetes mellitus with gangrene
	C109F00 - Non-insulin-dependent d m with peripheral angiopath
	C109F11 - Type II diabetes mellitus with peripheral angiopathy
	C109F12 - Type 2 diabetes mellitus with peripheral angiopathy
	C10E600 - Type 1 diabetes mellitus with gangrene
	C10EG00 - Type 1 diabetes mellitus with peripheral angiopathy
	E004.00 - Arteriosclerotic dementia
	E004100 - Arteriosclerotic dementia with delirium
	E004200 - Arteriosclerotic dementia with paranoia
	E004z00 - Arteriosclerotic dementia NOS
	Eu01.11 - [X]Arteriosclerotic dementia
	G30..13 - Cardiac rupture following myocardial infarction (MI)
	G30..15 - MI - acute myocardial infarction
	G30..17 - Silent myocardial infarction
	G300.00 - Acute anterolateral infarction
	G301100 - Acute anteroseptal infarction
	G301z00 - Anterior myocardial infarction NOS
	G302.00 - Acute inferolateral infarction
	G303.00 - Acute inferoposterior infarction
	G306.00 - True posterior myocardial infarction
	G307.00 - Acute subendocardial infarction
	G309.00 - Acute Q-wave infarct
	G30A.00 - Mural thrombosis
	G30B.00 - Acute posterolateral myocardial infarction
	G30X.00 - Acute transmural myocardial infarction of unspecif site
	G30y000 - Acute atrial infarction
	G30y100 - Acute papillary muscle infarction
	G30y200 - Acute septal infarction
	G30yz00 - Other acute myocardial infarction NOS
	G30z.00 - Acute myocardial infarction NOS
	G310.11 - Dressler's syndrome
	G311.00 - Preinfarction syndrome
	G311.11 - Crescendo angina
	G311.12 - Impending infarction
	G311.13 - Unstable angina
	G311100 - Unstable angina
	G311z00 - Preinfarction syndrome NOS
	G312.00 - Coronary thrombosis not resulting in myocardial infarction
	G31y000 - Acute coronary insufficiency
	G31y100 - Microinfarction of heart
	G330.00 - Angina decubitus
	G330z00 - Angina decubitus NOS
	G332.00 - Coronary artery spasm
	G33z100 - Stenocardia
	G33z200 - Syncope anginosa
	G33z600 - New onset angina
	G33z700 - Stable angina
	G33zz00 - Angina pectoris NOS
	G350.00 - Subsequent myocardial infarction of anterior wall
	G353.00 - Subsequent myocardial infarction of other sites
	G36..00 - Certain current complication follow acute myocardial infarct
	G380.00 - Postoperative transmural myocardial infarction anterior wall
	G381.00 - Postoperative transmural myocardial infarction inferior wall
	G384.00 - Postoperative subendocardial myocardial infarction
	G38z.00 - Postoperative myocardial infarction, unspecified
	G673200 - Carotid artery dissection
	G702.00 - Extremity artery atheroma
	G702z00 - Extremity artery atheroma NOS
	G70y000 - Carotid artery atherosclerosis
	G713.11 - Ruptured abdominal aortic aneurysm
	G713000 - Ruptured suprarenal aortic aneurysm
	G714.11 - AAA - Abdominal aortic aneurysm without mention of rupture
	G714000 - Juxtarenal aortic aneurysm
	G715.00 - Ruptured aortic aneurysm NOS
	G715000 - Thoracoabdominal aortic aneurysm, ruptured
	G716.00 - Aortic aneurysm without mention of rupture NOS
	G716000 - Thoracoabdominal aortic aneurysm, without mention of rupture
	G718.00 - Leaking abdominal aortic aneurysm
	G72y000 - Aneurysm of common carotid art
	G72y100 - Aneurysm of external carotid artery
	G733.00 - Ischaemic foot
	G73z.00 - Peripheral vascular disease NOS
	G73z012 - Vascular claudication
	G73zz00 - Peripheral vascular disease NOS
	Gyu3000 - [X]Other forms of angina pectoris
	M271.12 - Ischaemic leg ulcer
Cerebrovascular disease
This event measure was defined as occurring when any of the following criteria were met:
	The occurrence of Clinical with the following attributes:
	READ Code is any of: { "14AK.00", "1JA1.00", "38DM.11", "662M.00", "662o.00", "7017000", "7032000", "7A26C00", "7A27.13", "9Om0.00", "9h22.00", "A94y600", "G602.00", "G60X.00", "G61..11", "G611.00", "G612.00", "G613.00", "G617.00", "G61X000", "G61X100", "G61z.00", "G62..00", "G620.00", "G622.00", "G63..00", "G630.00", "G633.00", "G63y100", "G64..11", "G64..13", "G640000", "G641.00", "G641.11", "G…
	14AK.00 - H/O: Stroke in last year
	1JA1.00 - Suspected cerebrovascular disease
	38DM.11 - ABCD2 stroke risk score
	662M.00 - Stroke monitoring
	662o.00 - Haemorrhagic stroke monitoring
	7017000 - Evacuation of subdural haematoma
	7032000 - Evacuation of extradural haematoma
	7A26C00 - Endarterectomy of vertebral artery NEC
	7A27.13 - Other open operations on vertebral artery
	9Om0.00 - Stroke/transient ischaemic attack monitoring first letter
	9h22.00 - Excepted from stroke quality indicators: Informed dissent
	A94y600 - Rupture of syphilitic cerebral aneurysm
	G602.00 - Subarachnoid haemorrhage from middle cerebral artery
	G60X.00 - Subarachnoid haemorrh from intracranial artery, unspecif
	G61..11 - CVA - cerebrovascular accid due to intracerebral haemorrhage
	G611.00 - Internal capsule haemorrhage
	G612.00 - Basal nucleus haemorrhage
	G613.00 - Cerebellar haemorrhage
	G617.00 - Intracerebral haemorrhage, intraventricular
	G61X000 - Left sided intracerebral haemorrhage, unspecified
	G61X100 - Right sided intracerebral haemorrhage, unspecified
	G61z.00 - Intracerebral haemorrhage NOS
	G62..00 - Other and unspecified intracranial haemorrhage
	G620.00 - Extradural haemorrhage - nontraumatic
	G622.00 - Subdural haematoma - nontraumatic
	G63..00 - Precerebral arterial occlusion
	G630.00 - Basilar artery occlusion
	G633.00 - Multiple and bilateral precerebral arterial occlusion
	G63y100 - Cerebral infarction due to embolism of precerebral arteries
	G64..11 - CVA - cerebral artery occlusion
	G64..13 - Stroke due to cerebral arterial occlusion
	G640000 - Cerebral infarction due to thrombosis of cerebral arteries
	G641.00 - Cerebral embolism
	G641.11 - Cerebral embolus
	G641000 - Cerebral infarction due to embolism of cerebral arteries
	G64z.00 - Cerebral infarction NOS
	G64z.12 - Cerebellar infarction
	G64z111 - Lateral medullary syndrome
	G64z300 - Right sided cerebral infarction
	G65..13 - Vertebro-basilar insufficiency
	G650.00 - Basilar artery syndrome
	G650.11 - Insufficiency - basilar artery
	G656.00 - Vertebrobasilar insufficiency
	G66..12 - Stroke unspecified
	G660.00 - Middle cerebral artery syndrome
	G661.00 - Anterior cerebral artery syndrome
	G662.00 - Posterior cerebral artery syndrome
	G663.00 - Brain stem stroke syndrome
	G664.00 - Cerebellar stroke syndrome
	G665.00 - Pure motor lacunar syndrome
	G67..00 - Other cerebrovascular disease
	G671100 - Chronic cerebral ischaemia
	G677200 - Occlusion and stenosis of posterior cerebral artery
	G677300 - Occlusion and stenosis of cerebellar arteries
	G677400 - Occlusion+stenosis of multiple and bilat cerebral arteries
	G678.00 - Cereb autosom dominant arteriop subcort infarcts leukoenceph
	G679.00 - Small vessel cerebrovascular disease
	G67y.00 - Other cerebrovascular disease OS
	G68..00 - Late effects of cerebrovascular disease
	G683.00 - Sequelae of cerebral infarction
	G6X..00 - Cerebrl infarctn due/unspcf occlusn or sten/cerebrl artrs
	Gyu6200 - [X]Other intracerebral haemorrhage
	Gyu6300 - [X]Cerebrl infarctn due/unspcf occlusn or sten/cerebrl artrs
	Gyu6500 - [X]Occlusion and stenosis of other precerebral arteries
	Gyu6600 - [X]Occlusion and stenosis of other cerebral arteries
	Gyu6G00 - [X]Cereb infarct due unsp occlus/stenos precerebr arteries
	L440.11 - CVA - cerebrovascular accident in the puerperium
	N111.11 - Vertebral artery compression syndrome
	S62..13 - Subdural haemorrhage following injury
	S62..14 - Traumatic cerebral haemorrhage
	S623.00 - Open traumatic subdural haemorrhage
	S625.00 - Open traumatic extradural haemorrhage
	S626.00 - Epidural haemorrhage
	S628.00 - Traumatic subdural haemorrhage
	S629.00 - Traumatic subdural haematoma
	S629000 - Traumatic subdural haematoma without open intracranial wound
	S62A.00 - Traumatic extradural haematoma
	S62z.00 - Cerebral haemorrhage following injury NOS
	S63z.00 - Other cerebral haemorrhage following injury NOS
	ZLEP.00 - Discharge from stroke serv
	ZV12511 - [V]Personal history of stroke
	13YA.00 - Stroke group member
	14A7.00 - H/O: CVA/stroke
	14A7.11 - H/O: CVA
	14A7.12 - H/O: stroke
	7A26.11 - Reconstruction of vertebral artery
	7A28200 - Percutaneous transluminal angioplasty of vertebral artery
	7A28500 - Percutaneous transluminal embolectomy of vertebral artery
	7P24200 - Delivery of rehabilitation for stroke
	9N0p.00 - Seen in stroke clinic
	9Om1.00 - Stroke/transient ischaemic attack monitoring second letter
	9h21.00 - Excepted from stroke quality indicators: Patient unsuitable
	F14..11 - Cerebellar disease
	Fyu5700 - [X]Other vascular syndroms/brain in cerebrovasculr diseases
	G6…00 - Cerebrovascular disease
	G601.00 - Subarachnoid haemorrhage from carotid siphon and bifurcation
	G61..00 - Intracerebral haemorrhage
	G61..12 - Stroke due to intracerebral haemorrhage
	G610.00 - Cortical haemorrhage
	G614.00 - Pontine haemorrhage
	G616.00 - External capsule haemorrhage
	G618.00 - Intracerebral haemorrhage, multiple localized
	G61X.00 - Intracerebral haemorrhage in hemisphere, unspecified
	G621.00 - Subdural haemorrhage - nontraumatic
	G623.00 - Subdural haemorrhage NOS
	G62z.00 - Intracranial haemorrhage NOS
	G63..11 - Infarction - precerebral
	G63..12 - Stenosis of precerebral arteries
	G631.00 - Carotid artery occlusion
	G632.00 - Vertebral artery occlusion
	G634.00 - Carotid artery stenosis
	G63y.00 - Other precerebral artery occlusion
	G63y000 - Cerebral infarct due to thrombosis of precerebral arteries
	G63z.00 - Precerebral artery occlusion NOS
	G64..00 - Cerebral arterial occlusion
	G64..12 - Infarction - cerebral
	G640.00 - Cerebral thrombosis
	G64z.11 - Brainstem infarction NOS
	G64z000 - Brainstem infarction
	G64z100 - Wallenberg syndrome
	G64z200 - Left sided cerebral infarction
	G64z400 - Infarction of basal ganglia
	G651.00 - Vertebral artery syndrome
	G651000 - Vertebro-basilar artery syndrome
	G653.00 - Carotid artery syndrome hemispheric
	G654.00 - Multiple and bilateral precerebral artery syndromes
	G66..00 - Stroke and cerebrovascular accident unspecified
	G66..11 - CVA unspecified
	G66..13 - CVA - Cerebrovascular accident unspecified
	G666.00 - Pure sensory lacunar syndrome
	G667.00 - Left sided CVA
	G668.00 - Right sided CVA
	G671.00 - Generalised ischaemic cerebrovascular disease NOS
	G671000 - Acute cerebrovascular insufficiency NOS
	G671z00 - Generalised ischaemic cerebrovascular disease NOS
	G676000 - Cereb infarct due cerebral venous thrombosis, nonpyogenic
	G677.00 - Occlusion/stenosis cerebral arts not result cerebral infarct
	G677000 - Occlusion and stenosis of middle cerebral artery
	G677100 - Occlusion and stenosis of anterior cerebral artery
	G67z.00 - Other cerebrovascular disease NOS
	G681.00 - Sequelae of intracerebral haemorrhage
	G682.00 - Sequelae of other nontraumatic intracranial haemorrhage
	G68W.00 - Sequelae/other + unspecified cerebrovascular diseases
	G68X.00 - Sequelae of stroke,not specfd as h'morrhage or infarction
	G6W..00 - Cereb infarct due unsp occlus/stenos precerebr arteries
	G6y..00 - Other specified cerebrovascular disease
	G6z..00 - Cerebrovascular disease NOS
	Gyu6.00 - [X]Cerebrovascular diseases
	Gyu6400 - [X]Other cerebral infarction
	Gyu6F00 - [X]Intracerebral haemorrhage in hemisphere, unspecified
	L440.12 - Stroke in the puerperium
	S62..00 - Cerebral haemorrhage following injury
	S62..11 - Extradural haemorrhage following injury
	S622.00 - Closed traumatic subdural haemorrhage
	S624.00 - Closed traumatic extradural haemorrhage
	S624.11 - Epidural haematoma following injury
	S629100 - Traumatic subdural haematoma with open intracranial wound
	S63..00 - Other cerebral haemorrhage following injury
	ZV12512 - [V]Personal history of cerebrovascular accident (CVA)
	9Om2.00 - Stroke/transient ischaemic attack monitoring third letter
	9Om4.00 - Stroke/transient ischaemic attack monitoring telephone invte
	9h2..00 - Exception reporting: stroke quality indicators
	662e.00 - Stroke/CVA annual review
	9Om..00 - Stroke/transient ischaemic attack monitoring administration
	9Om3.00 - Stroke/transient ischaemic attack monitoring verbal invitati
BMI
This event measure was defined as occurring when any of the following criteria were met:
	The occurrence of Clinical with the following attributes:
	Entity 013 - Weight - BMI has any value
CCI score, categorized
This measure categorizes CCI into the following categories:
	< 1: Up to 1.0 (exclusive). This is the referent category.
	1 - 4: From 1.0 (inclusive) to 5.0 (exclusive).
	>= 5: From 5.0 (inclusive) to (any).
Current smoker
This event measure was defined as occurring when any of the following criteria were met:
	The occurrence of Clinical with the following attributes:
	READ Code is any of: { "137..00", "1372.00", "1373.00", "1374.00", "1375.00", "1376.00", "137C.00", "137G.00", "137H.00", "137J.00", "137M.00", "137P.00", "137Q.00", "137R.00", "137V.00", "137W.00", "137X.00", "137Y.00", "137Z.00", "137a.00", "137b.00", "137c.00", "137d.00", "137e.00", "137f.00", "137g.00", "137h.00", "137m.00", "137n.00", "137o.00" }
	137..00 - Tobacco consumption
	1372.00 - Trivial smoker - < 1 cig/day
	1373.00 - Light smoker - 1-9 cigs/day
	1374.00 - Moderate smoker - 10-19 cigs/d
	1375.00 - Heavy smoker - 20-39 cigs/day
	1376.00 - Very heavy smoker - 40+cigs/d
	137C.00 - Keeps trying to stop smoking
	137G.00 - Trying to give up smoking
	137H.00 - Pipe smoker
	137J.00 - Cigar smoker
	137M.00 - Rolls own cigarettes
	137P.00 - Cigarette smoker
	137Q.00 - Smoking started
	137R.00 - Current smoker
	137V.00 - Smoking reduced
	137W.00 - Chews tobacco
	137X.00 - Cigarette consumption
	137Y.00 - Cigar consumption
	137Z.00 - Tobacco consumption NOS
	137a.00 - Pipe tobacco consumption
	137b.00 - Ready to stop smoking
	137c.00 - Thinking about stopping smoking
	137d.00 - Not interested in stopping smoking
	137e.00 - Smoking restarted
	137f.00 - Reason for restarting smoking
	137g.00 - Cigarette pack-years
	137h.00 - Minutes from waking to first tobacco consumption
	137m.00 - Failed attempt to stop smoking
	137n.00 - Total time smoked
	137o.00 - Waterpipe tobacco consumption
	The occurrence of Clinical with the following attributes:
	Entity 004 - Smoking - Status is any of:
	1 - Yes
Diabetes
This event measure was defined as occurring when any of the following criteria were met:
	The occurrence of Clinical with the following attributes:
	READ Code is any of: { "2126300", "C10..00", "C100000", "C100111", "C101.00", "C101000", "C101100", "C101y00", "C102100", "C102z00", "C103.00", "C103000", "C103100", "C103y00", "C103z00", "C105000", "C105100", "C105y00", "C106.11", "C106.13", "C106000", "C106z00", "C107.00", "C107.11", "C107.12", "C107000", "C107200", "C108.11", "C108.13", "C108011", "C108100", "C108212", "C108400", "C108411", "C…
	2126300 - Diabetes resolved
	C10..00 - Diabetes mellitus
	C100000 - Diabetes mellitus, juvenile type, no mention of complication
	C100111 - Maturity onset diabetes
	C101.00 - Diabetes mellitus with ketoacidosis
	C101000 - Diabetes mellitus, juvenile type, with ketoacidosis
	C101100 - Diabetes mellitus, adult onset, with ketoacidosis
	C101y00 - Other specified diabetes mellitus with ketoacidosis
	C102100 - Diabetes mellitus, adult onset, with hyperosmolar coma
	C102z00 - Diabetes mellitus NOS with hyperosmolar coma
	C103.00 - Diabetes mellitus with ketoacidotic coma
	C103000 - Diabetes mellitus, juvenile type, with ketoacidotic coma
	C103100 - Diabetes mellitus, adult onset, with ketoacidotic coma
	C103y00 - Other specified diabetes mellitus with coma
	C103z00 - Diabetes mellitus NOS with ketoacidotic coma
	C105000 - Diabetes mellitus, juvenile type, + ophthalmic manifestation
	C105100 - Diabetes mellitus, adult onset, + ophthalmic manifestation
	C105y00 - Other specified diabetes mellitus with ophthalmic complicatn
	C106.11 - Diabetic amyotrophy
	C106.13 - Diabetes mellitus with polyneuropathy
	C106000 - Diabetes mellitus, juvenile, + neurological manifestation
	C106z00 - Diabetes mellitus NOS with neurological manifestation
	C107.00 - Diabetes mellitus with peripheral circulatory disorder
	C107.11 - Diabetes mellitus with gangrene
	C107.12 - Diabetes with gangrene
	C107000 - Diabetes mellitus, juvenile +peripheral circulatory disorder
	C107200 - Diabetes mellitus, adult with gangrene
	C108.11 - IDDM-Insulin dependent diabetes mellitus
	C108.13 - Type I diabetes mellitus
	C108011 - Type I diabetes mellitus with renal complications
	C108100 - Insulin-dependent diabetes mellitus with ophthalmic comps
	C108212 - Type 1 diabetes mellitus with neurological complications
	C108400 - Unstable insulin dependent diabetes mellitus
	C108411 - Unstable type I diabetes mellitus
	C108412 - Unstable type 1 diabetes mellitus
	C108511 - Type I diabetes mellitus with ulcer
	C108712 - Type 1 diabetes mellitus with retinopathy
	C108812 - Type 1 diabetes mellitus - poor control
	C108912 - Type 1 diabetes mellitus maturity onset
	C108A00 - Insulin-dependent diabetes without complication
	C108A11 - Type I diabetes mellitus without complication
	C108B11 - Type I diabetes mellitus with mononeuropathy
	C108E00 - Insulin dependent diabetes mellitus with hypoglycaemic coma
	C108E11 - Type I diabetes mellitus with hypoglycaemic coma
	C108E12 - Type 1 diabetes mellitus with hypoglycaemic coma
	C108F00 - Insulin dependent diabetes mellitus with diabetic cataract
	C108G00 - Insulin dependent diab mell with peripheral angiopathy
	C108J11 - Type I diabetes mellitus with neuropathic arthropathy
	C108J12 - Type 1 diabetes mellitus with neuropathic arthropathy
	C109.00 - Non-insulin dependent diabetes mellitus
	C109.11 - NIDDM - Non-insulin dependent diabetes mellitus
	C109011 - Type II diabetes mellitus with renal complications
	C109012 - Type 2 diabetes mellitus with renal complications
	C109111 - Type II diabetes mellitus with ophthalmic complications
	C109112 - Type 2 diabetes mellitus with ophthalmic complications
	C109200 - Non-insulin-dependent diabetes mellitus with neuro comps
	C109211 - Type II diabetes mellitus with neurological complications
	C109212 - Type 2 diabetes mellitus with neurological complications
	C109300 - Non-insulin-dependent diabetes mellitus with multiple comps
	C109411 - Type II diabetes mellitus with ulcer
	C109412 - Type 2 diabetes mellitus with ulcer
	C109500 - Non-insulin dependent diabetes mellitus with gangrene
	C109511 - Type II diabetes mellitus with gangrene
	C109700 - Non-insulin dependent diabetes mellitus - poor control
	C109900 - Non-insulin-dependent diabetes mellitus without complication
	C109A00 - Non-insulin dependent diabetes mellitus with mononeuropathy
	C109A11 - Type II diabetes mellitus with mononeuropathy
	C109C00 - Non-insulin dependent diabetes mellitus with nephropathy
	C109C12 - Type 2 diabetes mellitus with nephropathy
	C109D00 - Non-insulin dependent diabetes mellitus with hypoglyca coma
	C109G00 - Non-insulin dependent diabetes mellitus with arthropathy
	C109G11 - Type II diabetes mellitus with arthropathy
	C109H00 - Non-insulin dependent d m with neuropathic arthropathy
	C109H12 - Type 2 diabetes mellitus with neuropathic arthropathy
	C109J11 - Insulin treated non-insulin dependent diabetes mellitus
	C109J12 - Insulin treated Type II diabetes mellitus
	C109K00 - Hyperosmolar non-ketotic state in type 2 diabetes mellitus
	C10A.00 - Malnutrition-related diabetes mellitus
	C10B.00 - Diabetes mellitus induced by steroids
	C10B000 - Steroid induced diabetes mellitus without complication
	C10C.00 - Diabetes mellitus autosomal dominant
	C10C.11 - Maturity onset diabetes in youth
	C10C.12 - Maturity onset diabetes in youth type 1
	C10D.00 - Diabetes mellitus autosomal dominant type 2
	C10D.11 - Maturity onset diabetes in youth type 2
	C10E.00 - Type 1 diabetes mellitus
	C10E100 - Type 1 diabetes mellitus with ophthalmic complications
	C10E200 - Type 1 diabetes mellitus with neurological complications
	C10E300 - Type 1 diabetes mellitus with multiple complications
	C10E412 - Unstable insulin dependent diabetes mellitus
	C10E500 - Type 1 diabetes mellitus with ulcer
	C10E700 - Type 1 diabetes mellitus with retinopathy
	C10E711 - Type I diabetes mellitus with retinopathy
	C10E800 - Type 1 diabetes mellitus - poor control
	C10E812 - Insulin dependent diabetes mellitus - poor control
	C10E900 - Type 1 diabetes mellitus maturity onset
	C10E912 - Insulin dependent diabetes maturity onset
	C10EA00 - Type 1 diabetes mellitus without complication
	C10EB00 - Type 1 diabetes mellitus with mononeuropathy
	C10EC00 - Type 1 diabetes mellitus with polyneuropathy
	C10EC11 - Type I diabetes mellitus with polyneuropathy
	C10EC12 - Insulin dependent diabetes mellitus with polyneuropathy
	C10EE00 - Type 1 diabetes mellitus with hypoglycaemic coma
	C10EE12 - Insulin dependent diabetes mellitus with hypoglycaemic coma
	C10EL00 - Type 1 diabetes mellitus with persistent microalbuminuria
	C10EL11 - Type I diabetes mellitus with persistent microalbuminuria
	C10EM00 - Type 1 diabetes mellitus with ketoacidosis
	C10EN11 - Type I diabetes mellitus with ketoacidotic coma
	C10EP00 - Type 1 diabetes mellitus with exudative maculopathy
	C10EQ00 - Type 1 diabetes mellitus with gastroparesis
	C10ER00 - Latent autoimmune diabetes mellitus in adult
	C10F111 - Type II diabetes mellitus with ophthalmic complications
	C10F211 - Type II diabetes mellitus with neurological complications
	C10F411 - Type II diabetes mellitus with ulcer
	C10F500 - Type 2 diabetes mellitus with gangrene
	C10F611 - Type II diabetes mellitus with retinopathy
	C10F700 - Type 2 diabetes mellitus - poor control
	C10F711 - Type II diabetes mellitus - poor control
	C10F900 - Type 2 diabetes mellitus without complication
	C10F911 - Type II diabetes mellitus without complication
	C10FA11 - Type II diabetes mellitus with mononeuropathy
	C10FC00 - Type 2 diabetes mellitus with nephropathy
	C10FD00 - Type 2 diabetes mellitus with hypoglycaemic coma
	C10FE11 - Type II diabetes mellitus with diabetic cataract
	C10FF00 - Type 2 diabetes mellitus with peripheral angiopathy
	C10FH00 - Type 2 diabetes mellitus with neuropathic arthropathy
	C10FJ00 - Insulin treated Type 2 diabetes mellitus
	C10FJ11 - Insulin treated Type II diabetes mellitus
	C10FM00 - Type 2 diabetes mellitus with persistent microalbuminuria
	C10FM11 - Type II diabetes mellitus with persistent microalbuminuria
	C10FN00 - Type 2 diabetes mellitus with ketoacidosis
	C10FS00 - Maternally inherited diabetes mellitus
	C10H.00 - Diabetes mellitus induced by non-steroid drugs
	C10J.00 - Insulin autoimmune syndrome
	C10K000 - Type A insulin resistance without complication
	C10yy00 - Other specified diabetes mellitus with other spec comps
	C10yz00 - Diabetes mellitus NOS with other specified manifestation
	C10z000 - Diabetes mellitus, juvenile type, + unspecified complication
	C10zy00 - Other specified diabetes mellitus with unspecified comps
	C10zz00 - Diabetes mellitus NOS with unspecified complication
	C100.00 - Diabetes mellitus with no mention of complication
	C100011 - Insulin dependent diabetes mellitus
	C100100 - Diabetes mellitus, adult onset, no mention of complication
	C100112 - Non-insulin dependent diabetes mellitus
	C100z00 - Diabetes mellitus NOS with no mention of complication
	C101z00 - Diabetes mellitus NOS with ketoacidosis
	C102.00 - Diabetes mellitus with hyperosmolar coma
	C102000 - Diabetes mellitus, juvenile type, with hyperosmolar coma
	C104.00 - Diabetes mellitus with renal manifestation
	C104.11 - Diabetic nephropathy
	C104000 - Diabetes mellitus, juvenile type, with renal manifestation
	C104100 - Diabetes mellitus, adult onset, with renal manifestation
	C104y00 - Other specified diabetes mellitus with renal complications
	C104z00 - Diabetes mellitus with nephropathy NOS
	C105.00 - Diabetes mellitus with ophthalmic manifestation
	C105z00 - Diabetes mellitus NOS with ophthalmic manifestation
	C106.00 - Diabetes mellitus with neurological manifestation
	C106.12 - Diabetes mellitus with neuropathy
	C106100 - Diabetes mellitus, adult onset, + neurological manifestation
	C106y00 - Other specified diabetes mellitus with neurological comps
	C107100 - Diabetes mellitus, adult, + peripheral circulatory disorder
	C107300 - IDDM with peripheral circulatory disorder
	C107400 - NIDDM with peripheral circulatory disorder
	C107z00 - Diabetes mellitus NOS with peripheral circulatory disorder
	C108.00 - Insulin dependent diabetes mellitus
	C108.12 - Type 1 diabetes mellitus
	C108000 - Insulin-dependent diabetes mellitus with renal complications
	C108012 - Type 1 diabetes mellitus with renal complications
	C108112 - Type 1 diabetes mellitus with ophthalmic complications
	C108200 - Insulin-dependent diabetes mellitus with neurological comps
	C108211 - Type I diabetes mellitus with neurological complications
	C108300 - Insulin dependent diabetes mellitus with multiple complicatn
	C108500 - Insulin dependent diabetes mellitus with ulcer
	C108512 - Type 1 diabetes mellitus with ulcer
	C108600 - Insulin dependent diabetes mellitus with gangrene
	C108700 - Insulin dependent diabetes mellitus with retinopathy
	C108711 - Type I diabetes mellitus with retinopathy
	C108800 - Insulin dependent diabetes mellitus - poor control
	C108811 - Type I diabetes mellitus - poor control
	C108900 - Insulin dependent diabetes maturity onset
	C108911 - Type I diabetes mellitus maturity onset
	C108B00 - Insulin dependent diabetes mellitus with mononeuropathy
	C108C00 - Insulin dependent diabetes mellitus with polyneuropathy
	C108D00 - Insulin dependent diabetes mellitus with nephropathy
	C108D11 - Type I diabetes mellitus with nephropathy
	C108F11 - Type I diabetes mellitus with diabetic cataract
	C108H00 - Insulin dependent diabetes mellitus with arthropathy
	C108H11 - Type I diabetes mellitus with arthropathy
	C108J00 - Insulin dependent diab mell with neuropathic arthropathy
	C108y00 - Other specified diabetes mellitus with multiple comps
	C108z00 - Unspecified diabetes mellitus with multiple complications
	C109.12 - Type 2 diabetes mellitus
	C109.13 - Type II diabetes mellitus
	C109000 - Non-insulin-dependent diabetes mellitus with renal comps
	C109100 - Non-insulin-dependent diabetes mellitus with ophthalm comps
	C109400 - Non-insulin dependent diabetes mellitus with ulcer
	C109512 - Type 2 diabetes mellitus with gangrene
	C109600 - Non-insulin-dependent diabetes mellitus with retinopathy
	C109611 - Type II diabetes mellitus with retinopathy
	C109612 - Type 2 diabetes mellitus with retinopathy
	C109711 - Type II diabetes mellitus - poor control
	C109712 - Type 2 diabetes mellitus - poor control
	C109800 - Reaven's syndrome
	C109B00 - Non-insulin dependent diabetes mellitus with polyneuropathy
	C109B11 - Type II diabetes mellitus with polyneuropathy
	C109C11 - Type II diabetes mellitus with nephropathy
	C109D11 - Type II diabetes mellitus with hypoglycaemic coma
	C109D12 - Type 2 diabetes mellitus with hypoglycaemic coma
	C109E00 - Non-insulin depend diabetes mellitus with diabetic cataract
	C109E11 - Type II diabetes mellitus with diabetic cataract
	C109E12 - Type 2 diabetes mellitus with diabetic cataract
	C109F00 - Non-insulin-dependent d m with peripheral angiopath
	C109F11 - Type II diabetes mellitus with peripheral angiopathy
	C109F12 - Type 2 diabetes mellitus with peripheral angiopathy
	C109G12 - Type 2 diabetes mellitus with arthropathy
	C109H11 - Type II diabetes mellitus with neuropathic arthropathy
	C109J00 - Insulin treated Type 2 diabetes mellitus
	C10A000 - Malnutrition-related diabetes mellitus with coma
	C10A100 - Malnutrition-related diabetes mellitus with ketoacidosis
	C10A500 - Malnutritn-relat diabetes melitus wth periph circul complctn
	C10E.11 - Type I diabetes mellitus
	C10E.12 - Insulin dependent diabetes mellitus
	C10E000 - Type 1 diabetes mellitus with renal complications
	C10E012 - Insulin-dependent diabetes mellitus with renal complications
	C10E111 - Type I diabetes mellitus with ophthalmic complications
	C10E112 - Insulin-dependent diabetes mellitus with ophthalmic comps
	C10E212 - Insulin-dependent diabetes mellitus with neurological comps
	C10E311 - Type I diabetes mellitus with multiple complications
	C10E312 - Insulin dependent diabetes mellitus with multiple complicat
	C10E400 - Unstable type 1 diabetes mellitus
	C10E411 - Unstable type I diabetes mellitus
	C10E511 - Type I diabetes mellitus with ulcer
	C10E512 - Insulin dependent diabetes mellitus with ulcer
	C10E600 - Type 1 diabetes mellitus with gangrene
	C10E611 - Type I diabetes mellitus with gangrene
	C10E712 - Insulin dependent diabetes mellitus with retinopathy
	C10E911 - Type I diabetes mellitus maturity onset
	C10EA11 - Type I diabetes mellitus without complication
	C10EA12 - Insulin-dependent diabetes without complication
	C10ED00 - Type 1 diabetes mellitus with nephropathy
	C10ED12 - Insulin dependent diabetes mellitus with nephropathy
	C10EF00 - Type 1 diabetes mellitus with diabetic cataract
	C10EF12 - Insulin dependent diabetes mellitus with diabetic cataract
	C10EG00 - Type 1 diabetes mellitus with peripheral angiopathy
	C10EH00 - Type 1 diabetes mellitus with arthropathy
	C10EJ00 - Type 1 diabetes mellitus with neuropathic arthropathy
	C10EK00 - Type 1 diabetes mellitus with persistent proteinuria
	C10EM11 - Type I diabetes mellitus with ketoacidosis
	C10EN00 - Type 1 diabetes mellitus with ketoacidotic coma
	C10EP11 - Type I diabetes mellitus with exudative maculopathy
	C10F.00 - Type 2 diabetes mellitus
	C10F.11 - Type II diabetes mellitus
	C10F000 - Type 2 diabetes mellitus with renal complications
	C10F011 - Type II diabetes mellitus with renal complications
	C10F100 - Type 2 diabetes mellitus with ophthalmic complications
	C10F200 - Type 2 diabetes mellitus with neurological complications
	C10F300 - Type 2 diabetes mellitus with multiple complications
	C10F311 - Type II diabetes mellitus with multiple complications
	C10F400 - Type 2 diabetes mellitus with ulcer
	C10F511 - Type II diabetes mellitus with gangrene
	C10F600 - Type 2 diabetes mellitus with retinopathy
	C10F800 - Reaven's syndrome
	C10F811 - Metabolic syndrome X
	C10FA00 - Type 2 diabetes mellitus with mononeuropathy
	C10FB00 - Type 2 diabetes mellitus with polyneuropathy
	C10FB11 - Type II diabetes mellitus with polyneuropathy
	C10FC11 - Type II diabetes mellitus with nephropathy
	C10FD11 - Type II diabetes mellitus with hypoglycaemic coma
	C10FE00 - Type 2 diabetes mellitus with diabetic cataract
	C10FG00 - Type 2 diabetes mellitus with arthropathy
	C10FG11 - Type II diabetes mellitus with arthropathy
	C10FK00 - Hyperosmolar non-ketotic state in type 2 diabetes mellitus
	C10FL00 - Type 2 diabetes mellitus with persistent proteinuria
	C10FL11 - Type II diabetes mellitus with persistent proteinuria
	C10FP00 - Type 2 diabetes mellitus with ketoacidotic coma
	C10FQ00 - Type 2 diabetes mellitus with exudative maculopathy
	C10FR00 - Type 2 diabetes mellitus with gastroparesis
	C10G.00 - Secondary pancreatic diabetes mellitus
	C10G000 - Secondary pancreatic diabetes mellitus without complication
	C10H000 - DM induced by non-steroid drugs without complication
	C10K.00 - Type A insulin resistance
	C10M.00 - Lipoatrophic diabetes mellitus
	C10N.00 - Secondary diabetes mellitus
	C10N000 - Secondary diabetes mellitus without complication
	C10N100 - Cystic fibrosis related diabetes mellitus
	C10y.00 - Diabetes mellitus with other specified manifestation
	C10y100 - Diabetes mellitus, adult, + other specified manifestation
	C10z.00 - Diabetes mellitus with unspecified complication
	C10z100 - Diabetes mellitus, adult onset, + unspecified complication
Hypertension
This event measure was defined as occurring when any of the following criteria were met:
	The occurrence of Clinical with the following attributes:
	READ Code is any of: { "2126100", "G2…00", "G20..00", "G201.00", "G20z.00", "G20z.11", "G24..00", "G240.00", "G240z00", "G241000", "G244.00", "G24z.00", "G24z000", "G24z100", "G24zz00", "G2y..00", "G20..11", "G200.00", "G202.00", "G203.00", "G240000", "G241.00", "G241z00", "G2z..00" }
	2126100 - Hypertension resolved
	G2…00 - Hypertensive disease
	G20..00 - Essential hypertension
	G201.00 - Benign essential hypertension
	G20z.00 - Essential hypertension NOS
	G20z.11 - Hypertension NOS
	G24..00 - Secondary hypertension
	G240.00 - Secondary malignant hypertension
	G240z00 - Secondary malignant hypertension NOS
	G241000 - Secondary benign renovascular hypertension
	G244.00 - Hypertension secondary to endocrine disorders
	G24z.00 - Secondary hypertension NOS
	G24z000 - Secondary renovascular hypertension NOS
	G24z100 - Hypertension secondary to drug
	G24zz00 - Secondary hypertension NOS
	G2y..00 - Other specified hypertensive disease
	G20..11 - High blood pressure
	G200.00 - Malignant essential hypertension
	G202.00 - Systolic hypertension
	G203.00 - Diastolic hypertension
	G240000 - Secondary malignant renovascular hypertension
	G241.00 - Secondary benign hypertension
	G241z00 - Secondary benign hypertension NOS
	G2z..00 - Hypertensive disease NOS
IHD
This event measure was defined as occurring when any of the following criteria were met:
	The occurrence of Clinical with the following attributes:
	READ Code is any of: { "G3…00", "G3…11", "G3…12", "G30..00", "G30..11", "G30..12", "G30..14", "G30..16", "G301.00", "G301000", "G304.00", "G305.00", "G307000", "G307100", "G308.00", "G30X000", "G30y.00", "G31..00", "G310.00", "G311.14", "G311011", "G311200", "G311300", "G311400", "G311500", "G32..11", "G32..12", "G33..00", "G330000", "G331.00", "G331.11", "G33z.00", "G33z000", "G33z300", "G33z400…
	G3…00 - Ischaemic heart disease
	G3…11 - Arteriosclerotic heart disease
	G3…12 - Atherosclerotic heart disease
	G30..00 - Acute myocardial infarction
	G30..11 - Attack - heart
	G30..12 - Coronary thrombosis
	G30..14 - Heart attack
	G30..16 - Thrombosis - coronary
	G301.00 - Other specified anterior myocardial infarction
	G301000 - Acute anteroapical infarction
	G304.00 - Posterior myocardial infarction NOS
	G305.00 - Lateral myocardial infarction NOS
	G307000 - Acute non-Q wave infarction
	G307100 - Acute non-ST segment elevation myocardial infarction
	G308.00 - Inferior myocardial infarction NOS
	G30X000 - Acute ST segment elevation myocardial infarction
	G30y.00 - Other acute myocardial infarction
	G31..00 - Other acute and subacute ischaemic heart disease
	G310.00 - Postmyocardial infarction syndrome
	G311.14 - Angina at rest
	G311011 - MI - myocardial infarction aborted
	G311200 - Angina at rest
	G311300 - Refractory angina
	G311400 - Worsening angina
	G311500 - Acute coronary syndrome
	G32..11 - Healed myocardial infarction
	G32..12 - Personal history of myocardial infarction
	G33..00 - Angina pectoris
	G330000 - Nocturnal angina
	G331.00 - Prinzmetal's angina
	G331.11 - Variant angina pectoris
	G33z.00 - Angina pectoris NOS
	G33z000 - Status anginosus
	G33z300 - Angina on effort
	G33z400 - Ischaemic chest pain
	G33z500 - Post infarct angina
	G340.11 - Triple vessel disease of the heart
	G340000 - Single coronary vessel disease
	G342.00 - Atherosclerotic cardiovascular disease
	G34y.00 - Other specified chronic ischaemic heart disease
	G34y000 - Chronic coronary insufficiency
	G34y100 - Chronic myocardial ischaemia
	G34yz00 - Other specified chronic ischaemic heart disease NOS
	G35..00 - Subsequent myocardial infarction
	G351.00 - Subsequent myocardial infarction of inferior wall
	G35X.00 - Subsequent myocardial infarction of unspecified site
	G360.00 - Haemopericardium/current comp folow acut myocard infarct
	G361.00 - Atrial septal defect/curr comp folow acut myocardal infarct
	G362.00 - Ventric septal defect/curr comp fol acut myocardal infarctn
	G363.00 - Ruptur cardiac wall w'out haemopericard/cur comp fol ac MI
	G364.00 - Ruptur chordae tendinae/curr comp fol acute myocard infarct
	G365.00 - Rupture papillary muscle/curr comp fol acute myocard infarct
	G366.00 - Thrombosis atrium,auric append&vent/curr comp foll acute MI
	G38..00 - Postoperative myocardial infarction
	G3y..00 - Other specified ischaemic heart disease
	G3…13 - IHD - Ischaemic heart disease
	G30..13 - Cardiac rupture following myocardial infarction (MI)
	G30..15 - MI - acute myocardial infarction
	G30..17 - Silent myocardial infarction
	G300.00 - Acute anterolateral infarction
	G301100 - Acute anteroseptal infarction
	G301z00 - Anterior myocardial infarction NOS
	G302.00 - Acute inferolateral infarction
	G303.00 - Acute inferoposterior infarction
	G306.00 - True posterior myocardial infarction
	G307.00 - Acute subendocardial infarction
	G309.00 - Acute Q-wave infarct
	G30A.00 - Mural thrombosis
	G30B.00 - Acute posterolateral myocardial infarction
	G30X.00 - Acute transmural myocardial infarction of unspecif site
	G30y000 - Acute atrial infarction
	G30y100 - Acute papillary muscle infarction
	G30y200 - Acute septal infarction
	G30yz00 - Other acute myocardial infarction NOS
	G30z.00 - Acute myocardial infarction NOS
	G310.11 - Dressler's syndrome
	G311.00 - Preinfarction syndrome
	G311.11 - Crescendo angina
	G311.12 - Impending infarction
	G311.13 - Unstable angina
	G311000 - Myocardial infarction aborted
	G311100 - Unstable angina
	G311z00 - Preinfarction syndrome NOS
	G312.00 - Coronary thrombosis not resulting in myocardial infarction
	G31y.00 - Other acute and subacute ischaemic heart disease
	G31y000 - Acute coronary insufficiency
	G31y100 - Microinfarction of heart
	G31y200 - Subendocardial ischaemia
	G31y300 - Transient myocardial ischaemia
	G31yz00 - Other acute and subacute ischaemic heart disease NOS
	G32..00 - Old myocardial infarction
	G330.00 - Angina decubitus
	G330z00 - Angina decubitus NOS
	G332.00 - Coronary artery spasm
	G33z100 - Stenocardia
	G33z200 - Syncope anginosa
	G33z600 - New onset angina
	G33z700 - Stable angina
	G33zz00 - Angina pectoris NOS
	G34..00 - Other chronic ischaemic heart disease
	G340.00 - Coronary atherosclerosis
	G340.12 - Coronary artery disease
	G340100 - Double coronary vessel disease
	G343.00 - Ischaemic cardiomyopathy
	G344.00 - Silent myocardial ischaemia
	G34z.00 - Other chronic ischaemic heart disease NOS
	G34z000 - Asymptomatic coronary heart disease
	G350.00 - Subsequent myocardial infarction of anterior wall
	G353.00 - Subsequent myocardial infarction of other sites
	G36..00 - Certain current complication follow acute myocardial infarct
	G380.00 - Postoperative transmural myocardial infarction anterior wall
	G381.00 - Postoperative transmural myocardial infarction inferior wall
	G384.00 - Postoperative subendocardial myocardial infarction
	G38z.00 - Postoperative myocardial infarction, unspecified
	G3z..00 - Ischaemic heart disease NOS
MI
This event measure was defined as occurring when any of the following criteria were met:
	The occurrence of Clinical with the following attributes:
	READ Code is any of: { "323..00", "G30..00", "G30..12", "G30..16", "G301.00", "G301000", "G304.00", "G305.00", "G307000", "G307100", "G308.00", "G30X000", "G30y.00", "G311011", "G311500", "G35..00", "G351.00", "G35X.00", "G360.00", "G362.00", "G363.00", "G364.00", "G365.00", "G38..00", "G574011", "G575.00", "G575.11", "G575.12", "G575000", "G575100", "Gyu3400", "323Z.00", "G30..13", "G30..15", "G…
	323..00 - ECG: myocardial infarction
	G30..00 - Acute myocardial infarction
	G30..12 - Coronary thrombosis
	G30..16 - Thrombosis - coronary
	G301.00 - Other specified anterior myocardial infarction
	G301000 - Acute anteroapical infarction
	G304.00 - Posterior myocardial infarction NOS
	G305.00 - Lateral myocardial infarction NOS
	G307000 - Acute non-Q wave infarction
	G307100 - Acute non-ST segment elevation myocardial infarction
	G308.00 - Inferior myocardial infarction NOS
	G30X000 - Acute ST segment elevation myocardial infarction
	G30y.00 - Other acute myocardial infarction
	G311011 - MI - myocardial infarction aborted
	G311500 - Acute coronary syndrome
	G35..00 - Subsequent myocardial infarction
	G351.00 - Subsequent myocardial infarction of inferior wall
	G35X.00 - Subsequent myocardial infarction of unspecified site
	G360.00 - Haemopericardium/current comp folow acut myocard infarct
	G362.00 - Ventric septal defect/curr comp fol acut myocardal infarctn
	G363.00 - Ruptur cardiac wall w'out haemopericard/cur comp fol ac MI
	G364.00 - Ruptur chordae tendinae/curr comp fol acute myocard infarct
	G365.00 - Rupture papillary muscle/curr comp fol acute myocard infarct
	G38..00 - Postoperative myocardial infarction
	G574011 - Cardiac arrest-ventricular fibrillation
	G575.00 - Cardiac arrest
	G575.11 - Cardio-respiratory arrest
	G575.12 - Asystole
	G575000 - Cardiac arrest with successful resuscitation
	G575100 - Sudden cardiac death, so described
	Gyu3400 - [X]Acute transmural myocardial infarction of unspecif site
	323Z.00 - ECG: myocardial infarct NOS
	G30..13 - Cardiac rupture following myocardial infarction (MI)
	G30..15 - MI - acute myocardial infarction
	G30..17 - Silent myocardial infarction
	G300.00 - Acute anterolateral infarction
	G301100 - Acute anteroseptal infarction
	G301z00 - Anterior myocardial infarction NOS
	G302.00 - Acute inferolateral infarction
	G303.00 - Acute inferoposterior infarction
	G306.00 - True posterior myocardial infarction
	G307.00 - Acute subendocardial infarction
	G309.00 - Acute Q-wave infarct
	G30B.00 - Acute posterolateral myocardial infarction
	G30X.00 - Acute transmural myocardial infarction of unspecif site
	G30y100 - Acute papillary muscle infarction
	G30y200 - Acute septal infarction
	G30yz00 - Other acute myocardial infarction NOS
	G30z.00 - Acute myocardial infarction NOS
	G311000 - Myocardial infarction aborted
	G350.00 - Subsequent myocardial infarction of anterior wall
	G353.00 - Subsequent myocardial infarction of other sites
	G380.00 - Postoperative transmural myocardial infarction anterior wall
	G381.00 - Postoperative transmural myocardial infarction inferior wall
	G384.00 - Postoperative subendocardial myocardial infarction
	G38z.00 - Postoperative myocardial infarction, unspecified
	G575z00 - Cardiac arrest, unspecified
	Gyu3600 - [X]Subsequent myocardial infarction of unspecified site
NRT
Taken from appendix 7, Read version 2 codes for smoking
This event measure was defined as occurring when any of the following criteria were met:
	The occurrence of Clinical with the following attributes:
	READ Code is any of: { "745H000", "745H100", "745H200", "745H300", "8B3Y.00", "8B3f.00", "8B2B.00", "8B2B000", "8BP3.00" }
	745H000 - Nicotine replacement therapy using nicotine patches
	745H100 - Nicotine replacement therapy using nicotine gum
	745H200 - Nicotine replacement therapy using nicotine inhalator
	745H300 - Nicotine replacement therapy using nicotine lozenges
	8B3Y.00 - Over the counter nicotine replacement therapy
	8B3f.00 - Nicotine replacement therapy provided free
	8B2B.00 - Nicotine replacement therapy
	8B2B000 - Issue of nicotine replacement therapy voucher
	8BP3.00 - Nicotine replacement therapy provided by community pharmacis
	The occurrence of Therapy with the following attributes:
	BNF Chapter is any of: { "DRUGS USED IN SUBSTANCE DEPENDENCE - NICOTINE DEPENDENCE" }
	DRUGS USED IN SUBSTANCE DEPENDENCE - NICOTINE DEPENDENCE
Other pharmacological smoking interventions
Bupropion and varenicline_x000D_ Combined with 745H400 - smoking cessation drug therapy
This event measure was defined as occurring when any of the following criteria were met:
	The occurrence of Therapy with the following attributes:
	Generic is any of: { "BUPROPION HYDROCHLORIDE", "VARENICLINE TARTRATE" }
	BUPROPION HYDROCHLORIDE
	VARENICLINE TARTRATE
	The occurrence of Clinical with the following attributes:
	READ Code is any of: { "745H400" }
	745H400 - Smoking cessation drug therapy
Smoking cessation advice
This event measure was defined as occurring when any of the following criteria were met:
	The occurrence of Clinical with the following attributes:
	READ Code is any of: { "8CAL.00", "8CAg.00", "9N2k.00", "8HTK.00", "8H7i.00", "9OO1.00", "13p5.00", "8CdB.00" }
	8CAL.00 - Smoking cessation advice
	8CAg.00 - Smoking cessation advice provided by community pharmacist
	9N2k.00 - Seen by smoking cessation advisor
	8HTK.00 - Referral to stop-smoking clinic
	8H7i.00 - Referral to smoking cessation advisor
	9OO1.00 - Attends stop smoking monitor.
	13p5.00 - Smoking cessation programme start date
	8CdB.00 - Stop smoking service opportunity signposted
BMI categories
This measure categorizes BMI interm into the following categories:
	Underwieght: Up to 18.5 (exclusive). This is the referent category.
	Normal: From 18.5 (inclusive) to 25.0 (exclusive).
	Overweight: From 25.0 (inclusive) to 30.0 (exclusive).
	Obese: From 30.0 (inclusive) to (any).
AIDS
This event measure was defined as occurring when any of the following criteria were met:
	The occurrence of Clinical with the following attributes:
	READ Code is any of: { "799MD", "A788.00", "A788100", "A788200", "A788300", "A788400", "A788500", "A788600", "A788U00", "A788W00", "A788X00", "A788y00", "A788z00", "A789.00", "A789000", "A789100", "A789200", "A789300", "A789400", "A789500", "A789600", "A789800", "A789900", "A789A00", "A789X00", "AyuC.00", "AyuC100", "AyuC300", "AyuC400", "AyuC600", "AyuCB00", "AyuCC00", "AyuCD00", "L7990A" }
	799MD
	A788.00 - Acquired immune deficiency syndrome
	A788100 - Asymptomatic human immunodeficiency virus infection
	A788200 - HIV infection with persistent generalised lymphadenopathy
	A788300 - Human immunodeficiency virus with constitutional disease
	A788400 - Human immunodeficiency virus with neurological disease
	A788500 - Human immunodeficiency virus with secondary infection
	A788600 - Human immunodeficiency virus with secondary cancers
	A788U00 - HIV disease result/haematological+immunologic abnorms,NEC
	A788W00 - HIV disease resulting in unspecified malignant neoplasm
	A788X00 - HIV disease resulting/unspcf infectious+parasitic disease
	A788y00 - Human immunodeficiency virus with other clinical findings
	A788z00 - Acquired human immunodeficiency virus infection syndrome NOS
	A789.00 - Human immunodef virus resulting in other disease
	A789000 - HIV disease resulting in mycobacterial infection
	A789100 - HIV disease resulting in cytomegaloviral disease
	A789200 - HIV disease resulting in candidiasis
	A789300 - HIV disease resulting in Pneumocystis carinii pneumonia
	A789400 - HIV disease resulting in multiple infections
	A789500 - HIV disease resulting in Kaposi's sarcoma
	A789600 - HIV disease resulting in Burkitt's lymphoma
	A789800 - HIV disease resulting in multiple malignant neoplasms
	A789900 - HIV disease resulting in lymphoid interstitial pneumonitis
	A789A00 - HIV disease resulting in wasting syndrome
	A789X00 - HIV dis reslt/oth mal neopl/lymph,h'matopoetc+reltd tissu
	AyuC.00 - [X]Human immunodeficiency virus disease
	AyuC100 - [X]HIV disease resulting in other viral infections
	AyuC300 - [X]HIV disease resulting in multiple infections
	AyuC400 - [X]HIV disease resulting/other infectious+parasitic diseases
	AyuC600 - [X]HIV disease resulting in other non-Hodgkin's lymphoma
	AyuCB00 - [X]HIV disease result/haematological+immunologic abnorms,NEC
	AyuCC00 - [X]HIV disease resulting in other specified conditions
	AyuCD00 - [X]Unspecified human immunodeficiency virus [HIV] disease
	L7990A
COMPONENT, Charlson Deyo, Occurrence of diabetes, interim
This measure computes a score by summing over the following components:
	If the event Diabetes with complications
	Occurs within all available time in the past including the day on which the measure is evaluated days, set the score to 2.0
	Otherwise, set the score to 0.0
	If the event Diabetes
	Occurs within all available time in the past including the day on which the measure is evaluated days, set the score to 1.0
	Otherwise, set the score to 0.0
COMPONENT, Charlson Deyo, Occurrence of diabetes, truncated to avoid double count
This measure takes the value of COMPONENT, Charlson Deyo, Occurrence of diabetes, interim , and applies the following recoding rules:
	If the value is greater than 2.0, recode the value to 2.0
COMPONENT, Charlson Deyo, Occurrence of liver disease, interim
This measure computes a score by summing over the following components:
	If the event Mild liver disease
	Occurs within all available time in the past including the day on which the measure is evaluated days, set the score to 1.0
	Otherwise, set the score to 0.0
	If the event Moderate to severe liver disease
	Occurs within all available time in the past including the day on which the measure is evaluated days, set the score to 3.0
	Otherwise, set the score to 0.0
Cerebrovascular disease
This event measure was defined as occurring when any of the following criteria were met:
	The occurrence of Clinical with the following attributes:
	READ Code is any of: { "662M.00", "7004300", "F11x200", "G60..00", "G600.00", "G601.00", "G602.00", "G603.00", "G604.00", "G605.00", "G606.00", "G60X.00", "G60z.00", "G61..00", "G61..11", "G61..12", "G613.00", "G617.00", "G618.00", "G61X.00", "G61X000", "G61X100", "G61z.00", "G623.00", "G62z.00", "G63..00", "G63..12", "G633.00", "G63y.00", "G63z.00", "G64..13", "G641000", "G65..00", "G65y.00", "G…
	662M.00 - Stroke monitoring
	7004300 - Evacuation of intracerebral haematoma NEC
	F11x200 - Cerebral degeneration due to cerebrovascular disease
	G60..00 - Subarachnoid haemorrhage
	G600.00 - Ruptured berry aneurysm
	G601.00 - Subarachnoid haemorrhage from carotid siphon and bifurcation
	G602.00 - Subarachnoid haemorrhage from middle cerebral artery
	G603.00 - Subarachnoid haemorrhage from anterior communicating artery
	G604.00 - Subarachnoid haemorrhage from posterior communicating artery
	G605.00 - Subarachnoid haemorrhage from basilar artery
	G606.00 - Subarachnoid haemorrhage from vertebral artery
	G60X.00 - Subarachnoid haemorrh from intracranial artery, unspecif
	G60z.00 - Subarachnoid haemorrhage NOS
	G61..00 - Intracerebral haemorrhage
	G61..11 - CVA - cerebrovascular accid due to intracerebral haemorrhage
	G61..12 - Stroke due to intracerebral haemorrhage
	G613.00 - Cerebellar haemorrhage
	G617.00 - Intracerebral haemorrhage, intraventricular
	G618.00 - Intracerebral haemorrhage, multiple localized
	G61X.00 - Intracerebral haemorrhage in hemisphere, unspecified
	G61X000 - Left sided intracerebral haemorrhage, unspecified
	G61X100 - Right sided intracerebral haemorrhage, unspecified
	G61z.00 - Intracerebral haemorrhage NOS
	G623.00 - Subdural haemorrhage NOS
	G62z.00 - Intracranial haemorrhage NOS
	G63..00 - Precerebral arterial occlusion
	G63..12 - Stenosis of precerebral arteries
	G633.00 - Multiple and bilateral precerebral arterial occlusion
	G63y.00 - Other precerebral artery occlusion
	G63z.00 - Precerebral artery occlusion NOS
	G64..13 - Stroke due to cerebral arterial occlusion
	G641000 - Cerebral infarction due to embolism of cerebral arteries
	G65..00 - Transient cerebral ischaemia
	G65y.00 - Other transient cerebral ischaemia
	G65z.00 - Transient cerebral ischaemia NOS
	G65zz00 - Transient cerebral ischaemia NOS
	G66..00 - Stroke and cerebrovascular accident unspecified
	G66..11 - CVA unspecified
	G66..12 - Stroke unspecified
	G66..13 - CVA - Cerebrovascular accident unspecified
	G660.00 - Middle cerebral artery syndrome
	G661.00 - Anterior cerebral artery syndrome
	G662.00 - Posterior cerebral artery syndrome
	G663.00 - Brain stem stroke syndrome
	G664.00 - Cerebellar stroke syndrome
	G665.00 - Pure motor lacunar syndrome
	G666.00 - Pure sensory lacunar syndrome
	G667.00 - Left sided CVA
	G668.00 - Right sided CVA
	G669.00 - Cerebral palsy, not congenital or infantile, acute
	G67..00 - Other cerebrovascular disease
	G671.00 - Generalised ischaemic cerebrovascular disease NOS
	G671z00 - Generalised ischaemic cerebrovascular disease NOS
	G677400 - Occlusion+stenosis of multiple and bilat cerebral arteries
	G67y.00 - Other cerebrovascular disease OS
	G67z.00 - Other cerebrovascular disease NOS
	G68..00 - Late effects of cerebrovascular disease
	G680.00 - Sequelae of subarachnoid haemorrhage
	G681.00 - Sequelae of intracerebral haemorrhage
	G68W.00 - Sequelae/other + unspecified cerebrovascular diseases
	G6y..00 - Other specified cerebrovascular disease
	G6z..00 - Cerebrovascular disease NOS
	Gyu6.00 - [X]Cerebrovascular diseases
	Gyu6000 - [X]Subarachnoid haemorrhage from other intracranial arteries
	Gyu6100 - [X]Other subarachnoid haemorrhage
	Gyu6200 - [X]Other intracerebral haemorrhage
	Gyu6500 - [X]Occlusion and stenosis of other precerebral arteries
	Gyu6600 - [X]Occlusion and stenosis of other cerebral arteries
	Gyu6700 - [X]Other specified cerebrovascular diseases
	Gyu6F00 - [X]Intracerebral haemorrhage in hemisphere, unspecified
	S62..12 - Subarachnoid haemorrhage following injury
	S620.00 - Closed traumatic subarachnoid haemorrhage
	S621.00 - Open traumatic subarachnoid haemorrhage
	S627.00 - Traumatic subarachnoid haemorrhage
	S628.00 - Traumatic subdural haemorrhage
	G6…00 - Cerebrovascular disease
Chronic pulmonary disease
This event measure was defined as occurring when any of the following criteria were met:
	The occurrence of Clinical with the following attributes:
	READ Code is any of: { "14B4.00", "173A.00", "173c.00", "1O2..00", "663e.00", "663f.00", "663h.00", "663N.00", "663N000", "663N100", "663p.00", "663P.00", "663q.00", "663r.00", "663s.00", "663t.00", "663u.00", "663v.00", "663V000", "663V100", "663V200", "663V300", "663w.00", "663W.00", "66YC.00", "66YP.00", "8H2P.00", "9OJ1.00", "9OJA.11", "H30..00", "H30..11", "H300.00", "H30z.00", "H31..00", "H…
	14B4.00 - H/O: asthma
	173A.00 - Exercise induced asthma
	173c.00 - Occupational asthma
	1O2..00 - Asthma confirmed
	663e.00 - Asthma restricts exercise
	663f.00 - Asthma never restricts exercise
	663h.00 - Asthma - currently dormant
	663N.00 - Asthma disturbing sleep
	663N000 - Asthma causing night waking
	663N100 - Asthma disturbs sleep weekly
	663p.00 - Asthma treatment compliance unsatisfactory
	663P.00 - Asthma limiting activities
	663q.00 - Asthma daytime symptoms
	663r.00 - Asthma causes night symptoms 1 to 2 times per month
	663s.00 - Asthma never causes daytime symptoms
	663t.00 - Asthma causes daytime symptoms 1 to 2 times per month
	663u.00 - Asthma causes daytime symptoms 1 to 2 times per week
	663v.00 - Asthma causes daytime symptoms most days
	663V000 - Occasional asthma
	663V100 - Mild asthma
	663V200 - Moderate asthma
	663V300 - Severe asthma
	663w.00 - Asthma limits walking up hills or stairs
	663W.00 - Asthma prophylactic medication used
	66YC.00 - Absent from work or school due to asthma
	66YP.00 - Asthma night-time symptoms
	8H2P.00 - Emergency admission, asthma
	9OJ1.00 - Attends asthma monitoring
	9OJA.11 - Asthma monitored
	H30..00 - Bronchitis unspecified
	H30..11 - Chest infection - unspecified bronchitis
	H300.00 - Tracheobronchitis NOS
	H30z.00 - Bronchitis NOS
	H31..00 - Chronic bronchitis
	H310.00 - Simple chronic bronchitis
	H310000 - Chronic catarrhal bronchitis
	H310100 - Smokers' cough
	H310z00 - Simple chronic bronchitis NOS
	H311.00 - Mucopurulent chronic bronchitis
	H311000 - Purulent chronic bronchitis
	H311100 - Fetid chronic bronchitis
	H311z00 - Mucopurulent chronic bronchitis NOS
	H312.00 - Obstructive chronic bronchitis
	H312000 - Chronic asthmatic bronchitis
	H312011 - Chronic wheezy bronchitis
	H312100 - Emphysematous bronchitis
	H312z00 - Obstructive chronic bronchitis NOS
	H313.00 - Mixed simple and mucopurulent chronic bronchitis
	H31y.00 - Other chronic bronchitis
	H31y100 - Chronic tracheobronchitis
	H31yz00 - Other chronic bronchitis NOS
	H31z.00 - Chronic bronchitis NOS
	H32..00 - Emphysema
	H320.00 - Chronic bullous emphysema
	H320000 - Segmental bullous emphysema
	H320200 - Giant bullous emphysema
	H320z00 - Chronic bullous emphysema NOS
	H321.00 - Panlobular emphysema
	H322.00 - Centrilobular emphysema
	H32y.00 - Other emphysema
	H32y000 - Acute vesicular emphysema
	H32y100 - Atrophic (senile) emphysema
	H32y200 - MacLeod's unilateral emphysema
	H32yz00 - Other emphysema NOS
	H32z.00 - Emphysema NOS
	H33..00 - Asthma
	H33..11 - Bronchial asthma
	H330.00 - Extrinsic (atopic) asthma
	H330.12 - Childhood asthma
	H330.13 - Hay fever with asthma
	H330.14 - Pollen asthma
	H330000 - Extrinsic asthma without status asthmaticus
	H330011 - Hay fever with asthma
	H330111 - Extrinsic asthma with asthma attack
	H330z00 - Extrinsic asthma NOS
	H331.00 - Intrinsic asthma
	H331.11 - Late onset asthma
	H331000 - Intrinsic asthma without status asthmaticus
	H331100 - Intrinsic asthma with status asthmaticus
	H331111 - Intrinsic asthma with asthma attack
	H331z00 - Intrinsic asthma NOS
	H332.00 - Mixed asthma
	H333.00 - Acute exacerbation of asthma
	H334.00 - Brittle asthma
	H33z.00 - Asthma unspecified
	H33z000 - Status asthmaticus NOS
	H33z011 - Severe asthma attack
	H33z111 - Asthma attack NOS
	H33z200 - Late-onset asthma
	H33zz11 - Exercise induced asthma
	H33zz12 - Allergic asthma NEC
	H33zz13 - Allergic bronchitis NEC
	H34..00 - Bronchiectasis
	H340.00 - Recurrent bronchiectasis
	H341.00 - Post-infective bronchiectasis
	H34z.00 - Bronchiectasis NOS
	H35..00 - Extrinsic allergic alveolitis
	H350.00 - Farmers' lung
	H351.00 - Bagassosis
	H352.00 - Bird-fancier's lung
	H352000 - Budgerigar-fanciers' lung
	H352100 - Pigeon-fanciers' lung
	H352z00 - Bird-fancier's lung NOS
	H353.00 - Suberosis ( cork-handlers' lung )
	H354.00 - Malt workers' lung
	H355.00 - Mushroom workers' lung
	H356.00 - Maple bark strippers' lung
	H35y.00 - Other allergic alveolitis
	H35y500 - Pituitary snuff-takers' disease
	H35y600 - Sequoiosis (red-cedar asthma)
	H35y700 - Wood asthma
	H35yz00 - Other allergic alveolitis NOS
	H35z.00 - Allergic alveolitis and pneumonitis NOS
	H35z100 - Hypersensitivity pneumonitis NOS
	H35zz00 - Allergic alveolitis and pneumonitis NOS
	H3z..11 - Chronic obstructive pulmonary disease NOS
	H40..00 - Coal workers' pneumoconiosis
	H41..00 - Asbestosis
	H410.00 - Pleural plaque disease due to asbestosis
	H41z.00 - Asbestosis NOS
	H42..00 - Silica and silicate pneumoconiosis
	H420.00 - Talc pneumoconiosis
	H423.00 - Massive silicotic fibrosis
	H42z.00 - Silica pneumoconiosis NOS
	H43..00 - Pneumoconiosis due to other inorganic dust
	H431.00 - Bauxite fibrosis of lung
	H432.00 - Berylliosis
	H434.00 - Siderosis
	H435.00 - Stannosis
	H43z.00 - Pneumoconiosis due to inorganic dust NOS
	H440.00 - Byssinosis
	H441.00 - Cannabinosis
	H45..00 - Pneumoconiosis NOS
	H460.00 - Bronchitis and pneumonitis due to chemical fumes
	H460z00 - Bronchitis and pneumonitis due to chemical fumes NOS
	H464000 - Chronic emphysema due to chemical fumes
	H464100 - Obliterative bronchiolitis due to chemical fumes
	H464200 - Chronic pulmonary fibrosis due to chemical fumes
	H47y000 - Detergent asthma
	H4y1000 - Chronic pulmonary fibrosis following radiation
	H4z..00 - Lung disease due to external agents NOS
	H57y.00 - Lung disease with diseases EC
	H57yz00 - Lung disease with diseases EC NOS
	H581.00 - Interstitial emphysema
	H582.00 - Compensatory emphysema
	Hyu3000 - [X]Other emphysema
	Hyu4000 - [X]Pneumoconiosis due to other dust containing silica
	Hyu4300 - [X]Hypersensitivity pneumonitis due to other organic dusts
	K3441B
	L4930LO
	L5161B
	SK07.00 - Subcutaneous emphysema
	The occurrence of Clinical with the following attributes:
	READ Code is any of: { "114 PF", "466 BC", "466 D", "490", "490 T", "491", "491 AC", "491 BT", "491 E", "491 R", "492", "493", "493 A", "493 AA", "493 AB", "493 AC", "493 AD", "493 AI", "493 AJ", "493 BD", "493 BG", "493 BI", "493 BR", "493 D", "493 EA", "493 EB", "493 EP", "493 GR", "493 GS", "493 HR", "493 HT", "493 JC", "493 KA", "493 KB", "493 NA", "5151", "5152", "5161F", "518", "5192BY", "5…
	114 PF
	466 BC
	466 D
	490
	490 T
	491
	491 AC
	491 BT
	491 E
	491 R
	492
	493
	493 A
	493 AA
	493 AB
	493 AC
	493 AD
	493 AI
	493 AJ
	493 BD
	493 BG
	493 BI
	493 BR
	493 D
	493 EA
	493 EB
	493 EP
	493 GR
	493 GS
	493 HR
	493 HT
	493 JC
	493 KA
	493 KB
	493 NA
	5151
	5152
	5161F
	518
	5192BY
	5199CL
	691 TM
	7832AB
Congestive heart disease
This event measure was defined as occurring when any of the following criteria were met:
	The occurrence of Clinical with the following attributes:
	READ Code is any of: { "14A6.00", "14AM.00", "1O1..00", "662W.00", "8B29.00", "8CL3.00", "8H2S.00", "G232.00", "G554000", "G58..00", "G58..11", "G580.00", "G580.11", "G580.12", "G580000", "G580100", "G580200", "G580300", "G581.00", "G581000", "G582.00", "G58z.00", "G58z.11", "G58z.12", "SP11111" }
	14A6.00 - H/O: heart failure
	14AM.00 - H/O: Heart failure in last year
	1O1..00 - Heart failure confirmed
	662W.00 - Heart failure annual review
	8B29.00 - Cardiac failure therapy
	8CL3.00 - Heart failure care plan discussed with patient
	8H2S.00 - Admit heart failure emergency
	G232.00 - Hypertensive heart&renal dis wth (congestive) heart failure
	G554000 - Congestive cardiomyopathy
	G58..00 - Heart failure
	G58..11 - Cardiac failure
	G580.00 - Congestive heart failure
	G580.11 - Congestive cardiac failure
	G580.12 - Right heart failure
	G580000 - Acute congestive heart failure
	G580100 - Chronic congestive heart failure
	G580200 - Decompensated cardiac failure
	G580300 - Compensated cardiac failure
	G581.00 - Left ventricular failure
	G581000 - Acute left ventricular failure
	G582.00 - Acute heart failure
	G58z.00 - Heart failure NOS
	G58z.11 - Weak heart
	G58z.12 - Cardiac failure NOS
	SP11111 - Heart failure as a complication of care
	The occurrence of Clinical with the following attributes:
	READ Code is any of: { "402 C", "425 CC", "4270", "4270C", "4270CC", "4270D", "4270R", "4271", "4271A", "4271B", "4271H", "7824AC", "7824BW", "7824FH", "7824FM" }
	402 C
	425 CC
	4270
	4270C
	4270CC
	4270D
	4270R
	4271
	4271A
	4271B
	4271H
	7824AC
	7824BW
	7824FH
	7824FM
Dementia
This event measure was defined as occurring when any of the following criteria were met:
	The occurrence of Clinical with the following attributes:
	READ Code is any of: { "E00..11", "E00..12", "E000.00", "E001.00", "E001000", "E001z00", "E004.00", "E004.11", "E004000", "E004100", "E004200", "E004300", "E004z00", "E041.00", "Eu00.00", "Eu00000", "Eu00011", "Eu00012", "Eu00100", "Eu00112", "Eu00113", "Eu00200", "Eu00z00", "Eu00z11", "Eu01.00", "Eu01.11", "Eu01000", "Eu01100", "Eu01111", "Eu01200", "Eu01300", "Eu01y00", "Eu01z00", "Eu02.00", "E…
	E00..11 - Senile dementia
	E00..12 - Senile/presenile dementia
	E000.00 - Uncomplicated senile dementia
	E001.00 - Presenile dementia
	E001000 - Uncomplicated presenile dementia
	E001z00 - Presenile dementia NOS
	E004.00 - Arteriosclerotic dementia
	E004.11 - Multi infarct dementia
	E004000 - Uncomplicated arteriosclerotic dementia
	E004100 - Arteriosclerotic dementia with delirium
	E004200 - Arteriosclerotic dementia with paranoia
	E004300 - Arteriosclerotic dementia with depression
	E004z00 - Arteriosclerotic dementia NOS
	E041.00 - Dementia in conditions EC
	Eu00.00 - [X]Dementia in Alzheimer's disease
	Eu00000 - [X]Dementia in Alzheimer's disease with early onset
	Eu00011 - [X]Presenile dementia,Alzheimer's type
	Eu00012 - [X]Primary degen dementia, Alzheimer's type, presenile onset
	Eu00100 - [X]Dementia in Alzheimer's disease with late onset
	Eu00112 - [X]Senile dementia,Alzheimer's type
	Eu00113 - [X]Primary degen dementia of Alzheimer's type, senile onset
	Eu00200 - [X]Dementia in Alzheimer's dis, atypical or mixed type
	Eu00z00 - [X]Dementia in Alzheimer's disease, unspecified
	Eu00z11 - [X]Alzheimer's dementia unspec
	Eu01.00 - [X]Vascular dementia
	Eu01.11 - [X]Arteriosclerotic dementia
	Eu01000 - [X]Vascular dementia of acute onset
	Eu01100 - [X]Multi-infarct dementia
	Eu01111 - [X]Predominantly cortical dementia
	Eu01200 - [X]Subcortical vascular dementia
	Eu01300 - [X]Mixed cortical and subcortical vascular dementia
	Eu01y00 - [X]Other vascular dementia
	Eu01z00 - [X]Vascular dementia, unspecified
	Eu02.00 - [X]Dementia in other diseases classified elsewhere
	Eu02500 - [X]Lewy body dementia
	Eu02y00 - [X]Dementia in other specified diseases classif elsewhere
	Eu02z00 - [X] Unspecified dementia
	Eu02z13 - [X] Primary degenerative dementia NOS
	Eu02z14 - [X] Senile dementia NOS
	Eu02z16 - [X] Senile dementia, depressed or paranoid type
Diabetes
This event measure was defined as occurring when any of the following criteria were met:
	The occurrence of Clinical with the following attributes:
	READ Code is any of: { "1434.00", "66A5.00", "66AI.00", "66AJ.00", "66AJ.11", "66AJz00", "66AK.00", "66AS.00", "66AV.00", "8A13.00", "8BL2.00", "8H2J.00", "C10..00", "C100.00", "C100000", "C100011", "C100100", "C100111", "C100112", "C100z00", "C101.00", "C101000", "C101100", "C101y00", "C101z00", "C102.00", "C102000", "C102100", "C102z00", "C103.00", "C103000", "C103y00", "C103z00", "C107.00", "C…
	1434.00 - H/O: diabetes mellitus
	66A5.00 - Diabetic on insulin
	66AI.00 - Diabetic - good control
	66AJ.00 - Diabetic - poor control
	66AJ.11 - Unstable diabetes
	66AJz00 - Diabetic - poor control NOS
	66AK.00 - Diabetic - cooperative patient
	66AS.00 - Diabetic annual review
	66AV.00 - Diabetic on insulin and oral treatment
	8A13.00 - Diabetic stabilisation
	8BL2.00 - Patient on maximal tolerated therapy for diabetes
	8H2J.00 - Admit diabetic emergency
	C10..00 - Diabetes mellitus
	C100.00 - Diabetes mellitus with no mention of complication
	C100000 - Diabetes mellitus, juvenile type, no mention of complication
	C100011 - Insulin dependent diabetes mellitus
	C100100 - Diabetes mellitus, adult onset, no mention of complication
	C100111 - Maturity onset diabetes
	C100112 - Non-insulin dependent diabetes mellitus
	C100z00 - Diabetes mellitus NOS with no mention of complication
	C101.00 - Diabetes mellitus with ketoacidosis
	C101000 - Diabetes mellitus, juvenile type, with ketoacidosis
	C101100 - Diabetes mellitus, adult onset, with ketoacidosis
	C101y00 - Other specified diabetes mellitus with ketoacidosis
	C101z00 - Diabetes mellitus NOS with ketoacidosis
	C102.00 - Diabetes mellitus with hyperosmolar coma
	C102000 - Diabetes mellitus, juvenile type, with hyperosmolar coma
	C102100 - Diabetes mellitus, adult onset, with hyperosmolar coma
	C102z00 - Diabetes mellitus NOS with hyperosmolar coma
	C103.00 - Diabetes mellitus with ketoacidotic coma
	C103000 - Diabetes mellitus, juvenile type, with ketoacidotic coma
	C103y00 - Other specified diabetes mellitus with coma
	C103z00 - Diabetes mellitus NOS with ketoacidotic coma
	C107.00 - Diabetes mellitus with peripheral circulatory disorder
	C107.11 - Diabetes mellitus with gangrene
	C107000 - Diabetes mellitus, juvenile +peripheral circulatory disorder
	C107100 - Diabetes mellitus, adult, + peripheral circulatory disorder
	C107200 - Diabetes mellitus, adult with gangrene
	C107300 - IDDM with peripheral circulatory disorder
	C107400 - NIDDM with peripheral circulatory disorder
	C107z00 - Diabetes mellitus NOS with peripheral circulatory disorder
	C108.00 - Insulin dependent diabetes mellitus
	C108.11 - IDDM-Insulin dependent diabetes mellitus
	C108.12 - Type 1 diabetes mellitus
	C108.13 - Type I diabetes mellitus
	C108400 - Unstable insulin dependent diabetes mellitus
	C108411 - Unstable type I diabetes mellitus
	C108500 - Insulin dependent diabetes mellitus with ulcer
	C108511 - Type I diabetes mellitus with ulcer
	C108600 - Insulin dependent diabetes mellitus with gangrene
	C108800 - Insulin dependent diabetes mellitus - poor control
	C108811 - Type I diabetes mellitus - poor control
	C108812 - Type 1 diabetes mellitus - poor control
	C108911 - Type I diabetes mellitus maturity onset
	C108E00 - Insulin dependent diabetes mellitus with hypoglycaemic coma
	C108E11 - Type I diabetes mellitus with hypoglycaemic coma
	C108E12 - Type 1 diabetes mellitus with hypoglycaemic coma
	C108G00 - Insulin dependent diab mell with peripheral angiopathy
	C109.00 - Non-insulin dependent diabetes mellitus
	C109.11 - NIDDM - Non-insulin dependent diabetes mellitus
	C109.12 - Type 2 diabetes mellitus
	C109.13 - Type II diabetes mellitus
	C109300 - Non-insulin-dependent diabetes mellitus with multiple comps
	C109400 - Non-insulin dependent diabetes mellitus with ulcer
	C109411 - Type II diabetes mellitus with ulcer
	C109412 - Type 2 diabetes mellitus with ulcer
	C109500 - Non-insulin dependent diabetes mellitus with gangrene
	C109511 - Type II diabetes mellitus with gangrene
	C109700 - Non-insulin dependent diabetes mellitus - poor control
	C109711 - Type II diabetes mellitus - poor control
	C109712 - Type 2 diabetes mellitus - poor control
	C109900 - Non-insulin-dependent diabetes mellitus without complication
	C109D00 - Non-insulin dependent diabetes mellitus with hypoglyca coma
	C109D11 - Type II diabetes mellitus with hypoglycaemic coma
	C109D12 - Type 2 diabetes mellitus with hypoglycaemic coma
	C109F11 - Type II diabetes mellitus with peripheral angiopathy
	C109F12 - Type 2 diabetes mellitus with peripheral angiopathy
	C109G00 - Non-insulin dependent diabetes mellitus with arthropathy
	C109G11 - Type II diabetes mellitus with arthropathy
	C109G12 - Type 2 diabetes mellitus with arthropathy
	C109J00 - Insulin treated Type 2 diabetes mellitus
	C109J11 - Insulin treated non-insulin dependent diabetes mellitus
	C109J12 - Insulin treated Type II diabetes mellitus
	C109K00 - Hyperosmolar non-ketotic state in type 2 diabetes mellitus
	C10A.00 - Malnutrition-related diabetes mellitus
	C10A000 - Malnutrition-related diabetes mellitus with coma
	C10A100 - Malnutrition-related diabetes mellitus with ketoacidosis
	C10B000 - Steroid induced diabetes mellitus without complication
	C10D.00 - Diabetes mellitus autosomal dominant type 2
	C10D.11 - Maturity onset diabetes in youth type 2
	C10E.00 - Type 1 diabetes mellitus
	C10E.11 - Type I diabetes mellitus
	C10E.12 - Insulin dependent diabetes mellitus
	C10E400 - Unstable type 1 diabetes mellitus
	C10E412 - Unstable insulin dependent diabetes mellitus
	C10E500 - Type 1 diabetes mellitus with ulcer
	C10E600 - Type 1 diabetes mellitus with gangrene
	C10E800 - Type 1 diabetes mellitus - poor control
	C10E812 - Insulin dependent diabetes mellitus - poor control
	C10E900 - Type 1 diabetes mellitus maturity onset
	C10EA00 - Type 1 diabetes mellitus without complication
	C10EE00 - Type 1 diabetes mellitus with hypoglycaemic coma
	C10EG00 - Type 1 diabetes mellitus with peripheral angiopathy
	C10EK00 - Type 1 diabetes mellitus with persistent proteinuria
	C10EL00 - Type 1 diabetes mellitus with persistent microalbuminuria
	C10EM00 - Type 1 diabetes mellitus with ketoacidosis
	C10EM11 - Type I diabetes mellitus with ketoacidosis
	C10EN00 - Type 1 diabetes mellitus with ketoacidotic coma
	C10EN11 - Type I diabetes mellitus with ketoacidotic coma
	C10F.00 - Type 2 diabetes mellitus
	C10F.11 - Type II diabetes mellitus
	C10F400 - Type 2 diabetes mellitus with ulcer
	C10F500 - Type 2 diabetes mellitus with gangrene
	C10F700 - Type 2 diabetes mellitus - poor control
	C10F711 - Type II diabetes mellitus - poor control
	C10F900 - Type 2 diabetes mellitus without complication
	C10FD00 - Type 2 diabetes mellitus with hypoglycaemic coma
	C10FF00 - Type 2 diabetes mellitus with peripheral angiopathy
	C10FG00 - Type 2 diabetes mellitus with arthropathy
	C10FJ00 - Insulin treated Type 2 diabetes mellitus
	C10FJ11 - Insulin treated Type II diabetes mellitus
	C10FL00 - Type 2 diabetes mellitus with persistent proteinuria
	C10FL11 - Type II diabetes mellitus with persistent proteinuria
	C10FM00 - Type 2 diabetes mellitus with persistent microalbuminuria
	C10FN00 - Type 2 diabetes mellitus with ketoacidosis
	C10FP00 - Type 2 diabetes mellitus with ketoacidotic coma
	C10G.00 - Secondary pancreatic diabetes mellitus
	C10H.00 - Diabetes mellitus induced by non-steroid drugs
	C10M.00 - Lipoatrophic diabetes mellitus
	C10N.00 - Secondary diabetes mellitus
	C10y.00 - Diabetes mellitus with other specified manifestation
	C10y100 - Diabetes mellitus, adult, + other specified manifestation
	C10yy00 - Other specified diabetes mellitus with other spec comps
	C10yz00 - Diabetes mellitus NOS with other specified manifestation
	C10z.00 - Diabetes mellitus with unspecified complication
	C10z100 - Diabetes mellitus, adult onset, + unspecified complication
	C10zy00 - Other specified diabetes mellitus with unspecified comps
	C10zz00 - Diabetes mellitus NOS with unspecified complication
	Cyu2.00 - [X]Diabetes mellitus
	Cyu2000 - [X]Other specified diabetes mellitus
	G73y000 - Diabetic peripheral angiopathy
	L180500 - Pre-existing diabetes mellitus, insulin-dependent
	L180600 - Pre-existing diabetes mellitus, non-insulin-dependent
	L180X00 - Pre-existing diabetes mellitus, unspecified
	The occurrence of Clinical with the following attributes:
	READ Code is any of: { "250 A", "250 AB", "250 AD", "250 AK", "250 AN", "250 AT", "250 CT", "250 DC", "250 DR", "250 E", "250 G", "250 GA", "250 H", "250 HC", "250 HP", "250 JA", "250 JK", "250 JL", "250 NH", "250 NT", "250 PR", "2500AH" }
	250 A
	250 AB
	250 AD
	250 AK
	250 AN
	250 AT
	250 CT
	250 DC
	250 DR
	250 E
	250 G
	250 GA
	250 H
	250 HC
	250 HP
	250 JA
	250 JK
	250 JL
	250 NH
	250 NT
	250 PR
	2500AH
Diabetes with complications
This event measure was defined as occurring when any of the following criteria were met:
	The occurrence of Clinical with the following attributes:
	READ Code is any of: { "2BBk.00", "2BBl.00", "2BBL.00", "2BBP.00", "2BBQ.00", "2BBR.00", "2BBS.00", "2BBV.00", "C104.11", "C104000", "C104y00", "C104z00", "C105.00", "C105000", "C105100", "C105y00", "C105z00", "C106.00", "C106.11", "C106.12", "C106.13", "C106100", "C106y00", "C106z00", "C108000", "C108011", "C108012", "C108100", "C108200", "C108211", "C108212", "C108700", "C108711", "C108712", "C…
	2BBk.00 - O/E - right eye stable treated prolif diabetic retinopathy
	2BBl.00 - O/E - left eye stable treated prolif diabetic retinopathy
	2BBL.00 - O/E - diabetic maculopathy present both eyes
	2BBP.00 - O/E - right eye background diabetic retinopathy
	2BBQ.00 - O/E - left eye background diabetic retinopathy
	2BBR.00 - O/E - right eye preproliferative diabetic retinopathy
	2BBS.00 - O/E - left eye preproliferative diabetic retinopathy
	2BBV.00 - O/E - left eye proliferative diabetic retinopathy
	C104.11 - Diabetic nephropathy
	C104000 - Diabetes mellitus, juvenile type, with renal manifestation
	C104y00 - Other specified diabetes mellitus with renal complications
	C104z00 - Diabetes mellitus with nephropathy NOS
	C105.00 - Diabetes mellitus with ophthalmic manifestation
	C105000 - Diabetes mellitus, juvenile type, + ophthalmic manifestation
	C105100 - Diabetes mellitus, adult onset, + ophthalmic manifestation
	C105y00 - Other specified diabetes mellitus with ophthalmic complicatn
	C105z00 - Diabetes mellitus NOS with ophthalmic manifestation
	C106.00 - Diabetes mellitus with neurological manifestation
	C106.11 - Diabetic amyotrophy
	C106.12 - Diabetes mellitus with neuropathy
	C106.13 - Diabetes mellitus with polyneuropathy
	C106100 - Diabetes mellitus, adult onset, + neurological manifestation
	C106y00 - Other specified diabetes mellitus with neurological comps
	C106z00 - Diabetes mellitus NOS with neurological manifestation
	C108000 - Insulin-dependent diabetes mellitus with renal complications
	C108011 - Type I diabetes mellitus with renal complications
	C108012 - Type 1 diabetes mellitus with renal complications
	C108100 - Insulin-dependent diabetes mellitus with ophthalmic comps
	C108200 - Insulin-dependent diabetes mellitus with neurological comps
	C108211 - Type I diabetes mellitus with neurological complications
	C108212 - Type 1 diabetes mellitus with neurological complications
	C108700 - Insulin dependent diabetes mellitus with retinopathy
	C108711 - Type I diabetes mellitus with retinopathy
	C108712 - Type 1 diabetes mellitus with retinopathy
	C108B00 - Insulin dependent diabetes mellitus with mononeuropathy
	C108B11 - Type I diabetes mellitus with mononeuropathy
	C108C00 - Insulin dependent diabetes mellitus with polyneuropathy
	C108D00 - Insulin dependent diabetes mellitus with nephropathy
	C108D11 - Type I diabetes mellitus with nephropathy
	C108F00 - Insulin dependent diabetes mellitus with diabetic cataract
	C108F11 - Type I diabetes mellitus with diabetic cataract
	C108H00 - Insulin dependent diabetes mellitus with arthropathy
	C108J12 - Type 1 diabetes mellitus with neuropathic arthropathy
	C109000 - Non-insulin-dependent diabetes mellitus with renal comps
	C109011 - Type II diabetes mellitus with renal complications
	C109012 - Type 2 diabetes mellitus with renal complications
	C109100 - Non-insulin-dependent diabetes mellitus with ophthalm comps
	C109111 - Type II diabetes mellitus with ophthalmic complications
	C109112 - Type 2 diabetes mellitus with ophthalmic complications
[truncated: 595 more rows]
