# Supplementary material for: Reproducibility of real-world evidence studies using clinical practice data to inform regulatory and coverage decisions
Source: Nat Commun. 2022 Aug 31;13:5126. doi: 10.1038/s41467-022-32310-3 (PMC9430007; doi:10.1038/s41467-022-32310-3)
Supplement: Supplementary file 7 — Supplementary Dataset 4 [file 41467_2022_32310_MOESM7_ESM.zip › Data S4 Study specific author contact files with details of implementation/REPEAT_138_final.xlsx]

## Sheet: Assumptions
Category	Assumptions
MEASURES	The algorithms used to define all the variables used in the replication of the study are given in the sheet named 'codes'
We replicated the study for the year 2012
Inclusion/Exclusion	The manuscript mentions "Monotherapies were selected if they had a single associated diagnosis (the nearest to treatment initiation) in one of these classes" but the time frame for measuring the diagnosis is not given. Hence we assessed infection diagnosis codes 7 days prior to prescription date
	We assumed exclusion criteria of 'multiple diagnosis' is defined as more than 1 class of given infection diagnosis codes within 7 days prior and including prescription date
	We assumed that Infection diagnosis were defined using READ codes based on the papers "Prevalence of antibiotic use: a comparison across various European health care data sources: R Brauer et al", "Effect of financial incentives on incentivised and non-incentivised clinical activities: longitudinal analysis of data from the UK Quality and Outcomes Framework: Tim Doran et al", "Trends in antibioti…
Outcome	We assumed codes to define Infection, Hospital admission, Emergency department visit, Infection specilaist referral and Death and assumed codes are provided in the worksheet 'codes'
	We noticed the following in our data: 1. File Referrral files has no records where ‘nhsspec’ = 31 and referral year less than 1995. Records with ‘nhsspec’ = 31 can be found after 1994. 2. In 1991 only one patient out of 3+ million had enttype = 149 (death) in clinical file, in 2014 it was 5,715 out of 4+ million.
Covariates	We assumed Systemic corticosteroids were defined using the variable 'prodcode' based on the website "http://datacompass.lshtm.ac.uk/352/"
	We assumed Inhaled corticosteroids and Bronchodilators were defined using the variable 'prodcode' and assumed codes are provided in the worksheet 'codes'
	We assumed BMI, Smoking status and Blood pressure defined based on the variable "Entity code" from the Clinical table. 1. BMI: Entity code 013 2. Smoking status: Entity code 004 (Never, Current, Previous, Missing) 3. Blood pressure: Entity code 001
COHORT CREATION
ANALYSIS

## Sheet: Protocol
AIM	Antibiotic treatment failure in four common infections in UK primary care in 2012
Data Source	CPRD (2011-2012)
Cohort Identification
Cohort Summary
All patients with antibiotic monotherapies for four infection classes in the year of 2012
Important steps for cohort formation
Eligible period to identify index prescription – Jan 1st, 2012 – Dec 31st, 2012
Specify inclusion-exclusion criteria for cohort entry and define the cohort entry date, baseline and follow up periods.
Note: Episode level data so patients can enter cohort multiple times
Cohort entry date: Date of antibiotic prescription
Baseline: 1 year prior to cohort entry date
Follow up: 1 day after cohort entry date up to end of Dec 31st, 2012
Populate flowchart of the study cohort assembly
1	Identify all antibiotic prescription between Jan 1st, 2012 – Dec 31st, 2012
	Date of prescription is cohort entry date (CED)
2	Exclude if more than one antibiotic prescription on the CED
3	Exclude if combination antibiotics is prescribed on the CED
4	Exclude if the same antibiotic substance was prescribed within 30 days prior to CED
5	Exclude if patients are nor enrolled for 365 days prior to cohort entry date. Enrollment measured using UTS period (up to standard period)
6	Exclude if an antibiotic substance other than the one prescribed on the CED is prescribed within 30 days prior to CED
7	Exclude if patients do not have READ codes for one of the indications (upper respiratory infection, lower respiratory infection, skin infection, acute otitis media) 7 days prior and up to and including CED.
	The disease diagnosis closest to CED is called “index disease”.
8	Exclude if more than one of the above disease diagnoses is present in the 7 days prior and up to and including CED. Create a flag indicating which of the 4 conditions is the index disease.
Covariates
Demographic and clinical characteristics:
The following covariates were defined at baseline up to and including CED (or using the most recent assessment of each):
· Sex: Number and percentage
Male
Female
· Age: Mean and SD
· Body Mass Index (BMI) in Kg/m2: Mean and SD
[Filter= “Clinical” AND Entity Type= “013 – Weight – BMI”]
· Smoking status: Number and Percentage
[Filter= “Clinical” AND Entity Type= “4 -Smoking - Status”, Value 1 for Current, value 3 is for Ex-smoker, Value 0 or 2 is for Never or not known, No value is missing]
Never or not known
Current
Ex-smoker
Missing
· Blood pressure: Mean and SD
[Filter= “Clinical” AND Entity Type= “001 – Blood pressure - Systolic”] for systolic
[Filter= “Clinical” AND Entity Type= “001 – Blood pressure - Diastolic”] for diastolic
Systolic
Diastolic
· Co-medications: Number and percentage
Systemic corticosteroids
Bronchodilator
Inhaled corticosteroids
Outcome variables and study follow-up:
Outcome variables:
Occurrence of treatment failure measured at prescription level and is defined by occurrence of either 1 or 2 or 3 or 4 or 5
1: Different antibiotic
· Prescription of different antibiotic substance within 30 days after CED
2: GP record of admission to hospital with an infection related diagnosis
· Occurrence of infection diagnosis and hospital related codes on the same day within 30 days after CED
· Infection diagnosis is defined using READ codes
· Hospital visit is defined in 2 ways:
1. READ codes OR
2. Master Consultation Type codes
3: GP referral to an infection related specialist service
· Occurrence of infection related specialist service within 30 days after CED
4: GP record of an emergency department visit
· Occurrence of emergency department visit within three days after CED
5: GP record of death with an infection related diagnostic code
· Occurrence of infection diagnosis and death codes on the same day within 30 days of after CED.
Study follow-up:
Follow-up begins one days after CED.
Censoring events:
Outcome
Disenrollment
End of follow-up window
Dec 31st 2012
Requested results
Table 1
	Total	Upper respiratory infection	Lower respiratory infection	Skin infection	Acute otitis media
No of patients
Antibiotic monotherapies
Male
Female
Mean (SD) age (years)
Smoking:
Never or not known
Ex-smoker
Current
Mean (SD) BMI
Mean (SD) blood pressure (mm Hg):
Systolic
Diastolic
Co-medications:
Systemic corticosteroid
Bronchodilator
Inhaled corticosteroid
Outcome
Treatment failure in percentage

## Sheet: Attrition table
Antibiotic treatment failure in four common infections in UK primary care in 2012
	Number of patients	Number of episodes
Identify all antibiotic prescription between Jan 1st, 2012 – Dec 31st, 2012 Date of prescription is cohort entry date (CED)	1883545	3977866
Exclude if more than one antibiotic prescription on the CED	1840549	3800551
Exclude if combination antibiotics is prescribed on the CED	1793777	3608705
Exclude if the same antibiotic substance/other antibiotic was prescribed within 30 days prior to CED	1772641	2743756
Exclude if patients are nor enrolled for 365 days prior to cohort entry date. Enrollment measured using UTS period (up to standard period)	1481876	2312954
Exclude if patients do not have READ codes for one of the indications (upper respiratory infection, lower respiratory infection, skin infection, acute otitis media) 7 days prior and up to and including CED or more than 1 disease present in the 7 days prior and upto including CED The disease diagnosis closest to CED is called “index disease”	491588	568561
Total cohort	491588	568561
Acute otitis media cohort	16167	16905
Lower respiratory infection	148607	163192
Skin infection	112882	120757
Upper respiratory infection	240614	267707
Antibiotic treatment failure in four common infections in UK primary care in 1991-1995
	Number of patients	Number of episodes
Identify all antibiotic prescription between Jan 1st, 2012 – Dec 31st, 2012 Date of prescription is cohort entry date (CED)	2719234	10612009
Exclude if more than one antibiotic prescription on the CED	2690621	10280907
Exclude if combination antibiotics is prescribed on the CED	2591609	9303835
Exclude if the same antibiotic substance/other antibiotic was prescribed within 30 days prior to CED	2580091	7738947
Exclude if patients are nor enrolled for 365 days prior to cohort entry date. Enrollment measured using UTS period (up to standard period)	1841264	5423020
Exclude if patients do not have READ codes for one of the indications (upper respiratory infection, lower respiratory infection, skin infection, acute otitis media) 7 days prior and up to and including CED or more than 1 disease present in the 7 days prior and upto including CED The disease diagnosis closest to CED is called “index disease”	1005297	1970926
Total cohort	1005297	1970926
Acute otitis media cohort	18179	22177
Lower respiratory infection	344359	520023
Skin infection	157823	187361
Upper respiratory infection	714382	1241365
Antibiotic treatment failure in four common infections in UK primary care in 2008-2012
	Number of patients	Number of episodes
Identify all antibiotic prescription between Jan 1st, 2012 – Dec 31st, 2012 Date of prescription is cohort entry date (CED)	4760659	19884189
Exclude if more than one antibiotic prescription on the CED	4687760	18963331
Exclude if combination antibiotics is prescribed on the CED	4601373	17930113
Exclude if the same antibiotic substance/other antibiotic was prescribed within 30 days prior to CED	4581440	13849184
Exclude if patients are nor enrolled for 365 days prior to cohort entry date. Enrollment measured using UTS period (up to standard period)	3708314	11511337
Exclude if patients do not have READ codes for one of the indications (upper respiratory infection, lower respiratory infection, skin infection, acute otitis media) 7 days prior and up to and including CED or more than 1 disease present in the 7 days prior and upto including CED The disease diagnosis closest to CED is called “index disease”	1781645	2937750
Total cohort	1781645	2937750
Acute otitis media cohort	77411	88849
Lower respiratory infection	606937	845507
Skin infection	499724	611991
Upper respiratory infection	971612	1391403

## Sheet: Table 1
	ORIGINAL STUDY					ORIGINAL STUDY					REPLICATED STUDY					REPLICATED STUDY
	Upper respiratory	Lower respiratory	Skin and soft tissue	Acute otitis media		Upper respiratory	Lower respiratory	Skin and soft tissue	Acute otitis media		Upper respiratory	Lower respiratory	Skin and soft tissue	Acute otitis media		Upper respiratory	Lower respiratory	Skin and soft tissue	Acute otitis media
	1991-1995	1991-1995	1991-1995	1991-1995		2008-12	2008-12	2008-12	2008-12		1991-1995	1991-1995	1991-1995	1991-1995		2008-2012	2008-2012	2008-2012	2008-2012
No of patients	367 000	260 517	141 121	104 275		823 143	614 701	664 580	206 413		714382	344359	157823	18179		971612	606937	499724	77411
Antibiotic monotherapies	623 389	430 333	197 005	157 423		1 186 711	907 697	919 778	260 391		1241365	520023	187361	22177		1391403	845507	611991	88849
Male	152 176 (41.5)	116 466 (44.7)	65 609 (46.5)	50 940 (48.9)		321 164 (39.0)	271 712 (44.2)	296 353 (44.6)	95 370 (46.2)		299,816 (42.0%)	153,876 (44.7%)	71,506 (45.3%)	9,055 (49.8%)		384,317 (39.6%)	267,599 (44.1%)	217,868 (43.6%)	36,403 (47.0%)
Female	214 824 (58.5)	144 051 (55.3)	75 512 (53.5)	53 335 (51.1)		501 979 (61.0)	342 989 (55.8)	368 227 (55.4)	111 043 (53.8)		414,565 (58.0%)	190,482 (55.3%)	86,317 (54.7%)	9,124 (50.2%)		587,281 (60.4%)	339,326 (55.9%)	281,854 (56.4%)	41,008 (53.0%)
Mean (SD) age (years)	31.0 (22.0)	48.9 (25.3)	40.0 (22.8)	15.6 (18.6)		33.8 (22.8)	52.1 (24.3)	42.2 (23.6)	18.4 (20.5)		33.9 (22.5)	45.9 (25.2)	39.7 (24.0)	14.2 (16.9)		34.8 (23.2)	49.0 (24.7)	42.6 (25.1)	17.3 (19.7)
Smoking:
Never or not known	445 108 (71.4)	270 059 (62.8)	132 344 (67.2)	125 523 (79.7)		817 941 (68.9)	450 236 (49.6)	560 771 (61.0)	217 803 (83.7)		67,588 (9.5%)	33,209 (9.6%)	14,225 (9.0%)	615 (3.4%)		209,261 (21.5%)	134,486 (22.2%)	102,604 (20.5%)	8,124 (10.5%)
Ex-smoker	41 410 (6.6)	45 448 (10.5)	15 861 (8.0)	5 774 (3.7)		181 280 (15.3)	245 777 (27.1)	177 398 (19.3)	17 993 (6.9)		13,210 (1.8%)	8,892 (2.6%)	3,134 (2.0%)	108 (0.6%)		108,026 (11.1%)	111,897 (18.4%)	67,420 (13.5%)	3,343 (4.3%)
Current	136 871 (22.0)	114 826 (26.7)	48 800 (24.8)	26 126 (16.6)		187 490 (15.8)	211 684 (23.3)	181 609 (19.7)	24 595 (9.4)		38,329 (5.4%)	25,825 (7.5%)	9,268 (5.9%)	429 (2.4%)		110,122 (11.3%)	103,369 (17.0%)	63,491 (12.7%)	4,468 (5.8%)
Missing	---	---	---	---		---	---	---	---		595,255 (83.3%)	276,433 (80.3%)	131,196 (83.1%)	17,027 (93.7%)		544,200 (56.0%)	257,182 (42.4%)	266,207 (53.3%)	61,476 (79.4%)
Mean (SD) BMI	24.9 (5.3)	25.8 (5.4)	25.8 (5.4)	22.8 (6.2)		27.7 (6.6)	28.3 (6.4)	28.8 (6.8)	26.2 (7.5)		25.7 (5.0)	26.2 (5.2)	26.4 (5.4)	26.0 (5.5)		28.4 (6.5)	28.8 (6.7)	29.6 (7.2)	29.0 (6.8)
Mean (SD) blood pressure (mm Hg):
Systolic	129.3 (20.7)	138.4 (22.0)	133.4 (21.9)	128.9 (20.3)		126.8 (16.6)	131.7 (16.8)	129.4 (17.0)	126.2 (16.8)		131.0 (21.8)	137.9 (23.1)	135.2 (22.8)	127.1 (21.2)		127.4 (16.5)	131.2 (17.0)	130.2 (16.9)	125.7 (16.9)
Diastolic	77.7 (10.9)	80.6 (10.9)	79.0 (11.0)	77.8 (11.0)		76.3 (10.0)	76.6 (10.1)	76.3 (10.2)	76.2 (10.3)		78.3 (11.1)	80.4 (11.2)	79.5 (11.2)	76.9 (11.5)		76.4 (10.0)	76.7 (10.1)	76.5 (10.2)	76.2 (10.4)
Co-medications:
Systemic corticosteroid	5 626 (0.9)	26 192 (6.1)	2 596 (1.3)	830 (0.5)		27 677 (2.3)	134 361 (14.8)	15 573 (1.7)	1 962 (0.7)		21,233 (3.0%)	27,661 (8.0%)	5,369 (3.4%)	339 (1.9%)		57,892 (6.0%)	99,323 (16.4%)	28,647 (5.7%)	2,861 (3.7%)
Bronchodilator	33 596 (5.4)	89 808 (20.9)	7 635 (3.9)	7 490 (4.8)		102 814 (8.7)	264 736 (29.2)	58 913 (6.4)	12 968 (5.0)		38,596 (5.4%)	38,977 (11.3%)	6,932 (4.4%)	1,458 (8.0%)		160,297 (16.5%)	191,944 (31.6%)	69,966 (14.0%)	10,094 (13.0%)
Inhaled corticosteroid	16 427 (2.6)	38 873 (9.0)	4 207 (2.1)	3 347 (2.1)		67 528 (5.7)	164 792 (18.2)	42 627 (4.6)	8 539 (3.3)		42,769 (6.0%)	40,096 (11.6%)	8,252 (5.2%)	756 (4.2%)		108,201 (11.1%)	129,290 (21.3%)	50,865 (10.2%)	6,163 (8.0%)

## Sheet: Outcome
Outcome: Treatment failure
ORIGINAL COHORT: year of 2012
Cohort	Failure rate
Total	0.154
Upper respiratory	0.126
Lower respiratory	0.21
Skin and soft tissue	0.145
Acute otitis media	0.12
REPLICATED COHORT: year of 2012
Cohort	Failure rate
Total	0.1861
Upper respiratory	0.15
Lower respiratory	0.2376
Skin and soft tissue	0.185
Acute otitis media	0.1571

## Sheet: Codes
Variable names	Codes: "drugsubstance" or "productname"
Antibiotics	Amikacin sulfate
Antibiotics	Amoxicillin sodium
Antibiotics	Amoxicillin trihydrate
Antibiotics	Amoxicillin sodium/Potassium clavulanate
Antibiotics	Amoxicillin Trihydrate/Lansoprazole/Clarithromycin
Antibiotics	Amoxicillin trihydrate/Potassium clavulanate
Antibiotics	Potassium clavulanate/Amoxicillin sodium
Antibiotics	Ampicillin
Antibiotics	Ampicillin sodium
Antibiotics	Ampicillin Trihydrate
Antibiotics	Ampicillin sodium/Flucloxacillin sodium
Antibiotics	Ampicillin Trihydrate/Flucloxacillin Magnesium
Antibiotics	Ampicillin Trihydrate/Flucloxacillin Sodium
Antibiotics	Azithromycin
Antibiotics	Azithromycin dihydrate
Antibiotics	Azlocillin Sodium
Antibiotics	Aztreonam
Antibiotics	Aztreonam lysine
Antibiotics	Bacampicillin
Antibiotics	Benethamine Penicillin/procaine Benzylpenicillin/ben
Antibiotics	Benzathine Benzylpenicillin
Antibiotics	Benzylpenicillin Potassium
Antibiotics	Benzylpenicillin Sodium
Antibiotics	Benzylpenicillin Sodium/Sodium Citrate
Antibiotics	Procaine Benzylpenicillin
Antibiotics	Benzylpenicillin Sodium/Procaine Benzylpenicillin
Antibiotics	Carbenicillin
Antibiotics	Carfecillin Sodium
Antibiotics	Cefaclor
Antibiotics	Cefaclor monohydrate
Antibiotics	Cefadroxil monohydrate
Antibiotics	Cefalexin
Antibiotics	Cefaloridine
Antibiotics	Cefalotin
Antibiotics	Cefamandole Nafate
Antibiotics	Cefixime
Antibiotics	Cefodizime
Antibiotics	Cefotaxime sodium
Antibiotics	Cefoxitin sodium
Antibiotics	Cefpodoxime proxetil
Antibiotics	Cefradine
Antibiotics	Cefsulodin
Antibiotics	Ceftaroline fosamil acetic acid solvate monohydrate
Antibiotics	Ceftazidime
Antibiotics	Ceftazidime pentahydrate
Antibiotics	Ceftibuten
Antibiotics	Ceftizoxime
Antibiotics	Ceftriaxone sodium
Antibiotics	Cefuroxime axetil
Antibiotics	Cefuroxime sodium
Antibiotics	Cefuroxime Sodium/Metronidazole
Antibiotics	Chloramphenicol
Antibiotics	Chloramphenicol Sodium Succinate
Antibiotics	Chlortetracycline Hydrochloride
Antibiotics	Chlortetracycline Hydrochloride/Demeclocycline Hydro
Antibiotics	Ciclacillin
Antibiotics	Cilastatin Sodium/Imipenem Monohydrate
Antibiotics	Cinoxacin
Antibiotics	Ciprofloxacin
Antibiotics	Ciprofloxacin hydrochloride
Antibiotics	Ciprofloxacin Lactate
Antibiotics	Clarithromycin
Antibiotics	Clindamycin hydrochloride
Antibiotics	Clindamycin Phosphate
Antibiotics	Clomocycline Sodium
Antibiotics	Cloxacillin
Antibiotics	Cloxacillin/Ampicillin
Antibiotics	Cloxacillin/Ampicillin Sodium
Antibiotics	Colistimethate sodium
Antibiotics	Colistin sulfate
Antibiotics	Dalfopristin Mesilate/Quinupristin Mesilate
Antibiotics	Daptomycin
Antibiotics	Demeclocycline hydrochloride
Antibiotics	Doxapram hydrochloride
Antibiotics	Doxycycline hyclate
Antibiotics	Doxycycline Monohydrate
Antibiotics	Enoxacin
Antibiotics	Ertapenem sodium
Antibiotics	Erythromycin
Antibiotics	Erythromycin ethyl succinate
Antibiotics	Erythromycin lactobionate
Antibiotics	Erythromycin stearate
Antibiotics	Fidaxomicin
Antibiotics	Flucloxacillin magnesium
Antibiotics	Flucloxacillin sodium
Antibiotics	Flucloxacillin magnesium/Ampicillin trihydrate
Antibiotics	Flucloxacillin sodium/Ampicillin trihydrate
Antibiotics	Fosfomycin
Antibiotics	Fosfomycin calcium
Antibiotics	Fosfomycin sodium
Antibiotics	Fosfomycin trometamol
Antibiotics	Framycetin Sulphate
Antibiotics	Sodium fusidate
Antibiotics	Fusidic acid
Antibiotics	Gentamicin sulfate
Antibiotics	Gentamicin Sulphate
Antibiotics	Grepafloxacin
Antibiotics	Imipenem monohydrate/Cilastatin sodium
Antibiotics	Kanamycin
Antibiotics	Latamoxef Disodium
Antibiotics	Levofloxacin
Antibiotics	Levofloxacin hemihydrate
Antibiotics	Lincomycin
Antibiotics	Linezolid
Antibiotics	Lymecycline
Antibiotics	Mecillinam
Antibiotics	Meropenem trihydrate
Antibiotics	Metacycline
Antibiotics	Methenamine hippurate
Antibiotics	Metronidazole
Antibiotics	Metronidazole benzoate
Antibiotics	Metronidazole/Lansoprazole/Clarithromycin
Antibiotics	Metronidazole/Nystatin
Antibiotics	Mezlocillin
Antibiotics	Minocycline hydrochloride
Antibiotics	Moxifloxacin hydrochloride
Antibiotics	Nalidixic acid
Antibiotics	Nalidixic Acid/Sodium Citrate
Antibiotics	Neomycin sulfate
Antibiotics	Neomycin Sulphate
Antibiotics	Netilmicin Sulphate
Antibiotics	Nitrofurantoin
Antibiotics	Norfloxacin
Antibiotics	Ofloxacin
Antibiotics	Ofloxacin Hydrochloride
Antibiotics	Bromhexine/Oxytetracycline Hydrochloride
Antibiotics	Oxytetracycline dihydrate
Antibiotics	Paromomycin sulfate
Antibiotics	Phenazopyridine Hydrochloride
Antibiotics	Phenethicillin Sodium
Antibiotics	Phenoxymethylpenicillin potassium
Antibiotics	Phthalylsulfathiazole
Antibiotics	Piperacillin Sodium
Antibiotics	Piperacillin sodium/Tazobactam sodium
Antibiotics	Pivampicillin
Antibiotics	Pivampicillin/Pivmecillinam Hydrochloride
Antibiotics	Pivmecillinam hydrochloride
Antibiotics	Pristinamycin
Antibiotics	Rifaximin
Antibiotics	Rosoxacin
Antibiotics	Roxithromycin
Antibiotics	Sparfloxacin
Antibiotics	Spectinomycin hydrochloride
Antibiotics	Spiramycin
Antibiotics	Sulfacarbamide/phenazopyridine Hydrochloride
Antibiotics	Sulfadiazine
Antibiotics	Sulfadimidine
Antibiotics	Sulfafurazole Acetyl
Antibiotics	Sulfaguanidine
Antibiotics	Sulfamethoxazole/Trimethoprim
Antibiotics	Sulfamethoxypyridazine
Antibiotics	Sulfametopyrazine
Antibiotics	Sulphadimethoxine
Antibiotics	Talampicillin Hydrochloride
Antibiotics	Taurolidine
Antibiotics	Tazobactam sodium/Ceftolozane sulfate
Antibiotics	Teicoplanin
Antibiotics	Telithromycin
Antibiotics	Temafloxacin
Antibiotics	Temocillin sodium
Antibiotics	Tetracycline hydrochloride
Antibiotics	Trypsin/Chymotrypsin/Tetracycline Hydrochloride
Antibiotics	Tetracycline Hydrochloride/Amphotericin B
Antibiotics	Tetracycline Hydrochloride/Nystatin
Antibiotics	Ticarcillin Sodium
Antibiotics	Ticarcillin Sodium/Potassium Clavulanate
Antibiotics	Tigecycline
Antibiotics	Tinidazole
Antibiotics	Tobramycin
Antibiotics	Tobramycin sulfate
Antibiotics	Trimethoprim
Antibiotics	Trimethoprim/Sulfamethoxazole
Antibiotics	Vancomycin hydrochloride
Variable	READ codes
Upper respiratory infection	14B7.00
Upper respiratory infection	14B8.00
Upper respiratory infection	16L..00
Upper respiratory infection	1J72.00
Upper respiratory infection	H00..11
Upper respiratory infection	H00..12
Upper respiratory infection	H00..13
Upper respiratory infection	H00..14
Upper respiratory infection	H00..15
Upper respiratory infection	H00..16
Upper respiratory infection	H01..11
Upper respiratory infection	H010.00
Upper respiratory infection	H014.00
Upper respiratory infection	H041.00
Upper respiratory infection	H041000
Upper respiratory infection	H041100
Upper respiratory infection	H041z00
Upper respiratory infection	H042.00
Upper respiratory infection	H042.11
Upper respiratory infection	H042000
Upper respiratory infection	H042100
Upper respiratory infection	H042z00
Upper respiratory infection	H043200
Upper respiratory infection	H052.00
Upper respiratory infection	H06z111
Upper respiratory infection	H0z..00
Upper respiratory infection	H12..00
Upper respiratory infection	H121.00
Upper respiratory infection	H121000
Upper respiratory infection	H121100
Upper respiratory infection	H121300
Upper respiratory infection	H121400
Upper respiratory infection	H121500
Upper respiratory infection	H14y500
Upper respiratory infection	H160200
Upper respiratory infection	H160300
Upper respiratory infection	H160400
Upper respiratory infection	H17..12
Upper respiratory infection	H27..00
Upper respiratory infection	H271.00
Upper respiratory infection	H271z00
Upper respiratory infection	H27yz00
Upper respiratory infection	H27z.00
Upper respiratory infection	H27z.11
Upper respiratory infection	H27z.12
Upper respiratory infection	H29..00
Upper respiratory infection	H2A..00
Upper respiratory infection	H2A..11
Upper respiratory infection	H5yy.11
Upper respiratory infection	Hyu2200
Upper respiratory infection	H0...00
Upper respiratory infection	A340100
Upper respiratory infection	A340300
Upper respiratory infection	A383000
Upper respiratory infection	AA12.00
Upper respiratory infection	AA1z.11
Upper respiratory infection	AA1z.12
Upper respiratory infection	H011.00
Upper respiratory infection	H012.00
Upper respiratory infection	H01yz00
Upper respiratory infection	H01z.00
Upper respiratory infection	H02..00
Upper respiratory infection	H02..13
Upper respiratory infection	H021.00
Upper respiratory infection	H023z00
Upper respiratory infection	H025.00
Upper respiratory infection	H02z.00
Upper respiratory infection	H030.00
Upper respiratory infection	H034.00
Upper respiratory infection	H035.00
Upper respiratory infection	H035000
Upper respiratory infection	H035100
Upper respiratory infection	H037.00
Upper respiratory infection	H040.00
Upper respiratory infection	H040000
Upper respiratory infection	H040300
Upper respiratory infection	H040400
Upper respiratory infection	H040w00
Upper respiratory infection	H040x00
Upper respiratory infection	H04z.00
Upper respiratory infection	H05..00
Upper respiratory infection	H053.00
Upper respiratory infection	H05y.00
Upper respiratory infection	H121600
Upper respiratory infection	H122.00
Upper respiratory infection	H13..00
Upper respiratory infection	H13..11
Upper respiratory infection	H130.00
Upper respiratory infection	H131.00
Upper respiratory infection	H131.11
Upper respiratory infection	H13y100
Upper respiratory infection	H140.00
Upper respiratory infection	H143.00
Upper respiratory infection	H14y600
Upper respiratory infection	H160.00
Upper respiratory infection	H160z00
Upper respiratory infection	H161.00
Upper respiratory infection	H271100
Upper respiratory infection	Hyu0.00
Upper respiratory infection	A340200
Upper respiratory infection	AA25.11
Upper respiratory infection	H00..00
Upper respiratory infection	H013.00
Upper respiratory infection	H01y.00
Upper respiratory infection	H01y000
Upper respiratory infection	H020.00
Upper respiratory infection	H022.00
Upper respiratory infection	H023.00
Upper respiratory infection	H023000
Upper respiratory infection	H023100
Upper respiratory infection	H024.00
Upper respiratory infection	H03..11
Upper respiratory infection	H03..12
Upper respiratory infection	H031.00
Upper respiratory infection	H032.00
Upper respiratory infection	H033.00
Upper respiratory infection	H035z00
Upper respiratory infection	H036.00
Upper respiratory infection	H03z.00
Upper respiratory infection	H04..00
Upper respiratory infection	H040100
Upper respiratory infection	H040200
Upper respiratory infection	H040600
Upper respiratory infection	H040z00
Upper respiratory infection	H050.00
Upper respiratory infection	H054.00
Upper respiratory infection	H055.00
Upper respiratory infection	H05z.00
Upper respiratory infection	H05z.11
Upper respiratory infection	H05z.12
Upper respiratory infection	H121200
Upper respiratory infection	H121z00
Upper respiratory infection	H12z.00
Upper respiratory infection	H130.12
Upper respiratory infection	H132.00
Upper respiratory infection	H133.00
Upper respiratory infection	H135.00
Upper respiratory infection	H13y.00
Upper respiratory infection	H13y000
Upper respiratory infection	H13yz00
Upper respiratory infection	H13z.00
Upper respiratory infection	H16..00
Upper respiratory infection	H160000
Upper respiratory infection	H160100
Upper respiratory infection	H16z.00
Upper respiratory infection	Hyu0200
Upper respiratory infection	Hyu0300
Upper respiratory infection	H03..00
Upper respiratory infection	Hyu0100
Upper respiratory infection	2DB6.00
Upper respiratory infection	2DC2.00
Upper respiratory infection	A123.00
Upper respiratory infection	H01..00
Upper respiratory infection	H051.00
Upper respiratory infection	H271000
Upper respiratory infection	Hyu0000
Lower respiratory infection	4JUK.00
Lower respiratory infection	A380300
Lower respiratory infection	A3BXA00
Lower respiratory infection	A3BXB00
Lower respiratory infection	A3By400
Lower respiratory infection	A3C0300
Lower respiratory infection	A789300
Lower respiratory infection	A789311
Lower respiratory infection	AB63600
Lower respiratory infection	AyuK900
Lower respiratory infection	AyuKA00
Lower respiratory infection	F00y400
Lower respiratory infection	H061.00
Lower respiratory infection	H061000
Lower respiratory infection	H061100
Lower respiratory infection	H061200
Lower respiratory infection	H061300
Lower respiratory infection	H061400
Lower respiratory infection	H061500
Lower respiratory infection	H061600
Lower respiratory infection	H061700
Lower respiratory infection	H061z00
Lower respiratory infection	H06z000
Lower respiratory infection	H06z011
Lower respiratory infection	H06z200
Lower respiratory infection	H203.00
Lower respiratory infection	H24..11
Lower respiratory infection	H26..11
Lower respiratory infection	H2B..00
Lower respiratory infection	H2C..00
Lower respiratory infection	H2y..00
Lower respiratory infection	H2z..00
Lower respiratory infection	H310z00
Lower respiratory infection	H312.00
Lower respiratory infection	H312000
Lower respiratory infection	H312011
Lower respiratory infection	H312100
Lower respiratory infection	H312300
Lower respiratory infection	H312z00
Lower respiratory infection	H33zz13
Lower respiratory infection	H460.00
Lower respiratory infection	H460000
Lower respiratory infection	H460z00
Lower respiratory infection	H464100
Lower respiratory infection	H470.11
Lower respiratory infection	H470312
Lower respiratory infection	H471000
Lower respiratory infection	H540000
Lower respiratory infection	H540100
Lower respiratory infection	H564.00
Lower respiratory infection	H564.11
Lower respiratory infection	H56y000
Lower respiratory infection	H571.00
Lower respiratory infection	H583200
Lower respiratory infection	H58y500
Lower respiratory infection	Hyu1100
Lower respiratory infection	Q310.00
Lower respiratory infection	Q310000
Lower respiratory infection	Q310100
Lower respiratory infection	Q310200
Lower respiratory infection	Q310300
Lower respiratory infection	Q310400
Lower respiratory infection	Q310500
Lower respiratory infection	Q310600
Lower respiratory infection	Q310y00
Lower respiratory infection	Q310z00
Lower respiratory infection	SP08B00
Lower respiratory infection	SP13100
Lower respiratory infection	SP13200
Lower respiratory infection	65VA.00
Lower respiratory infection	A022200
Lower respiratory infection	A116.00
Lower respiratory infection	A33..00
Lower respiratory infection	A33y.00
Lower respiratory infection	A33z.00
Lower respiratory infection	A54x400
Lower respiratory infection	A551.00
Lower respiratory infection	AB41500
Lower respiratory infection	H06..00
Lower respiratory infection	H060.11
Lower respiratory infection	H060200
Lower respiratory infection	H060600
Lower respiratory infection	H060700
Lower respiratory infection	H060900
Lower respiratory infection	H060E00
Lower respiratory infection	H060v00
Lower respiratory infection	H060w00
Lower respiratory infection	H060x00
Lower respiratory infection	H06z100
Lower respiratory infection	H06z112
Lower respiratory infection	H20..00
Lower respiratory infection	H201.00
Lower respiratory infection	H21..11
Lower respiratory infection	H22..00
Lower respiratory infection	H22..11
Lower respiratory infection	H220.00
Lower respiratory infection	H222.00
Lower respiratory infection	H223000
Lower respiratory infection	H224.00
Lower respiratory infection	H22y.00
Lower respiratory infection	H22y011
Lower respiratory infection	H22y100
Lower respiratory infection	H22y200
Lower respiratory infection	H22yX00
Lower respiratory infection	H23..00
Lower respiratory infection	H230.00
Lower respiratory infection	H232.00
Lower respiratory infection	H233.00
Lower respiratory infection	H23z.00
Lower respiratory infection	H24..00
Lower respiratory infection	H242.00
Lower respiratory infection	H243.11
Lower respiratory infection	H24y100
Lower respiratory infection	H24y200
Lower respiratory infection	H24y300
Lower respiratory infection	H24y600
Lower respiratory infection	H24y700
Lower respiratory infection	H25..00
Lower respiratory infection	H262.00
Lower respiratory infection	H270.00
Lower respiratory infection	H270.11
Lower respiratory infection	H270000
Lower respiratory infection	H270z00
Lower respiratory infection	H30..00
Lower respiratory infection	H301.00
Lower respiratory infection	H302.00
Lower respiratory infection	H30z.00
Lower respiratory infection	H311.00
Lower respiratory infection	H31y.00
Lower respiratory infection	H31z.00
Lower respiratory infection	H3y0.00
Lower respiratory infection	H530200
Lower respiratory infection	H530300
Lower respiratory infection	Hyu0800
Lower respiratory infection	Hyu0G00
Lower respiratory infection	Hyu1000
Lower respiratory infection	A33yz00
Lower respiratory infection	A730.00
Lower respiratory infection	AB24.11
Lower respiratory infection	AB40500
Lower respiratory infection	Ayu3A00
Lower respiratory infection	H060000
Lower respiratory infection	H060100
Lower respiratory infection	H060300
Lower respiratory infection	H060400
Lower respiratory infection	H060500
Lower respiratory infection	H060800
Lower respiratory infection	H060A00
Lower respiratory infection	H060B00
Lower respiratory infection	H060C00
Lower respiratory infection	H060D00
Lower respiratory infection	H060F00
Lower respiratory infection	H060z00
Lower respiratory infection	H06z.00
Lower respiratory infection	H2...00
Lower respiratory infection	H20..11
Lower respiratory infection	H200.00
Lower respiratory infection	H202.00
Lower respiratory infection	H20y.00
Lower respiratory infection	H20z.00
Lower respiratory infection	H21..00
Lower respiratory infection	H221.00
Lower respiratory infection	H222.11
Lower respiratory infection	H223.00
Lower respiratory infection	H22y000
Lower respiratory infection	H22yz00
Lower respiratory infection	H22z.00
Lower respiratory infection	H23..11
Lower respiratory infection	H231.00
Lower respiratory infection	H240.00
Lower respiratory infection	H241.00
Lower respiratory infection	H244.00
Lower respiratory infection	H246.00
Lower respiratory infection	H247.00
Lower respiratory infection	H247000
Lower respiratory infection	H247100
Lower respiratory infection	H247z00
Lower respiratory infection	H24y.00
Lower respiratory infection	H24y000
Lower respiratory infection	H24y400
Lower respiratory infection	H24y500
Lower respiratory infection	H24yz00
Lower respiratory infection	H24z.00
Lower respiratory infection	H25..11
Lower respiratory infection	H26..00
Lower respiratory infection	H260.00
Lower respiratory infection	H261.00
Lower respiratory infection	H270100
Lower respiratory infection	H28..00
Lower respiratory infection	H30..11
Lower respiratory infection	H30..12
Lower respiratory infection	H300.00
Lower respiratory infection	H31..00
Lower respiratory infection	H310.00
Lower respiratory infection	H310000
Lower respiratory infection	H311000
Lower respiratory infection	H311100
Lower respiratory infection	H311z00
Lower respiratory infection	H313.00
Lower respiratory infection	H31y100
Lower respiratory infection	H31yz00
Lower respiratory infection	H56y100
Lower respiratory infection	Hyu0A00
Lower respiratory infection	Hyu0B00
Lower respiratory infection	Hyu0C00
Lower respiratory infection	Hyu0D00
Lower respiratory infection	Hyu1.00
Lower respiratory infection	14b2.00
Lower respiratory infection	H060.00
Lower respiratory infection	H062.00
Lower respiratory infection	Hyu0H00
Lower respiratory infection	1419.11
Lower respiratory infection	14B2.00
Lower respiratory infection	14B3.11
Lower respiratory infection	H243.00
Skin infection	M00..00
Skin infection	M000.00
Skin infection	M000000
Skin infection	M000100
Skin infection	M000200
Skin infection	M000300
Skin infection	M000z00
Skin infection	M001.00
Skin infection	M002.00
Skin infection	M002000
Skin infection	M002100
Skin infection	M002200
Skin infection	M002300
Skin infection	M002400
Skin infection	M002500
Skin infection	M002600
Skin infection	M002700
Skin infection	M002z00
Skin infection	M003.00
Skin infection	M003000
Skin infection	M003100
Skin infection	M003200
Skin infection	M003300
Skin infection	M003400
Skin infection	M003z00
Skin infection	M004.00
Skin infection	M004000
Skin infection	M004100
Skin infection	M004200
Skin infection	M004z00
Skin infection	M005.00
Skin infection	M005000
Skin infection	M005100
Skin infection	M005z00
Skin infection	M006.00
Skin infection	M006000
Skin infection	M006100
Skin infection	M006200
Skin infection	M006300
Skin infection	M006400
Skin infection	M006z00
Skin infection	M007.00
Skin infection	M007100
Skin infection	M007200
Skin infection	M007z00
Skin infection	M00y.00
Skin infection	M00y000
Skin infection	M00yz00
Skin infection	M00z.00
Skin infection	M01..00
Skin infection	M010.00
Skin infection	M010000
Skin infection	M010100
Skin infection	M010200
Skin infection	M010300
Skin infection	M010400
Skin infection	M010z00
Skin infection	M011.00
Skin infection	M012.00
Skin infection	M012000
Skin infection	M012100
Skin infection	M012200
Skin infection	M012300
Skin infection	M012400
Skin infection	M012500
Skin infection	M012600
Skin infection	M012700
Skin infection	M012z00
Skin infection	M013.00
Skin infection	M013000
Skin infection	M013100
Skin infection	M013200
Skin infection	M013300
Skin infection	M013400
Skin infection	M013z00
Skin infection	M014.00
Skin infection	M014000
Skin infection	M014100
Skin infection	M014200
Skin infection	M014z00
Skin infection	M015.00
Skin infection	M015000
Skin infection	M015100
Skin infection	M015z00
Skin infection	M016.00
Skin infection	M016000
Skin infection	M016100
Skin infection	M016200
Skin infection	M016300
Skin infection	M016400
Skin infection	M016z00
Skin infection	M017.00
Skin infection	M017000
Skin infection	M017100
Skin infection	M017200
Skin infection	M017z00
Skin infection	M01y.00
Skin infection	M01y000
Skin infection	M01yz00
Skin infection	M01z.00
Skin infection	M01z.11
Skin infection	M01z.12
Skin infection	M01z000
Skin infection	M02..00
Skin infection	M020.00
Skin infection	M020000
Skin infection	M020100
Skin infection	M020111
Skin infection	M020112
Skin infection	M020200
Skin infection	M020300
Skin infection	M020311
Skin infection	M020400
Skin infection	M020500
Skin infection	M020z00
Skin infection	M021.00
Skin infection	M021000
Skin infection	M021100
Skin infection	M021200
Skin infection	M021300
Skin infection	M021z00
Skin infection	M021z11
Skin infection	M02z.00
Skin infection	M02z.11
Skin infection	M02z.12
Skin infection	M02z.13
Skin infection	M02z.14
Skin infection	M03..00
Skin infection	M03..11
Skin infection	M03..12
Skin infection	M03..13
Skin infection	M030.00
Skin infection	M030000
Skin infection	M030011
Skin infection	M030100
Skin infection	M030111
Skin infection	M030200
Skin infection	M030300
Skin infection	M030400
Skin infection	M030500
Skin infection	M030600
Skin infection	M030z00
Skin infection	M031.00
Skin infection	M031.11
Skin infection	M032.00
Skin infection	M032000
Skin infection	M032100
Skin infection	M032200
Skin infection	M032300
Skin infection	M032400
Skin infection	M032500
Skin infection	M032600
Skin infection	M032700
Skin infection	M032800
Skin infection	M032z00
Skin infection	M033.00
Skin infection	M033000
Skin infection	M033100
Skin infection	M033200
Skin infection	M033300
Skin infection	M033400
Skin infection	M033z00
Skin infection	M034.00
Skin infection	M034.11
Skin infection	M034000
Skin infection	M034011
Skin infection	M034012
Skin infection	M034013
Skin infection	M034014
Skin infection	M034100
Skin infection	M034z00
Skin infection	M035.00
Skin infection	M036.00
Skin infection	M036.11
Skin infection	M036000
Skin infection	M036100
Skin infection	M036200
Skin infection	M036300
Skin infection	M036400
Skin infection	M036z00
Skin infection	M037.00
Skin infection	M037.11
Skin infection	M037000
Skin infection	M037100
Skin infection	M037200
Skin infection	M037z00
Skin infection	M038.00
Skin infection	M03y.00
Skin infection	M03y000
Skin infection	M03y011
Skin infection	M03z.00
Skin infection	M03z000
Skin infection	M03z100
Skin infection	M03zz00
Skin infection	M03zz11
Skin infection	M04..00
Skin infection	M04..11
Skin infection	M04..12
Skin infection	M04..13
Skin infection	M040.00
Skin infection	M041.00
Skin infection	M042.00
Skin infection	M043.00
Skin infection	M05..00
Skin infection	M050.00
Skin infection	M051.00
Skin infection	M052.00
Skin infection	M053.00
Skin infection	M054.00
Skin infection	M055.00
Skin infection	M056.00
Skin infection	M057.00
Skin infection	M05z.00
Skin infection	M06..00
Skin infection	M060.00
Skin infection	M061.00
Skin infection	M061.11
Skin infection	M062.00
Skin infection	M063.00
Skin infection	M06z.00
Skin infection	M07..00
Skin infection	M070.00
Skin infection	M070.11
Skin infection	M070000
Skin infection	M070100
Skin infection	M070200
Skin infection	M070300
Skin infection	M070z00
Skin infection	M071.00
Skin infection	M071000
Skin infection	M071100
Skin infection	M071200
Skin infection	M071300
Skin infection	M071z00
Skin infection	M072.00
Skin infection	M073.00
Skin infection	M07y.00
Skin infection	M07y.11
Skin infection	M07y000
Skin infection	M07y100
Skin infection	M07y200
Skin infection	M07y300
Skin infection	M07y400
Skin infection	M07y500
Skin infection	M07yz00
Skin infection	M07yz11
Skin infection	M07yz12
Skin infection	M07yz13
Skin infection	M07z.00
Skin infection	M07z.11
Skin infection	M07z.12
Skin infection	M07z.13
Skin infection	M07z.14
Skin infection	M07z.15
Skin infection	M07z000
Skin infection	M07z100
Skin infection	M07z200
Skin infection	M08..00
Skin infection	M080.00
Skin infection	M080.11
Skin infection	M080.12
Skin infection	M080.13
Skin infection	M081.00
Skin infection	M082.00
Skin infection	M083.00
Skin infection	M084.00
Skin infection	M085.00
Skin infection	M086.00
Skin infection	M087.00
Skin infection	M088.00
Skin infection	M089.00
Skin infection	M08A.00
Skin infection	M08B.00
Skin infection	M08C.00
Skin infection	M08y.00
Skin infection	M09..00
Skin infection	M090.00
Skin infection	M091.00
Skin infection	M092.00
Skin infection	M092000
Skin infection	M092100
Skin infection	M092200
Skin infection	M093.00
Skin infection	M094.00
Skin infection	M094000
Skin infection	M095.00
Skin infection	M09y.00
Skin infection	M0y..00
Skin infection	M0z..00
Skin infection	M0z..11
Skin infection	M0...00
Skin infection	7B37300
Skin infection	7B47000
Skin infection	7E23400
Skin infection	F501111
Skin infection	F506.00
Skin infection	H1y2100
Skin infection	K102100
Skin infection	K170.00
Skin infection	K170.11
Skin infection	K170000
Skin infection	K170400
Skin infection	K240000
Skin infection	K280100
Skin infection	K284300
Skin infection	K310.11
Skin infection	K310500
Skin infection	K404.00
Skin infection	K404200
Skin infection	K404300
Skin infection	K405.00
Skin infection	K410400
Skin infection	K424.00
Skin infection	K424011
Skin infection	K424z00
Skin infection	L450.11
Skin infection	L451.00
Skin infection	L451100
Skin infection	L451400
Skin infection	7H21100
Skin infection	7H2A100
Skin infection	H1y5100
Skin infection	H1y7100
Skin infection	K102.00
Skin infection	K102000
Skin infection	K102z00
Skin infection	K15y200
Skin infection	K170z00
Skin infection	K212.00
Skin infection	K241000
Skin infection	K242000
Skin infection	K272000
Skin infection	K272300
Skin infection	K284000
Skin infection	K284400
Skin infection	K310400
Skin infection	K310600
Skin infection	K310700
Skin infection	K318.00
Skin infection	K402000
Skin infection	K402100
Skin infection	K402200
Skin infection	K403.00
Skin infection	K403100
Skin infection	K403111
Skin infection	K404000
Skin infection	K404100
Skin infection	K404400
Skin infection	K405100
Skin infection	K424000
Skin infection	L451000
Skin infection	L451200
Skin infection	L451z00
Skin infection	7303100
Skin infection	F501112
Skin infection	F501700
Skin infection	F501711
Skin infection	K170300
Acute otitis media	F510.00
Acute otitis media	F510400
Acute otitis media	F510500
Acute otitis media	F510600
Acute otitis media	F510011
Acute otitis media	F510100
Acute otitis media	F510200
Acute otitis media	F510300
Acute otitis media	F520z00
Acute otitis media	F528.00
Acute otitis media	FyuP000
Acute otitis media	F510000
Acute otitis media	F510z00
Acute otitis media	F520.00
Acute otitis media	F520000
Acute otitis media	F520100
Acute otitis media	F520300
Acute otitis media	F525.00
Acute otitis media	F526.00
Acute otitis media	F527.00
Variable	prodcode
Systemic corticosteroids	44
Systemic corticosteroids	95
Systemic corticosteroids	186
Systemic corticosteroids	229
Systemic corticosteroids	557
Systemic corticosteroids	578
Systemic corticosteroids	955
Systemic corticosteroids	1063
Systemic corticosteroids	1280
Systemic corticosteroids	1971
Systemic corticosteroids	2130
Systemic corticosteroids	2368
Systemic corticosteroids	2434
Systemic corticosteroids	2439
Systemic corticosteroids	2704
Systemic corticosteroids	2949
Systemic corticosteroids	3345
Systemic corticosteroids	3418
Systemic corticosteroids	3557
Systemic corticosteroids	4535
Systemic corticosteroids	4779
Systemic corticosteroids	4943
Systemic corticosteroids	5157
Systemic corticosteroids	5490
Systemic corticosteroids	5913
Systemic corticosteroids	6098
Systemic corticosteroids	7286
Systemic corticosteroids	7548
Systemic corticosteroids	8261
Systemic corticosteroids	9727
Systemic corticosteroids	9994
Systemic corticosteroids	10552
Systemic corticosteroids	10574
Systemic corticosteroids	10683
Systemic corticosteroids	10684
Systemic corticosteroids	10754
Systemic corticosteroids	10864
Systemic corticosteroids	11149
Systemic corticosteroids	12398
Systemic corticosteroids	12400
Systemic corticosteroids	13043
Systemic corticosteroids	14076
Systemic corticosteroids	14172
Systemic corticosteroids	15555
Systemic corticosteroids	15617
Systemic corticosteroids	18042
Systemic corticosteroids	18637
Systemic corticosteroids	19141
Systemic corticosteroids	19908
Systemic corticosteroids	20095
Systemic corticosteroids	21218
Systemic corticosteroids	21417
Systemic corticosteroids	21833
Systemic corticosteroids	21903
Systemic corticosteroids	23111
Systemic corticosteroids	23210
Systemic corticosteroids	23512
Systemic corticosteroids	24014
Systemic corticosteroids	25272
Systemic corticosteroids	27962
Systemic corticosteroids	28375
Systemic corticosteroids	28376
Systemic corticosteroids	28859
Systemic corticosteroids	29333
Systemic corticosteroids	31327
Systemic corticosteroids	31532
Systemic corticosteroids	32803
Systemic corticosteroids	32835
Systemic corticosteroids	33691
Systemic corticosteroids	33988
Systemic corticosteroids	33990
Systemic corticosteroids	34109
Systemic corticosteroids	34393
Systemic corticosteroids	34404
Systemic corticosteroids	34452
Systemic corticosteroids	34461
Systemic corticosteroids	34631
Systemic corticosteroids	34660
Systemic corticosteroids	34748
Systemic corticosteroids	34781
Systemic corticosteroids	34801
Systemic corticosteroids	34880
Systemic corticosteroids	34914
Systemic corticosteroids	34915
Systemic corticosteroids	34978
Systemic corticosteroids	36055
Systemic corticosteroids	37622
Systemic corticosteroids	37870
Systemic corticosteroids	38022
Systemic corticosteroids	38054
Systemic corticosteroids	38407
Systemic corticosteroids	41515
Systemic corticosteroids	41745
Systemic corticosteroids	43544
Systemic corticosteroids	44380
Systemic corticosteroids	44723
Systemic corticosteroids	44802
Systemic corticosteroids	44803
Systemic corticosteroids	45234
Systemic corticosteroids	45302
Systemic corticosteroids	46711
Systemic corticosteroids	47142
Systemic corticosteroids	50225
Systemic corticosteroids	51722
Systemic corticosteroids	51753
Systemic corticosteroids	51824
Systemic corticosteroids	51849
Systemic corticosteroids	51871
Systemic corticosteroids	51872
Systemic corticosteroids	52053
Systemic corticosteroids	52396
Systemic corticosteroids	52472
Systemic corticosteroids	53143
Systemic corticosteroids	53313
Systemic corticosteroids	53336
Systemic corticosteroids	53705
Systemic corticosteroids	53953
Systemic corticosteroids	54118
Systemic corticosteroids	54432
Systemic corticosteroids	54434
Systemic corticosteroids	54793
Systemic corticosteroids	54794
Systemic corticosteroids	55024
Systemic corticosteroids	55401
Systemic corticosteroids	55480
Systemic corticosteroids	56347
Systemic corticosteroids	56443
Systemic corticosteroids	56891
Systemic corticosteroids	57931
Systemic corticosteroids	58000
Systemic corticosteroids	58061
Systemic corticosteroids	58234
Systemic corticosteroids	58369
Systemic corticosteroids	58384
Systemic corticosteroids	58474
Systemic corticosteroids	58592
Systemic corticosteroids	58987
Systemic corticosteroids	59229
Systemic corticosteroids	59283
Systemic corticosteroids	59338
Systemic corticosteroids	59418
Systemic corticosteroids	59912
Systemic corticosteroids	60064
Systemic corticosteroids	60120
Systemic corticosteroids	60421
Systemic corticosteroids	60516
Systemic corticosteroids	61132
Systemic corticosteroids	61162
Systemic corticosteroids	61689
Systemic corticosteroids	62656
Systemic corticosteroids	62909
Systemic corticosteroids	63066
Systemic corticosteroids	63082
Systemic corticosteroids	63138
Systemic corticosteroids	63172
Systemic corticosteroids	63214
Systemic corticosteroids	63549
Systemic corticosteroids	63791
Systemic corticosteroids	64007
Systemic corticosteroids	64008
Systemic corticosteroids	64009
Systemic corticosteroids	64050
Systemic corticosteroids	64059
Systemic corticosteroids	64128
Systemic corticosteroids	64221
Systemic corticosteroids	64235
Systemic corticosteroids	64416
Systemic corticosteroids	64475
Systemic corticosteroids	64747
Systemic corticosteroids	64766
Systemic corticosteroids	64787
Systemic corticosteroids	64988
Systemic corticosteroids	65020
Systemic corticosteroids	65626
Systemic corticosteroids	65984
Systemic corticosteroids	66015
Systemic corticosteroids	66200
Systemic corticosteroids	66287
Systemic corticosteroids	66327
Systemic corticosteroids	66524
Systemic corticosteroids	66550
Systemic corticosteroids	66645
Systemic corticosteroids	66666
Systemic corticosteroids	66724
Systemic corticosteroids	66914
Systemic corticosteroids	67076
Systemic corticosteroids	67107
Systemic corticosteroids	67507
Systemic corticosteroids	67559
Systemic corticosteroids	68103
Systemic corticosteroids	68166
Systemic corticosteroids	68182
Systemic corticosteroids	68306
Systemic corticosteroids	68489
Systemic corticosteroids	68497
Systemic corticosteroids	68593
Systemic corticosteroids	68673
Systemic corticosteroids	68693
Systemic corticosteroids	68860
Systemic corticosteroids	69568
Systemic corticosteroids	69572
Systemic corticosteroids	69686
Systemic corticosteroids	69811
Systemic corticosteroids	70603
Systemic corticosteroids	70611
Systemic corticosteroids	70893
Systemic corticosteroids	71404
Systemic corticosteroids	71620
Systemic corticosteroids	71926
Systemic corticosteroids	72421
Systemic corticosteroids	72449
Systemic corticosteroids	72537
Inhaled corticosteroids	38
Inhaled corticosteroids	99
Inhaled corticosteroids	454
Inhaled corticosteroids	638
Inhaled corticosteroids	665
Inhaled corticosteroids	883
Inhaled corticosteroids	895
Inhaled corticosteroids	896
Inhaled corticosteroids	908
Inhaled corticosteroids	911
Inhaled corticosteroids	947
Inhaled corticosteroids	956
Inhaled corticosteroids	960
Inhaled corticosteroids	1100
Inhaled corticosteroids	1236
Inhaled corticosteroids	1242
Inhaled corticosteroids	1243
Inhaled corticosteroids	1258
Inhaled corticosteroids	1259
Inhaled corticosteroids	1269
Inhaled corticosteroids	1406
Inhaled corticosteroids	1412
Inhaled corticosteroids	1424
Inhaled corticosteroids	1426
Inhaled corticosteroids	1518
Inhaled corticosteroids	1537
Inhaled corticosteroids	1551
Inhaled corticosteroids	1552
Inhaled corticosteroids	1642
Inhaled corticosteroids	1676
Inhaled corticosteroids	1680
Inhaled corticosteroids	1725
Inhaled corticosteroids	1727
Inhaled corticosteroids	1734
Inhaled corticosteroids	1861
Inhaled corticosteroids	1885
Inhaled corticosteroids	1951
Inhaled corticosteroids	1956
Inhaled corticosteroids	1959
Inhaled corticosteroids	2092
Inhaled corticosteroids	2125
Inhaled corticosteroids	2148
Inhaled corticosteroids	2159
Inhaled corticosteroids	2160
Inhaled corticosteroids	2229
Inhaled corticosteroids	2282
Inhaled corticosteroids	2335
Inhaled corticosteroids	2440
Inhaled corticosteroids	2600
Inhaled corticosteroids	2723
Inhaled corticosteroids	2892
Inhaled corticosteroids	2893
Inhaled corticosteroids	2951
Inhaled corticosteroids	2992
Inhaled corticosteroids	3018
Inhaled corticosteroids	3065
Inhaled corticosteroids	3075
Inhaled corticosteroids	3119
Inhaled corticosteroids	3150
Inhaled corticosteroids	3220
Inhaled corticosteroids	3289
Inhaled corticosteroids	3363
Inhaled corticosteroids	3546
Inhaled corticosteroids	3556
Inhaled corticosteroids	3570
Inhaled corticosteroids	3666
Inhaled corticosteroids	3743
Inhaled corticosteroids	3927
Inhaled corticosteroids	3947
Inhaled corticosteroids	3989
Inhaled corticosteroids	3993
Inhaled corticosteroids	4131
Inhaled corticosteroids	4132
Inhaled corticosteroids	4365
Inhaled corticosteroids	4413
Inhaled corticosteroids	4499
Inhaled corticosteroids	4545
Inhaled corticosteroids	4601
Inhaled corticosteroids	4688
Inhaled corticosteroids	4759
Inhaled corticosteroids	4801
Inhaled corticosteroids	4803
Inhaled corticosteroids	4926
Inhaled corticosteroids	4942
Inhaled corticosteroids	5143
Inhaled corticosteroids	5161
Inhaled corticosteroids	5172
Inhaled corticosteroids	5223
Inhaled corticosteroids	5309
Inhaled corticosteroids	5521
Inhaled corticosteroids	5522
Inhaled corticosteroids	5551
Inhaled corticosteroids	5558
Inhaled corticosteroids	5580
Inhaled corticosteroids	5683
Inhaled corticosteroids	5718
Inhaled corticosteroids	5804
Inhaled corticosteroids	5822
Inhaled corticosteroids	5864
Inhaled corticosteroids	5885
Inhaled corticosteroids	5942
Inhaled corticosteroids	5975
Inhaled corticosteroids	5992
Inhaled corticosteroids	6325
Inhaled corticosteroids	6569
Inhaled corticosteroids	6616
Inhaled corticosteroids	6746
Inhaled corticosteroids	6780
Inhaled corticosteroids	6796
Inhaled corticosteroids	6839
Inhaled corticosteroids	6938
Inhaled corticosteroids	7013
Inhaled corticosteroids	7356
Inhaled corticosteroids	7602
Inhaled corticosteroids	7638
Inhaled corticosteroids	7653
Inhaled corticosteroids	7724
Inhaled corticosteroids	7788
Inhaled corticosteroids	7891
Inhaled corticosteroids	7948
Inhaled corticosteroids	7964
Inhaled corticosteroids	8111
Inhaled corticosteroids	8433
Inhaled corticosteroids	8635
Inhaled corticosteroids	9164
Inhaled corticosteroids	9233
Inhaled corticosteroids	9477
Inhaled corticosteroids	9571
Inhaled corticosteroids	9577
Inhaled corticosteroids	9599
Inhaled corticosteroids	9921
Inhaled corticosteroids	10090
Inhaled corticosteroids	10102
Inhaled corticosteroids	10218
Inhaled corticosteroids	10254
Inhaled corticosteroids	11198
Inhaled corticosteroids	11410
Inhaled corticosteroids	11478
Inhaled corticosteroids	11497
Inhaled corticosteroids	11588
Inhaled corticosteroids	11618
Inhaled corticosteroids	11732
Inhaled corticosteroids	12994
Inhaled corticosteroids	13037
Inhaled corticosteroids	13040
Inhaled corticosteroids	13273
Inhaled corticosteroids	13290
Inhaled corticosteroids	13815
Inhaled corticosteroids	14294
Inhaled corticosteroids	14321
Inhaled corticosteroids	14524
Inhaled corticosteroids	14567
Inhaled corticosteroids	14590
Inhaled corticosteroids	14700
Inhaled corticosteroids	14736
Inhaled corticosteroids	14757
Inhaled corticosteroids	15326
Inhaled corticosteroids	15706
Inhaled corticosteroids	16018
Inhaled corticosteroids	16054
Inhaled corticosteroids	16148
Inhaled corticosteroids	16151
Inhaled corticosteroids	16158
Inhaled corticosteroids	16305
Inhaled corticosteroids	16433
Inhaled corticosteroids	16584
Inhaled corticosteroids	17465
Inhaled corticosteroids	17590
Inhaled corticosteroids	17654
Inhaled corticosteroids	17670
Inhaled corticosteroids	18394
Inhaled corticosteroids	18848
Inhaled corticosteroids	19031
Inhaled corticosteroids	19121
Inhaled corticosteroids	19376
Inhaled corticosteroids	19389
Inhaled corticosteroids	19401
Inhaled corticosteroids	20825
Inhaled corticosteroids	21005
Inhaled corticosteroids	21224
Inhaled corticosteroids	21482
Inhaled corticosteroids	23741
Inhaled corticosteroids	24898
Inhaled corticosteroids	25204
Inhaled corticosteroids	26063
Inhaled corticosteroids	27188
Inhaled corticosteroids	27679
Inhaled corticosteroids	28073
Inhaled corticosteroids	28640
Inhaled corticosteroids	28761
Inhaled corticosteroids	29325
Inhaled corticosteroids	30210
Inhaled corticosteroids	30238
Inhaled corticosteroids	30649
Inhaled corticosteroids	31774
Inhaled corticosteroids	32874
Inhaled corticosteroids	33258
Inhaled corticosteroids	33849
Inhaled corticosteroids	34315
Inhaled corticosteroids	34428
Inhaled corticosteroids	34739
Inhaled corticosteroids	34794
Inhaled corticosteroids	34859
Inhaled corticosteroids	34919
Inhaled corticosteroids	35071
Inhaled corticosteroids	35106
Inhaled corticosteroids	35107
Inhaled corticosteroids	35113
Inhaled corticosteroids	35118
Inhaled corticosteroids	35225
Inhaled corticosteroids	35288
Inhaled corticosteroids	35293
Inhaled corticosteroids	35299
Inhaled corticosteroids	35374
Inhaled corticosteroids	35392
Inhaled corticosteroids	35408
Inhaled corticosteroids	35430
Inhaled corticosteroids	35461
Inhaled corticosteroids	35510
Inhaled corticosteroids	35580
Inhaled corticosteroids	35602
Inhaled corticosteroids	35611
Inhaled corticosteroids	35631
Inhaled corticosteroids	35638
Inhaled corticosteroids	35652
Inhaled corticosteroids	35700
Inhaled corticosteroids	35724
Inhaled corticosteroids	35772
Inhaled corticosteroids	35905
Inhaled corticosteroids	35986
Inhaled corticosteroids	36021
Inhaled corticosteroids	36090
Inhaled corticosteroids	36290
Inhaled corticosteroids	36401
Inhaled corticosteroids	36462
Inhaled corticosteroids	37432
Inhaled corticosteroids	37447
Inhaled corticosteroids	37470
Inhaled corticosteroids	39200
Inhaled corticosteroids	40057
Inhaled corticosteroids	41269
Inhaled corticosteroids	41412
Inhaled corticosteroids	42928
Inhaled corticosteroids	42985
Inhaled corticosteroids	42994
Inhaled corticosteroids	43074
Inhaled corticosteroids	46157
Inhaled corticosteroids	47943
Inhaled corticosteroids	48340
Inhaled corticosteroids	48666
Inhaled corticosteroids	48709
Inhaled corticosteroids	48739
Inhaled corticosteroids	49000
Inhaled corticosteroids	49114
Inhaled corticosteroids	49367
Inhaled corticosteroids	49412
Inhaled corticosteroids	49711
Inhaled corticosteroids	49772
Inhaled corticosteroids	49868
Inhaled corticosteroids	50036
Inhaled corticosteroids	50037
Inhaled corticosteroids	50129
Inhaled corticosteroids	50287
Inhaled corticosteroids	50560
Inhaled corticosteroids	50689
Inhaled corticosteroids	50739
Inhaled corticosteroids	50886
Inhaled corticosteroids	50945
Inhaled corticosteroids	51027
Inhaled corticosteroids	51151
Inhaled corticosteroids	51209
Inhaled corticosteroids	51234
Inhaled corticosteroids	51270
Inhaled corticosteroids	51394
Inhaled corticosteroids	51415
Inhaled corticosteroids	51480
Inhaled corticosteroids	51570
Inhaled corticosteroids	51593
Inhaled corticosteroids	51681
Inhaled corticosteroids	51759
Inhaled corticosteroids	51815
Inhaled corticosteroids	51861
Inhaled corticosteroids	51909
Inhaled corticosteroids	52732
Inhaled corticosteroids	52806
Inhaled corticosteroids	53057
Inhaled corticosteroids	53230
Inhaled corticosteroids	53237
Inhaled corticosteroids	53283
Inhaled corticosteroids	53480
Inhaled corticosteroids	53491
Inhaled corticosteroids	54207
Inhaled corticosteroids	54399
Inhaled corticosteroids	55677
Inhaled corticosteroids	56462
Inhaled corticosteroids	56471
Inhaled corticosteroids	56474
Inhaled corticosteroids	56475
Inhaled corticosteroids	56477
Inhaled corticosteroids	56484
Inhaled corticosteroids	56493
Inhaled corticosteroids	56498
Inhaled corticosteroids	56499
Inhaled corticosteroids	57525
Inhaled corticosteroids	57555
Inhaled corticosteroids	57579
Inhaled corticosteroids	57589
Inhaled corticosteroids	59327
Inhaled corticosteroids	59439
Inhaled corticosteroids	59573
Inhaled corticosteroids	59899
Inhaled corticosteroids	60937
Inhaled corticosteroids	61280
Inhaled corticosteroids	61644
Inhaled corticosteroids	61664
Inhaled corticosteroids	61666
Inhaled corticosteroids	61782
Inhaled corticosteroids	61975
Inhaled corticosteroids	62030
Inhaled corticosteroids	62126
Inhaled corticosteroids	62341
Inhaled corticosteroids	62518
Inhaled corticosteroids	63252
Inhaled corticosteroids	63585
Inhaled corticosteroids	63945
Inhaled corticosteroids	64372
Inhaled corticosteroids	64373
Inhaled corticosteroids	64638
Inhaled corticosteroids	65117
Inhaled corticosteroids	65448
Inhaled corticosteroids	65596
Inhaled corticosteroids	65658
Inhaled corticosteroids	65677
Inhaled corticosteroids	65758
Inhaled corticosteroids	65894
Inhaled corticosteroids	66448
Inhaled corticosteroids	66453
Inhaled corticosteroids	67055
Inhaled corticosteroids	67101
Inhaled corticosteroids	67234
Inhaled corticosteroids	67237
Inhaled corticosteroids	67239
Inhaled corticosteroids	67253
Inhaled corticosteroids	67261
Inhaled corticosteroids	67265
Inhaled corticosteroids	67315
Inhaled corticosteroids	67319
Inhaled corticosteroids	67322
Inhaled corticosteroids	67677
Inhaled corticosteroids	67958
Inhaled corticosteroids	68034
Inhaled corticosteroids	68175
Inhaled corticosteroids	68453
Inhaled corticosteroids	68495
Inhaled corticosteroids	68983
Inhaled corticosteroids	69436
Inhaled corticosteroids	69538
Inhaled corticosteroids	69827
Inhaled corticosteroids	70015
Inhaled corticosteroids	70250
Inhaled corticosteroids	70749
Inhaled corticosteroids	71109
Inhaled corticosteroids	71284
Inhaled corticosteroids	71337
Inhaled corticosteroids	71338
Inhaled corticosteroids	71341
Inhaled corticosteroids	71345
Inhaled corticosteroids	71347
Inhaled corticosteroids	71354
Inhaled corticosteroids	71356
Inhaled corticosteroids	71366
Inhaled corticosteroids	71368
Inhaled corticosteroids	71371
Inhaled corticosteroids	71380
Inhaled corticosteroids	71409
Inhaled corticosteroids	71427
Inhaled corticosteroids	71467
Inhaled corticosteroids	71915
Inhaled corticosteroids	72292
Inhaled corticosteroids	72400
Inhaled corticosteroids	72564
Bronchodilators	17
Bronchodilators	282
Bronchodilators	461
Bronchodilators	510
Bronchodilators	534
Bronchodilators	590
Bronchodilators	638
Bronchodilators	665
Bronchodilators	674
Bronchodilators	696
Bronchodilators	719
Bronchodilators	746
Bronchodilators	856
Bronchodilators	860
Bronchodilators	863
Bronchodilators	879
Bronchodilators	880
Bronchodilators	881
Bronchodilators	882
Bronchodilators	910
Bronchodilators	987
Bronchodilators	1087
Bronchodilators	1097
Bronchodilators	1346
Bronchodilators	1409
Bronchodilators	1410
Bronchodilators	1411
Bronchodilators	1414
Bronchodilators	1415
Bronchodilators	1423
Bronchodilators	1504
Bronchodilators	1619
Bronchodilators	1630
Bronchodilators	1635
Bronchodilators	1697
Bronchodilators	1711
Bronchodilators	1741
Bronchodilators	1794
Bronchodilators	1832
Bronchodilators	1833
Bronchodilators	1834
Bronchodilators	1952
Bronchodilators	1957
Bronchodilators	1962
Bronchodilators	1974
Bronchodilators	1975
Bronchodilators	2147
Bronchodilators	2152
Bronchodilators	2224
Bronchodilators	2259
Bronchodilators	2610
Bronchodilators	2655
Bronchodilators	2757
Bronchodilators	2850
Bronchodilators	2851
Bronchodilators	2978
Bronchodilators	2994
Bronchodilators	2995
Bronchodilators	3187
Bronchodilators	3254
Bronchodilators	3297
Bronchodilators	3305
Bronchodilators	3306
Bronchodilators	3388
Bronchodilators	3534
Bronchodilators	3556
Bronchodilators	3584
Bronchodilators	3666
Bronchodilators	3758
Bronchodilators	4055
Bronchodilators	4171
Bronchodilators	4268
Bronchodilators	4514
Bronchodilators	4591
Bronchodilators	4592
Bronchodilators	4634
Bronchodilators	4665
Bronchodilators	4812
Bronchodilators	4842
Bronchodilators	5143
Bronchodilators	5161
Bronchodilators	5170
Bronchodilators	5172
Bronchodilators	5261
Bronchodilators	5308
Bronchodilators	5453
Bronchodilators	5516
Bronchodilators	5558
Bronchodilators	5740
Bronchodilators	5837
Bronchodilators	5864
Bronchodilators	5871
Bronchodilators	5898
Bronchodilators	5941
Bronchodilators	5942
Bronchodilators	6050
Bronchodilators	6081
Bronchodilators	6315
Bronchodilators	6325
Bronchodilators	6462
Bronchodilators	6512
Bronchodilators	6522
Bronchodilators	6526
Bronchodilators	6569
Bronchodilators	6616
Bronchodilators	6719
Bronchodilators	6746
Bronchodilators	6758
Bronchodilators	6772
Bronchodilators	6780
Bronchodilators	6796
Bronchodilators	6911
Bronchodilators	6938
Bronchodilators	7013
Bronchodilators	7017
Bronchodilators	7133
Bronchodilators	7140
Bronchodilators	7192
Bronchodilators	7268
Bronchodilators	7270
Bronchodilators	7719
Bronchodilators	7730
Bronchodilators	7731
Bronchodilators	7732
Bronchodilators	7733
Bronchodilators	7832
Bronchodilators	7953
Bronchodilators	7965
Bronchodilators	8012
Bronchodilators	8057
Bronchodilators	8149
Bronchodilators	8151
Bronchodilators	8252
Bronchodilators	8333
Bronchodilators	8508
Bronchodilators	8511
Bronchodilators	8572
Bronchodilators	8806
Bronchodilators	8872
Bronchodilators	9092
Bronchodilators	9270
Bronchodilators	9384
Bronchodilators	9681
Bronchodilators	9706
Bronchodilators	9711
Bronchodilators	10218
Bronchodilators	10331
Bronchodilators	10433
Bronchodilators	10458
Bronchodilators	10490
Bronchodilators	10561
Bronchodilators	10723
Bronchodilators	10825
Bronchodilators	10831
Bronchodilators	10858
Bronchodilators	10968
Bronchodilators	10979
Bronchodilators	11046
Bronchodilators	11410
Bronchodilators	11520
Bronchodilators	11588
Bronchodilators	11618
Bronchodilators	11719
Bronchodilators	11779
Bronchodilators	11993
Bronchodilators	12042
Bronchodilators	12144
Bronchodilators	12240
Bronchodilators	12274
Bronchodilators	12470
Bronchodilators	12486
Bronchodilators	12563
Bronchodilators	12699
Bronchodilators	12822
Bronchodilators	12994
Bronchodilators	13038
Bronchodilators	13040
Bronchodilators	13181
Bronchodilators	13273
Bronchodilators	13307
Bronchodilators	13319
Bronchodilators	13365
Bronchodilators	13575
Bronchodilators	13757
Bronchodilators	14306
Bronchodilators	14382
Bronchodilators	14483
Bronchodilators	14527
Bronchodilators	14991
Bronchodilators	15075
Bronchodilators	15165
Bronchodilators	15284
Bronchodilators	15356
Bronchodilators	15365
Bronchodilators	15467
Bronchodilators	15483
Bronchodilators	15613
Bronchodilators	15816
Bronchodilators	16207
Bronchodilators	16236
Bronchodilators	16577
Bronchodilators	16994
Bronchodilators	17002
Bronchodilators	17140
Bronchodilators	17185
Bronchodilators	17696
Bronchodilators	17846
Bronchodilators	17874
Bronchodilators	17875
Bronchodilators	18140
Bronchodilators	18288
Bronchodilators	18299
Bronchodilators	18387
Bronchodilators	18421
Bronchodilators	18622
Bronchodilators	18968
Bronchodilators	18988
Bronchodilators	19121
Bronchodilators	19376
Bronchodilators	19799
Bronchodilators	19953
Bronchodilators	20180
Bronchodilators	20838
Bronchodilators	21102
Bronchodilators	21741
Bronchodilators	21769
Bronchodilators	21862
Bronchodilators	22082
Bronchodilators	22313
Bronchodilators	22330
Bronchodilators	22661
Bronchodilators	22663
Bronchodilators	22790
Bronchodilators	23047
Bronchodilators	23054
Bronchodilators	23269
Bronchodilators	23567
Bronchodilators	23572
Bronchodilators	23709
Bronchodilators	23787
Bronchodilators	23961
Bronchodilators	24023
Bronchodilators	24418
Bronchodilators	24645
Bronchodilators	24674
Bronchodilators	25125
Bronchodilators	25339
Bronchodilators	25784
Bronchodilators	25820
Bronchodilators	25821
Bronchodilators	25829
Bronchodilators	26616
Bronchodilators	26744
Bronchodilators	26829
Bronchodilators	26873
Bronchodilators	26987
Bronchodilators	27340
Bronchodilators	27505
Bronchodilators	27944
Bronchodilators	28577
Bronchodilators	28881
Bronchodilators	29267
Bronchodilators	29273
Bronchodilators	30118
Bronchodilators	30229
Bronchodilators	30596
Bronchodilators	30890
Bronchodilators	31082
Bronchodilators	31091
Bronchodilators	31262
Bronchodilators	31845
Bronchodilators	31865
Bronchodilators	32050
Bronchodilators	32102
Bronchodilators	32222
Bronchodilators	32283
Bronchodilators	32812
Bronchodilators	33373
Bronchodilators	33434
Bronchodilators	33461
Bronchodilators	33817
Bronchodilators	34018
Bronchodilators	34162
Bronchodilators	34310
Bronchodilators	34618
Bronchodilators	34938
Bronchodilators	34995
Bronchodilators	35000
Bronchodilators	35011
Bronchodilators	35014
Bronchodilators	35165
Bronchodilators	35503
Bronchodilators	35522
Bronchodilators	35542
Bronchodilators	35557
Bronchodilators	35725
Bronchodilators	35744
Bronchodilators	35825
Bronchodilators	35861
Bronchodilators	35862
Bronchodilators	36677
Bronchodilators	36864
Bronchodilators	36869
Bronchodilators	37432
Bronchodilators	37470
Bronchodilators	37791
Bronchodilators	38079
Bronchodilators	38120
Bronchodilators	38136
Bronchodilators	38144
Bronchodilators	38214
Bronchodilators	38226
Bronchodilators	39040
Bronchodilators	39236
Bronchodilators	40177
Bronchodilators	40599
Bronchodilators	40637
Bronchodilators	40709
Bronchodilators	40832
Bronchodilators	41537
Bronchodilators	41548
Bronchodilators	41549
Bronchodilators	41691
Bronchodilators	41830
Bronchodilators	42103
Bronchodilators	42279
Bronchodilators	42297
Bronchodilators	42497
Bronchodilators	42511
Bronchodilators	42830
Bronchodilators	42858
Bronchodilators	42867
Bronchodilators	42886
Bronchodilators	42910
Bronchodilators	42921
Bronchodilators	43046
Bronchodilators	43085
Bronchodilators	43090
Bronchodilators	43105
Bronchodilators	43738
Bronchodilators	43893
Bronchodilators	44064
Bronchodilators	45610
Bronchodilators	45863
Bronchodilators	47638
Bronchodilators	48410
Bronchodilators	48484
Bronchodilators	48490
Bronchodilators	48519
Bronchodilators	48547
Bronchodilators	48607
Bronchodilators	48666
Bronchodilators	48739
Bronchodilators	48741
Bronchodilators	48854
Bronchodilators	49000
Bronchodilators	49114
Bronchodilators	49227
Bronchodilators	49228
Bronchodilators	49591
Bronchodilators	49826
Bronchodilators	49868
Bronchodilators	49904
Bronchodilators	50018
Bronchodilators	50036
Bronchodilators	50051
Bronchodilators	50103
Bronchodilators	50292
Bronchodilators	50503
Bronchodilators	50557
Bronchodilators	50560
Bronchodilators	50577
Bronchodilators	50689
Bronchodilators	50739
Bronchodilators	50810
Bronchodilators	50886
Bronchodilators	50945
Bronchodilators	50956
Bronchodilators	51027
Bronchodilators	51151
Bronchodilators	51209
Bronchodilators	51270
Bronchodilators	51394
Bronchodilators	51430
Bronchodilators	51570
Bronchodilators	51593
Bronchodilators	51759
Bronchodilators	51861
Bronchodilators	51903
Bronchodilators	51904
Bronchodilators	51909
Bronchodilators	51967
Bronchodilators	52410
Bronchodilators	53019
Bronchodilators	53174
Bronchodilators	53230
Bronchodilators	53237
Bronchodilators	53283
Bronchodilators	53297
Bronchodilators	53491
Bronchodilators	53761
Bronchodilators	53976
Bronchodilators	53982
Bronchodilators	54641
Bronchodilators	54742
Bronchodilators	55132
Bronchodilators	55677
Bronchodilators	56478
Bronchodilators	56482
Bronchodilators	57228
Bronchodilators	57249
Bronchodilators	57524
Bronchodilators	57544
Bronchodilators	57557
Bronchodilators	57558
Bronchodilators	57694
Bronchodilators	58269
Bronchodilators	58600
Bronchodilators	59327
Bronchodilators	59409
Bronchodilators	59439
Bronchodilators	59573
Bronchodilators	59626
Bronchodilators	59638
Bronchodilators	59899
Bronchodilators	60601
Bronchodilators	60920
Bronchodilators	60923
Bronchodilators	61176
Bronchodilators	61280
Bronchodilators	61330
Bronchodilators	61346
Bronchodilators	61490
Bronchodilators	61582
Bronchodilators	61591
Bronchodilators	61644
Bronchodilators	61666
Bronchodilators	61782
Bronchodilators	61879
Bronchodilators	62030
Bronchodilators	62109
Bronchodilators	62126
Bronchodilators	62384
Bronchodilators	62535
Bronchodilators	62662
Bronchodilators	62667
Bronchodilators	62739
Bronchodilators	62838
Bronchodilators	63252
Bronchodilators	63945
Bronchodilators	63992
Bronchodilators	64232
Bronchodilators	64372
Bronchodilators	64373
Bronchodilators	64509
Bronchodilators	64523
Bronchodilators	64638
Bronchodilators	64801
Bronchodilators	65117
Bronchodilators	65175
Bronchodilators	65376
Bronchodilators	65431
Bronchodilators	65596
Bronchodilators	65658
Bronchodilators	65677
Bronchodilators	65758
Bronchodilators	65894
Bronchodilators	66395
Bronchodilators	66448
Bronchodilators	66453
Bronchodilators	66547
Bronchodilators	66922
Bronchodilators	66924
Bronchodilators	66972
Bronchodilators	67040
Bronchodilators	67055
Bronchodilators	67101
Bronchodilators	67238
Bronchodilators	67326
Bronchodilators	67531
Bronchodilators	67543
Bronchodilators	67600
[truncated: 724 more rows]
