# Supplementary material for: Reproducibility of real-world evidence studies using clinical practice data to inform regulatory and coverage decisions
Source: Nat Commun. 2022 Aug 31;13:5126. doi: 10.1038/s41467-022-32310-3 (PMC9430007; doi:10.1038/s41467-022-32310-3)
Supplement: Supplementary file 7 — Supplementary Dataset 4 [file 41467_2022_32310_MOESM7_ESM.zip › Data S4 Study specific author contact files with details of implementation/REPEAT_139_final.xlsx]

## Sheet: Assumptions
Category	Assumptions
MEASURES	The algorithms used to define all the variables used in the replication of the study are given in the sheet named 'codes'
Inclusion/Exclusion	We assumed "up to standard period" variable was used to define the enrollment criteria
Outcome	We assumed combination of drugs were allowed to define the outcome
COHORT CREATION
ANALYSIS

## Sheet: Attrition table
Patients with Statins prescription in 2008 or statins with prescription during the last 3 months of 2007 with days supply extending into 2008 in CPRD database
	Less Excluded Patients	Remaining Patients
All patients in our database		17756119
All patients with Statins prescription in 2008 or statins with prescription during the last 3 months of 2007 with days supply extending into 2008 Date of prescription in 2008 or jan 1st 2008 for the prescrition in 2007 is cohort entry date (CED)	-17118612	637507
Excluded due to insufficient enrollment assessed between Oct 1st 2007 - Dec 31st 2008	-44899	592608
Final cohort		592608

## Sheet: Cohort as text
COHORT CREATION Cohort Entry Entry date: Between Oct 01, 2007 and Dec 31, 2008 Cohort entry criterion: Statin use beginning in 2008 or statin use beginning in the last three months of 2007 that carried over into 2008. Cohort Exclusion Up to Standard (UTS) period measured between 2007-10-01 to 2008-12-31. A patient is excluded if the event did not occur on each day.

## Sheet: Analysis as text
Statistical Analysis Baseline covariate assessment In the primary analysis, the baseline characteristics were assessed between cohort entry date up to end of follow-up. Follow-up: Follow-up began on the cohort entry event date and was carried out until one of the following events occurred: End of data Disenrollment Death Calendar date 2008-12-31 reached Exposure to a different statin occurred Out…

## Sheet: Table 1
	ORIGINAL STUDY		REPLICATED STUDY
Variables	All CYP3A4		All CYP3A4
Overall, n	339267		548872
Age, mean (SD)	67.18 (11.70)		67.05 (12.02)
>= 65 years (%)	0.6017		0.595
Male (%)	0.5491		0.532
Higher dose of statin (%)	0.5597		0.548
Days of statin use
Mean (SD)	286.55 (102.16)		181.35 (136.17)
Median	337		224
Patients prescribed inhibitor in year	0.3183		0.296
Mean (median) days of inhibitor use	197.71 (220)		39.66 (94.68)

## Sheet: Outcomes
All CYP3A4 group Outcome: Patients with concomitant statin and inhibitor (%)
ORIGINAL STUDY	29.76%
REPLICATED STUDY	0.303

## Sheet: Codes
All non-CYP3A4
This measure creates a logical OR of events, and identifies all occurrences of one or more specified events:
	Use of rosuvastatin (RSV)
	Use of pravastatin (PRV)
	Use of fluvastatin (FLV)
Concomitant All statins + All CYP3A4
This measures the concurrence of the following source measures:
	Prescription for any statin
	Use of any CYP3A4 inhibitor
Exposure to a different statin
This measure was defined as matching any of the following groups:
1. Switch from atorvastatin (ATV)
	1.1. The occurrence of Use of atorvastatin (ATV); and
	1.2. The occurrence of Prescription for any statin, excluding atorvastatin (ATV), starting at least 0 days after the start of 1.1.
The event of interest in this group is 1.2.
2. Switch from simvastatin (SMV)
	2.1. The occurrence of Use of simvastatin (SMV); and
	2.2. The occurrence of Prescription for any statin, excluding simvastatin (SMV), starting at least 0 days after the start of 2.1.
The event of interest in this group is 2.2.
3. Switch from simvastatin/ezetimibe (SMV/EZE)
	3.1. The occurrence of Use of simvastatin/ezetimibe (SMV/EZE); and
	3.2. The occurrence of Prescription for any statin, excluding simvastatin/ezetimibe (SMV/EZE), starting at least 0 days after the start of 3.1.
The event of interest in this group is 3.2.
4. Switch from rosuvastatin (RSV)
	4.1. The occurrence of Use of rosuvastatin (RSV); and
	4.2. The occurrence of Prescription for any statin, excluding rosuvastatin (RSV), starting at least 0 days after the start of 4.1.
The event of interest in this group is 4.2.
5. Switch from pravastatin (PRV)
	5.1. The occurrence of Use of pravastatin (PRV); and
	5.2. The occurrence of Prescription for any statin, excluding pravastatin (PRV), starting at least 0 days after the start of 5.1.
The event of interest in this group is 5.2.
6. Switch from fluvastatin (FLV)
	6.1. The occurrence of Use of fluvastatin (FLV); and
	6.2. The occurrence of Prescription for any statin, excluding fluvastatin (FLV), starting at least 0 days after the start of 6.1.
The event of interest in this group is 6.2.
High dose statin
This event measure was defined as occurring when any of the following criteria were met:
	The occurrence of Therapy with the following attributes:
	Product Code is any of: { "2955", "48346", "50963", "51200", "52097", "52397", "52398", "52459", "52460", "53887", "53890", "55034", "55444", "57117", "57836", "58418", "58742", "59446", "59776", "60607", "60989", "62476", "64810", "64868", "66963", "72641", "745", "17683", "49751", "50272", "51876", "52821", "53594", "53772", "56182", "56841", "5775", "57834", "60511", "63249", "67402", "67660",…
	2955 - Atorvastatin calcium trihydrate
	48346 - Atorvastatin calcium trihydrate
	50963 - Atorvastatin calcium trihydrate
	51200 - Atorvastatin calcium trihydrate
	52097 - Atorvastatin calcium trihydrate
	52397 - Atorvastatin calcium trihydrate
	52398 - Atorvastatin calcium trihydrate
	52459 - Atorvastatin calcium trihydrate
	52460 - Atorvastatin calcium trihydrate
	53887 - Atorvastatin calcium trihydrate
	53890 - Atorvastatin calcium trihydrate
	55034 - Atorvastatin calcium trihydrate
	55444 - Atorvastatin calcium trihydrate
	57117 - Atorvastatin calcium trihydrate
	57836 - Atorvastatin calcium trihydrate
	58418 - Atorvastatin calcium trihydrate
	58742 - Atorvastatin calcium trihydrate
	59446 - Atorvastatin calcium trihydrate
	59776 - Atorvastatin calcium trihydrate
	60607 - Atorvastatin calcium trihydrate
	60989 - Atorvastatin calcium trihydrate
	62476 - Atorvastatin calcium trihydrate
	64810 - Atorvastatin calcium trihydrate
	64868 - Atorvastatin calcium trihydrate
	66963 - Atorvastatin calcium trihydrate
	72641
	745 - Atorvastatin calcium trihydrate
	17683 - Atorvastatin calcium trihydrate
	49751 - Atorvastatin calcium trihydrate
	50272 - Atorvastatin calcium trihydrate
	51876 - Atorvastatin calcium trihydrate
	52821 - Atorvastatin calcium trihydrate
	53594 - Atorvastatin calcium trihydrate
	53772 - Atorvastatin calcium trihydrate
	56182 - Atorvastatin calcium trihydrate
	56841 - Atorvastatin calcium trihydrate
	5775 - Atorvastatin calcium trihydrate
	57834 - Atorvastatin calcium trihydrate
	60511 - Atorvastatin calcium trihydrate
	63249 - Atorvastatin calcium trihydrate
	67402 - Atorvastatin calcium trihydrate
	67660 - Atorvastatin calcium trihydrate
	69093 - Atorvastatin calcium trihydrate
	69427 - Atorvastatin calcium trihydrate
	11627 - Fluvastatin sodium
	2137 - Fluvastatin sodium
	5985 - Fluvastatin sodium
	67328 - Fluvastatin sodium
	71029 - Fluvastatin sodium
	9153 - Fluvastatin sodium
	53770 - Fluvastatin sodium
	1219 - Pravastatin sodium
	1223 - Pravastatin sodium
	34820 - Pravastatin sodium
	55912 - Pravastatin sodium
	56893 - Pravastatin sodium
	62979 - Pravastatin sodium
	72048
	47988 - Pravastatin sodium
	48097 - Pravastatin sodium
	51676 - Pravastatin sodium
	54435 - Pravastatin sodium
	56916 - Pravastatin sodium
	57108 - Pravastatin sodium
	10172 - Simvastatin/Ezetimibe
	10206 - Simvastatin/Ezetimibe
	16186 - Simvastatin/Ezetimibe
	17059 - Simvastatin/Ezetimibe
	22579 - Simvastatin
	32909 - Simvastatin
	34353 - Simvastatin
	34381 - Simvastatin
	34502 - Simvastatin
	34545 - Simvastatin
	34879 - Simvastatin
	34907 - Simvastatin
	34969 - Simvastatin
	39652 - Simvastatin
	39870 - Simvastatin
	44650 - Simvastatin
	45219 - Simvastatin
	45346 - Simvastatin
	46878 - Simvastatin
	46956 - Simvastatin
	49061 - Simvastatin
	50483 - Simvastatin
	50703 - Simvastatin
	5148 - Simvastatin
	52098 - Simvastatin
	53340 - Simvastatin
	54240 - Simvastatin
	54819 - Simvastatin
	54985 - Simvastatin
	6168 - Simvastatin
	62137 - Simvastatin
	64307 - Simvastatin
	65181 - Simvastatin
	66505 - Simvastatin/Fenofibrate
	68563 - Simvastatin
	70486 - Simvastatin/Fenofibrate
	802 - Simvastatin
	10183 - Simvastatin/Ezetimibe
	14219 - Simvastatin/Ezetimibe
	34376 - Simvastatin
	37434 - Simvastatin
	41657 - Simvastatin
	48431 - Simvastatin
	48867 - Simvastatin
	49587 - Simvastatin
	50670 - Simvastatin
	50882 - Simvastatin
	51 - Simvastatin
	51166 - Simvastatin
	52962 - Simvastatin
	53966 - Simvastatin
	61155 - Simvastatin
	65901 - Simvastatin
	71773
	57999 - Rosuvastatin calcium
	59447 - Rosuvastatin calcium
	6213 - Rosuvastatin calcium
	70308 - Rosuvastatin calcium
	71014 - Rosuvastatin calcium
	9897 - Rosuvastatin calcium
	15252 - Rosuvastatin calcium
	9930 - Rosuvastatin calcium
Prescription for All CYP3A4
This measure creates a logical OR of events, and identifies all occurrences of one or more specified events:
	Use of atorvastatin (ATV)
	Use of simvastatin (SMV)
	Use of simvastatin/ezetimibe (SMV/EZE)
Prescription for any statin
This measure creates a logical OR of events, and identifies all occurrences of one or more specified events:
	Use of atorvastatin (ATV)
	Use of simvastatin (SMV)
	Use of simvastatin/ezetimibe (SMV/EZE)
	Use of rosuvastatin (RSV)
	Use of pravastatin (PRV)
	Use of fluvastatin (FLV)
Prescription for any statin, excluding atorvastatin (ATV)
This measure creates a logical OR of events, and identifies all occurrences of one or more specified events:
	Use of fluvastatin (FLV)
	Use of simvastatin (SMV)
	Use of simvastatin/ezetimibe (SMV/EZE)
	Use of rosuvastatin (RSV)
	Use of pravastatin (PRV)
Prescription for any statin, excluding fluvastatin (FLV)
This measure creates a logical OR of events, and identifies all occurrences of one or more specified events:
	Use of atorvastatin (ATV)
	Use of simvastatin (SMV)
	Use of simvastatin/ezetimibe (SMV/EZE)
	Use of rosuvastatin (RSV)
	Use of pravastatin (PRV)
Prescription for any statin, excluding pravastatin (PRV)
This measure creates a logical OR of events, and identifies all occurrences of one or more specified events:
	Use of atorvastatin (ATV)
	Use of simvastatin (SMV)
	Use of simvastatin/ezetimibe (SMV/EZE)
	Use of rosuvastatin (RSV)
	Use of fluvastatin (FLV)
Prescription for any statin, excluding rosuvastatin (RSV)
This measure creates a logical OR of events, and identifies all occurrences of one or more specified events:
	Use of atorvastatin (ATV)
	Use of simvastatin (SMV)
	Use of simvastatin/ezetimibe (SMV/EZE)
	Use of pravastatin (PRV)
	Use of fluvastatin (FLV)
Prescription for any statin, excluding simvastatin (SMV)
This measure creates a logical OR of events, and identifies all occurrences of one or more specified events:
	Use of atorvastatin (ATV)
	Use of simvastatin/ezetimibe (SMV/EZE)
	Use of rosuvastatin (RSV)
	Use of pravastatin (PRV)
	Use of fluvastatin (FLV)
Prescription for any statin, excluding simvastatin/ezetimibe (SMV/EZE)
This measure creates a logical OR of events, and identifies all occurrences of one or more specified events:
	Use of atorvastatin (ATV)
	Use of simvastatin (SMV)
	Use of rosuvastatin (RSV)
	Use of pravastatin (PRV)
	Use of fluvastatin (FLV)
Use of any CYP3A4 inhibitor
This event measure was defined as occurring when any of the following criteria were met:
	The occurrence of Therapy with the following attributes:
	Generic is any of: { "AMIODARONE HYDROCHLORIDE", "DANAZOL", "INDINAVIR SULFATE", "ITRACONAZOLE", "KETOCONAZOLE", "NELFINAVIR MESILATE", "SAQUINAVIR MESILATE", "LOPINAVIR/RITONAVIR", "TIPRANAVIR", "RITONAVIR", "AMPRENAVIR", "FOSAMPRENAVIR CALCIUM", "ATAZANAVIR SULFATE", "DARUNAVIR ETHANOLATE", "DARUNAVIR ETHANOLATE/COBICISTAT", "AMOXICILLIN TRIHYDRATE/LANSOPRAZOLE/CLARITHROMYCIN", "CLARITHROMYCIN"…
	AMIODARONE HYDROCHLORIDE
	DANAZOL
	INDINAVIR SULFATE
	ITRACONAZOLE
	KETOCONAZOLE
	NELFINAVIR MESILATE
	SAQUINAVIR MESILATE
	LOPINAVIR/RITONAVIR
	TIPRANAVIR
	RITONAVIR
	AMPRENAVIR
	FOSAMPRENAVIR CALCIUM
	ATAZANAVIR SULFATE
	DARUNAVIR ETHANOLATE
	DARUNAVIR ETHANOLATE/COBICISTAT
	AMOXICILLIN TRIHYDRATE/LANSOPRAZOLE/CLARITHROMYCIN
	CLARITHROMYCIN
	BENZOYL PEROXIDE/ERYTHROMYCIN
	ERYTHROMYCIN
	ERYTHROMYCIN ETHYL SUCCINATE
	ERYTHROMYCIN LACTOBIONATE
	ERYTHROMYCIN STEARATE
	ERYTHROMYCIN/TRETINOIN
	ERYTHROMYCIN/ZINC ACETATE
	ISOTRETINOIN/ERYTHROMYCIN
	TELITHROMYCIN
	DILTIAZEM HYDROCHLORIDE
	DILTIAZEM HYDROCHLORIDE/HYDROCHLOROTHIAZIDE
	MIBEFRADIL
	VERAPAMIL HYDROCHLORIDE
	VERAPAMIL HYDROCHLORIDE/TRANDOLAPRIL
	CICLOSPORIN
	FLUCONAZOLE
	FLUCONAZOLE/CLOTRIMAZOLE
	MICONAZOLE
	MICONAZOLE NITRATE
	MICONAZOLE NITRATE/BENZOYL PEROXIDE
	MICONAZOLE NITRATE/FLUPREDNIDENE ACETATE
	MICONAZOLE NITRATE/HYDROCORTISONE
	MICONAZOLE NITRATE/HYDROCORTISONE ACETATE
	VORICONAZOLE
	BUTOXYETHYL NICOTINATE/SULPHUR/HYDROCORTISONE ACETATE/CHLORAMPHENICOL/ALLANTOIN
	CHLORAMPHENICOL
	CHLORAMPHENICOL SODIUM SUCCINATE
	CHLORAMPHENICOL/HYDROCORTISONE ACETATE/ALLANTOIN/NICOBOXIL/SULFUR PRECIPITATED
	CHLORAMPHENICOL/OXYPHENBUTAZONE
	HYDROCORTISONE SODIUM SUCCINATE/CHLORAMPHENICOL
	CIPROFLOXACIN
	CIPROFLOXACIN HYDROCHLORIDE
	CIPROFLOXACIN LACTATE
	DEXAMETHASONE/CIPROFLOXACIN HYDROCHLORIDE
	CEFUROXIME SODIUM/METRONIDAZOLE
	METRONIDAZOLE
	METRONIDAZOLE BENZOATE
	METRONIDAZOLE/DILOXANIDE FUROATE
	METRONIDAZOLE/LANSOPRAZOLE/CLARITHROMYCIN
	METRONIDAZOLE/NYSTATIN
	NORFLOXACIN
	QUININE BISULFATE
	QUININE DIHYDROCHLORIDE
	QUININE HYDROCHLORIDE
	QUININE SULFATE
	QUININE SULPHATE
	DEXTROPROPOXYPHENE HYDROCHLORIDE/PARACETAMOL
	DEXTROPROPOXYPHENE NAPSYLATE
	DEXTROPROPOXYPHENE NAPSYLATE/CAFFEINE/ASPIRIN
	PARACETAMOL/DEXTROPROPOXYPHENE HYDROCHLORIDE
	CIMETIDINE
	CIMETIDINE/ALGINIC ACID
	SODIUM ALGINATE/CIMETIDINE
	OMEPRAZOLE
	OMEPRAZOLE MAGNESIUM
	OMEPRAZOLE SODIUM
	OMEPRAZOLE/KETOPROFEN
	FLUOXETINE HYDROCHLORIDE
	FLUVOXAMINE MALEATE
	NEFAZODONE HYDROCHLORIDE
	SERTRALINE
	SERTRALINE HYDROCHLORIDE
	MIFEPRISTONE
	Numeric Daily Dose is greater than 0.0
Use of atorvastatin (ATV)
This event measure was defined as occurring when any of the following criteria were met:
	The occurrence of Therapy with the following attributes:
	Generic is any of: { "ATORVASTATIN CALCIUM TRIHYDRATE" }
	ATORVASTATIN CALCIUM TRIHYDRATE
Use of fluvastatin (FLV)
This event measure was defined as occurring when any of the following criteria were met:
	The occurrence of Therapy with the following attributes:
	Generic is any of: { "FLUVASTATIN SODIUM" }
	FLUVASTATIN SODIUM
Use of pravastatin (PRV)
This event measure was defined as occurring when any of the following criteria were met:
	The occurrence of Therapy with the following attributes:
	Generic is any of: { "PRAVASTATIN SODIUM" }
	PRAVASTATIN SODIUM
Use of rosuvastatin (RSV)
This event measure was defined as occurring when any of the following criteria were met:
	The occurrence of Therapy with the following attributes:
	Generic is any of: { "ROSUVASTATIN CALCIUM" }
	ROSUVASTATIN CALCIUM
Use of simvastatin (SMV)
This event measure was defined as occurring when any of the following criteria were met:
	The occurrence of Therapy with the following attributes:
	Generic is any of: { "SIMVASTATIN" }
	SIMVASTATIN
Use of simvastatin/ezetimibe (SMV/EZE)
This event measure was defined as occurring when any of the following criteria were met:
	The occurrence of Therapy with the following attributes:
	Generic is any of: { "SIMVASTATIN/EZETIMIBE" }
	SIMVASTATIN/EZETIMIBE
