# Supplementary material for: Reproducibility of real-world evidence studies using clinical practice data to inform regulatory and coverage decisions
Source: Nat Commun. 2022 Aug 31;13:5126. doi: 10.1038/s41467-022-32310-3 (PMC9430007; doi:10.1038/s41467-022-32310-3)
Supplement: Supplementary file 7 — Supplementary Dataset 4 [file 41467_2022_32310_MOESM7_ESM.zip › Data S4 Study specific author contact files with details of implementation/REPEAT_140_final.xlsx]

## Sheet: Assumptions
Category	Assumptions
MEASURES	The algorithms used to define all the variables used in the replication of the study are given in the sheet named 'codes'
Inclusion/Exclusion	We assumed enrollment was assessed using the variables 'Current registration period'
Outcome	We assumed that Disulfiram, Naltrexone, Baclofen and Topiramate were defined using generic names
	We assumed codes to define Epilepsy, Multiple Sclerosis and Spinal cord injury and assumed codes are provided in the worksheet 'codes'
Covariates	We could not quantify the IMD quintile data as it was not available in our CPRD data cut.
COHORT CREATION
ANALYSIS

## Sheet: Attrition table
All patietns with an incident diagnosis of alcohol dependence between 1 January 1990 and 31 December 2013 from CPRD data
	Less Excluded Patients	Remaining Patients
All patients in our database		17756119
Patients with Alcohol dependence between 1 January 1990 and 31 December 2013 Date of diagnosis is called cohort entry date (CED)	-17620058	136061
Excluded due to insufficient enrollment (365 days prior up to and including CED)	-63413	72648
Excluded based on Age less than 16 years on CED	-391	72257
Excluded based on occurrence of Alcohol dependence [assesed from Nov 21st 1987 up to 1 day prior to CED]	-12776	59481
Final cohort		59481

## Sheet: Cohort as text
COHORT CREATION Cohort Entry Entry date: Between Jan 01, 1990 and Dec 31, 2013. If a patient has multiple possible qualifying cohort entry events, the patient enters the cohort on the first-occurring qualifying event after exclusions are applied. Enrollment Measure: Current Registration Period Prior Enrollment: 365 days Cohort Inclusion Measure: All patietns with Alcohol dependence. For the purpo…

## Sheet: Analysis as text
Statistical Analysis Baseline patient characteristic assessment This study evaluated the following patient characteristics: Gender Age Age categories UK Home Nation The default assessment period for the above was the period beginning 180 days prior to the start of the follow-up period, and ending one day prior to the start of the follow-up period. Follow-up for Outcomes Follow-up began on the coh…

## Sheet: Table 1
	ORIGINAL STUDY		REPLICATED STUDY
Characteristic	Patients (N) 39,980		Patients (N) 59,481
Sex
...Male; n (%)	26,994 (67.5%)		40,254 (67.7%)
...Female; n (%)	12,986 (32.5%)		19,224 (32.3%)
Age
Mean (SD)	45 (14)		45 (14)
Age Category
...16 - 24; n (%)	2,324 (5.8%)		3,386 (5.7%)
...25 - 34; n (%)	6,841 (17.1%)		10,270 (17.3%)
...35 - 44; n (%)	10,688 (26.7%)		16,116 (27.1%)
...45 - 54; n (%)	9,998 (25.0%)		14,745 (24.8%)
...55 - 64; n (%)	6,333 (15.8%)		9,033 (15.2%)
...65 - 74; n (%)	2,667 (6.7%)		4,105 (6.9%)
...>= 75; n (%)	1,129 (2.8%)		1,672 (2.8%)
IMD quintile
…1 (low)	5,659 (14.2%)		---
…2	6,753 (16.9%)		---
…3	6,830 (17.1%)		---
…4	8,955 (22.4%)		---
…5	11,783 (29.5%)		---
UK Home Nation
...England; n (%)	28,429 (71.1%)		39,411 (66.3%)
...Northern Ireland; n (%)	2,177 (5.4%)		3,389 (5.7%)
...Scotland; n (%)	6,175 (15.4%)		10,049 (16.9%)
...Wales; n (%)	3,199 (8.0%)		6,632 (11.1%)

## Sheet: Outcomes
Outcome: Pharmacotherapy in the 12 months following diagnosis
Original study	4,677 (11.7%)
Replicated study	6,821 (11.5%)

## Sheet: Codes
Acamprosate
This event measure was defined as occurring when any of the following criteria were met:
	The occurrence of Therapy with the following attributes:
	Generic is any of: { "ACAMPROSATE CALCIUM" }
	ACAMPROSATE CALCIUM
Alcohol dependence
This event measure was defined as occurring when any of the following criteria were met:
	The occurrence of Clinical with the following attributes:
	READ Code is any of: { "8BA8.00", "8H35.00", "C253.00", "E010.00", "E010.11", "E010.12", "E011000", "E011100", "E012000", "E013.00", "E01y000", "E23..00", "E23..11", "E230.00", "E230.11", "E230000", "E230100", "E230200", "E230300", "E230z00", "E231.00", "E231.11", "E231000", "E231100", "E231200", "E231300", "E231z00", "E23z.00", "Eu10200", "Eu10211", "Eu10212", "Eu10213", "Eu10300", "Eu10400", "E…
	8BA8.00 - Alcohol detoxification
	8H35.00 - Admitted to alcohol detoxification centre
	C253.00 - Wernicke's encephalopathy
	E010.00 - Alcohol withdrawal delirium
	E010.11 - DTs - delirium tremens
	E010.12 - Delirium tremens
	E011000 - Korsakov's alcoholic psychosis
	E011100 - Korsakov's alcoholic psychosis with peripheral neuritis
	E012000 - Chronic alcoholic brain syndrome
	E013.00 - Alcohol withdrawal hallucinosis
	E01y000 - Alcohol withdrawal syndrome
	E23..00 - Alcohol dependence syndrome
	E23..11 - Alcoholism
	E230.00 - Acute alcoholic intoxication in alcoholism
	E230.11 - Alcohol dependence with acute alcoholic intoxication
	E230000 - Acute alcoholic intoxication, unspecified, in alcoholism
	E230100 - Continuous acute alcoholic intoxication in alcoholism
	E230200 - Episodic acute alcoholic intoxication in alcoholism
	E230300 - Acute alcoholic intoxication in remission, in alcoholism
	E230z00 - Acute alcoholic intoxication in alcoholism NOS
	E231.00 - Chronic alcoholism
	E231.11 - Dipsomania
	E231000 - Unspecified chronic alcoholism
	E231100 - Continuous chronic alcoholism
	E231200 - Episodic chronic alcoholism
	E231300 - Chronic alcoholism in remission
	E231z00 - Chronic alcoholism NOS
	E23z.00 - Alcohol dependence syndrome NOS
	Eu10200 - [X]Mental and behav dis due to use alcohol: dependence syndr
	Eu10211 - [X]Alcohol addiction
	Eu10212 - [X]Chronic alcoholism
	Eu10213 - [X]Dipsomania
	Eu10300 - [X]Mental and behav dis due to use alcohol: withdrawal state
	Eu10400 - [X]Men & behav dis due alcohl: withdrawl state with delirium
	Eu10411 - [X]Delirium tremens, alcohol induced
	Eu10712 - [X]Chronic alcoholic brain syndrome
	Eu10800 - [X]Alcohol withdrawal-induced seizure
	F11x000 - Cerebral degeneration due to alcoholism
	F11x011 - Alcoholic encephalopathy
	F375.00 - Alcoholic polyneuropathy
	F394100 - Alcoholic myopathy
	G555.00 - Alcoholic cardiomyopathy
	G852300 - Oesophageal varices in alcoholic cirrhosis of the liver
	J612.00 - Alcoholic cirrhosis of liver
	J617000 - Chronic alcoholic hepatitis
	J671000 - Alcohol-induced chronic pancreatitis
	Z191.00 - Alcohol detoxification
Baclofen
This event measure was defined as occurring when any of the following criteria were met:
	The occurrence of Therapy with the following attributes:
	Generic is any of: { "BACLOFEN" }
	BACLOFEN
Baclofen NOT preceded by MS or spinal cord injury
This measure finds MS or spinal cord injury events which are NOT preceded by Baclofen within a window of 540 days. In order to disqualify MS or spinal cord injury, Baclofen can start or end at any time, as long as there is some overlap within this window.
Disulfiram
This event measure was defined as occurring when any of the following criteria were met:
	The occurrence of Therapy with the following attributes:
	Generic is any of: { "DISULFIRAM" }
	DISULFIRAM
Epilepsy
This event measure was defined as occurring when any of the following criteria were met:
	The occurrence of Clinical with the following attributes:
	READ Code is any of: { "667B.00", "F132100", "F25..00", "F250.00", "F250000", "F250011", "F250100", "F250200", "F250300", "F250500", "F250y00", "F250z00", "F251.00", "F251000", "F251011", "F251111", "F251200", "F251300", "F251400", "F251500", "F251y00", "F251z00", "F252.00", "F253.00", "F253.11", "F254.00", "F254000", "F254100", "F254200", "F254300", "F254400", "F254500", "F254z00", "F255.00", "F…
	667B.00 - Nocturnal epilepsy
	F132100 - Progressive myoclonic epilepsy
	F25..00 - Epilepsy
	F250.00 - Generalised nonconvulsive epilepsy
	F250000 - Petit mal (minor) epilepsy
	F250011 - Epileptic absences
	F250100 - Pykno-epilepsy
	F250200 - Epileptic seizures - atonic
	F250300 - Epileptic seizures - akinetic
	F250500 - Lennox-Gastaut syndrome
	F250y00 - Other specified generalised nonconvulsive epilepsy
	F250z00 - Generalised nonconvulsive epilepsy NOS
	F251.00 - Generalised convulsive epilepsy
	F251000 - Grand mal (major) epilepsy
	F251011 - Tonic-clonic epilepsy
	F251111 - Otohara syndrome
	F251200 - Epileptic seizures - clonic
	F251300 - Epileptic seizures - myoclonic
	F251400 - Epileptic seizures - tonic
	F251500 - Tonic-clonic epilepsy
	F251y00 - Other specified generalised convulsive epilepsy
	F251z00 - Generalised convulsive epilepsy NOS
	F252.00 - Petit mal status
	F253.00 - Grand mal status
	F253.11 - Status epilepticus
	F254.00 - Partial epilepsy with impairment of consciousness
	F254000 - Temporal lobe epilepsy
	F254100 - Psychomotor epilepsy
	F254200 - Psychosensory epilepsy
	F254300 - Limbic system epilepsy
	F254400 - Epileptic automatism
	F254500 - Complex partial epileptic seizure
	F254z00 - Partial epilepsy with impairment of consciousness NOS
	F255.00 - Partial epilepsy without impairment of consciousness
	F255000 - Jacksonian, focal or motor epilepsy
	F255011 - Focal epilepsy
	F255012 - Motor epilepsy
	F255100 - Sensory induced epilepsy
	F255200 - Somatosensory epilepsy
	F255300 - Visceral reflex epilepsy
	F255311 - Partial epilepsy with autonomic symptoms
	F255400 - Visual reflex epilepsy
	F255500 - Unilateral epilepsy
	F255600 - Simple partial epileptic seizure
	F255y00 - Partial epilepsy without impairment of consciousness OS
	F255z00 - Partial epilepsy without impairment of consciousness NOS
	F257.00 - Kojevnikov's epilepsy
	F25D.00 - Menstrual epilepsy
	F25E.00 - Stress-induced epilepsy
	F25F.00 - Photosensitive epilepsy
	F25X.00 - Status epilepticus, unspecified
	F25y.00 - Other forms of epilepsy
	F25y000 - Cursive (running) epilepsy
	F25y100 - Gelastic epilepsy
	F25y200 - Locl-rlt(foc)(part)idiop epilep&epilptic syn seiz locl onset
	F25y300 - Complex partial status epilepticus
	F25y400 - Benign Rolandic epilepsy
	F25yz00 - Other forms of epilepsy NOS
	F25z.00 - Epilepsy NOS
	SC20000 - Traumatic epilepsy
MS or spinal cord injury
This measure creates a logical OR of events, and identifies all occurrences of one or more specified events:
	Multiple sclerosis
	Spinal cord injury
Multiple sclerosis
This event measure was defined as occurring when any of the following criteria were met:
	The occurrence of Clinical with the following attributes:
	READ Code is any of: { "8Cc0.00", "8Cc1.00", "8Cc2.00", "8Cc4.00", "F20..00", "F200.00", "F201.00", "F202.00", "F203.00", "F204.00", "F206.00", "F207.00", "F208.00", "F20z.00" }
	8Cc0.00 - Management of multiple sclerosis in onset phase
	8Cc1.00 - Management of multiple sclerosis in early disease phase
	8Cc2.00 - Management of multiple sclerosis in stable disability phase
	8Cc4.00 - Management of multiple sclerosis in palliative phase
	F20..00 - Multiple sclerosis
	F200.00 - Multiple sclerosis of the brain stem
	F201.00 - Multiple sclerosis of the spinal cord
	F202.00 - Generalised multiple sclerosis
	F203.00 - Exacerbation of multiple sclerosis
	F204.00 - Benign multiple sclerosis
	F206.00 - Primary progressive multiple sclerosis
	F207.00 - Relapsing and remitting multiple sclerosis
	F208.00 - Secondary progressive multiple sclerosis
	F20z.00 - Multiple sclerosis NOS
Naltrexone
This event measure was defined as occurring when any of the following criteria were met:
	The occurrence of Therapy with the following attributes:
	Generic is any of: { "NALTREXONE HYDROCHLORIDE" }
	NALTREXONE HYDROCHLORIDE
Other (baclofen and topiramate)
This measure creates a logical OR of events, and identifies all occurrences of one or more specified events:
	Baclofen NOT preceded by MS or spinal cord injury
	Topiramate NOT preceded by Epilepsy
Pharmacotherapy
This measure creates a logical OR of events, and identifies all occurrences of one or more specified events:
	Acamprosate
	Disulfiram
	Naltrexone
	Other (baclofen and topiramate)
Spinal cord injury
This event measure was defined as occurring when any of the following criteria were met:
	The occurrence of Clinical with the following attributes:
	READ Code is any of: { "SJ2..00", "SJ20.00", "SJ20z00", "SJ21.00", "SJ21.11", "SJ21z00", "SJ22.00", "SJ2x.00", "SJ2z.00", "SJz..00" }
	SJ2..00 - Spinal cord injury without evidence of spinal bone injury
	SJ20.00 - Cervical cord injury without evidence of spinal bone injury
	SJ20z00 - Cervical cord injury without spinal bone injury NOS
	SJ21.00 - Thoracic cord injury without spinal bone injury
	SJ21.11 - Dorsal cord injury without spinal bone injury
	SJ21z00 - Thoracic cord injury without spinal bone injury, NOS
	SJ22.00 - Lumbar cord injury without spinal bone injury
	SJ2x.00 - Spinal cord injury multiple site without spinal bone injury
	SJ2z.00 - Spinal cord injury without spinal bone injury NOS
	SJz..00 - Nerve and spinal cord injury NOS
Topiramate
This event measure was defined as occurring when any of the following criteria were met:
	The occurrence of Therapy with the following attributes:
	Generic is any of: { "TOPIRAMATE" }
	TOPIRAMATE
Topiramate NOT preceded by Epilepsy
This measure finds Epilepsy events which are NOT preceded by Topiramate within a window of 540 days. In order to disqualify Epilepsy, Topiramate can start or end at any time, as long as there is some overlap within this window.
UK Home Nation
This measure re-categorizes Practice Region as follows:
	England: { 1 - North East, 2 - North West, 3 - Yorkshire & The Humber, 4 - East Midlands, 5 - West Midlands, 6 - East of England, 7 - South West, 8 - South Central, 9 - London, 10 - South East Coast }
	Northern Ireland: { 11 - Northern Ireland }
	Scotland: { 12 - Scotland }
	Wales: { 13 - Wales }
