# Supplementary material for: Reproducibility of real-world evidence studies using clinical practice data to inform regulatory and coverage decisions
Source: Nat Commun. 2022 Aug 31;13:5126. doi: 10.1038/s41467-022-32310-3 (PMC9430007; doi:10.1038/s41467-022-32310-3)
Supplement: Supplementary file 7 — Supplementary Dataset 4 [file 41467_2022_32310_MOESM7_ESM.zip › Data S4 Study specific author contact files with details of implementation/REPEAT_141_final.xlsx]

## Sheet: Assumptions
Category	Assumptions
MEASURES	The algorithms used to define all the variables used in the replication of the study are given in the sheet named 'codes'
Inclusion/Exclusion	We assumed generic names ro define Antidiabetic drugs and assumed codes are provided in the worksheet 'codes'
	We assumed that PCOS was defined using READ codes based on the paper “Diagnosis and management of polycystic ovary syndrome in the UK (2004-2014): a retrospective cohort study: Ding, Tao et al "
	We assumed fasting blood glucose is measured using Entity 274 from Test table
	We assumed enrollment was assessed using the vraible 'Current reistration period'
Outcome	We assumed generic names to define Antidiabetic drugs and assumed codes are provided in the worksheet 'codes'
	We assumed that Diabetes was defined using codes based on the paper "Glucose, blood pressure and cholesterol levels and their relationships to clinical outcomes in type 2 diabetes: a retrospective cohort study: Evangelos Kontopantelis et al" and " https://clinicalcodes.rss.mhs.man.ac.uk/medcodes/article/9/codelist/type-2-diabetes/"
Covariates	We assumed that Congestives heart failure was defined based on codes from "https://clinicalcodes.rss.mhs.man.ac.uk/medcodes/article/9/codelist/heart-failure/"
	We assumed that Transient Ischemic Attack was defined based on codes from "https://clinicalcodes.rss.mhs.man.ac.uk/medcodes/article/1/codelist/stroke/"
	We assumed that MI was defined based on codes from "https://clinicalcodes.rss.mhs.man.ac.uk/medcodes/article/10/codelist/myocardial-infarction-read/"
	We assumed that PVD was defined based on codes from "https://clinicalcodes.rss.mhs.man.ac.uk/medcodes/article/50/codelist/res50-peripheral-vascular-disease/"
	We assumed BMI, Alcohol status and Smoking status was defined based on the variable "Entity code" from the Clinical table. 1. BMI: Entity code 013 2. Alcohol status: Entity code 005 (Never, Current, Previous, Missing) 3. Smoking status: Entity code 004 (Yes, No, Missing)
	We assumed GP visits are defined as any patients with any codes for the variable 'master consulation type' from consultation table
	We assumed that Lipid tests were defined based on codes from "https://clinicalcodes.rss.mhs.man.ac.uk/medcodes/article/6/codelist/cholesterol_level/"
	We assumed Antidiabetic drugs, Anticoagulants, Anti-hypertensives and Statins were defined based on Product code and assumed product codes are provided in the worksheet 'codes'
COHORT CREATION
ANALYSIS

## Sheet: Attrition table
Non-diabetic patients from 2001 to 2012 with ≥1 fasting plasma glucose (FPG) test between ≥6.1 and <7.0 mmol/l from CPRD database
	Less Excluded Patients	Remaining Patients
All patients in our database		17756119
Patients with ≥1 Fasting plasma glucose (FPG) test between ≥6.1 and <7.0 mmol/l between Jan 1st 2001 - Dec 31st 2012 Date of test is cohort entry date (CED)	-17585201	170918
Excluded due to insufficient enrollment (assessed 365 days prior up to and including CED)	-16335	154583
Wash-out of 5 years for the FPG	-13588	140995
Excluded based on Age less than 25 years on CED	-490	140505
Excluded based on occurnce of HbA1c >= 6.5 (assessed 1825 days prior up to 1 days prior to CED)	0	140505
Excluded based on occurrence of Diabetes (assessed 1825 days prior up to 1 days prior to CED)	-18477	122028
Excluded based on occurrence of Polycystic ovary syndrome (assessed 365 days prior up to 1 days prior to CED)	-15	122013
Excluded based on occurrence of Pregnancy (assessed 365 days prior up to 1 days prior to CED)	-171	121842
Excluded based on occurrence of Antihyperglycemic drugs (assessed 1825 days prior up to 1 days prior to CED)	-972	120870
Final cohort		120870

## Sheet: Cohort as text
COHORT CREATION Cohort Entry Entry date: Between Jan 01, 2001 and Dec 31, 2012. If a patient has multiple possible qualifying cohort entry events, the patient enters the cohort on the first-occurring qualifying event after exclusions are applied. Enrollment Measure: Current Registration Period Prior Enrollment: 365 days Cohort Inclusion Measure: New patients with FPG between ≥6.1 and <7.0 mmol/l …

## Sheet: Analysis as text
Analysis Patient Characteristics This study evaluated the following patient characteristics: Age Male BMI Smoking status Alcohol use status Index FPG Heart Failure Transient Ischaemic Attack Peripheral Vascular Disease Myocardial infarction Statins Antihypertensives GP encounters Any lipid test The default assessment period for the above was the period beginning 365 days prior to the cohort entry…

## Sheet: Table 1
	ORIGINAL STUDY			REPLICATED STUDY
Variable	Patients with IFG			Patients with IFG
	N	%		N	%
Total n	120055	100		120870	100
Demographics
Age, years
Median (IQR)	64	(55.0-73.0)		64	(55.0-73.0)
Category
25–49	16881	14.1		18047	14.9
50–59	26628	22.2		27170	22.5
60–69	35202	29.3		35089	29
70–79	27603	23		27407	22.7
≥80	13741	11.4		13149	10.9
Male, n (%)	65768	54.8		65881	54.5
BMI, kg/m2
Median (IQR)	29.3	(26.0-33.3)		30	(26.5, 34.3)
Category
<25	16840	14		9327	7.7
25–30	35216	29.3		20073	16.6
30–35	25673	21.4		16408	13.6
≥35	17256	14.4		13141	10.9
Missing	25070	20.9		61921	51.2
Smoking status
Never	51213	42.7		32850	27.2
Current	19392	16.2		16654	13.8
Past	39371	32.8		31708	26.2
Unknown	10079	8.4		39658	32.8
Alcohol use
Never	14224	11.8		7878	6.5
Current	64404	53.6		33947	28.1
Past	2624	2.2		1618	1.3
Missing	38803	32.3		77427	64
Index FPG Test Value
Mean (SD)	6.4	0.2		7.72	3.11
≥6.0 to <6.5	78771	65.6		76967	63.7
≥6.5 to <7.0	41284	34.4		43903	36.3
Comorbidity
Congestive heart failure	2561	2.1		765	0.6
Transient ischemic attack	2326	1.9		12	0
PVD	2106	1.8		2536	2.1
Myocardial infarction	3351	2.8		991	0.8
Medication use
Statins	46285	38.6		44252	36.6
Anti-hypertensive Drugs	81763	68.1		75699	62.6
Healthcare utilization
N of GP encounters
Median (IQR)	9	(5.0-16.0)		22	(13.0-33.0)
Category
0 to 5	32316	26.9		8449	7
6 to 10	35103	29.2		12587	10.4
11 to 20	35138	29.3		29798	24.7
21+	17498	14.6		70036	57.9
Any lipid test‡	105535	87.9		551	0.5
index FPG test
2002	4540	3.8		3152	2.6
2003	6641	5.5		5649	4.7
2004	10029	8.4		9566	7.9
2005	10712	8.9		10540	8.7
2006	10645	8.9		10745	8.9
2007	12110	10.1		12144	10
2008	12700	10.6		12357	10.2
2009	14059	11.7		13170	10.9
2010	14087	11.7		13954	11.5
2011	13253	11		14730	12.2
2012	11279	9.4		13087	10.8

## Sheet: Outcome
Outcome: Diabetes (2 diagnosis codes or 1 diagnosis code with a drug prescription)
	Original study	Replicated study
Number of Patients	120055	120870
Person years	414649	399578
Incidence rate per 100 Pys	5.86 (5.78, 5.93)	7.04 (6.96, 7.12)

## Sheet: Codes
BMI
This event measure was defined as occurring when any of the following criteria were met:
	The occurrence of Clinical with the following attributes:
	Entity 013 - Weight - BMI has any value
Former smoker
This event measure was defined as occurring when any of the following criteria were met:
	The occurrence of Clinical with the following attributes:
	Entity 004 - Smoking - Status is any of:
	3 - Ex
Heart Failure
This event measure was defined as occurring when any of the following criteria were met:
	The occurrence of Clinical with the following attributes:
	READ Code is any of: { "1O1..00", "G1yz100", "G232.00", "G234.00", "G58..00", "G58..11", "G580.00", "G580.11", "G580.12", "G580.13", "G580.14", "G580000", "G580100", "G580200", "G580300", "G581.00", "G581.11", "G581.12", "G581.13", "G581000", "G582.00", "G58z.00", "G58z.12", "Q48y100", "Q490.00" }
	1O1..00 - Heart failure confirmed
	G1yz100 - Rheumatic left ventricular failure
	G232.00 - Hypertensive heart&renal dis wth (congestive) heart failure
	G234.00 - Hyperten heart&renal dis+both(congestv)heart and renal fail
	G58..00 - Heart failure
	G58..11 - Cardiac failure
	G580.00 - Congestive heart failure
	G580.11 - Congestive cardiac failure
	G580.12 - Right heart failure
	G580.13 - Right ventricular failure
	G580.14 - Biventricular failure
	G580000 - Acute congestive heart failure
	G580100 - Chronic congestive heart failure
	G580200 - Decompensated cardiac failure
	G580300 - Compensated cardiac failure
	G581.00 - Left ventricular failure
	G581.11 - Asthma - cardiac
	G581.12 - Pulmonary oedema - acute
	G581.13 - Impaired left ventricular function
	G581000 - Acute left ventricular failure
	G582.00 - Acute heart failure
	G58z.00 - Heart failure NOS
	G58z.12 - Cardiac failure NOS
	Q48y100 - Congenital cardiac failure
	Q490.00 - Neonatal cardiac failure
Myocardial infarction
This event measure was defined as occurring when any of the following criteria were met:
	The occurrence of Clinical with the following attributes:
	READ Code is any of: { "323..00", "323Z.00", "G30..00", "G30..12", "G30..13", "G30..15", "G30..16", "G30..17", "G300.00", "G301.00", "G301000", "G301100", "G301z00", "G302.00", "G303.00", "G304.00", "G305.00", "G306.00", "G307.00", "G307000", "G307100", "G308.00", "G309.00", "G30B.00", "G30X.00", "G30X000", "G30y.00", "G30y100", "G30y200", "G30yz00", "G30z.00", "G311000", "G311011", "G311500", "G…
	323..00 - ECG: myocardial infarction
	323Z.00 - ECG: myocardial infarct NOS
	G30..00 - Acute myocardial infarction
	G30..12 - Coronary thrombosis
	G30..13 - Cardiac rupture following myocardial infarction (MI)
	G30..15 - MI - acute myocardial infarction
	G30..16 - Thrombosis - coronary
	G30..17 - Silent myocardial infarction
	G300.00 - Acute anterolateral infarction
	G301.00 - Other specified anterior myocardial infarction
	G301000 - Acute anteroapical infarction
	G301100 - Acute anteroseptal infarction
	G301z00 - Anterior myocardial infarction NOS
	G302.00 - Acute inferolateral infarction
	G303.00 - Acute inferoposterior infarction
	G304.00 - Posterior myocardial infarction NOS
	G305.00 - Lateral myocardial infarction NOS
	G306.00 - True posterior myocardial infarction
	G307.00 - Acute subendocardial infarction
	G307000 - Acute non-Q wave infarction
	G307100 - Acute non-ST segment elevation myocardial infarction
	G308.00 - Inferior myocardial infarction NOS
	G309.00 - Acute Q-wave infarct
	G30B.00 - Acute posterolateral myocardial infarction
	G30X.00 - Acute transmural myocardial infarction of unspecif site
	G30X000 - Acute ST segment elevation myocardial infarction
	G30y.00 - Other acute myocardial infarction
	G30y100 - Acute papillary muscle infarction
	G30y200 - Acute septal infarction
	G30yz00 - Other acute myocardial infarction NOS
	G30z.00 - Acute myocardial infarction NOS
	G311000 - Myocardial infarction aborted
	G311011 - MI - myocardial infarction aborted
	G311500 - Acute coronary syndrome
	G35..00 - Subsequent myocardial infarction
	G350.00 - Subsequent myocardial infarction of anterior wall
	G351.00 - Subsequent myocardial infarction of inferior wall
	G353.00 - Subsequent myocardial infarction of other sites
	G35X.00 - Subsequent myocardial infarction of unspecified site
	G360.00 - Haemopericardium/current comp folow acut myocard infarct
	G362.00 - Ventric septal defect/curr comp fol acut myocardal infarctn
	G363.00 - Ruptur cardiac wall w'out haemopericard/cur comp fol ac MI
	G364.00 - Ruptur chordae tendinae/curr comp fol acute myocard infarct
	G365.00 - Rupture papillary muscle/curr comp fol acute myocard infarct
	G38..00 - Postoperative myocardial infarction
	G380.00 - Postoperative transmural myocardial infarction anterior wall
	G381.00 - Postoperative transmural myocardial infarction inferior wall
	G384.00 - Postoperative subendocardial myocardial infarction
	G38z.00 - Postoperative myocardial infarction, unspecified
	G574011 - Cardiac arrest-ventricular fibrillation
	G575.00 - Cardiac arrest
	G575.11 - Cardio-respiratory arrest
	G575.12 - Asystole
	G575000 - Cardiac arrest with successful resuscitation
	G575100 - Sudden cardiac death, so described
	G575z00 - Cardiac arrest, unspecified
	Gyu3400 - [X]Acute transmural myocardial infarction of unspecif site
	Gyu3600 - [X]Subsequent myocardial infarction of unspecified site
Never smoker
This event measure was defined as occurring when any of the following criteria were met:
	The occurrence of Clinical with the following attributes:
	Entity 004 - Smoking - Status is any of:
	2 - No
Peripheral Vascular Disease
This event measure was defined as occurring when any of the following criteria were met:
	The occurrence of Clinical with the following attributes:
	READ Code is any of: { "14A8100", "14A9.00", "14AE.00", "14AG.00", "14NB.00", "16I..00", "2BB4.00", "2I16.00", "2I17.00", "7808300", "790N200", "790N300", "791B500", "7927100", "792D.00", "792Dy00", "792Dz00", "7A10100", "7A10400", "7A11.00", "7A11000", "7A11100", "7A11200", "7A11211", "7A11300", "7A11311", "7A11y00", "7A11z00", "7A12.00", "7A12000", "7A12100", "7A12y00", "7A12z00", "7A13.00", "7…
	14A8100 - H/O: Deep Vein Thrombosis
	14A9.00 - H/O: varicose veins
	14AE.00 - H/O: aortic aneurysm
	14AG.00 - H/O: phlebitis
	14NB.00 - H/O: Peripheral vascular disease procedure
	16I..00 - Claudication distance
	2BB4.00 - O/E - retinal microaneurysms
	2I16.00 - O/E - gangrene
	2I17.00 - O/E - phlebitis
	7808300 - Percutaneous transluminal angioplasty of blood vessel liver
	790N200 - Repair of right ventricular aneurysm
	790N300 - Repair of left ventricular aneurysm
	791B500 - Repair of aortic sinus of Valsalva aneurysm
	7927100 - Repair of aneurysm of coronary artery
	792D.00 - Other bypass of coronary artery
	792Dy00 - Other specified other bypass of coronary artery
	792Dz00 - Other bypass of coronary artery NOS
	7A10100 - Bypass aorta by anastomosis axillary to femoral artery NEC
	7A10400 - Bypass aorta anastomosis axillary artery bi femoral arteries
	7A11.00 - Replacement of aneurysmal bifurcation of aorta
	7A11000 - Emerg repl aneurysm bifurc aorta by anast aorta to fem art
	7A11100 - Replace aneurysm bifurc aorta by anast aorta to femoral art
	7A11200 - Emerg repl aneurysm bifurc aorta by anast aorta to iliac a
	7A11211 - Y graft of abdominal Aortic aneurysm (emergency)
	7A11300 - Replace aneurysm bifurc aorta by anast aorta to iliac artery
	7A11311 - Y graft abdominal Aortic aneurysm
	7A11y00 - Replacement of aneurysmal bifurcation of aorta OS
	7A11z00 - Replacement of aneurysmal bifurcation of aorta NOS
	7A12.00 - Other bypass of bifurcation of aorta
	7A12000 - Emerg bypass bifurc aorta by anast aorta to femoral artery
	7A12100 - Bypass bifurc aorta by anastom aorta to femoral artery NEC
	7A12y00 - Other specified other bypass of bifurcation of aorta
	7A12z00 - Other bypass of bifurcation of aorta NOS
	7A13.00 - Emergency replacement of aneurysmal segment of aorta
	7A13.11 - Emergency repair of aortic aneurysm
	7A13000 - Emerg replace aneurysm asc aorta by anastom aorta to aorta
	7A13100 - Emerg replace aneurysm thor aorta by anastom aorta to aorta
	7A13300 - Emerg replace aneurysm infrarenal aorta by anast aorta/aorta
	7A13400 - Emerg replace aneurysm abdom aorta by anast aorta/aorta NEC
	7A13411 - Tube graft abdominal Aortic aneurysm (emergency)
	7A13y00 - Emergency replacement of aneurysmal segment of aorta OS
	7A13z00 - Emergency replacement of aneurysmal segment of aorta NOS
	7A14.00 - Other replacement of aneurysmal segment of aorta
	7A14.11 - Aortic aneurysm repair
	7A14000 - Replace aneurysm ascend aorta by anast of aorta/aorta NEC
	7A14100 - Replace aneurysm thoracic aorta by anast of aorta/aorta NEC
	7A14400 - Replace aneurysm abdominal aorta by anast aorta to aorta NEC
	7A14411 - Tube graft of Abdominal aortic aneurysm
	7A14y00 - Other replacement of aneurysmal segment of aorta OS
	7A14z00 - Other replacement of aneurysmal segment of aorta NOS
	7A15.00 - Other emergency bypass of segment of aorta
	7A15y00 - Other specified other emergency bypass of segment of aorta
	7A15z00 - Other emergency bypass of segment of aorta NOS
	7A16.00 - Other bypass of segment of aorta
	7A16y00 - Other specified other bypass of segment of aorta
	7A16z00 - Other bypass of segment of aorta NOS
	7A17100 - Revision of prosthesis of bifurcation of aorta
	7A19200 - Open embolectomy of bifurcation of aorta
	7A19400 - Operation on aneurysm of aorta NEC
	7A1A100 - Percutaneous transluminal angioplasty of aorta NEC
	7A1B.00 - Transluminal operations on aneurysmal segment of aorta
	7A1B000 - Endovascular stenting infrarenal abdominal aortic aneurysm
	7A1B100 - Endovascular stenting of suprarenal aortic aneurysm
	7A1B200 - Endovascular stenting of thoracic aortic aneurysm
	7A1B500 - Endovascular stenting of aorto-uniiliac aneurysm
	7A1B600 - Endovascular stenting for aortic aneurysm of bifurcation NEC
	7A1B700 - Endovascular stenting for aorto-uniiliac aneurysm
	7A1B800 - Endovascul insert stent infrarenal abdominal aortic aneurysm
	7A1B900 - Endovascular insertion stent for suprarenal aortic aneurysm
	7A1BA00 - Endovascular insertion of stent for thoracic aortic aneurysm
	7A1BC00 - Endovas insert stent for aortic aneurysm of bifurcation NEC
	7A1BD00 - Endovascular insertion of stent for aorto-uniiliac aneurysm
	7A1Bz00 - Transluminal operations on aneurysmal segment of aorta NOS
	7A1C.00 - Translum insert stent graft for aneurysmal segment of aorta
	7A1C000 - Endovas ins stent graft for infrarenal abdom aortic aneurysm
	7A1C100 - Endovas insert of stent graft for suprarenal aortic aneurysm
	7A1C200 - Endov insertion of stent graft for thoracic aortic aneurysm
	7A1C500 - Endovas insertion of stent graft for aorto-uniiliac aneurysm
	7A1Cy00 - OS translum ins stent graft for aneurysmal segment of aorta
	7A1Cz00 - Translum ins stent graft for aneurysmal segment of aorta NOS
	7A21400 - Operation on aneurysm of carotid artery
	7A22000 - Percutaneous transluminal angioplasty of carotid artery
	7A23.00 - Cerebral artery and circle of Willis aneurysm operations
	7A23.11 - Cerebral artery aneurysm operations
	7A23.12 - Circle of Willis aneurysm operations
	7A23000 - Excision of aneurysm of cerebral artery
	7A23100 - Excision of aneurysm of circle of Willis
	7A23200 - Clipping of aneurysm of cerebral artery
	7A23300 - Clipping of aneurysm of circle of Willis
	7A23400 - Ligation of aneurysm of cerebral artery NEC
	7A23500 - Ligation of aneurysm of circle of Willis NEC
	7A23600 - Obliteration of aneurysm of cerebral artery NEC
	7A23700 - Obliteration of aneurysm of circle of Willis NEC
	7A23800 - Percutaneous coil embolisation of cerebral artery aneurysm
	7A23y00 - Operation on cerebral artery/ circle of Willis aneurysm OS
	7A23z00 - Operation on cerebral artery/ circle of Willis aneurysm NOS
	7A27C00 - Operation on aneurysm of subclavian artery
	7A27D00 - Operation on aneurysm of axillary artery
	7A27E00 - Operation on aneurysm of brachial artery
	7A27F00 - Operation on aneurysm of vertebral artery
	7A28000 - Percutaneous transluminal angioplasty of subclavian artery
	7A28100 - Percutaneous transluminal angioplasty of brachial artery
	7A28200 - Percutaneous transluminal angioplasty of vertebral artery
	7A28C00 - Percutaneous transluminal angioplasty of axillary artery
	7A31300 - Operation on aneurysm of renal artery
	7A32000 - Percutaneous transluminal angioplasty of renal artery
	7A34D00 - Operation on aneurysm of superior mesenteric artery NEC
	7A34E00 - Operation on aneurysm of inferior mesenteric artery NEC
	7A34F00 - Operation on aneurysm of suprarenal artery NEC
	7A34K00 - Operation on aneurysm visceral branch of abdominal aorta NEC
	7A35000 - Percutaneous transluminal angioplasty of coeliac artery NEC
	7A35100 - Percutaneous transluminal angioplasty sup mesenteric art NEC
	7A35200 - Percutaneous transluminal angioplasty inf mesenteric art NEC
	7A35300 - Percutaneous transluminal angioplasty suprarenal artery NEC
	7A40.00 - Replacement of aneurysmal iliac artery
	7A40.11 - Replacement of aneurysmal iliac artery by anastomosis
	7A40000 - Emerg replace aneurysm iliac art by iliac/femoral art anast
	7A40A00 - Replace aneurysm iliac art by aorta/ext iliac art anast NEC
	7A40y00 - Other specified replacement of aneurysmal iliac artery
	7A40z00 - Replacement of aneurysmal iliac artery NOS
	7A41.00 - Other bypass of iliac artery
	7A41.11 - Other bypass of iliac artery by anastomosis
	7A41000 - Emerg bypass iliac art by iliac/femoral art anastomosis NEC
	7A41100 - Bypass iliac artery by iliac/femoral artery anastomosis NEC
	7A41200 - Emerg bypass iliac artery by femoral/femoral art anast NEC
	7A41300 - Bypass iliac artery by femoral/femoral art anastomosis NEC
	7A41900 - Bypass common iliac artery by aorta/com iliac art anast NEC
	7A41D00 - Bypass iliac artery by iliac/iliac artery anastomosis NEC
	7A41y00 - Other specified other bypass of iliac artery
	7A41z00 - Other bypass of iliac artery NOS
	7A42.11 - Reconstruction of common iliac artery
	7A42011 - Endarterectomy and patch repair of common iliac artery
	7A42111 - Endarterectomy of common iliac artery NEC
	7A43.11 - Other open operations on common iliac artery
	7A43011 - Repair of common iliac artery NEC
	7A43111 - Open embolectomy of common iliac artery
	7A43200 - Operation on aneurysm of iliac artery NEC
	7A44.11 - Transluminal operations on common iliac artery
	7A44000 - Percutaneous transluminal angioplasty of iliac artery
	7A44211 - Arteriography of common iliac artery
	7A45.00 - Emergency replacement of aneurysmal femoral/popliteal artery
	7A45.12 - Emergency replacement of aneurysmal common femoral artery
	7A45.14 - Emergency replacement of aneurysmal popliteal artery
	7A45.15 - Emergency replacement aneurysmal superficial femoral artery
	7A45000 - Emerg replace aneurysm fem art by fem/pop art anast c prosth
	7A45200 - Emerg replace aneurysm fem art by fem/pop anast c vein graft
	7A45700 - Emerg replace aneurysm pop art by pop/tib anast c vein graft
	7A45D00 - Emerg replace aneurysm pop artery by pop/fem art anastomosis
	7A45y00 - Emergency replacement aneurysmal femoral/popliteal artery OS
	7A46.00 - Other replacement of aneurysmal femoral artery
	7A46.11 - Other replacement aneurysmal femoral artery by anastomosis
	7A46.14 - Other replacement of aneurysmal popliteal artery
	7A46.15 - Other replacement of aneurysmal superficial femoral artery
	7A46000 - Replace aneurysm fem art by fem/pop art anastom c prosth NEC
	7A46100 - Replace aneurysm pop art by pop/pop art anastom c prosth NEC
	7A46300 - Replace aneurysm pop art by pop/pop a anast c vein graft NEC
	7A46C00 - Replace aneurysm fem artery by fem/fem art anastomosis NEC
	7A46D00 - Replace aneurysm popliteal artery by pop/fem anastomosis NEC
	7A46y00 - Other replacement of aneurysmal femoral/popliteal artery OS
	7A46z00 - Other replacement of aneurysmal femoral/popliteal artery NOS
	7A47.00 - Other emergency bypass of femoral artery or popliteal artery
	7A47.12 - Other emergency bypass of common femoral artery
	7A47.13 - Other emergency bypass of deep femoral artery
	7A47.14 - Other emergency bypass of popliteal artery
	7A47.15 - Other emergency bypass of superficial femoral artery
	7A47.16 - Other emergency bypass of femoral artery
	7A47C00 - Emerg bypass femoral artery by fem/fem art anastomosis NEC
	7A47y00 - Other emergency bypass of femoral or popliteal artery OS
	7A47z00 - Other emergency bypass of femoral or popliteal artery NOS
	7A48.00 - Other bypass of femoral artery or popliteal artery
	7A48.11 - Other bypass of femoral or popliteal artery by anastomosis
	7A48.12 - Other bypass of common femoral artery
	7A48.14 - Other bypass of femoral artery
	7A48.15 - Other bypass of popliteal artery
	7A48.16 - Other bypass of superficial femoral artery
	7A48000 - Bypass femoral artery by fem/pop art anast c prosthesis NEC
	7A48200 - Bypass femoral artery by fem/pop art anast c vein graft NEC
	7A48400 - Bypass femoral artery by fem/tib art anast c prosthesis NEC
	7A48600 - Bypass femoral artery by fem/tib art anast c vein graft NEC
	7A48800 - Bypass femoral artery by fem/peron a anast c prosthesis NEC
	7A48A00 - Bypass femoral artery by fem/peron a anast c vein graft NEC
	7A48C00 - Bypass femoral artery by femoral/femoral art anastomosis NEC
	7A48y00 - Other bypass of femoral artery or popliteal artery OS
	7A48z00 - Other bypass of femoral artery or popliteal artery NOS
	7A4A400 - Ligation of aneurysm of popliteal artery
	7A4A500 - Operation on aneurysm of femoral artery NEC
	7A4B000 - Percutaneous transluminal angioplasty of femoral artery
	7A4B100 - Percutaneous transluminal angioplasty of popliteal artery
	7A53400 - Operation on aneurysm of artery NEC
	7A54000 - Percutaneous transluminal angioplasty of artery NEC
	7A58.00 - Transluminal coil embolisation of aneurysm
	7A58000 - Percutaneous transluminal coil embolisation aneurysm small
	7A58100 - Percutaneous transluminal coil embolisation aneurysm medium
	7A58300 - Percutaneous transluminal coil embolisation aneurysm giant
	7A58y00 - Other specified transluminal coil embolisation of aneurysm
	7A58z00 - Transluminal coil embolisation of aneurysm NOS
	7A59.00 - Transluminal balloon assisted coil embolisation of aneurysm
	7A59200 - Perc translum balloon assist coil embolisat single aneurysm
	7A59z00 - Transluminal balloon assisted coil embolisation aneurysm NOS
	7A5A.00 - Transluminal stent assisted coil embolisation of aneurysm
	7A5A200 - Perc trans stent assisted coil embolisation single aneurysm
	7A5Az00 - Transluminal stent assisted coil embolisation aneurysm NOS
	7A5B.00 - Other transluminal embolisation of aneurysm
	7A5B000 - Percutaneous translumin liquid polymer embolisation aneurysm
	7A5By00 - Other specified other transluminal embolisation of aneurysm
	7A5Bz00 - Other transluminal embolisation of aneurysm NOS
	7A66111 - Cockett subfascial ligation of perforating varicose vein
	7A66112 - Subfascial ligation of varicose veins
	7A67.00 - Ligation of varicose vein of leg
	7A67200 - Ligation of recurrent varicose vein of leg
	7A67300 - Ligation of perforating varicose vein of leg
	7A67311 - Linton ligation of perforating varicose vein of leg
	7A67y00 - Other specified ligation of varicose vein of leg
	7A67z00 - Ligation of varicose vein of leg NOS
	7A68.00 - Injection into varicose vein of leg
	7A68000 - Injection of sclerosing substance into varicose vein of leg
	7A68200 - Ultrasound guided foam sclerotherapy for varicose vein leg
	7A68300 - Transilluminated powered phlebectomy of varicose vein of leg
	7A68400 - Injection of sclerosing substance into varicose vein leg NEC
	7A68y00 - Other specified injection into varicose vein of leg
	7A68z00 - Injection into varicose vein of leg NOS
	7A69.00 - Other operations on varicose vein of leg
	7A69200 - Stripping of varicose vein of leg NEC
	7A69211 - Mayo stripping of varicose vein
	7A69300 - Avulsion of varicose vein of leg
	7A69311 - Babcock subcutaneous enucleation of varicose veins
	7A69400 - Local excision of varicose vein of leg
	7A69500 - Incision of varicose vein of leg
	7A69600 - Endovascular radiofrequency ablation of varicose vein of leg
	7A69700 - Endovascular laser ablation of varicose vein of leg
	7A69y00 - Other specified other operation on varicose vein of leg
	7A69z00 - Other operation on varicose vein of leg NOS
	7A6G800 - Thrombin injection for pseudoaneurysm
	7A6H400 - Percutaneous transluminal angioplasty of vascular graft
	7A6L.00 - Combined operations on varicose vein of leg
	7A6Ly00 - Other specified combined operations on varicose vein of leg
	7A6Lz00 - Combined operations on varicose vein of leg NOS
	7A6M.00 - Transluminal operations on varicose vein of leg
	7A6M100 - Radiofrequency ablation of varicose vein of leg
	7A6M300 - Perc transluminal laser ablation of varicose vein of leg NEC
	7A6My00 - Other specified transluminal operations on varicose vein leg
	7A6Mz00 - Transluminal operations on varicose vein of leg NOS
	7A6S000 - Percutaneous transluminal angioplasty of vein NEC
	7A6T000 - Duplex ultrasound guided compression of pseudoaneurysm
	A3A0.00 - Gas gangrene
	A3A0000 - Gas gangrene caused by clostridium histolyticum
	A3A0100 - Gas gangrene caused by clostridium oedematiens
	A3A0200 - Gas gangrene caused by clostridium perfringens
	A3A0500 - Gas gangrene
	A3A0B00 - Gas gangrene-hand
	A3A0E00 - Gas gangrene-leg
	A3A0F00 - Gas gangrene-foot
	A930.00 - Syphilitic aortic aneurysm
	A94y600 - Rupture of syphilitic cerebral aneurysm
	F05..00 - Phlebitis and thrombophlebitis of intracranial sinuses
	G401.00 - Pulmonary embolism
	G401100 - Recurrent pulmonary embolism
	G421.00 - Aneurysm of pulmonary artery
	G700.00 - Aortic atherosclerosis
	G701.00 - Renal artery atherosclerosis
	G701011 - ARAS - Atherosclerotic renal artery stenosis
	G70y000 - Carotid artery atherosclerosis
	G71..00 - Aortic aneurysm
	G710.00 - Dissecting aortic aneurysm
	G711.00 - Thoracic aortic aneurysm which has ruptured
	G711.11 - Ruptured thoracic aortic aneurysm
	G712.00 - Thoracic aortic aneurysm without mention of rupture
	G713.00 - Abdominal aortic aneurysm which has ruptured
	G713.11 - Ruptured abdominal aortic aneurysm
	G713000 - Ruptured suprarenal aortic aneurysm
	G714.00 - Abdominal aortic aneurysm without mention of rupture
	G714.11 - AAA - Abdominal aortic aneurysm without mention of rupture
	G714000 - Juxtarenal aortic aneurysm
	G714100 - Inflammatory abdominal aortic aneurysm
	G714200 - Infrarenal abdominal aortic aneurysm
	G714300 - Aneurysm of suprarenal aorta
	G715.00 - Ruptured aortic aneurysm NOS
	G715000 - Thoracoabdominal aortic aneurysm, ruptured
	G716.00 - Aortic aneurysm without mention of rupture NOS
	G716000 - Thoracoabdominal aortic aneurysm, without mention of rupture
	G717.00 - Aortic aneurysm - syphilitic
	G718.00 - Leaking abdominal aortic aneurysm
	G71z.00 - Aortic aneurysm NOS
	G72..00 - Other aneurysm
	G720.00 - Aneurysm of artery of arm
	G720000 - Aneurysm of brachial artery
	G720100 - Aneurysm of radial artery
	G720200 - Aneurysm of ulnar artery
	G720z00 - Aneurysm of arm artery NOS
	G721.00 - Aneurysm of renal artery
	G722.00 - Aneurysm of iliac artery
	G722000 - Aneurysm of common iliac artery
	G722100 - Aneurysm of external iliac artery
	G722200 - Aneurysm of internal iliac artery
	G722z00 - Aneurysm of iliac artery NOS
	G723.00 - Aneurysm of leg artery
	G723000 - Aneurysm of femoral artery
	G723100 - Aneurysm of popliteal artery
	G723200 - Aneurysm of anterior tibial artery
	G723300 - Aneurysm of dorsalis pedis artery
	G723400 - Aneurysm of posterior tibial artery
	G723500 - Ruptured popliteal artery aneurysm
	G723600 - Post radiological femoral false aneurysm
	G723z00 - Aneurysm of leg artery NOS
	G724.00 - Arterial false aneurysm
	G724.11 - False aneurysm
	G72C.00 - Ruptured aneurysm of dialysis vascular access
	G72D.00 - Aneurysm of dialysis arteriovenous fistula
	G72D100 - Aneurysm of needle site of dialysis arteriovenous fistula
	G72D200 - Aneurysm of anastomotic site of dialysis AV fistula
	G72y.00 - Aneurysm of other artery
	G72y000 - Aneurysm of common carotid art
	G72y100 - Aneurysm of external carotid artery
	G72y200 - Aneurysm of internal carotid artery
	G72y300 - Aneurysm of neck artery NOS
	G72y400 - Aneurysm of subclavian artery
	G72y500 - Aneurysm of splenic artery
	G72y600 - Aneurysm of axillary artery
	G72y700 - Aneurysm of coeliac artery
	G72y800 - Aneurysm of superior mesenteric artery
	G72y900 - Aneurysm of inferior mesenteric artery
	G72yA00 - Aneurysm of hepatic artery
	G72yB00 - Aneurysm of other visceral artery
	G72yz00 - Other aneurysm NOS
	G72z.00 - Aneurysm NOS
	G73..00 - Other peripheral vascular disease
	G73..11 - Peripheral ischaemic vascular disease
	G73..12 - Ischaemia of legs
	G730.00 - Raynaud's syndrome
	G730000 - Raynaud's disease
	G730100 - Raynaud's phenomenon
	G730z00 - Raynaud's syndrome NOS
	G731.00 - Thromboangiitis obliterans
	G731000 - Buerger's disease
	G731100 - Presenile gangrene
	G731z00 - Thromboangiitis obliterans NOS
	G732.00 - Peripheral gangrene
	G732000 - Gangrene of toe
	G732100 - Gangrene of foot
	G732200 - Gangrene of finger
	G732300 - Gangrene of thumb
	G732400 - Gangrene of hand
	G734.00 - Peripheral arterial disease
	G73y.00 - Other specified peripheral vascular disease
	G73yz00 - Other specified peripheral vascular disease NOS
	G73z.00 - Peripheral vascular disease NOS
	G73z000 - Intermittent claudication
	G73z011 - Claudication
	G73z012 - Vascular claudication
	G73zz00 - Peripheral vascular disease NOS
	G74..00 - Arterial embolism and thrombosis
	G740.00 - Embolism and thrombosis of the abdominal aorta
	G741.00 - Embolism and thrombosis of the thoracic aorta
	G742.00 - Embolism and thrombosis of an arm or leg artery
	G742000 - Embolism and thrombosis of the brachial artery
	G742100 - Embolism and thrombosis of the radial artery
	G742200 - Embolism and thrombosis of the ulnar artery
	G742300 - Embolism and thrombosis of an arm artery NOS
	G742400 - Embolism and thrombosis of the femoral artery
	G742500 - Embolism and thrombosis of the popliteal artery
	G742600 - Embolism and thrombosis of the anterior tibial artery
	G742700 - Embolism and thrombosis of the dorsalis pedis artery
	G742800 - Embolism and thrombosis of the posterior tibial artery
	G742900 - Embolism and thrombosis of a leg artery NOS
	G742z00 - Peripheral arterial embolism and thrombosis NOS
	G743.00 - Embolism and thrombosis of other and unspec parts aorta
	G74y.00 - Embolism and thrombosis of other specified artery
	G74y000 - Embolism and/or thrombosis of the common iliac artery
	G74y300 - Embolism and thrombosis of the iliac artery unspecified
	G74y500 - Embolism and thrombosis of the subclavian artery
	G74y600 - Embolism and thrombosis of the splenic artery
	G74y700 - Embolism and thrombosis of the axillary artery
	G74y800 - Embolism and thrombosis of the coeliac artery
	G74y900 - Embolism and thrombosis of the hepatic artery
	G74yz00 - Embolism and thrombosis of other arteries NOS
	G74z.00 - Arterial embolism and thrombosis NOS
	G76A.00 - Arterial insufficiency
	G80..00 - Phlebitis and thrombophlebitis
	G800.00 - Superficial vessel phlebitis and/or thrombophlebitis of leg
	G800.11 - Saphenous vein phlebitis
	G800.12 - Saphenous vein thrombophlebitis
	G800000 - Phlebitis of the long saphenous vein
	G800100 - Phlebitis of the short saphenous vein
	G800200 - Phlebitis of a superficial leg vein NOS
	G800300 - Thrombophlebitis of the long saphenous vein
	G800400 - Thrombophlebitis of the short saphenous vein
	G800500 - Thrombophlebitis of a superficial leg vein NOS
	G800z00 - Superficial phlebitis and thrombophlebitis of the leg NOS
	G801.00 - Deep vein phlebitis and thrombophlebitis of the leg
	G801.11 - Deep vein thrombosis
	G801.12 - Deep vein thrombosis, leg
	G801.13 - DVT - Deep vein thrombosis
	G801000 - Phlebitis of the femoral vein
	G801100 - Phlebitis of the popliteal vein
	G801200 - Phlebitis of the anterior tibial vein
	G801400 - Phlebitis of the posterior tibial vein
	G801500 - Deep vein phlebitis of the leg unspecified
	G801600 - Thrombophlebitis of the femoral vein
	G801700 - Thrombophlebitis of the popliteal vein
	G801800 - Thrombophlebitis of the anterior tibial vein
	G801900 - Thrombophlebitis of the dorsalis pedis vein
	G801A00 - Thrombophlebitis of the posterior tibial vein
	G801B00 - Deep vein thrombophlebitis of the leg unspecified
	G801C00 - Deep vein thrombosis of leg related to air travel
	G801D00 - Deep vein thrombosis of lower limb
	G801E00 - Deep vein thrombosis of leg related to intravenous drug use
	G801F00 - Deep vein thrombosis of peroneal vein
	G801G00 - Recurrent deep vein thrombosis
	G801z00 - Deep vein phlebitis and thrombophlebitis of the leg NOS
	G802.00 - Phlebitis and thrombophlebitis of the leg NOS
	G80y.00 - Other phlebitis and thrombophlebitis
	G80y.11 - Phlebitis and/or thrombophlebitis of iliac vein
	G80y000 - Phlebitis of the common iliac vein
	G80y200 - Phlebitis of the external iliac vein
	G80y300 - Phlebitis of the iliac vein unspecified
	G80y400 - Thrombophlebitis of the common iliac vein
	G80y500 - Thrombophlebitis of the internal iliac vein
	G80y600 - Thrombophlebitis of the external iliac vein
	G80y700 - Thrombophlebitis of the iliac vein unspecified
	G80y800 - Phlebitis and thrombophlebitis of the iliac vein NOS
	G80y900 - Thrombophlebitis of the breast - Mondor's disease
	G80yz00 - Other phlebitis and thrombophlebitis NOS
	G80z.00 - Phlebitis and thrombophlebitis NOS
	G80z000 - Phlebitis NOS
	G80z100 - Thrombophlebitis NOS
	G80zz00 - Phlebitis and thrombophlebitis NOS
	G81..00 - Portal vein thrombosis
	G82..00 - Other venous embolism and thrombosis
	G820.00 - Budd - Chiari syndrome (hepatic vein thrombosis)
	G820.11 - Hepatic vein thrombosis
	G821.00 - Thrombophlebitis migrans
	G822.00 - Embolism and thrombosis of the vena cava
	G823.00 - Embolism and thrombosis of the renal vein
	G824.00 - Axillary vein thrombosis
	G82y.00 - Other embolism and thrombosis
	G82z.00 - Embolism and thrombosis NOS
	G82z111 - Penis vein thrombosis
	G82zz00 - Embolism and thrombosis NOS
	G83..00 - Varicose veins of the legs
	G830.00 - Varicose veins of the leg with ulcer
	G831.00 - Varicose veins of the leg with eczema
	G832.00 - Varicose veins of the leg with ulcer and eczema
	G833.00 - Varicose veins of the leg with rupture
	G834.00 - Varicose veins of leg without mention of complications
	G834000 - Varicose veins of leg with long saphenous vein distribution
	G834100 - Varicose veins of leg with short saphenous vein distribution
	G836.00 - Varicose vein of leg with phlebitis
	G83z.00 - Varicose veins of the leg NOS
	G85..00 - Other varicose veins
	G85y.00 - Other specified varicose veins
	G85z.00 - Other varicose veins NOS
	Gyu7000 - [X]Atherosclerosis of other arteries
	Gyu7100 - [X]Aortic aneurysm of unspecified site, ruptured
	Gyu7200 - [X]Aortic aneurysm of unspecified site, nonruptured
	Gyu7300 - [X]Aneurysm of other specified arteries
	Gyu7400 - [X]Other specified peripheral vascular diseases
	Gyu7800 - [X]Aneurysm of aorta in diseases classified elsewhere
	Gyu8000 - [X]Phlebitis+thrombophlebitis/oth deep vessls/low extremites
	Gyu8100 - [X]Phlebitis and thombophlebitis of other sites
	Gyu8200 - [X]Embolism and thrombosis of other specified veins
	Gyu8600 - [X]Varicose veins of other specified sites
	J021000 - Pulp gangrene
	J062000 - Aneurysmal cyst of jaw
	J300.00 - Inguinal hernia with gangrene
	J300000 - Unilateral inguinal hernia with gangrene
	J300300 - Bilateral recurrent inguinal hernia with gangrene
	J300z00 - Inguinal hernia with gangrene NOS
	J310.00 - Femoral hernia with gangrene
	J310000 - Unilateral femoral hernia with gangrene
	J310z00 - Femoral hernia with gangrene NOS
	J320100 - Paraumbilical hernia with gangrene
	J320z00 - Umbilical hernia with gangrene NOS
	J330.00 - Ventral hernia with gangrene
	J330100 - Incisional hernia with gangrene
	J330200 - Epigastric hernia with gangrene
	J330z00 - Ventral hernia with gangrene NOS
	J340.00 - Diaphragmatic hernia with gangrene
	J344.00 - Hiatus hernia with gangrene
	J3C0.00 - Spigelian hernia with gangrene
	J3y0.00 - Other specified abdominal cavity hernia with gangrene
	J3z0.00 - Unspecified abdominal cavity hernia with gangrene
	J420.13 - Gangrene - intestine
	J621.11 - Phlebitis of portal vein
	Jyu3000 - [X]Other specified abdominal hernia+obstruction,w'o gangrene
	Jyu3200 - [X]Oth spcfd abdominal hernia without obstructn or gangrene
	K284600 - Fournier's gangrene of scrotum
	L096400 - Pulmonary embolism following abortive pregnancy
	L41..11 - Varicose veins - obstetric
	L410.00 - Varicose veins of legs in pregnancy and the puerperium
	L410000 - Varicose veins of legs in pregnancy/puerperium unspecified
	L410400 - Varicose veins of legs in pregnancy/puerperium + p/n comp
	L410500 - Varicose veins of legs in pregnancy
	L410600 - Varicose veins of legs in the puerperium
	L410z00 - Varicose veins of legs in pregnancy and puerperium NOS
	L411.11 - Perineal obstetric varicose veins
	L411.12 - Vulval obstetric varicose veins
	L411z00 - Varicose veins of perineum/vulva in pregnancy/puerperium NOS
	L412.00 - Superficial thrombophlebitis in pregnancy and the puerperium
	L412000 - Superficial thrombophlebitis in pregnancy/puerperium unsp
	L412211 - Phlebitis - postpartum
	L412212 - Puerperal phlebitis
	L412400 - Superficial thrombophlebitis in preg/puerperium + p/n comp
	L412500 - Superficial thrombophlebitis in pregnancy
	L412511 - Thrombophlebitis of legs in pregnancy
	L412600 - Superficial thrombophlebitis in the puerperium
	L412611 - Thombophlebitis of legs in the puerperium
	L412z00 - Superficial thrombophlebitis in pregnancy and puerperium NOS
	L413.00 - Antenatal deep vein thrombosis
	L413000 - Antenatal deep vein thrombosis unspecified
	L413100 - Antenatal deep vein thrombosis - delivered
	L413200 - Antenatal deep vein thrombosis with antenatal complication
	L413z00 - Antenatal deep vein thrombosis NOS
	L414.00 - Postnatal deep vein thrombosis
	L414000 - Postnatal deep vein thrombosis unspecified
	L414200 - Postnatal deep vein thrombosis with postnatal complication
	L414z00 - Postnatal deep vein thrombosis NOS
	L415.00 - Other phlebitis and thrombosis in pregnancy and puerperium
	L415000 - Other phlebitis/thrombosis in pregnancy/puerperium unsp
	L415100 - Other phlebitis/thrombosis in pregnancy/puerperium - deliv
	L415300 - Other phlebitis/thrombosis in preg/puerperium + a/n comp
	L415600 - Other phlebitis in the puerperium
	L41z511 - Gestational phlebitis NOS
	L41z611 - Puerperal phlebitis NOS
	L43..00 - Obstetric pulmonary embolism
	L430.00 - Obstetric air pulmonary embolism
	L431.00 - Amniotic fluid pulmonary embolism
	L431100 - Amniotic fluid pulmonary embolism - delivered
	L432.00 - Obstetric blood-clot pulmonary embolism
	L43z.00 - Obstetric pulmonary embolism NOS
	L43z000 - Obstetric pulmonary embolism NOS, unspecified
	L43z100 - Obstetric pulmonary embolism NOS - delivered
	L43z400 - Obstetric pulmonary embolism NOS with postnatal complication
	L43zz00 - Obstetric pulmonary embolism NOS
	P72z000 - Aneurysm of sinus of Valsalva
	P72z100 - Congenital aneurysm of aorta
	P736.00 - Pulmonary arterio-venous aneurysm
	P737.00 - Pulmonary artery aneurysm
	P76..00 - Other peripheral vascular system anomalies
	P766.00 - Peripheral arterio-venous aneurysm
	P767.00 - Congenital peripheral aneurysm
	P767.11 - Cirsoid aneurysm
	P76y.00 - Congenital anomaly of peripheral vascular system OS
	P76yz00 - Other congenital anomaly of peripheral vascular system NOS
	P76z.00 - Peripheral vascular system anomaly NOS
	P7yz000 - Congenital aneurysm NEC
	Pyu2B00 - [X]Oth specified cong malform of peripheral vascular system
	R054.00 - [D]Gangrene
	R054000 - [D]Gangrene, spreading cutaneous
	R054200 - [D]Gangrene of toe in diabetic
	R054300 - [D]Widespread diabetic foot gangrene
	R054z00 - [D]Gangrene NOS
	SP12.00 - Peripheral vascular complications of care
	SP12000 - Phlebitis as a complication of care
	SP12100 - Thrombophlebitis as a complication of care
	SP12200 - Post operative deep vein thrombosis
	SP12z00 - Peripheral vascular complications of care NOS
	SP32000 - Phlebitis after infusion
	SP32200 - Thrombophlebitis after infusion
	Z9K4.00 - Deep vein thrombosis prevention
	ZV12800 - [V] Personal history deep vein thrombosis
	ZV12811 - [V] Personal history DVT- deep vein thrombosis
	ZV12900 - [V] Personal history of pulmonary embolism
Transient Ischaemic Attack
This event measure was defined as occurring when any of the following criteria were met:
	The occurrence of Clinical with the following attributes:
	READ Code is any of: { "G65y.00", "G65z.00", "G65zz00", "ZV12D00" }
	G65y.00 - Other transient cerebral ischaemia
	G65z.00 - Transient cerebral ischaemia NOS
	G65zz00 - Transient cerebral ischaemia NOS
	ZV12D00 - [V]Personal history of transient ischaemic attack
Antiglycemic Drugs
This measure creates a logical OR of events, and identifies all occurrences of one or more specified events:
	Use of DPP-4 inhibitors
	Use of metformin
	Use of pioglitazone
	Use of prandial glucose regulators
	Use of rosiglitazone
	Use of sulfonylureas
	Use of thiazolidinediones
BMI categories
This measure categorizes BMI event value into the following categories:
	< 25: Up to 25.0 (exclusive). This is the referent category.
	25 - 30: From 25.0 (inclusive) to 30.0 (exclusive).
	30 - 35: From 30.0 (inclusive) to 35.0 (exclusive).
	>= 35: From 35.0 (inclusive) to (any).
Current drinker
This event measure was defined as occurring when any of the following criteria were met:
	The occurrence of Clinical with the following attributes:
	Entity 005 - Alcohol - Status is any of:
	1 - Yes
Current smoker
This event measure was defined as occurring when any of the following criteria were met:
	The occurrence of Clinical with the following attributes:
	Entity 004 - Smoking - Status is any of:
	1 - Yes
FPG catergorized
This measure categorizes FPG (event value) into the following categories:
	< 6.1: Up to 6.0 (exclusive). This is the referent category.
	6 .1- 6.5: From 6.0 (inclusive) to 6.5 (exclusive).
	6.5 - 7: From 6.5 (inclusive) to 7.0 (exclusive).
	>= 7: From 7.0 (inclusive) to (any).
GP
This event measure was defined as occurring when any of the following criteria were met:
	The occurrence of Consultation with the following attributes:
	Master Consultation Type exists
HbA1c is >= 6.5
This event measure was defined as occurring when any of the following criteria were met:
	The occurrence of Test with the following attributes:
	Entity 275 - HbA1c - diabetic control - Value is at least 6.5
	Entity 275 - HbA1c - diabetic control - Unit of measure is any of:
Lipid tests
This event measure was defined as occurring when any of the following criteria were met:
	The occurrence of Clinical with the following attributes:
	READ Code is any of: { "44lF.00", "44lG.00", "44lH.00", "44lI.00", "44lJ.00", "44OE.00", "44P..00", "44P1.00", "44P2.00", "44p3.00", "44P3.00", "44P4.00", "44PF.00", "44PG.00", "44PH.00", "44PJ.00", "44PK.00", "L1420A", "L1420B", "L1420H", "L1420N", "L1420R", "Y060 AV", "Y060 BV", "Y060 CV" }
	44lF.00 - Serum cholesterol/HDL ratio
	44lG.00 - Plasma cholesterol/HDL ratio
	44lH.00 - Serum cholesterol/LDL ratio
	44lI.00 - Plasma cholesterol/LDL ratio
	44lJ.00 - Serum cholesterol/VLDL ratio
	44OE.00 - Plasma total cholesterol level
	44P..00 - Serum cholesterol
	44P1.00 - Serum cholesterol normal
	44P2.00 - Serum cholesterol borderline
	44p3.00 - Cardiac troponin negative
	44P3.00 - Serum cholesterol raised
	44P4.00 - Serum cholesterol very high
	44PF.00 - Total cholesterol:HDL ratio
	44PG.00 - HDL : total cholesterol ratio
	44PH.00 - Total cholesterol measurement
	44PJ.00 - Serum total cholesterol level
	44PK.00 - Serum fasting total cholesterol
	L1420A
	L1420B
	L1420H
	L1420N
	L1420R
	Y060 AV
	Y060 BV
	Y060 CV
Never drinker
This event measure was defined as occurring when any of the following criteria were met:
	The occurrence of Clinical with the following attributes:
	Entity 005 - Alcohol - Status is any of:
	2 - No
Outcome- Diabetes (1 code+ drug or 2 codes)
This measure was defined as matching any of the following groups:
1. 2 Diabetes codes
	1.1. The occurrence of Diabetes ; and
	1.2. The occurrence of Diabetes , occurring at least one day after the start of 1.1.
The event of interest in this group is 1.1.
2. 1 code +Rx
	2.1. The occurrence of Diabetes ; and
	2.2. The occurrence of Antiglycemic Drugs, occurring at least 0 days after the start of 2.1.
The event of interest in this group is 2.1.
Past drinker
This event measure was defined as occurring when any of the following criteria were met:
	The occurrence of Clinical with the following attributes:
	Entity 005 - Alcohol - Status is any of:
	3 - Ex
Pregnant
This event measure was defined as occurring when any of the following criteria were met:
	The occurrence of Clinical with the following attributes:
	READ Code is any of: { "615C.11", "6166.00", "6174.00", "6211.00", "6212.00", "6213.00", "6214.00", "6215.00", "6216.00", "6217.00", "6218.00", "621B.00", "Z236300", "Z23D200", "13IL100", "13Ir.00", "27C..00", "615C.00", "62…00", "621..00", "6219.00", "621Z.00", "7E0F200", "9Ea0.00", "9kv..00", "K5Cz.11", "K5D..00", "Z228.00", "Z228.11", "Z22C314", "Z235.00", "Z235100", "Z235200", "Z235211", "Z23…
	615C.11 - Pregnant, IUD failure
	6166.00 - Pregnant, diaphragm failure
	6174.00 - Pregnant, sheath failure
	6211.00 - Pregnant - urine test confirms
	6212.00 - Pregnant - blood test confirms
	6213.00 - Pregnant - V.E. confirms
	6214.00 - Pregnant - on history
	6215.00 - Pregnant - on abdom. palpation
	6216.00 - Pregnant - planned
	6217.00 - Pregnant - unplanned - wanted
	6218.00 - Pregnant -unplanned-not wanted
	621B.00 - Pregnant - ? planned
	Z236300 - Pregnant uterus displaced laterally
	Z23D200 - Pregnant abdomen observation
	13IL100 - Wife pregnant
	13Ir.00 - Partner pregnant
	27C..00 - Not pregnant
	615C.00 - IUD failure - pregnant
	62…00 - Patient pregnant
	621..00 - Patient currently pregnant
	6219.00 - Patient ? pregnant
	621Z.00 - Patient pregnant NOS
	7E0F200 - Manual manipulation of non pregnant uterus
	9Ea0.00 - Risk life pregnant woman greater than if pregnancy terminatd
	9kv..00 - Pertussis vaccinatn progrme pregnant women enhan srvce admin
	K5Cz.11 - Habitual aborter-not pregnant
	K5D..00 - Habitual aborter - non pregnant state
	Z228.00 - Not pregnant
	Z228.11 - Non-pregnant state
	Z22C314 - Weeks pregnant
	Z235.00 - Observation of shape of pregnant abdomen
	Z235100 - Ovoid pregnant abdomen
	Z235200 - Rounded pregnant abdomen
	Z235211 - Globular pregnant abdomen
	Z235300 - Transversely enlarged pregnant abdomen
	Z235400 - Pendulous pregnant abdomen
	Z23D100 - Girth of pregnant abdomen
	ZV22300 - [V]Pregnant state, incidental
	ZV22y00 - [V]Other specified pregnant state
	ZV22z00 - [V]Unspecified pregnant state
Antihypertensives
This event measure was defined as occurring when any of the following criteria were met:
	The occurrence of Therapy with the following attributes:
	Product Code is any of: { "1006", "10066", "10088", "10135", "10136", "10153", "10191", "1021", "10214", "10246", "10267", "10316", "10323", "10392", "10429", "10595", "1060", "10627", "10716", "10777", "10781", "10882", "10892", "10902", "11133", "11156", "11197", "1121", "11223", "1124", "1125", "11251", "11252", "11265", "11268", "1130", "11338", "11348", "11351", "11384", "11394", "1143", "11…
	1006 - Propranolol hydrochloride
	10066 - Torasemide
	10088 - Doxazosin mesilate
	10135 - Nifedipine
	10136 - Nifedipine
	10153 - Felodipine
	10191 - Atenolol
	1021 - Enalapril maleate/Hydrochlorothiazide
	10214 - Spironolactone
	10246 - Nifedipine
	10267 - Diltiazem hydrochloride
	10316 - Irbesartan/Hydrochlorothiazide
	10323 - Losartan potassium/Hydrochlorothiazide
	10392 - Furosemide
	10429 - Metoprolol tartrate
	10595 - Nimodipine
	1060 - Amiloride hydrochloride
	10627 - Metoprolol tartrate/Hydrochlorothiazide
	10716 - Nadolol
	10777 - Oxprenolol Hydrochloride
	10781 - Potassium chloride/Furosemide
	10882 - Lisinopril
	10892 - Bisoprolol fumarate
	10902 - Captopril/Hydrochlorothiazide
	11133 - Captopril/Hydrochlorothiazide
	11156 - Spironolactone
	11197 - Enalapril Maleate
	1121 - Captopril
	11223 - Diltiazem hydrochloride
	1124 - Atenolol/Chlortalidone
	1125 - Potassium Chloride/Cyclopenthiazide
	11251 - Valsartan
	11252 - Valsartan
	11265 - Triamterene/Furosemide
	11268 - Torasemide
	1130 - Diltiazem hydrochloride
	11338 - Nadolol/Bendroflumethiazide
	11348 - Irbesartan
	11351 - Hydrochlorothiazide/Captopril
	11384 - Spironolactone/Hydroflumethiazide
	11394 - Indoramin hydrochloride
	1143 - Captopril
	1144 - Captopril
	11448 - Irbesartan/Hydrochlorothiazide
	11469 - Irbesartan/Hydrochlorothiazide
	11487 - Torasemide
	11512 - Nifedipine
	11519 - Spironolactone
	11526 - Irbesartan/Hydrochlorothiazide
	11547 - Nimodipine
	11561 - Hydrochlorothiazide/Captopril
	11567 - Felodipine/Ramipril
	11641 - Captopril/Hydrochlorothiazide
	1170 - Cyclopenthiazide
	11769 - Nifedipine
	11770 - Diltiazem hydrochloride
	11793 - Metoprolol tartrate
	11864 - Valsartan/Hydrochlorothiazide
	119 - Doxazosin mesilate
	11922 - Diltiazem hydrochloride
	11937 - Ramipril
	11943 - Nicardipine hydrochloride
	11965 - Felodipine/Ramipril
	11966 - Lacidipine
	11973 - Diltiazem hydrochloride
	11983 - Perindopril erbumine
	11987 - Lisinopril
	12037 - Timolol maleate
	12054 - Propranolol hydrochloride/Bendroflumethiazide
	1209 - Bendroflumethiazide
	1211 - Bendroflumethiazide/Potassium chloride
	12110 - Hydroflumethiazide
	1213 - Bendroflumethiazide/Potassium chloride
	12141 - Betaxolol hydrochloride
	12226 - Bumetanide
	12294 - Bumetanide
	12296 - Acebutolol hydrochloride
	12313 - Lisinopril
	12354 - Etacrynic Acid
	12360 - Polythiazide
	12367 - Piretanide
	12411 - Cilazapril monohydrate
	12412 - Cilazapril monohydrate
	12440 - Hydrochlorothiazide
	12456 - Sotalol Hydrochloride/Hydrochlorothiazide
	1251 - Hydrochlorothiazide/Amiloride hydrochloride
	12517 - Timolol Maleate/Bendroflumethiazide
	12518
	12519 - Betaxolol hydrochloride
	12546 - Chlortalidone/Triamterene
	12547 - Chlortalidone/Triamterene
	12574 - Cilazapril monohydrate
	12606 - Nifedipine
	12613 - Nifedipine
	1262 - Nifedipine
	12639 - Diltiazem hydrochloride
	12651 - Timolol maleate/Bendroflumethiazide
	12705 - Diltiazem hydrochloride
	12815 - Imidapril hydrochloride
	12836 - Eprosartan mesilate
	12858 - Imidapril hydrochloride
	12874 - Telmisartan
	12875 - Nicardipine hydrochloride
	1288 - Atenolol/Chlortalidone
	1289 - Diltiazem hydrochloride
	1290 - Bisoprolol fumarate
	1292 - Prazosin hydrochloride
	12926 - Polythiazide
	1293 - Irbesartan
	1294 - Doxazosin mesilate
	12946 - Spironolactone
	1295 - Labetalol hydrochloride
	1297 - Spironolactone/Hydroflumethiazide
	1299 - Enalapril maleate
	1300 - Nifedipine
	1301 - Amiloride hydrochloride/Furosemide
	13026 - Cilazapril monohydrate
	13027 - Diltiazem hydrochloride
	13033 - Diltiazem hydrochloride
	13075 - Diltiazem hydrochloride
	13123 - Eprosartan mesilate
	13127 - Diltiazem hydrochloride
	13139 - Nifedipine
	13240 - Diltiazem hydrochloride
	13243 - Lercanidipine hydrochloride
	13246 - Chlorothiazide
	13264 - Spironolactone
	13302 - Diltiazem hydrochloride
	1333 - Oxprenolol hydrochloride
	1334 - Oxprenolol hydrochloride
	13352 - Amiloride hydrochloride
	13363 - Hydrochlorothiazide
	13394 - Atenolol
	13410 - Diltiazem hydrochloride
	13415 - Nadolol
	13435 - Amiloride hydrochloride/Furosemide
	13499 - Metoprolol tartrate
	13525 - Hydroflumethiazide
	13526 - Atenolol/Chlortalidone
	13589 - Fosinopril sodium
	13610 - Prazosin hydrochloride
	13672 - Nifedipine
	1369 - Furosemide/Amiloride Hydrochloride
	13699 - Nifedipine
	13755 - Enalapril Maleate
	13821 - Telmisartan
	13871 - Oxprenolol hydrochloride/Cyclopenthiazide
	13926 - Diltiazem hydrochloride
	14030 - Bisoprolol fumarate
	14057 - Clopamide/Pindolol
	14058 - Bisoprolol fumarate
	14117 - Carvedilol
	14126 - Acebutolol hydrochloride/Hydrochlorothiazide
	14146 - Carvedilol
	14228 - Indapamide/Perindopril erbumine
	14283 - Valsartan/Hydrochlorothiazide
	14300 - Lercanidipine hydrochloride
	14305 - Felodipine
	14387 - Lisinopril
	14438 - Nadolol/Bendroflumethiazide
	14477 - Quinapril hydrochloride
	14478 - Quinapril hydrochloride
	1448 - Propranolol hydrochloride
	1449 - Nifedipine
	1455 - Prazosin hydrochloride
	14587 - Bumetanide/Amiloride hydrochloride
	14673 - Pindolol
	147 - Ramipril
	14738 - Losartan Potassium/Hydrochlorothiazide
	14761 - Furosemide
	14808 - Propranolol hydrochloride
	14837 - Furosemide
	14861 - Nifedipine
	14870 - Telmisartan/Hydrochlorothiazide
	14943 - Valsartan
	14960 - Perindopril erbumine
	14965 - Losartan potassium
	14983 - Olmesartan medoxomil
	15031 - Hydrochlorothiazide/Quinapril hydrochloride
	15042 - Sotalol Hydrochloride/Hydrochlorothiazide
	15052 - Spironolactone
	15085 - Enalapril Maleate
	15096 - Quinapril hydrochloride
	15108 - Hydrochlorothiazide/Quinapril hydrochloride
	15117 - Nifedipine/Atenolol
	15121 - Moexipril hydrochloride
	15127 - Triamterene/Hydrochlorothiazide
	15135 - Captopril/Hydrochlorothiazide
	15176 - Atenolol
	1520 - Hydrochlorothiazide/Captopril
	15221 - Diltiazem Hydrochloride
	15288 - Diltiazem hydrochloride
	1529 - Mibefradil
	1538 - Diltiazem Hydrochloride
	15457 - Mefruside
	15488 - Metoprolol Tartrate/Chlortalidone
	15605 - Cilazapril
	15619 - Propranolol hydrochloride
	15652 - Mibefradil
	15715 - Nifedipine
	15730 - Atenolol
	15811 - Spironolactone/Hydroflumethiazide
	15874 - Furosemide/Amiloride Hydrochloride
	15958 - Captopril
	1597 - Labetalol hydrochloride
	16038 - Diltiazem hydrochloride
	16060 - Hydrochlorothiazide/Valsartan
	16073 - Nifedipine
	16161 - Telmisartan/Hydrochlorothiazide
	16162 - Amlodipine
	16196 - Cilazapril monohydrate
	16197 - Cilazapril monohydrate
	16198 - Indoramin Hydrochloride
	16201 - Terazosin hydrochloride
	16206 - Furosemide
	16212 - Cilazapril monohydrate
	16285 - Eprosartan mesilate
	16371 - Eprosartan mesilate
	16498 - Chlortalidone/Triamterene
	16632 - Hydrochlorothiazide
	16645 - Labetalol hydrochloride
	16701 - Lisinopril
	16708 - Enalapril Maleate
	16710 - Trandolapril
	16776 - Celiprolol hydrochloride
	16786 - Chlortalidone/Atenolol
	1684 - Atenolol/Nifedipine
	16850 - Diltiazem hydrochloride
	1686 - Diltiazem hydrochloride
	16924 - Imidapril hydrochloride
	17006 - Felodipine/Ramipril
	17120 - Moexipril hydrochloride
	17143 - Mefruside
	17149 - Bisoprolol fumarate/Hydrochlorothiazide
	1721 - Hydrochlorothiazide/Triamterene
	17252 - Hydrochlorothiazide
	17322 - Atenolol
	17325 - Nifedipine
	17338 - Nifedipine
	17342 - Nifedipine
	17406 - Diltiazem hydrochloride
	17425 - Diltiazem hydrochloride
	17448 - Nifedipine
	17462 - Bisoprolol fumarate/Hydrochlorothiazide
	17474 - Felodipine/Ramipril
	17492 - Diltiazem hydrochloride
	17545 - Telmisartan
	17557 - Felodipine
	17561 - Bendroflumethiazide/Potassium chloride
	17566 - Felodipine
	17586 - Diltiazem hydrochloride
	17615 - Bisoprolol fumarate
	17624 - Captopril
	17633 - Captopril
	17640 - Amlodipine
	17655 - Lisinopril/Hydrochlorothiazide
	17666 - Diltiazem hydrochloride
	17686 - Telmisartan
	17689 - Telmisartan/Hydrochlorothiazide
	17720 - Chlorothiazide
	1776 - Bumetanide/Potassium chloride
	17783 - Propranolol Hydrochloride/Spironolactone
	1780 - Losartan potassium
	1788 - Chlortalidone/Atenolol
	17950 - Spironolactone
	17960 - Potassium chloride/Furosemide
	18038 - Nisoldipine
	1807 - Captopril
	18096 - Torasemide
	18185 - Bisoprolol fumarate
	18200 - Olmesartan medoxomil/Hydrochlorothiazide
	18202 - Telmisartan/Hydrochlorothiazide
	18219 - Imidapril hydrochloride
	18223 - Verapamil Hydrochloride/Trandolapril
	18263 - Hydrochlorothiazide/Captopril
	18267 - Methyclothiazide
	18269 - Captopril
	18287 - Metoprolol tartrate/Hydrochlorothiazide
	18325 - Captopril
	18332 - Amiloride hydrochloride/Furosemide
	1836 - Diltiazem hydrochloride
	18361 - Amiloride hydrochloride/Hydrochlorothiazide
	18379 - Diltiazem hydrochloride
	18403 - Diltiazem Hydrochloride
	18404 - Diltiazem hydrochloride
	18414 - Carvedilol
	18497 - Furosemide/Amiloride Hydrochloride
	1854 - Nifedipine
	18606 - Diltiazem Hydrochloride/Hydrochlorothiazide
	18650 - Etacrynic Acid
	18726 - Hydrochlorothiazide/Triamterene
	18733 - Amiloride Hydrochloride/Hydrochlorothiazide
	18743 - Atenolol/Bendroflumethiazide
	18830 - Diltiazem hydrochloride
	18834 - Diltiazem hydrochloride
	18852 - Diltiazem hydrochloride
	18874 - Diltiazem hydrochloride
	18903 - Hydrochlorothiazide/Olmesartan medoxomil
	18910 - Olmesartan medoxomil
	18950 - Atenolol
	18973 - Bendroflumethiazide
	18975 - Diltiazem hydrochloride
	19013 - Lidoflazine
	1904 - Enalapril maleate
	19055 - Chlortalidone/Atenolol
	19056 - Furosemide
	19129 - Nisoldipine
	19142 - Timolol Maleate/Bendroflumethiazide
	19170 - Nifedipine
	19172 - Atenolol
	19178 - Bisoprolol fumarate
	19182 - Atenolol
	19191 - Atenolol
	19192 - Furosemide
	19193 - Doxazosin mesilate
	19194 - Furosemide
	19195 - Spironolactone
	19198 - Lisinopril
	19200 - Bisoprolol fumarate
	19202 - Carvedilol
	19204 - Lisinopril
	19208 - Enalapril maleate
	19216 - Doxazosin mesilate
	19223 - Lisinopril
	193 - Amiloride hydrochloride/Furosemide
	19352 - Metolazone
	19426 - Diltiazem hydrochloride
	19437 - Carvedilol
	19440 - Diltiazem hydrochloride
	196 - Enalapril maleate
	19690 - Verapamil hydrochloride/Trandolapril
	19823 - Prazosin hydrochloride
	19853 - Bisoprolol fumarate
	19858 - Bisoprolol fumarate
	19890 - Amiloride Hydrochloride/Hydrochlorothiazide
	1995 - Diltiazem Hydrochloride
	2 - Bendroflumethiazide
	2001 - Spironolactone/Hydroflumethiazide
	20012 - Pindolol
	2002 - Amiloride Hydrochloride/Hydrochlorothiazide
	20057 - Methyclothiazide
	20066 - Amiloride hydrochloride/Hydrochlorothiazide
	20082 - Metoprolol tartrate
	20093 - Metoprolol tartrate/Hydrochlorothiazide
	20117 - Olmesartan medoxomil
	20188 - Enalapril Maleate
	20257 - Nifedipine
	20311 - Nifedipine
	20369 - Doxazosin mesilate
	20426 - Bendroflumethiazide/Potassium chloride
	20431 - Bendroflumethiazide/Potassium chloride
	20459 - Felodipine
	2046 - Cyclopenthiazide
	20468 - Propranolol hydrochloride
	20502 - Atenolol
	20538 - Furosemide
	20579 - Verapamil hydrochloride/Trandolapril
	20591 - Nifedipine
	20642 - Diltiazem hydrochloride
	20728 - Atenolol
	20849 - Captopril
	20878 - Nifedipine
	20890 - Diltiazem hydrochloride
	20975 - Lisinopril
	21025 - Timolol Maleate/Bendroflumethiazide
	21053 - Cilazapril monohydrate
	211 - Amiloride hydrochloride/Furosemide
	21133 - Atenolol
	21145 - Diltiazem hydrochloride
	21162 - Felodipine/Ramipril
	2117 - Indoramin hydrochloride
	21182 - Timolol Maleate/Amiloride Hydrochloride/Hydrochlorothiazide
	21216 - Nifedipine
	21231 - Lisinopril/Hydrochlorothiazide
	21245 - Nifedipine
	21423 - Losartan potassium/Hydrochlorothiazide
	21763 - Diltiazem hydrochloride
	21773 - Diltiazem hydrochloride
	21778 - Diltiazem hydrochloride
	2179 - Triamterene
	21795 - Diltiazem hydrochloride
	21803 - Bendroflumethiazide
	21849 - Furosemide
	21867 - Bendroflumethiazide
	21872 - Nifedipine
	21873 - Atenolol/Chlortalidone
	21885 - Oxprenolol Hydrochloride
	21886 - Nifedipine
	219 - Diltiazem hydrochloride
	21905 - Bisoprolol fumarate
	21911 - Spironolactone
	21918 - Diltiazem hydrochloride
	21938 - Amiloride hydrochloride/Furosemide
	21943 - Captopril
	21966 - Bisoprolol fumarate
	22019 - Nifedipine
	22142 - Nifedipine
	22208 - Propranolol hydrochloride
	22217 - Nifedipine
	22241 - Mibefradil
	22439 - Enalapril maleate
	2255 - Amiloride hydrochloride/Cyclopenthiazide
	22619 - Diltiazem hydrochloride
	22658 - Torasemide
	22696 - Nifedipine
	22708 - Enalapril Maleate
	22793 - Labetalol hydrochloride
	2280 - Nifedipine
	22912 - Propranolol Hydrochloride/Bendroflumethiazide
	22923 - Amiloride Hydrochloride/Hydrochlorothiazide
	23131 - Propranolol Hydrochloride/Bendroflumethiazide
	23134 - Nadolol/Bendroflumethiazide
	23233 - Diltiazem hydrochloride
	23252 - Enalapril maleate
	23326 - Propranolol hydrochloride
	23427 - Bendroflumethiazide
	2343 - Nifedipine
	2345
	23456 - Valsartan/Hydrochlorothiazide
	23459 - Prazosin hydrochloride
	2346 - Terazosin hydrochloride
	2347 - Terazosin hydrochloride
	23478 - Captopril
	2348 - Terazosin hydrochloride
	23505 - Diltiazem Hydrochloride/Hydrochlorothiazide
	23587 - Propranolol hydrochloride
	2361 - Oxprenolol hydrochloride
	23642 - Cilazapril
	23733 - Diltiazem hydrochloride
	23736 - Nifedipine
	23805 - Nisoldipine
	23823 - Nisoldipine
	2389 - Spironolactone
	24 - Atenolol
	24008 - Amiloride hydrochloride/Hydrochlorothiazide
	24041 - Enalapril Maleate
	24083 - Bisoprolol fumarate
	24094 - Oxprenolol hydrochloride
	24189 - Bendroflumethiazide
	24190 - Bendroflumethiazide
	24191 - Atenolol
	24195 - Atenolol
	24228 - Nifedipine
	24268 - Valsartan/Hydrochlorothiazide
	24280 - Atenolol/Chlortalidone
	2432 - Atenolol
	24359 - Valsartan
	24365 - Felodipine
	24366 - Felodipine
	24482 - Captopril
	24484 - Valsartan/Hydrochlorothiazide
	2453 - Diltiazem Hydrochloride
	24632 - Losartan Potassium/Hydrochlorothiazide
	24832 - Penbutolol/Furosemide
	24893 - Amiloride hydrochloride
	2493 - Bumetanide/Amiloride hydrochloride
	2495 - Bumetanide/Amiloride Hydrochloride
	2499 - Nadolol
	25047 - Prazosin hydrochloride
	25132 - Nifedipine
	2521 - Nifedipine
	2528 - Diltiazem hydrochloride
	25334 - Furosemide
	25359 - Propranolol hydrochloride
	25363 - Timolol maleate/Bendroflumethiazide
	25367 - Propranolol hydrochloride
	25382 - Valsartan/Hydrochlorothiazide
	25462 - Pindolol/Clopamide
	25487 - Doxazosin mesilate
	25494 - Spironolactone
	25500 - Amiloride hydrochloride/Hydrochlorothiazide
	25505 - Spironolactone/Hydroflumethiazide
	25551 - Doxazosin mesilate
	25572 - Felodipine
	25644 - Oxprenolol hydrochloride
	25646 - Nifedipine
	25717 - Furosemide
	25730 - Timolol Maleate/Amiloride Hydrochloride/Hydrochlorothiazide
	25777 - Diltiazem hydrochloride
	2587 - Atenolol
	2590 - Atenolol
	25919 - Nifedipine
	2592 - Diltiazem hydrochloride
	25965 - Amiloride hydrochloride/Furosemide
	25998 - Captopril
	26 - Atenolol
	2605 - Nifedipine
	2612 - Indapamide hemihydrate
	26211 - Atenolol
	26217 - Amiloride hydrochloride
	26219 - Amiloride hydrochloride/Hydrochlorothiazide
	26220 - Amiloride hydrochloride/Hydrochlorothiazide
	26228 - Propranolol hydrochloride
	26229 - Propranolol hydrochloride
	26237 - Prazosin hydrochloride
	26238 - Prazosin hydrochloride
	26248 - Atenolol/Chlortalidone
	26255 - Propranolol hydrochloride
	26256 - Indapamide hemihydrate
	26265 - Nifedipine
	26267 - Diltiazem Hydrochloride
	26269 - Diltiazem Hydrochloride
	26270 - Diltiazem hydrochloride
	26275 - Indapamide hemihydrate
	2629 - Carvedilol
	26292 - Furosemide
	26309 - Diltiazem hydrochloride
	26337 - Felodipine
	26460 - Diltiazem hydrochloride
	26463 - Diltiazem hydrochloride
	26529 - Penbutolol/Furosemide
	2663 - Diltiazem Hydrochloride
	26693 - Prazosin Hydrochloride
	26741 - Atenolol/Chlortalidone
	26759 - Diltiazem hydrochloride
	26774 - Nifedipine
	2686 - Diltiazem hydrochloride
	269 - Nifedipine
	26995 - Captopril
	27135 - Diltiazem hydrochloride
	27136 - Diltiazem hydrochloride
	27256 - Bendroflumethiazide
	27357 - Oxprenolol hydrochloride
	27401 - Diltiazem hydrochloride
	27447 - Furosemide
	2746 - Nifedipine
	27520 - Hydrochlorothiazide/Olmesartan medoxomil
	27685 - Diltiazem hydrochloride
	27689 - Bendroflumethiazide
	27690 - Furosemide
	27696 - Furosemide
	277 - Lisinopril
	27719 - Metoprolol
	2772 - Amiloride hydrochloride/Furosemide
	2775 - Labetalol hydrochloride
	2780 - Oxprenolol hydrochloride
	27871 - Enalapril Maleate
	2788 - Bumetanide
	27926 - Furosemide
	27946 - Nadolol/Bendroflumethiazide
	27957 - Indapamide hemihydrate
	2811 - Diltiazem Hydrochloride
	28127 - Enalapril maleate
	28128 - Propranolol hydrochloride
	28129 - Amiloride hydrochloride/Furosemide
	28157 - Triamterene/Chlortalidone
	2816 - Indoramin hydrochloride
	28177 - Atenolol/Amiloride Hydrochloride/Hydrochlorothiazide
	2833 - Potassium Chloride/Cyclopenthiazide
	28438 - Felodipine/Ramipril
	28486 - Captopril
	28586 - Ramipril
	28688 - Nifedipine
	28700 - Carteolol Hydrochloride
	28721 - Felodipine
	28724 - Moexipril hydrochloride
	28725 - Moexipril hydrochloride
	28788 - Propranolol hydrochloride
	28820 - Captopril
	2888 - Diltiazem hydrochloride
	28902 - Trandolapril
	28949 - Diltiazem Hydrochloride
	28996 - Propranolol hydrochloride
	29 - Amlodipine
	29044 - Felodipine
	29130 - Trandolapril
	29145 - Felodipine
	29180 - Oxprenolol hydrochloride
	29230 - Oxprenolol hydrochloride
	2926 - Nicardipine hydrochloride
	29368 - Atenolol
	29398 - Atenolol
	29427 - Metoprolol Tartrate/Hydrochlorothiazide
	29529 - Spironolactone/Hydroflumethiazide
	29530 - Enalapril Maleate
	2961 - Triamterene/Furosemide
	29610 - Timolol maleate
	29627 - Ramipril
	29634 - Olmesartan medoxomil/Hydrochlorothiazide
	29676 - Diltiazem hydrochloride
	2971 - Irbesartan
	29762 - Metoprolol tartrate
	29780 - Furosemide
	2979 - Bendroflumethiazide/Potassium chloride
	2982 - Lisinopril/Hydrochlorothiazide
	29827 - Carteolol Hydrochloride
	29991 - Bendroflumethiazide
	29998 - Metoprolol
	30039 - Captopril
	3005 - Propranolol hydrochloride
	30197 - Diltiazem hydrochloride
	30199 - Nifedipine
	30242 - Diltiazem hydrochloride
	30272 - Benzthiazide/Triamterene
	30400 - Metoprolol tartrate
	30473 - Nifedipine
	3050 - Triamterene/Furosemide
	30519 - Timolol Maleate/Amiloride Hydrochloride/Hydrochlorothiazide
	3054 - Chlortalidone
	30557 - Felodipine
	3056 - Indapamide
	3061 - Diltiazem Hydrochloride
	30625 - Furosemide
	30636 - Atenolol
	3069 - Captopril
	30758 - Lidoflazine
	30770 - Labetalol hydrochloride
	30773 - Amiloride hydrochloride/Furosemide
	30913 - Bumetanide
	30915 - Felodipine
	30921 - Lisinopril
	30991 - Felodipine
	31072 - Candesartan cilexetil
	31131 - Spironolactone/Hydroflumethiazide
	31150 - Amiloride hydrochloride/Hydrochlorothiazide
	3118 - Diltiazem hydrochloride
	31307 - Trandolapril
	31336 - Nisoldipine
	31337 - Nisoldipine
	31375 - Amiloride hydrochloride
	31470 - Atenolol/Chlortalidone
	31489 - Diltiazem hydrochloride
	31529 - Spironolactone
	31536 - Atenolol
	31548 - Furosemide
	31587 - Enalapril Maleate
	31670 - Bendroflumethiazide
	31676 - Diltiazem hydrochloride
	31708 - Atenolol/Chlortalidone
	31716 - Enalapril maleate
	31737 - Diltiazem hydrochloride
	31761 - Amlodipine
	31773 - Amiloride hydrochloride/Furosemide
	31810 - Trandolapril
	31820 - Bendroflumethiazide
	31932 - Bumetanide
	31934 - Atenolol
	3203 - Hydrochlorothiazide/Captopril
	32048 - Captopril
	32089 - Diltiazem Hydrochloride
	32091 - Bumetanide
	32094 - Atenolol/Chlortalidone
	32114 - Bisoprolol fumarate
	32162 - Propranolol hydrochloride
	32166 - Hydrochlorothiazide/Captopril
	3221 - Lacidipine
	3222 - Valsartan
	32241 - Enalapril maleate
	32262 - Diltiazem hydrochloride
	3248 - Furosemide
	32514 - Captopril
	32552 - Bisoprolol fumarate
	32560 - Imidapril hydrochloride
	32595 - Amlodipine
	32597 - Lisinopril
	32630 - Bisoprolol fumarate
	32658 - Diltiazem Hydrochloride
	32787 - Pindolol
	32836 - Metoprolol tartrate
	32837 - Spironolactone
	32857 - Ramipril
	32870 - Diltiazem hydrochloride
	32896 - Furosemide
	32917 - Amlodipine
	32918 - Furosemide
	32922 - Felodipine
	3293 - Amiloride Hydrochloride/Hydrochlorothiazide
	32934 - Ramipril
	3302 - Nicardipine hydrochloride
	33025 - Nifedipine
	33057 - Enalapril maleate
	33078 - Enalapril maleate
	33079 - Atenolol
	33083 - Indapamide hemihydrate
	33085 - Atenolol
	33091 - Felodipine
	33092 - Atenolol
	33094 - Doxazosin mesilate
	33095 - Perindopril erbumine
	3310 - Captopril
	33184 - Atenolol
	33336 - Captopril
	33353 - Lisinopril/Hydrochlorothiazide
	33374 - Carvedilol
	33376 - Propranolol hydrochloride
	33415 - Bendroflumethiazide
	3344 - Metoprolol tartrate
	33527 - Amiloride hydrochloride/Furosemide
	33569 - Oxprenolol hydrochloride
	33602 - Propranolol hydrochloride
	33646 - Captopril
	33650 - Atenolol
	33651 - Bendroflumethiazide
	33657 - Atenolol
	33658 - Amiloride hydrochloride/Furosemide
	33659 - Metoprolol Tartrate/Hydrochlorothiazide
	3370 - Diltiazem Hydrochloride
	33724 - Chlorothiazide
	33811 - Ramipril
	33837 - Amiloride hydrochloride
	33839 - Bisoprolol fumarate
	33850 - Atenolol
	33894 - Ramipril
	33909 - Bisoprolol fumarate
	33932 - Felodipine
	33977 - Lisinopril
	34006 - Furosemide
	34012 - Atenolol/Chlortalidone
	34034 - Atenolol/Chlortalidone
	34059 - Bendroflumethiazide
	34092 - Metoprolol tartrate
	34093 - Amlodipine
	34094 - Metoprolol tartrate
	34101 - Nifedipine
	34115 - Nifedipine
	34124 - Bendroflumethiazide
	34125 - Metoprolol tartrate
	34146 - Nifedipine
	34171 - Labetalol hydrochloride
	34177 - Labetalol hydrochloride
	34185 - Propranolol hydrochloride
	34187 - Nifedipine
	34188 - Labetalol hydrochloride
	34208 - Propranolol hydrochloride
	34247 - Nifedipine
	34265 - Atenolol
	34280 - Amiloride hydrochloride/Furosemide
	34296 - Spironolactone
	34324 - Amiloride hydrochloride
	34342 - Doxazosin mesilate
	34347 - Spironolactone
	34357 - Ramipril
	34365 - Atenolol
	34367 - Hydrochlorothiazide/Amiloride hydrochloride
	34374 - Furosemide
	34377 - Diltiazem hydrochloride
	34382 - Ramipril
	34390 - Ramipril
	34400 - Enalapril maleate
	34407 - Metoprolol tartrate
	34412 - Ramipril
	34429 - Ramipril
	34430 - Metoprolol tartrate
	34431 - Ramipril
	34432 - Ramipril
	34443 - Atenolol
	34449 - Atenolol/Chlortalidone
	34453 - Enalapril maleate
	34471 - Lisinopril
	34475 - Diltiazem hydrochloride
	34490 - Ramipril
	34492 - Atenolol
	34501 - Carvedilol
	34505 - Ramipril
	34509 - Metoprolol tartrate
	34522 - Nifedipine
	34528 - Ramipril
	34539 - Ramipril
	34540 - Ramipril
	34544 - Captopril
	34551 - Indapamide hemihydrate
	34553 - Doxazosin mesilate
	34557 - Furosemide
	34562 - Captopril
	34567 - Ramipril
	34575 - Atenolol
	34581 - Diltiazem hydrochloride
	34583 - Ramipril
	34584 - Metoprolol tartrate
	34585 - Atenolol
	34589 - Ramipril
	34601 - Doxazosin mesilate
	34602 - Bendroflumethiazide
	34607 - Nifedipine
	34613 - Bumetanide
	34622 - Amiloride hydrochloride/Furosemide
	34625 - Doxazosin mesilate
	34651 - Ramipril
	34652 - Ramipril
	34657 - Ramipril
	34695 - Atenolol
	34696 - Lisinopril
	34698 - Ramipril
	3470 - Terazosine
	34710 - Ramipril
	34712 - Enalapril maleate
	34715 - Doxazosin mesilate
	34719 - Captopril
	34732 - Ramipril
	3474 - Metoprolol tartrate
	34740 - Carvedilol
	34741 - Carvedilol
	34750 - Amiloride hydrochloride
	34754 - Atenolol
	34768 - Enalapril maleate
	34798 - Enalapril maleate
	34799 - Lisinopril
	348 - Amiloride hydrochloride/Hydrochlorothiazide
	34803 - Bendroflumethiazide
	34821 - Bisoprolol fumarate
	34824 - Diltiazem hydrochloride
	34825 - Atenolol/Chlortalidone
	34854 - Metoprolol tartrate
	34867 - Propranolol hydrochloride
	34877 - Ramipril
	34882 - Atenolol
	34884 - Propranolol hydrochloride
	34890 - Metoprolol tartrate
	34893 - Ramipril
	34899 - Atenolol/Chlortalidone
	34908 - Spironolactone
	34925 - Metoprolol tartrate
	34934 - Bumetanide
	34936 - Captopril
	34937 - Captopril
	34943 - Ramipril
	34945 - Propranolol hydrochloride
	34949 - Propranolol hydrochloride
	34952 - Enalapril maleate
	34953 - Enalapril maleate
	34963 - Bisoprolol fumarate
	34975 - Nifedipine
	34976 - Atenolol
	35007 - Ramipril
	35054 - Celiprolol hydrochloride
	35062 - Oxprenolol hydrochloride
	35084 - Felodipine
	35096 - Amlodipine besilate/Valsartan
	3516 - Oxprenolol hydrochloride
	3517 - Hydrochlorothiazide
	35173 - Amlodipine Besilate/Valsartan
	35174 - Amlodipine Besilate/Valsartan
	35189 - Amlodipine besilate/Valsartan
	35196 - Hydrochlorothiazide/Irbesartan
	3526 - Atenolol/Amiloride Hydrochloride/Hydrochlorothiazide
	35272 - Doxazosin mesilate
	35302 - Captopril
	35304 - Amlodipine Besilate/Valsartan
	35317 - Valsartan/Amlodipine besilate
	35329 - Valsartan/Amlodipine besilate
	35343 - Amlodipine besilate/Valsartan
	35380 - Hydrochlorothiazide/Olmesartan Medoxomil
	3548 - Chlortalidone
	35481 - Hydrochlorothiazide/Irbesartan
	35592 - Felodipine
	35603 - Doxazosin mesilate
	35646 - Nifedipine
	35695 - Pindolol
	35696 - Diltiazem hydrochloride
	35697 - Amlodipine besilate/Valsartan
	35731 - Perindopril erbumine
	35778 - Labetalol hydrochloride
	35789 - Spironolactone
	35794 - Enalapril maleate
	3588 - Bisoprolol fumarate
	35938 - Propranolol hydrochloride
	35940 - Celiprolol hydrochloride
	36023 - Doxazosin mesilate
	36190 - Furosemide
	36202 - Amlodipine
	36261 - Atenolol
	36583 - Diltiazem Hydrochloride
	36603 - Propranolol hydrochloride
	36620 - Felodipine
	36649 - Terazosin hydrochloride
	36664 - Diltiazem hydrochloride
	36740 - Doxazosin mesilate
	36742 - Captopril
	36753 - Enalapril maleate
	3676 - Diltiazem Hydrochloride
	36767 - Bumetanide
	36780 - Terazosin hydrochloride
	3691 - Sotalol Hydrochloride/Hydrochlorothiazide
	36939 - Irbesartan
	3701 - Amiloride Hydrochloride/Hydrochlorothiazide
	37025 - Nifedipine
	37080 - Enalapril maleate
	37087 - Enalapril maleate
	3711 - Nifedipine
	37118 - Bisoprolol fumarate
	3712 - Nifedipine
	3715 - Prazosin hydrochloride
	37184 - Nifedipine
	3720 - Lisinopril
	37243 - Doxazosin mesilate
	37294 - Triamterene/Chlortalidone
	37428 - Terazosin hydrochloride
	3748 - Oxprenolol Hydrochloride
	37530 - Nifedipine
	37573 - Valsartan
	37650 - Losartan potassium/Hydrochlorothiazide
	37655 - Captopril
	37710 - Lisinopril/Hydrochlorothiazide
	37725 - Atenolol/Chlortalidone
	37726 - Nifedipine
	37747 - Losartan potassium/Hydrochlorothiazide
	37774 - Diltiazem hydrochloride
	37778 - Lisinopril
	37837 - Bisoprolol fumarate
	37897 - Felodipine
	37908 - Perindopril arginine/Indapamide
	3793 - Amiloride hydrochloride/Furosemide
	37930 - Perindopril arginine
	37964 - Perindopril arginine
	37965 - Perindopril arginine
	37971 - Perindopril arginine
	37978 - Perindopril arginine/Indapamide
	38026 - Perindopril arginine
	38034 - Perindopril arginine
	38066 - Diltiazem hydrochloride
	38107 - Nifedipine
	38285 - Perindopril erbumine
	38308 - Ramipril
	38367 - Losartan Potassium/Hydrochlorothiazide
	3839 - Captopril
	38395 - Valsartan
	38434 - Felodipine
	38459 - Hydrochlorothiazide/Telmisartan
	38461 - Doxazosin mesilate
	38510 - Perindopril erbumine
	38545 - Diltiazem hydrochloride
	38632 - Diltiazem hydrochloride
	38634 - Diltiazem hydrochloride
	38818 - Diltiazem hydrochloride
	38831 - Diltiazem hydrochloride
	38854 - Quinapril Hydrochloride
	38855 - Diltiazem hydrochloride
	38865 - Diltiazem hydrochloride
	38876 - Diltiazem hydrochloride
	38882 - Diltiazem hydrochloride
	38889 - Hydrochlorothiazide/Telmisartan
	38899 - Quinapril hydrochloride
	38901 - Amiloride hydrochloride/Furosemide
	38964 - Diltiazem hydrochloride
	38991 - Bisoprolol fumarate
	38995 - Lisinopril/Hydrochlorothiazide
	39021 - Hydrochlorothiazide/Olmesartan Medoxomil
	39137 - Lisinopril/Hydrochlorothiazide
	39147 - Lisinopril/Hydrochlorothiazide
	3917 - Amlodipine
	39171 - Diltiazem hydrochloride
	39199 - Valsartan
	39227 - Hydrochlorothiazide/Captopril
	3923 - Terazosine
	39233 - Propranolol hydrochloride
	3924 - Terazosin hydrochloride
	39242 - Lisinopril/Hydrochlorothiazide
	3929 - Quinapril hydrochloride
	39298 - Diltiazem hydrochloride
	3930 - Nifedipine
	3931 - Mibefradil
	39355 - Ramipril
	39357 - Felodipine
	39421
	39447 - Indapamide
	39512 - Captopril
	39602 - Bumetanide
	39646 - Bisoprolol Fumarate
	39786 - Olmesartan medoxomil
	39800 - Nifedipine
	39804 - Amlodipine
	39807 - Amiloride hydrochloride/Furosemide
	39846 - Bisoprolol fumarate
	39914 - Amlodipine
	39944 - Losartan potassium
	3997 - Chlortalidone
	39984 - Amlodipine besilate/Olmesartan medoxomil
	40074 - Nifedipine
	40149 - Bendroflumethiazide
	40167 - Metoprolol tartrate
	40240 - Labetalol hydrochloride
	40241 - Propranolol hydrochloride
	4025 - Oxprenolol hydrochloride
	40256 - Indoramin hydrochloride
	40316 - Amlodipine besilate/Olmesartan medoxomil
	4034 - Amiloride Hydrochloride/Hydrochlorothiazide
	40355 - Quinapril hydrochloride
	40384 - Ramipril
	4044 - Xipamide
	40571 - Losartan potassium
	40633 - Felodipine
	40639 - Olmesartan medoxomil/Amlodipine besilate
	40668 - Olmesartan medoxomil/Amlodipine besilate
	40678 - Doxazosin mesilate
	4068 - Triamterene
	40711 - Losartan potassium
	40761 - Nebivolol hydrochloride
	40886 - Bendroflumethiazide
	40891 - Doxazosin mesilate
	40898 - Torasemide
	40907 - Indapamide hemihydrate
	410 - Nifedipine
	4103 - Trandolapril
	41074 - Spironolactone
	4111 - Prazosin hydrochloride
	41203 - Olmesartan medoxomil/Amlodipine besilate
	41205 - Olmesartan medoxomil/Amlodipine besilate
	41232 - Losartan potassium
	41292 - Furosemide
	41405 - Furosemide
	41417 - Enalapril maleate
	41489 - Diltiazem hydrochloride
	41517 - Bendroflumethiazide
	41522 - Lisinopril
	41532 - Lisinopril
	41533 - Amiloride hydrochloride/Furosemide
	41538 - Lisinopril
	41543 - Doxazosin mesilate
	4155 - Candesartan cilexetil
	41556 - Amiloride hydrochloride/Hydrochlorothiazide
	41572 - Atenolol/Chlortalidone
	41573 - Lisinopril
	41591 - Bisoprolol fumarate
	4161 - Spironolactone
	41617 - Captopril
	41630 - Amiloride hydrochloride
	41633 - Captopril
	41635 - Diltiazem hydrochloride
	41651 - Prazosin hydrochloride
	41652 - Prazosin hydrochloride
	41694 - Enalapril maleate
	41706 - Spironolactone
	41719 - Amiloride hydrochloride/Furosemide
	41721 - Prazosin hydrochloride
	41740 - Celiprolol hydrochloride
	41743 - Captopril
	41746 - Enalapril maleate
	41827 - Labetalol hydrochloride
	41828 - Furosemide
	41861 - Indapamide
	41885 - Indapamide
	41979 - Nifedipine
	42081 - Ramipril
	4211 - Furosemide/Amiloride Hydrochloride
	42142 - Amiloride hydrochloride/Hydrochlorothiazide
	42210 - Amlodipine
	4226 - Losartan potassium
	4227 - Nifedipine
	42285 - Quinapril hydrochloride
	42388 - Furosemide
	4239 - Nifedipine
	42488 - Furosemide
	4265 - Celiprolol hydrochloride
	42723 - Enalapril maleate
	42731 - Diltiazem Hydrochloride
	42795 - Celiprolol hydrochloride
	42804 - Diltiazem Hydrochloride
	42819 - Diltiazem hydrochloride
	42894 - Enalapril maleate
	42901 - Enalapril maleate
	42902 - Enalapril maleate
	42906 - Indapamide hemihydrate
	42908 - Enalapril maleate
	42912 - Nifedipine
	43012 - Perindopril Erbumine
	4308 - Diltiazem hydrochloride
	43184 - Indapamide
	43222 - Nifedipine
	43251 - Bisoprolol fumarate
	4332 - Metolazone
	43322 - Olmesartan medoxomil/Hydrochlorothiazide
	4334 - Metolazone
	43394 - Felodipine
	43410 - Nifedipine
	43411 - Enalapril maleate
	43412 - Lisinopril
	43413 - Lisinopril
	43416 - Lisinopril
	43418 - Lisinopril
	43430 - Diltiazem hydrochloride
	43432 - Captopril
	43470 - Amlodipine
	43507 - Captopril
	43508 - Amiloride hydrochloride/Furosemide
	43511 - Nifedipine
	43512 - Felodipine
	43514 - Spironolactone
	43515 - Nifedipine
	43516 - Indapamide hemihydrate
	43523 - Amiloride hydrochloride
	43547 - Prazosin hydrochloride
	43563 - Enalapril maleate
	43564 - Bisoprolol fumarate
	43566 - Lisinopril
	43649 - Captopril
	43695 - Doxazosin mesilate
	43753 - Nifedipine
	43790 - Felodipine
	43813 - Perindopril erbumine
	43818 - Nifedipine
	43880 - Amlodipine
	43915 - Olmesartan medoxomil/Hydrochlorothiazide
	44000 - Bisoprolol fumarate
	4408 - Diltiazem hydrochloride
	44083 - Labetalol hydrochloride
	4410 - Carvedilol
	44168 - Indapamide
	44192 - Diltiazem hydrochloride
	44254 - Amiloride Hydrochloride
	4429 - Oxprenolol hydrochloride/Cyclopenthiazide
	4449 - Doxazosin mesilate
	445
	44527 - Captopril
	44657 - Enalapril maleate
	44778 - Valsartan
	448 - Enalapril maleate
	44808 - Nebivolol hydrochloride
	44858 - Atenolol
	44859 - Felodipine
	44887 - Diltiazem hydrochloride
	45040 - Doxazosin mesilate
	45070 - Amlodipine
	45078 - Spironolactone
	452 - Nifedipine
	45217 - Enalapril maleate
	45228 - Captopril
	45250 - Labetalol hydrochloride
	45264 - Ramipril
	45265 - Doxazosin mesilate
	45279 - Amlodipine
	45289 - Metoprolol Tartrate
	45292 - Nicardipine hydrochloride
	45300 - Lisinopril
	45305 - Bumetanide
	45309 - Acebutolol hydrochloride
	45319 - Perindopril erbumine
	45324 - Lisinopril
	45328 - Doxazosin mesilate
	45337 - Lisinopril
	45340 - Ramipril
	45342 - Doxazosin mesilate
	45343 - Propranolol hydrochloride
	4540 - Losartan potassium/Hydrochlorothiazide
	4542 - Atenolol/Nifedipine
	45554 - Ramipril
	45583 - Doxazosin mesilate
	45600 - Valsartan
	45685 - Nifedipine
	4571 - Fosinopril sodium
	45759 - Diltiazem hydrochloride
	45816 - Lisinopril
	45877 - Propranolol hydrochloride
	4588 - Pindolol
	45916 - Spironolactone/Hydroflumethiazide
	45938 - Perindopril erbumine
	4605 - Timolol maleate/Hydrochlorothiazide/Amiloride hydrochloride
	46066 - Doxazosin mesilate
	46233 - Amlodipine
	46302 - Bendroflumethiazide
	4635 - Diltiazem hydrochloride
	46355 - Hydrochlorothiazide/Olmesartan medoxomil/Amlodipine besilate
	46363 - Propranolol hydrochloride
	46365 - Quinapril hydrochloride
	4637 - Terazosin hydrochloride
	46445 - Nifedipine
	4645 - Valsartan
	46525 - Torasemide
	46526 - Doxazosin mesilate
	4661 - Spironolactone/Furosemide
	46614 - Metoprolol tartrate
	46674 - Spironolactone
	46675 - Indapamide
	46687 - Amlodipine/Hydrochlorothiazide/Olmesartan Medoxomil
	46699 - Furosemide
	46715 - Amlodipine/Hydrochlorothiazide/Olmesartan Medoxomil
	46724 - Amlodipine
	46740 - Metoprolol tartrate
	46792 - Amlodipine/Hydrochlorothiazide/Olmesartan Medoxomil
	4685 - Candesartan cilexetil
	46851 - Captopril
	46887 - Nifedipine
	46890 - Ramipril
	46908 - Atenolol
	46916 - Amiloride hydrochloride/Hydrochlorothiazide
	46922 - Prazosin hydrochloride
	46930 - Amiloride hydrochloride
	46931 - Atenolol
	46935 - Carvedilol
	46936 - Carvedilol
	46937 - Diltiazem hydrochloride
	4694
	46948 - Furosemide
	46951 - Captopril
	46952 - Atenolol/Chlortalidone
[truncated: 1,350 more rows]
