# Supplementary material for: Reproducibility of real-world evidence studies using clinical practice data to inform regulatory and coverage decisions
Source: Nat Commun. 2022 Aug 31;13:5126. doi: 10.1038/s41467-022-32310-3 (PMC9430007; doi:10.1038/s41467-022-32310-3)
Supplement: Supplementary file 7 — Supplementary Dataset 4 [file 41467_2022_32310_MOESM7_ESM.zip › Data S4 Study specific author contact files with details of implementation/REPEAT_142_final.xlsx]

## Sheet: Assumptions
Category	Assumptions
MEASURES	The algorithms used to define all the variables used in the replication of the study are given in the sheet named 'codes'
	We have different version of data (1.12 July 2018) than the one mentioned in manuscript (March 31st 2012)
	Cohort entry date (CED) is April 1st 2009 or later if the COPD diagnosis is later than April 1st 2009
Inclusion/Exclusion	As manuscript did not provided the time assessement for measuring FEV1/FVC, we assumed that FEV1/FVC was measured 7 days prior up to and including COPD diagnosis date
	We assumed enrollment was assessed using the varible 'Current registration period'
	We were unsure as to what the following sentence in the manuscript meant "All patients were required to have a minimum of 24 months’ COPD history: 12 months before and 12 months after the start of the study period" Hence we assumed, all patients to have 12 months of enrollment before adn after cohort entry date
	The manuscript states: 1. That "the first recorded MRC dyspnoea grade during the observation period was used to ascertain dyspnoea", 2. That (in table 2) demongraphics and clinical characteristics of the total COPD cohort was assessed at observation period start and MRC dyspnoea grade was assessed from study start, 3. Information was also extracted for age, gender, smoking status, body mass index…
Covariates	We assumed codes to define Fibrosis was based on the paper "The rising incidence of idiopathic pulmonary fibrosis in the UK: Navaratnam et al"
	We assumed codes to define MI was based on the paper "HbA1C variability and hypoglycemia hospitalization in adults with type 1 and type 2 diabetes: a nested case-control study: Victor W. Zhong et al"
	We assumed codes to define Heart Failure, Stroke and Asthma were defined based on: https://clinicalcodes.rss.mhs.man.ac.uk/medcodes/article/1/
	We assumed ICS, LABA, ICS/LABA, LAMA, SABD, Oral Corticosteriod was defined using generic names and brand names based on "http://www.lung.org/assets/documents/asthma/MedicineChart_Rev09.pdf", "https://copdx.org.au/copd-x-plan/o-optimise-function/" "https://www.drugs.com/drug-class/inhaled-corticosteroids.html?condition_id=0&generic=1&sort=rating&order=desc" and "https://www.drugs.com/drug-class/g…
	We assumed the weights used in the Charlson score is based on the paper "Adapting a clinical comorbidity index for use with ICD-9-CM administrative databases: Deyo RA, Cherkin DC, Ciol MA"
	We assumed BMI, and Smoking status was defined based on the variable "Entity code" from the Clinical table. 1. BMI: Entity code 013 2. Smoking status: Entity code 005 (Yes, No, Missing)
	We assumed FEV was defined based on the variable "Entity Type" from the Test table using code 394
	We assumed GP surgery visit was defined based on the variable "Master Consultation Type" from the Consulation table using code 9
	We assumed GP visits was defined based on the variable "Master Consultation Type" from the Consulation table using codes 1, 10, 14, 15, 16, 19, 20, 21 ,22 ,24, 25 ,26, 27 , 28, 29, 3, 30, 31, 32, 33, 34, 35, 36, 37, 38, 39, 4, 40,41, 42, 44, 45, 46, 5, 50, 55, 6, 61, 7, 8
COHORT CREATION
ANALYSIS

## Sheet: Attrition table
Patients with a record of COPD diagnosis after January 1, 2008 were identified in the CPRD.
	Less Excluded Patients	Remaining Patients
All patients in our CPRD database		17756119
Patients with COPD diagnosis [assessed between Jan 1st 2008 - Match 31st 2010] Cohort entry date (CED) is April 1st 2009 or later if the COPD diagnosis is later than April 1st 2009	-17650487	105632
Excluded due to insufficient enrollment on COPD diagnosis date	-6863	98769
Excluded based on FEV1/FVC <70% [assessed 7 days prior up to and including COPD diagnosis date]	-32227	66542
Excluded based on insufficient enrollment [assessed from 365 days prior up to and including CED]	-1738	64804
Excluded based on Age<40 on CED	-520	64284
Excluded based on occurrence of Fibrotic Disease [assessed 365 days prior up to 1 days prior to CED]	-76	64208
Excluded based on insufficientn enrollment [assessed from CED up to 365 days after CED]	-1758	62450
Final cohort		62450

## Sheet: Cohort as text
COPD COHORT Cohort Entry Entry date: Between Jan 01, 2008 and Mar 31, 2010. If a patient has multiple possible qualifying cohort entry events, the patient enters the cohort on the first-occurring qualifying event before exclusions are applied. Enrollment Measure: Current Registration Period Cohort Inclusion Measure: All patients with COPD . For the purposes of identifying potential qualifying coh…

## Sheet: Analysis as text
Statistical Analysis Patient Characteristics This study evaluated the following patient characteristics: Female Age BMI Airflow limitation stage Moderate COPD exacerbations COPD severe exacarbation Charlson Score Myocardial infarction Heart Failure Stroke Depression Anxiety Asthma Number of GP visits surgery Number of GP visits Inhaled Corticosteriods LABA ICS/LABA combination LAMA Theophyllines …

## Sheet: Table1
	ORIGINAL STUDY		REPLICATED STUDY
	Total Cohort		Total Cohort
N	49438		62450
Females, n (%)	22,804 (46.1%)		30,885 (49.5%)
Age, mean (SD)	69.2 (10.3)		69.48 (10.95)
Current smoker, n (%)	16,341 (33.1%)		39,747 (63.6%)
Former smoker, n (%)	26,046 (52.7%)		16,621 (26.6%)
Never smoker, n (%)	5,066 (10.3%)		5,884 (9.4%)
Other smoker, n (%)	1,985 (4.0%)		198 (0.3%)
BMI <18.5, n (%)	2,297 (4.7%)		2,068 (3.3%)
BMI 18.5–24.9, n (%)	16,792 (34.0%)		10,951 (17.5%)
BMI 25–29.9, n (%)	16,679 (33.7%)		11,286 (18.1%)
BMI >30, n (%)	12,805 (25.9%)		11,712 (18.8%)
Airflow limitation stage, n (%)
Stage I (FEV1 > 80% pred.)	7,356 (14.9%)		530 (0.8%)
Stage II (> 50% FEV1 < 80% pred.)	24,815 (50.2%)		1,322 (2.1%)
Stage III (> 30% FEV1 < 50% pred.)	13,126 (26.6%)		2,522 (4.0%)
Stage IV (FEV1 > 30% pred.)	2,911 (5.9%)		27,928 (44.7%)
Moderate-to-severe COPD exacerbation in previous 12 months, n (%) with at least one event	22,088 (44.7%)		36,304 (58.1%)
Severe COPD exacerbation rate, n (%) with at least one event	5,092 (10.3%)		1,408 (2.3%)
GP visits, all contacts with GP surgery,mean (SD)	45.4 (27.4)		10.3 (9.5)
GP visits, contacts with GP, mean (SD)	12.3 (9.4)		33.3 (21.3)
Charlson comorbidity index grade, mean (SD)	2.5 (1.6)		0.6 (0.9)
Comorbidity, n (%)
Acute MI	4,558 (9.2%)		636 (1.0%)
Heart failure	3,932 (8.0%)		1,011 (1.6%)
Stroke	2,812 (5.7%)		406 (0.7%)
Depression	6,755 (13.7%)		2,544 (4.1%)
Anxiety	8,556 (17.3%)		1,528 (2.4%)
Asthma	21,688 (43.9%)		13,138 (21.0%)
Medication, n (%)
ICS	10,451 (21.1%)		18,874 (30.2%)
LABA	4,823 (9.8%)		5,552 (8.9%)
ICS/LABA combination product	25,611 (51.8%)		32,718 (52.4%)
LAMA	19,374 (39.2%)		24,381 (39.0%)
Theophyllines	2,976 (6.0%)		2,680 (4.3%)
SABD	40,270 (81.5%)		24,316 (38.9%)
Oral corticosteroid, long-term treatments	3,163 (6.4%)		16,790 (26.9%)

## Sheet: Outcome
ORIGINAL STUDY
	Proportion of patients
any MRC dyspnoea grade	0.82
REPLICATED STUDY
	Proportion of patients
any MRC dyspnoea grade	0.781

## Sheet: Codes
Current smoker
This event measure was defined as occurring when any of the following criteria were met:
	The occurrence of Clinical with the following attributes:
	Entity 004 - Smoking - Status is any of:
	1 - Yes
Former smoker
This event measure was defined as occurring when any of the following criteria were met:
	The occurrence of Clinical with the following attributes:
	Entity 004 - Smoking - Status is any of:
	3 - Ex
Never smoker
This event measure was defined as occurring when any of the following criteria were met:
	The occurrence of Clinical with the following attributes:
	Entity 004 - Smoking - Status is any of:
	2 - No
Unknown smoking status
This event measure was defined as occurring when any of the following criteria were met:
	The occurrence of Clinical with the following attributes:
	Entity 004 - Smoking - Status is not any of:
	1 - Yes
	2 - No
	3 - Ex
COPD
This event measure was defined as occurring when any of the following criteria were met:
	The occurrence of Clinical with the following attributes:
	READ Code is any of: { "66YB.00", "66Yd.00", "66YD.00", "66Ye.00", "66Yf.00", "66Yg.00", "66Yh.00", "66Yi.00", "66YI.00", "66YL.00", "66YL.11", "66YL.12", "66YM.00", "66YS.00", "66YT.00", "8H2R.00", "H3…00", "H31..00", "H310.00", "H310000", "H310z00", "H311.00", "H311000", "H311100", "H311z00", "H312.00", "H312000", "H312011", "H312100", "H312200", "H312300", "H312z00", "H313.00", "H31y.00", "H31…
	66YB.00 - Chronic obstructive pulmonary disease monitoring
	66Yd.00 - COPD accident and emergency attendance since last visit
	66YD.00 - Chronic obstructive pulmonary disease monitoring due
	66Ye.00 - Emergency COPD admission since last appointment
	66Yf.00 - Number of COPD exacerbations in past year
	66Yg.00 - Chronic obstructive pulmonary disease disturbs sleep
	66Yh.00 - Chronic obstructive pulmonary disease does not disturb sleep
	66Yi.00 - Multiple COPD emergency hospital admissions
	66YI.00 - COPD self-management plan given
	66YL.00 - Chronic obstructive pulmonary disease follow-up
	66YL.11 - COPD follow-up
	66YL.12 - COAD follow-up
	66YM.00 - Chronic obstructive pulmonary disease annual review
	66YS.00 - Chronic obstructive pulmonary disease monitoring by nurse
	66YT.00 - Chronic obstructive pulmonary disease monitoring by doctor
	8H2R.00 - Admit COPD emergency
	H3…00 - Chronic obstructive pulmonary disease
	H31..00 - Chronic bronchitis
	H310.00 - Simple chronic bronchitis
	H310000 - Chronic catarrhal bronchitis
	H310z00 - Simple chronic bronchitis NOS
	H311.00 - Mucopurulent chronic bronchitis
	H311000 - Purulent chronic bronchitis
	H311100 - Fetid chronic bronchitis
	H311z00 - Mucopurulent chronic bronchitis NOS
	H312.00 - Obstructive chronic bronchitis
	H312000 - Chronic asthmatic bronchitis
	H312011 - Chronic wheezy bronchitis
	H312100 - Emphysematous bronchitis
	H312200 - Acute exacerbation of chronic obstructive airways disease
	H312300 - Bronchiolitis obliterans
	H312z00 - Obstructive chronic bronchitis NOS
	H313.00 - Mixed simple and mucopurulent chronic bronchitis
	H31y.00 - Other chronic bronchitis
	H31y100 - Chronic tracheobronchitis
	H31yz00 - Other chronic bronchitis NOS
	H31z.00 - Chronic bronchitis NOS
	H32..00 - Emphysema
	H320.00 - Chronic bullous emphysema
	H320000 - Segmental bullous emphysema
	H320100 - Zonal bullous emphysema
	H320200 - Giant bullous emphysema
	H320300 - Bullous emphysema with collapse
	H320z00 - Chronic bullous emphysema NOS
	H321.00 - Panlobular emphysema
	H322.00 - Centrilobular emphysema
	H32y.00 - Other emphysema
	H32y000 - Acute vesicular emphysema
	H32y100 - Atrophic (senile) emphysema
	H32y111 - Acute interstitial emphysema
	H32y200 - MacLeod's unilateral emphysema
	H32yz00 - Other emphysema NOS
	H32z.00 - Emphysema NOS
	H36..00 - Mild chronic obstructive pulmonary disease
	H37..00 - Moderate chronic obstructive pulmonary disease
	H38..00 - Severe chronic obstructive pulmonary disease
	H3y..11 - Other specified chronic obstructive pulmonary disease
	H3z..11 - Chronic obstructive pulmonary disease NOS
COPD severe exacerbation
This event measure was defined as occurring when any of the following criteria were met:
	The occurrence of Clinical with the following attributes:
	Master Consultation Type is any of:
	12 - Discharge details
	20 - Casualty Attendance
	23 - Hospital Admission
	47 - Hospital Inpatient Report
	29 - NHS Direct Report
	11 - Acute visit
	18 - Emergency Consultation
	READ Code is any of: { "66YB.00", "66Yd.00", "66YD.00", "66Ye.00", "66Yf.00", "66Yg.00", "66Yh.00", "66Yi.00", "66YI.00", "66YL.00", "66YL.11", "66YL.12", "66YM.00", "66YS.00", "66YT.00", "8H2R.00", "H3…00", "H31..00", "H310.00", "H310000", "H310z00", "H311.00", "H311000", "H311100", "H311z00", "H312.00", "H312000", "H312011", "H312100", "H312200", "H312300", "H312z00", "H313.00", "H31y.00", "H31…
	66YB.00 - Chronic obstructive pulmonary disease monitoring
	66Yd.00 - COPD accident and emergency attendance since last visit
	66YD.00 - Chronic obstructive pulmonary disease monitoring due
	66Ye.00 - Emergency COPD admission since last appointment
	66Yf.00 - Number of COPD exacerbations in past year
	66Yg.00 - Chronic obstructive pulmonary disease disturbs sleep
	66Yh.00 - Chronic obstructive pulmonary disease does not disturb sleep
	66Yi.00 - Multiple COPD emergency hospital admissions
	66YI.00 - COPD self-management plan given
	66YL.00 - Chronic obstructive pulmonary disease follow-up
	66YL.11 - COPD follow-up
	66YL.12 - COAD follow-up
	66YM.00 - Chronic obstructive pulmonary disease annual review
	66YS.00 - Chronic obstructive pulmonary disease monitoring by nurse
	66YT.00 - Chronic obstructive pulmonary disease monitoring by doctor
	8H2R.00 - Admit COPD emergency
	H3…00 - Chronic obstructive pulmonary disease
	H31..00 - Chronic bronchitis
	H310.00 - Simple chronic bronchitis
	H310000 - Chronic catarrhal bronchitis
	H310z00 - Simple chronic bronchitis NOS
	H311.00 - Mucopurulent chronic bronchitis
	H311000 - Purulent chronic bronchitis
	H311100 - Fetid chronic bronchitis
	H311z00 - Mucopurulent chronic bronchitis NOS
	H312.00 - Obstructive chronic bronchitis
	H312000 - Chronic asthmatic bronchitis
	H312011 - Chronic wheezy bronchitis
	H312100 - Emphysematous bronchitis
	H312200 - Acute exacerbation of chronic obstructive airways disease
	H312300 - Bronchiolitis obliterans
	H312z00 - Obstructive chronic bronchitis NOS
	H313.00 - Mixed simple and mucopurulent chronic bronchitis
	H31y.00 - Other chronic bronchitis
	H31y100 - Chronic tracheobronchitis
	H31yz00 - Other chronic bronchitis NOS
	H31z.00 - Chronic bronchitis NOS
	H32..00 - Emphysema
	H320.00 - Chronic bullous emphysema
	H320000 - Segmental bullous emphysema
	H320100 - Zonal bullous emphysema
	H320200 - Giant bullous emphysema
	H320300 - Bullous emphysema with collapse
	H320z00 - Chronic bullous emphysema NOS
	H321.00 - Panlobular emphysema
	H322.00 - Centrilobular emphysema
	H32y.00 - Other emphysema
	H32y000 - Acute vesicular emphysema
	H32y100 - Atrophic (senile) emphysema
	H32y111 - Acute interstitial emphysema
	H32y200 - MacLeod's unilateral emphysema
	H32yz00 - Other emphysema NOS
	H32z.00 - Emphysema NOS
	H36..00 - Mild chronic obstructive pulmonary disease
	H37..00 - Moderate chronic obstructive pulmonary disease
	H38..00 - Severe chronic obstructive pulmonary disease
	H3y..11 - Other specified chronic obstructive pulmonary disease
	H3z..11 - Chronic obstructive pulmonary disease NOS
Heart Failure
This event measure was defined as occurring when any of the following criteria were met:
	The occurrence of Clinical with the following attributes:
	READ Code is any of: { "1O1..00", "G1yz100", "G232.00", "G234.00", "G58..00", "G58..11", "G580.00", "G580.11", "G580.12", "G580.13", "G580.14", "G580000", "G580100", "G580200", "G580300", "G581.00", "G581.11", "G581.12", "G581.13", "G581000", "G582.00", "G58z.00", "G58z.12", "Q48y100", "Q490.00" }
	1O1..00 - Heart failure confirmed
	G1yz100 - Rheumatic left ventricular failure
	G232.00 - Hypertensive heart&renal dis wth (congestive) heart failure
	G234.00 - Hyperten heart&renal dis+both(congestv)heart and renal fail
	G58..00 - Heart failure
	G58..11 - Cardiac failure
	G580.00 - Congestive heart failure
	G580.11 - Congestive cardiac failure
	G580.12 - Right heart failure
	G580.13 - Right ventricular failure
	G580.14 - Biventricular failure
	G580000 - Acute congestive heart failure
	G580100 - Chronic congestive heart failure
	G580200 - Decompensated cardiac failure
	G580300 - Compensated cardiac failure
	G581.00 - Left ventricular failure
	G581.11 - Asthma - cardiac
	G581.12 - Pulmonary oedema - acute
	G581.13 - Impaired left ventricular function
	G581000 - Acute left ventricular failure
	G582.00 - Acute heart failure
	G58z.00 - Heart failure NOS
	G58z.12 - Cardiac failure NOS
	Q48y100 - Congenital cardiac failure
	Q490.00 - Neonatal cardiac failure
Myocardial infarction
This event measure was defined as occurring when any of the following criteria were met:
	The occurrence of Clinical with the following attributes:
	READ Code is any of: { "323..00", "323Z.00", "G30..00", "G30..12", "G30..13", "G30..15", "G30..16", "G30..17", "G300.00", "G301.00", "G301000", "G301100", "G301z00", "G302.00", "G303.00", "G304.00", "G305.00", "G306.00", "G307.00", "G307000", "G307100", "G308.00", "G309.00", "G30B.00", "G30X.00", "G30X000", "G30y.00", "G30y100", "G30y200", "G30yz00", "G30z.00", "G311000", "G311011", "G311500", "G…
	323..00 - ECG: myocardial infarction
	323Z.00 - ECG: myocardial infarct NOS
	G30..00 - Acute myocardial infarction
	G30..12 - Coronary thrombosis
	G30..13 - Cardiac rupture following myocardial infarction (MI)
	G30..15 - MI - acute myocardial infarction
	G30..16 - Thrombosis - coronary
	G30..17 - Silent myocardial infarction
	G300.00 - Acute anterolateral infarction
	G301.00 - Other specified anterior myocardial infarction
	G301000 - Acute anteroapical infarction
	G301100 - Acute anteroseptal infarction
	G301z00 - Anterior myocardial infarction NOS
	G302.00 - Acute inferolateral infarction
	G303.00 - Acute inferoposterior infarction
	G304.00 - Posterior myocardial infarction NOS
	G305.00 - Lateral myocardial infarction NOS
	G306.00 - True posterior myocardial infarction
	G307.00 - Acute subendocardial infarction
	G307000 - Acute non-Q wave infarction
	G307100 - Acute non-ST segment elevation myocardial infarction
	G308.00 - Inferior myocardial infarction NOS
	G309.00 - Acute Q-wave infarct
	G30B.00 - Acute posterolateral myocardial infarction
	G30X.00 - Acute transmural myocardial infarction of unspecif site
	G30X000 - Acute ST segment elevation myocardial infarction
	G30y.00 - Other acute myocardial infarction
	G30y100 - Acute papillary muscle infarction
	G30y200 - Acute septal infarction
	G30yz00 - Other acute myocardial infarction NOS
	G30z.00 - Acute myocardial infarction NOS
	G311000 - Myocardial infarction aborted
	G311011 - MI - myocardial infarction aborted
	G311500 - Acute coronary syndrome
	G35..00 - Subsequent myocardial infarction
	G350.00 - Subsequent myocardial infarction of anterior wall
	G351.00 - Subsequent myocardial infarction of inferior wall
	G353.00 - Subsequent myocardial infarction of other sites
	G35X.00 - Subsequent myocardial infarction of unspecified site
	G360.00 - Haemopericardium/current comp folow acut myocard infarct
	G362.00 - Ventric septal defect/curr comp fol acut myocardal infarctn
	G363.00 - Ruptur cardiac wall w'out haemopericard/cur comp fol ac MI
	G364.00 - Ruptur chordae tendinae/curr comp fol acute myocard infarct
	G365.00 - Rupture papillary muscle/curr comp fol acute myocard infarct
	G38..00 - Postoperative myocardial infarction
	G380.00 - Postoperative transmural myocardial infarction anterior wall
	G381.00 - Postoperative transmural myocardial infarction inferior wall
	G384.00 - Postoperative subendocardial myocardial infarction
	G38z.00 - Postoperative myocardial infarction, unspecified
	G574011 - Cardiac arrest-ventricular fibrillation
	G575.00 - Cardiac arrest
	G575.11 - Cardio-respiratory arrest
	G575.12 - Asystole
	G575000 - Cardiac arrest with successful resuscitation
	G575100 - Sudden cardiac death, so described
	G575z00 - Cardiac arrest, unspecified
	Gyu3400 - [X]Acute transmural myocardial infarction of unspecif site
	Gyu3600 - [X]Subsequent myocardial infarction of unspecified site
Stroke
This event measure was defined as occurring when any of the following criteria were met:
	The occurrence of Clinical with the following attributes:
	READ Code is any of: { "G61..00", "G61..11", "G61..12", "G610.00", "G611.00", "G612.00", "G613.00", "G614.00", "G615.00", "G616.00", "G618.00", "G61X.00", "G61X000", "G61X100", "G61z.00", "G63y000", "G63y100", "G64..00", "G64..11", "G64..12", "G64..13", "G640.00", "G640000", "G641.00", "G641.11", "G641000", "G64z.00", "G64z.11", "G64z.12", "G64z000", "G64z100", "G64z111", "G64z200", "G64z300", "G…
	G61..00 - Intracerebral haemorrhage
	G61..11 - CVA - cerebrovascular accid due to intracerebral haemorrhage
	G61..12 - Stroke due to intracerebral haemorrhage
	G610.00 - Cortical haemorrhage
	G611.00 - Internal capsule haemorrhage
	G612.00 - Basal nucleus haemorrhage
	G613.00 - Cerebellar haemorrhage
	G614.00 - Pontine haemorrhage
	G615.00 - Bulbar haemorrhage
	G616.00 - External capsule haemorrhage
	G618.00 - Intracerebral haemorrhage, multiple localized
	G61X.00 - Intracerebral haemorrhage in hemisphere, unspecified
	G61X000 - Left sided intracerebral haemorrhage, unspecified
	G61X100 - Right sided intracerebral haemorrhage, unspecified
	G61z.00 - Intracerebral haemorrhage NOS
	G63y000 - Cerebral infarct due to thrombosis of precerebral arteries
	G63y100 - Cerebral infarction due to embolism of precerebral arteries
	G64..00 - Cerebral arterial occlusion
	G64..11 - CVA - cerebral artery occlusion
	G64..12 - Infarction - cerebral
	G64..13 - Stroke due to cerebral arterial occlusion
	G640.00 - Cerebral thrombosis
	G640000 - Cerebral infarction due to thrombosis of cerebral arteries
	G641.00 - Cerebral embolism
	G641.11 - Cerebral embolus
	G641000 - Cerebral infarction due to embolism of cerebral arteries
	G64z.00 - Cerebral infarction NOS
	G64z.11 - Brainstem infarction NOS
	G64z.12 - Cerebellar infarction
	G64z000 - Brainstem infarction
	G64z100 - Wallenberg syndrome
	G64z111 - Lateral medullary syndrome
	G64z200 - Left sided cerebral infarction
	G64z300 - Right sided cerebral infarction
	G64z400 - Infarction of basal ganglia
	G66..00 - Stroke and cerebrovascular accident unspecified
	G66..11 - CVA unspecified
	G66..12 - Stroke unspecified
	G66..13 - CVA - Cerebrovascular accident unspecified
	G660.00 - Middle cerebral artery syndrome
	G661.00 - Anterior cerebral artery syndrome
	G662.00 - Posterior cerebral artery syndrome
	G663.00 - Brain stem stroke syndrome
	G664.00 - Cerebellar stroke syndrome
	G665.00 - Pure motor lacunar syndrome
	G666.00 - Pure sensory lacunar syndrome
	G667.00 - Left sided CVA
	G668.00 - Right sided CVA
	G669.00 - Cerebral palsy, not congenital or infantile, acute
	G676000 - Cereb infarct due cerebral venous thrombosis, nonpyogenic
	G6W..00 - Cereb infarct due unsp occlus/stenos precerebr arteries
	G6X..00 - Cerebrl infarctn due/unspcf occlusn or sten/cerebrl artrs
Inhaled Corticosteriods
This event measure was defined as occurring when any of the following criteria were met:
	The occurrence of Therapy with the following attributes:
	Generic is any of: { "BECLOMETASONE DIPROPIONATE", "BUDESONIDE", "FLUTICASONE FUROATE", "FLUTICASONE PROPIONATE", "MOMETASONE FUROATE", "FLUNISOLIDE", "TRIAMCINOLONE ACETONIDE" }
	BECLOMETASONE DIPROPIONATE
	BUDESONIDE
	FLUTICASONE FUROATE
	FLUTICASONE PROPIONATE
	MOMETASONE FUROATE
	FLUNISOLIDE
	TRIAMCINOLONE ACETONIDE
	The occurrence of Therapy with the following attributes:
	Brand is any of: { "QVAR 100 AUTOHALER (DE PHARMACEUTICALS)", "QVAR 100 AUTOHALER (LEXON (UK) LTD)", "QVAR 100 AUTOHALER (SIGMA PHARMACEUTICALS PLC)", "QVAR 100 AUTOHALER (STEPHAR (U.K.) LTD)", "QVAR 100 AUTOHALER (TEVA UK LTD)", "QVAR 100 INHALER (DE PHARMACEUTICALS)", "QVAR 100 INHALER (MAWDSLEY-BROOKS & COMPANY LTD)", "QVAR 100 INHALER (SIGMA PHARMACEUTICALS PLC)", "QVAR 100 INHALER (TEVA UK L…
	QVAR 100 AUTOHALER (DE PHARMACEUTICALS)
	QVAR 100 AUTOHALER (LEXON (UK) LTD)
	QVAR 100 AUTOHALER (SIGMA PHARMACEUTICALS PLC)
	QVAR 100 AUTOHALER (STEPHAR (U.K.) LTD)
	QVAR 100 AUTOHALER (TEVA UK LTD)
	QVAR 100 INHALER (DE PHARMACEUTICALS)
	QVAR 100 INHALER (MAWDSLEY-BROOKS & COMPANY LTD)
	QVAR 100 INHALER (SIGMA PHARMACEUTICALS PLC)
	QVAR 100 INHALER (TEVA UK LTD)
	QVAR 100 INHALER (WAYMADE HEALTHCARE PLC)
	QVAR 100MICROGRAMS/DOSE EASI-BREATHE INHALER (DE PHARMACEUTICALS)
	QVAR 100MICROGRAMS/DOSE EASI-BREATHE INHALER (SIGMA PHARMACEUTICALS PLC)
	QVAR 100MICROGRAMS/DOSE EASI-BREATHE INHALER (TEVA UK LTD)
	QVAR 50 AUTOHALER (TEVA UK LTD)
	QVAR 50 INHALER (DE PHARMACEUTICALS)
	QVAR 50 INHALER (MAWDSLEY-BROOKS & COMPANY LTD)
	QVAR 50 INHALER (TEVA UK LTD)
	QVAR 50MICROGRAMS/DOSE EASI-BREATHE INHALER (SIGMA PHARMACEUTICALS PLC)
	QVAR 50MICROGRAMS/DOSE EASI-BREATHE INHALER (TEVA UK LTD)
	QVAR AUTOHALER
	QVAR CFC FREE
	PULMICORT
	PULMICORT 0.5MG RESPULES (ASTRAZENECA UK LTD)
	PULMICORT 0.5MG RESPULES (NECESSITY SUPPLIES LTD)
	PULMICORT 0.5MG RESPULES (WAYMADE HEALTHCARE PLC)
	PULMICORT 100 TURBOHALER (ASTRAZENECA UK LTD)
	PULMICORT 100 TURBOHALER (WAYMADE HEALTHCARE PLC)
	PULMICORT 100MICROGRAMS/DOSE INHALER CFC FREE (ASTRAZENECA UK LTD)
	PULMICORT 1MG RESPULES (ASTRAZENECA UK LTD)
	PULMICORT 1MG RESPULES (SIGMA PHARMACEUTICALS PLC)
	PULMICORT 200 TURBOHALER (ASTRAZENECA UK LTD)
	PULMICORT 200 TURBOHALER (DE PHARMACEUTICALS)
	PULMICORT 200 TURBOHALER (DOWELHURST LTD)
	PULMICORT 200 TURBOHALER (LEXON (UK) LTD)
	PULMICORT 200 TURBOHALER (WAYMADE HEALTHCARE PLC)
	PULMICORT 200MICROGRAM INHALER (ASTRAZENECA UK LTD)
	PULMICORT 200MICROGRAM REFILL CANISTER (ASTRAZENECA UK LTD)
	PULMICORT 200MICROGRAMS/DOSE INHALER (ASTRAZENECA UK LTD)
	PULMICORT 200MICROGRAMS/DOSE INHALER CFC FREE (ASTRAZENECA UK LTD)
	PULMICORT 400 TURBOHALER (ASTRAZENECA UK LTD)
	PULMICORT 400 TURBOHALER (SIGMA PHARMACEUTICALS PLC)
	PULMICORT 400 TURBOHALER (WAYMADE HEALTHCARE PLC)
	PULMICORT COMPLETE
	PULMICORT COMPLETE 200 MCG INH
	PULMICORT COMPLETE 50 MCG INH
	PULMICORT L.S. REFIL
	PULMICORT LS 50MICROGRAM REFILL CANISTER (ASTRAZENECA UK LTD)
	PULMICORT LS 50MICROGRAMS/DOSE INHALER (ASTRAZENECA UK LTD)
	PULMICORT REFIL 200 MCG INH
	PULMICORT REFIL 50 MG INH
	PULMICORT REFILL
	ASMANEX 200MICROGRAMS/DOSE TWISTHALER (MERCK SHARP & DOHME LTD)
	ASMANEX 400MICROGRAMS/DOSE TWISTHALER (MERCK SHARP & DOHME LTD)
LABA
This event measure was defined as occurring when any of the following criteria were met:
	The occurrence of Therapy with the following attributes:
	Generic is any of: { "FORMOTEROL FUMARATE DIHYDRATE", "INDACATEROL MALEATE", "SALMETEROL XINAFOATE" }
	FORMOTEROL FUMARATE DIHYDRATE
	INDACATEROL MALEATE
	SALMETEROL XINAFOATE
	The occurrence of Therapy with the following attributes:
	Brand is any of: { "FORADIL 12MICROGRAM INHALATION POWDER CAPSULES WITH DEVICE (NOVARTIS PHARMACEUTICALS UK LTD)", "FORADIL 12MICROGRAM INHALATION POWDER CAPSULES WITH DEVICE (SIGMA PHARMACEUTICALS PLC)", "SEREVENT 25MICROGRAMS/DOSE EVOHALER (GLAXOSMITHKLINE UK LTD)", "SEREVENT 25MICROGRAMS/DOSE EVOHALER (LEXON (UK) LTD)", "SEREVENT 25MICROGRAMS/DOSE EVOHALER (WAYMADE HEALTHCARE PLC)", "SEREVENT …
	FORADIL 12MICROGRAM INHALATION POWDER CAPSULES WITH DEVICE (NOVARTIS PHARMACEUTICALS UK LTD)
	FORADIL 12MICROGRAM INHALATION POWDER CAPSULES WITH DEVICE (SIGMA PHARMACEUTICALS PLC)
	SEREVENT 25MICROGRAMS/DOSE EVOHALER (GLAXOSMITHKLINE UK LTD)
	SEREVENT 25MICROGRAMS/DOSE EVOHALER (LEXON (UK) LTD)
	SEREVENT 25MICROGRAMS/DOSE EVOHALER (WAYMADE HEALTHCARE PLC)
	SEREVENT 25MICROGRAMS/DOSE INHALER (GLAXOSMITHKLINE UK LTD)
	SEREVENT 50MICROGRAM DISKS (GLAXOSMITHKLINE UK LTD)
	SEREVENT 50MICROGRAM DISKS WITH DISKHALER (DOWELHURST LTD)
	SEREVENT 50MICROGRAM DISKS WITH DISKHALER (GLAXOSMITHKLINE UK LTD)
	SEREVENT 50MICROGRAMS/DOSE ACCUHALER (DE PHARMACEUTICALS)
	SEREVENT 50MICROGRAMS/DOSE ACCUHALER (GLAXOSMITHKLINE UK LTD)
	SEREVENT 50MICROGRAMS/DOSE ACCUHALER (MAWDSLEY-BROOKS & COMPANY LTD)
	SEREVENT 50MICROGRAMS/DOSE ACCUHALER (WAYMADE HEALTHCARE PLC)
	SEREVENT DISKHALER 50MICROGRAM INHALATION POWDER (GLAXO WELLCOME UK LTD)
AIDS Charlson score
This event measure was defined as occurring when any of the following criteria were met:
	The occurrence of Clinical with the following attributes:
	READ Code is any of: { "A788.00", "A788200", "A788300", "A788400", "A788500", "A788600", "A788X00", "A789000", "A789500", "A789600", "A789900", "A789X00", "AyuC000", "AyuC400", "AyuC700", "AyuC900", "AyuCA00", "L7990A", "799MD", "A788100", "A788U00", "A788V00", "A788W00", "A788y00", "A788z00", "A789.00", "A789100", "A789200", "A789300", "A789400", "A789800", "A789A00", "AyuC.00", "AyuC100", "AyuC…
	A788.00 - Acquired immune deficiency syndrome
	A788200 - HIV infection with persistent generalised lymphadenopathy
	A788300 - Human immunodeficiency virus with constitutional disease
	A788400 - Human immunodeficiency virus with neurological disease
	A788500 - Human immunodeficiency virus with secondary infection
	A788600 - Human immunodeficiency virus with secondary cancers
	A788X00 - HIV disease resulting/unspcf infectious+parasitic disease
	A789000 - HIV disease resulting in mycobacterial infection
	A789500 - HIV disease resulting in Kaposi's sarcoma
	A789600 - HIV disease resulting in Burkitt's lymphoma
	A789900 - HIV disease resulting in lymphoid interstitial pneumonitis
	A789X00 - HIV dis reslt/oth mal neopl/lymph,h'matopoetc+reltd tissu
	AyuC000 - [X]HIV disease resulting in other bacterial infections
	AyuC400 - [X]HIV disease resulting/other infectious+parasitic diseases
	AyuC700 - [X]HIV dis reslt/oth mal neopl/lymph,h'matopoetc+reltd tissu
	AyuC900 - [X]HIV disease resulting in unspecified malignant neoplasm
	AyuCA00 - [X]HIV disease resulting in multiple diseases CE
	L7990A
	799MD
	A788100 - Asymptomatic human immunodeficiency virus infection
	A788U00 - HIV disease result/haematological+immunologic abnorms,NEC
	A788V00 - HIV disease resulting in multiple diseases CE
	A788W00 - HIV disease resulting in unspecified malignant neoplasm
	A788y00 - Human immunodeficiency virus with other clinical findings
	A788z00 - Acquired human immunodeficiency virus infection syndrome NOS
	A789.00 - Human immunodef virus resulting in other disease
	A789100 - HIV disease resulting in cytomegaloviral disease
	A789200 - HIV disease resulting in candidiasis
	A789300 - HIV disease resulting in Pneumocystis carinii pneumonia
	A789400 - HIV disease resulting in multiple infections
	A789800 - HIV disease resulting in multiple malignant neoplasms
	A789A00 - HIV disease resulting in wasting syndrome
	AyuC.00 - [X]Human immunodeficiency virus disease
	AyuC100 - [X]HIV disease resulting in other viral infections
	AyuC200 - [X]HIV disease resulting in other mycoses
	AyuC300 - [X]HIV disease resulting in multiple infections
	AyuC500 - [X]HIV disease resulting/unspcf infectious+parasitic disease
	AyuC600 - [X]HIV disease resulting in other non-Hodgkin's lymphoma
	AyuC800 - [X]HIV disease resulting in other malignant neoplasms
	AyuCB00 - [X]HIV disease result/haematological+immunologic abnorms,NEC
	AyuCC00 - [X]HIV disease resulting in other specified conditions
	AyuCD00 - [X]Unspecified human immunodeficiency virus [HIV] disease
Antibiotics
This event measure was defined as occurring when any of the following criteria were met:
	The occurrence of Therapy with the following attributes:
	Generic is any of: { "AMOXICILLIN SODIUM", "AMOXICILLIN SODIUM/POTASSIUM CLAVULANATE", "AMOXICILLIN TRIHYDRATE", "AMOXICILLIN TRIHYDRATE/LANSOPRAZOLE/CLARITHROMYCIN", "AMOXICILLIN TRIHYDRATE/POTASSIUM CLAVULANATE", "AMPICILLIN SODIUM/FLUCLOXACILLIN SODIUM", "AMPICILLIN TRIHYDRATE/FLUCLOXACILLIN MAGNESIUM", "AMPICILLIN TRIHYDRATE/FLUCLOXACILLIN SODIUM", "AZITHROMYCIN", "AZITHROMYCIN DIHYDRATE", "B…
	AMOXICILLIN SODIUM
	AMOXICILLIN SODIUM/POTASSIUM CLAVULANATE
	AMOXICILLIN TRIHYDRATE
	AMOXICILLIN TRIHYDRATE/LANSOPRAZOLE/CLARITHROMYCIN
	AMOXICILLIN TRIHYDRATE/POTASSIUM CLAVULANATE
	AMPICILLIN SODIUM/FLUCLOXACILLIN SODIUM
	AMPICILLIN TRIHYDRATE/FLUCLOXACILLIN MAGNESIUM
	AMPICILLIN TRIHYDRATE/FLUCLOXACILLIN SODIUM
	AZITHROMYCIN
	AZITHROMYCIN DIHYDRATE
	BENETHAMINE PENICILLIN/PROCAINE BENZYLPENICILLIN/BENZYLPENICILLIN SODIUM
	BENZATHINE BENZYLPENICILLIN
	BENZOYL PEROXIDE/ERYTHROMYCIN
	BENZYLPENICILLIN POTASSIUM
	BENZYLPENICILLIN SODIUM
	BENZYLPENICILLIN SODIUM/PROCAINE BENZYLPENICILLIN
	BENZYLPENICILLIN SODIUM/SODIUM CITRATE
	BROMHEXINE/OXYTETRACYCLINE HYDROCHLORIDE
	CEFACLOR
	CEFACLOR MONOHYDRATE
	CEFADROXIL MONOHYDRATE
	CEFIXIME
	CEFPODOXIME PROXETIL
	CEFPROZIL
	CEFTIBUTEN
	CEFUROXIME AXETIL
	CEFUROXIME SODIUM
	CEFUROXIME SODIUM/METRONIDAZOLE
	CHLORTETRACYCLINE HYDROCHLORIDE
	CHLORTETRACYCLINE HYDROCHLORIDE/BECLOMETASONE DIPROPIONATE
	CHLORTETRACYCLINE HYDROCHLORIDE/DEMECLOCYCLINE HYDROCHLORIDE/TETRACYCLINE HYDROCHLORIDE
	CHLORTETRACYCLINE HYDROCHLORIDE/HYDROCORTISONE
	CHLORTETRACYCLINE HYDROCHLORIDE/TRIAMCINOLONE ACETONIDE
	CIPROFLOXACIN
	CIPROFLOXACIN HYDROCHLORIDE
	CIPROFLOXACIN LACTATE
	CLARITHROMYCIN
	CLOBETASONE BUTYRATE/OXYTETRACYCLINE CALCIUM/NYSTATIN
	CLOXACILLIN
	CLOXACILLIN/AMPICILLIN
	CLOXACILLIN/AMPICILLIN SODIUM
	DEXAMETHASONE/CIPROFLOXACIN HYDROCHLORIDE
	DOXYCYCLINE HYCLATE
	DOXYCYCLINE MONOHYDRATE
	ERYTHROMYCIN
	ERYTHROMYCIN ETHYL SUCCINATE
	ERYTHROMYCIN LACTOBIONATE
	ERYTHROMYCIN STEARATE
	ERYTHROMYCIN/TRETINOIN
	ERYTHROMYCIN/ZINC ACETATE
	FLUCLOXACILLIN MAGNESIUM
	FLUCLOXACILLIN MAGNESIUM/AMPICILLIN TRIHYDRATE
	FLUCLOXACILLIN SODIUM
	FLUCLOXACILLIN SODIUM/AMPICILLIN TRIHYDRATE
	HYDROCORTISONE/NYSTATIN/OXYTETRACYCLINE CALCIUM
	ISOTRETINOIN/ERYTHROMYCIN
	LEVOFLOXACIN
	LEVOFLOXACIN HEMIHYDRATE
	LINEZOLID
	LOMEFLOXACIN
	METRONIDAZOLE
	METRONIDAZOLE BENZOATE
	METRONIDAZOLE/DILOXANIDE FUROATE
	METRONIDAZOLE/LANSOPRAZOLE/CLARITHROMYCIN
	METRONIDAZOLE/NYSTATIN
	MINOCYCLINE HYDROCHLORIDE
	MOXIFLOXACIN HYDROCHLORIDE
	NITROFURANTOIN
	NORFLOXACIN
	NYSTATIN/CLOBETASONE BUTYRATE/OXYTETRACYCLINE CALCIUM
	OFLOXACIN
	OFLOXACIN HYDROCHLORIDE
	OXYTETRACYCLINE DIHYDRATE
	OXYTETRACYCLINE HYDROCHLORIDE/HYDROCORTISONE
	OXYTETRACYCLINE HYDROCHLORIDE/NYSTATIN/HYDROCORTISONE
	OXYTETRACYCLINE HYDROCHLORIDE/POLYMYXIN B SULPHATE/HYDROCORTISONE ACETATE
	PHENOXYMETHYLPENICILLIN POTASSIUM
	POLYMYXIN B SULFATE/TRIMETHOPRIM
	POTASSIUM CLAVULANATE/AMOXICILLIN SODIUM
	POTASSIUM CLAVULANATE/AMOXICILLIN TRIHYDRATE
	PROCAINE BENZYLPENICILLIN
	SULFAMETHOXAZOLE/TRIMETHOPRIM
	TELITHROMYCIN
	TETRACYCLINE HYDROCHLORIDE
	TETRACYCLINE HYDROCHLORIDE/AMPHOTERICIN B
	TETRACYCLINE HYDROCHLORIDE/CHLORTETRACYCLINE HYDROCHLORIDE/DEMECLOCYCLINE HYDROCHLORIDE
	TETRACYCLINE HYDROCHLORIDE/NYSTATIN
	TRIAMCINOLONE ACETONIDE/CHLORTETRACYCLINE HYDROCHLORIDE
	TRIMETHOPRIM
	TRIMETHOPRIM/SULFAMETHOXAZOLE
	TRYPSIN/CHYMOTRYPSIN/TETRACYCLINE HYDROCHLORIDE
	VANCOMYCIN HYDROCHLORIDE
	CEFOTAXIME SODIUM
	CEFTAZIDIME
	CEFTAZIDIME PENTAHYDRATE
	CEFTRIAXONE SODIUM
	ESOMEPRAZOLE MAGNESIUM DIHYDRATE
	ESOMEPRAZOLE MAGNESIUM TRIHYDRATE
	ESOMEPRAZOLE SODIUM
	KETOPROFEN/OMEPRAZOLE
	LANSOPRAZOLE
	NAPROXEN/ESOMEPRAZOLE MAGNESIUM TRIHYDRATE
	OMEPRAZOLE
	OMEPRAZOLE MAGNESIUM
	OMEPRAZOLE SODIUM
	OMEPRAZOLE/KETOPROFEN
	PIPERACILLIN SODIUM
	PIPERACILLIN SODIUM/TAZOBACTAM SODIUM
	TAZOBACTAM SODIUM/CEFTOLOZANE SULFATE
Anxiety
This event measure was defined as occurring when any of the following criteria were met:
	The occurrence of Clinical with the following attributes:
	READ Code is any of: { "225J.00", "8G52.00", "8G94.00", "8HHp.00", "E2…00", "E20..00", "E200.00", "E200000", "E200100", "E200111", "E200200", "E200300", "E200400", "E200500", "E200z00", "E201.00", "E201000", "E201100", "E201200", "E201300", "E201400", "E201500", "E201511", "E201600", "E201611", "E201612", "E201700", "E201800", "E201900", "E201A00", "E201B00", "E201C00", "E201z00", "E201z11", "E20…
	225J.00 - O/E - panic attack
	8G52.00 - Antiphobic therapy
	8G94.00 - Anxiety management training
	8HHp.00 - Referral for guided self-help for anxiety
	E2…00 - Neurotic, personality and other nonpsychotic disorders
	E20..00 - Neurotic disorders
	E200.00 - Anxiety states
	E200000 - Anxiety state unspecified
	E200100 - Panic disorder
	E200111 - Panic attack
	E200200 - Generalised anxiety disorder
	E200300 - Anxiety with depression
	E200400 - Chronic anxiety
	E200500 - Recurrent anxiety
	E200z00 - Anxiety state NOS
	E201.00 - Hysteria
	E201000 - Hysteria unspecified
	E201100 - Hysterical blindness
	E201200 - Hysterical deafness
	E201300 - Hysterical tremor
	E201400 - Hysterical paralysis
	E201500 - Hysterical seizures
	E201511 - Fit - hysterical
	E201600 - Other conversion disorder
	E201611 - Astasia - abasia, hysterical
	E201612 - Globus hystericus
	E201700 - Hysterical amnesia
	E201800 - Hysterical fugue
	E201900 - Multiple personality
	E201A00 - Dissociative reaction unspecified
	E201B00 - Compensation neurosis
	E201C00 - Phantom pregnancy
	E201z00 - Hysteria NOS
	E201z11 - Aphonia - hysterical
	E201z12 - Ataxia - hysterical
	E201z13 - Ganser's syndrome - hysterical
	E202.00 - Phobic disorders
	E202.11 - Social phobic disorders
	E202.12 - Phobic anxiety
	E202000 - Phobia unspecified
	E202100 - Agoraphobia with panic attacks
	E202200 - Agoraphobia without mention of panic attacks
	E202300 - Social phobia, fear of eating in public
	E202400 - Social phobia, fear of public speaking
	E202500 - Social phobia, fear of public washing
	E202600 - Acrophobia
	E202700 - Animal phobia
	E202800 - Claustrophobia
	E202900 - Fear of crowds
	E202A00 - Fear of flying
	E202B00 - Cancer phobia
	E202C00 - Dental phobia
	E202D00 - Fear of death
	E202E00 - Fear of pregnancy
	E202z00 - Phobic disorder NOS
	E202z11 - Weight fixation
	E203.00 - Obsessive-compulsive disorders
	E203.11 - Anancastic neurosis
	E203000 - Compulsive neurosis
	E203100 - Obsessional neurosis
	E203z00 - Obsessive-compulsive disorder NOS
	E205.00 - Neurasthenia - nervous debility
	E205.11 - Nervous exhaustion
	E205.12 - Tired all the time
	E206.00 - Depersonalisation syndrome
	E207.00 - Hypochondriasis
	E20y.00 - Other neurotic disorders
	E20y000 - Somatization disorder
	E20y011 - Briquet's disorder
	E20y100 - Writer's cramp neurosis
	E20y200 - Other occupational neurosis
	E20y300 - Psychasthenic neurosis
	E20yz00 - Other neurotic disorder NOS
	E20z.00 - Neurotic disorder NOS
	E20z.11 - Nervous breakdown
	E26..00 - Physiological malfunction arising from mental factors
	E260.00 - Psychogenic musculoskeletal symptoms
	E260000 - Psychogenic paralysis
	E260100 - Psychogenic torticollis
	E260z00 - Psychogenic musculoskeletal symptoms NOS
	E261.00 - Psychogenic respiratory symptoms
	E261000 - Psychogenic air hunger
	E261100 - Psychogenic cough
	E261200 - Psychogenic hiccough
	E261300 - Psychogenic hyperventilation
	E261400 - Psychogenic yawning
	E261500 - Psychogenic aphonia
	E261z00 - Psychogenic respiratory symptom NOS
	E262.00 - Psychogenic cardiovascular symptoms
	E262000 - Cardiac neurosis
	E262200 - Neurocirculatory asthenia
	E262300 - Psychogenic cardiovascular disorder
	E262z00 - Psychogenic cardiovascular symptom NOS
	E263.00 - Psychogenic skin symptoms
	E263000 - Psychogenic pruritus
	E263z00 - Psychogenic skin symptoms NOS
	E264.00 - Psychogenic gastrointestinal tract symptoms
	E264.11 - Globus abdominalis
	E264000 - Psychogenic aerophagy
	E264011 - Air swallowing - excessive
	E264200 - Cyclical vomiting - psychogenic
	E264300 - Psychogenic diarrhoea
	E264311 - Spurious diarrhoea
	E264400 - Psychogenic dyspepsia
	E264500 - Psychogenic constipation
	E264z00 - Psychogenic gastrointestinal tract symptom NOS
	E265.00 - Psychogenic genitourinary tract symptoms
	E265100 - Psychogenic vaginismus
	E265200 - Psychogenic dysmenorrhea
	E265300 - Psychogenic dysuria
	E265z00 - Psychogenic genitourinary tract symptom NOS
	E267.00 - Psychogenic symptom of special sense organ
	E26y.00 - Other psychogenic malfunction
	E26y000 - Bruxism (teeth grinding)
	E26yz00 - Other psychogenic malfunction NOS
	E26z.00 - Psychosomatic disorder NOS
	E278.00 - Psychalgia
	E278000 - Psychogenic pain unspecified
	E278100 - Tension headache
	E278111 - Muscular headache
	E278200 - Psychogenic backache
	E278z00 - Psychalgia NOS
	E28..00 - Acute reaction to stress
	E28..11 - Combat fatigue
	E280.00 - Acute panic state due to acute stress reaction
	E281.00 - Acute fugue state due to acute stress reaction
	E282.00 - Acute stupor state due to acute stress reaction
	E283.00 - Other acute stress reactions
	E283000 - Acute situational disturbance
	E283100 - Acute posttrauma stress state
	E283z00 - Other acute stress reaction NOS
	E284.00 - Stress reaction causing mixed disturbance of emotion/conduct
	E28z.00 - Acute stress reaction NOS
	E28z.11 - Examination fear
	E28z.12 - Flying phobia
	E28z.13 - Stage fright
	E29..00 - Adjustment reaction
	E290000 - Grief reaction
	E290011 - Bereavement reaction
	E292.00 - Adjustment reaction, predominant disturbance other emotions
	E292000 - Separation anxiety disorder
	E292100 - Adolescent emancipation disorder
	E292200 - Early adult emancipation disorder
	E292300 - Specific academic or work inhibition
	E292311 - Specific academic or work inhibition
	E292312 - Specific work inhibition
	E292400 - Adjustment reaction with anxious mood
	E292500 - Culture shock
	E292y00 - Adjustment reaction with mixed disturbance of emotion
	E292z00 - Adjustment reaction with disturbance of other emotion NOS
	E293.00 - Adjustment reaction with predominant disturbance of conduct
	E293000 - Adjustment reaction with aggression
	E293100 - Adjustment reaction with antisocial behaviour
	E293200 - Adjustment reaction with destructiveness
	E294.00 - Adjustment reaction with disturbance emotion and conduct
	E29y.00 - Other adjustment reactions
	E29y000 - Concentration camp syndrome
	E29y100 - Other post-traumatic stress disorder
	E29y200 - Adjustment reaction with physical symptoms
	E29y300 - Elective mutism due to an adjustment reaction
	E29y400 - Adjustment reaction due to hospitalisation
	E29y500 - Other adjustment reaction with withdrawal
	E29yz00 - Other adjustment reactions NOS
	E29z.00 - Adjustment reaction NOS
	E2y..00 - Other specified neuroses or other mental disorders
	E2z..00 - Neuroses or other mental disorder NOS
	Eu05400 - [X]Organic anxiety disorder
	Eu34114 - [X]Persistant anxiety depression
	Eu4..00 - [X]Neurotic, stress - related and somoform disorders
	Eu40.00 - [X]Phobic anxiety disorders
	Eu40000 - [X]Agoraphobia
	Eu40011 - [X]Agoraphobia without history of panic disorder
	Eu40012 - [X]Panic disorder with agoraphobia
	Eu40100 - [X]Social phobias
	Eu40112 - [X]Social neurosis
	Eu40200 - [X]Specific (isolated) phobias
	Eu40211 - [X]Acrophobia
	Eu40212 - [X]Animal phobias
	Eu40213 - [X]Claustrophobia
	Eu40214 - [X]Simple phobia
	Eu40300 - [X]Needle phobia
	Eu40y00 - [X]Other phobic anxiety disorders
	Eu40z00 - [X]Phobic anxiety disorder, unspecified
	Eu40z11 - [X]Phobia NOS
	Eu40z12 - [X]Phobic state NOS
	Eu41.00 - [X]Other anxiety disorders
	Eu41000 - [X]Panic disorder [episodic paroxysmal anxiety]
	Eu41011 - [X]Panic attack
	Eu41012 - [X]Panic state
	Eu41100 - [X]Generalized anxiety disorder
	Eu41111 - [X]Anxiety neurosis
	Eu41112 - [X]Anxiety reaction
	Eu41113 - [X]Anxiety state
	Eu41200 - [X]Mixed anxiety and depressive disorder
	Eu41211 - [X]Mild anxiety depression
	Eu41300 - [X]Other mixed anxiety disorders
	Eu41y00 - [X]Other specified anxiety disorders
	Eu41y11 - [X]Anxiety hysteria
	Eu41z00 - [X]Anxiety disorder, unspecified
	Eu41z11 - [X]Anxiety NOS
	Eu42.00 - [X]Obsessive - compulsive disorder
	Eu42.11 - [X]Anankastic neurosis
	Eu42.12 - [X]Obsessive-compulsive neurosis
	Eu42000 - [X]Predominantly obsessional thoughts or ruminations
	Eu42100 - [X]Predominantly compulsive acts [obsessional rituals]
	Eu42200 - [X]Mixed obsessional thoughts and acts
	Eu42y00 - [X]Other obsessive-compulsive disorders
	Eu42z00 - [X]Obsessive-compulsive disorder, unspecified
	Eu43.00 - [X]Reaction to severe stress, and adjustment disorders
	Eu43000 - [X]Acute stress reaction
	Eu43011 - [X]Acute crisis reaction
	Eu43012 - [X]Acute reaction to stress
	Eu43013 - [X]Combat fatigue
	Eu43014 - [X]Crisis state
	Eu43015 - [X]Psychic shock
	Eu43100 - [X]Post - traumatic stress disorder
	Eu43111 - [X]Traumatic neurosis
	Eu43200 - [X]Adjustment disorders
	Eu43211 - [X]Culture shock
	Eu43212 - [X]Grief reaction
	Eu43213 - [X]Hospitalism in children
	Eu43300 - [X]Acute post-traumatic stress disorder follow military comb
	Eu43400 - [X]Chron post-traumatic stress disorder follow military comb
	Eu43y00 - [X]Other reactions to severe stress
	Eu43z00 - [X]Reaction to severe stress, unspecified
	Eu44.00 - [X]Dissociative [conversion] disorders
	Eu44.11 - [X]Conversion hysteria
	Eu44.12 - [X]Conversion reaction
	Eu44.13 - [X]Hysteria
	Eu44000 - [X]Dissociative amnesia
	Eu44100 - [X]Dissociative fugue
	Eu44200 - [X]Dissociative stupor
	Eu44300 - [X]Trance and possession disorders
	Eu44400 - [X]Dissociative motor disorders
	Eu44411 - [X]Psychogenic aphonia
	Eu44412 - [X]Psychogenic dysphonia
	Eu44500 - [X]Dissociative convulsions
	Eu44511 - [X]Pseudoseizures
	Eu44600 - [X]Dissociative anaesthesia and sensory loss
	Eu44611 - [X]Psychogenic deafness
	Eu44700 - [X]Mixed dissociative [conversion] disorders
	Eu44y00 - [X]Other dissociative [conversion] disorders
	Eu44y11 - [X]Ganser's syndrome
	Eu44y12 - [X]Multiple personality
	Eu44y13 - [X]Psychogenic confusion
	Eu44y14 - [X]Psychogenic twilight state
	Eu44z00 - [X]Dissociative [conversion] disorder, unspecified
	Eu45.00 - [X]Somatoform disorders
	Eu45000 - [X]Somatization disorder
	Eu45011 - [X]Multiple psychosomatic disorder
	Eu45012 - [X]Briquet's syndrome
	Eu45100 - [X]Undifferentiated somatoform disorder
	Eu45111 - [X]Undifferentiated psychosomatic disorder
	Eu45200 - [X]Hypochondriacal disorder
	Eu45211 - [X]Body dysmorphic disorder
	Eu45212 - [X]Dysmorphophobia nondelusional
	Eu45213 - [X]Hypochondriacal neurosis
	Eu45214 - [X]Hypochondriasis
	Eu45215 - [X]Nosophobia
	Eu45300 - [X]Somatoform autonomic dysfunction
	Eu45311 - [X]Cardiac neurosis
	Eu45312 - [X]Da Costa's syndrome
	Eu45313 - [X]Gastric neurosis
	Eu45314 - [X]Neurocirculatory asthenia
	Eu45316 - [X]Psychogenic cough
	Eu45317 - [X]Psychogenic diarrhoea
	Eu45318 - [X]Psychogenic dyspepsia
	Eu45319 - [X]Psychogenic dysuria
	Eu45320 - [X]Psychogenic flatulence
	Eu45321 - [X]Psychogenic hiccough
	Eu45322 - [X]Psychogenic hyperventilat
	Eu45323 - [X]Psychogenic freq micturit
	Eu45324 - [X]Psychogenic IBS
	Eu45325 - [X]Psychogenic pylorospasm
	Eu45400 - [X]Persistent somatoform pain disorder
	Eu45411 - [X]Psychalgia
	Eu45412 - [X]Psychogenic backache
	Eu45413 - [X]Psychogenic headache
	Eu45414 - [X]Somatoform pain disorder
	Eu45500 - [X]Globus pharyngeus
	Eu45511 - [X]Globus hystericus
	Eu45y00 - [X]Other somatoform disorders
	Eu45y11 - [X]Psychogenic dysmenorrhoea
	Eu45y12 - [X]Globus hystericus
	Eu45y13 - [X]Psychogenic pruritis
	Eu45y14 - [X]Psychogenic torticollis
	Eu45y15 - [X]Teeth-grinding
	Eu45z00 - [X]Somatoform disorder, unspecified
	Eu45z11 - [X]Psychosomatic disorder NOS
	Eu46.00 - [X]Other neurotic disorders
	Eu46000 - [X]Neurasthenia
	Eu46011 - [X]Fatigue syndrome
	Eu46100 - [X]Depersonalization - derealization syndrome
	Eu46y00 - [X]Other specified neurotic disorders
	Eu46y11 - [X]Briquet's disorder
	Eu46y12 - [X]Dhat syndrome
	Eu46y13 - [X]Occupational neurosis, including writer's cramp
	Eu46y14 - [X]Psychasthenia
	Eu46y15 - [X]Psychasthenia neurosis
	Eu46y16 - [X]Psychogenic syncope
	Eu46z00 - [X]Neurotic disorder, unspecified
	Eu46z11 - [X]Neurosis NOS
	Eu51511 - [X]Dream anxiety disorder
	Eu93000 - [X]Separation anxiety disorder of childhood
	Eu93100 - [X]Phobic anxiety disorder of childhood
	Eu93200 - [X]Social anxiety disorder of childhood
	Eu93y12 - [X]Childhood overanxious disorder
	Z4L1.00 - Anxiety counselling
	ZS7C700 - Post-traumatic mutism
BMI
This measure categorizes BMI (value) into the following categories:
	< 18.5: Up to 18.5 (exclusive). This is the referent category.
	18.5 - 24.9: From 18.5 (inclusive) to 25.0 (exclusive).
	25 - 29.9: From 25.0 (inclusive) to 30.0 (exclusive).
	>= 30: From 30.0 (inclusive) to (any).
BMI (event)
This event measure was defined as occurring when any of the following criteria were met:
	The occurrence of Clinical with the following attributes:
	Entity 013 - Weight - BMI has any value
BMI (value)
This measure combines the values from the following attributes:
	Entity 013 - Weight - BMI of Clinical in BMI (event)
If multiple events exist on a single day, the value is measured as sum of values.
CHF Charlson score
This event measure was defined as occurring when any of the following criteria were met:
	The occurrence of Clinical with the following attributes:
	READ Code is any of: { "1O1..00", "402 C", "425 CC", "4270D", "4271A", "4271B", "4271H", "662W.00", "7824BW", "7824FM", "8CL3.00", "8H2S.00", "G232.00", "G58..11", "G582.00", "G58z.00", "G58z.11", "14A6.00", "14AM.00", "4270", "4270C", "4270CC", "4270R", "4271", "7824AC", "7824FH", "8B29.00", "8Cl3.00", "G554000", "G58..00", "G580.00", "G580.11", "G580.12", "G580000", "G580100", "G580200", "G5803…
	1O1..00 - Heart failure confirmed
	402 C
	425 CC
	4270D
	4271A
	4271B
	4271H
	662W.00 - Heart failure annual review
	7824BW
	7824FM
	8CL3.00 - Heart failure care plan discussed with patient
	8H2S.00 - Admit heart failure emergency
	G232.00 - Hypertensive heart&renal dis wth (congestive) heart failure
	G58..11 - Cardiac failure
	G582.00 - Acute heart failure
	G58z.00 - Heart failure NOS
	G58z.11 - Weak heart
	14A6.00 - H/O: heart failure
	14AM.00 - H/O: Heart failure in last year
	4270
	4270C
	4270CC
	4270R
	4271
	7824AC
	7824FH
	8B29.00 - Cardiac failure therapy
	8Cl3.00 - Shared decision making without decision support
	G554000 - Congestive cardiomyopathy
	G58..00 - Heart failure
	G580.00 - Congestive heart failure
	G580.11 - Congestive cardiac failure
	G580.12 - Right heart failure
	G580000 - Acute congestive heart failure
	G580100 - Chronic congestive heart failure
	G580200 - Decompensated cardiac failure
	G580300 - Compensated cardiac failure
	G581.00 - Left ventricular failure
	G581000 - Acute left ventricular failure
	G58z.12 - Cardiac failure NOS
	SP11111 - Heart failure as a complication of care
Cancer Charlson score
This event measure was defined as occurring when any of the following criteria were met:
	The occurrence of Clinical with the following attributes:
	READ Code is any of: { "1409C", "1419A", "1419AA", "1419C", "1429B", "144 C", "1459A", "1459C", "1480C", "149 C", "149 CT", "1519B", "1519C", "1519CL", "1519DA", "1529A", "1529B", "1529C", "1538B", "1542C", "1550A", "1550AP", "1550B", "1550BH", "1550HC", "1551C", "1560A", "1562C", "1569A", "1579A", "1579C", "1579CL", "159 A", "159 CD", "1608A", "1608CM", "1609A", "1610A", "1619A", "1619CV", "1621…
	1409C
	1419A
	1419AA
	1419C
	1429B
	144 C
	1459A
	1459C
	1480C
	149 C
	149 CT
	1519B
	1519C
	1519CL
	1519DA
	1529A
	1529B
	1529C
	1538B
	1542C
	1550A
	1550AP
	1550B
	1550BH
	1550HC
	1551C
	1560A
	1562C
	1569A
	1579A
	1579C
	1579CL
	159 A
	159 CD
	1608A
	1608CM
	1609A
	1610A
	1619A
	1619CV
	1621A
	1621C
	1630A
	1639MA
	1702P
	1709AK
	1709B
	1709C
	1719AC
	1719F
	1719LM
	1723A
	1729
	1729L
	1731AL
	1732AC
	1733AC
	1733AF
	1734AC
	1735C
	1735CP
	1736CN
	1739BP
	1739CM
	1739CS
	174 DC
	174 PB
	181 C
	1820A
	1820C
	1829A
	1829C
	1830AD
	1830C
	1830TT
	1841A
	185 C
	185 CA
	186 A
	186 AN
	186 EM
	186 RC
	186 TA
	186 TM
	1870A
	1879A
	188 C
	188 CT
	1890A
	1890BL
	1890C
	1890HM
	1890R
	1892C
	1899C
	190 A
	190 B
	191 BC
	191 MB
	1925GN
	1929A
	1929D
	1929DG
	1929GL
	193 A
	1959AE
	1959AG
	1959BA
	1959BD
	1959CA
	1959CB
	1959DA
	1991A
	1991CR
	1991M
	1991MC
	1991NC
	2001
	2001BL
	201
	201 G
	2020
	2020BR
	2020FL
	2020FR
	2022BK
	2022LK
	2029LD
	203
	203 KA
	2040
	2041
	2050
	2050MB
	2050PM
	2051GR
	2059E
	2059MB
	2059MC
	2059MP
	2062
	2070BL
	2070MC
	2070MG
	2072AE
	2072EL
	2079
	208 CE
	208 RV
	209
	2102A
	2102AP
	2102MP
	2104DN
	2104EP
	B….00 - Neoplasms
	B….11 - Cancers
	B0…00 - Malignant neoplasm of lip, oral cavity and pharynx
	B0…11 - Carcinoma of lip, oral cavity and pharynx
	B000000 - Malignant neoplasm of upper lip, external
	B000z00 - Malignant neoplasm of upper lip, vermilion border NOS
	B001.00 - Malignant neoplasm of lower lip, vermilion border
	B001000 - Malignant neoplasm of lower lip, external
	B002.00 - Malignant neoplasm of upper lip, inner aspect
	B002200 - Malignant neoplasm of upper lip, mucosa
	B002z00 - Malignant neoplasm of upper lip, inner aspect NOS
	B003.00 - Malignant neoplasm of lower lip, inner aspect
	B003200 - Malignant neoplasm of lower lip, mucosa
	B003z00 - Malignant neoplasm of lower lip, inner aspect NOS
	B004.00 - Malignant neoplasm of lip unspecified, inner aspect
	B004200 - Malignant neoplasm of lip unspecified, mucosa
	B006.00 - Malignant neoplasm of overlapping lesion of lip
	B00z000 - Malignant neoplasm of lip, unspecified, external
	B00zz00 - Malignant neoplasm of lip, vermilion border NOS
	B010z00 - Malignant neoplasm of fixed part of tongue NOS
	B011.00 - Malignant neoplasm of dorsal surface of tongue
	B012.00 - Malignant neoplasm of tongue, tip and lateral border
	B013100 - Malignant neoplasm of frenulum linguae
	B014.00 - Malignant neoplasm of anterior 2/3 of tongue unspecified
	B02..00 - Malignant neoplasm of major salivary glands
	B020.00 - Malignant neoplasm of parotid gland
	B031.00 - Malignant neoplasm of lower gum
	B040.00 - Malignant neoplasm of anterior portion of floor of mouth
	B042.00 - Malignant neoplasm, overlapping lesion of floor of mouth
	B04y.00 - Malignant neoplasm of other sites of floor of mouth
	B04z.00 - Malignant neoplasm of floor of mouth NOS
	B050.11 - Malignant neoplasm of buccal mucosa
	B051.00 - Malignant neoplasm of vestibule of mouth
	B051000 - Malignant neoplasm of upper buccal sulcus
	B052.00 - Malignant neoplasm of hard palate
	B054.00 - Malignant neoplasm of uvula
	B055.00 - Malignant neoplasm of palate unspecified
	B055000 - Malignant neoplasm of junction of hard and soft palate
	B055z00 - Malignant neoplasm of palate NOS
	B057.00 - Overlapping lesion of other and unspecified parts of mouth
	B05z000 - Kaposi's sarcoma of palate
	B06..00 - Malignant neoplasm of oropharynx
	B060.00 - Malignant neoplasm of tonsil
	B060100 - Malignant neoplasm of palatine tonsil
	B060z00 - Malignant neoplasm tonsil NOS
	B061.00 - Malignant neoplasm of tonsillar fossa
	B062.00 - Malignant neoplasm of tonsillar pillar
	B062000 - Malignant neoplasm of faucial pillar
	B062100 - Malignant neoplasm of glossopalatine fold
	B063.00 - Malignant neoplasm of vallecula
	B064000 - Malignant neoplasm of epiglottis, free border
	B066.00 - Malignant neoplasm of lateral wall of oropharynx
	B06z.00 - Malignant neoplasm of oropharynx NOS
	B070.00 - Malignant neoplasm of roof of nasopharynx
	B071000 - Malignant neoplasm of adenoid
	B071z00 - Malignant neoplasm of posterior wall of nasopharynx NOS
	B072z00 - Malignant neoplasm of lateral wall of nasopharynx NOS
	B073200 - Malignant neoplasm posterior margin nasal septum and choanae
	B07z.00 - Malignant neoplasm of nasopharynx NOS
	B08..00 - Malignant neoplasm of hypopharynx
	B080.00 - Malignant neoplasm of postcricoid region
	B08y.00 - Malignant neoplasm of other specified hypopharyngeal site
	B0z0.00 - Malignant neoplasm of pharynx unspecified
	B0z1.00 - Malignant neoplasm of Waldeyer's ring
	B0z2.00 - Malignant neoplasm of laryngopharynx
	B0zy.00 - Malignant neoplasm of other sites lip, oral cavity, pharynx
	B1…11 - Carcinoma of digestive organs and peritoneum
	B100.00 - Malignant neoplasm of cervical oesophagus
	B101.00 - Malignant neoplasm of thoracic oesophagus
	B102.00 - Malignant neoplasm of abdominal oesophagus
	B103.00 - Malignant neoplasm of upper third of oesophagus
	B106.00 - Malignant neoplasm, overlapping lesion of oesophagus
	B10y.00 - Malignant neoplasm of other specified part of oesophagus
	B110000 - Malignant neoplasm of cardiac orifice of stomach
	B111100 - Malignant neoplasm of pyloric canal of stomach
	B111z00 - Malignant neoplasm of pylorus of stomach NOS
	B113.00 - Malignant neoplasm of fundus of stomach
	B115.00 - Malignant neoplasm of lesser curve of stomach unspecified
	B116.00 - Malignant neoplasm of greater curve of stomach unspecified
	B11y.00 - Malignant neoplasm of other specified site of stomach
	B11z.00 - Malignant neoplasm of stomach NOS
	B124.00 - Malignant neoplasm, overlapping lesion of small intestine
	B12y.00 - Malignant neoplasm of other specified site small intestine
	B13..00 - Malignant neoplasm of colon
	B130.00 - Malignant neoplasm of hepatic flexure of colon
	B133.00 - Malignant neoplasm of sigmoid colon
	B136.00 - Malignant neoplasm of ascending colon
	B137.00 - Malignant neoplasm of splenic flexure of colon
	B138.00 - Malignant neoplasm, overlapping lesion of colon
	B13z.00 - Malignant neoplasm of colon NOS
	B14..00 - Malignant neoplasm of rectum, rectosigmoid junction and anus
	B140.00 - Malignant neoplasm of rectosigmoid junction
	B142.00 - Malignant neoplasm of anal canal
	B142.11 - Anal carcinoma
	B14z.00 - Malignant neoplasm rectum,rectosigmoid junction and anus NOS
	B150000 - Primary carcinoma of liver
	B150100 - Hepatoblastoma of liver
	B150200 - Primary angiosarcoma of liver
	B150300 - Hepatocellular carcinoma
	B150z00 - Primary malignant neoplasm of liver NOS
	B151.00 - Malignant neoplasm of intrahepatic bile ducts
	B151100 - Malignant neoplasm of interlobular biliary canals
	B151200 - Malignant neoplasm of intrahepatic biliary passages
	B151400 - Malignant neoplasm of intrahepatic gall duct
	B160.00 - Malignant neoplasm of gallbladder
	B160.11 - Carcinoma gallbladder
	B161.00 - Malignant neoplasm of extrahepatic bile ducts
	B161211 - Carcinoma common bile duct
	B161300 - Malignant neoplasm of sphincter of Oddi
	B161z00 - Malignant neoplasm of extrahepatic bile ducts NOS
	B163.00 - Malignant neoplasm, overlapping lesion of biliary tract
	B16y.00 - Malignant neoplasm other gallbladder/extrahepatic bile duct
	B16z.00 - Malignant neoplasm gallbladder/extrahepatic bile ducts NOS
	B172.00 - Malignant neoplasm of tail of pancreas
	B17y.00 - Malignant neoplasm of other specified sites of pancreas
	B180200 - Malignant neoplasm of retrocaecal tissue
	B180z00 - Malignant neoplasm of retroperitoneum NOS
	B181.00 - Mesothelioma of peritoneum
	B182.00 - Overlapping malign lesion of retroperitoneum and peritoneum
	B18y.00 - Malignant neoplasm of specified parts of peritoneum
	B18y100 - Malignant neoplasm of mesocaecum
	B18y300 - Malignant neoplasm of omentum
	B18y500 - Malignant neoplasm of pelvic peritoneum
	B18yz00 - Malignant neoplasm of specified parts of peritoneum NOS
	B1z0.00 - Malignant neoplasm of intestinal tract, part unspecified
	B1z0.11 - Cancer of bowel
	B1z1000 - Angiosarcoma of spleen
	B1zy.00 - Malignant neoplasm other spec digestive tract and peritoneum
	B1zz.00 - Malignant neoplasm of digestive tract and peritoneum NOS
	B20..00 - Malig neop nasal cavities, middle ear and accessory sinuses
	B200.00 - Malignant neoplasm of nasal cavities
	B200000 - Malignant neoplasm of cartilage of nose
	B200100 - Malignant neoplasm of nasal conchae
	B200300 - Malignant neoplasm of vestibule of nose
	B201.00 - Malig neop auditory tube, middle ear and mastoid air cells
	B201100 - Malignant neoplasm of tympanic cavity
	B204.00 - Malignant neoplasm of frontal sinus
	B20y.00 - Malig neop other site nasal cavity, middle ear and sinuses
	B20z.00 - Malignant neoplasm of accessory sinus NOS
	B212.00 - Malignant neoplasm of subglottis
	B213.00 - Malignant neoplasm of laryngeal cartilage
	B213100 - Malignant neoplasm of cricoid cartilage
	B22..00 - Malignant neoplasm of trachea, bronchus and lung
	B220.00 - Malignant neoplasm of trachea
	B221.00 - Malignant neoplasm of main bronchus
	B221100 - Malignant neoplasm of hilus of lung
	B221z00 - Malignant neoplasm of main bronchus NOS
	B222.11 - Pancoast's syndrome
	B222z00 - Malignant neoplasm of upper lobe, bronchus or lung NOS
	B223000 - Malignant neoplasm of middle lobe bronchus
	B224.00 - Malignant neoplasm of lower lobe, bronchus or lung
	B225.00 - Malignant neoplasm of overlapping lesion of bronchus & lung
	B226.00 - Mesothelioma
	B23..00 - Malignant neoplasm of pleura
	B23y.00 - Malignant neoplasm of other specified pleura
	B23z.00 - Malignant neoplasm of pleura NOS
	B240.00 - Malignant neoplasm of thymus
	B241000 - Malignant neoplasm of endocardium
	B241300 - Malignant neoplasm of pericardium
	B241z00 - Malignant neoplasm of heart NOS
	B242.00 - Malignant neoplasm of anterior mediastinum
	B243.00 - Malignant neoplasm of posterior mediastinum
	B26..00 - Malignant neoplasm, overlap lesion of resp & intrathor orgs
	B2z0.00 - Malig neop of upper respiratory tract, part unspecified
	B3…00 - Malig neop of bone, connective tissue, skin and breast
	B30..00 - Malignant neoplasm of bone and articular cartilage
	B300000 - Malignant neoplasm of ethmoid bone
	B300400 - Malignant neoplasm of occipital bone
	B300600 - Malignant neoplasm of parietal bone
	B300z00 - Malignant neoplasm of bones of skull and face NOS
	B302.00 - Malignant neoplasm of vertebral column
	B302200 - Malignant neoplasm of lumbar vertebra
	B302z00 - Malignant neoplasm of vertebral column NOS
	B303.00 - Malignant neoplasm of ribs, sternum and clavicle
	B303100 - Malignant neoplasm of sternum
	B303200 - Malignant neoplasm of clavicle
	B303500 - Malignant neoplasm of xiphoid process
	B304000 - Malignant neoplasm of scapula
	B304300 - Malignant neoplasm of radius
	B304400 - Malignant neoplasm of ulna
	B305.11 - Malignant neoplasm of carpal bones
	B305000 - Malignant neoplasm of carpal bone - scaphoid
	B305100 - Malignant neoplasm of carpal bone - lunate
	B305C00 - Malignant neoplasm of fifth metacarpal bone
	B305D00 - Malignant neoplasm of phalanges of hand
	B306000 - Malignant neoplasm of ilium
	B306100 - Malignant neoplasm of ischium
	B306200 - Malignant neoplasm of pubis
	B306300 - Malignant neoplasm of sacral vertebra
	B306400 - Malignant neoplasm of coccygeal vertebra
	B306z00 - Malignant neoplasm of pelvis, sacrum or coccyx NOS
	B307100 - Malignant neoplasm of fibula
	B307200 - Malignant neoplasm of tibia
	B307z00 - Malignant neoplasm of long bones of leg NOS
	B308.00 - Malignant neoplasm of short bones of leg
	B308000 - Malignant neoplasm of patella
	B308200 - Malignant neoplasm of calcaneum
	B308300 - Malignant neoplasm of medial cuneiform
	B308800 - Malignant neoplasm of first metatarsal bone
	B310200 - Malignant neoplasm of soft tissue of neck
	B310z00 - Malig neop connective and soft tissue head, face, neck NOS
	B311.00 - Malig neop connective and soft tissue upper limb/shoulder
	B311000 - Malignant neoplasm of connective and soft tissue of shoulder
	B311100 - Malignant neoplasm of connective and soft tissue, upper arm
	B311200 - Malignant neoplasm of connective and soft tissue of fore-arm
	B311300 - Malignant neoplasm of connective and soft tissue of hand
	B311500 - Malignant neoplasm of connective and soft tissue of thumb
	B311z00 - Malig neop connective soft tissue upper limb/shoulder NOS
	B312300 - Malig neop of connective and soft tissue of lower leg
	B312z00 - Malig neop connective and soft tissue hip and leg NOS
	B313300 - Malig neoplasm of connective and soft tissues of thor spine
	B313z00 - Malig neop of connective and soft tissue of thorax NOS
	B314.00 - Malignant neoplasm of connective and soft tissue of abdomen
	B314000 - Malig neop of connective and soft tissue of abdominal wall
	B314100 - Malig neoplasm of connective and soft tissues of lumb spine
	B315.00 - Malignant neoplasm of connective and soft tissue of pelvis
	B315000 - Malignant neoplasm of connective and soft tissue of buttock
	B315100 - Malig neop of connective and soft tissue of inguinal region
	B315200 - Malignant neoplasm of connective and soft tissue of perineum
	B316.00 - Malig neop of connective and soft tissue trunk unspecified
	B317.00 - Malignant neoplasm, overlap lesion connective & soft tissue
	B31z.00 - Malignant neoplasm of connective and soft tissue, site NOS
	B32..00 - Malignant melanoma of skin
	B321.00 - Malignant melanoma of eyelid including canthus
	B322.00 - Malignant melanoma of ear and external auricular canal
	B322000 - Malignant melanoma of auricle (ear)
	B322100 - Malignant melanoma of external auditory meatus
	B322z00 - Malignant melanoma of ear and external auricular canal NOS
	B323.00 - Malignant melanoma of other and unspecified parts of face
	B323100 - Malignant melanoma of chin
	B323300 - Malignant melanoma of forehead
	B323500 - Malignant melanoma of temple
	B324.00 - Malignant melanoma of scalp and neck
	B324000 - Malignant melanoma of scalp
	B324z00 - Malignant melanoma of scalp and neck NOS
	B325.00 - Malignant melanoma of trunk (excluding scrotum)
	B325000 - Malignant melanoma of axilla
	B325100 - Malignant melanoma of breast
	B325300 - Malignant melanoma of groin
	B325500 - Malignant melanoma of perineum
	B325600 - Malignant melanoma of umbilicus
	B325700 - Malignant melanoma of back
	B326400 - Malignant melanoma of finger
	B326500 - Malignant melanoma of thumb
	B327300 - Malignant melanoma of popliteal fossa area
	B327500 - Malignant melanoma of ankle
	B327600 - Malignant melanoma of heel
	B327700 - Malignant melanoma of foot
	B32y.00 - Malignant melanoma of other specified skin site
	B33..12 - Epithelioma
	B33..14 - Malignant neoplasm of sebaceous gland
	B331.00 - Malignant neoplasm of eyelid including canthus
	B331000 - Malignant neoplasm of canthus
	B332.00 - Malignant neoplasm skin of ear and external auricular canal
	B332000 - Malignant neoplasm of skin of auricle (ear)
	B332100 - Malignant neoplasm of skin of external auditory meatus
	B332200 - Malignant neoplasm of pinna NEC
	B333.00 - Malignant neoplasm skin of other and unspecified parts face
	B333000 - Malignant neoplasm of skin of cheek, external
	B333300 - Malignant neoplasm of skin of forehead
	B333400 - Malignant neoplasm of skin of nose (external)
	B333500 - Malignant neoplasm of skin of temple
	B334.00 - Malignant neoplasm of scalp and skin of neck
	B334100 - Malignant neoplasm of skin of neck
	B334z00 - Malignant neoplasm of scalp or skin of neck NOS
	B335.00 - Malignant neoplasm of skin of trunk, excluding scrotum
	B335000 - Malignant neoplasm of skin of axillary fold
	B335300 - Malignant neoplasm of skin of abdominal wall
	B335500 - Malignant neoplasm of skin of groin
	B335700 - Malignant neoplasm of skin of back
	B335800 - Malignant neoplasm of skin of buttock
	B335900 - Malignant neoplasm of perianal skin
	B336200 - Malignant neoplasm of skin of fore-arm
	B336300 - Malignant neoplasm of skin of hand
	B336400 - Malignant neoplasm of skin of finger
	B336500 - Malignant neoplasm of skin of thumb
	B337500 - Malignant neoplasm of skin of ankle
	B337600 - Malignant neoplasm of skin of heel
	B337700 - Malignant neoplasm of skin of foot
	B339.00 - Dermatofibrosarcoma protuberans
	B33y.00 - Malignant neoplasm of other specified skin sites
	B33z.00 - Malignant neoplasm of skin NOS
	B34..00 - Malignant neoplasm of female breast
	B34..11 - Ca female breast
	B340.00 - Malignant neoplasm of nipple and areola of female breast
	B342.00 - Malignant neoplasm of upper-inner quadrant of female breast
	B344.00 - Malignant neoplasm of upper-outer quadrant of female breast
	B345.00 - Malignant neoplasm of lower-outer quadrant of female breast
	B347.00 - Malignant neoplasm, overlapping lesion of breast
	B34y.00 - Malignant neoplasm of other site of female breast
	B34z.00 - Malignant neoplasm of female breast NOS
	B35..00 - Malignant neoplasm of male breast
	B350.00 - Malignant neoplasm of nipple and areola of male breast
	B35z000 - Malignant neoplasm of ectopic site of male breast
	B35zz00 - Malignant neoplasm of male breast NOS
	B3y..00 - Malig neop of bone, connective tissue, skin and breast OS
	B4…00 - Malignant neoplasm of genitourinary organ
	B4…11 - Carcinoma of genitourinary organ
	B40..00 - Malignant neoplasm of uterus, part unspecified
	B41..11 - Cervical carcinoma (uterus)
	B410100 - Malignant neoplasm of endocervical gland
	B411.00 - Malignant neoplasm of exocervix
	B41y.00 - Malignant neoplasm of other site of cervix
	B41y000 - Malignant neoplasm of cervical stump
	B41y100 - Malignant neoplasm of squamocolumnar junction of cervix
	B41z.00 - Malignant neoplasm of cervix uteri NOS
	B420.00 - Choriocarcinoma
	B430100 - Malignant neoplasm of fundus of corpus uteri
	B430200 - Malignant neoplasm of endometrium of corpus uteri
	B430300 - Malignant neoplasm of myometrium of corpus uteri
	B431000 - Malignant neoplasm of lower uterine segment
	B432.00 - Malignant neoplasm of overlapping lesion of corpus uteri
	B43y.00 - Malignant neoplasm of other site of uterine body
	B440.00 - Malignant neoplasm of ovary
	B442.00 - Malignant neoplasm of broad ligament
	B443.00 - Malignant neoplasm of parametrium
	B450z00 - Malignant neoplasm of vagina NOS
	B451.00 - Malignant neoplasm of labia majora
	B451z00 - Malignant neoplasm of labia majora NOS
	B452.00 - Malignant neoplasm of labia minora
	B453.00 - Malignant neoplasm of clitoris
	B454.11 - Primary vulval cancer
	B45y000 - Malignant neoplasm of overlapping lesion of vulva
	B45z.00 - Malignant neoplasm of female genital organ NOS
	B46..00 - Malignant neoplasm of prostate
	B470.00 - Malignant neoplasm of undescended testis
	B471000 - Seminoma of descended testis
	B471100 - Teratoma of descended testis
	B47z.00 - Malignant neoplasm of testis NOS
	B48..00 - Malignant neoplasm of penis and other male genital organs
	B480.00 - Malignant neoplasm of prepuce (foreskin)
	B481.00 - Malignant neoplasm of glans penis
	B486.00 - Malignant neoplasm of scrotum
	B487.00 - Malignant neoplasm, overlapping lesion of penis
	B48y.00 - Malignant neoplasm of other male genital organ
	B48y200 - Malignant neoplasm, overlapping lesion male genital orgs
	B48yz00 - Malignant neoplasm of other male genital organ NOS
	B492.00 - Malignant neoplasm of lateral wall of urinary bladder
	B494.00 - Malignant neoplasm of posterior wall of urinary bladder
	B495.00 - Malignant neoplasm of bladder neck
	B496.00 - Malignant neoplasm of ureteric orifice
	B49y.00 - Malignant neoplasm of other site of urinary bladder
	B49y000 - Malignant neoplasm, overlapping lesion of bladder
	B49z.00 - Malignant neoplasm of urinary bladder NOS
	B4A..00 - Malig neop of kidney and other unspecified urinary organs
	B4A..11 - Renal malignant neoplasm
	B4A0.00 - Malignant neoplasm of kidney parenchyma
	B4A0000 - Hypernephroma
	B4A1.00 - Malignant neoplasm of renal pelvis
	B4A1000 - Malignant neoplasm of renal calyces
	B4A1100 - Malignant neoplasm of ureteropelvic junction
	B4A2.00 - Malignant neoplasm of ureter
	B4A3.00 - Malignant neoplasm of urethra
	B4A4.00 - Malignant neoplasm of paraurethral glands
	B4Ay.00 - Malignant neoplasm of other urinary organs
	B4y..00 - Malignant neoplasm of genitourinary organ OS
	B4z..00 - Malignant neoplasm of genitourinary organ NOS
	B5…00 - Malignant neoplasm of other and unspecified sites
	B50..00 - Malignant neoplasm of eye
	B500.00 - Malig neop eyeball excl conjunctiva, cornea, retina, choroid
	B500100 - Malignant neoplasm of iris
	B500z00 - Malignant neoplasm of eyeball NOS
	B501.00 - Malignant neoplasm of orbit
	B501z00 - Malignant neoplasm of orbit NOS
	B505.00 - Malignant neoplasm of retina
	B506.00 - Malignant neoplasm of choroid
	B507.00 - Malignant neoplasm of lacrimal duct
	B507000 - Malignant neoplasm of lacrimal sac
	B508.00 - Malignant neoplasm, overlapping lesion of eye and adnexa
	B51..11 - Cerebral tumour - malignant
	B510.00 - Malignant neoplasm cerebrum (excluding lobes and ventricles)
	B510000 - Malignant neoplasm of basal ganglia
	B511.00 - Malignant neoplasm of frontal lobe
	B512.00 - Malignant neoplasm of temporal lobe
	B513.00 - Malignant neoplasm of parietal lobe
	B515.00 - Malignant neoplasm of cerebral ventricles
	B515000 - Malignant neoplasm of choroid plexus
	B516.00 - Malignant neoplasm of cerebellum
	B517.00 - Malignant neoplasm of brain stem
	B517100 - Malignant neoplasm of medulla oblongata
	B517z00 - Malignant neoplasm of brain stem NOS
	B51y.00 - Malignant neoplasm of other parts of brain
	B51yz00 - Malignant neoplasm of other part of brain NOS
	B51z.00 - Malignant neoplasm of brain NOS
	B52..00 - Malig neop of other and unspecified parts of nervous system
	B520100 - Malignant neoplasm of optic nerve
	B520z00 - Malignant neoplasm of cranial nerves NOS
	B521000 - Malignant neoplasm of cerebral dura mater
	B521200 - Malignant neoplasm of cerebral pia mater
	B521z00 - Malignant neoplasm of cerebral meninges NOS
	B522.00 - Malignant neoplasm of spinal cord
	B523.00 - Malignant neoplasm of spinal meninges
	B524.00 - Malig neopl peripheral nerves and autonomic nervous system
	B524000 - Malignant neoplasm of peripheral nerves of head, face & neck
	B524300 - Malignant neoplasm of peripheral nerve of thorax
	B524400 - Malignant neoplasm of peripheral nerve of abdomen
	B524500 - Malignant neoplasm of peripheral nerve of pelvis
	B524600 - Malignant neoplasm,overlap lesion periph nerve & auton ns
	B524W00 - Mal neoplasm/periph nerves+autonomic nervous system,unspc
	B52W.00 - Malig neopl, overlap lesion brain & other part of CNS
	B52z.00 - Malignant neoplasm of nervous system NOS
	B540z00 - Malignant neoplasm of adrenal gland NOS
	B542.00 - Malignant neoplasm pituitary gland and craniopharyngeal duct
	B542000 - Malignant neoplasm of pituitary gland
	B542z00 - Malig neop pituitary gland or craniopharyngeal duct NOS
	B544.00 - Malignant neoplasm of carotid body
	B545.00 - Malignant neoplasm of aortic body and other paraganglia
	B545100 - Malignant neoplasm of aortic body
	B545200 - Malignant neoplasm of coccygeal body
	B545z00 - Malignant neoplasm of aortic body or paraganglia NOS
	B54X.00 - Malignant neoplasm-pluriglandular involvement,unspecified
	B54z.00 - Malig neop of endocrine gland or related structure NOS
	B550100 - Malignant neoplasm of cheek NOS
	B550200 - Malignant neoplasm of nose NOS
	B550400 - Malignant neoplasm of neck NOS
	B550z00 - Malignant neoplasm of head, neck and face NOS
	B552.00 - Malignant neoplasm of abdomen
	B553.00 - Malignant neoplasm of pelvis
	B553000 - Malignant neoplasm of inguinal region NOS
	B553z00 - Malignant neoplasm of pelvis NOS
	B554.00 - Malignant neoplasm of upper limb NOS
	B555.00 - Malignant neoplasm of lower limb NOS
	B55y100 - Malignant neoplasm of trunk NOS
	B55y200 - Malignant neoplasm of flank NOS
	B55z.00 - Malignant neoplasm of other and ill defined site NOS
	B59zX00 - Kaposi's sarcoma, unspecified
	B6…00 - Malignant neoplasm of lymphatic and haemopoietic tissue
	B6…11 - Malignant neoplasm of histiocytic tissue
	B60..00 - Lymphosarcoma and reticulosarcoma
	B600000 - Reticulosarcoma of unspecified site
	B600100 - Reticulosarcoma of lymph nodes of head, face and neck
	B600300 - Reticulosarcoma of intra-abdominal lymph nodes
	B600z00 - Reticulosarcoma NOS
	B601.00 - Lymphosarcoma
	B601100 - Lymphosarcoma of lymph nodes of head, face and neck
	B601500 - Lymphosarcoma of lymph nodes of inguinal region and leg
	B601700 - Lymphosarcoma of spleen
	B601800 - Lymphosarcoma of lymph nodes of multiple sites
	B601z00 - Lymphosarcoma NOS
	B602100 - Burkitt's lymphoma of lymph nodes of head, face and neck
	B602300 - Burkitt's lymphoma of intra-abdominal lymph nodes
	B602500 - Burkitt's lymphoma of lymph nodes of inguinal region and leg
	B602z00 - Burkitt's lymphoma NOS
	B60y.00 - Other specified reticulosarcoma or lymphosarcoma
	B60z.00 - Reticulosarcoma or lymphosarcoma NOS
	B61..00 - Hodgkin's disease
	B610.00 - Hodgkin's paragranuloma
	B611.00 - Hodgkin's granuloma
	B611100 - Hodgkin's granuloma of lymph nodes of head, face and neck
	B612400 - Hodgkin's sarcoma of lymph nodes of axilla and upper limb
	B613.00 - Hodgkin's disease, lymphocytic-histiocytic predominance
	B613800 - Hodgkin's, lymphocytic-histiocytic pred of multiple sites
	B614.00 - Hodgkin's disease, nodular sclerosis
	B614000 - Hodgkin's disease, nodular sclerosis of unspecified site
	B614100 - Hodgkin's nodular sclerosis of head, face and neck
	B614200 - Hodgkin's nodular sclerosis of intrathoracic lymph nodes
	B614800 - Hodgkin's nodular sclerosis of lymph nodes of multiple sites
	B615500 - Hodgkin's mixed cellularity of lymph nodes inguinal and leg
	B615z00 - Hodgkin's disease, mixed cellularity NOS
	B616.00 - Hodgkin's disease, lymphocytic depletion
	B616000 - Hodgkin's lymphocytic depletion of unspecified site
	B616400 - Hodgkin's lymphocytic depletion lymph nodes axilla and arm
	B616500 - Hodgkin's lymphocytic depletion lymph nodes inguinal and leg
	B616800 - Hodgkin's lymphocytic depletion lymph nodes multiple sites
	B616z00 - Hodgkin's disease, lymphocytic depletion NOS
	B61z.00 - Hodgkin's disease NOS
	B61z000 - Hodgkin's disease NOS, unspecified site
	B61z100 - Hodgkin's disease NOS of lymph nodes of head, face and neck
	B61z300 - Hodgkin's disease NOS of intra-abdominal lymph nodes
	B61z500 - Hodgkin's disease NOS of lymph nodes inguinal region and leg
	B61z700 - Hodgkin's disease NOS of spleen
	B61z800 - Hodgkin's disease NOS of lymph nodes of multiple sites
	B61zz00 - Hodgkin's disease NOS
	B620.00 - Nodular lymphoma (Brill - Symmers disease)
	B620000 - Nodular lymphoma of unspecified site
	B620400 - Nodular lymphoma of lymph nodes of axilla and upper limb
	B620500 - Nodular lymphoma of lymph nodes of inguinal region and leg
	B620z00 - Nodular lymphoma NOS
	B621000 - Mycosis fungoides of unspecified site
	B621300 - Mycosis fungoides of intra-abdominal lymph nodes
	B623z00 - Malignant histiocytosis NOS
	B624000 - Leukaemic reticuloendotheliosis of unspecified sites
	B624300 - Leukaemic reticuloend of intra-abdominal lymph nodes
	B624z00 - Leukaemic reticuloendotheliosis NOS
	B625.00 - Letterer-Siwe disease
	B625000 - Letterer-Siwe disease of unspecified sites
	B625200 - Letterer-Siwe disease of intrathoracic lymph nodes
	B626.00 - Malignant mast cell tumours
	B626000 - Mast cell malignancy of unspecified site
	B626800 - Mast cell malignancy of lymph nodes of multiple sites
	B626z00 - Malignant mast cell tumour NOS
	B627.00 - Non - Hodgkin's lymphoma
	B627400 - Diffuse non-Hodgkin's small cleaved cell (diffuse) lymphoma
	B627600 - Diffuse non-Hodgkin's immunoblastic (diffuse) lymphoma
	B627700 - Diffuse non-Hodgkin's lymphoblastic (diffuse) lymphoma
	B627800 - Diffuse non-Hodgkin's lymphoma undifferentiated (diffuse)
	B627C00 - Follicular non-Hodgkin's lymphoma
	B627X00 - Diffuse non-Hodgkin's lymphoma, unspecified
	B62x.00 - Malignant lymphoma otherwise specified
	B62x000 - T-zone lymphoma
	B62x100 - Lymphoepithelioid lymphoma
	B62x400 - Malignant reticulosis
	B62xX00 - Oth and unspecif peripheral & cutaneous T-cell lymphomas
	B62y000 - Malignant lymphoma NOS of unspecified site
	B62y400 - Malignant lymphoma NOS of lymph nodes of axilla and arm
	B62y800 - Malignant lymphoma NOS of lymph nodes of multiple sites
	B62z000 - Unspec malig neop lymphoid/histiocytic of unspecified site
	B62z100 - Unspec malig neop lymphoid/histiocytic lymph node head/neck
	B62z200 - Unspec malig neop lymphoid/histiocytic of intrathoracic node
	B62z400 - Unspec malig neop lymphoid/histiocytic lymph node axilla/arm
	B630.00 - Multiple myeloma
	B630.11 - Kahler's disease
	B630.12 - Myelomatosis
	B630200 - Plasmacytoma NOS
	B630300 - Lambda light chain myeloma
	B631.00 - Plasma cell leukaemia
	B63z.00 - Immunoproliferative neoplasm or myeloma NOS
	B641.00 - Chronic lymphoid leukaemia
	B641.11 - Chronic lymphatic leukaemia
	B64y100 - Prolymphocytic leukaemia
	B64y200 - Adult T-cell leukaemia
	B65..00 - Myeloid leukaemia
	B651.11 - Chronic granulocytic leukaemia
	B651000 - Chronic eosinophilic leukaemia
	B651200 - Chronic neutrophilic leukaemia
	B653.00 - Myeloid sarcoma
	B653000 - Chloroma
	B65z.00 - Myeloid leukaemia NOS
	B66..00 - Monocytic leukaemia
	B66..11 - Histiocytic leukaemia
	B660.00 - Acute monocytic leukaemia
	B662.00 - Subacute monocytic leukaemia
	B66z.00 - Monocytic leukaemia NOS
	B670.00 - Acute erythraemia and erythroleukaemia
	B671.11 - Heilmeyer - Schoner disease
	B672.00 - Megakaryocytic leukaemia
	B672.11 - Thrombocytic leukaemia
	B673.00 - Mast cell leukaemia
	B674.00 - Acute panmyelosis
	B675.00 - Acute myelofibrosis
	B67y.00 - Other and unspecified leukaemia
	B67y000 - Lymphosarcoma cell leukaemia
	B67yz00 - Other and unspecified leukaemia NOS
	B67z.00 - Other specified leukaemia NOS
	B681.00 - Chronic leukaemia NOS
	B68z.00 - Leukaemia NOS
	B691.00 - Chronic myelomonocytic leukaemia
	B6y..00 - Malignant neoplasm lymphatic or haematopoietic tissue OS
	B6y0.11 - Myeloproliferative disease
	B6y1.00 - Myelosclerosis with myeloid metaplasia
	Byu1100 - [X]Other specified carcinomas of liver
	Byu2000 - [X]Malignant neoplasm of bronchus or lung, unspecified
	Byu2200 - [X]Malignant neoplasm/upper resp tract, part unspecified
	Byu3100 - [X]Malignant neoplasm/bones+articular cartilage/limb,unspfd
	Byu3300 - [X]Malignant neoplasm/bone+articular cartilage, unspecified
	Byu4000 - [X]Malignant melanoma of other+unspecified parts of face
	Byu4100 - [X]Malignant melanoma of skin, unspecified
	Byu4200 - [X]Oth malignant neoplasm/skin of oth+unspecfd parts of face
	Byu5011 - [X]Mesothelioma of lung
	Byu5100 - [X]Mesothelioma, unspecified
	Byu5800 - [X]Mal neoplasm/connective+soft tissue of trunk,unspecified
	Byu5900 - [X]Malignant neoplasm/connective + soft tissue,unspecified
	Byu5A00 - [X]Malignant neoplasm overlapping lesion of skin
	Byu7000 - [X]Malignant neoplasm of uterine adnexa, unspecified
	Byu7100 - [X]Malignant neoplasm/other specified female genital organs
	Byu7300 - [X]Malignant neoplasm of female genital organ, unspecified
	Byu8200 - [X]Malignant neoplasm of male genital organ, unspecified
	ByuA.00 - [X]Malignant neoplasm of eye, brain and other parts of cent
	ByuA200 - [X]Malignant neoplasm of meninges, unspecified
	ByuA300 - [X]Malig neopl, overlap lesion brain & other part of CNS
	ByuD100 - [X]Other types of follicular non-Hodgkin's lymphoma
	ByuD300 - [X]Other specified types of non-Hodgkin's lymphoma
	ByuD500 - [X]Other lymphoid leukaemia
	ByuD700 - [X]Other monocytic leukaemia
	ByuD800 - [X]Other specified leukaemias
	ByuDE00 - [X]Unspecified B-cell non-Hodgkin's lymphoma
	ByuDF00 - [X]Non-Hodgkin's lymphoma, unspecified type
	ByuE.00 - [X]Malignant neoplasms/independent (primary) multiple sites
	Bz…00 - Neoplasms NOS
	ZV10014 - [V]Personal history of malignant neoplasm of large intestine
	ZV10016 - [V]Personal history of malignant neoplasm of oesophagus
	ZV10100 - [V]Personal history of malig neop of trachea/bronchus/lung
	ZV10111 - [V]Personal history of malignant neoplasm of bronchus
	ZV10112 - [V]Personal history of malignant neoplasm of lung
	ZV10200 - [V]Personal history of malig neop other intrathoracic organ
	ZV10300 - [V]Personal history of malignant neoplasm of breast
	ZV10412 - [V]Personal history of malignant neoplasm of genital organ
	ZV10415 - [V]Personal history of malignant neoplasm of prostate
	ZV10417 - [V]Personal history of malignant neoplasm of uterine body
	ZV10511 - [V]Personal history of malignant neoplasm of bladder
	ZV10512 - [V]Personal history of malignant neoplasm of kidney
	ZV10600 - [V]Personal history of leukaemia
	ZV10611 - [V]Personal history of lymphoid leukaemia
	ZV10y13 - [V]Personal history of malignant neoplasm of eye
	ZV10y14 - [V]Personal history of malignant neoplasm of skin
	ZV10y16 - [V]Personal history of malignant neoplasm of tongue
	1409A
	1420A
	1429C
	1439A
	1450C
	1460A
	1460C
	147 A
	149 A
	149 AT
	150 A
	150 C
	1519A
	1519AA
	1519BL
	1519L
	1520A
	1520B
	1529BL
	1530AC
	1530AD
	1530CC
	1533A
	1533AD
	1538A
	1538AD
	1538AN
	1538C
	1538CN
	1539A
	1539AT
	1539C
	1541A
	1541C
	1550BP
	1550C
	1550HB
	1560C
	1561C
	1589MP
	159
	159 C
	1600A
	1601A
	1601AC
	1618A
	1619C
	1620A
	1620C
	1621AB
	1621CB
	1621D
	1631A
	1700AM
	1701A
	1703A
	1709A
	1709D
	1719B
	1719FB
	1719H
	1719M
	1719RB
	1719RH
	1723C
	1729B
	1736AN
	1739A
	1739B
	1739C
	174 A
	174 AN
	174 C
	174 CI
	174 DL
	174 PN
	180 A
	180 C
	1830A
	1830AU
	1830MC
	1830T
	1840A
	1841C
	1849A
	185 A
	186 B
	186 BL
	186 C
	186 CH
	186 NT
	186 T
	1878
	188 A
	188 RC
	188 RH
	188 TC
	1890AD
	1890CH
	1890MB
	1890NR
	1890W
	1891C
	1892A
	1899A
	1899T
	191 A
	1922A
	1923
	1924NF
	1925NB
	1929AC
	1929EP
	1929MN
	193 AG
	193 C
	1942AM
	1943A
	1950
	1950A
	1950MA
	1959AA
	1959BB
	1959CF
	1959DB
	1991AD
	1991C
	1991MR
	1991MT
	1992L
	2000
	2020FB
	2021
	2022
	2022CL
	2022GR
	2022ML
	2029AL
	2029CH
	203 A
	203 FR
	203 HC
	203 N
	203 PL
	203 T
	2049
	2049AD
	2050MM
	2050RA
	2051
	2051MC
	2059M
	2059MR
	2060
	2061
	2069
	2070
	2070MA
	2071
	2072DG
	2079AL
	2079MK
	2079PC
	208
	208 BL
	209 CL
	209 HM
	2104AD
	B00..00 - Malignant neoplasm of lip
	B00..11 - Carcinoma of lip
	B000.00 - Malignant neoplasm of upper lip, vermilion border
	B000100 - Malignant neoplasm of upper lip, lipstick area
	B001100 - Malignant neoplasm of lower lip, lipstick area
	B001z00 - Malignant neoplasm of lower lip, vermilion border NOS
	B002000 - Malignant neoplasm of upper lip, buccal aspect
	B002100 - Malignant neoplasm of upper lip, frenulum
	B002300 - Malignant neoplasm of upper lip, oral aspect
	B003000 - Malignant neoplasm of lower lip, buccal aspect
	B003100 - Malignant neoplasm of lower lip, frenulum
	B003300 - Malignant neoplasm of lower lip, oral aspect
	B004000 - Malignant neoplasm of lip unspecified, buccal aspect
	B004300 - Malignant neoplasm of lip, oral aspect
	B005.00 - Malignant neoplasm of commissure of lip
	B007.00 - Malignant neoplasm of lip, unspecified
	B00z100 - Malignant neoplasm of lip, unspecified, lipstick area
	B01..00 - Malignant neoplasm of tongue
	B010.00 - Malignant neoplasm of base of tongue
	B010.11 - Malignant neoplasm of posterior third of tongue
	B010000 - Malignant neoplasm of base of tongue dorsal surface
	B011100 - Malignant neoplasm of midline of tongue
	B011z00 - Malignant neoplasm of dorsum of tongue NOS
	B013.00 - Malignant neoplasm of ventral surface of tongue
	B013000 - Malignant neoplasm of anterior 2/3 of tongue ventral surface
	B013z00 - Malignant neoplasm of ventral tongue surface NOS
	B015.00 - Malignant neoplasm of tongue, junctional zone
	B016.00 - Malignant neoplasm of lingual tonsil
	B017.00 - Malignant overlapping lesion of tongue
	B01y.00 - Malignant neoplasm of other sites of tongue
	B01z.00 - Malignant neoplasm of tongue NOS
	B021.00 - Malignant neoplasm of submandibular gland
	B022.00 - Malignant neoplasm of sublingual gland
	B02y.00 - Malignant neoplasm of other major salivary glands
	B02z.00 - Malignant neoplasm of major salivary gland NOS
	B03..00 - Malignant neoplasm of gum
	B030.00 - Malignant neoplasm of upper gum
	B03y.00 - Malignant neoplasm of other sites of gum
	B03z.00 - Malignant neoplasm of gum NOS
	B04..00 - Malignant neoplasm of floor of mouth
	B041.00 - Malignant neoplasm of lateral portion of floor of mouth
	B05..00 - Malignant neoplasm of other and unspecified parts of mouth
	B050.00 - Malignant neoplasm of cheek mucosa
	B051100 - Malignant neoplasm of lower buccal sulcus
	B053.00 - Malignant neoplasm of soft palate
	B055100 - Malignant neoplasm of roof of mouth
	B056.00 - Malignant neoplasm of retromolar area
	B05y.00 - Malignant neoplasm of other specified mouth parts
	B05z.00 - Malignant neoplasm of mouth NOS
	B060000 - Malignant neoplasm of faucial tonsil
	B060200 - Malignant neoplasm of overlapping lesion of tonsil
	B062200 - Malignant neoplasm of palatoglossal arch
	B062300 - Malignant neoplasm of palatopharyngeal arch
	B062z00 - Malignant neoplasm of tonsillar fossa NOS
	B064.00 - Malignant neoplasm of anterior epiglottis
	B064100 - Malignant neoplasm of glossoepiglottic fold
	B064z00 - Malignant neoplasm of anterior epiglottis NOS
	B065.00 - Malignant neoplasm of junctional region of epiglottis
	B067.00 - Malignant neoplasm of posterior wall of oropharynx
	B06y.00 - Malignant neoplasm of oropharynx, other specified sites
	B06yz00 - Malignant neoplasm of other specified site of oropharynx NOS
	B07..00 - Malignant neoplasm of nasopharynx
	B071.00 - Malignant neoplasm of posterior wall of nasopharynx
	B071100 - Malignant neoplasm of pharyngeal tonsil
	B072.00 - Malignant neoplasm of lateral wall of nasopharynx
	B072000 - Malignant neoplasm of pharyngeal recess
	B073.00 - Malignant neoplasm of anterior wall of nasopharynx
	B073100 - Malignant neoplasm of nasopharyngeal soft palate surface
	B073z00 - Malignant neoplasm of anterior wall of nasopharynx NOS
	B074.00 - Malignant neoplasm, overlapping lesion of nasopharynx
	B07y.00 - Malignant neoplasm of other specified site of nasopharynx
	B081.00 - Malignant neoplasm of pyriform sinus
	B082.00 - Malignant neoplasm aryepiglottic fold, hypopharyngeal aspect
	B083.00 - Malignant neoplasm of posterior pharynx
	B08z.00 - Malignant neoplasm of hypopharynx NOS
	B0z..00 - Malig neop other/ill-defined sites lip, oral cavity, pharynx
	B0zz.00 - Malignant neoplasm of lip, oral cavity and pharynx NOS
	B1…00 - Malignant neoplasm of digestive organs and peritoneum
	B10..00 - Malignant neoplasm of oesophagus
	B104.00 - Malignant neoplasm of middle third of oesophagus
	B105.00 - Malignant neoplasm of lower third of oesophagus
	B10z.00 - Malignant neoplasm of oesophagus NOS
	B10z.11 - Oesophageal cancer
	B11..00 - Malignant neoplasm of stomach
	B11..11 - Gastric neoplasm
	B110.00 - Malignant neoplasm of cardia of stomach
	B110100 - Malignant neoplasm of cardio-oesophageal junction of stomach
	B110111 - Malignant neoplasm of gastro-oesophageal junction
	B110z00 - Malignant neoplasm of cardia of stomach NOS
	B111.00 - Malignant neoplasm of pylorus of stomach
	B111000 - Malignant neoplasm of prepylorus of stomach
	B112.00 - Malignant neoplasm of pyloric antrum of stomach
	B114.00 - Malignant neoplasm of body of stomach
	B117.00 - Malignant neoplasm, overlapping lesion of stomach
	B11y000 - Malignant neoplasm of anterior wall of stomach NEC
	B11y100 - Malignant neoplasm of posterior wall of stomach NEC
	B11yz00 - Malignant neoplasm of other specified site of stomach NOS
	B12..00 - Malignant neoplasm of small intestine and duodenum
	B120.00 - Malignant neoplasm of duodenum
	B121.00 - Malignant neoplasm of jejunum
	B122.00 - Malignant neoplasm of ileum
	B123.00 - Malignant neoplasm of Meckel's diverticulum
	B12z.00 - Malignant neoplasm of small intestine NOS
	B131.00 - Malignant neoplasm of transverse colon
	B132.00 - Malignant neoplasm of descending colon
	B134.00 - Malignant neoplasm of caecum
	B134.11 - Carcinoma of caecum
	B135.00 - Malignant neoplasm of appendix
	B13y.00 - Malignant neoplasm of other specified sites of colon
	B13z.11 - Colonic cancer
	B141.00 - Malignant neoplasm of rectum
	B141.11 - Carcinoma of rectum
	B141.12 - Rectal carcinoma
	B142000 - Malignant neoplasm of cloacogenic zone
	B143.00 - Malignant neoplasm of anus unspecified
	B14y.00 - Malig neop other site rectum, rectosigmoid junction and anus
	B15..00 - Malignant neoplasm of liver and intrahepatic bile ducts
	B150.00 - Primary malignant neoplasm of liver
	B151000 - Malignant neoplasm of interlobular bile ducts
	B151z00 - Malignant neoplasm of intrahepatic bile ducts NOS
	B152.00 - Malignant neoplasm of liver unspecified
	B15z.00 - Malignant neoplasm of liver and intrahepatic bile ducts NOS
	B16..00 - Malignant neoplasm gallbladder and extrahepatic bile ducts
	B161000 - Malignant neoplasm of cystic duct
	B161100 - Malignant neoplasm of hepatic duct
	B161200 - Malignant neoplasm of common bile duct
	B162.00 - Malignant neoplasm of ampulla of Vater
	B17..00 - Malignant neoplasm of pancreas
	B170.00 - Malignant neoplasm of head of pancreas
	B171.00 - Malignant neoplasm of body of pancreas
	B173.00 - Malignant neoplasm of pancreatic duct
	B174.00 - Malignant neoplasm of Islets of Langerhans
	B175.00 - Malignant neoplasm, overlapping lesion of pancreas
	B17y000 - Malignant neoplasm of ectopic pancreatic tissue
	B17yz00 - Malignant neoplasm of specified site of pancreas NOS
	B17z.00 - Malignant neoplasm of pancreas NOS
	B18..00 - Malignant neoplasm of retroperitoneum and peritoneum
	B180.00 - Malignant neoplasm of retroperitoneum
	B180100 - Malignant neoplasm of perinephric tissue
	B18y200 - Malignant neoplasm of mesorectum
	B18y400 - Malignant neoplasm of parietal peritoneum
	B18y600 - Malignant neoplasm of the pouch of Douglas
	B18y700 - Malignant neoplasm of mesentery
	B18z.00 - Malignant neoplasm of retroperitoneum and peritoneum NOS
	B1z..00 - Malig neop oth/ill-defined sites digestive tract/peritoneum
	B1z1.00 - Malignant neoplasm of spleen NEC
	B1z1100 - Fibrosarcoma of spleen
	B1z1z00 - Malignant neoplasm of spleen NOS
	B1z2.00 - Malignant neoplasm, overlapping lesion of digestive system
	B2…00 - Malig neop of respiratory tract and intrathoracic organs
	B2…11 - Carcinoma of respiratory tract and intrathoracic organs
	B200200 - Malignant neoplasm of septum of nose
	B200z00 - Malignant neoplasm of nasal cavities NOS
	B201000 - Malignant neoplasm of auditory (Eustachian) tube
	B201200 - Malignant neoplasm of tympanic antrum
	B201300 - Malignant neoplasm of mastoid air cells
[truncated: 2,522 more rows]
