# Supplementary material for: Reproducibility of real-world evidence studies using clinical practice data to inform regulatory and coverage decisions
Source: Nat Commun. 2022 Aug 31;13:5126. doi: 10.1038/s41467-022-32310-3 (PMC9430007; doi:10.1038/s41467-022-32310-3)
Supplement: Supplementary file 7 — Supplementary Dataset 4 [file 41467_2022_32310_MOESM7_ESM.zip › Data S4 Study specific author contact files with details of implementation/REPEAT_144_final.xlsx]

## Sheet: Assumptions
Category	Assumptions
MEASURES	The algorithms used to define all the variables used in the replication of the study are given in the sheet named 'codes'
Exposure	By using the generic names provided in the manuscript, we searched variables "drugsubstance" and "productname" in CPRD data and identified corresponding "Prodcode" variable. We subsequently used these to identify exposure medications in our replication.
	As the manuscript does not mention time period for applying wash-out, we assumed wash-out period is assessed between March 18th 2006 up to 1 day prior to index date
Inclusion/Exclusion	In the flowchart (figure 2), we were unsure how to interpret exclusion criterion "patient's year of birth was after left censoring date". Hence, we did not apply this exclusion criteria.
	As manuscript mentions first diagnosis of AF between the time period of March 18th 2008 and October 1st 2014, we excluded patients with AF diagnosis between March 18th, 2006 up to March 17th, 2008
Covariates	We assumed Cerebrovascular disease, Congestive heart failure, Hypertension, Ischemic heart disease, Peripheral artery disease, GI bleeding, Liver disease, Acute or chronic renal failure and Cancer were defined based on Read codes from: https://clinicalcodes.rss.mhs.man.ac.uk/medcodes/articles/.
	We assumed Esophagitis and Gastritis were defined using codes found from "List of all Read Codes - ACC": https://www.acc.co.nz/assets/provider/b32658ac9b/acc6343-read-codes.xls
	We assumed Statins, Calcium channel blockers, Angiotensin converting enzyme(ACE) inhibitors, Angiotensin II (ATII) blockers, Diuretics, β-blockers, Antiplatelet drugs (excluding aspirin), Anticoagulant drugs (excluding VKAs and NOACs), Antiarrhythmic drugs, Nitrates, Antidiabetic drugs, Nonsteroidal anti-inflammatory drugs (NSAIDs), Systemic glucocorticoids, Selective serotonin reuptake inhibitor…
	We assumed BMI, Alcohol status and Smoking status was defined based on the variable "Entity code" from the Clinical table. 1. BMI: Entity code 013 2. Alcohol status: Entity code 004 (Never, Current, Previous, Missing) 3. Smoking status: Entity code 005 (Yes, No, Missing)
COHORT CREATION
ANALYSIS
	As we did not see any censoring criteria regarding up-to standard research data period, we assumed that was not one of the censoring criteria. Upon review of the results, we noticed that the follow-up period in our replication was longer.

## Sheet: Protocol
1. Aim
To compare the risk of major bleeding in current users of NOACs compared to current users of VKAs.
2. Data Source
CPRD (2006-2015)
3. Study Design Diagram
4. Cohort Identification
4.1 Cohort Summary
Patients 18 years or older with their first diagnosis of atrial fibrillation without a history of major bleeding or prior exposure to the drugs of interest (VKAs, NOACs, and low-dose aspirin) and an existing diagnosis of AF between March 18, 2008 and October 1, 2014.
4.1.1. Important steps for cohort formation:
Specify inclusion-exclusion criteria for cohort entry and define the index date, baseline and follow up periods.
4.1.2 Inclusion: Between March 18th 2008 and October 1st 2014, identify the first AF diagnosis code for all patients.
4.1.3 Among those patients identified in 4.1.2, only include those who have age > 18 years on AF diagnosis date.
4.1.4 Inclusion: Among patients in 4.1.3, identify patients with VKA, NOAC, or low-dose aspirin prescriptions between 3/18/08 and 10/1/14.
4.1.4.1 Index date: first date of a prescription for VKA, NOAC, or low-dose aspirin (<325mg) between March 18, 2008 and October 1, 2014.
4.1.4.2 Washout Period: No prior use of index medication between 3/18/2006 up to one day prior to index date up.
4.1.5 Specify further exclusion criteria and their evaluation windows relative to the index date (For both cohorts)
4.1.5.1 Exclude patients who are aged < 18 years on AF diagnosis date.
4.1.5.2 Exclude patients with AF diagnosis between 3/18/06 and 3/17/08
4.1.5.3 Exclude patients with diagnosis of major bleeding between 3/18/2006 up to one day prior to index date up.
Flowchart of the study cohort assembly
Criteria	N
1. AF Diagnosis between 3/18/08 and 10/1/14 with wash-out
2. Age greater than or equal to 18 yrs on date of first AF diagnosis
3. Patients with prescription of interest between 3/18/08 and 10/1/14 (index date)
4. Patients without prior use (from 3/18/06 up to 1 day prior to index date) of eligible study drug
5. Patients without diagnosis of major bleeding at any time between 3/18/06 up to 1 day prior to index date
FINAL COHORT
5. Exposure
On the index date, patients are considered “current users” of whatever index medication group they initiated on the index date i.e. VKA, NOAC, aspirin or mixed
For exposure definition, create variable “current use” with the following four groups: VKA (current use=0) NOACs (current use=1), VKAs (current use=2), aspirin or mixed (current use=3).
After this variable “current use” is identified at index date, it will subsequently be assessed at the end of each 30-days interval (e.g. on Day 30, then on Day 60 and so on) in the follow-up period (details and examples given below). If a person had a prescription for VKAs, NOACs, aspirin and/or more than one anticoagulant classes within the prior 30 days, they will be assigned the appropriate “…
Follow up Period: Follow-up is divided into 30-day intervals to classify time dependent exposure. Create separate observations for each mutually exclusive 30-day interval, starting the day after the index date.
On the index date, patients are considered “current users” of whatever anticoagulants they initiated on the index date.
Past use of medications: Create separate binary flag variables for past use of VKA, NOAC, aspirin or mixed anticoagulant medications. If a patient was previously a current user of VKA, NOAC or aspirin but did not have a prescription in the prior 30-day interval, the relevant indicator for past use should = 1. If they become current users of that class of anticoagulant in a later 30-day interval, …
Diagram to define exposure
Figure 1
Diagram of exposure definition demonstrating a hypothetical case example of a patient classified as oral anticoagulants user at time of a stroke or bleeding event
Example Table shell: Shell table of example data set that contains variables denoting the start and end of the interval (relative to the index date, day 0), indicator for current exposure to VKA ( = 0), NOAC (= 1), aspirin (= 2), mix of VKA, DOAC, aspirin ( = 3), and past use measured over the 30 days prior to and including the start of the interval, indicators for past use of VKA, NOAC and aspir…
In the following example PATID=1 has index medication as “VKA” and PATID=2 had index medication as “NOAC”
PATID	Start	End	Current use	Past use VKA	Past use NOAC	Past use aspirin	Outcome
1	0	0	0	0	0	0	0
1	1	30	0	0	0	0	0
1	31	60	1	1	0	0	0
1	61	90	2	1	1	0	1
2	0	0	1	0	0	0	0
2	1	30	1	0	0	0	0
2	31	60	1	0	0	0	0
2	61	90	3	0	0	0	0
2	91	120	2	0	1	0	1
6. Covariates
6.1 Demographic and clinical characteristics:
The following covariates (found in the clinical table) were defined using the most recent assessment occurring in the valid data collection window for each patient up to and including the index date:
§ BMI, Entity Code = 013
§ Smoking status, Entity = 004 (Never, Current, Previous, Missing)
§ Alcohol use, Entity Code = 005 (Yes, No, Missing)
The following covariates were determined at the start of every interval that the patient was considered a current user:
§ Esophagitis, gastritis, cerebrovascular disease and cancer were defined at the start of an interval.
§ Statins, calcium channel blockers, angiotensin converting enzyme, (ACE) inhibitors, angiotensin II (ATII) blockers, diuretics, β-blockers, antiplatelet drugs (excluding aspirin), anticoagulant drugs (excluding VKAs and NOACs), antiarrhythmic drugs, nitrates, antidiabetic drugs, nonsteroidal anti-inflammatory drugs (NSAIDs), systemic glucocorticoids, and selective serotonin reuptake inhibitors (…
§ Proton-pump inhibitors and histamine 2 receptor antagonists were assessed in the 3 months before an interval
7. Outcome variables and study follow-up:
The primary outcome of interest was major bleeding
Study follow-up: Follow-up begins at the start of every 30-day period that the patient was considered a current user of a NOAC or VKA
Censoring events
· End of follow-up (October 1, 2014)
· First record of major bleeding
· Death
8. Statistical Analyses/Requested Results
Run a time-varying Cox proportional hazards analysis comparing NOAC current users to VKA current users (reference group) on risk of AMI.
Adjust for covariates if they independently change the beta-coefficient for current anticoagulant exposure by at least 5%.
Example code below:
proc phreg;
class current;
model (start, end) * Event(0) = current_use past_VKA past_doac past_aspirin covariates:;
run;
Covariates in model include:
Age
Sex
BMI (use categorical variable)
Alcohol status
Smoking status
Anticoagulant drugs
Antiplatelet drugs
Cerebrovascular disease
PPIs
Table 1: Baseline characteristics
Note: Patient characteristics are defined using all available data prior to the index date for new initiation of VKA or NOAC (cohort entry date, NOT based on 30 day intervals).
	Exposure to Anticoagulants
	VKAs (n= )	NOACs (n= )
Mean follow-up years (SD)
Number of Women
Age
Mean age in index date, years (SD)
18-49 (%)
50-59 (%)
60-69 (%)
70-79 (%)
80+ (%)
CHA2DS2-VASC score
Mean (SD)
0-1, %
2, %
3-10, %
BMI, kg/m3 (SD)
Mean (SD)
<20 (%)
20-25 (%)
25-30 (%)
30-35 (%)
>35 (%)
Missing (%)
Smoking Status
Never (%)
Current (%)
Previous (%)
Missing (%)
Alcohol Status
Yes (%)
No (%)
Missing (%)
History of Disease
Acute renal failure (%)
Cerebrovascular disease (%)
Chronic renal failure (%)
Congestive heart failure (%)
Gastritis (%)
GI Bleeding (%)
Hypertension (%)
Ischemic heart disease (%)
Liver disease (%)
Esophagitis (%)
Cancer (%)
Peripheral artery disease (%)
Drug use 6 months prior to index date
Antiarrhythmic drugs (%)
Anticoagulant drugs (%)
Antidiabetic drugs, including insulin (%)
Antihypertensive drugs (%)
Antiplatelet drugs (%)
NSAIDs (%)
SSRIs (%)
Statins (%)
Glucocorticoids (%)
Drug Use 3 months prior to index date
H2 receptor-antagonists (%)
PPIs (%)
Table 2: Results from primary analysis
Exposure	Number of Major Bleed Events	Incidence Rate/1,000 PY	Adjusted HR (95% CI)
Current VKA			Reference
Current NOAC
“Incidence Rate/1,000 PY”= (No. of major bleed events/Follow-up time) X 1000

## Sheet: Attrition Table
Patients 18 years or older with their first diagnosis of atrial fibrillation without a history of major bleeding or prior exposure to the drugs of interest (VKAs, NOACs, and low-dose aspirin) and an existing diagnosis of AF between March 18, 2008 and October 1, 2014.
	Number of patients
Include patients with first AF Diagnosis [assessed between March 18th, 2008 and October 1st, 2014] and without AF diagnosis any time [assessed between March 18th, 2006 up to March 17th, 2008]	100285
Include only patients with age greater than or equal to 18 yrs on date of first AF diagnosis	100180
Patients with prescription of interest (“vkas” “noacs” and “aspirin”) between March 18th, 2008 and October 1st, 2014 Date of prescription is index date	86126
Patients with no prior use eligible study drug [assessed between March 18th 2006 up to 1 day prior to index date]	52339
Exclude patients with diagnosis of major bleeding [assessed between March 18th, 2016 up to 1 day prior to index date]	51905

## Sheet: Table 1
	ORIGINAL STUDY			REPLICATED STUDY
Covariates	Exposure to Anticoagulants			Exposure to Anticoagulants
	NOACs (n= 1306)	VKAs (n= 13643)		NOACs (n= 1453 )	VKAs (n= 18532)
Mean follow-up years (SD)	0.95 (0.63)	2.71 (1.86)		1.9 (0.8)	3.8 (2.0)
Number of Women (%)	589 (45.1%)	6283 (46.1%)		667 (45.9%)	8677 (46.8%)
Age in years
Mean age on index date, years (SD)	72.6 (12.6)	72.1 (11.9)		72.7 (12.8)	71.8 (12.3)
18-49 (%)	59 (4.5%)	673 (4.9%)		78 (5.4)	1008 (5.4)
50-59 (%)	159 (12.2%)	1288 (9.4%)		162 (11.1)	1822 (9.8)
60-69 (%)	258 (19.8%)	3017 (22.1%)		278 (19.1)	4145 (22.4)
70-79 (%)	419 (32.1%)	4663 (34.2%)		455 (31.3)	6076 (32.8)
80+ (%)	411 (31.5%)	4002 (29.3%)		480 (33.0)	5481 (29.6)
CHA2DS2-VASC score
Mean	2.6	2.6		1	0.8
0-1, %	0.25	0.246		0.732	0.813
2, %	0.207	0.21		0.17	0.126
3-10, %	0.543	0.545		0.098	0.061
BMI, kg/m3
Mean (SD)	27.9 (6.2)	28.7 (6.3)		28.1 (6.1)	29.0 (6.4)
< 20 (%)	82 (6.3%)	543 (4.0%)		62 (4.3)	521 (2.8)
20-25 (%)	334 (25.6%)	3165 (23.2%)		295 (20.3)	3029 (16.3)
25-30 (%)	420 (32.2%)	4629 (33.9%)		410 (28.2)	4814 (26.0)
30-35 (%)	248 (19.0%)	2672 (19.6%)		221 (15.2)	2982 (16.1)
>35 (%)	142 (10.9%)	1800 (13.2%)		138(9.5)	2019 (10.9)
Missing (%)	80 (6.1%)	834 (6.1%)		327 (22.5)	5167 (27.9)
Smoking Status
Never (%)	566 (43.3%)	5659 (41.5%)		708 (48.7%)	8279 (44.7%)
Current (%)	105 (8.0%)	1230 (9.0%)		103 (7.1%)	1647 (8.9%)
Previous (%)	628 (48.1%)	6691 (49.0%)		495 (34.1%)	6287 (33.9%)
Missing (%)	7 (0.5%)	63 (0.5%)		147 (10.1%)	2319 (12.5%)
Alcohol Status
Yes (%)	905 (69.3%)	9513 (69.7%)		695 (47.8%)	8227 (44.4%)
No (%)	288 (22.1)	3158 (23.2%)		202 (13.9%)	2380 (12.8%)
Missing (%)	113 (8.7)	972 (7.1%)		513 (35.3%)	7512 (40.5%)
History of Disease
Acute renal failure (%)	7 (0.5%)	65 (0.5%)		0 (0.0%)	0 (0.0%)
Cerebrovascular disease (%)	247 (18.9%)	1822 (13.4%)		24 (1.7%)	158 (0.9%)
Chronic renal failure (%)	7 (0.5%)	157 (1.2%)		5 (0.3%)	81 (0.4%)
Congestive heart failure (%)	98 (7.5%)	1396 (10.2%)		123 (8.5%)	1923 (10.4%)
Gastritis (%)	82 (6.3%)	849 (6.2%)		42 (2.9%)	417 (2.3%)
GI Bleeding (%)	42 (3.2%)	374 (4.7%)		1 (0.1%)	17 (0.1%)
Hypertension (%)	713 (54.6%)	7323 (53.7%)		381 (26.2%)	3605 (19.5%)
Ischemic heart disease (%)	111 (8.5%)	1461 (10.7%)		59 (4.1%)	1067 (5.8%)
Liver disease (%)	<5	15 (0.1%)		9 (0.6%)	91 (0.5%)
Esophagitis (%)	126 (9.6%)	1179 (8.6%)		52 (3.6%)	517 (2.8%)
Cancer (%)	15 (1.2%)	125 (0.9%)		105 (7.2%)	853 (4.6%)
Peripheral artery disease (%)	72 (5.5%)	712 (5.2%)		16 (1.1%)	195 (1.1%)
Drug use 6 months prior to index date
Antiarrhythmic drugs (%)	81 (6.2%)	907 (6.7%)		41 (2.8%)	613 (3.3%)
Anticoagulant drugs (%)	17 (1.3%)	209 (1.5%)		2 (0.1%)	65 (0.4%)
Antidiabetic drugs, including insulin (%)	102 (7.8%)	1058 (7.8%)		99 (6.8%)	1127 (6.1%)
Antihypertensive drugs (%)	342 (26.2%)	3849 (28.2%)		905 (62.3%)	11307 (61.0%)
Antiplatelet drugs (%)	9 (0.7%)	207 (1.5%)		147 (10.1%)	1321 (7.1%)
NSAIDs (%)	143 (11.0%)	1597 (11.7%)		216 (14.9%)	2683 (14.5%)
SSRIs (%)	91 (7.0%)	800 (5.9%)		72 (5.0%)	812 (4.4%)
Statins (%)	394 (30.2%)	4083 (29.9%)		384 (26.4%)	4707 (25.4%)
Glucocorticoids (%)	127 (9.7%)	1342 (9.8%)		268 (18.4%)	3402 (18.4%)
Drug use3 months prior to index date
H2 receptor-antagonists (%)	32 (2.5%)	324 (2.4%)		4 (0.3%)	32 (0.2%)
PPIs (%)	360 (27.6%)	3334 (24.4%)		358 (24.6%)	3917 (21.1%)

## Sheet: Outcomes
ORIGINAL STUDY
Outcome - Major bleeding	VKA	NOAC
Number of events	167	19
IR/1000 PY	5.8	10.6
Adjusted HR	2.08 (1.28–3.40)
REPLICATED STUDY
Outcome - Major bleeding	VKA	NOAC
Number of events	160	24
IR/1000 PY	3.2	4.69
Adjusted HR	1.41 (0.92 - 2.18)

## Sheet: Codes
Inclusion criteria	Outcome	Covariates												CHA2DS_VASC_Score Definition			Medications
Atrial_Fibrillation	Major_Bleed	Acute_Renal_Failure	Cerebrovascular_Disease	Chronic_Renal_Failure	Congestive_Heart_Failure	Gastritis	GI_Bleeding	Hypertension	Ischaemic_Heart_Disease	Liver_Disease	Esophagitis	Cancer	Peripheral_artery_disease	Measure	Code	Weight	VKAS	Anticoagulants	Antiarrhythmics	Antidiabetics	Antihypetensives	Antiplatelets	Aspirin	Attiblockers	DOACs	Glucocorticoids	H2antagonists	NOACs	NSAIDs	PPIs	SSRIs	Statins
G573.00	J680.00	K04z.00	1477	K05..00	G1yz100	J15..00	14C8.00	2126100	G3...00	J61y800	J101.00	B0...00	G73..00	Hypertension	14A2.00	1	Acenocoumarol	Dalteparin Sodium	Adenosine	Acarbose	Acebutolol hydrochloride	Abciximab	Aspirin	Amlodipine Besilate/Valsartan	Apixaban	Acetic Acid/Neomycin Sulphate/Dexamethasone	Cimetidine	Apixaban	Aceclofenac	Amoxicillin Trihydrate/Lansoprazole/Clarithromycin	Citalopram hydrobromide	Atorvastatin calcium trihydrate
G573000	J681.00	K04y.00	14A7.00	Kyu2100	G58..00	J150.00	1994.11	G2...00	G30..00	J61y100	J1010	B00..00	G73z.00	Hypertension	662..12	1	Phenindione	Edoxaban tosilate	Adrenaline acid tartrate/Lidocaine hydrochloride	Acetohexamide	Acebutolol hydrochloride/Hydrochlorothiazide	Clopidogrel	Aspirin/Bisoprolol fumarate	Amlodipine besilate/Hydrochlorothiazide/Olmesartan m	Dabigatran etexilate mesilate	Acetic acid glacial/Dexamethasone/Neomycin sulfate	Cimetidine/Alginic Acid	Dabigatran etexilate mesilate	Acemetacin	Esomeprazole magnesium dihydrate	Citalopram hydrochloride	Ezetimibe
G573100	J68z.11		4389		G580.00	J1500	19E4.12	G20..00	G300.00	A785200	J101100	B000.00	G73z000	Hypertension	662b.00	1	Warfarin Sodium	Glycol Salicylate/Benzyl Nicotinate/Mucopolysacchari	Amiodarone Hydrochloride	Alogliptin benzoate	Adrenaline/Guanethidine monosulfate	Clopidogrel hydrogen sulfate	Aspirin/Citric acid/Sodium bicarbonate	Azilsartan medoxomil	Edoxaban tosilate	Allantoin/Coal tar extract/Hydrocortisone	Famotidine	Rivaroxaban	Celecoxib	Esomeprazole magnesium trihydrate	Escitalopram oxalate	Fluvastatin sodium
G573200	J68.00		4380		G580000	J151.00	4737.11	G200.00	G301.00	A916100	J101200	B000000	G73zz00	Hypertension	662c.00	1		Heparin	Amylmetacresol/Dichlorobenzyl alcohol/Lidocaine hydr	Alogliptin benzoate/Metformin hydrochloride	Amiloride Hydrochloride	Dipyridamole	Aspirin/Isosorbide mononitrate	Candesartan cilexetil	Rivaroxaban	Bacitracin Zinc/Neomycin Sulphate/Hydrocortisone	Famotidine/Calcium Carbonate/Magnesium Hydroxide		Codeine Phosphate/Ibuprofen	Esomeprazole magnesium trihydrate/Naproxen	Fluoxetine hydrochloride	Pravastatin sodium
G573300	J680.11		G6...00		G580100	J151000	4A23.00	G201.00	G301000	A98yy11	J101300	B000100	Gyu7400	Hypertension	662d.00	1		Heparin Calcium	Chlorhexidine Acetate/Lidocaine	Canagliflozin hemihydrate	Amiloride Hydrochloride/Hydrochlorothiazide	Prasugrel hydrochloride	Aspirin/Methocarbamol	Eprosartan mesilate		Benzalkonium Chloride/Hydrocortisone Acetate/Framyce	Famotidine/Magnesium hydroxide/Calcium carbonate		Dexibuprofen	Esomeprazole sodium	Paroxetine hydrochloride	Rosuvastatin calcium
G573400	J68z200		F11x200		G580.11	J151100	4A23.11	G20..11	G30..11	A98yy13	J101400	B000z00		Hypertension	662F.00	1		Heparin Sodium	Disopyramide	Canagliflozin hemihydrate/Metformin hydrochloride	Amiloride hydrochloride/Cyclopenthiazide	Ticagrelor	Aspirin/Paracetamol	Hydrochlorothiazide/Losartan potassium		Benzalkonium Chloride/Nystatin/Dimeticone/Hydrocorti	Nizatidine		Dexketoprofen trometamol	Ketoprofen/Omeprazole		Simvastatin
G573500	G850.00		G61..11		G580.12	J151200	4A24.00	G202.00	G301100	AD05.00	J101500	B001.00		Hypertension	662O.00	1		Heparinoid	Disopyramide phosphate	Chlorpropamide	Amiloride hydrochloride/Furosemide	Ticlopidine hydrochloride	Aspirin/Paracetamol/Caffeine	Hydrochlorothiazide/Olmesartan medoxomil/Amlodipine		Benzoyl Peroxide/Hydrocortisone	Sodium Alginate/Cimetidine		Diclofenac	Lansoprazole		Simvastatin/Ezetimibe
G573z00	J12y100		Gyu6.00		G580.13	J151z00	4A24.11	G203.00	G30..12	AE23.00	J101600	B001000		Hypertension	662P.00	1		Heparinoid/Lauromacrogol 400	Dronedarone hydrochloride	Dapagliflozin	Amlodipine	Tirofiban	Aspirin/ethoheptazine Citrate/meprobamate	Hydrochlorothiazide/Telmisartan		Benzyl Alcohol/Triamcinolone Hexacetonide			Diclofenac Sodium	Metronidazole/Lansoprazole/Clarithromycin		Simvastatin/Fenofibrate
	J68zz00		G6y..00		G580.14	J153.00	J680.00	G20z.00	G30..13	AyuB.00	J101y00	B00..11		Hypertension	662P000	1		Hyaluronidase/Mucopolysaccharide Polysulphate	Flecainide acetate	Dulaglutide	Amlodipine Besilate/Valsartan		Bisoprolol fumarate/Aspirin	Irbesartan		Betamethasone			Diclofenac diethylammonium	Omeprazole
	J68z000		G6z..00		G580200	J154.00	J680.11	G20z.11	G30..14	AyuB000	J101z00	B001100		Hypertension	67H8.00	1		Tinzaparin Sodium	Glucose anhydrous/Lidocaine hydrochloride	Empagliflozin	Amlodipine besilate/Hydrochlorothiazide/Olmesartan m		Caffeine/Aspirin	Losartan potassium		Betamethasone Dipropionate			Diclofenac epolamine	Omeprazole magnesium
	J120100		G68W.00		G580300	J154000	J681.00	G24..00	G30..15	AyuB100	J101112	B001z00		Hypertension	8HT5.00	1			Lidocaine	Empagliflozin/Metformin hydrochloride	Amlodipine besilate/Perindopril erbumine		Caffeine/Aspirin/Aloxiprin	Losartan potassium/Hydrochlorothiazide		Betamethasone Dipropionate/fluocinonide/gentamicin S			Diclofenac potassium	Omeprazole sodium
	J68z.00		Gyu6D00		G580400	J154100	J681.12	G240.00	G30..16	AyuB200	J101113	B002.00		Hypertension	9OI..00	1			Lidocaine Hydrochloride	Exenatide	Amlodipine/Hydrochlorothiazide/Olmesartan Medoxomil		Caffeine/Aspirin/Paracetamol	Olmesartan medoxomil		Betamethasone Sodium Phosphate			Diclofenac sodium/Misoprostol	Pantoprazole
	J68z100				G581.00	J154200	J681.13	G240000	G30..17	AyuJ900	J101114	B002100		Hypertension	9OI..11	1			Lidocaine hydrochloride/Adrenaline acid tartrate	Glimepiride	Apraclonidine Hydrochloride		Camphor/Salicylic Acid/Menthol/Aspirin/Ammonium Sali	Olmesartan medoxomil/Amlodipine besilate		Betamethasone Valerate			Diflunisal	Pantoprazole sodium sesquihydrate
	J121111				G581000	J154300	J68z000	G240z00	G301z00	C310400	J101115	B002200		Hypertension	9OI1.00	1			Lidocaine hydrochloride/Cetylpyridinium chloride	Glipizide	Aspirin/Bisoprolol fumarate		Citric Acid/Sodium Bicarbonate/Aspirin	Olmesartan medoxomil/Hydrochlorothiazide/Amlodipine		Betamethasone Valerate/Coal Tar Solution			Esomeprazole magnesium trihydrate/Naproxen	Rabeprazole sodium
	19E4.12				G58..11	J154400	J68z200	G241.00	G302.00	C350012	J10y400	B002300		Hypertension	9OI2.00	1			Lidocaine hydrochloride/Chlorhexidine gluconate	Insulin Aspart	Aspirin/Isosorbide mononitrate		Codeine Phosphate/Aspirin/Paracetamol	Sacubitril/Valsartan		Betamethasone dipropionate/Calcipotriol hydrate			Etodolac
	J110111				G581.11	J154z00	J68z.11	G241000	G303.00	C370800	J101700	B002z00		Hypertension	9OIA.00	1			Lidocaine hydrochloride/Domiphen bromide	Insulin Aspart/Insulin Aspart Protamine	Atenolol		Codeine Phosphate/Caffeine/Aspirin	Telmisartan		Betamethasone dipropionate/Calcipotriol monohydrate			Etoricoxib
	1994				G581.12	J155.00	J68.00	G241z00	G304.00	C376100		B003.00		Hypertension	9OIA.11	1			Lidocaine/Cetylpyridinium chloride	Insulin Detemir	Atenolol/Amiloride Hydrochloride/Hydrochlorothiazide		Dextropropoxyphene Napsylate/Caffeine/Aspirin	Telmisartan/Hydrochlorothiazide		Betamethasone dipropionate/Salicylic acid			Fenbufen
	J110100				G581.13	J15z.00	J108.00	G244.00	G305.00	G852200		B003000		Hypertension	G20..00	1			Lidocaine/Tetracaine	Insulin Glargine	Atenolol/Bendroflumethiazide		Dipyridamole/Aspirin	Valsartan		Betamethasone sodium phosphate/Neomycin sulfate			Fenoprofen Calcium
	J121100				G582.00	J430000	J107.00	G24z.00	G306.00	G852300		B003100		Hypertension	G20..11	1			Mexiletine hydrochloride	Insulin Glulisine	Atenolol/Chlortalidone		Metoclopramide Hydrochloride/Citric Acid/Sodium Bica	Valsartan/Hydrochlorothiazide		Betamethasone valerate/Fusidic acid			Flurbiprofen
	J10y000				G583.00	J431000	G850.00	G24z000	G307.00	J61..00		B003200		Hypertension	G200.00	1			Procainamide Hydrochloride	Insulin Isophane Bovine	Atenolol/Nifedipine		Paracetamol/Aspirin/Caffeine/Citric acid/Sodium bica			Betamethasone valerate/Neomycin sulfate			Flurbiprofen sodium
	4737.11				G583.11	J433000	J150000	G24z100	G307000	J611.00		B003300		Hypertension	G201.00	1			Propafenone hydrochloride	Insulin Isophane Human	Azilsartan medoxomil		Racemic camphor/Aspirin/Methyl salicylate/Menthol			Betamethasone valerate/Phenylephrine hydrochloride/L			Ibuprofen
	J130100				G584.00	J4z0.00	J110111	G24zz00	G307100	J612.00		B003z00		Hypertension	G202.00	1			Quinidine Bisulphate	Insulin Isophane Porcine/Insulin Soluble Porcine	Bendroflumethiazide					Betamethasone valerate/Salicylic acid			Ibuprofen lysine
	J111100				G58z.00	Jyu1200	J121111	G2y..00	G308.00	J612.11		B004.00		Hypertension	G203.00	1			Quinidine bisulfate	Insulin Lispro/Insulin Lispro Protamine	Bendroflumethiazide/Potassium chloride					Butoxyethyl Nicotinate/Sulphur/Hydrocortisone Acetat			Ibuprofen sodium dihydrate
	J111111				G58z.11	Jyu1300	J68zz00	G2z..00	G309.00	J612.12		B004000		Hypertension	G20z.00	1			Quinidine sulfate	Insulin Soluble Bovine	Benzthiazide/Triamterene					Calamine/Hydrocortisone			Ibuprofen/Codeine phosphate
	J11y100				G58z.12	A074313	J68z.00		G30A.00	J614.00		B004200		Hypertension	G20z.11	1				Insulin Soluble Human	Benzthiazide/methoserpidine					Chlorhexidine Acetate/Nystatin/Hydrocortisone			Ibuprofen/Levomenthol
	J120300				G5yy900		1994		G30B.00	J614000		B004300		Hypertension	G22z.11	1				Insulin Soluble Human/Insulin Isophane Human	Betaxolol hydrochloride					Chlorhexidine Hydrochloride/Nystatin/Hydrocortisone			Ibuprofen/Pseudoephedrine hydrochloride
	J131100				G5yyA00		1995		G30X.00	J614100		B005.00		Hypertension	G24..00	1				Insulin Zinc Suspension Crystalline Human	Bisoprolol Fumarate					Chlorquinaldol/Hydrocortisone butyrate			Indometacin
	J11yy00						J12y100		G30X000	J614111		B006.00		Hypertension	G240.00	1				Insulin Zinc Suspension Crystalline Human/Insulin Zi	Bisoprolol fumarate/Aspirin					Chlortetracycline Hydrochloride/Hydrocortisone			Indometacin sodium trihydrate
	J13y100						J68z100		G30y.00	J614200		B007.00		Hypertension	G240000	1				Insulin Zinc Suspension Mixed Bovine	Bisoprolol fumarate/Hydrochlorothiazide					Chlortetracycline Hydrochloride/Triamcinolone Aceton			Ketoprofen
	J110300						J120100		G30y000	J614300		B00z000		Hypertension	G240z00	1				Insulin aspart protamine/Insulin aspart	Bumetanide					Cinchocaine Hydrochloride/prednisolone Caproate			Ketoprofen/Omeprazole
	J111300						J110100		G30y100	J614400		B00z100		Hypertension	G241.00	1				Insulin degludec	Bumetanide/Amiloride Hydrochloride					Cinchocaine hydrochloride/Hydrocortisone			Lornoxicam
	J121300						4737		G30y200	J614y00		B00zz00		Hypertension	G241000	1				Insulin degludec/Liraglutide	Candesartan cilexetil					Clioquinol/Betamethasone Valerate			Magnesium Trisilicate
	J140100						J10y000		G30yz00	J614z00		B01..00		Hypertension	G241z00	1				Insulin human	Captopril					Clioquinol/Hydrocortisone			Mefenamic Acid
	J12y300						G762000		G30z.00	J615.00		B010.00		Hypertension	G244.00	1				Insulin isophane human/Insulin soluble human	Captopril/Hydrochlorothiazide					Clotrimazole/Betamethasone Valerate			Meloxicam
	J13y300						761D500		G31..00	J615100		B010000		Hypertension	G24z.00	1				Insulin isophane porcine	Carteolol Hydrochloride					Clotrimazole/Betamethasone dipropionate			Nabumetone
	J140300						J111111		G310.00	J615.11		B010.11		Hypertension	G24z000	1				Insulin lispro	Carvedilol					Clotrimazole/Hydrocortisone			Naproxen
	G60.00						7627200		G310.11	J615300		B010z00		Hypertension	G24z100	1				Insulin lispro protamine/Insulin lispro	Chlorothiazide					Coal Tar/Allantoin/Hydrocortisone			Naproxen sodium
	G61.00						7619100		G3...11	J615400		B0...11		Hypertension	G24zz00	1				Insulin protamine zinc bovine	Chlortalidone/Atenolol					Cortisone Acetate			Naproxen/Misoprostol
	G61.11						J111100		G311.00	J615500		B011.00		Hypertension	G8y3.00	1				Insulin soluble porcine	Chlortalidone/Triamterene					Crotamiton/Hydrocortisone			Paracetamol/Ibuprofen
	G622.00						J121100		G311000	J615600		B011z00		Hypertension	Gyu2000	1				Insulin soluble porcine/Insulin isophane porcine	Clonidine					Deflazacort			Phenylbutazone
	G623.00						J11y100		G311011	J615700		B012.00		Hypertension	Gyu2100	1				Insulin zinc suspension mixed human	Clonidine hydrochloride					Dexamethasone			Phenylephrine hydrochloride/Ibuprofen
	G621.00						J120300		G311100	J615711		B013.00		Hypertension	G20..11	1				Insulin/Insulin Soluble Porcine	Clopamide/Pindolol					Dexamethasone Sodium Phosphate			Piroxicam
	G61z.00						J131100		G311.11	J615800		B013000		Congestive heart failure	G580.00	1				Linagliptin	Diltiazem Hydrochloride					Dexamethasone sodium metasulfobenzoate/Framycetin su			Piroxicam betadex
	G61.12						J111300		G311.12	J615812		B013100		Congestive heart failure	G581.00	1				Liraglutide	Diltiazem Hydrochloride/Hydrochlorothiazide					Dexamethasone/Ciprofloxacin hydrochloride			Pseudoephedrine Hydrochloride/Ibuprofen
	G613.00						J12y300		G311.13	J615C00		B013z00		Congestive heart failure	G58..00	1				Metformin Hydrochloride	Doxazosin mesilate					Dexamethasone/Framycetin sulfate/Gramicidin			Salsalate
	S62.13						J12yy00		G311.14	J615D00		B014.00		Congestive heart failure	G580.11	1				Metformin Hydrochloride/Rosiglitazone Maleate	Enalapril Maleate					Dexamethasone/Gramicidin/Framycetin Sulphate			Sulindac
	S62A.00						J13y100		G311200	J615H00		B015.00		Congestive heart failure	G58z.00	1				Metformin hydrochloride/Canagliflozin hemihydrate	Enalapril maleate/Hydrochlorothiazide					Dexamethasone/Hypromellose/Neomycin sulfate/Polymyxi			Tenoxicam
	S622.00								G311300	J615y00		B016.00		Congestive heart failure	G58..11	1				Metformin hydrochloride/Dapagliflozin	Eplerenone					Dexamethasone/Neomycin sulfate/Polymyxin B sulfate			Tiaprofenic Acid
	G60z.00								G311400	J615z00		B017.00		Congestive heart failure	G581.13	1				Metformin hydrochloride/Empagliflozin	Eprosartan mesilate					Econazole Nitrate/Hydrocortisone			Tolfenamic Acid
	G617.00								G311500	J615z11		B01y.00		Congestive heart failure	G581000	1				Metformin hydrochloride/Linagliptin	Esmolol Hydrochloride					Econazole Nitrate/Triamcinolone Acetonide			Tolmetin Sodium
	S62.00								G311z00	J615z12		B01z.00		Congestive heart failure	G580100	1				Metformin hydrochloride/Pioglitazone hydrochloride	Felodipine					Fludrocortisone Acetate
	G62z.00								G3...12	J615z13		B02..00		Congestive heart failure	G580.12	1				Metformin hydrochloride/Saxagliptin hydrochloride	Felodipine/Ramipril					Fusidic Acid/Betamethasone Valerate
	S62.11								G312.00	J616.00		B020.00		Congestive heart failure	G580.14	1				Metformin hydrochloride/Vildagliptin	Fosinopril sodium					Gentamicin Sulphate/Benzalkonium Chloride/Hydrocorti
	G602.00								G3...13	J616000		B021.00		Congestive heart failure	G58z.12	1				Metformin/Pioglitazone	Furosemide					Gentamicin Sulphate/Hydrocortisone Acetate
	G614.00								G31y.00	J616100		B022.00		Congestive heart failure	G580.13	1				Nateglinide	Furosemide/Amiloride Hydrochloride					Gramicidin/Nystatin/Neomycin sulfate/Triamcinolone a
	G61X000								G31y000	J616200		B02y.00		Congestive heart failure	G582.00	1				Pioglitazone hydrochloride	Glyceryl Trinitrate					Hydrocortisone
	G611.00								G31y100	J616z00		B02z.00		Congestive heart failure	G580000	1				Pork Insulin	Guanethidine Monosulphate					Hydrocortisone Acetate
	G60X.00								G31y200	J617.00		B03..00		Congestive heart failure	G580200	1				Pork Insulin/Insulin Zinc Suspension Mixed Bovine	Guanethidine monosulfate					Hydrocortisone Acetate/Framycetin Sulphate
	G620.00								G31y300	J617000		B030.00		Congestive heart failure	G580300	1				Repaglinide	Guanethidine monosulfate/Adrenaline					Hydrocortisone Acetate/Fusidic Acid
	G61X100								G31yz00	J61y.00		B031.00		Congestive heart failure	G580400	1				Rosiglitazone Maleate	Guanfacine hydrochloride					Hydrocortisone Acetate/Lidocaine
	G62.00								G32..00	J61y300		B03y.00		Congestive heart failure	G583.00	1				Rosiglitazone Maleate/Glimepiride	Hydralazine Hydrochloride					Hydrocortisone Acetate/Pramocaine Hydrochloride
	G603.00								G32..11	J61y800		B03z.00		Congestive heart failure	14A6.00	1				Rosiglitazone maleate/Metformin hydrochloride	Hydrochlorothiazide					Hydrocortisone Acetate/Sodium Fusidate
	S62.12								G32..12	J61yz00		B04..00		Congestive heart failure	33BA.00	1				Saxagliptin hydrochloride	Hydrochlorothiazide/Amiloride hydrochloride					Hydrocortisone Acetate/massupol 15
	G610.00								G33..00	J61z.00		B040.00		Congestive heart failure	585f.00	1				Saxagliptin hydrochloride/Dapagliflozin propanediol	Hydrochlorothiazide/Captopril					Hydrocortisone Sodium Phosphate
	G612.00								G330.00	J633000		B041.00		Congestive heart failure	585g.00	1				Saxagliptin hydrochloride/Metformin hydrochloride	Hydrochlorothiazide/Irbesartan					Hydrocortisone Sodium Succinate
	S630.12								G330000	J635300		B042.00		Congestive heart failure	8B29.00	1				Sitagliptin phosphate	Hydrochlorothiazide/Losartan potassium					Hydrocortisone Sodium Succinate/Chloramphenicol
	G61X.00								G330z00	J635400		B04y.00		Diabetes Mellitus	1434	1				Sitagliptin phosphate/Metformin hydrochloride	Hydrochlorothiazide/Olmesartan Medoxomil					Hydrocortisone acetate/Allantoin/Nicoboxil/Sulfur pr
	S628.00								G331.00	J635500		B04z.00		Diabetes Mellitus	14F4.00	1				Syringe For Injection	Hydrochlorothiazide/Olmesartan medoxomil/Amlodipine					Hydrocortisone acetate/Gentamicin sulfate
	G604.00								G331.11	J635600		B05..00		Diabetes Mellitus	2BBF.00	1				Tolazamide	Hydrochlorothiazide/Quinapril hydrochloride					Hydrocortisone acetate/Neomycin sulfate
	G605.00								G332.00	J63B.00		B050.00		Diabetes Mellitus	2G51000	1				Tolbutamide	Hydrochlorothiazide/Telmisartan					Hydrocortisone acetate/Zinc oxide/Peru Balsam/Benzyl
	S62z.00								G33z.00	J63X.00		B050.11		Diabetes Mellitus	2G5C.00	1				Vildagliptin/Metformin hydrochloride	Hydrochlorothiazide/Triamterene					Hydrocortisone butyrate
	S62.14								G33z000	J63y100		B051.00		Diabetes Mellitus	8CP2.00	1					Hydroflumethiazide					Hydrocortisone/Clioquinol
	S620.00								G33z100	Jyu7100		B051000		Diabetes Mellitus	8CR2.00	1					Indapamide					Hydrocortisone/Coal Tar Solution
	S624.00								G33z200	Jyu7700		B051100		Diabetes Mellitus	8CS0.00	1					Indapamide hemihydrate					Hydrocortisone/Crotamiton
	S627.00								G33z300	L176500		B052.00		Diabetes Mellitus	8H4e.00	1					Irbesartan					Hydrocortisone/Ichthammol
	G616.00								G33z400			B053.00		Diabetes Mellitus	8H7f.00	1					Irbesartan/Hydrochlorothiazide					Hydrocortisone/Miconazole nitrate
	G618.00								G33z500			B054.00		Diabetes Mellitus	C10..00	1					Isosorbide Dinitrate					Hydrocortisone/Neomycin sulfate/Polymyxin B sulfate
	Gyu6200								G33z600			B055.00		Diabetes Mellitus	C100.00	1					Isosorbide Mononitrate					Hydrocortisone/Nystatin/Chlorhexidine hydrochloride
	S629000								G33z700			B055000		Diabetes Mellitus	C100000	1					Isradipine					Hydrocortisone/Nystatin/Oxytetracycline calcium
	G615.00								G33zz00			B055100		Diabetes Mellitus	C100011	1					Labetalol hydrochloride					Hydrocortisone/Potassium hydroxyquinoline sulfate
	Gyu6100								G34..00			B055z00		Diabetes Mellitus	C100100	1					Levobunolol hydrochloride					Hydrocortisone/Tretinoin/Hydroquinone
	G606.00								G340.00			B056.00		Diabetes Mellitus	C100111	1					Lisinopril					Hydrocortisone/Urea/Lactic acid
	S625.00								G340000			B057.00		Diabetes Mellitus	C100112	1					Lisinopril/Hydrochlorothiazide					Hydroquinone/Tretinoin/Hydrocortisone
	S63z.00								G340100			B05y.00		Diabetes Mellitus	C100z00	1					Losartan Potassium/Hydrochlorothiazide					Lactic Acid/Urea/Hydrocortisone
	S629100								G340.11			B05z.00		Diabetes Mellitus	C101.00	1					Losartan potassium					Lidocaine Hydrochloride/Methylprednisolone Acetate
									G340.12			B05z000		Diabetes Mellitus	C101000	1					Meprobamate/Bendroflumethiazide					Lidocaine Hydrochloride/Phenylephrine Hydrochloride/
									G342.00			B06..00		Diabetes Mellitus	C101100	1					Methyclothiazide					Lidocaine hydrochloride/Hydrocortisone
									G343.00			B060.00		Diabetes Mellitus	C101y00	1					Methyldopa Anhydrous					Lidocaine/Hydrocortisone acetate
									G344.00			B060000		Diabetes Mellitus	C101z00	1					Methyldopa Anhydrous/Hydrochlorothiazide					Methyl Hydroxybenzoate/Propyl Hydroxybenzoate/Hydroc
									G34y.00			B060100		Diabetes Mellitus	C102.00	1					Methyldopate Hydrochloride					Methylprednisolone
									G34y000			B060200		Diabetes Mellitus	C102000	1					Metipranolol					Methylprednisolone Acetate
									G34y100			B060z00		Diabetes Mellitus	C102100	1					Metolazone					Methylprednisolone aceponate
									G34yz00			B061.00		Diabetes Mellitus	C102z00	1					Metoprolol					Methylprednisolone acetate/Lidocaine hydrochloride
									G34z.00			B062.00		Diabetes Mellitus	C103.00	1					Metoprolol Tartrate					Methylprednisolone sodium succinate
									G34z000			B062000		Diabetes Mellitus	C103000	1					Metoprolol Tartrate/Chlortalidone					Methylprednisolone/Neomycin
									G35..00			B062100		Diabetes Mellitus	C103100	1					Metoprolol Tartrate/Hydrochlorothiazide					Miconazole Nitrate/Hydrocortisone Acetate
									G350.00			B062200		Diabetes Mellitus	C103y00	1					Mibefradil					Miconazole nitrate/Hydrocortisone
									G351.00			B062300		Diabetes Mellitus	C103z00	1					Minoxidil					Neomycin Sulphate/Betamethasone Sodium Phosphate
									G353.00			B062z00		Diabetes Mellitus	C104.00	1					Moexipril hydrochloride					Neomycin Sulphate/Betamethasone Valerate
									G35X.00			B063.00		Diabetes Mellitus	C104.11	1					Nadolol					Neomycin Sulphate/Gramicidin/Triamcinolone Acetonide
									G36..00			B064.00		Diabetes Mellitus	C104000	1					Nadolol/Bendroflumethiazide					Neomycin Sulphate/Hydrocortisone
									G360.00			B064000		Diabetes Mellitus	C104100	1					Nebivolol hydrochloride					Neomycin Sulphate/Hydrocortisone Acetate
									G361.00			B064100		Diabetes Mellitus	C104y00	1					Nicardipine hydrochloride					Neomycin Sulphate/Nystatin/Gramicidin/Triamcinolone
									G362.00			B064z00		Diabetes Mellitus	C104z00	1					Nifedipine					Neomycin Sulphate/Nystatin/Hydrocortisone
									G363.00			B065.00		Diabetes Mellitus	C105.00	1					Nifedipine/Atenolol					Neomycin Sulphate/Prednisolone Sodium Phosphate
									G364.00			B066.00		Diabetes Mellitus	C105000	1					Nimodipine					Neomycin Sulphate/Tramazoline Hydrochloride/Dexameth
									G365.00			B067.00		Diabetes Mellitus	C105100	1					Nisoldipine					Neomycin sulfate/Betamethasone sodium phosphate
									G366.00			B06y.00		Diabetes Mellitus	C105y00	1					Olmesartan medoxomil					Neomycin sulfate/Betamethasone valerate
									G38..00			B06yz00		Diabetes Mellitus	C105z00	1					Olmesartan medoxomil/Amlodipine besilate					Neomycin/Triamcinolone Acetonide
									G380.00			B06z.00		Diabetes Mellitus	C106.00	1					Olmesartan medoxomil/Hydrochlorothiazide					Nystatin/Chlorhexidine acetate/Hydrocortisone
									G381.00			B07..00		Diabetes Mellitus	C106.12	1					Olmesartan medoxomil/Hydrochlorothiazide/Amlodipine					Nystatin/Triamcinolone Acetonide
									G384.00			B070.00		Diabetes Mellitus	C106.13	1					Penbutolol/Furosemide					Oxytetracycline Hydrochloride/Hydrocortisone
									G38z.00			B071.00		Diabetes Mellitus	C106000	1					Pentaerythrityl Tetranitrate					Oxytetracycline Hydrochloride/Nystatin/Hydrocortison
									G3y..00			B071000		Diabetes Mellitus	C106100	1					Perindopril Erbumine					Polymyxin B Sulphate/Neomycin Sulphate/Dexamethasone
									G3z..00			B071100		Diabetes Mellitus	C106y00	1					Perindopril Erbumine/Indapamide					Polymyxin B Sulphate/Neomycin Sulphate/Hydrocortison
												B071z00		Diabetes Mellitus	C106z00	1					Perindopril arginine					Polymyxin B Sulphate/Neomycin Sulphate/Nystatin/Hydr
												B072.00		Diabetes Mellitus	C107.00	1					Perindopril arginine/Indapamide					Polymyxin B sulfate/Neomycin sulfate/Hydrocortisone/
												B072000		Diabetes Mellitus	C107.11	1					Perindopril erbumine/Amlodipine besilate					Prednisolone
												B072z00		Diabetes Mellitus	C107.12	1					Perindopril tosilate					Prednisolone Acetate
												B073.00		Diabetes Mellitus	C107000	1					Perindopril tosilate/Indapamide					Prednisolone Sodium Phosphate
												B073200		Diabetes Mellitus	C107100	1					Pindolol					Prednisolone Steaglate
												B073z00		Diabetes Mellitus	C107200	1					Pindolol/Clopamide					Prednisolone hexanoate/Cinchocaine hydrochloride
												B074.00		Diabetes Mellitus	C107z00	1					Polythiazide					Prednisolone sodium metasulfobenzoate
												B07y.00		Diabetes Mellitus	C108.00	1					Potassium Chloride/Hydrochlorothiazide					Prednisolone sodium phosphate/Neomycin sulfate
												B07z.00		Diabetes Mellitus	C108.11	1					Potassium chloride/Bendroflumethiazide					Prednisone
												B08..00		Diabetes Mellitus	C108.12	1					Potassium chloride/Bumetanide					Salicylic acid/Betamethasone dipropionate
												B080.00		Diabetes Mellitus	C108.13	1					Potassium chloride/Furosemide					Tobramycin/Dexamethasone
												B081.00		Diabetes Mellitus	C108000	1					Prazosin Hydrochloride					Tramazoline Hydrochloride/Dexamethasone Isonicotinat
												B082.00		Diabetes Mellitus	C108011	1					Propranolol Hydrochloride					Tretinoin/Hydroquinone/Hydrocortisone
												B083.00		Diabetes Mellitus	C108012	1					Propranolol Hydrochloride/Bendroflumethiazide					Triamcinolone Acetonide
												B08y.00		Diabetes Mellitus	C108100	1					Propranolol Hydrochloride/Spironolactone					Triamcinolone Hexacetonide
												B08z.00		Diabetes Mellitus	C108112	1					Quinapril Hydrochloride					Triamcinolone acetonide/Chlortetracycline hydrochlor
												B0z..00		Diabetes Mellitus	C108200	1					Ramipril					Triamcinolone acetonide/Gramicidin/Neomycin sulfate/
												B0z0.00		Diabetes Mellitus	C108211	1					Ranolazine					Urea/Hydrocortisone
												B0z1.00		Diabetes Mellitus	C108212	1					Reserpine					Zinc Oxide/Bismuth Subgallate/Hydrocortisone Acetate
												B0z2.00		Diabetes Mellitus	C108300	1					Reserpine/Bendroflumethiazide					Zinc Oxide/Hydrocortisone Acetate/Peru Balsam/Benzyl
												B0zy.00		Diabetes Mellitus	C108400	1					Reserpine/Hydrochlorothiazide					Zinc Oxide/Hydrocortisone/Coal Tar Solution Strong
												B0zz.00		Diabetes Mellitus	C108411	1					Sacubitril/Valsartan
												B10..00		Diabetes Mellitus	C108412	1					Sotalol Hydrochloride
												B100.00		Diabetes Mellitus	C108500	1					Sotalol Hydrochloride/Hydrochlorothiazide
												B101.00		Diabetes Mellitus	C108511	1					Spironolactone
												B102.00		Diabetes Mellitus	C108512	1					Spironolactone/Chlorothiazide
												B103.00		Diabetes Mellitus	C108600	1					Spironolactone/Furosemide
												B104.00		Diabetes Mellitus	C108700	1					Spironolactone/Hydroflumethiazide
												B105.00		Diabetes Mellitus	C108711	1					Telmisartan
												B106.00		Diabetes Mellitus	C108712	1					Telmisartan/Hydrochlorothiazide
												B107.00		Diabetes Mellitus	C108800	1					Terazosin hydrochloride
												B10y.00		Diabetes Mellitus	C108811	1					Terazosine
												B10z.00		Diabetes Mellitus	C108812	1					Theobromine/phenobarbital/reserpine
												B10z.11		Diabetes Mellitus	C108900	1					Timolol Maleate/Amiloride Hydrochloride/Hydrochlorot
												B11..00		Diabetes Mellitus	C108911	1					Timolol Maleate/Bendroflumethiazide
												B110.00		Diabetes Mellitus	C108912	1					Timolol maleate/Hydrochlorothiazide/Amiloride hydroc
												B110000		Diabetes Mellitus	C108A00	1					Trandolapril
												B110100		Diabetes Mellitus	C108A11	1					Triamterene
												B110111		Diabetes Mellitus	C108B00	1					Triamterene/Benzthiazide
												B110z00		Diabetes Mellitus	C108B11	1					Triamterene/Chlortalidone
												B111.00		Diabetes Mellitus	C108C00	1					Triamterene/Furosemide
												B111000		Diabetes Mellitus	C108D00	1					Triamterene/Hydrochlorothiazide
												B11..11		Diabetes Mellitus	C108D11	1					Valsartan
												B111100		Diabetes Mellitus	C108E00	1					Valsartan/Amlodipine besilate
												B111z00		Diabetes Mellitus	C108E11	1					Valsartan/Hydrochlorothiazide
												B112.00		Diabetes Mellitus	C108E12	1					Verapamil Hydrochloride
												B113.00		Diabetes Mellitus	C108F00	1					Verapamil Hydrochloride/Trandolapril
												B114.00		Diabetes Mellitus	C108F11	1
												B115.00		Diabetes Mellitus	C108H00	1
												B116.00		Diabetes Mellitus	C108H11	1
												B117.00		Diabetes Mellitus	C108J11	1
												B118.00		Diabetes Mellitus	C108J12	1
												B119.00		Diabetes Mellitus	C108y00	1
												B11y.00		Diabetes Mellitus	C108z00	1
												B11y000		Diabetes Mellitus	C109.00	1
												B11y100		Diabetes Mellitus	C109.11	1
												B11yz00		Diabetes Mellitus	C109.12	1
												B11z.00		Diabetes Mellitus	C109.13	1
												B13..00		Diabetes Mellitus	C109000	1
												B130.00		Diabetes Mellitus	C109011	1
												B131.00		Diabetes Mellitus	C109012	1
												B132.00		Diabetes Mellitus	C109100	1
												B133.00		Diabetes Mellitus	C109111	1
												B134.00		Diabetes Mellitus	C109112	1
												B134.11		Diabetes Mellitus	C109200	1
												B135.00		Diabetes Mellitus	C109211	1
												B136.00		Diabetes Mellitus	C109212	1
												B137.00		Diabetes Mellitus	C109300	1
												B138.00		Diabetes Mellitus	C109400	1
												B139.00		Diabetes Mellitus	C109411	1
												B13y.00		Diabetes Mellitus	C109412	1
												B13z.00		Diabetes Mellitus	C109500	1
												B13z.11		Diabetes Mellitus	C109511	1
												B141.00		Diabetes Mellitus	C109512	1
												B150.00		Diabetes Mellitus	C109600	1
												B153.00		Diabetes Mellitus	C109611	1
												B160.00		Diabetes Mellitus	C109612	1
												B17..00		Diabetes Mellitus	C109700	1
												B170.00		Diabetes Mellitus	C109711	1
												B171.00		Diabetes Mellitus	C109712	1
												B172.00		Diabetes Mellitus	C109900	1
												B173.00		Diabetes Mellitus	C109A00	1
												B174.00		Diabetes Mellitus	C109A11	1
												B175.00		Diabetes Mellitus	C109B00	1
												B17y.00		Diabetes Mellitus	C109B11	1
												B17y000		Diabetes Mellitus	C109C00	1
												B17yz00		Diabetes Mellitus	C109C11	1
												B17z.00		Diabetes Mellitus	C109C12	1
												B21..00		Diabetes Mellitus	C109D00	1
												B210.00		Diabetes Mellitus	C109D11	1
												B211.00		Diabetes Mellitus	C109D12	1
												B212.00		Diabetes Mellitus	C109E00	1
												B213.00		Diabetes Mellitus	C109E11	1
												B213000		Diabetes Mellitus	C109E12	1
												B213100		Diabetes Mellitus	C109F11	1
												B213300		Diabetes Mellitus	C109F12	1
												B213z00		Diabetes Mellitus	C109G00	1
												B214.00		Diabetes Mellitus	C109G11	1
												B215.00		Diabetes Mellitus	C109G12	1
												B21y.00		Diabetes Mellitus	C109H11	1
												B21z.00		Diabetes Mellitus	C109H12	1
												B22..00		Diabetes Mellitus	C109J00	1
												B220.00		Diabetes Mellitus	C109J11	1
												B220100		Diabetes Mellitus	C109J12	1
												B220z00		Diabetes Mellitus	C109K00	1
												B221.00		Diabetes Mellitus	C10A.00	1
												B221000		Diabetes Mellitus	C10A000	1
												B221100		Diabetes Mellitus	C10A100	1
												B221z00		Diabetes Mellitus	C10A500	1
												B222.00		Diabetes Mellitus	C10B.00	1
												B222000		Diabetes Mellitus	C10B000	1
												B222100		Diabetes Mellitus	C10C.00	1
												B222.11		Diabetes Mellitus	C10C.11	1
												B222z00		Diabetes Mellitus	C10C.12	1
												B223.00		Diabetes Mellitus	C10D.00	1
												B223000		Diabetes Mellitus	C10D.11	1
												B223100		Diabetes Mellitus	C10E.00	1
												B223z00		Diabetes Mellitus	C10E.11	1
												B224.00		Diabetes Mellitus	C10E.12	1
												B224000		Diabetes Mellitus	C10E000	1
												B224100		Diabetes Mellitus	C10E012	1
												B224z00		Diabetes Mellitus	C10E100	1
												B225.00		Diabetes Mellitus	C10E111	1
												B226.00		Diabetes Mellitus	C10E112	1
												B22y.00		Diabetes Mellitus	C10E200	1
												B22z.00		Diabetes Mellitus	C10E212	1
												B22z.11		Diabetes Mellitus	C10E300	1
												B32..00		Diabetes Mellitus	C10E311	1
												B320.00		Diabetes Mellitus	C10E312	1
												B321.00		Diabetes Mellitus	C10E400	1
												B322.00		Diabetes Mellitus	C10E411	1
												B322000		Diabetes Mellitus	C10E412	1
												B322100		Diabetes Mellitus	C10E500	1
												B322z00		Diabetes Mellitus	C10E511	1
												B323.00		Diabetes Mellitus	C10E512	1
												B323000		Diabetes Mellitus	C10E600	1
												B323100		Diabetes Mellitus	C10E611	1
												B323200		Diabetes Mellitus	C10E700	1
												B323300		Diabetes Mellitus	C10E711	1
												B323400		Diabetes Mellitus	C10E712	1
												B323500		Diabetes Mellitus	C10E800	1
												B323z00		Diabetes Mellitus	C10E812	1
												B324.00		Diabetes Mellitus	C10E900	1
												B324000		Diabetes Mellitus	C10E911	1
												B324100		Diabetes Mellitus	C10E912	1
												B324z00		Diabetes Mellitus	C10EA00	1
												B325.00		Diabetes Mellitus	C10EA11	1
												B325000		Diabetes Mellitus	C10EA12	1
												B325100		Diabetes Mellitus	C10EB00	1
												B325200		Diabetes Mellitus	C10EC00	1
												B325300		Diabetes Mellitus	C10EC11	1
												B325500		Diabetes Mellitus	C10EC12	1
												B325600		Diabetes Mellitus	C10ED00	1
												B325700		Diabetes Mellitus	C10ED12	1
												B325800		Diabetes Mellitus	C10EE00	1
												B325z00		Diabetes Mellitus	C10EE12	1
												B326.00		Diabetes Mellitus	C10EF00	1
												B326000		Diabetes Mellitus	C10EF12	1
												B326100		Diabetes Mellitus	C10EG00	1
												B326200		Diabetes Mellitus	C10EH00	1
												B326300		Diabetes Mellitus	C10EJ00	1
												B326400		Diabetes Mellitus	C10EK00	1
												B326500		Diabetes Mellitus	C10EL00	1
												B326z00		Diabetes Mellitus	C10EL11	1
												B327.00		Diabetes Mellitus	C10EM00	1
												B327000		Diabetes Mellitus	C10EM11	1
												B327100		Diabetes Mellitus	C10EN00	1
												B327200		Diabetes Mellitus	C10EN11	1
												B327300		Diabetes Mellitus	C10EP00	1
												B327400		Diabetes Mellitus	C10EP11	1
												B327500		Diabetes Mellitus	C10EQ00	1
												B327600		Diabetes Mellitus	C10ER00	1
												B327700		Diabetes Mellitus	C10F.00	1
												B327800		Diabetes Mellitus	C10F.11	1
												B327900		Diabetes Mellitus	C10F000	1
												B327z00		Diabetes Mellitus	C10F011	1
												B32y.00		Diabetes Mellitus	C10F100	1
												B32y000		Diabetes Mellitus	C10F111	1
												B32z.00		Diabetes Mellitus	C10F200	1
												B34..00		Diabetes Mellitus	C10F211	1
												B340.00		Diabetes Mellitus	C10F300	1
												B340000		Diabetes Mellitus	C10F311	1
												B340100		Diabetes Mellitus	C10F400	1
												B340z00		Diabetes Mellitus	C10F411	1
												B341.00		Diabetes Mellitus	C10F500	1
												B34..11		Diabetes Mellitus	C10F600	1
												B342.00		Diabetes Mellitus	C10F611	1
												B343.00		Diabetes Mellitus	C10F700	1
												B344.00		Diabetes Mellitus	C10F711	1
												B345.00		Diabetes Mellitus	C10F900	1
												B346.00		Diabetes Mellitus	C10F911	1
												B347.00		Diabetes Mellitus	C10FA00	1
												B34y.00		Diabetes Mellitus	C10FA11	1
												B34y000		Diabetes Mellitus	C10FB00	1
												B34yz00		Diabetes Mellitus	C10FB11	1
												B34z.00		Diabetes Mellitus	C10FC00	1
												B35..00		Diabetes Mellitus	C10FC11	1
												B350.00		Diabetes Mellitus	C10FD00	1
												B350000		Diabetes Mellitus	C10FD11	1
												B350100		Diabetes Mellitus	C10FE00	1
												B35z.00		Diabetes Mellitus	C10FE11	1
												B35z000		Diabetes Mellitus	C10FF00	1
												B35zz00		Diabetes Mellitus	C10FG00	1
												B41..00		Diabetes Mellitus	C10FG11	1
												B410.00		Diabetes Mellitus	C10FH00	1
												B410000		Diabetes Mellitus	C10FJ00	1
												B410100		Diabetes Mellitus	C10FJ11	1
												B410z00		Diabetes Mellitus	C10FK00	1
												B411.00		Diabetes Mellitus	C10FL00	1
												B41..11		Diabetes Mellitus	C10FL11	1
												B412.00		Diabetes Mellitus	C10FM00	1
												B41y.00		Diabetes Mellitus	C10FM11	1
												B41y000		Diabetes Mellitus	C10FN00	1
												B41y100		Diabetes Mellitus	C10FP00	1
												B41yz00		Diabetes Mellitus	C10FQ00	1
												B41z.00		Diabetes Mellitus	C10FR00	1
												B43..00		Diabetes Mellitus	C10FS00	1
												B430.00		Diabetes Mellitus	C10G.00	1
												B430000		Diabetes Mellitus	C10G000	1
												B430100		Diabetes Mellitus	C10H.00	1
												B430200		Diabetes Mellitus	C10M.00	1
												B430211		Diabetes Mellitus	C10N.00	1
												B430300		Diabetes Mellitus	C10N000	1
												B430z00		Diabetes Mellitus	C10N100	1
												B431.00		Diabetes Mellitus	C10y.00	1
												B431000		Diabetes Mellitus	C10y100	1
												B431z00		Diabetes Mellitus	C10yy00	1
												B432.00		Diabetes Mellitus	C10yz00	1
												B43y.00		Diabetes Mellitus	C10z.00	1
												B43z.00		Diabetes Mellitus	C10z000	1
												B440.00		Diabetes Mellitus	C10z100	1
												B46..00		Diabetes Mellitus	C10zy00	1
												B47..00		Diabetes Mellitus	C10zz00	1
												B470.00		Diabetes Mellitus	C11y000	1
												B470200		Diabetes Mellitus	C135.00	1
												B470300		Diabetes Mellitus	C135.12	1
												B470z00		Diabetes Mellitus	C135000	1
												B471.00		Diabetes Mellitus	C314.11	1
												B471000		Diabetes Mellitus	C350011	1
												B471100		Diabetes Mellitus	Cyu2.00	1
												B471z00		Diabetes Mellitus	Cyu2000	1
												B47z.00		Diabetes Mellitus	Cyu2300	1
												B47z.11		Diabetes Mellitus	F171100	1
												B47z.12		Diabetes Mellitus	F372.00	1
												B49..00		Diabetes Mellitus	K01x100	1
												B490.00		Diabetes Mellitus	K081.00	1
												B491.00		Diabetes Mellitus	Kyu0300	1
												B492.00		Diabetes Mellitus	L180.00	1
												B493.00		Diabetes Mellitus	L180000	1
												B494.00		Diabetes Mellitus	L180100	1
												B495.00		Diabetes Mellitus	L180300	1
												B496.00		Diabetes Mellitus	L180400	1
												B497.00		Diabetes Mellitus	L180500	1
												B49y.00		Diabetes Mellitus	L180600	1
												B49y000		Diabetes Mellitus	L180800	1
												B49z.00		Diabetes Mellitus	L180811	1
												B4A..00		Diabetes Mellitus	L180900	1
												B4A0.00		Diabetes Mellitus	L180X00	1
												B4A0000		Diabetes Mellitus	L180z00	1
												B4A1.00		Diabetes Mellitus	Q441.00	1
												B4A1000		Stroke/TIA	G64..11	2
												B4A..11		Stroke/TIA	G64z.00	2
												B4A1100		Stroke/TIA	G64..00	2
												B4A1z00		Stroke/TIA	G64z.12	2
												B4A2.00		Stroke/TIA	G64..12	2
												B4A3.00		Stroke/TIA	G640.00	2
												B4A4.00		Stroke/TIA	G64..13	2
												B4Ay.00		Stroke/TIA	G641.00	2
												B4Ay000		Stroke/TIA	G64z200	2
												B4Az.00		Stroke/TIA	G64z300	2
												B51..00		Stroke/TIA	G64z000	2
												B510.00		Stroke/TIA	G640000	2
												B510000		Stroke/TIA	G64z400	2
												B510100		Stroke/TIA	G64z.11	2
												B510300		Stroke/TIA	G64z111	2
												B510400		Stroke/TIA	G641000	2
												B510500		Stroke/TIA	G641.11	2
												B510z00		Stroke/TIA	G64z100	2
												B511.00		Stroke/TIA	Gyu6400	2
												B51..11		Stroke/TIA	Gyu6300	2
												B512.00		Stroke/TIA	Gyu6G00	2
												B512000		Stroke/TIA	G65..00	2
												B512z00		Stroke/TIA	G65..12	2
												B513.00		Stroke/TIA	G65zz00	2
												B514.00		Stroke/TIA	G65z.00	2
												B515.00		Stroke/TIA	14AB.00	2
												B515000		Stroke/TIA	8HBJ.00	2
												B516.00		Stroke/TIA	9Om..00	2
												B517.00		Stroke/TIA	9Om0.00	2
												B517000		Stroke/TIA	9Om1.00	2
												B517100		Stroke/TIA	9Om2.00	2
												B517200		Stroke/TIA	9Om3.00	2
												B517300		Stroke/TIA	9Om4.00	2
												B517z00		Stroke/TIA	G65y.00	2
												B51y.00		Stroke/TIA	G82zz00	2
												B51y000		Stroke/TIA	G74z.00	2
												B51y200		Stroke/TIA	G742400	2
												B51yz00		Stroke/TIA	G641.00	2
												B51z.00		Stroke/TIA	G74..00	2
												B53..00		Stroke/TIA	G74y700	2
												B595.00		Stroke/TIA	G742z00	2
												B61..00		Stroke/TIA	G74..11	2
												B610.00		Stroke/TIA	14A8.00	2
												B610100		Stroke/TIA	G74..13	2
												B610300		Stroke/TIA	G74..12	2
												B611.00		Stroke/TIA	G742000	2
												B61..11		Stroke/TIA	14A8.11	2
												B611100		Stroke/TIA	G740.12	2
												B612.00		Stroke/TIA	G63y100	2
												B612400		Stroke/TIA	G740.00	2
												B613.00		Stroke/TIA	G742500	2
												B613000		Stroke/TIA	G74y500	2
												B613100		Stroke/TIA	G742100	2
												B613200		Stroke/TIA	G74y300	2
												B613300		Stroke/TIA	G641000	2
												B613500		Stroke/TIA	G742900	2
												B613600		Stroke/TIA	G742.00	2
												B613z00		Stroke/TIA	G824.00	2
												B614.00		Stroke/TIA	G74y.00	2
												B614000		Stroke/TIA	G74y000	2
												B614100		Stroke/TIA	SP32100	2
												B614200		Stroke/TIA	G741.00	2
												B614300		Stroke/TIA	G74yz00	2
												B614400		Stroke/TIA	G742300	2
												B614800		Stroke/TIA	G74y900	2
												B614z00		Stroke/TIA	G74y600	2
												B615.00		Stroke/TIA	K138000	2
												B615000		Stroke/TIA	G743.00	2
												B615100		Stroke/TIA	G742200	2
												B615200		Stroke/TIA	G74y100	2
												B615z00		Stroke/TIA	G74y200	2
												B616.00		Stroke/TIA	G74y800	2
												B616000		Stroke/TIA	F050000	2
												B616400		Stroke/TIA	G742600	2
												B616700		Stroke/TIA	G742700	2
												B616z00		Stroke/TIA	G742800	2
												B61C.00		Stroke/TIA	G742B00	2
												B61z.00		Stroke/TIA	G742A00	2
												B61z000		Stroke/TIA	7P24200	2
												B61z100		Stroke/TIA	8HBJ.00	2
												B61z200		Stroke/TIA	8HHM.00	2
												B61z400		Stroke/TIA	8HTQ.00	2
												B61z500		Stroke/TIA	9h21.00	2
												B61z700		Stroke/TIA	9N0p.00	2
												B61z800		Stroke/TIA	9Om..00	2
												B61zz00		Stroke/TIA	9Om0.00	2
												B62..00		Stroke/TIA	9Om1.00	2
												B620.00		Stroke/TIA	9Om2.00	2
												B620000		Stroke/TIA	9Om3.00	2
												B620100		Stroke/TIA	9Om4.00	2
												B620300		Stroke/TIA	662e.00	2
												B620500		Stroke/TIA	662M.00	2
												B620800		Stroke/TIA	13YA.00	2
												B620z00		Stroke/TIA	14A7.00	2
												B621.00		Stroke/TIA	14A7.12	2
												B621000		Stroke/TIA	14AK.00	2
												B621300		Stroke/TIA	G66..00	2
												B621400		Stroke/TIA	G66..11	2
												B621500		Stroke/TIA	G66..13	2
												B621800		Stroke/TIA	G667.00	2
												B621z00		Stroke/TIA	G668.00	2
												B622.00		Stroke/TIA	G66..12	2
												B622z00		Stroke/TIA	G664.00	2
												B623.00		Stroke/TIA	G663.00	2
												B623000		Stroke/TIA	L440.11	2
												B623100		Stroke/TIA	L440.12	2
												B623300		Stroke/TIA	14A7.00	2
												B623z00		Stroke/TIA	14A7.12	2
												B624.00		Stroke/TIA	14AK.00	2
												B624000		Stroke/TIA	14A7.11	2
												B624.11		Stroke/TIA	1477	2
												B624.12		Vacular Disease	G30..00	1
												B624300		Vacular Disease	G30z.00	1
												B624z00		Vacular Disease	G30..15	1
												B625.00		Vacular Disease	G307100	1
												B625000		Vacular Disease	G308.00	1
												B625.11		Vacular Disease	G32..00	1
												B625200		Vacular Disease	G30X000	1
												B625800		Vacular Disease	14A3.00	1
												B625z00		Vacular Disease	G301z00	1
												B626.00		Vacular Disease	G301.00	1
												B626000		Vacular Disease	14A4.00	1
												B626500		Vacular Disease	G32..12	1
												B626800		Vacular Disease	G302.00	1
												B626z00		Vacular Disease	G301100	1
												B627.00		Vacular Disease	G307000	1
												B627000		Vacular Disease	G73z100	1
												B627100		Vacular Disease	G304.00	1
												B627.11		Vacular Disease	G305.00	1
												B627200		Vacular Disease	323..00	1
												B627300		Vacular Disease	G32..11	1
												B627500		Vacular Disease	G303.00	1
												B627600		Vacular Disease	G30..17	1
												B627700		Vacular Disease	G30yz00	1
												B627800		Vacular Disease	G35..00	1
												B627900		Vacular Disease	G33z500	1
												B627911		Vacular Disease	G38..00	1
												B627A00		Vacular Disease	14AT.00	1
												B627B00		Vacular Disease	G360.00	1
												B627C00		Vacular Disease	G30y.00	1
												B627C11		Vacular Disease	G30..13	1
												B627D00		Vacular Disease	G30y200	1
												B627E00		Vacular Disease	G30X.00	1
												B627W00		Vacular Disease	G309.00	1
												B627X00		Vacular Disease	14AH.00	1
												B628.00		Vacular Disease	G310.00	1
												B62F000		Vacular Disease	3232	1
												B62F100		Vacular Disease	G351.00	1
												B62F200		Vacular Disease	G350.00	1
												B62x.00		Vacular Disease	G306.00	1
												B62x000		Vacular Disease	G30B.00	1
												B62x100		Vacular Disease	G384.00	1
												B62x200		Vacular Disease	G361.00	1
												B62x400		Vacular Disease	3233	1
												B62x500		Vacular Disease	G31y100	1
												B62x600		Vacular Disease	3234	1
												B62xX00		Vacular Disease	G381.00	1
												B62y.00		Vacular Disease	3236	1
												B62y000		Vacular Disease	3235	1
												B62y100		Vacular Disease	889A.00	1
												B62y200		Vacular Disease	G38z.00	1
												B62y300		Vacular Disease	G35X.00	1
												B62y400		Vacular Disease	323Z.00	1
												B62y500		Vacular Disease	G365.00	1
												B62y600		Vacular Disease	G353.00	1
												B62y700		Vacular Disease	G364.00	1
												B62y800		Vacular Disease	Gyu3400	1
												B62yz00		Vacular Disease	Gyu3600	1
												B62z.00		Vacular Disease	G70..00	1
												B62z100		Vacular Disease	G700.00	1
												B62z200		Vacular Disease	G300.00	1
												B62z300		Vacular Disease	G36..00	1
												B62z500		Vacular Disease	G362.00	1
												B62z800		Vacular Disease	G501.00	1
												B62zz00		Vacular Disease	14NB.00	1
												B62zz11		Vacular Disease	33C5.00	1
												B630.00		Vacular Disease	G73..00	1
												B630400		Vacular Disease	G73..11	1
												B640.00		Vacular Disease	G73y.00	1
												B641.00		Vacular Disease	G73y100	1
												B650.00		Vacular Disease	G73yz00	1
												B651.00		Vacular Disease	G73z.00	1
														Vacular Disease	G73zz00	1
														Vacular Disease	G742z00	1
														Vacular Disease	Gyu7400	1
														Vacular Disease	P766.00	1
														Vacular Disease	P766.11	1
														Vacular Disease	P76yz00	1
														Vacular Disease	P76z.00	1
