# Supplementary material for: Reproducibility of real-world evidence studies using clinical practice data to inform regulatory and coverage decisions
Source: Nat Commun. 2022 Aug 31;13:5126. doi: 10.1038/s41467-022-32310-3 (PMC9430007; doi:10.1038/s41467-022-32310-3)
Supplement: Supplementary file 7 — Supplementary Dataset 4 [file 41467_2022_32310_MOESM7_ESM.zip › Data S4 Study specific author contact files with details of implementation/REPEAT_145_final.xlsx]

## Sheet: Assumptions
Category	Assumptions
MEASURES	The algorithms used to define all the variables used in the replication of the study are given in the sheet named 'codes'
	In-house CPRD data version is (1.12 July 2018)
Inclusion/Exclusion	We assumed the sentence from manuscript meant "we excluded patients whose IHD diagnosis fell within the first 3 months of registration with their general practice" that patients needs to be enrolled at least 90 days prior to cohort entry date.
	We assumed enrollment criteria is measured using the variable 'current registration period'
	We assumed up to standard research data is assessed using variables UTS and last collection date
Covariates	We assumed comorbidities were defined based on codes from the website "https://clinicalcodes.rss.mhs.man.ac.uk/medcodes/article/2/"
	We assumed the comorbidities were assessed only on the IHD index date based on the following sentence from manuscript "The presence of each comorbidity was indicated by a diagnosis in the patient record (using the 2004 QOF business rules) and coded as present/not present at the date of IHD diagnosis."
COHORT CREATION
ANALYSIS

## Sheet: Protocol
1. Aim
To compare the risk of all-cause mortality among ischemic heart disease (IHD) patients with or without statin exposure
2. Data Source
CPRD (1987-2013)
3. Cohort Identification
4.1 Cohort Summary
The base study cohort consists of patients with an IHD diagnosis between 1/1/1996 – 12/17/2003.
4.2.1. Important steps for cohort formation:
4.2.1.1 Eligible period to identify index IHD diagnosis – 1/1/1996-12/17/2003.
4.2.1.2 Specify inclusion-exclusion criteria for cohort entry
Inclusion
Identify patients with one IHD diagnosis code
Cohort entry date of base cohort: Date of first IHD in this time frame (1/1/1996 – 12/17/2003)
NOTE I: Each patient was only allowed to enter the base cohort once.
NOTE II: Please flag patid, cohort entry date of 1st IHD is index date
Exclusion:
If patients were not belonged to a practice that provided up to standard (UTS) research data from Jan 1 1996 to Dec 17 2003, which means: UTS<= Jan 1 1996 AND Last Collection Date>= Dec 17 2003.
Exclude if less than 90 days enrollment prior to index date
Prior use of statins any time before the index date
Prior IHD diagnosis code any time before the index date.
If death date occurred on or before the index date.
Flowchart of the study cohort assembly
All patients with a first diagnosis of IHD [assessed between Jan 1st 1996 - 17th Dec 2003] Date of diagnosis is cohort entry date (CED)
Exclude patients with IHD diagnosis code [assessed from Nov 21st 1987 up to 1 days prior to CED]
Practice provided standard research data from Jan 1st 1996 to Dec 17th 2003
Exclude if less than 90 days enrollment prior to CED
Exclude patient with death on or before CED
Exclude patients transfer/end of coverage in the practice
Exclude patients with Statin use [assessed from Nov 21st 1987 up to 1 days prior to CED]
Final cohort
5. Exposure
Statin use and non-use time-varying exposure
For patients who had statin on or after IHD index date:
Calculate statin exposure time (in days): a. Start of statin exposure - date of first statin prescription on or after index IHD diagnosis b. End of statin exposure - Date of last statin prescription before December 17, 2003 plus 90 days (unless censored earlier). All time between the first and last prescription + 90 days is counted as exposed time. Gaps in between prescriptions are ignored.
The remaining observation time will be counted as statin unexposed time. This includes: a. Time between first IHD diagnosis and first statin prescription b. Time between statin stop date and date of censoring (please see Section 6.3 for censoring date)
For patients who did not have statin after IHD index date:
The follow-up time contributes to non-statin exposure time.
For example: The cox proportional hazard analysis, the data set will look like:
patid	start_day	stop_day	Statin_exposure	outcome
1	0	360	0	0
2	0	180	1	1
3	0	120	1	0
3	121	150	0	0
4	0	180	0	0
4	181	360	1	0
5	0	30	0	0
5	31	210	1	0
5	211	420	0	1
Patients 1 - 5 illustrate examples where:
Patid1: no statin exposure at all
Patid2: always exposed to statin
Patid3: statin -> no statin
Patid4: no statin -> statin
Patid5: no statin -> statin -> no statin
6. Covariates
The following covariates are assessed on the IHD date (index date)
· Calendar year of IHD diagnosis
· Generic practice on the index date
· Age band (years) on the index date
0–44
45–54
55–64
65–74
75–84
85–94
≥95
· Gender (female, male) on the index date
· Diabetes (yes/no),
· Hypertension (yes/no)
· Myocardial infarction (yes/no)
· Congestive cardiac failure
· Cancer
· Smoking, on the index date (most recent value)
Ever smoked (Clinical-Entity 004-Smoking-Status is ‘3 – Ex’ or ‘1 – Yes’)
Never smoked (Clinical-Entity 004-Smoking-Status is ‘2 – No’)
Not recorded
Missing, if not recorded within 4 years prior to IHD index date
· Body mass index (BMI), on the index date (most recent value)
<25
25-30
>30kg/m2
Missing, if not recorded within 4 years prior to IHD index date
7. Outcome variables and study follow-up:
The primary outcome of interest was all-cause death
Study follow-up: Follow-up begins at the index date (date of IHD)
Censoring events
17th December 2003
Transfer/end of coverage in the practice
8. Statistical Analyses/Requested Results
8.1 From the total analytical cohort, please provide the following statistics:
Number of general practices in the study
All patients with a first diagnosis of IHD during the study period
Number (%) of incident cases meeting the inclusion criteria
End of study status
Died
Alive
Left before end of study
Total person years of observation
Age band (years)
0-44
45-54
55-64
65-74
75-84
85-94
>=95
Gender
Female
Male
Comorbidities
No diabetes
Diabetes
No hypertension
Hypertension
No congestive cardiac failure
Congestive cardiac failure
8.2 Calculate incidence rates (mortality rates) and provide statistics in Table 2:
	Person-years	Number of deaths	Rate/1000 PYRS
All
Age band (years)
0-44
45-54
55-64
65-74
75-84
85-94
>=95
Women
Men
No diabetes
Diabetes
No hypertension
Hypertension
No congestive cardiac failure
Congestive cardiac failure
8.2 Cox proportional hazards analysis
Crude HR (95% CI) of risk of death for patients taking statins compared with patients not taking statins, treating statin as a time-varying covariate Account for the clustering of patients by practice and use the Huber-White robust estimate of SE. Please see the following SAS codes to account for time-varying statin exposure and clustering of patients by practice:
PROC PHREG DATA = cohort covs(aggregate); MODEL (start_day, stop_day) * outcome (0) = statin_exposure/ TIES =EFRON RL; Id general_practice; RUN;
Adjusted HR (95% CI) – run multivariate cox regression model adjusting for: calendar year, gender diabetes, hypertension, myocardial infarction, congestive cardiac failure, cancer, age (category), smoking, BMI. Apply the same SAS code example provided above.

## Sheet: Attrition Table
Patients with Ishchemic heart disease from January 1996 to 17 December 2003.
	Number of patients
All patients with a first diagnosis of IHD [assessed between Jan 1st 1996 - 17th Dec 2003] Date of diagnosis is cohort entry date (CED)	279019
Exclude patients with IHD diagnosis code [assessed from Nov 21st 1987 up to 1 days prior to CED]	276872
Practice provided standard research data from Jan 1st 1996 to Dec 17th 2003	88815
Exclude if less than 90 days enrollment prior to CED	69386
Exclude patient with death on or before CED	62678
Exclude patients transfer/end of coverage in the practice	62432
Exclude patients with Statin use [assessed from Nov 21st 1987 up to 1 days prior to CED]	53846
Final cohort	53846

## Sheet: Table 1
	ORIGINAL STUDY		REPLICATED STUDY
Covariates
Number of general practices in the study	224		201
All patients with a first diagnosis of IHD during the study period	54,217 (242)		279,019 (1388)
Number (%) of incident cases meeting the inclusion criteria	34,925 (64.4%)		53,846 (19.3%)
End of study status
Died	6,725 (19.3%)		2,586 (4.8%)
Alive	24,292 (69.6%)		36,400 (67.6%)
Left before end of study	3,908 (11.2%)		14,860 (27.6%)
Total person years of observation	125709		192037
	person years (%)		person years (%)
Age band (years)
0-44	4997 (4%)		6492 (3.4%)
45-54	16506 (13.1%)		21415 (11.2%)
55-64	30431 (24.2%)		44703 (23.3%)
65-74	38365 (30.5%)		62527 (32.6%)
75-84	28,082 (22.3%)		46017 (24.0%)
85-94	7,073 (5.6%)		10508 (5.5%)
>=95	225 (0.2%)		375 (0.2%)
Gender
Female	57,169 (45.5%)		83288 (43.4%)
Male	68,540 (55.5%)		108749 (56.6%)
Comorbidities
No diabetes	114,949 (91.4%)		190,894 (99.4%)
Diabetes	10,706 (8.6%)		1,143 (0.6%)
No hypertension	80,574 (64.1%)		186465 (97.1%)
Hypertension	45,136 (35.9%)		5,573 (2.9%)
No congestive cardiac failure	118,209 (94.0%)		190,253 (99.1%)
Congestive cardiac failure	7,501 (6.0%)		1,784 (0.9%)

## Sheet: Outcomes
ORIGINAL STUDY
Outcome - Death
Person-years	125709
Number of deaths	6725
Rate per 1000 Pys	53.5
Unadjusted HR	0.25 (0.25, 0.27)
Adjusted HR	0.45 (0.40, 0.50)
REPLICATED STUDY
Outcome - Death
Person-years	192037
Number of deaths	2586
Rate per 1000 Pys	13.5
Unadjusted HR	0.42 (0.40, 0.44)
Adjusted HR	0.62 (0.59, 0.66)

## Sheet: Codes
Inclusion criteria	Exposure	Covariates
IHD	Statins	Cancer	Congestive cardiac failure	Diabetes	Hypertension	Myocardial infaction
G3...00	Simvastatin	B0...00	G1yz100	2126300	2126100	323..00
G3...11	Atorvastatin calcium trihydrate	B00..00	G58..00	C10..00	G2...00	323Z.00
G3...12	Fluvastatin sodium	B000.00	G58..11	C100.00	G20..00	G30..00
G3...13	Pravastatin sodium	B000000	G580.00	C100000	G20..11	G300.00
G30..00	Rosuvastatin calcium	B000100	G580.11	C100011	G200.00	G301.00
G30..11	Cerivastatin sodium	B000z00	G580.12	C100100	G201.00	G301000
G30..12	Simvastatin/Ezetimibe	B001.00	G580.13	C100111	G202.00	G301100
G30..13	Simvastatin/Fenofibrate	B001000	G580.14	C100112	G203.00	G30..12
G30..14		B00..11	G580000	C100z00	G20z.00	G30..13
G30..15		B001100	G580100	C101.00	G20z.11	G30..15
G30..16		B001z00	G580200	C101000	G24..00	G30..16
G30..17		B002.00	G580300	C101100	G240.00	G30..17
G300.00		B002100	G580400	C101y00	G240000	G301z00
G301.00		B002200	G581.00	C101z00	G240z00	G302.00
G301000		B002300	G581.11	C102.00	G241.00	G303.00
G301100		B002z00	G581.12	C102000	G241000	G304.00
G301z00		B003.00	G581.13	C102100	G241z00	G305.00
G302.00		B003000	G581000	C102z00	G244.00	G306.00
G303.00		B003100	G582.00	C103.00	G24z.00	G307.00
G304.00		B003200	G583.00	C103000	G24z000	G307000
G305.00		B003300	G583.11	C103100	G24z100	G307100
G306.00		B003z00	G584.00	C103y00	G24zz00	G308.00
G307.00		B004.00	G58z.00	C103z00	G2y..00	G309.00
G307000		B004000	G58z.11	C104.00	G2z..00	G30B.00
G307100		B004200	G58z.12	C104.11		G30X.00
G308.00		B004300	G5yy900	C104000		G30X000
G309.00		B005.00	G5yyA00	C104100		G30y.00
G30A.00		B006.00		C104y00		G30y100
G30B.00		B007.00		C104z00		G30y200
G30X.00		B00z000		C105.00		G30yz00
G30X000		B00z100		C105000		G30z.00
G30y.00		B00zz00		C105100		G311000
G30y000		B01..00		C105y00		G311011
G30y100		B010.00		C105z00		G311500
G30y200		B010000		C106.00		G35..00
G30yz00		B010.11		C106.11		G350.00
G30z.00		B010z00		C106.12		G351.00
G31..00		B0...11		C106.13		G353.00
G310.00		B011.00		C106000		G35X.00
G310.11		B011z00		C106100		G360.00
G311.00		B012.00		C106y00		G362.00
G311.11		B013.00		C106z00		G363.00
G311.12		B013000		C107.00		G364.00
G311.13		B013100		C107.11		G365.00
G311.14		B013z00		C107.12		G38..00
G311000		B014.00		C107000		G380.00
G311011		B015.00		C107100		G381.00
G311100		B016.00		C107200		G384.00
G311200		B017.00		C107300		G38z.00
G311300		B01y.00		C107400		G574011
G311400		B01z.00		C107z00		G575.00
G311500		B02..00		C108.00		G575000
G311z00		B020.00		C108.11		G575100
G312.00		B021.00		C108.12		G575.11
G31y.00		B022.00		C108.13		G575.12
G31y000		B02y.00		C108000		G575z00
G31y100		B02z.00		C108011		Gyu3400
G31y200		B03..00		C108012		Gyu3600
G31y300		B030.00		C108100
G31yz00		B031.00		C108112
G32..00		B03y.00		C108200
G32..11		B03z.00		C108211
G32..12		B04..00		C108212
G33..00		B040.00		C108300
G330.00		B041.00		C108400
G330000		B042.00		C108411
G330z00		B04y.00		C108412
G331.00		B04z.00		C108500
G331.11		B05..00		C108511
G332.00		B050.00		C108512
G33z.00		B050.11		C108600
G33z000		B051.00		C108700
G33z100		B051000		C108711
G33z200		B051100		C108712
G33z300		B052.00		C108800
G33z400		B053.00		C108811
G33z500		B054.00		C108812
G33z600		B055.00		C108900
G33z700		B055000		C108911
G33zz00		B055100		C108912
G34..00		B055z00		C108A00
G340.00		B056.00		C108A11
G340.11		B057.00		C108B00
G340.12		B05y.00		C108B11
G340000		B05z.00		C108C00
G340100		B05z000		C108D00
G342.00		B06..00		C108D11
G343.00		B060.00		C108E00
G344.00		B060000		C108E11
G34y.00		B060100		C108E12
G34y000		B060200		C108F00
G34y100		B060z00		C108F11
G34yz00		B061.00		C108G00
G34z.00		B062.00		C108H00
G34z000		B062000		C108H11
G35..00		B062100		C108J00
G350.00		B062200		C108J11
G351.00		B062300		C108J12
G353.00		B062z00		C108y00
G35X.00		B063.00		C108z00
G36..00		B064.00		C109.00
G360.00		B064000		C109.11
G361.00		B064100		C109.12
G362.00		B064z00		C109.13
G363.00		B065.00		C109000
G364.00		B066.00		C109011
G365.00		B067.00		C109012
G366.00		B06y.00		C109100
G38..00		B06yz00		C109111
G380.00		B06z.00		C109112
G381.00		B07..00		C109200
G384.00		B070.00		C109211
G38z.00		B071.00		C109212
G3y..00		B071000		C109300
G3z..00		B071100		C109400
		B071z00		C109411
		B072.00		C109412
		B072000		C109500
		B072z00		C109511
		B073.00		C109512
		B073200		C109600
		B073z00		C109611
		B074.00		C109612
		B07y.00		C109700
		B07z.00		C109711
		B08..00		C109712
		B080.00		C109800
		B081.00		C109900
		B082.00		C109A00
		B083.00		C109A11
		B08y.00		C109B00
		B08z.00		C109B11
		B0z..00		C109C00
		B0z0.00		C109C11
		B0z1.00		C109C12
		B0z2.00		C109D00
		B0zy.00		C109D11
		B0zz.00		C109D12
		B1...00		C109E00
		B10..00		C109E11
		B100.00		C109E12
		B101.00		C109F00
		B102.00		C109F11
		B103.00		C109F12
		B104.00		C109G00
		B105.00		C109G11
		B106.00		C109G12
		B107.00		C109H00
		B10y.00		C109H11
		B10z.00		C109H12
		B10z.11		C109J00
		B11..00		C109J11
		B110.00
		B110000
		B110100
		B110111
		B110z00
		B1...11
		B111.00
		B111000
		B11..11
		B111100
		B111z00
		B112.00
		B113.00
		B114.00
		B115.00
		B116.00
		B117.00
		B118.00
		B119.00
		B11y.00
		B11y000
		B11y100
		B11yz00
		B11z.00
		B12..00
		B120.00
		B121.00
		B122.00
		B123.00
		B124.00
		B12y.00
		B12z.00
		B13..00
		B130.00
		B131.00
		B132.00
		B133.00
		B134.00
		B134.11
		B135.00
		B136.00
		B137.00
		B138.00
		B139.00
		B13y.00
		B13z.00
		B13z.11
		B14..00
		B140.00
		B141.00
		B141.11
		B141.12
		B142.00
		B142000
		B142.11
		B143.00
		B14y.00
		B14z.00
		B15..00
		B150.00
		B150000
		B150100
		B150200
		B150300
		B150z00
		B151.00
		B151000
		B151200
		B151400
		B151z00
		B152.00
		B153.00
		B15z.00
		B16..00
		B160.00
		B160.11
		B161.00
		B161000
		B161100
		B161200
		B161211
		B161z00
		B162.00
		B163.00
		B16y.00
		B16z.00
		B17..00
		B170.00
		B171.00
		B172.00
		B173.00
		B174.00
		B175.00
		B17y.00
		B17y000
		B17yz00
		B17z.00
		B18..00
		B180.00
		B180100
		B180200
		B180z00
		B181.00
		B182.00
		B18y.00
		B18y100
		B18y200
		B18y300
		B18y400
		B18y500
		B18y600
		B18y700
		B18yz00
		B18z.00
		B1z..00
		B1z0.00
		B1z0.11
		B1z1.00
		B1z1100
		B1z1z00
		B1z2.00
		B1zy.00
		B1zz.00
		B2...00
		B20..00
		B200.00
		B200000
		B200100
		B200200
		B200300
		B200z00
		B201.00
		B201100
		B201200
		B201300
		B201z00
		B202.00
		B203.00
		B204.00
		B205.00
		B206.00
		B20y.00
		B20z.00
		B21..00
		B210.00
		B2...11
		B211.00
		B212.00
		B213.00
		B213000
		B213100
		B213300
		B213z00
		B214.00
		B215.00
		B21y.00
		B21z.00
		B22..00
		B220.00
		B220100
		B220z00
		B221.00
		B221000
		B221100
		B221z00
		B222.00
		B222000
		B222100
		B222.11
		B222z00
		B223.00
		B223000
		B223100
		B223z00
		B224.00
		B224000
		B224100
		B224z00
		B225.00
		B226.00
		B22y.00
		B22z.00
		B22z.11
		B23..00
		B230.00
		B232.00
		B23y.00
		B23z.00
		B24..00
		B240.00
		B241.00
		B241000
		B241200
		B241300
		B241400
		B241z00
		B242.00
		B243.00
		B24X.00
		B24y.00
		B24z.00
		B25..00
		B26..00
		B2z..00
		B2z0.00
		B2zy.00
		B2zz.00
		B3...00
		B30..00
		B300.00
		B300000
		B300100
		B300200
		B300300
		B300400
		B300500
		B300600
		B300700
		B300800
		B300900
		B300A00
		B300B00
		B300C00
		B300z00
		B301.00
		B30..11
		B30..12
		B302.00
		B302000
		B302100
		B302200
		B302z00
		B303.00
		B303000
		B303100
		B303200
		B303300
		B303400
		B303500
		B303z00
		B304.00
		B304000
		B304200
		B304300
		B304400
		B304z00
		B305.00
		B305000
		B305100
		B305.12
		B305C00
		B305D00
		B305z00
		B306.00
		B306000
		B306100
		B306200
		B306300
		B306400
		B306500
		B306z00
		B307.00
		B307000
		B307100
		B307200
		B307z00
		B308100
		B308200
		B308300
		B308800
		B308B00
		B308D00
		B308z00
		B30W.00
		B30X.00
		B30z.00
		B30z000
		B31..00
		B310.00
		B310000
		B310100
		B310200
		B310300
		B310400
		B310z00
		B3...11
		B311.00
		B311000
		B311100
		B311200
		B311300
		B311400
		B311500
		B3...12
		B312.00
		B312000
		B312100
		B312200
		B312300
		B312400
		B312500
		B312z00
		B313.00
		B313000
		B313100
		B313200
		B313300
		B313z00
		B314.00
		B314000
		B314100
		B314z00
		B315.00
		B315000
		B315100
		B315200
		B315z00
		B316.00
		B31y.00
		B31z.00
		B31z000
		B32..00
		B320.00
		B321.00
		B322.00
		B322000
		B322100
		B322z00
		B323.00
		B323000
		B323100
		B323200
		B323300
		B323400
		B323500
		B323z00
		B324.00
		B324000
		B324100
		B324z00
		B325.00
		B325000
		B325100
		B325200
		B325300
		B325500
		B325600
		B325700
		B325800
		B325z00
		B326.00
		B326000
		B326100
		B326200
		B326300
		B326400
		B326500
		B326z00
		B327.00
		B327000
		B327100
		B327200
		B327300
		B327400
		B327500
		B327600
		B327700
		B327800
		B327900
		B327z00
		B32y.00
		B32y000
		B32z.00
		B34..00
		B340.00
		B340000
		B340100
		B340z00
		B341.00
		B34..11
		B342.00
		B343.00
		B344.00
		B345.00
		B346.00
		B347.00
		B34y.00
		B34y000
		B34yz00
		B34z.00
		B35..00
		B350.00
		B350000
		B350100
		B35z.00
		B35z000
		B35zz00
		B3y..00
		B3z..00
		B4...00
		B40..00
		B41..00
		B410.00
		B410000
		B410100
		B410z00
		B4...11
		B411.00
		B41..11
		B412.00
		B41y.00
		B41y000
		B41y100
		B41yz00
		B41z.00
		B42..00
		B420.00
		B43..00
		B430.00
		B430000
		B430100
		B430200
		B430211
		B430300
		B430z00
		B431.00
		B431000
		B431z00
		B432.00
		B43y.00
		B43z.00
		B44..00
		B440.00
		B440.11
		B441.00
		B442.00
		B443.00
		B44y.00
		B44z.00
		B45..00
		B450.00
		B450100
		B450z00
		B451.00
		B451000
		B451z00
		B452.00
		B453.00
		B454.00
		B454.11
		B45X.00
		B45y.00
		B45y000
		B45z.00
		B46..00
		B47..00
		B470.00
		B470200
		B470300
		B470z00
		B471.00
		B471000
		B471100
		B471z00
		B47z.00
		B47z.11
		B47z.12
		B48..00
		B480.00
		B481.00
		B482.00
		B483.00
		B484.00
		B485.00
		B486.00
		B487.00
		B48y.00
		B48y000
		B48y100
		B48y200
		B48yz00
		B48z.00
		B49..00
		B490.00
		B491.00
		B492.00
		B493.00
		B494.00
		B495.00
		B496.00
		B497.00
		B49y.00
		B49y000
		B49z.00
		B4A..00
		B4A0.00
		B4A0000
		B4A1.00
		B4A1000
		B4A..11
		B4A1100
		B4A1z00
		B4A2.00
		B4A3.00
		B4A4.00
		B4Ay.00
		B4Ay000
		B4Az.00
		B4y..00
		B4z..00
		B5...00
		B50..00
		B500.00
		B500000
		B500100
		B500z00
		B501.00
		B501000
		B501z00
		B502.00
		B503.00
		B504.00
		B505.00
		B506.00
		B507.00
		B507000
		B507100
		B508.00
		B50y.00
		B50z.00
		B51..00
		B510.00
		B510000
		B510100
		B510300
		B510400
		B510500
		B510z00
		B5...11
		B511.00
		B51..11
		B512.00
		B512000
		B512z00
		B513.00
		B514.00
		B515.00
		B515000
		B516.00
		B517.00
		B517000
		B517100
		B517200
		B517300
		B517z00
		B51y.00
		B51y000
		B51y200
		B51yz00
		B51z.00
		B52..00
		B520.00
		B520000
		B520100
		B520200
		B520z00
		B521.00
		B521z00
		B522.00
		B523.00
		B523z00
		B524.00
		B524000
		B524100
		B524200
		B524300
		B524400
		B524500
		B524600
		B525.00
		B52W.00
		B52X.00
		B52y.00
		B52z.00
		B53..00
		B54..00
		B540.00
		B540000
		B540100
		B540.11
		B540z00
		B541.00
		B542.00
		B542000
		B542100
		B542z00
		B543.00
		B544.00
		B545.00
		B545000
		B545100
		B545200
		B545z00
		B546.00
		B54X.00
		B54y.00
		B54z.00
		B55..00
		B550.00
		B550000
		B550100
		B550200
		B550300
		B550400
		B550500
		B550z00
		B551.00
		B551000
		B551100
		B551200
		B551z00
		B552.00
		B553.00
		B553000
		B553100
		B553z00
		B554.00
		B555.00
		B55y.00
		B55y000
		B55y100
		B55y200
		B55yz00
		B55z.00
		B56..00
		B560.00
		B560000
		B560100
		B560200
		B560300
		B560400
		B560500
		B560600
		B560700
		B560800
		B560900
		B560z00
		B561.00
		B561000
		B56..11
		B561200
		B561300
		B561400
		B561500
		B561600
		B561700
		B561800
		B561900
		B561z00
		B562.00
		B562000
		B562100
		B562200
		B562300
		B562400
		B562z00
		B563.00
		B563000
		B563100
		B563200
		B563300
		B563z00
		B564.00
		B564000
		B564100
		B564z00
		B565.00
		B565000
		B565200
		B565300
		B565z00
		B56y.00
		B56z.00
		B57..00
		B570.00
		B571.00
		B57..11
		B57..12
		B572.00
		B573.00
		B574.00
		B574000
		B574200
		B574z00
		B575.00
		B575000
		B575100
		B575z00
		B576.00
		B576000
		B576100
		B576200
		B576z00
		B577.00
		B577.11
		B57y.00
		B57z.00
		B58..00
		B580.00
		B581.00
		B581000
		B58..11
		B581100
		B581200
		B581z00
		B582.00
		B582000
		B582100
		B582200
		B582300
		B582400
		B582500
		B582600
		B582z00
		B583.00
		B583000
		B583100
		B583200
		B583z00
		B584.00
		B585.00
		B585000
		B586.00
		B587.00
		B58y.00
		B58y000
		B58y100
		B58y200
		B58y211
		B58y300
		B58y400
		B58y411
		B58y500
		B58y600
		B58y700
		B58y800
		B58y900
		B58yz00
		B58z.00
		B59..00
		B590.00
		B590.11
		B591.00
		B592.00
		B592X00
		B593.00
		B594.00
		B595.00
		B59z.00
		B59zX00
		B5y..00
		B5z..00
		B6...00
		B60..00
		B600.00
		B600000
		B600100
		B600300
		B600700
		B600z00
		B601.00
		B601000
		B601100
		B601200
		B601300
		B601500
		B601700
		B601z00
		B602.00
		B602100
		B602200
		B602300
		B602500
		B602z00
		B60y.00
		B60z.00
		B61..00
		B610.00
		B610100
		B610300
		B6...11
		B611.00
		B61..11
		B611100
		B612.00
		B612400
		B613.00
		B613000
		B613100
		B613200
		B613300
		B613500
		B613600
		B613z00
		B614.00
		B614000
		B614100
		B614200
		B614300
		B614400
		B614800
		B614z00
		B615.00
		B615000
		B615100
		B615200
		B615z00
		B616.00
		B616000
		B616400
		B616700
		B616z00
		B61C.00
		B61z.00
		B61z000
		B61z100
		B61z200
		B61z400
		B61z500
		B61z700
		B61z800
		B61zz00
		B62..00
		B620.00
		B620000
		B620100
		B620300
		B620500
		B620800
		B620z00
		B621.00
		B621000
		B621300
		B621400
		B621500
		B621800
		B621z00
		B622.00
		B622z00
		B623.00
		B623000
		B623100
		B623300
		B623z00
		B624.00
		B624000
		B624.11
		B624.12
		B624300
		B624z00
		B625.00
		B625000
		B625.11
		B625200
		B625800
		B625z00
		B626.00
		B626000
		B626500
		B626800
		B626z00
		B627.00
		B627000
		B627100
		B627.11
		B627200
		B627300
		B627500
		B627600
		B627700
		B627800
		B627900
		B627911
		B627A00
		B627B00
		B627C00
		B627C11
		B627D00
		B627E00
		B627W00
		B627X00
		B628.00
		B62F000
		B62F100
		B62F200
		B62x.00
		B62x000
		B62x100
		B62x200
		B62x400
		B62x500
		B62x600
		B62xX00
		B62y.00
		B62y000
		B62y100
		B62y200
		B62y300
		B62y400
		B62y500
		B62y600
		B62y700
		B62y800
		B62yz00
		B62z.00
		B62z100
		B62z200
		B62z300
		B62z500
		B62z800
		B62zz00
		B62zz11
		B63..00
		B630.00
		B630000
		B630100
		B630.11
		B630.12
		B630200
		B630300
		B630400
		B631.00
		B63y.00
		B63z.00
		B64..00
		B640.00
		B640000
		B641.00
		B641000
		B64..11
		B641.11
		B642.00
		B64y.00
		B64y100
		B64y200
		B64yz00
		B64z.00
		B65..00
		B650.00
		B651.00
		B651000
		B651.11
		B651200
		B651z00
		B652.00
		B653.00
		B653000
		B653100
		B65y100
		B65yz00
		B65z.00
		B66..00
		B660.00
		B661.00
		B66..12
		B662.00
		B66y.00
		B66yz00
		B66z.00
		B67..00
		B670.00
		B670.11
		B671.00
		B671.11
		B672.00
		B672.11
		B673.00
		B674.00
		B675.00
		B677.00
		B67y.00
		B67y000
		B67yz00
		B67z.00
		B68..00
		B680.00
		B681.00
		B682.00
		B68y.00
		B68z.00
		B69..00
		B690.00
		B691.00
		B692.00
		B6y..00
		B6y0.00
		B6y0.11
		B6y1.00
		B6z..00
		B6z0.00
		Byu..00
		Byu0.00
		Byu1.00
		Byu1100
		Byu1200
		Byu1300
		Byu2.00
		Byu2000
		Byu2100
		Byu2300
		Byu2400
		Byu2500
		Byu3.00
		Byu3100
		Byu3200
		Byu3300
		Byu4.00
		Byu4000
		Byu4100
		Byu5.00
		Byu5000
		Byu5011
		Byu5100
		Byu5300
		Byu5400
		Byu5700
		Byu5800
		Byu5900
		Byu5A00
		Byu5B00
		Byu6.00
		Byu7.00
		Byu7000
		Byu7100
		Byu7300
		Byu8.00
		Byu8000
		Byu8200
		Byu9.00
		Byu9000
		ByuA.00
		ByuA000
		ByuA100
		ByuA200
		ByuA300
		ByuB.00
		ByuB100
		ByuC.00
		ByuC000
		ByuC100
		ByuC200
		ByuC300
		ByuC400
		ByuC500
		ByuC600
		ByuC700
		ByuC800
		ByuD.00
		ByuD000
		ByuD100
		ByuD200
		ByuD300
		ByuD400
		ByuD500
		ByuD600
		ByuD700
		ByuD800
		ByuD900
		ByuDB00
		ByuDC00
		ByuDE00
		ByuDF00
		ByuDF11
		ByuE.00
		ByuE000
