# Supplementary material for: Reproducibility of real-world evidence studies using clinical practice data to inform regulatory and coverage decisions
Source: Nat Commun. 2022 Aug 31;13:5126. doi: 10.1038/s41467-022-32310-3 (PMC9430007; doi:10.1038/s41467-022-32310-3)
Supplement: Supplementary file 7 — Supplementary Dataset 4 [file 41467_2022_32310_MOESM7_ESM.zip › Data S4 Study specific author contact files with details of implementation/REPEAT_146_final.xlsx]

## Sheet: Assumptions
Category	Assumptions
MEASURES	The algorithms used to define the variables in the replication of the study are provided in the worksheet named 'codes'
Inclusion/Exclusion	We assumed "diagnosis of type 2 diabetes (based on one or more prescriptions of oral antidiabetic drug [OAD])" was assessed from start of all available data (Nov 21st 1987) up to 1 days prior to cohort entry date. We assumed OADs were defined by Sulfonylureas, Meglitinides, Biguanides, Thiazolidinediones, Acarbose, DPP4-is, and SGLT2-is.
	Based on the following sentences from manuscript: 1. The study was conducted retrospectively for a cohort of patients with type 2 diabetes who were treated with metformin monotherapy 2. Escalation (addition or switch) from metformin monotherapy to a non-injectable second-line regimen was required to occur within 180 days of ceasing the first-line regimen (inclusion) 3. Diagnosis of type 2 diabete…
	As the manuscript did not mention about restricting to up-to standard date, we did not implement this criteria in our replication
Exposure	As the manuscript does not mention about wash-out for the exposure/reference group, we did not implement any wash-out criteria
Covariates	We assumed codes to define ulcer and neuropathy and assumed codes are provided in the worksheet named 'codes'
	We assumed number of GP visits pre-index was defined by having any value for 'Medical code' variable from Clinical file or having value of '1-clinic' for 'Master consultation type' variables from Consultation file
	We assumed "concomitant" lipid lowering therapy meant patients who have lipid lowering drug on cohort entry date
	We assumed amputation and blindness were defined based on the paper: “Diabetes treatments and risk of amputation, blindness, severe kidney failure, hyperglycemia, and hypoglycemia: open cohort study in primary care: Hippisley-Cox et al”
	We assumed Smoking status was defined based on the variable "Entity code - 005" from the Clinical table.
COHORT CREATION
ANALYSIS
	We included all patients into our analysis (i.e., even if values are missing)

## Sheet: Attrition table
Patients age of ≥65 on metformin escalating to second-line T2DM treatment with a DPP-4 inhibitor (DPP-4i) or Sulfonylurea (SU) between Jan 2008 - Dec 2014 from the CPRD dataset
	Less Excluded Patients	Remaining Patients
All patients in our database		17756119
Patients with prescription for DPP-4i or SU [assessed between Jan 2008- Dec2014] Date of DPP-4i or SU is cohrot entry date (CED)	-17595528	160591
Excluded due to insufficient enrollment [assessed on CED]	-3929	156662
Excluded because patient qualified in >1 exposure category on CED	-12566	144096
Excluded based on Age	-56310	87786
Excluded patients without Metformin use [assessed between 180 days prior up to 1 day prior to CED]	-28530	59256
Excluded patients without any prior prescriptions of Oral antidiabetic drug (OAD) [assessed from beginning all available data (Nov 21st 1987) up to 1 days prior to CED]	0	59256
Excluded based on Occurrence of Type I Diabetes [assessed from beginning all available data (Nov 21st 1987) up to 1 days prior to CED]	-775	58481
Excluded based on nonoccurence of Glucose lowering drugs, not metformin [assessed between any time prior (Nov 21st 1987) up to 1 days prior to CED]	-40968	17513
Excluded based on occurrence of diagnosis of polycystic ovary syndrome [assessed between any time prior (Nov 21st 1987) up to 1 days prior to CED]	-1	17512
Excluded based on occurrence of Malignancies [assessed between any time prior (Nov 21st 1987) up to 1 days prior to CED]	-165	17347
Excluded based on Metformin prescription less than 180 days [assessed between any time prior (Nov 21st 1987) up to 1 days prior to CED]	-5847	11500
Excluded based on occurrence of Malignancies [assessed between CED and end of follow-up]	-569	10931
Final cohort		10931

## Sheet: Cohort as text
COHORT DEFINITION Cohort Entry Entry date: Between Jan 01, 2008 and Dec 31, 2014. If a patient has multiple possible qualifying cohort entry events, the patient enters the cohort on the first-occurring qualifying event after exclusions are applied. Enrollment Measure: Current Registration Period Referent Group: All users of sulfonylureas. For the purposes of identifying potential qualifying cohor…

## Sheet: Analysis as text
STATISTICAL ANALYSIS Baseline covariate assessment In the primary analysis, the baseline covariates were assessed by default in the period beginning 365 days prior to the cohort entry date, and ending one day prior to the cohort entry date. Follow-up for Outcomes The primary analysis used a variable-length follow-up design. Follow-up began one day after the cohort entry date and was carried out u…

## Sheet: Table 1
	ORIGINAL STUDY			REPLICATED STUDY
Variable	Metformin + DPP-4 inhibitor	Metformin + SU		Metformin + DPP-4 inhibitor	Metformin + SU
Number of patients	1463	4451		2361	8565
Demographics
Gender
Male; n (%)	820 (56.0)	2548 (57.2)		1351 (57.2)	4806 (56.1)
Smoking status
Never; n (%)	296 (20.2)	866 (19.5)		754 (31.9)	2875 (33.6)
Former; n (%)	211 (14.4)	581 (13.1)		830 (35.2)	2997 (35.0)
Current; n (%)	956 (65.3)	3004 (67.5)		777 (32.9)	2666 (31.1)
Clinical, Mean (SD)
Age, years	71.85 (5.81)	72.71 (5.98)		72.08 (6.08)	73.24 (6.36)
HbA1c, %	8.28 (1.17)	8.46 (1.37)		7.85 (1.05)	8.01 (1.27)
Duration of diabetes measure, yrs	6.14 (4.08)	5.91 (4.02)		3.40 (2.46)	3.26 (2.41)
Body weight Value (kg)	90.65 (17.84)	86.16 (16.65)		89.87 (18.44)	84.85 (17.06)
BMI measured value	32.36 (5.66)	30.62 (5.26)		47.15 (684.61)	30.32 (5.72)
SBP (mmHg)	135.66 (13.28)	136.05 (14.35)		136.47 (12.69)	137.34 (13.58)
DBP (mmHg)	75.45 (8.42)	75.35 (8.63)		75.94 (7.64)	75.71 (8.24)
Total cholesterol (mmol/L)	4.13 (0.95)	4.14 (0.91)		4.17 (0.89)	4.19 (0.92)
HDL (mmol/L)	1.21 (0.32)	1.21 (0.34)		1.23 (0.33)	1.23 (0.47)
LDL (mmol/L)	2.01 (0.75)	2.05 (0.74)		2.07 (0.75)	2.10 (0.78)
Urine Microalbumin (mg/L)	25.83 (33.83)	24.00 (33.44)		31.72 (69.76)	44.91 (166.74)
eGFR (mL/min/m2)	66.21 (15.68)	66.12 (15.69)		74.52 (147.47)	68.85 (101.00)
White blood cell count Value (cell*10^9/L)	7.80 (1.90)	7.78 (2.11)		7.76 (2.09)	7.76 (2.18)
Heart rate (pulse) (bpm)	76.36 (12.88)	76.82 (13.99)		76.04 (13.64)	76.64 (14.00)
Serum creatinine (mg/dL)	0.96 (0.25)	0.98 (0.26)		0.98 (0.29)	1.04 (0.34)
Event History; n (%)
MACE	168 (11.5)	561 (12.6)		345 (14.6)	1448 (16.9)
CHF	76 (5.2)	204 (4.6)		141 (6.0)	559 (6.5)
IHD	124 (8.5)	440 (9.9)		561 (23.8)	2189 (25.6)
MI	120 (8.2)	416 (9.3)		212 (9.0)	887 (10.4)
Stroke	48 (3.3)	145 (3.3)		146 (6.2)	660 (7.7)
Amputation	10 (0.7)	40 (0.9)		12 (0.5)	56 (0.7)
Blindness	4 (0.3)	17 (0.4)		42 (1.8)	166 (1.9)
Renal Failure	6 (0.4)	29 (0.7)		23 (1.0)	165 (1.9)
Ulcer	1 (0.1)	5 (0.1)		92 (3.9)	342 (4.0)
Diabetic nephropathy	0 (0)	5 (0.1)		3 (0.1)	35 (0.4)
Diabetic neuropathy	4 (0.3)	19 (0.4)		2209 (93.6)	7724 (90.2)
Diabetic retinopathy	173 (11.8)	578 (13.0)		522 (22.1)	1905 (22.2)
Atrial Fibrillation	58 (4.0)	148 (3.3)		254 (10.8)	1012 (11.8)
Peripheral Vascular Disease (PVD)	78 (5.3)	212 (4.8)		137 (5.8)	537 (6.3)
History of Dementia	13 (0.9)	64 (1.4)		39 (1.7)	174 (2.0)
Treatment-related
Metformin monotherapy exposure, mean (SD)	4.05 (2.84)	3.93 (2.71)		3.40 (2.46)	3.26 (2.41)
GP Visits pre-index, mean (SD)	18.42 (11.32)	19.03 (11.73)		175.57 (98.99)	165.01 (98.25)
Lipid lowering therapy; n (%)	1250 (85.4)	3685 (82.8)		1837 (77.8)	6401 (74.7)
Antihypertensive drugs; n (%)	1223 (83.6)	3589 (80.6)		2022 (85.6)	7312 (85.4)
Patient time post index date, years	2.02 (1.52)	2.54 (1.84)		2.24 (1.57)	3.08 (1.92)

## Sheet: Outcomes
ORIGINAL STUDY
Outcome - MACE	Metformin + DPP-4 inhibitor	Metformin + SU
Number of events	27	170
IR/1000 PY	7.93	12.89
Adjusted HR	0.61 (0.39-0.98)
REPLICATED STUDY
Outcome - Any fracture	Metformin + DPP-4 inhibitor	Metformin + SU
Number of events	56	350
IR/1000 PY	10.5932	13.27
Adjusted HR	0.83 (0.61-1.13)

## Sheet: Codes
Insulin
This event measure was defined as occurring when any of the following criteria were met:
	The occurrence of Therapy with the following attributes:
	Generic is any of: { “INSULIN ASPART”, “INSULIN ASPART/INSULIN ASPART PROTAMINE”, “INSULIN DEGLUDEC”, “INSULIN DETEMIR”, “INSULIN GLARGINE”, “INSULIN GLULISINE”, “INSULIN HUMAN”, “INSULIN ISOPHANE BOVINE”, “INSULIN ISOPHANE HUMAN”, “INSULIN ISOPHANE HUMAN/INSULIN SOLUBLE HUMAN”, “INSULIN ISOPHANE PORCINE”, “INSULIN ISOPHANE PORCINE/INSULIN SOLUBLE PORCINE”, “INSULIN LISPRO”, “INSULIN LISPRO/INSUL…
	INSULIN ASPART
	INSULIN ASPART/INSULIN ASPART PROTAMINE
	INSULIN DEGLUDEC
	INSULIN DETEMIR
	INSULIN GLARGINE
	INSULIN GLULISINE
	INSULIN HUMAN
	INSULIN ISOPHANE BOVINE
	INSULIN ISOPHANE HUMAN
	INSULIN ISOPHANE HUMAN/INSULIN SOLUBLE HUMAN
	INSULIN ISOPHANE PORCINE
	INSULIN ISOPHANE PORCINE/INSULIN SOLUBLE PORCINE
	INSULIN LISPRO
	INSULIN LISPRO/INSULIN LISPRO PROTAMINE
	INSULIN PROTAMINE ZINC BOVINE
	INSULIN SOLUBLE BOVINE
	INSULIN SOLUBLE HUMAN
	INSULIN SOLUBLE HUMAN/INSULIN ISOPHANE HUMAN
	INSULIN SOLUBLE PORCINE
	INSULIN SOLUBLE PORCINE/INSULIN ISOPHANE PORCINE
	INSULIN ZINC SUSPENSION CRYSTALLINE HUMAN
	INSULIN ZINC SUSPENSION CRYSTALLINE HUMAN/INSULIN ZINC SUSPENSION MIXED HUMAN
	INSULIN ZINC SUSPENSION MIXED BOVINE
	INSULIN ZINC SUSPENSION MIXED HUMAN
	INSULIN/INSULIN SOLUBLE PORCINE
	PORK INSULIN
	PORK INSULIN/INSULIN ZINC SUSPENSION MIXED BOVINE
Current smoker
This event measure was defined as occurring when any of the following criteria were met:
	The occurrence of Clinical with the following attributes:
	Entity 004 - Smoking - Status is any of:
	1 - Yes
Former smoker
This event measure was defined as occurring when any of the following criteria were met:
	The occurrence of Clinical with the following attributes:
	Entity 004 - Smoking - Status is any of:
	3 - Ex
Never smoker
This event measure was defined as occurring when any of the following criteria were met:
	The occurrence of Clinical with the following attributes:
	Entity 004 - Smoking - Status is any of:
	2 - No
Unknown smoking status
This event measure was defined as occurring when any of the following criteria were met:
	The occurrence of Clinical with the following attributes:
	Entity 004 - Smoking - Status is any of:
	0 - Data Not Entered
	The occurrence of Clinical with the following attributes:
	Entity 004 - Smoking - Status is not any of:
	1 - Yes
	2 - No
	3 - Ex
Use of metformin
This event measure was defined as occurring when any of the following criteria were met:
	The occurrence of Therapy with the following attributes:
	Generic is any of: { “EMPAGLIFLOZIN/METFORMIN HYDROCHLORIDE”, “METFORMIN HYDROCHLORIDE”, “METFORMIN HYDROCHLORIDE/ALOGLIPTIN BENZOATE”, “METFORMIN HYDROCHLORIDE/CANAGLIFLOZIN HEMIHYDRATE”, “METFORMIN HYDROCHLORIDE/DAPAGLIFLOZIN”, “METFORMIN HYDROCHLORIDE/EMPAGLIFLOZIN”, “METFORMIN HYDROCHLORIDE/LINAGLIPTIN”, “METFORMIN HYDROCHLORIDE/ROSIGLITAZONE MALEATE”, “METFORMIN HYDROCHLORIDE/SAXAGLIPTIN HYD…
	EMPAGLIFLOZIN/METFORMIN HYDROCHLORIDE
	METFORMIN HYDROCHLORIDE
	METFORMIN HYDROCHLORIDE/ALOGLIPTIN BENZOATE
	METFORMIN HYDROCHLORIDE/CANAGLIFLOZIN HEMIHYDRATE
	METFORMIN HYDROCHLORIDE/DAPAGLIFLOZIN
	METFORMIN HYDROCHLORIDE/EMPAGLIFLOZIN
	METFORMIN HYDROCHLORIDE/LINAGLIPTIN
	METFORMIN HYDROCHLORIDE/ROSIGLITAZONE MALEATE
	METFORMIN HYDROCHLORIDE/SAXAGLIPTIN HYDROCHLORIDE
	METFORMIN HYDROCHLORIDE/VILDAGLIPTIN
	METFORMIN/PIOGLITAZONE
	PIOGLITAZONE HYDROCHLORIDE/METFORMIN HYDROCHLORIDE
	ROSIGLITAZONE MALEATE/METFORMIN HYDROCHLORIDE
	SAXAGLIPTIN HYDROCHLORIDE/METFORMIN HYDROCHLORIDE
	SITAGLIPTIN PHOSPHATE/METFORMIN HYDROCHLORIDE
	VILDAGLIPTIN/METFORMIN HYDROCHLORIDE
DBP Value
This measure combines the values from the following attributes:
	Entity 001 - Blood pressure - Diastolic of Clinical in Blood pressure Diastolic OOE
If multiple events exist on a single day, the value is measured as mean value.
Use of SGLT-2 inhibitors
This event measure was defined as occurring when any of the following criteria were met:
	The occurrence of Therapy with the following attributes:
	Generic is any of: { “CANAGLIFLOZIN HEMIHYDRATE”, “DAPAGLIFLOZIN”, “EMPAGLIFLOZIN”, “EMPAGLIFLOZIN/METFORMIN HYDROCHLORIDE”, “METFORMIN HYDROCHLORIDE/CANAGLIFLOZIN HEMIHYDRATE”, “METFORMIN HYDROCHLORIDE/DAPAGLIFLOZIN”, “METFORMIN HYDROCHLORIDE/EMPAGLIFLOZIN”, “SAXAGLIPTIN HYDROCHLORIDE/DAPAGLIFLOZIN PROPANEDIOL MONOHYDRATE” }
	CANAGLIFLOZIN HEMIHYDRATE
	DAPAGLIFLOZIN
	EMPAGLIFLOZIN
	EMPAGLIFLOZIN/METFORMIN HYDROCHLORIDE
	METFORMIN HYDROCHLORIDE/CANAGLIFLOZIN HEMIHYDRATE
	METFORMIN HYDROCHLORIDE/DAPAGLIFLOZIN
	METFORMIN HYDROCHLORIDE/EMPAGLIFLOZIN
	SAXAGLIPTIN HYDROCHLORIDE/DAPAGLIFLOZIN PROPANEDIOL MONOHYDRATE
Amputation
This event measure was defined as occurring when any of the following criteria were met:
	The occurrence of Clinical with the following attributes:
	READ Code is any of: { “X104”, “X108”, “X109”, “X111”, “X112”, “X118”, “X119”, “14N4.00”, “14N4.11”, “14N4000”, “14N4100”, “14N4Z00”, “2G42.00”, “2G43.00”, “2G44.00”, “2G45.00”, “2G46.00”, “2G47.00”, “2G4A.00”, “2G4B.00”, “7L06.00”, “7L06000”, “7L06011”, “7L06012”, “7L06014”, “7L06015”, “7L06100”, “7L06111”, “7L06112”, “7L06200”, “7L06211”, “7L06212”, “7L06300”, “7L06311”, “7L06312”, “7L06313”, “…
	X104
	X108
	X109
	X111
	X112
	X118
	X119
	14N4.00 - H/O: limb amputation
	14N4.11 - Amputee - limb
	14N4000 - H/O: upper limb amputation
	14N4100 - H/O: lower limb amputation
	14N4Z00 - H/O: limb amputation NOS
	2G42.00 - O/E - Amputated right leg
	2G43.00 - O/E - Amputated left leg
	2G44.00 - O/E - Amputated right above knee
	2G45.00 - O/E - Amputated left above knee
	2G46.00 - O/E - Amputated right below knee
	2G47.00 - O/E - Amputated left below knee
	2G4A.00 - O/E - amputated left midfoot
	2G4B.00 - O/E - amputated right midfoot
	7L06.00 - Amputation of leg
	7L06000 - Hindquarter amputation
	7L06011 - Ferre hindquarter amputation
	7L06012 - Gordon - Taylor hindquarter amputation
	7L06014 - King hindquarter amputation
	7L06015 - Sorrondo hindquarter amputation
	7L06100 - Disarticulation of hip
	7L06111 - Boyd disarticulation of hip
	7L06112 - Fitzmaurice - Kelly disarticulation of hip
	7L06200 - Amputation above knee
	7L06211 - Kirk amputation of leg through thigh
	7L06212 - Amputation of leg through thigh
	7L06300 - Amputation through knee
	7L06311 - Batch disarticulation of knee
	7L06312 - Callander disarticulation of knee
	7L06313 - Disarticulation of knee
	7L06314 - Gritti-Stokes disarticulation of knee
	7L06315 - Kirk disarticulation of knee
	7L06317 - McFaddin disarticulation of knee
	7L06318 - Slocum disarticulation of knee
	7L06400 - Amputation below knee
	7L06411 - Boyd amputation of leg below knee
	7L06412 - Burgess amputation of leg below knee
	7L06413 - Guyon amputation of leg below knee
	7L06y00 - Other specified amputation of leg
	7L06z00 - Amputation of leg NOS
	7L07.00 - Amputation of foot
	7L07000 - Amputation through ankle
	7L07012 - Syme amputation of foot through ankle
	7L07100 - Disarticulation of tarsal bones
	7L07111 - Boyd amputation of hindfoot
	7L07200 - Disarticulation tarsometatarsal joint
	7L07211 - Lisfranc tarsometatarsal amputation
	7L07212 - Tarsometatarsal amputation
	7L07213 - Disarticulation of metatarsal bones
	7L07300 - Amputation through metatarsal bones
	7L07311 - Chopart midtarsal amputation
	7L07312 - Ray transmetatarsal amputation
	7L07y00 - Other specified amputation of foot
	7L07z00 - Amputation of foot NOS
	7L07z11 - Hey amputation of foot
	7L08.00 - Amputation of toe
	7L08.11 - Disarticulation of toe
	7L08000 - Amputation hallux
	7L08011 - Amputation great toe
	7L08100 - Amputation of phalanx of toe
	7L08200 - Proximal hemiphalangectomy of toe
	7L08300 - Amputation lesser toe
	7L08400 - Terminalisation of hallux
	7L08500 - Terminalisation of lesser toe
	7L08y00 - Other specified amputation of toe
	7L08z00 - Amputation of toe NOS
	7L08z11 - Disarticulation of toe NOS
Antihypertensive drugs
This event measure was defined as occurring when any of the following criteria were met:
	The occurrence of Therapy with the following attributes:
	Product Code is any of: { “1006”, “10066”, “10088”, “10135”, “10136”, “10153”, “10191”, “1021”, “10214”, “10246”, “10267”, “10316”, “10323”, “10392”, “10429”, “10595”, “1060”, “10627”, “10716”, “10777”, “10781”, “10882”, “10892”, “10902”, “11133”, “11156”, “11197”, “1121”, “11223”, “1124”, “1125”, “11251”, “11252”, “11265”, “11268”, “1130”, “11338”, “11348”, “11351”, “11384”, “11394”, “1143”, “11…
	1006 - Propranolol hydrochloride
	10066 - Torasemide
	10088 - Doxazosin mesilate
	10135 - Nifedipine
	10136 - Nifedipine
	10153 - Felodipine
	10191 - Atenolol
	1021 - Enalapril maleate/Hydrochlorothiazide
	10214 - Spironolactone
	10246 - Nifedipine
	10267 - Diltiazem hydrochloride
	10316 - Irbesartan/Hydrochlorothiazide
	10323 - Losartan potassium/Hydrochlorothiazide
	10392 - Furosemide
	10429 - Metoprolol tartrate
	10595 - Nimodipine
	1060 - Amiloride hydrochloride
	10627 - Metoprolol tartrate/Hydrochlorothiazide
	10716 - Nadolol
	10777 - Oxprenolol Hydrochloride
	10781 - Potassium chloride/Furosemide
	10882 - Lisinopril
	10892 - Bisoprolol fumarate
	10902 - Captopril/Hydrochlorothiazide
	11133 - Captopril/Hydrochlorothiazide
	11156 - Spironolactone
	11197 - Enalapril Maleate
	1121 - Captopril
	11223 - Diltiazem hydrochloride
	1124 - Atenolol/Chlortalidone
	1125 - Potassium Chloride/Cyclopenthiazide
	11251 - Valsartan
	11252 - Valsartan
	11265 - Triamterene/Furosemide
	11268 - Torasemide
	1130 - Diltiazem hydrochloride
	11338 - Nadolol/Bendroflumethiazide
	11348 - Irbesartan
	11351 - Hydrochlorothiazide/Captopril
	11384 - Spironolactone/Hydroflumethiazide
	11394 - Indoramin hydrochloride
	1143 - Captopril
	1144 - Captopril
	11448 - Irbesartan/Hydrochlorothiazide
	11469 - Irbesartan/Hydrochlorothiazide
	11487 - Torasemide
	11512 - Nifedipine
	11519 - Spironolactone
	11526 - Irbesartan/Hydrochlorothiazide
	11547 - Nimodipine
	11561 - Hydrochlorothiazide/Captopril
	11567 - Felodipine/Ramipril
	11641 - Captopril/Hydrochlorothiazide
	1170 - Cyclopenthiazide
	11769 - Nifedipine
	11770 - Diltiazem hydrochloride
	11793 - Metoprolol tartrate
	11864 - Valsartan/Hydrochlorothiazide
	119 - Doxazosin mesilate
	11922 - Diltiazem hydrochloride
	11937 - Ramipril
	11943 - Nicardipine hydrochloride
	11965 - Felodipine/Ramipril
	11966 - Lacidipine
	11973 - Diltiazem hydrochloride
	11983 - Perindopril erbumine
	11987 - Lisinopril
	12037 - Timolol maleate
	12054 - Propranolol hydrochloride/Bendroflumethiazide
	1209 - Bendroflumethiazide
	1211 - Bendroflumethiazide/Potassium chloride
	12110 - Hydroflumethiazide
	1213 - Bendroflumethiazide/Potassium chloride
	12141 - Betaxolol hydrochloride
	12226 - Bumetanide
	12294 - Bumetanide
	12296 - Acebutolol hydrochloride
	12313 - Lisinopril
	12354 - Etacrynic Acid
	12360 - Polythiazide
	12367 - Piretanide
	12411 - Cilazapril monohydrate
	12412 - Cilazapril monohydrate
	12440 - Hydrochlorothiazide
	12456 - Sotalol Hydrochloride/Hydrochlorothiazide
	1251 - Hydrochlorothiazide/Amiloride hydrochloride
	12517 - Timolol Maleate/Bendroflumethiazide
	12518
	12519 - Betaxolol hydrochloride
	12546 - Chlortalidone/Triamterene
	12547 - Chlortalidone/Triamterene
	12574 - Cilazapril monohydrate
	12606 - Nifedipine
	12613 - Nifedipine
	1262 - Nifedipine
	12639 - Diltiazem hydrochloride
	12651 - Timolol maleate/Bendroflumethiazide
	12705 - Diltiazem hydrochloride
	12815 - Imidapril hydrochloride
	12836 - Eprosartan mesilate
	12858 - Imidapril hydrochloride
	12874 - Telmisartan
	12875 - Nicardipine hydrochloride
	1288 - Atenolol/Chlortalidone
	1289 - Diltiazem hydrochloride
	1290 - Bisoprolol fumarate
	1292 - Prazosin hydrochloride
	12926 - Polythiazide
	1293 - Irbesartan
	1294 - Doxazosin mesilate
	12946 - Spironolactone
	1295 - Labetalol hydrochloride
	1297 - Spironolactone/Hydroflumethiazide
	1299 - Enalapril maleate
	1300 - Nifedipine
	1301 - Amiloride hydrochloride/Furosemide
	13026 - Cilazapril monohydrate
	13027 - Diltiazem hydrochloride
	13033 - Diltiazem hydrochloride
	13075 - Diltiazem hydrochloride
	13123 - Eprosartan mesilate
	13127 - Diltiazem hydrochloride
	13139 - Nifedipine
	13240 - Diltiazem hydrochloride
	13243 - Lercanidipine hydrochloride
	13246 - Chlorothiazide
	13264 - Spironolactone
	13302 - Diltiazem hydrochloride
	1333 - Oxprenolol hydrochloride
	1334 - Oxprenolol hydrochloride
	13352 - Amiloride hydrochloride
	13363 - Hydrochlorothiazide
	13394 - Atenolol
	13410 - Diltiazem hydrochloride
	13415 - Nadolol
	13435 - Amiloride hydrochloride/Furosemide
	13499 - Metoprolol tartrate
	13525 - Hydroflumethiazide
	13526 - Atenolol/Chlortalidone
	13589 - Fosinopril sodium
	13610 - Prazosin hydrochloride
	13672 - Nifedipine
	1369 - Furosemide/Amiloride Hydrochloride
	13699 - Nifedipine
	13755 - Enalapril Maleate
	13821 - Telmisartan
	13871 - Oxprenolol hydrochloride/Cyclopenthiazide
	13926 - Diltiazem hydrochloride
	14030 - Bisoprolol fumarate
	14057 - Clopamide/Pindolol
	14058 - Bisoprolol fumarate
	14117 - Carvedilol
	14126 - Acebutolol hydrochloride/Hydrochlorothiazide
	14146 - Carvedilol
	14228 - Indapamide/Perindopril erbumine
	14283 - Valsartan/Hydrochlorothiazide
	14300 - Lercanidipine hydrochloride
	14305 - Felodipine
	14387 - Lisinopril
	14438 - Nadolol/Bendroflumethiazide
	14477 - Quinapril hydrochloride
	14478 - Quinapril hydrochloride
	1448 - Propranolol hydrochloride
	1449 - Nifedipine
	1455 - Prazosin hydrochloride
	14587 - Bumetanide/Amiloride hydrochloride
	14673 - Pindolol
	147 - Ramipril
	14738 - Losartan Potassium/Hydrochlorothiazide
	14761 - Furosemide
	14808 - Propranolol hydrochloride
	14837 - Furosemide
	14861 - Nifedipine
	14870 - Telmisartan/Hydrochlorothiazide
	14943 - Valsartan
	14960 - Perindopril erbumine
	14965 - Losartan potassium
	14983 - Olmesartan medoxomil
	15031 - Hydrochlorothiazide/Quinapril hydrochloride
	15042 - Sotalol Hydrochloride/Hydrochlorothiazide
	15052 - Spironolactone
	15085 - Enalapril Maleate
	15096 - Quinapril hydrochloride
	15108 - Hydrochlorothiazide/Quinapril hydrochloride
	15117 - Nifedipine/Atenolol
	15121 - Moexipril hydrochloride
	15127 - Triamterene/Hydrochlorothiazide
	15135 - Captopril/Hydrochlorothiazide
	15176 - Atenolol
	1520 - Hydrochlorothiazide/Captopril
	15221 - Diltiazem Hydrochloride
	15288 - Diltiazem hydrochloride
	1529 - Mibefradil
	1538 - Diltiazem Hydrochloride
	15457 - Mefruside
	15488 - Metoprolol Tartrate/Chlortalidone
	15605 - Cilazapril
	15619 - Propranolol hydrochloride
	15652 - Mibefradil
	15715 - Nifedipine
	15730 - Atenolol
	15811 - Spironolactone/Hydroflumethiazide
	15874 - Furosemide/Amiloride Hydrochloride
	15958 - Captopril
	1597 - Labetalol hydrochloride
	16038 - Diltiazem hydrochloride
	16060 - Hydrochlorothiazide/Valsartan
	16073 - Nifedipine
	16161 - Telmisartan/Hydrochlorothiazide
	16162 - Amlodipine
	16196 - Cilazapril monohydrate
	16197 - Cilazapril monohydrate
	16198 - Indoramin Hydrochloride
	16201 - Terazosin hydrochloride
	16206 - Furosemide
	16212 - Cilazapril monohydrate
	16285 - Eprosartan mesilate
	16371 - Eprosartan mesilate
	16498 - Chlortalidone/Triamterene
	16632 - Hydrochlorothiazide
	16645 - Labetalol hydrochloride
	16701 - Lisinopril
	16708 - Enalapril Maleate
	16710 - Trandolapril
	16776 - Celiprolol hydrochloride
	16786 - Chlortalidone/Atenolol
	1684 - Atenolol/Nifedipine
	16850 - Diltiazem hydrochloride
	1686 - Diltiazem hydrochloride
	16924 - Imidapril hydrochloride
	17006 - Felodipine/Ramipril
	17120 - Moexipril hydrochloride
	17143 - Mefruside
	17149 - Bisoprolol fumarate/Hydrochlorothiazide
	1721 - Hydrochlorothiazide/Triamterene
	17252 - Hydrochlorothiazide
	17322 - Atenolol
	17325 - Nifedipine
	17338 - Nifedipine
	17342 - Nifedipine
	17406 - Diltiazem hydrochloride
	17425 - Diltiazem hydrochloride
	17448 - Nifedipine
	17462 - Bisoprolol fumarate/Hydrochlorothiazide
	17474 - Felodipine/Ramipril
	17492 - Diltiazem hydrochloride
	17545 - Telmisartan
	17557 - Felodipine
	17561 - Bendroflumethiazide/Potassium chloride
	17566 - Felodipine
	17586 - Diltiazem hydrochloride
	17615 - Bisoprolol fumarate
	17624 - Captopril
	17633 - Captopril
	17640 - Amlodipine
	17655 - Lisinopril/Hydrochlorothiazide
	17666 - Diltiazem hydrochloride
	17686 - Telmisartan
	17689 - Telmisartan/Hydrochlorothiazide
	17720 - Chlorothiazide
	1776 - Bumetanide/Potassium chloride
	17783 - Propranolol Hydrochloride/Spironolactone
	1780 - Losartan potassium
	1788 - Chlortalidone/Atenolol
	17950 - Spironolactone
	17960 - Potassium chloride/Furosemide
	18038 - Nisoldipine
	1807 - Captopril
	18096 - Torasemide
	18185 - Bisoprolol fumarate
	18200 - Olmesartan medoxomil/Hydrochlorothiazide
	18202 - Telmisartan/Hydrochlorothiazide
	18219 - Imidapril hydrochloride
	18223 - Verapamil Hydrochloride/Trandolapril
	18263 - Hydrochlorothiazide/Captopril
	18267 - Methyclothiazide
	18269 - Captopril
	18287 - Metoprolol tartrate/Hydrochlorothiazide
	18325 - Captopril
	18332 - Amiloride hydrochloride/Furosemide
	1836 - Diltiazem hydrochloride
	18361 - Amiloride hydrochloride/Hydrochlorothiazide
	18379 - Diltiazem hydrochloride
	18403 - Diltiazem Hydrochloride
	18404 - Diltiazem hydrochloride
	18414 - Carvedilol
	18497 - Furosemide/Amiloride Hydrochloride
	1854 - Nifedipine
	18606 - Diltiazem Hydrochloride/Hydrochlorothiazide
	18650 - Etacrynic Acid
	18726 - Hydrochlorothiazide/Triamterene
	18733 - Amiloride Hydrochloride/Hydrochlorothiazide
	18743 - Atenolol/Bendroflumethiazide
	18830 - Diltiazem hydrochloride
	18834 - Diltiazem hydrochloride
	18852 - Diltiazem hydrochloride
	18874 - Diltiazem hydrochloride
	18903 - Hydrochlorothiazide/Olmesartan medoxomil
	18910 - Olmesartan medoxomil
	18950 - Atenolol
	18973 - Bendroflumethiazide
	18975 - Diltiazem hydrochloride
	19013 - Lidoflazine
	1904 - Enalapril maleate
	19055 - Chlortalidone/Atenolol
	19056 - Furosemide
	19129 - Nisoldipine
	19142 - Timolol Maleate/Bendroflumethiazide
	19170 - Nifedipine
	19172 - Atenolol
	19178 - Bisoprolol fumarate
	19182 - Atenolol
	19191 - Atenolol
	19192 - Furosemide
	19193 - Doxazosin mesilate
	19194 - Furosemide
	19195 - Spironolactone
	19198 - Lisinopril
	19200 - Bisoprolol fumarate
	19202 - Carvedilol
	19204 - Lisinopril
	19208 - Enalapril maleate
	19216 - Doxazosin mesilate
	19223 - Lisinopril
	193 - Amiloride hydrochloride/Furosemide
	19352 - Metolazone
	19426 - Diltiazem hydrochloride
	19437 - Carvedilol
	19440 - Diltiazem hydrochloride
	196 - Enalapril maleate
	19690 - Verapamil hydrochloride/Trandolapril
	19823 - Prazosin hydrochloride
	19853 - Bisoprolol fumarate
	19858 - Bisoprolol fumarate
	19890 - Amiloride Hydrochloride/Hydrochlorothiazide
	1995 - Diltiazem Hydrochloride
	2 - Bendroflumethiazide
	2001 - Spironolactone/Hydroflumethiazide
	20012 - Pindolol
	2002 - Amiloride Hydrochloride/Hydrochlorothiazide
	20057 - Methyclothiazide
	20066 - Amiloride hydrochloride/Hydrochlorothiazide
	20082 - Metoprolol tartrate
	20093 - Metoprolol tartrate/Hydrochlorothiazide
	20117 - Olmesartan medoxomil
	20188 - Enalapril Maleate
	20257 - Nifedipine
	20311 - Nifedipine
	20369 - Doxazosin mesilate
	20426 - Bendroflumethiazide/Potassium chloride
	20431 - Bendroflumethiazide/Potassium chloride
	20459 - Felodipine
	2046 - Cyclopenthiazide
	20468 - Propranolol hydrochloride
	20502 - Atenolol
	20538 - Furosemide
	20579 - Verapamil hydrochloride/Trandolapril
	20591 - Nifedipine
	20642 - Diltiazem hydrochloride
	20728 - Atenolol
	20849 - Captopril
	20878 - Nifedipine
	20890 - Diltiazem hydrochloride
	20975 - Lisinopril
	21025 - Timolol Maleate/Bendroflumethiazide
	21053 - Cilazapril monohydrate
	211 - Amiloride hydrochloride/Furosemide
	21133 - Atenolol
	21145 - Diltiazem hydrochloride
	21162 - Felodipine/Ramipril
	2117 - Indoramin hydrochloride
	21182 - Timolol Maleate/Amiloride Hydrochloride/Hydrochlorothiazide
	21216 - Nifedipine
	21231 - Lisinopril/Hydrochlorothiazide
	21245 - Nifedipine
	21423 - Losartan potassium/Hydrochlorothiazide
	21763 - Diltiazem hydrochloride
	21773 - Diltiazem hydrochloride
	21778 - Diltiazem hydrochloride
	2179 - Triamterene
	21795 - Diltiazem hydrochloride
	21803 - Bendroflumethiazide
	21849 - Furosemide
	21867 - Bendroflumethiazide
	21872 - Nifedipine
	21873 - Atenolol/Chlortalidone
	21885 - Oxprenolol Hydrochloride
	21886 - Nifedipine
	219 - Diltiazem hydrochloride
	21905 - Bisoprolol fumarate
	21911 - Spironolactone
	21918 - Diltiazem hydrochloride
	21938 - Amiloride hydrochloride/Furosemide
	21943 - Captopril
	21966 - Bisoprolol fumarate
	22019 - Nifedipine
	22142 - Nifedipine
	22208 - Propranolol hydrochloride
	22217 - Nifedipine
	22241 - Mibefradil
	22439 - Enalapril maleate
	2255 - Amiloride hydrochloride/Cyclopenthiazide
	22619 - Diltiazem hydrochloride
	22658 - Torasemide
	22696 - Nifedipine
	22708 - Enalapril Maleate
	22793 - Labetalol hydrochloride
	2280 - Nifedipine
	22912 - Propranolol Hydrochloride/Bendroflumethiazide
	22923 - Amiloride Hydrochloride/Hydrochlorothiazide
	23131 - Propranolol Hydrochloride/Bendroflumethiazide
	23134 - Nadolol/Bendroflumethiazide
	23233 - Diltiazem hydrochloride
	23252 - Enalapril maleate
	23326 - Propranolol hydrochloride
	23427 - Bendroflumethiazide
	2343 - Nifedipine
	2345
	23456 - Valsartan/Hydrochlorothiazide
	23459 - Prazosin hydrochloride
	2346 - Terazosin hydrochloride
	2347 - Terazosin hydrochloride
	23478 - Captopril
	2348 - Terazosin hydrochloride
	23505 - Diltiazem Hydrochloride/Hydrochlorothiazide
	23587 - Propranolol hydrochloride
	2361 - Oxprenolol hydrochloride
	23642 - Cilazapril
	23733 - Diltiazem hydrochloride
	23736 - Nifedipine
	23805 - Nisoldipine
	23823 - Nisoldipine
	2389 - Spironolactone
	24 - Atenolol
	24008 - Amiloride hydrochloride/Hydrochlorothiazide
	24041 - Enalapril Maleate
	24083 - Bisoprolol fumarate
	24094 - Oxprenolol hydrochloride
	24189 - Bendroflumethiazide
	24190 - Bendroflumethiazide
	24191 - Atenolol
	24195 - Atenolol
	24228 - Nifedipine
	24268 - Valsartan/Hydrochlorothiazide
	24280 - Atenolol/Chlortalidone
	2432 - Atenolol
	24359 - Valsartan
	24365 - Felodipine
	24366 - Felodipine
	24482 - Captopril
	24484 - Valsartan/Hydrochlorothiazide
	2453 - Diltiazem Hydrochloride
	24632 - Losartan Potassium/Hydrochlorothiazide
	24832 - Penbutolol/Furosemide
	24893 - Amiloride hydrochloride
	2493 - Bumetanide/Amiloride hydrochloride
	2495 - Bumetanide/Amiloride Hydrochloride
	2499 - Nadolol
	25047 - Prazosin hydrochloride
	25132 - Nifedipine
	2521 - Nifedipine
	2528 - Diltiazem hydrochloride
	25334 - Furosemide
	25359 - Propranolol hydrochloride
	25363 - Timolol maleate/Bendroflumethiazide
	25367 - Propranolol hydrochloride
	25382 - Valsartan/Hydrochlorothiazide
	25462 - Pindolol/Clopamide
	25487 - Doxazosin mesilate
	25494 - Spironolactone
	25500 - Amiloride hydrochloride/Hydrochlorothiazide
	25505 - Spironolactone/Hydroflumethiazide
	25551 - Doxazosin mesilate
	25572 - Felodipine
	25644 - Oxprenolol hydrochloride
	25646 - Nifedipine
	25717 - Furosemide
	25730 - Timolol Maleate/Amiloride Hydrochloride/Hydrochlorothiazide
	25777 - Diltiazem hydrochloride
	2587 - Atenolol
	2590 - Atenolol
	25919 - Nifedipine
	2592 - Diltiazem hydrochloride
	25965 - Amiloride hydrochloride/Furosemide
	25998 - Captopril
	26 - Atenolol
	2605 - Nifedipine
	2612 - Indapamide hemihydrate
	26211 - Atenolol
	26217 - Amiloride hydrochloride
	26219 - Amiloride hydrochloride/Hydrochlorothiazide
	26220 - Amiloride hydrochloride/Hydrochlorothiazide
	26228 - Propranolol hydrochloride
	26229 - Propranolol hydrochloride
	26237 - Prazosin hydrochloride
	26238 - Prazosin hydrochloride
	26248 - Atenolol/Chlortalidone
	26255 - Propranolol hydrochloride
	26256 - Indapamide hemihydrate
	26265 - Nifedipine
	26267 - Diltiazem Hydrochloride
	26269 - Diltiazem Hydrochloride
	26270 - Diltiazem hydrochloride
	26275 - Indapamide hemihydrate
	2629 - Carvedilol
	26292 - Furosemide
	26309 - Diltiazem hydrochloride
	26337 - Felodipine
	26460 - Diltiazem hydrochloride
	26463 - Diltiazem hydrochloride
	26529 - Penbutolol/Furosemide
	2663 - Diltiazem Hydrochloride
	26693 - Prazosin Hydrochloride
	26741 - Atenolol/Chlortalidone
	26759 - Diltiazem hydrochloride
	26774 - Nifedipine
	2686 - Diltiazem hydrochloride
	269 - Nifedipine
	26995 - Captopril
	27135 - Diltiazem hydrochloride
	27136 - Diltiazem hydrochloride
	27256 - Bendroflumethiazide
	27357 - Oxprenolol hydrochloride
	27401 - Diltiazem hydrochloride
	27447 - Furosemide
	2746 - Nifedipine
	27520 - Hydrochlorothiazide/Olmesartan medoxomil
	27685 - Diltiazem hydrochloride
	27689 - Bendroflumethiazide
	27690 - Furosemide
	27696 - Furosemide
	277 - Lisinopril
	27719 - Metoprolol
	2772 - Amiloride hydrochloride/Furosemide
	2775 - Labetalol hydrochloride
	2780 - Oxprenolol hydrochloride
	27871 - Enalapril Maleate
	2788 - Bumetanide
	27926 - Furosemide
	27946 - Nadolol/Bendroflumethiazide
	27957 - Indapamide hemihydrate
	2811 - Diltiazem Hydrochloride
	28127 - Enalapril maleate
	28128 - Propranolol hydrochloride
	28129 - Amiloride hydrochloride/Furosemide
	28157 - Triamterene/Chlortalidone
	2816 - Indoramin hydrochloride
	28177 - Atenolol/Amiloride Hydrochloride/Hydrochlorothiazide
	2833 - Potassium Chloride/Cyclopenthiazide
	28438 - Felodipine/Ramipril
	28486 - Captopril
	28586 - Ramipril
	28688 - Nifedipine
	28700 - Carteolol Hydrochloride
	28721 - Felodipine
	28724 - Moexipril hydrochloride
	28725 - Moexipril hydrochloride
	28788 - Propranolol hydrochloride
	28820 - Captopril
	2888 - Diltiazem hydrochloride
	28902 - Trandolapril
	28949 - Diltiazem Hydrochloride
	28996 - Propranolol hydrochloride
	29 - Amlodipine
	29044 - Felodipine
	29130 - Trandolapril
	29145 - Felodipine
	29180 - Oxprenolol hydrochloride
	29230 - Oxprenolol hydrochloride
	2926 - Nicardipine hydrochloride
	29368 - Atenolol
	29398 - Atenolol
	29427 - Metoprolol Tartrate/Hydrochlorothiazide
	29529 - Spironolactone/Hydroflumethiazide
	29530 - Enalapril Maleate
	2961 - Triamterene/Furosemide
	29610 - Timolol maleate
	29627 - Ramipril
	29634 - Olmesartan medoxomil/Hydrochlorothiazide
	29676 - Diltiazem hydrochloride
	2971 - Irbesartan
	29762 - Metoprolol tartrate
	29780 - Furosemide
	2979 - Bendroflumethiazide/Potassium chloride
	2982 - Lisinopril/Hydrochlorothiazide
	29827 - Carteolol Hydrochloride
	29991 - Bendroflumethiazide
	29998 - Metoprolol
	30039 - Captopril
	3005 - Propranolol hydrochloride
	30197 - Diltiazem hydrochloride
	30199 - Nifedipine
	30242 - Diltiazem hydrochloride
	30272 - Benzthiazide/Triamterene
	30400 - Metoprolol tartrate
	30473 - Nifedipine
	3050 - Triamterene/Furosemide
	30519 - Timolol Maleate/Amiloride Hydrochloride/Hydrochlorothiazide
	3054 - Chlortalidone
	30557 - Felodipine
	3056 - Indapamide
	3061 - Diltiazem Hydrochloride
	30625 - Furosemide
	30636 - Atenolol
	3069 - Captopril
	30758 - Lidoflazine
	30770 - Labetalol hydrochloride
	30773 - Amiloride hydrochloride/Furosemide
	30913 - Bumetanide
	30915 - Felodipine
	30921 - Lisinopril
	30991 - Felodipine
	31072 - Candesartan cilexetil
	31131 - Spironolactone/Hydroflumethiazide
	31150 - Amiloride hydrochloride/Hydrochlorothiazide
	3118 - Diltiazem hydrochloride
	31307 - Trandolapril
	31336 - Nisoldipine
	31337 - Nisoldipine
	31375 - Amiloride hydrochloride
	31470 - Atenolol/Chlortalidone
	31489 - Diltiazem hydrochloride
	31529 - Spironolactone
	31536 - Atenolol
	31548 - Furosemide
	31587 - Enalapril Maleate
	31670 - Bendroflumethiazide
	31676 - Diltiazem hydrochloride
	31708 - Atenolol/Chlortalidone
	31716 - Enalapril maleate
	31737 - Diltiazem hydrochloride
	31761 - Amlodipine
	31773 - Amiloride hydrochloride/Furosemide
	31810 - Trandolapril
	31820 - Bendroflumethiazide
	31932 - Bumetanide
	31934 - Atenolol
	3203 - Hydrochlorothiazide/Captopril
	32048 - Captopril
	32089 - Diltiazem Hydrochloride
	32091 - Bumetanide
	32094 - Atenolol/Chlortalidone
	32114 - Bisoprolol fumarate
	32162 - Propranolol hydrochloride
	32166 - Hydrochlorothiazide/Captopril
	3221 - Lacidipine
	3222 - Valsartan
	32241 - Enalapril maleate
	32262 - Diltiazem hydrochloride
	3248 - Furosemide
	32514 - Captopril
	32552 - Bisoprolol fumarate
	32560 - Imidapril hydrochloride
	32595 - Amlodipine
	32597 - Lisinopril
	32630 - Bisoprolol fumarate
	32658 - Diltiazem Hydrochloride
	32787 - Pindolol
	32836 - Metoprolol tartrate
	32837 - Spironolactone
	32857 - Ramipril
	32870 - Diltiazem hydrochloride
	32896 - Furosemide
	32917 - Amlodipine
	32918 - Furosemide
	32922 - Felodipine
	3293 - Amiloride Hydrochloride/Hydrochlorothiazide
	32934 - Ramipril
	3302 - Nicardipine hydrochloride
	33025 - Nifedipine
	33057 - Enalapril maleate
	33078 - Enalapril maleate
	33079 - Atenolol
	33083 - Indapamide hemihydrate
	33085 - Atenolol
	33091 - Felodipine
	33092 - Atenolol
	33094 - Doxazosin mesilate
	33095 - Perindopril erbumine
	3310 - Captopril
	33184 - Atenolol
	33336 - Captopril
	33353 - Lisinopril/Hydrochlorothiazide
	33374 - Carvedilol
	33376 - Propranolol hydrochloride
	33415 - Bendroflumethiazide
	3344 - Metoprolol tartrate
	33527 - Amiloride hydrochloride/Furosemide
	33569 - Oxprenolol hydrochloride
	33602 - Propranolol hydrochloride
	33646 - Captopril
	33650 - Atenolol
	33651 - Bendroflumethiazide
	33657 - Atenolol
	33658 - Amiloride hydrochloride/Furosemide
	33659 - Metoprolol Tartrate/Hydrochlorothiazide
	3370 - Diltiazem Hydrochloride
	33724 - Chlorothiazide
	33811 - Ramipril
	33837 - Amiloride hydrochloride
	33839 - Bisoprolol fumarate
	33850 - Atenolol
	33894 - Ramipril
	33909 - Bisoprolol fumarate
	33932 - Felodipine
	33977 - Lisinopril
	34006 - Furosemide
	34012 - Atenolol/Chlortalidone
	34034 - Atenolol/Chlortalidone
	34059 - Bendroflumethiazide
	34092 - Metoprolol tartrate
	34093 - Amlodipine
	34094 - Metoprolol tartrate
	34101 - Nifedipine
	34115 - Nifedipine
	34124 - Bendroflumethiazide
	34125 - Metoprolol tartrate
	34146 - Nifedipine
	34171 - Labetalol hydrochloride
	34177 - Labetalol hydrochloride
	34185 - Propranolol hydrochloride
	34187 - Nifedipine
	34188 - Labetalol hydrochloride
	34208 - Propranolol hydrochloride
	34247 - Nifedipine
	34265 - Atenolol
	34280 - Amiloride hydrochloride/Furosemide
	34296 - Spironolactone
	34324 - Amiloride hydrochloride
	34342 - Doxazosin mesilate
	34347 - Spironolactone
	34357 - Ramipril
	34365 - Atenolol
	34367 - Hydrochlorothiazide/Amiloride hydrochloride
	34374 - Furosemide
	34377 - Diltiazem hydrochloride
	34382 - Ramipril
	34390 - Ramipril
	34400 - Enalapril maleate
	34407 - Metoprolol tartrate
	34412 - Ramipril
	34429 - Ramipril
	34430 - Metoprolol tartrate
	34431 - Ramipril
	34432 - Ramipril
	34443 - Atenolol
	34449 - Atenolol/Chlortalidone
	34453 - Enalapril maleate
	34471 - Lisinopril
	34475 - Diltiazem hydrochloride
	34490 - Ramipril
	34492 - Atenolol
	34501 - Carvedilol
	34505 - Ramipril
	34509 - Metoprolol tartrate
	34522 - Nifedipine
	34528 - Ramipril
	34539 - Ramipril
	34540 - Ramipril
	34544 - Captopril
	34551 - Indapamide hemihydrate
	34553 - Doxazosin mesilate
	34557 - Furosemide
	34562 - Captopril
	34567 - Ramipril
	34575 - Atenolol
	34581 - Diltiazem hydrochloride
	34583 - Ramipril
	34584 - Metoprolol tartrate
	34585 - Atenolol
	34589 - Ramipril
	34601 - Doxazosin mesilate
	34602 - Bendroflumethiazide
	34607 - Nifedipine
	34613 - Bumetanide
	34622 - Amiloride hydrochloride/Furosemide
	34625 - Doxazosin mesilate
	34651 - Ramipril
	34652 - Ramipril
	34657 - Ramipril
	34695 - Atenolol
	34696 - Lisinopril
	34698 - Ramipril
	3470 - Terazosine
	34710 - Ramipril
	34712 - Enalapril maleate
	34715 - Doxazosin mesilate
	34719 - Captopril
	34732 - Ramipril
	3474 - Metoprolol tartrate
	34740 - Carvedilol
	34741 - Carvedilol
	34750 - Amiloride hydrochloride
	34754 - Atenolol
	34768 - Enalapril maleate
	34798 - Enalapril maleate
	34799 - Lisinopril
	348 - Amiloride hydrochloride/Hydrochlorothiazide
	34803 - Bendroflumethiazide
	34821 - Bisoprolol fumarate
	34824 - Diltiazem hydrochloride
	34825 - Atenolol/Chlortalidone
	34854 - Metoprolol tartrate
	34867 - Propranolol hydrochloride
	34877 - Ramipril
	34882 - Atenolol
	34884 - Propranolol hydrochloride
	34890 - Metoprolol tartrate
	34893 - Ramipril
	34899 - Atenolol/Chlortalidone
	34908 - Spironolactone
	34925 - Metoprolol tartrate
	34934 - Bumetanide
	34936 - Captopril
	34937 - Captopril
	34943 - Ramipril
	34945 - Propranolol hydrochloride
	34949 - Propranolol hydrochloride
	34952 - Enalapril maleate
	34953 - Enalapril maleate
	34963 - Bisoprolol fumarate
	34975 - Nifedipine
	34976 - Atenolol
	35007 - Ramipril
	35054 - Celiprolol hydrochloride
	35062 - Oxprenolol hydrochloride
	35084 - Felodipine
	35096 - Amlodipine besilate/Valsartan
	3516 - Oxprenolol hydrochloride
	3517 - Hydrochlorothiazide
	35173 - Amlodipine Besilate/Valsartan
	35174 - Amlodipine Besilate/Valsartan
	35189 - Amlodipine besilate/Valsartan
	35196 - Hydrochlorothiazide/Irbesartan
	3526 - Atenolol/Amiloride Hydrochloride/Hydrochlorothiazide
	35272 - Doxazosin mesilate
	35302 - Captopril
	35304 - Amlodipine Besilate/Valsartan
	35317 - Valsartan/Amlodipine besilate
	35329 - Valsartan/Amlodipine besilate
	35343 - Amlodipine besilate/Valsartan
	35380 - Hydrochlorothiazide/Olmesartan Medoxomil
	3548 - Chlortalidone
	35481 - Hydrochlorothiazide/Irbesartan
	35592 - Felodipine
	35603 - Doxazosin mesilate
	35646 - Nifedipine
	35695 - Pindolol
	35696 - Diltiazem hydrochloride
	35697 - Amlodipine besilate/Valsartan
	35731 - Perindopril erbumine
	35778 - Labetalol hydrochloride
	35789 - Spironolactone
	35794 - Enalapril maleate
	3588 - Bisoprolol fumarate
	35938 - Propranolol hydrochloride
	35940 - Celiprolol hydrochloride
	36023 - Doxazosin mesilate
	36190 - Furosemide
	36202 - Amlodipine
	36261 - Atenolol
	36583 - Diltiazem Hydrochloride
	36603 - Propranolol hydrochloride
	36620 - Felodipine
	36649 - Terazosin hydrochloride
	36664 - Diltiazem hydrochloride
	36740 - Doxazosin mesilate
	36742 - Captopril
	36753 - Enalapril maleate
	3676 - Diltiazem Hydrochloride
	36767 - Bumetanide
	36780 - Terazosin hydrochloride
	3691 - Sotalol Hydrochloride/Hydrochlorothiazide
	36939 - Irbesartan
	3701 - Amiloride Hydrochloride/Hydrochlorothiazide
	37025 - Nifedipine
	37080 - Enalapril maleate
	37087 - Enalapril maleate
	3711 - Nifedipine
	37118 - Bisoprolol fumarate
	3712 - Nifedipine
	3715 - Prazosin hydrochloride
	37184 - Nifedipine
	3720 - Lisinopril
	37243 - Doxazosin mesilate
	37294 - Triamterene/Chlortalidone
	37428 - Terazosin hydrochloride
	3748 - Oxprenolol Hydrochloride
	37530 - Nifedipine
	37573 - Valsartan
	37650 - Losartan potassium/Hydrochlorothiazide
	37655 - Captopril
	37710 - Lisinopril/Hydrochlorothiazide
	37725 - Atenolol/Chlortalidone
	37726 - Nifedipine
	37747 - Losartan potassium/Hydrochlorothiazide
	37774 - Diltiazem hydrochloride
	37778 - Lisinopril
	37837 - Bisoprolol fumarate
	37897 - Felodipine
	37908 - Perindopril arginine/Indapamide
	3793 - Amiloride hydrochloride/Furosemide
	37930 - Perindopril arginine
	37964 - Perindopril arginine
	37965 - Perindopril arginine
	37971 - Perindopril arginine
	37978 - Perindopril arginine/Indapamide
	38026 - Perindopril arginine
	38034 - Perindopril arginine
	38066 - Diltiazem hydrochloride
	38107 - Nifedipine
	38285 - Perindopril erbumine
	38308 - Ramipril
	38367 - Losartan Potassium/Hydrochlorothiazide
	3839 - Captopril
	38395 - Valsartan
	38434 - Felodipine
	38459 - Hydrochlorothiazide/Telmisartan
	38461 - Doxazosin mesilate
	38510 - Perindopril erbumine
	38545 - Diltiazem hydrochloride
	38632 - Diltiazem hydrochloride
	38634 - Diltiazem hydrochloride
	38818 - Diltiazem hydrochloride
	38831 - Diltiazem hydrochloride
	38854 - Quinapril Hydrochloride
	38855 - Diltiazem hydrochloride
	38865 - Diltiazem hydrochloride
	38876 - Diltiazem hydrochloride
	38882 - Diltiazem hydrochloride
	38889 - Hydrochlorothiazide/Telmisartan
	38899 - Quinapril hydrochloride
	38901 - Amiloride hydrochloride/Furosemide
	38964 - Diltiazem hydrochloride
	38991 - Bisoprolol fumarate
	38995 - Lisinopril/Hydrochlorothiazide
	39021 - Hydrochlorothiazide/Olmesartan Medoxomil
	39137 - Lisinopril/Hydrochlorothiazide
	39147 - Lisinopril/Hydrochlorothiazide
	3917 - Amlodipine
	39171 - Diltiazem hydrochloride
	39199 - Valsartan
	39227 - Hydrochlorothiazide/Captopril
	3923 - Terazosine
	39233 - Propranolol hydrochloride
	3924 - Terazosin hydrochloride
	39242 - Lisinopril/Hydrochlorothiazide
	3929 - Quinapril hydrochloride
	39298 - Diltiazem hydrochloride
	3930 - Nifedipine
	3931 - Mibefradil
	39355 - Ramipril
	39357 - Felodipine
	39421
	39447 - Indapamide
	39512 - Captopril
	39602 - Bumetanide
	39646 - Bisoprolol Fumarate
	39786 - Olmesartan medoxomil
	39800 - Nifedipine
	39804 - Amlodipine
	39807 - Amiloride hydrochloride/Furosemide
	39846 - Bisoprolol fumarate
	39914 - Amlodipine
	39944 - Losartan potassium
	3997 - Chlortalidone
	39984 - Amlodipine besilate/Olmesartan medoxomil
	40074 - Nifedipine
	40149 - Bendroflumethiazide
	40167 - Metoprolol tartrate
	40240 - Labetalol hydrochloride
	40241 - Propranolol hydrochloride
	4025 - Oxprenolol hydrochloride
	40256 - Indoramin hydrochloride
	40316 - Amlodipine besilate/Olmesartan medoxomil
	4034 - Amiloride Hydrochloride/Hydrochlorothiazide
	40355 - Quinapril hydrochloride
	40384 - Ramipril
	4044 - Xipamide
	40571 - Losartan potassium
	40633 - Felodipine
	40639 - Olmesartan medoxomil/Amlodipine besilate
	40668 - Olmesartan medoxomil/Amlodipine besilate
	40678 - Doxazosin mesilate
	4068 - Triamterene
	40711 - Losartan potassium
	40761 - Nebivolol hydrochloride
	40886 - Bendroflumethiazide
	40891 - Doxazosin mesilate
	40898 - Torasemide
	40907 - Indapamide hemihydrate
	410 - Nifedipine
	4103 - Trandolapril
	41074 - Spironolactone
	4111 - Prazosin hydrochloride
	41203 - Olmesartan medoxomil/Amlodipine besilate
	41205 - Olmesartan medoxomil/Amlodipine besilate
	41232 - Losartan potassium
	41292 - Furosemide
	41405 - Furosemide
	41417 - Enalapril maleate
	41489 - Diltiazem hydrochloride
	41517 - Bendroflumethiazide
	41522 - Lisinopril
	41532 - Lisinopril
	41533 - Amiloride hydrochloride/Furosemide
	41538 - Lisinopril
	41543 - Doxazosin mesilate
	4155 - Candesartan cilexetil
	41556 - Amiloride hydrochloride/Hydrochlorothiazide
	41572 - Atenolol/Chlortalidone
	41573 - Lisinopril
	41591 - Bisoprolol fumarate
	4161 - Spironolactone
	41617 - Captopril
	41630 - Amiloride hydrochloride
	41633 - Captopril
	41635 - Diltiazem hydrochloride
	41651 - Prazosin hydrochloride
	41652 - Prazosin hydrochloride
	41694 - Enalapril maleate
	41706 - Spironolactone
	41719 - Amiloride hydrochloride/Furosemide
	41721 - Prazosin hydrochloride
	41740 - Celiprolol hydrochloride
	41743 - Captopril
	41746 - Enalapril maleate
	41827 - Labetalol hydrochloride
	41828 - Furosemide
	41861 - Indapamide
	41885 - Indapamide
	41979 - Nifedipine
	42081 - Ramipril
	4211 - Furosemide/Amiloride Hydrochloride
	42142 - Amiloride hydrochloride/Hydrochlorothiazide
	42210 - Amlodipine
	4226 - Losartan potassium
	4227 - Nifedipine
	42285 - Quinapril hydrochloride
	42388 - Furosemide
	4239 - Nifedipine
	42488 - Furosemide
	4265 - Celiprolol hydrochloride
	42723 - Enalapril maleate
	42731 - Diltiazem Hydrochloride
	42795 - Celiprolol hydrochloride
	42804 - Diltiazem Hydrochloride
	42819 - Diltiazem hydrochloride
	42894 - Enalapril maleate
	42901 - Enalapril maleate
	42902 - Enalapril maleate
	42906 - Indapamide hemihydrate
	42908 - Enalapril maleate
	42912 - Nifedipine
	43012 - Perindopril Erbumine
	4308 - Diltiazem hydrochloride
	43184 - Indapamide
	43222 - Nifedipine
	43251 - Bisoprolol fumarate
	4332 - Metolazone
	43322 - Olmesartan medoxomil/Hydrochlorothiazide
	4334 - Metolazone
	43394 - Felodipine
	43410 - Nifedipine
	43411 - Enalapril maleate
	43412 - Lisinopril
	43413 - Lisinopril
	43416 - Lisinopril
	43418 - Lisinopril
	43430 - Diltiazem hydrochloride
	43432 - Captopril
	43470 - Amlodipine
	43507 - Captopril
	43508 - Amiloride hydrochloride/Furosemide
	43511 - Nifedipine
	43512 - Felodipine
	43514 - Spironolactone
	43515 - Nifedipine
	43516 - Indapamide hemihydrate
	43523 - Amiloride hydrochloride
	43547 - Prazosin hydrochloride
	43563 - Enalapril maleate
	43564 - Bisoprolol fumarate
	43566 - Lisinopril
	43649 - Captopril
	43695 - Doxazosin mesilate
	43753 - Nifedipine
	43790 - Felodipine
	43813 - Perindopril erbumine
	43818 - Nifedipine
	43880 - Amlodipine
	43915 - Olmesartan medoxomil/Hydrochlorothiazide
	44000 - Bisoprolol fumarate
	4408 - Diltiazem hydrochloride
	44083 - Labetalol hydrochloride
	4410 - Carvedilol
	44168 - Indapamide
	44192 - Diltiazem hydrochloride
	44254 - Amiloride Hydrochloride
	4429 - Oxprenolol hydrochloride/Cyclopenthiazide
	4449 - Doxazosin mesilate
	445
	44527 - Captopril
	44657 - Enalapril maleate
	44778 - Valsartan
	448 - Enalapril maleate
	44808 - Nebivolol hydrochloride
	44858 - Atenolol
	44859 - Felodipine
	44887 - Diltiazem hydrochloride
	45040 - Doxazosin mesilate
	45070 - Amlodipine
	45078 - Spironolactone
	452 - Nifedipine
	45217 - Enalapril maleate
	45228 - Captopril
	45250 - Labetalol hydrochloride
	45264 - Ramipril
	45265 - Doxazosin mesilate
	45279 - Amlodipine
	45289 - Metoprolol Tartrate
	45292 - Nicardipine hydrochloride
	45300 - Lisinopril
	45305 - Bumetanide
	45309 - Acebutolol hydrochloride
	45319 - Perindopril erbumine
	45324 - Lisinopril
	45328 - Doxazosin mesilate
	45337 - Lisinopril
	45340 - Ramipril
	45342 - Doxazosin mesilate
	45343 - Propranolol hydrochloride
	4540 - Losartan potassium/Hydrochlorothiazide
	4542 - Atenolol/Nifedipine
	45554 - Ramipril
	45583 - Doxazosin mesilate
	45600 - Valsartan
	45685 - Nifedipine
	4571 - Fosinopril sodium
	45759 - Diltiazem hydrochloride
	45816 - Lisinopril
	45877 - Propranolol hydrochloride
	4588 - Pindolol
	45916 - Spironolactone/Hydroflumethiazide
	45938 - Perindopril erbumine
	4605 - Timolol maleate/Hydrochlorothiazide/Amiloride hydrochloride
	46066 - Doxazosin mesilate
	46233 - Amlodipine
	46302 - Bendroflumethiazide
	4635 - Diltiazem hydrochloride
	46355 - Hydrochlorothiazide/Olmesartan medoxomil/Amlodipine besilate
	46363 - Propranolol hydrochloride
	46365 - Quinapril hydrochloride
	4637 - Terazosin hydrochloride
	46445 - Nifedipine
	4645 - Valsartan
	46525 - Torasemide
	46526 - Doxazosin mesilate
	4661 - Spironolactone/Furosemide
	46614 - Metoprolol tartrate
	46674 - Spironolactone
	46675 - Indapamide
	46687 - Amlodipine/Hydrochlorothiazide/Olmesartan Medoxomil
	46699 - Furosemide
	46715 - Amlodipine/Hydrochlorothiazide/Olmesartan Medoxomil
	46724 - Amlodipine
	46740 - Metoprolol tartrate
	46792 - Amlodipine/Hydrochlorothiazide/Olmesartan Medoxomil
	4685 - Candesartan cilexetil
	46851 - Captopril
	46887 - Nifedipine
	46890 - Ramipril
	46908 - Atenolol
	46916 - Amiloride hydrochloride/Hydrochlorothiazide
	46922 - Prazosin hydrochloride
	46930 - Amiloride hydrochloride
	46931 - Atenolol
	46935 - Carvedilol
	46936 - Carvedilol
	46937 - Diltiazem hydrochloride
	4694
	46948 - Furosemide
	46951 - Captopril
	46952 - Atenolol/Chlortalidone
	46957 - Captopril
	46974 - Enalapril maleate
	46975 - Lisinopril
	46979 - Lisinopril
	46990 - Spironolactone
	47002 - Amlodipine
	47006 - Losartan potassium
	47018 - Spironolactone
	47021 - Ramipril
	47027 - Nifedipine
	47041 - Bisoprolol fumarate
	47107 - Carvedilol
	47159 - Lisinopril
	472 - Bisoprolol fumarate
	47217 - Nifedipine
	4725 - Labetalol hydrochloride
	47285 - Nifedipine
	47300 - Nebivolol hydrochloride
	4732 - Diltiazem hydrochloride
	47331 - Lercanidipine hydrochloride
	4741 - Candesartan cilexetil
	47415 - Diltiazem hydrochloride
	47467 - Amlodipine/Hydrochlorothiazide/Olmesartan Medoxomil
	47530 - Diltiazem hydrochloride
	47536 - Metoprolol Tartrate
	47543 - Propranolol hydrochloride
	47573 - Amlodipine besilate/Hydrochlorothiazide/Olmesartan medoxomil
	47608 - Diltiazem hydrochloride
	47614 - Nifedipine
	47616 - Amlodipine besilate/Hydrochlorothiazide/Olmesartan medoxomil
	47647 - Furosemide/Amiloride Hydrochloride
	47673 - Labetalol hydrochloride
	47674 - Labetalol hydrochloride
	47687 - Spironolactone
	47707 - Nifedipine
	4771 - Bisoprolol fumarate
	47724 - Diltiazem hydrochloride
	47727 - Hydrochlorothiazide/Amlodipine besilate/Olmesartan medoxomil
	47732 - Diltiazem hydrochloride
	47804 - Hydrochlorothiazide/Triamterene
	47807 - Doxazosin mesilate
	47815 - Furosemide
	47833 - Propranolol hydrochloride
	47844 - Bendroflumethiazide
	47870 - Atenolol
	47887 - Nifedipine
	47907 - Propranolol hydrochloride
	4796 - Propranolol hydrochloride/Bendroflumethiazide
	47998 - Ramipril
	48008 - Ramipril
	48009 - Felodipine
	4802 - Doxazosin mesilate
	48039 - Losartan potassium/Hydrochlorothiazide
	48049 - Perindopril erbumine
	48053 - Ramipril
	48079 - Indapamide hemihydrate
	4808 - Diltiazem hydrochloride
	48098 - Perindopril Erbumine/Indapamide
	48099 - Indapamide hemihydrate
	48132 - Hydrochlorothiazide
	48150 - Doxazosin mesilate
	4818 - Candesartan cilexetil
	48180 - Perindopril erbumine
	48214 - Perindopril erbumine
	48272 - Diltiazem hydrochloride
	48282 - Diltiazem hydrochloride
	48288 - Diltiazem hydrochloride
	48398 - Losartan potassium
	48457 - Diltiazem hydrochloride
	4852 - Diltiazem hydrochloride
	4856 - Nifedipine
	48682 - Propranolol hydrochloride
	4873 - Amiloride hydrochloride/Furosemide
	4875 - Terazosin hydrochloride
	48870 - Diltiazem hydrochloride
	49001 - Diltiazem hydrochloride
	491 - Felodipine
	49142 - Carvedilol
	49164 - Ramipril
	4923 - Diltiazem Hydrochloride
	49268 - Furosemide
	49289 - Diltiazem hydrochloride
	493 - Doxazosin mesilate
	49338 - Nifedipine
	49388 - Spironolactone
	4939 - Nifedipine
	49390 - Diltiazem hydrochloride
	49491 - Perindopril erbumine
	49492 - Losartan potassium
	49529 - Indapamide hemihydrate
	49588 - Losartan potassium
	4960 - Spironolactone
	49636 - Amlodipine
	49752 - Metolazone
	49762 - Nifedipine
	4983 - Atenolol/Amiloride Hydrochloride/Hydrochlorothiazide
	49863 - Propranolol hydrochloride
	49953 - Atenolol
	5 - Atenolol
	50079 - Spironolactone
	501 - Felodipine
	5013 - Candesartan cilexetil
	50185 - Candesartan cilexetil
	50224 - Bisoprolol fumarate
	50300 - Bisoprolol fumarate
	50334 - Enalapril maleate
	50347 - Perindopril arginine
	50370 - Spironolactone
	50402 - Perindopril erbumine
	50403 - Bisoprolol fumarate
	50467 - Doxazosin mesilate
	5047 - Trandolapril
	50509 - Ramipril
	50514 - Bisoprolol fumarate
	5054 - Diltiazem hydrochloride
	50607 - Perindopril Erbumine/Indapamide
	50702 - Atenolol
	50780 - Enalapril maleate
	50863 - Enalapril maleate
	50971 - Losartan potassium
	51117 - Candesartan cilexetil
	5112 - Indapamide
	5117 - Candesartan cilexetil
	51186 - Losartan potassium
	51258 - Perindopril arginine/Indapamide
	51261 - Diltiazem hydrochloride
	51368 - Azilsartan medoxomil
	51433 - Lisinopril
	51447 - Metoprolol tartrate
	51461 - Verapamil hydrochloride
	51519 - Candesartan cilexetil
	51528 - Bisoprolol fumarate
	5158 - Lacidipine
	5159 - Quinapril hydrochloride
	51601 - Losartan potassium
	5162 - Nifedipine
	51643 - Atenolol
	51647 - Candesartan cilexetil
	51652 - Spironolactone
	51665 - Tamsulosin hydrochloride
	51685 - Doxazosin mesilate
	517 - Diltiazem Hydrochloride
	51701 - Ramipril
	51714 - Ramipril
	51720 - Spironolactone
	51807 - Perindopril arginine
	5181 - Nifedipine
	5183 - Prazosin hydrochloride
	5189 - Enalapril maleate/Hydrochlorothiazide
	51897 - Azilsartan medoxomil
	51917 - Nifedipine
	51933 - Spironolactone
	5194 - Diltiazem Hydrochloride
	51983 - Furosemide
	51998 - Atenolol
	520 - Losartan potassium
	52010 - Enalapril maleate
	52017 - Nifedipine
	52045 - Furosemide
	52055 - Tamsulosin hydrochloride
	52088 - Lisinopril
	52136 - Propranolol hydrochloride
	52145 - Oxprenolol Hydrochloride/Cyclopenthiazide
	52159 - Tamsulosin hydrochloride
	5218 - Bumetanide
	52197 - Ramipril
	5220 - Furosemide/Amiloride Hydrochloride
	52208 - Candesartan cilexetil
	52276 - Diltiazem hydrochloride
	52293 - Captopril
	52310 - Atenolol
	5234 - Diltiazem hydrochloride
	52366 - Spironolactone
	52399 - Ramipril
	52407 - Ramipril
	52427 - Losartan potassium
	52440 - Amlodipine
	5249 - Furosemide
	52499 - Captopril
	52500 - Atenolol
	52559 - Candesartan cilexetil
	52609 - Propranolol hydrochloride
	52611 - Bisoprolol fumarate
	52635 - Bisoprolol fumarate
	52658 - Losartan potassium
	52659 - Losartan potassium
	52686 - Bisoprolol fumarate
	52701 - Diltiazem hydrochloride
	52728 - Atenolol/Nifedipine
	5275 - Ramipril
	5277 - Nifedipine
	52777 - Propranolol hydrochloride
	5284 - Pindolol
	52882 - Enalapril maleate
	52886 - Losartan potassium
	52887 - Furosemide
	529 - Candesartan cilexetil
	52900 - Furosemide
	5296 - Diltiazem hydrochloride
	52970 - Spironolactone
	52972 - Irbesartan
	53033 - Doxazosin mesilate
	53058 - Perindopril erbumine
	53084 - Tamsulosin hydrochloride
	531 - Candesartan cilexetil
	53204 - Atenolol
	53215 - Atenolol
	53220 - Hydrochlorothiazide/Amlodipine besilate/Olmesartan medoxomil
	53253 - Spironolactone
	5326 - Diltiazem Hydrochloride
	53271 - Lisinopril
	53278 - Nifedipine
	5330 - Nadolol/Bendroflumethiazide
	53322 - Doxazosin mesilate
	53334 - Bisoprolol fumarate
	53357 - Nifedipine
	5337 - Terazosin hydrochloride
	53414 - Atenolol
	5348 - Diltiazem hydrochloride
	53500 - Nifedipine
	53551 - Lisinopril
	536 - Diltiazem hydrochloride
	53612 - Ramipril
	53621 - Ramipril
	53629 - Nifedipine
	53664 - Bisoprolol fumarate
	53674 - Metolazone
	53680 - Candesartan cilexetil
	53719 - Enalapril maleate
	53755 - Candesartan cilexetil
	53802 - Atenolol
	53812 - Bendroflumethiazide
	53820 - Lisinopril
	53826 - Atenolol
	53833 - Valsartan
	53868 - Amlodipine
	53885 - Bisoprolol fumarate
	53915 - Enalapril maleate
	53964 - Tamsulosin hydrochloride
	53967 - Furosemide
	53990 - Nifedipine
	54037 - Lisinopril
	54049 - Losartan potassium
	54057 - Losartan potassium
	541 - Nifedipine
	54106 - Carvedilol
	54120 - Spironolactone
	5416 - Hydrochlorothiazide/Triamterene
	542 - Hydrochlorothiazide
	54201 - Lisinopril/Hydrochlorothiazide
	54283 - Lisinopril
	54288 - Lisinopril
	54297 - Propranolol hydrochloride
	54298 - Ramipril
	54316 - Indapamide hemihydrate
	54326 - Candesartan cilexetil
	54329 - Metolazone
	54341 - Chlorothiazide
	54345 - Trandolapril
	54404 - Losartan potassium
	54414 - Candesartan cilexetil
	54479 - Bisoprolol fumarate
	54487 - Nebivolol hydrochloride
	54497 - Tamsulosin hydrochloride
	54512 - Lisinopril
	54515 - Amlodipine
	54542 - Atenolol
	54544 - Captopril
	54620 - Ramipril
	54623 - Propranolol hydrochloride
	54633 - Amlodipine
	54643 - Metolazone
	54654 - Amlodipine
	54679 - Chlorothiazide
	54696 - Amlodipine
	54733 - Perindopril erbumine
	54735 - Losartan potassium
	54740 - Losartan potassium
	54752 - Atenolol
	5477 - Nicardipine hydrochloride
	54785 - Doxazosin mesilate
	54799 - Diltiazem hydrochloride
	54825 - Furosemide
	54843 - Losartan potassium
	54899 - Perindopril erbumine
	54928 - Lisinopril
	54941 - Ramipril
	54942 - Perindopril erbumine
	5496 - Doxazosin mesilate
	54983 - Amlodipine
	54986 - Perindopril erbumine
	55 - Furosemide
	55002 - Lisinopril
	55017 - Irbesartan
	5513 - Diltiazem hydrochloride
	55187 - Valsartan
	55228 - Propranolol hydrochloride
	55257 - Diltiazem hydrochloride
	55259 - Indapamide hemihydrate
	55296 - Losartan potassium
	55298 - Bisoprolol fumarate
	55299 - Ramipril
	55306 - Felodipine
	55358 - Amlodipine/Hydrochlorothiazide/Olmesartan Medoxomil
	55399 - Lisinopril/Hydrochlorothiazide
	55416 - Propranolol hydrochloride
	55446 - Losartan potassium
	55455 - Nifedipine
	55456 - Lisinopril
	55548 - Bumetanide
	55588 - Lisinopril
	55639 - Lisinopril
	5570 - Lercanidipine hydrochloride
	55718 - Losartan potassium
	55738 - Furosemide
	55740 - Felodipine
	55777 - Metolazone
	55778 - Atenolol
	55791 - Bisoprolol fumarate
	55798 - Ramipril
	55824 - Nifedipine
	55826 - Prazosin hydrochloride
	55849 - Propranolol hydrochloride
	55853 - Pindolol
	55889 - Chlorothiazide
	55896 - Lisinopril
	55903 - Enalapril maleate
	55906 - Doxazosin mesilate
	55916 - Doxazosin mesilate
	55929 - Bisoprolol fumarate
	5593 - Lercanidipine hydrochloride
	55949 - Propranolol hydrochloride
	55979 - Metoprolol tartrate
	56 - Amiloride hydrochloride/Furosemide
	56013 - Ramipril
	56038 - Ramipril
	56051 - Furosemide
	56067 - Spironolactone
	56079 - Perindopril tosilate
	56104 - Losartan potassium
	5612 - Perindopril erbumine
	56129 - Ramipril
	56145 - Doxazosin mesilate
	56147 - Amlodipine
	56148 - Ramipril
	56157 - Indapamide/Perindopril tosilate
	56162 - Perindopril erbumine
	56169 - Ramipril
	56173 - Propranolol hydrochloride
	5618 - Doxazosin mesilate
	56240 - Bisoprolol fumarate
	56244 - Lisinopril/Hydrochlorothiazide
	56274 - Spironolactone
	56279 - Lisinopril
	56296 - Indapamide hemihydrate
	56334 - Amlodipine
	56356 - Ramipril
	56375 - Furosemide
	56445 - Atenolol
	56459 - Bisoprolol fumarate
	56467 - Diltiazem hydrochloride
	56469 - Nifedipine
	56472 - Perindopril erbumine
	56473 - Perindopril erbumine
	56485 - Celiprolol hydrochloride
	56486 - Bisoprolol fumarate
	56505 - Lisinopril
	56506 - Perindopril erbumine
	56508 - Perindopril erbumine
	56509 - Captopril
	56510 - Lisinopril
	56516 - Perindopril erbumine
	56536 - Spironolactone
	56606 - Azilsartan medoxomil
	56704 - Ramipril
	56758 - Diltiazem hydrochloride
	56760 - Indapamide hemihydrate
	56763 - Ramipril
	56764 - Propranolol hydrochloride
	56767 - Lercanidipine hydrochloride
	56768 - Bisoprolol fumarate
	568 - Felodipine
	56804 - Chlorothiazide
	56850 - Captopril
	56855 - Ramipril
	56970 - Losartan potassium
	56994 - Lacidipine
	57023 - Bisoprolol fumarate
	57026 - Candesartan cilexetil
	57028 - Losartan potassium
	57048 - Lisinopril
	57063 - Propranolol hydrochloride
	57073 - Ramipril
	57074 - Doxazosin mesilate
	57104 - Spironolactone
	5713 - Bisoprolol fumarate
	57145 - Terazosin hydrochloride
	57176 - Bisoprolol fumarate
	57208 - Diltiazem hydrochloride
	5721 - Atenolol/Chlortalidone
	5723 - Losartan potassium
	57235 - Ramipril
	57240 - Metoprolol tartrate
	57266 - Candesartan cilexetil
	5727 - Amiloride hydrochloride/Cyclopenthiazide
	57273 - Candesartan cilexetil
	5728 - Furosemide
	57333 - Perindopril tosilate
	57342 - Propranolol hydrochloride
	57346 - Ramipril
	5735 - Ramipril
	57378 - Enalapril maleate
	57444 - Lercanidipine hydrochloride
	57448 - Doxazosin mesilate
	57488 - Hydrochlorothiazide
	575 - Valsartan
	57531 - Nifedipine
	57539 - Lisinopril/Hydrochlorothiazide
	57556 - Spironolactone
	57567 - Propranolol hydrochloride
	57573 - Celiprolol hydrochloride
	57578 - Bisoprolol fumarate
	57588 - Lisinopril
	57594 - Diltiazem hydrochloride
	57600 - Furosemide
	57610 - Furosemide
	57626 - Bisoprolol fumarate
	57653 - Nifedipine
	57658 - Ramipril
	57680 - Lacidipine
	57701 - Perindopril erbumine
	57784 - Doxazosin mesilate
	57801 - Perindopril erbumine
	57817 - Atenolol
	57859 - Diltiazem hydrochloride
	57864 - Ramipril
	57882 - Enalapril maleate
	57933 - Spironolactone
	57934 - Bisoprolol fumarate
	57944 - Perindopril tosilate
	57977 - Candesartan cilexetil
	58 - Bendroflumethiazide
	5800 - Perindopril erbumine
	5806 - Nifedipine
	58077 - Spironolactone
	58078 - Furosemide
	581 - Chlortalidone/Atenolol
	58108 - Irbesartan
	58109 - Bisoprolol fumarate
	5815 - Indoramin hydrochloride
	58195 - Captopril
	582 - Doxazosin mesilate
	58201 - Irbesartan
	58224 - Furosemide
	58225 - Spironolactone
	58258 - Lisinopril
	58274 - Losartan potassium
	58276 - Doxazosin mesilate
	58294 - Lisinopril
	58297 - Propranolol hydrochloride
	58325 - Doxazosin mesilate
	58339 - Felodipine
	58407 - Propranolol hydrochloride
	58451 - Lisinopril
	58455 - Bisoprolol fumarate
	58461 - Lisinopril
	58491 - Propranolol hydrochloride
	58498 - Bisoprolol fumarate
	58511 - Bisoprolol fumarate
	58517 - Tamsulosin hydrochloride
	58557 - Nifedipine
	58580 - Amlodipine
	5861 - Fosinopril sodium
	58646 - Candesartan cilexetil
	58649 - Losartan potassium
	58669 - Valsartan
	5868 - Furosemide
	58682 - Lisinopril
	58751 - Enalapril maleate
	58757 - Spironolactone
	58763 - Bisoprolol fumarate
	58843 - Perindopril erbumine
	58863 - Lisinopril
	58871 - Lisinopril
	58874 - Perindopril erbumine
	58910 - Valsartan
	58967 - Losartan potassium
	58973 - Bisoprolol fumarate
	58974 - Bisoprolol fumarate
	58982 - Bisoprolol fumarate
	58990 - Nifedipine
	59001 - Amlodipine
	59029 - Valsartan
	59030 - Furosemide
	59037 - Bisoprolol fumarate
	59086 - Losartan potassium
	59098 - Diltiazem hydrochloride
	591 - Prazosin hydrochloride
	59109 - Lisinopril
	59111 - Lisinopril
	5914 - Amlodipine
	59148 - Bisoprolol fumarate
	59163 - Nifedipine
	59209 - Doxazosin mesilate
	59222 - Labetalol hydrochloride
	59233 - Lercanidipine hydrochloride
	59264 - Verapamil hydrochloride
	59271 - Losartan potassium
	59290 - Furosemide
	593 - Perindopril erbumine
	59340 - Losartan potassium
	59351 - Losartan potassium
	59393 - Irbesartan
	594 - Bisoprolol fumarate
	59415 - Propranolol hydrochloride
	59448 - Valsartan
	59495 - Bisoprolol fumarate
	59557 - Ramipril
	59585 - Diltiazem hydrochloride
	59597 - Propranolol hydrochloride
	59603 - Ramipril
	59616 - Indapamide
	5968 - Bisoprolol fumarate
	59690 - Candesartan cilexetil
	59695 - Atenolol
	59699 - Captopril
	59750 - Losartan potassium
	59762 - Amlodipine
	59770 - Perindopril erbumine
	59788 - Ramipril
	59790 - Perindopril erbumine
	59802 - Candesartan cilexetil
	59834 - Chlorothiazide
	59862 - Doxazosin mesilate
	59863 - Diltiazem hydrochloride
	5988 - Telmisartan
	59884 - Furosemide
	599 - Bisoprolol fumarate
	59903 - Losartan potassium
	59911 - Furosemide
	59915 - Captopril
	59939 - Furosemide
	59961 - Nebivolol hydrochloride
	59969 - Bisoprolol fumarate
	59972 - Perindopril erbumine
	59982 - Atenolol
	59996 - Enalapril maleate
	6 - Furosemide
	60007 - Amlodipine besilate/Hydrochlorothiazide/Olmesartan medoxomil
	60010 - Lisinopril
	60020 - Indapamide
	60065 - Perindopril erbumine
	60067 - Perindopril erbumine/Amlodipine besilate
	60076 - Valsartan
	6008 - Tamsulosin hydrochloride
	60097 - Lisinopril
	60143 - Enalapril maleate
	60149 - Amiloride hydrochloride
	60200 - Doxazosin mesilate
	60232 - Lisinopril
	60244 - Amlodipine
	60291 - Furosemide
	60309 - Lisinopril
	60316 - Prazosin hydrochloride
	60319 - Doxazosin mesilate
	60343 - Spironolactone
	60349 - Captopril
	60415 - Diltiazem hydrochloride
	60465 - Furosemide
	605 - Chlortalidone
	60502 - Bisoprolol fumarate
	60506 - Losartan potassium
	60565 - Propranolol hydrochloride
	60569 - Felodipine
	60597 - Irbesartan
	60603 - Chlorothiazide
	60620 - Diltiazem hydrochloride
	60652 - Felodipine
	6066 - Atenolol
	60660 - Spironolactone
	60684 - Perindopril erbumine/Amlodipine besilate
	60699 - Lacidipine
	60730 - Ramipril
	60744 - Amlodipine besilate/Perindopril erbumine
	60757 - Trandolapril
	60761 - Bisoprolol fumarate
	6078 - Perindopril erbumine
	60780 - Hydrochlorothiazide/Olmesartan medoxomil/Amlodipine besilate
	60823 - Captopril
	60856 - Nifedipine
	60884 - Felodipine
	60896 - Bisoprolol fumarate
	60934 - Propranolol hydrochloride
	61010 - Diltiazem hydrochloride
	61025 - Spironolactone
	61053 - Losartan potassium
	61066 - Doxazosin mesilate
	61067 - Ramipril
	61115 - Bisoprolol fumarate
	61117 - Perindopril erbumine
	61123 - Doxazosin mesilate
	61133 - Enalapril maleate
	61177 - Telmisartan
	6118 - Furosemide
	61230 - Perhexiline Maleate
	61245 - Diltiazem hydrochloride
	61262 - Lisinopril
	61270 - Perindopril erbumine
	61283 - Doxazosin mesilate
	61288 - Losartan potassium
	61292 - Quinapril hydrochloride
	61339 - Ramipril
	61340 - Bisoprolol fumarate
	61365 - Furosemide
	61374 - Amlodipine
	61422 - Amlodipine
	61442 - Valsartan
	61475 - Furosemide
	61495 - Losartan potassium
	61499 - Ramipril
	61532 - Diltiazem hydrochloride
	61564 - Bisoprolol fumarate
	61573 - Atenolol
	6160 - Bumetanide/Potassium chloride
	61611 - Lercanidipine hydrochloride
	61651 - Bisoprolol fumarate
	61663 - Carvedilol
	61693 - Perindopril erbumine
	61694 - Ramipril
	61719 - Atenolol/Nifedipine
	61727 - Propranolol hydrochloride
	61754 - Losartan potassium
	61781 - Irbesartan
	61985 - Ramipril
	6200
	62019 - Doxazosin mesilate
	62024 - Bumetanide
	62035 - Candesartan cilexetil
	62036 - Ramipril
	62039 - Ramipril
	62064 - Diltiazem hydrochloride
	62065 - Diltiazem hydrochloride
	62066 - Indapamide
[truncated: 2,333 more rows]
