# Supplementary material for: Reproducibility of real-world evidence studies using clinical practice data to inform regulatory and coverage decisions
Source: Nat Commun. 2022 Aug 31;13:5126. doi: 10.1038/s41467-022-32310-3 (PMC9430007; doi:10.1038/s41467-022-32310-3)
Supplement: Supplementary file 7 — Supplementary Dataset 4 [file 41467_2022_32310_MOESM7_ESM.zip › Data S4 Study specific author contact files with details of implementation/REPEAT_147_final.xlsx]

## Sheet: Assumptions
Category	Assumptions
MEASURES	The algorithms used to define all the variables used in the replication of the study are given in the sheet named 'codes'
Exposure	We assumed that the description “Using the base cohort, we identified all patients who initiated a new glucose lowering drug class on or after 1 January 2007 until 31 March 2015. These patients included those with a first ever diabetes drug prescription as well as those who added on or switched to a glucose lowering drug class not previously used in their treatment history” from the manuscript me…
	To assess the time-varying exposure, we assumed that: a. GLP-1 initiators are considered exposed to GLP-1 from 1 year after the GLP-1 initiation (index date) until the end of follow-up, regardless of changes in the treatment during the follow-up. b. DPP-4 inhibitor initiators are considered exposed to DPP-4 throughout until the end of follow-up unless a patient has a GLP-1 prescription during fol…
Outcomes	We assumed outcome was defined using codes based on "https://clinicalcodes.rss.mhs.man.ac.uk/medcodes/article/17/codelist/res17-breast-cancer/"
Inclusion/Exclusion	We assumed that exclusion of patients previously diagnosed with gestational diabetes or polycystic ovarian syndrome meant diagnosed at any time between 01-01-1988 data and 1 day prior to the first non-insulin glucose lowering drug prescription.
	We assumed current registration period was used to assess enrollment criteria
Covariates	We assumed the statement that "age, smoking status, alcohol related disorders, microvascular complications of diabetes were measured at cohort entry" meant: Age and alcohol related disorders were measured on cohort entry date, Body mass index and Smoking status were assumed to be measured as the last recorded value between start of all available data and cohort entry and Comorbidities were assume…
	We assumed all the covariates were defined based on the codes found on website: https://clinicalcodes.rss.mhs.man.ac.uk/medcodes/articles/
	We assumed HbA1c, BMI and Smoking were defined using Clinical Entity code 275, 013 and 004 respectively
COHORT CREATION
ANALYSIS

## Sheet: Attrition table
All patients who initiated a new glucagon-like peptide-1 (GLP-1) analogue or dipeptidylpeptidase-4 (DPP-4) inhitibor between 01 Jan 2007 - 31 Mar 2015 in CPRD database
	Less Excluded Patients	Remaining Patients
All patients in our database		17756119
First users non-insulin glucose lowering drugs between 01-01-1988 and 03-31-2015 Date of GLP-1 or DPP-4 initiation is called first prescription	-17290012	466107
Excluded due to insufficient enrollment [assessed over the time period beginning 365 days prior to the first prescription up to and inlcluding first prescription date]	-146205	319902
Excluded due to prior use of non-insulin glucose lowering drugs [assessed over beginnning all data available data (Nov 21st 1987) up to 1 days prior to first prescription]	-1060	318842
Excluded based on non-femal gender [assessed on the first prescription date]	-166677	152165
Excluded based on Age < 40 years old [assessed on the first prescription date]	-22608	129557
Excluded based on Use of insulin [assessed over the time period beginning on Jan 01, 1988, and ending one day prior to the first prescription date]	-3754	125803
Excluded based on Diagnosis of gestational diabetes [assessed over the time period beginning on Jan 01, 1988, and ending one day prior to the first prescription date]	-676	125127
Excluded based on Diagnosis of polycystic ovary syndrome [assessed over the time period beginning on Jan 01, 1988, and ending one day prior to the first prescription date]	-229	124898
First users of GLP-1 (exposure) or DPP-4 (reference) between 01-01-2007 and 03-31-2015 Date of GLP-1 or DPP-4 initiation was the cohort entry date (CED)	-109682	15216
Excluded because patient qualified in >1 exposure category on CED	0	15216
Excluded based on Diagnosis of breast cancer [assessed over the time period beginning on Jan 01, 1988, and ending 365 days after the CED]	-653	14563
Excluded due to insufficient enrollment [assessed from CED up to 365 days after CED]	-737	13826
Final cohort		13826

## Sheet: Cohort as text
COHORT CREATION All patients at first ever exposure to non-insulin antidiabetic Cohort Entry Entry date: Between Jan 01, 1988 and Mar 31, 2015. If a patient has multiple possible qualifying cohort entry events, the patient enters the cohort on the first-occurring qualifying event before exclusions are applied. Enrollment Measure: Current Registration Period Prior Enrollment: 365 days Cohort Inclu…

## Sheet: Analysis as text
Statistical Analysis Baseline covariate assessment In the primary analysis, the baseline covariates were assessed by default in the period starting at the beginning of all available data, and ending one day prior to the cohort entry event date. Follow-up for Outcomes Follow-up began 365 days after the cohort entry event date and was carried out until one of the following events occurred: End of d…

## Sheet: Table 1
	ORIGINAL STUDY			REPLICATED STUDY
Characteristic	Use of GLP-1 analogues	Use of DPP-4 inhibitors		Use of GLP-1 analogues	Use of DPP-4 inhibitors
Total (No)	498	2422		2255	11361
Age (years; mean (SD))	59.8 (8.4)	67.8 (10.4)		58.62 (8.75)	64.57 (10.93)
Alcohol related disorders	64 (12.9)	375 (15.5)		0 (0.0%)	1 (0.0%)
Smoking status
Current	—*	—*		883 (39.2%)	3,836 (33.8%)
Past	193 (38.8)	741 (30.6)		448 (19.9%)	2,296 (20.2%)
Never	258 (51.8)	1415 (58.4)		920 (40.8%)	5,218 (45.9%)
Unknown	—*	—*		4 (0.2%)	11 (0.1%)
Body mass index
<25	—*	254 (10.5)		23 (1.0%)	1,045 (9.2%)
25-30	27 (5.4)	583 (24.1)		104 (4.6%)	2,636 (23.2%)
>=30.0	467 (93.8)	1578 (65.2)		2,122 (94.1%)	7,641 (67.3%)
Unknown	—*	7 (0.3)		6 (0.3%)	39 (0.3%)
Haemoglobin A1c
<=7.0%	69 (13.9)	304 (12.6)		287 (12.7%)	1,900 (16.7%)
7.1-8.0%	103 (20.7)	801 (33.1)		406 (18.0%)	3,340 (29.4%)
>8.0%	321 (64.5)	1291 (53.3)		1,451 (64.3%)	5,340 (47.0%)
Unknown	5 (1.0)	26 (1.1)		111 (4.9%)	781 (6.9%)
Duration of treated diabetes (mean (SD))	7.8 (4.0)	7.6 (3.9)		5.2 (4.2)	5.2 (4.5)
Neuropathy	134 (26.9)	625 (25.8)		2,122 (91.8)	10,961 (91.6)
Renal disease	107 (21.5)	745 (30.8)		2,065 (91.6%)	10,383 (91.4%)
Retinopathy	236 (47.4)	1243 (51.3)		461 (20.4%)	2,832 (24.9%)
Peripheral arteriopathy	14 (2.8)	119 (4.9)		588 (26.1%)	2,941 (25.9%)
Unique glucose lowering drugs (No; mean (SD))	2.1 (0.9)	1.6 (0.8)		2.17 (0.88)	1.67 (0.76)
Glucose lowering drugs
Metformin	475 (95.4)	2264 (93.5)		1,956 (86.7%)	9,662 (85.0%)
Sulfonylureas	364 (73.1)	1394 (57.6)		1,279 (56.7%)	6,082 (53.5%)
Thiazolidinediones	253 (50.8)	912 (37.7)		553 (24.5%)	2,042 (18.0%)
Insulins	156 (31.3)	108 (4.5)		624 (27.7%)	432 (3.8%)
Other glucose lowering drugs	44 (8.8)	113 (4.7)		93 (4.1%)	211 (1.9%)
Oophorectomy	19 (3.8)	107 (4.4)		4 (0.2%)	14 (0.1%)
Cancer	38 (7.6)	274 (11.3)		8 (0.4%)	35 (0.3%)
Unique non-diabetic drugs (No; mean (SD))	13.6 (7.1)	11.8 (6.6)		26.43 (22.15)	26.40 (21.25)
Statins	441 (88.6)	2219 (91.6)		1,974 (87.5%)	9,846 (86.7%)
Hormonal replacement therapy	207 (41.6)	894 (36.9)		706 (31.3%)	3,413 (30.0%)
Oral contraceptives	78 (15.7)	220 (9.1)		184 (8.2%)	705 (6.2%)
*Numbers <5 are not displayed, as per the confidentiality policies of the Clinical Practice Research Datalink.

## Sheet: Outcomes
OUTCOME: Risk of breast cancer
ORIGINAL STUDY
Exposure	IR per 1000 person years (95% CI)	Crude HR (95% CI)	Adjusted HR (95% CI)
DPP-4 inhibitors	4.4 (3.0, 6.3)	ref	ref
GLP-1	3.4 (2.7, 4.3)	1.29 (0.85, 1.98)	1.40 (0.91, 2.16)
REPLICATED STUDY
Exposure	IR per 1000 person years (95% CI)	Crude HR (95% CI)	Adjusted HR (95% CI)
DPP-4 inhibitors	3.7 (2.7, 5.1)	ref	ref
GLP-1	3.2 (2.6, 4.0)	1.16 (0.80, 1.68)	1.37 (0.90, 2.09)

## Sheet: Codes
COMPONENT, Charlson Deyo, Occurrence of liver disease, truncated to avoid double count
This measure takes the value of COMPONENT, Charlson Deyo, Occurrence of diabetes, truncated to avoid double count, and applies the following recoding rules:
	If the value is greater than 3.0, recode the value to 3.0
Hemoglobin A1c
This event measure was defined as occurring when any of the following criteria were met:
	The occurrence of Test with the following attributes:
	Entity Type is any of:
	275 - HbA1c - diabetic control
	Entity 275 - HbA1c - diabetic control - Unit of measure is any of:
	1 - %
Hemoglobin A1c measured value
This measure combines the values from the following attributes:
	Entity 275 - HbA1c - diabetic control - Value of Test in Hemoglobin A1c
If multiple events exist on a single day, the value is measured as minimum value.
Use of DPP-4 inhibitors
This event measure was defined as occurring when any of the following criteria were met:
	The occurrence of Therapy with the following attributes:
	Generic is any of: { "METFORMIN HYDROCHLORIDE/SAXAGLIPTIN HYDROCHLORIDE", "METFORMIN HYDROCHLORIDE/VILDAGLIPTIN", "SAXAGLIPTIN HYDROCHLORIDE", "SITAGLIPTIN PHOSPHATE", "SITAGLIPTIN PHOSPHATE/METFORMIN HYDROCHLORIDE", "VILDAGLIPTIN", "VILDAGLIPTIN/METFORMIN HYDROCHLORIDE" }
	METFORMIN HYDROCHLORIDE/SAXAGLIPTIN HYDROCHLORIDE
	METFORMIN HYDROCHLORIDE/VILDAGLIPTIN
	SAXAGLIPTIN HYDROCHLORIDE
	SITAGLIPTIN PHOSPHATE
	SITAGLIPTIN PHOSPHATE/METFORMIN HYDROCHLORIDE
	VILDAGLIPTIN
	VILDAGLIPTIN/METFORMIN HYDROCHLORIDE
Use of GLP-1 analogues
This event measure was defined as occurring when any of the following criteria were met:
	The occurrence of Therapy with the following attributes:
	Generic is any of: { "EXENATIDE", "LIRAGLUTIDE" }
	EXENATIDE
	LIRAGLUTIDE
	The occurrence of Therapy with the following attributes:
	Brand is any of: { "LIXISENATIDE 10MICROGRAMS/0.2ML SOLUTION FOR INJECTION 3ML PRE-FILLED DISPOSABLE DEVICES", "LIXISENATIDE 10MICROGRAMS/0.2ML SOLUTION FOR INJECTION 3ML PRE-FILLED DISPOSABLE DEVICES AND LIXISENATIDE 20MICROGRAMS/0.2ML SOLUTION FOR INJECTION 3ML PRE-FILLED DISPOSABLE DEVICES", "LIXISENATIDE 20MICROGRAMS/0.2ML SOLUTION FOR INJECTION 3ML PRE-FILLED DISPOSABLE DEVICES", "LYXUMIA 10…
	LIXISENATIDE 10MICROGRAMS/0.2ML SOLUTION FOR INJECTION 3ML PRE-FILLED DISPOSABLE DEVICES
	LIXISENATIDE 10MICROGRAMS/0.2ML SOLUTION FOR INJECTION 3ML PRE-FILLED DISPOSABLE DEVICES AND LIXISENATIDE 20MICROGRAMS/0.2ML SOLUTION FOR INJECTION 3ML PRE-FILLED DISPOSABLE DEVICES
	LIXISENATIDE 20MICROGRAMS/0.2ML SOLUTION FOR INJECTION 3ML PRE-FILLED DISPOSABLE DEVICES
	LYXUMIA 10MICROGRAMS/0.2ML SOLUTION FOR INJECTION 3ML PRE-FILLED PEN (SANOFI)
	LYXUMIA 10MICROGRAMS/20MICROGRAMS TREATMENT INITIATION PACK (SANOFI)
	LYXUMIA 20MICROGRAMS/0.2ML SOLUTION FOR INJECTION 3ML PRE-FILLED PEN (SANOFI)
Use of SGLT-2 inhibitors
This event measure was defined as occurring when any of the following criteria were met:
	The occurrence of Therapy with the following attributes:
	Generic is any of: { "CANAGLIFLOZIN HEMIHYDRATE", "DAPAGLIFLOZIN", "EMPAGLIFLOZIN", "EMPAGLIFLOZIN/METFORMIN HYDROCHLORIDE", "METFORMIN HYDROCHLORIDE/DAPAGLIFLOZIN", "METFORMIN HYDROCHLORIDE/EMPAGLIFLOZIN" }
	CANAGLIFLOZIN HEMIHYDRATE
	DAPAGLIFLOZIN
	EMPAGLIFLOZIN
	EMPAGLIFLOZIN/METFORMIN HYDROCHLORIDE
	METFORMIN HYDROCHLORIDE/DAPAGLIFLOZIN
	METFORMIN HYDROCHLORIDE/EMPAGLIFLOZIN
Ever smoker
This event measure was defined as occurring when any of the following criteria were met:
	The occurrence of Clinical with the following attributes:
	Entity 004 - Smoking - Status is any of:
	1 - Yes
	3 - Ex
Use of metformin
This event measure was defined as occurring when any of the following criteria were met:
	The occurrence of Therapy with the following attributes:
	Generic is any of: { "EMPAGLIFLOZIN/METFORMIN HYDROCHLORIDE", "METFORMIN HYDROCHLORIDE", "METFORMIN HYDROCHLORIDE/DAPAGLIFLOZIN", "METFORMIN HYDROCHLORIDE/EMPAGLIFLOZIN", "METFORMIN HYDROCHLORIDE/LINAGLIPTIN", "METFORMIN HYDROCHLORIDE/SAXAGLIPTIN HYDROCHLORIDE", "METFORMIN HYDROCHLORIDE/VILDAGLIPTIN", "SITAGLIPTIN PHOSPHATE/METFORMIN HYDROCHLORIDE", "VILDAGLIPTIN/METFORMIN HYDROCHLORIDE" }
	EMPAGLIFLOZIN/METFORMIN HYDROCHLORIDE
	METFORMIN HYDROCHLORIDE
	METFORMIN HYDROCHLORIDE/DAPAGLIFLOZIN
	METFORMIN HYDROCHLORIDE/EMPAGLIFLOZIN
	METFORMIN HYDROCHLORIDE/LINAGLIPTIN
	METFORMIN HYDROCHLORIDE/SAXAGLIPTIN HYDROCHLORIDE
	METFORMIN HYDROCHLORIDE/VILDAGLIPTIN
	SITAGLIPTIN PHOSPHATE/METFORMIN HYDROCHLORIDE
	VILDAGLIPTIN/METFORMIN HYDROCHLORIDE
Use of prandial glucose regulators
This event measure was defined as occurring when any of the following criteria were met:
	The occurrence of Therapy with the following attributes:
	Generic is any of: { "NATEGLINIDE", "REPAGLINIDE" }
	NATEGLINIDE
	REPAGLINIDE
Use of sulfonylureas
This event measure was defined as occurring when any of the following criteria were met:
	The occurrence of Therapy with the following attributes:
	Generic is any of: { "ACETOHEXAMIDE", "CHLORPROPAMIDE", "GLIBENCLAMIDE", "GLIBORNURIDE", "GLICLAZIDE", "GLIMEPIRIDE", "GLIPIZIDE", "GLIQUIDONE", "TOLAZAMIDE", "TOLBUTAMIDE" }
	ACETOHEXAMIDE
	CHLORPROPAMIDE
	GLIBENCLAMIDE
	GLIBORNURIDE
	GLICLAZIDE
	GLIMEPIRIDE
	GLIPIZIDE
	GLIQUIDONE
	TOLAZAMIDE
	TOLBUTAMIDE
Use of thiazolidinediones
This event measure was defined as occurring when any of the following criteria were met:
	The occurrence of Therapy with the following attributes:
	Generic is any of: { "ACETOHEXAMIDE", "CHLORPROPAMIDE", "GLIBENCLAMIDE", "GLIBORNURIDE", "GLICLAZIDE", "GLIMEPIRIDE", "GLIPIZIDE", "GLIQUIDONE", "TOLAZAMIDE", "TOLBUTAMIDE" }
	ACETOHEXAMIDE
	CHLORPROPAMIDE
	GLIBENCLAMIDE
	GLIBORNURIDE
	GLICLAZIDE
	GLIMEPIRIDE
	GLIPIZIDE
	GLIQUIDONE
	TOLAZAMIDE
	TOLBUTAMIDE
Acarbose
This event measure was defined as occurring when any of the following criteria were met:
	The occurrence of Therapy with the following attributes:
	Generic is any of: { "ACARBOSE" }
	ACARBOSE
Never smoker
This event measure was defined as occurring when any of the following criteria were met:
	The occurrence of Clinical with the following attributes:
	Entity 004 - Smoking - Status is any of:
	2 - No
Unknown smoking status
This event measure was defined as occurring when any of the following criteria were met:
	The occurrence of Clinical with the following attributes:
	Entity 004 - Smoking - Status is any of:
	0 - Data Not Entered
Hemoglobin A1c categories
This measure categorizes Hemoglobin A1c measured value into the following categories:
	=< 7.4: Up to 7.5 (exclusive). This is the referent category.
	> 7.4: From 7.5 (inclusive) to (any).
Incretin based drugs
This measure creates a logical OR of events, and identifies all occurrences of one or more specified events:
	Use of GLP-1 analogues
	Use of DPP-4 inhibitors
Other antidiabetics
This measure creates a logical OR of events, and identifies all occurrences of one or more specified events:
	Use of SGLT-2 inhibitors
	acarbose
	Use of prandial glucose regulators
Use of a non-insulin antidiabetic drug
This measure creates a logical OR of events, and identifies all occurrences of one or more specified events:
	Use of metformin
	Use of sulfonylureas
	Use of prandial glucose regulators
	Use of thiazolidinediones
	acarbose
	Use of DPP-4 inhibitors
	Use of SGLT-2 inhibitors
	Use of GLP-1 analogues
Use of insulin
This event measure was defined as occurring when any of the following criteria were met:
	The occurrence of Therapy with the following attributes:
	Product Code is any of: { "10001", "10067", "10175", "10184", "10207", "10208", "10225", "10229", "10243", "10244", "10245", "10259", "10264", "10277", "10484", "10547", "10572", "10887", "10910", "10915", "11055", "11056", "11080", "11107", "11337", "11521", "11878", "12035", "12297", "12299", "12638", "12654", "12818", "13009", "13036", "13277", "13416", "13516", "13622", "13729", "13819", "138…
	10001 - Insulin lispro/Insulin lispro protamine
	10067 - Insulin Aspart/Insulin Aspart Protamine
	10175 - Insulin isophane human
	10184 - Insulin Detemir
	10207 - Insulin isophane human
	10208 - Insulin isophane human
	10225 - Insulin glargine
	10229 - Insulin isophane human
	10243 - Insulin lispro/Insulin lispro protamine
	10244 - Insulin soluble human/Insulin isophane human
	10245 - Insulin soluble human/Insulin isophane human
	10259 - Insulin glargine
	10264 - Insulin lispro
	10277 - Insulin soluble human/Insulin isophane human
	10484 - Insulin Soluble Human/Insulin Isophane Human
	10547 - Insulin zinc suspension mixed human
	10572 - Insulin Soluble Bovine
	10887 - Insulin Soluble Human/Insulin Isophane Human
	10910 - Insulin Soluble Human/Insulin Isophane Human
	10915 - Insulin Soluble Human/Insulin Isophane Human
	11055 - Insulin Soluble Human/Insulin Isophane Human
	11056 - Insulin Soluble Human/Insulin Isophane Human
	11080 - Insulin Isophane Human
	11107 - Insulin Soluble Human/Insulin Isophane Human
	11337 - Insulin aspart
	11521
	11878
	12035 - Insulin zinc suspension mixed bovine
	12297 - Insulin Soluble Bovine
	12299 - Pork Insulin
	12638 - Insulin Soluble Human
	12654 - Insulin Soluble Human
	12818 - Insulin soluble human/Insulin isophane human
	13009
	13036
	13277 - Insulin soluble human/Insulin isophane human
	13416 - Insulin/Insulin Soluble Porcine
	13516 - Insulin isophane bovine
	13622 - Insulin soluble porcine
	13729 - Insulin Isophane Human
	13819 - Insulin isophane porcine
	13837 - Insulin Soluble Human/Insulin Isophane Human
	14270 - Insulin lispro/Insulin lispro protamine
	14290 - Insulin isophane human
	14299 - Insulin glulisine
	14301 - Insulin detemir
	14313 - Insulin lispro
	14330 - Insulin detemir
	14339 - Insulin soluble bovine
	14340 - Insulin isophane bovine
	14345 - Insulin glulisine
	14357 - Insulin isophane human
	14362 - Insulin lispro
	14505 - Insulin protamine zinc bovine
	14619 - Insulin soluble porcine/Insulin isophane porcine
	14644 - Insulin Soluble Human/Insulin Isophane Human
	14646
	14649 - Insulin Soluble Human/Insulin Isophane Human
	14918 - Insulin isophane human
	14925 - Insulin Isophane Human
	14928 - Insulin isophane human
	14930 - Insulin soluble porcine
	14933 - Insulin isophane porcine
	14938 - Insulin Soluble Bovine
	14944 - Insulin soluble human
	15199 - Insulin Soluble Human/Insulin Isophane Human
	15484 - Insulin isophane bovine
	15710 - Insulin Soluble Human
	1587 - Insulin zinc suspension mixed human
	1588 - Insulin Soluble Human
	1592 - Insulin Soluble Human
	1593 - Insulin isophane human
	1594 - Insulin soluble human
	1595 - Insulin isophane human
	15961 - Insulin Isophane Human
	16129 - Insulin soluble human
	16142 - Insulin aspart
	16152 - Insulin soluble human/Insulin isophane human
	16160 - Insulin soluble human/Insulin isophane human
	16389
	1649 - Insulin Soluble Human/Insulin Isophane Human
	16682 - Insulin zinc suspension mixed bovine
	16700 - Insulin Zinc Suspension Mixed Bovine
	16866
	16959
	17076
	17336 - Insulin Soluble Human
	17712 - Insulin zinc suspension mixed bovine
	17731 - Insulin soluble human/Insulin isophane human
	17809 - Insulin Soluble Human/Insulin Isophane Human
	1805 - Insulin Soluble Human/Insulin Isophane Human
	1806 - Insulin Soluble Human/Insulin Isophane Human
	18224 - Insulin lispro
	1840 - Insulin Soluble Human
	1842 - Insulin soluble porcine
	1843 - Insulin isophane porcine
	1844 - Insulin zinc suspension crystalline human
	18446
	18461 - Insulin zinc suspension mixed human
	18590 - Insulin isophane bovine
	18592 - Insulin soluble bovine
	18593 - Insulin lispro/Insulin lispro protamine
	1886 - Insulin isophane human
	18931 - Insulin zinc suspension crystalline human
	19491 - Insulin glulisine
	19513 - Insulin soluble human/Insulin isophane human
	19877 - Insulin aspart
	19878 - Insulin soluble human/Insulin isophane human
	19977
	20422 - Insulin isophane human/Insulin soluble human
	20995 - Insulin soluble porcine/Insulin isophane porcine
	21110 - Insulin Soluble Human/Insulin Isophane Human
	21232 - Insulin soluble human/Insulin isophane human
	21235 - Insulin soluble human
	21347 - Insulin Soluble Human/Insulin Isophane Human
	21374 - Insulin Soluble Human/Insulin Isophane Human
	21395 - Insulin Soluble Human/Insulin Isophane Human
	21422 - Insulin soluble human/Insulin isophane human
	21554 - Insulin soluble human/Insulin isophane human
	21583 - Insulin glulisine
	21590 - Insulin glulisine
	22058 - Insulin Soluble Human/Insulin Isophane Human
	22155 - Insulin Soluble Human/Insulin Isophane Human
	2220 - Insulin Soluble Human/Insulin Isophane Human
	2221 - Insulin soluble human/Insulin isophane human
	22697 - Insulin soluble human/Insulin isophane human
	22945 - Insulin Soluble Human
	22946
	22983 - Insulin soluble human
	23099 - Insulin aspart/Insulin aspart protamine
	23231 - Insulin soluble bovine
	23992 - Insulin isophane human
	23993 - Insulin soluble human
	24002 - Insulin soluble human/Insulin isophane human
	2454 - Insulin Soluble Human/Insulin Isophane Human
	2455 - Insulin soluble human/Insulin isophane human
	2456 - Insulin soluble human/Insulin isophane human
	2459 - Insulin soluble porcine/Insulin isophane porcine
	24593 - Insulin Soluble Bovine
	24795 - Insulin aspart/Insulin aspart protamine
	24800 - Insulin soluble porcine/Insulin isophane porcine
	24846 - Insulin Soluble Human
	24993 - Insulin soluble human/Insulin isophane human
	25133 - Insulin soluble human/Insulin isophane human
	25479 - Insulin soluble porcine
	25735 - Insulin soluble human/Insulin isophane human
	25736 - Insulin soluble human/Insulin isophane human
	25812 - Insulin isophane human
	26060 - Insulin lispro
	26098 - Insulin soluble porcine
	26338
	26403 - Insulin Soluble Human/Insulin Isophane Human
	26498 - Pork Insulin/Insulin Zinc Suspension Mixed Bovine
	26621 - Insulin Soluble Human
	27177 - Insulin Lispro/Insulin Lispro Protamine
	27280 - Insulin soluble porcine/Insulin isophane porcine
	27396 - Insulin soluble porcine
	27402 - Insulin soluble human
	27461 - Insulin isophane human
	27614 - Insulin Soluble Human/Insulin Isophane Human
	28096 - Insulin soluble human/Insulin isophane human
	28101 - Insulin glulisine
	2812 - Insulin soluble human/Insulin isophane human
	28183 - Insulin isophane porcine
	28185 - Insulin lispro/Insulin lispro protamine
	28442 - Insulin Glulisine
	28588 - Insulin isophane bovine
	28666
	2929 - Insulin Soluble Human/Insulin Isophane Human
	29567 - Insulin aspart
	29837 - Insulin Soluble Human/Insulin Isophane Human
	29953 - Insulin glulisine
	30209 - Insulin soluble porcine
	30236 - Insulin Isophane Bovine
	30305
	30686 - Insulin isophane porcine
	30819 - Insulin soluble human/Insulin isophane human
	31205 - Insulin soluble human/Insulin isophane human
	31258 - Insulin lispro/Insulin lispro protamine
	31465 - Insulin human
	31467 - Insulin human
	322 - Insulin lispro
	33167 - Insulin Soluble Human/Insulin Isophane Human
	33232 - Insulin soluble human/Insulin isophane human
	3396 - Insulin Soluble Human/Insulin Isophane Human
	33966 - Insulin Isophane Human
	34031 - Pork Insulin
	34097 - Insulin Soluble Human/Insulin Isophane Human
	3439 - Insulin Soluble Human/Insulin Isophane Human
	35253 - Insulin soluble human/Insulin isophane human
	35260 - Insulin detemir
	35468 - Insulin isophane human
	3550 - Insulin Soluble Human/Insulin Isophane Human
	3551 - Insulin Soluble Human/Insulin Isophane Human
	35701 - Insulin lispro/Insulin lispro protamine
	36031 - Insulin soluble porcine/Insulin isophane porcine
	36066 - Insulin isophane bovine
	36146 - Insulin lispro/Insulin lispro protamine
	36194 - Insulin soluble human/Insulin isophane human
	36355 - Insulin human
	36356 - Insulin human
	36430 - Insulin soluble human
	36513 - Insulin soluble porcine
	36853 - Insulin glargine
	36920 - Insulin glulisine
	37055
	38236
	38422 - Insulin isophane bovine
	38986 - Insulin lispro
	39006 - Insulin lispro/Insulin lispro protamine
	39086 - Insulin lispro/Insulin lispro protamine
	39150
	4093 - Insulin soluble human/Insulin isophane human
	41120 - Insulin soluble human/Insulin isophane human
	4129 - Insulin soluble porcine
	4163 - Insulin/Insulin Soluble Porcine
	41834 - Insulin zinc suspension mixed bovine
	41959 - Insulin Soluble Human
	4198 - Insulin Soluble Human/Insulin Isophane Human
	4199 - Insulin Soluble Human/Insulin Isophane Human
	42305
	42395 - Insulin lispro/Insulin lispro protamine
	4247 - Insulin isophane porcine
	42797
	42954 - Insulin soluble human/Insulin isophane human
	43950 - Insulin isophane human
	43953 - Insulin lispro/Insulin lispro protamine
	43991 - Insulin soluble human/Insulin isophane human
	44251 - Pork Insulin
	44378 - Insulin soluble human/Insulin isophane human
	44480 - Insulin soluble human/Insulin isophane human
	44601
	45158 - Insulin soluble human/Insulin isophane human
	46001 - Insulin isophane human
	46666 - Insulin aspart
	4706 - Insulin soluble human
	4715 - Insulin Lispro/Insulin Lispro Protamine
	47360 - Insulin Soluble Bovine
	4760 - Insulin Isophane Human
	47751
	4784 - Pork Insulin/Insulin Zinc Suspension Mixed Bovine
	47856 - Insulin isophane bovine
	4790 - Insulin soluble human/Insulin isophane human
	4896
	49108 - Insulin aspart
	49507
	49508
	49509
	49831 - Insulin glargine
	5021 - Insulin aspart
	50633 - Insulin glargine
	50691 - Insulin soluble human/Insulin isophane human
	51182
	51743 - Insulin aspart
	51836
	5214 - Insulin lispro
	5250 - Insulin Lispro/Insulin Lispro Protamine
	52522 - Insulin lispro/Insulin lispro protamine
	5255 - Insulin Soluble Human/Insulin Isophane Human
	5267
	52722 - Insulin soluble human/Insulin isophane human
	52748 - Insulin isophane human
	53118 - Insulin aspart
	53251 - Insulin aspart
	5345
	53710 - Insulin human
	54462 - Insulin Soluble Human/Insulin Isophane Human
	5501 - Insulin Isophane Human
	55234 - Insulin degludec
	55462 - Insulin degludec
	55517 - Insulin isophane human
	55603 - Insulin lispro
	55618 - Insulin detemir
	55687 - Insulin degludec
	55907 - Insulin degludec
	55910 - Insulin degludec
	56115 - Insulin soluble human
	5634
	56489 - Insulin aspart/Insulin aspart protamine
	56495 - Insulin glargine
	56502 - Insulin soluble human
	56624
	56656
	56691 - Insulin degludec
	56857 - Insulin soluble human/Insulin isophane human
	57153
	57387
	57388
	57529 - Insulin lispro
	57564 - Insulin lispro
	57620 - Insulin soluble human/Insulin isophane human
	57622 - Insulin lispro/Insulin lispro protamine
	5769
	5789
	5845 - Insulin soluble human/Insulin isophane human
	58578
	58754
	5891 - Insulin isophane human
	5892 - Insulin aspart
	58995
	59133
	59243
	59311
	5933 - Insulin soluble human/Insulin isophane human
	59500 - Insulin isophane human
	5953 - Insulin Glargine
	59533 - Insulin aspart
	5967
	6009
	6057 - Insulin Glargine
	6061 - Insulin Aspart/Insulin Aspart Protamine
	60626
	60933 - Insulin soluble human/Insulin isophane human
	60938 - Insulin soluble human/Insulin isophane human
	60951 - Insulin human
	61845 - Insulin aspart
	6209 - Insulin aspart
	62180 - Insulin aspart
	62276 - Insulin human
	6228
	6378
	6447 - Insulin Aspart
	6730
	6958 - Insulin detemir
	6965 - Insulin detemir
	6991
	7062
	7127
	7228 - Insulin aspart/Insulin aspart protamine
	7231 - Insulin soluble human/Insulin isophane human
	7237 - Insulin glargine
	7266 - Insulin glargine
	7267 - Insulin aspart/Insulin aspart protamine
	7300 - Insulin soluble human/Insulin isophane human
	7318 - Insulin lispro
	7319 - Insulin soluble human/Insulin isophane human
	7349 - Insulin soluble human
	7350 - Insulin isophane porcine
	7393 - Insulin glargine
	7400 - Insulin glargine
	7402 - Insulin glargine
	7537 - Insulin zinc suspension crystalline human
	7771 - Insulin isophane human
	7772 - Insulin isophane human
	7793 - Insulin soluble human/Insulin isophane human
	8118 - Insulin Isophane Human
	8203 - Insulin soluble human/Insulin isophane human
	8322 - Insulin Zinc Suspension Crystalline Human/Insulin Zinc Suspension Mixed Human
	8841 - Insulin soluble human/Insulin isophane human
	8895 - Insulin Isophane Porcine/Insulin Soluble Porcine
	9341 - Insulin Soluble Human/Insulin Isophane Human
	9376 - Insulin Zinc Suspension Crystalline Human
	9503 - Insulin protamine zinc bovine
	9521 - Insulin soluble porcine
	9565 - Insulin soluble human
	9618 - Insulin soluble porcine/Insulin isophane porcine
	9702
	9737 - Insulin isophane human
Use of metformin
This event measure was defined as occurring when any of the following criteria were met:
	The occurrence of Therapy with the following attributes:
	Generic is any of: { "EMPAGLIFLOZIN/METFORMIN HYDROCHLORIDE", "METFORMIN HYDROCHLORIDE", "METFORMIN HYDROCHLORIDE/DAPAGLIFLOZIN", "METFORMIN HYDROCHLORIDE/EMPAGLIFLOZIN", "METFORMIN HYDROCHLORIDE/LINAGLIPTIN", "METFORMIN HYDROCHLORIDE/SAXAGLIPTIN HYDROCHLORIDE", "METFORMIN HYDROCHLORIDE/VILDAGLIPTIN", "SITAGLIPTIN PHOSPHATE/METFORMIN HYDROCHLORIDE", "VILDAGLIPTIN/METFORMIN HYDROCHLORIDE" }
	EMPAGLIFLOZIN/METFORMIN HYDROCHLORIDE
	METFORMIN HYDROCHLORIDE
	METFORMIN HYDROCHLORIDE/DAPAGLIFLOZIN
	METFORMIN HYDROCHLORIDE/EMPAGLIFLOZIN
	METFORMIN HYDROCHLORIDE/LINAGLIPTIN
	METFORMIN HYDROCHLORIDE/SAXAGLIPTIN HYDROCHLORIDE
	METFORMIN HYDROCHLORIDE/VILDAGLIPTIN
	SITAGLIPTIN PHOSPHATE/METFORMIN HYDROCHLORIDE
	VILDAGLIPTIN/METFORMIN HYDROCHLORIDE
Use of pioglitazone
This event measure was defined as occurring when any of the following criteria were met:
	The occurrence of Therapy with the following attributes:
	Generic is any of: { "METFORMIN/PIOGLITAZONE", "PIOGLITAZONE HYDROCHLORIDE", "PIOGLITAZONE HYDROCHLORIDE/METFORMIN HYDROCHLORIDE" }
	METFORMIN/PIOGLITAZONE
	PIOGLITAZONE HYDROCHLORIDE
	PIOGLITAZONE HYDROCHLORIDE/METFORMIN HYDROCHLORIDE
Use of prandial glucose regulators
This event measure was defined as occurring when any of the following criteria were met:
	The occurrence of Therapy with the following attributes:
	Generic is any of: { "NATEGLINIDE", "REPAGLINIDE" }
	NATEGLINIDE
	REPAGLINIDE
Use of sulfonylureas
This event measure was defined as occurring when any of the following criteria were met:
	The occurrence of Therapy with the following attributes:
	Generic is any of: { "ACETOHEXAMIDE", "CHLORPROPAMIDE", "GLIBENCLAMIDE", "GLIBORNURIDE", "GLICLAZIDE", "GLIMEPIRIDE", "GLIPIZIDE", "GLIQUIDONE", "TOLAZAMIDE", "TOLBUTAMIDE" }
	ACETOHEXAMIDE
	CHLORPROPAMIDE
	GLIBENCLAMIDE
	GLIBORNURIDE
	GLICLAZIDE
	GLIMEPIRIDE
	GLIPIZIDE
	GLIQUIDONE
	TOLAZAMIDE
	TOLBUTAMIDE
AIDS
This event measure was defined as occurring when any of the following criteria were met:
	The occurrence of Clinical with the following attributes:
	READ Code is any of: { "799MD", "A788.00", "A788100", "A788200", "A788300", "A788400", "A788500", "A788600", "A788U00", "A788W00", "A788X00", "A788y00", "A788z00", "A789.00", "A789000", "A789100", "A789200", "A789300", "A789400", "A789500", "A789600", "A789800", "A789900", "A789A00", "A789X00", "AyuC.00", "AyuC100", "AyuC300", "AyuC400", "AyuC600", "AyuCB00", "AyuCC00", "AyuCD00", "L7990A" }
	799MD
	A788.00 - Acquired immune deficiency syndrome
	A788100 - Asymptomatic human immunodeficiency virus infection
	A788200 - HIV infection with persistent generalised lymphadenopathy
	A788300 - Human immunodeficiency virus with constitutional disease
	A788400 - Human immunodeficiency virus with neurological disease
	A788500 - Human immunodeficiency virus with secondary infection
	A788600 - Human immunodeficiency virus with secondary cancers
	A788U00 - HIV disease result/haematological+immunologic abnorms,NEC
	A788W00 - HIV disease resulting in unspecified malignant neoplasm
	A788X00 - HIV disease resulting/unspcf infectious+parasitic disease
	A788y00 - Human immunodeficiency virus with other clinical findings
	A788z00 - Acquired human immunodeficiency virus infection syndrome NOS
	A789.00 - Human immunodef virus resulting in other disease
	A789000 - HIV disease resulting in mycobacterial infection
	A789100 - HIV disease resulting in cytomegaloviral disease
	A789200 - HIV disease resulting in candidiasis
	A789300 - HIV disease resulting in Pneumocystis carinii pneumonia
	A789400 - HIV disease resulting in multiple infections
	A789500 - HIV disease resulting in Kaposi's sarcoma
	A789600 - HIV disease resulting in Burkitt's lymphoma
	A789800 - HIV disease resulting in multiple malignant neoplasms
	A789900 - HIV disease resulting in lymphoid interstitial pneumonitis
	A789A00 - HIV disease resulting in wasting syndrome
	A789X00 - HIV dis reslt/oth mal neopl/lymph,h'matopoetc+reltd tissu
	AyuC.00 - [X]Human immunodeficiency virus disease
	AyuC100 - [X]HIV disease resulting in other viral infections
	AyuC300 - [X]HIV disease resulting in multiple infections
	AyuC400 - [X]HIV disease resulting/other infectious+parasitic diseases
	AyuC600 - [X]HIV disease resulting in other non-Hodgkin's lymphoma
	AyuCB00 - [X]HIV disease result/haematological+immunologic abnorms,NEC
	AyuCC00 - [X]HIV disease resulting in other specified conditions
	AyuCD00 - [X]Unspecified human immunodeficiency virus [HIV] disease
	L7990A
BMI
This event measure was defined as occurring when any of the following criteria were met:
	The occurrence of Clinical with the following attributes:
	Entity 013 - Weight - BMI has any value
BMI categories
This measure categorizes BMI (event value) into the following categories:
	< 25: Up to 25.0 (exclusive). This is the referent category.
	25 - 30: From 25.0 (inclusive) to 30.0 (exclusive).
	>= 30: From 30.0 (inclusive) to (any).
COMPONENT, Charlson Deyo, Occurrence of diabetes, interim
This measure computes a score by summing over the following components:
	If the event Diabetes with complications
	Occurs within null days, set the score to 2.0
	Otherwise, set the score to 0.0
	If the event Diabetes
	Occurs within null days, set the score to 1.0
	Otherwise, set the score to 0.0
COMPONENT, Charlson Deyo, Occurrence of diabetes, truncated to avoid double count
This measure takes the value of COMPONENT, Charlson Deyo, Occurrence of diabetes, interim, and applies the following recoding rules:
	If the value is greater than 2.0, recode the value to 2.0
Cerebrovascular disease
This event measure was defined as occurring when any of the following criteria were met:
	The occurrence of Clinical with the following attributes:
	READ Code is any of: { "662M.00", "7004300", "F11x200", "G60..00", "G600.00", "G601.00", "G602.00", "G603.00", "G604.00", "G605.00", "G606.00", "G60X.00", "G60z.00", "G61..00", "G61..11", "G61..12", "G613.00", "G617.00", "G618.00", "G61X.00", "G61X000", "G61X100", "G61z.00", "G623.00", "G62z.00", "G63..00", "G63..12", "G633.00", "G63y.00", "G63z.00", "G64..13", "G641000", "G65..00", "G65y.00", "G…
	662M.00 - Stroke monitoring
	7004300 - Evacuation of intracerebral haematoma NEC
	F11x200 - Cerebral degeneration due to cerebrovascular disease
	G60..00 - Subarachnoid haemorrhage
	G600.00 - Ruptured berry aneurysm
	G601.00 - Subarachnoid haemorrhage from carotid siphon and bifurcation
	G602.00 - Subarachnoid haemorrhage from middle cerebral artery
	G603.00 - Subarachnoid haemorrhage from anterior communicating artery
	G604.00 - Subarachnoid haemorrhage from posterior communicating artery
	G605.00 - Subarachnoid haemorrhage from basilar artery
	G606.00 - Subarachnoid haemorrhage from vertebral artery
	G60X.00 - Subarachnoid haemorrh from intracranial artery, unspecif
	G60z.00 - Subarachnoid haemorrhage NOS
	G61..00 - Intracerebral haemorrhage
	G61..11 - CVA - cerebrovascular accid due to intracerebral haemorrhage
	G61..12 - Stroke due to intracerebral haemorrhage
	G613.00 - Cerebellar haemorrhage
	G617.00 - Intracerebral haemorrhage, intraventricular
	G618.00 - Intracerebral haemorrhage, multiple localized
	G61X.00 - Intracerebral haemorrhage in hemisphere, unspecified
	G61X000 - Left sided intracerebral haemorrhage, unspecified
	G61X100 - Right sided intracerebral haemorrhage, unspecified
	G61z.00 - Intracerebral haemorrhage NOS
	G623.00 - Subdural haemorrhage NOS
	G62z.00 - Intracranial haemorrhage NOS
	G63..00 - Precerebral arterial occlusion
	G63..12 - Stenosis of precerebral arteries
	G633.00 - Multiple and bilateral precerebral arterial occlusion
	G63y.00 - Other precerebral artery occlusion
	G63z.00 - Precerebral artery occlusion NOS
	G64..13 - Stroke due to cerebral arterial occlusion
	G641000 - Cerebral infarction due to embolism of cerebral arteries
	G65..00 - Transient cerebral ischaemia
	G65y.00 - Other transient cerebral ischaemia
	G65z.00 - Transient cerebral ischaemia NOS
	G65zz00 - Transient cerebral ischaemia NOS
	G66..00 - Stroke and cerebrovascular accident unspecified
	G66..11 - CVA unspecified
	G66..12 - Stroke unspecified
	G66..13 - CVA - Cerebrovascular accident unspecified
	G660.00 - Middle cerebral artery syndrome
	G661.00 - Anterior cerebral artery syndrome
	G662.00 - Posterior cerebral artery syndrome
	G663.00 - Brain stem stroke syndrome
	G664.00 - Cerebellar stroke syndrome
	G665.00 - Pure motor lacunar syndrome
	G666.00 - Pure sensory lacunar syndrome
	G667.00 - Left sided CVA
	G668.00 - Right sided CVA
	G669.00 - Cerebral palsy, not congenital or infantile, acute
	G67..00 - Other cerebrovascular disease
	G671.00 - Generalised ischaemic cerebrovascular disease NOS
	G671z00 - Generalised ischaemic cerebrovascular disease NOS
	G677400 - Occlusion+stenosis of multiple and bilat cerebral arteries
	G67y.00 - Other cerebrovascular disease OS
	G67z.00 - Other cerebrovascular disease NOS
	G68..00 - Late effects of cerebrovascular disease
	G680.00 - Sequelae of subarachnoid haemorrhage
	G681.00 - Sequelae of intracerebral haemorrhage
	G68W.00 - Sequelae/other + unspecified cerebrovascular diseases
	G6y..00 - Other specified cerebrovascular disease
	G6z..00 - Cerebrovascular disease NOS
	Gyu6.00 - [X]Cerebrovascular diseases
	Gyu6000 - [X]Subarachnoid haemorrhage from other intracranial arteries
	Gyu6100 - [X]Other subarachnoid haemorrhage
	Gyu6200 - [X]Other intracerebral haemorrhage
	Gyu6500 - [X]Occlusion and stenosis of other precerebral arteries
	Gyu6600 - [X]Occlusion and stenosis of other cerebral arteries
	Gyu6700 - [X]Other specified cerebrovascular diseases
	Gyu6F00 - [X]Intracerebral haemorrhage in hemisphere, unspecified
	S62..12 - Subarachnoid haemorrhage following injury
	S620.00 - Closed traumatic subarachnoid haemorrhage
	S621.00 - Open traumatic subarachnoid haemorrhage
	S627.00 - Traumatic subarachnoid haemorrhage
	S628.00 - Traumatic subdural haemorrhage
	G6...00 - Cerebrovascular disease
Charlson Score, no cancer
This measure computes a score by summing over the following components:
	If the event AIDS
	Occurs within null days, set the score to 6.0
	Otherwise, set the score to 0.0
	If the event Cerebrovascular disease
	Occurs within null days, set the score to 1.0
	Otherwise, set the score to 0.0
	If the event Chronic pulmonary disease
	Occurs within null days, set the score to 1.0
	Otherwise, set the score to 0.0
	If the event Congestive heart disease
	Occurs within null days, set the score to 1.0
	Otherwise, set the score to 0.0
	If the event Dementia
	Occurs within null days, set the score to 1.0
	Otherwise, set the score to 0.0
	If the event Myocardial infarction
	Occurs within null days, set the score to 1.0
	Otherwise, set the score to 0.0
	If the event Peptic ulcer disease
	Occurs within null days, set the score to 1.0
	Otherwise, set the score to 0.0
	If the event Peripheral vascular disease
	Occurs within null days, set the score to 1.0
	Otherwise, set the score to 0.0
	If the event Renal
	Occurs within null days, set the score to 2.0
	Otherwise, set the score to 0.0
	If the event Rheumatological disease
	Occurs within null days, set the score to 1.0
	Otherwise, set the score to 0.0
	If the event Hemiplegia or paraplegia
	Occurs within null days, set the score to 2.0
	Otherwise, set the score to 0.0
	For the measure COMPONENT, Charlson Deyo, Occurrence of diabetes, truncated to avoid double count,
	Use the value of the measure as the score multiplied by weight 1.0
	If the value is missing, set the score to 0.0
	For the measure COMPONENT, Charlson Deyo, Occurrence of liver disease, truncated to avoid double count,
	Use the value of the measure as the score multiplied by weight 1.0
	If the value is missing, set the score to 0.0
Chronic pulmonary disease
This event measure was defined as occurring when any of the following criteria were met:
	The occurrence of Clinical with the following attributes:
	READ Code is any of: { "14B4.00", "173A.00", "173c.00", "1O2..00", "663e.00", "663f.00", "663h.00", "663N.00", "663N000", "663N100", "663p.00", "663P.00", "663q.00", "663r.00", "663s.00", "663t.00", "663u.00", "663v.00", "663V000", "663V100", "663V200", "663V300", "663w.00", "663W.00", "66YC.00", "66YP.00", "8H2P.00", "9OJ1.00", "9OJA.11", "H30..00", "H30..11", "H300.00", "H30z.00", "H31..00", "H…
	14B4.00 - H/O: asthma
	173A.00 - Exercise induced asthma
	173c.00 - Occupational asthma
	1O2..00 - Asthma confirmed
	663e.00 - Asthma restricts exercise
	663f.00 - Asthma never restricts exercise
	663h.00 - Asthma - currently dormant
	663N.00 - Asthma disturbing sleep
	663N000 - Asthma causing night waking
	663N100 - Asthma disturbs sleep weekly
	663p.00 - Asthma treatment compliance unsatisfactory
	663P.00 - Asthma limiting activities
	663q.00 - Asthma daytime symptoms
	663r.00 - Asthma causes night symptoms 1 to 2 times per month
	663s.00 - Asthma never causes daytime symptoms
	663t.00 - Asthma causes daytime symptoms 1 to 2 times per month
	663u.00 - Asthma causes daytime symptoms 1 to 2 times per week
	663v.00 - Asthma causes daytime symptoms most days
	663V000 - Occasional asthma
	663V100 - Mild asthma
	663V200 - Moderate asthma
	663V300 - Severe asthma
	663w.00 - Asthma limits walking up hills or stairs
	663W.00 - Asthma prophylactic medication used
	66YC.00 - Absent from work or school due to asthma
	66YP.00 - Asthma night-time symptoms
	8H2P.00 - Emergency admission, asthma
	9OJ1.00 - Attends asthma monitoring
	9OJA.11 - Asthma monitored
	H30..00 - Bronchitis unspecified
	H30..11 - Chest infection - unspecified bronchitis
	H300.00 - Tracheobronchitis NOS
	H30z.00 - Bronchitis NOS
	H31..00 - Chronic bronchitis
	H310.00 - Simple chronic bronchitis
	H310000 - Chronic catarrhal bronchitis
	H310100 - Smokers' cough
	H310z00 - Simple chronic bronchitis NOS
	H311.00 - Mucopurulent chronic bronchitis
	H311000 - Purulent chronic bronchitis
	H311100 - Fetid chronic bronchitis
	H311z00 - Mucopurulent chronic bronchitis NOS
	H312.00 - Obstructive chronic bronchitis
	H312000 - Chronic asthmatic bronchitis
	H312011 - Chronic wheezy bronchitis
	H312100 - Emphysematous bronchitis
	H312z00 - Obstructive chronic bronchitis NOS
	H313.00 - Mixed simple and mucopurulent chronic bronchitis
	H31y.00 - Other chronic bronchitis
	H31y100 - Chronic tracheobronchitis
	H31yz00 - Other chronic bronchitis NOS
	H31z.00 - Chronic bronchitis NOS
	H32..00 - Emphysema
	H320.00 - Chronic bullous emphysema
	H320000 - Segmental bullous emphysema
	H320200 - Giant bullous emphysema
	H320z00 - Chronic bullous emphysema NOS
	H321.00 - Panlobular emphysema
	H322.00 - Centrilobular emphysema
	H32y.00 - Other emphysema
	H32y000 - Acute vesicular emphysema
	H32y100 - Atrophic (senile) emphysema
	H32y200 - MacLeod's unilateral emphysema
	H32yz00 - Other emphysema NOS
	H32z.00 - Emphysema NOS
	H33..00 - Asthma
	H33..11 - Bronchial asthma
	H330.00 - Extrinsic (atopic) asthma
	H330.12 - Childhood asthma
	H330.13 - Hay fever with asthma
	H330.14 - Pollen asthma
	H330000 - Extrinsic asthma without status asthmaticus
	H330011 - Hay fever with asthma
	H330111 - Extrinsic asthma with asthma attack
	H330z00 - Extrinsic asthma NOS
	H331.00 - Intrinsic asthma
	H331.11 - Late onset asthma
	H331000 - Intrinsic asthma without status asthmaticus
	H331100 - Intrinsic asthma with status asthmaticus
	H331111 - Intrinsic asthma with asthma attack
	H331z00 - Intrinsic asthma NOS
	H332.00 - Mixed asthma
	H333.00 - Acute exacerbation of asthma
	H334.00 - Brittle asthma
	H33z.00 - Asthma unspecified
	H33z000 - Status asthmaticus NOS
	H33z011 - Severe asthma attack
	H33z111 - Asthma attack NOS
	H33z200 - Late-onset asthma
	H33zz11 - Exercise induced asthma
	H33zz12 - Allergic asthma NEC
	H33zz13 - Allergic bronchitis NEC
	H34..00 - Bronchiectasis
	H340.00 - Recurrent bronchiectasis
	H341.00 - Post-infective bronchiectasis
	H34z.00 - Bronchiectasis NOS
	H35..00 - Extrinsic allergic alveolitis
	H350.00 - Farmers' lung
	H351.00 - Bagassosis
	H352.00 - Bird-fancier's lung
	H352000 - Budgerigar-fanciers' lung
	H352100 - Pigeon-fanciers' lung
	H352z00 - Bird-fancier's lung NOS
	H353.00 - Suberosis ( cork-handlers' lung )
	H354.00 - Malt workers' lung
	H355.00 - Mushroom workers' lung
	H356.00 - Maple bark strippers' lung
	H35y.00 - Other allergic alveolitis
	H35y500 - Pituitary snuff-takers' disease
	H35y600 - Sequoiosis (red-cedar asthma)
	H35y700 - Wood asthma
	H35yz00 - Other allergic alveolitis NOS
	H35z.00 - Allergic alveolitis and pneumonitis NOS
	H35z100 - Hypersensitivity pneumonitis NOS
	H35zz00 - Allergic alveolitis and pneumonitis NOS
	H3z..11 - Chronic obstructive pulmonary disease NOS
	H40..00 - Coal workers' pneumoconiosis
	H41..00 - Asbestosis
	H410.00 - Pleural plaque disease due to asbestosis
	H41z.00 - Asbestosis NOS
	H42..00 - Silica and silicate pneumoconiosis
	H420.00 - Talc pneumoconiosis
	H423.00 - Massive silicotic fibrosis
	H42z.00 - Silica pneumoconiosis NOS
	H43..00 - Pneumoconiosis due to other inorganic dust
	H431.00 - Bauxite fibrosis of lung
	H432.00 - Berylliosis
	H434.00 - Siderosis
	H435.00 - Stannosis
	H43z.00 - Pneumoconiosis due to inorganic dust NOS
	H440.00 - Byssinosis
	H441.00 - Cannabinosis
	H45..00 - Pneumoconiosis NOS
	H460.00 - Bronchitis and pneumonitis due to chemical fumes
	H460z00 - Bronchitis and pneumonitis due to chemical fumes NOS
	H464000 - Chronic emphysema due to chemical fumes
	H464100 - Obliterative bronchiolitis due to chemical fumes
	H464200 - Chronic pulmonary fibrosis due to chemical fumes
	H47y000 - Detergent asthma
	H4y1000 - Chronic pulmonary fibrosis following radiation
	H4z..00 - Lung disease due to external agents NOS
	H57y.00 - Lung disease with diseases EC
	H57yz00 - Lung disease with diseases EC NOS
	H581.00 - Interstitial emphysema
	H582.00 - Compensatory emphysema
	Hyu3000 - [X]Other emphysema
	Hyu4000 - [X]Pneumoconiosis due to other dust containing silica
	Hyu4300 - [X]Hypersensitivity pneumonitis due to other organic dusts
	K3441B
	L4930LO
	L5161B
	SK07.00 - Subcutaneous emphysema
	The occurrence of Clinical with the following attributes:
	READ Code is any of: { "114 PF", "466 BC", "466 D", "490", "490 T", "491", "491 AC", "491 BT", "491 E", "491 R", "492", "493", "493 A", "493 AA", "493 AB", "493 AC", "493 AD", "493 AI", "493 AJ", "493 BD", "493 BG", "493 BI", "493 BR", "493 D", "493 EA", "493 EB", "493 EP", "493 GR", "493 GS", "493 HR", "493 HT", "493 JC", "493 KA", "493 KB", "493 NA", "5151", "5152", "5161F", "518", "5192BY", "5…
	114 PF
	466 BC
	466 D
	490
	490 T
	491
	491 AC
	491 BT
	491 E
	491 R
	492
	493
	493 A
	493 AA
	493 AB
	493 AC
	493 AD
	493 AI
	493 AJ
	493 BD
	493 BG
	493 BI
	493 BR
	493 D
	493 EA
	493 EB
	493 EP
	493 GR
	493 GS
	493 HR
	493 HT
	493 JC
	493 KA
	493 KB
	493 NA
	5151
	5152
	5161F
	518
	5192BY
	5199CL
	691 TM
	7832AB
Congestive heart disease
This event measure was defined as occurring when any of the following criteria were met:
	The occurrence of Clinical with the following attributes:
	READ Code is any of: { "14A6.00", "14AM.00", "1O1..00", "662W.00", "8B29.00", "8CL3.00", "8H2S.00", "G232.00", "G554000", "G58..00", "G58..11", "G580.00", "G580.11", "G580.12", "G580000", "G580100", "G580200", "G580300", "G581.00", "G581000", "G582.00", "G58z.00", "G58z.11", "G58z.12", "SP11111" }
	14A6.00 - H/O: heart failure
	14AM.00 - H/O: Heart failure in last year
	1O1..00 - Heart failure confirmed
	662W.00 - Heart failure annual review
	8B29.00 - Cardiac failure therapy
	8CL3.00 - Heart failure care plan discussed with patient
	8H2S.00 - Admit heart failure emergency
	G232.00 - Hypertensive heart&renal dis wth (congestive) heart failure
	G554000 - Congestive cardiomyopathy
	G58..00 - Heart failure
	G58..11 - Cardiac failure
	G580.00 - Congestive heart failure
	G580.11 - Congestive cardiac failure
	G580.12 - Right heart failure
	G580000 - Acute congestive heart failure
	G580100 - Chronic congestive heart failure
	G580200 - Decompensated cardiac failure
	G580300 - Compensated cardiac failure
	G581.00 - Left ventricular failure
	G581000 - Acute left ventricular failure
	G582.00 - Acute heart failure
	G58z.00 - Heart failure NOS
	G58z.11 - Weak heart
	G58z.12 - Cardiac failure NOS
	SP11111 - Heart failure as a complication of care
	The occurrence of Clinical with the following attributes:
	READ Code is any of: { "402 C", "425 CC", "4270", "4270C", "4270CC", "4270D", "4270R", "4271", "4271A", "4271B", "4271H", "7824AC", "7824BW", "7824FH", "7824FM" }
	402 C
	425 CC
	4270
	4270C
	4270CC
	4270D
	4270R
	4271
	4271A
	4271B
	4271H
	7824AC
	7824BW
	7824FH
	7824FM
Dementia
This event measure was defined as occurring when any of the following criteria were met:
	The occurrence of Clinical with the following attributes:
	READ Code is any of: { "E00..11", "E00..12", "E000.00", "E001.00", "E001000", "E001z00", "E004.00", "E004.11", "E004000", "E004100", "E004200", "E004300", "E004z00", "E041.00", "Eu00.00", "Eu00000", "Eu00011", "Eu00012", "Eu00100", "Eu00112", "Eu00113", "Eu00200", "Eu00z00", "Eu00z11", "Eu01.00", "Eu01.11", "Eu01000", "Eu01100", "Eu01111", "Eu01200", "Eu01300", "Eu01y00", "Eu01z00", "Eu02.00", "E…
	E00..11 - Senile dementia
	E00..12 - Senile/presenile dementia
	E000.00 - Uncomplicated senile dementia
	E001.00 - Presenile dementia
	E001000 - Uncomplicated presenile dementia
	E001z00 - Presenile dementia NOS
	E004.00 - Arteriosclerotic dementia
	E004.11 - Multi infarct dementia
	E004000 - Uncomplicated arteriosclerotic dementia
	E004100 - Arteriosclerotic dementia with delirium
	E004200 - Arteriosclerotic dementia with paranoia
	E004300 - Arteriosclerotic dementia with depression
	E004z00 - Arteriosclerotic dementia NOS
	E041.00 - Dementia in conditions EC
	Eu00.00 - [X]Dementia in Alzheimer's disease
	Eu00000 - [X]Dementia in Alzheimer's disease with early onset
	Eu00011 - [X]Presenile dementia,Alzheimer's type
	Eu00012 - [X]Primary degen dementia, Alzheimer's type, presenile onset
	Eu00100 - [X]Dementia in Alzheimer's disease with late onset
	Eu00112 - [X]Senile dementia,Alzheimer's type
	Eu00113 - [X]Primary degen dementia of Alzheimer's type, senile onset
	Eu00200 - [X]Dementia in Alzheimer's dis, atypical or mixed type
	Eu00z00 - [X]Dementia in Alzheimer's disease, unspecified
	Eu00z11 - [X]Alzheimer's dementia unspec
	Eu01.00 - [X]Vascular dementia
	Eu01.11 - [X]Arteriosclerotic dementia
	Eu01000 - [X]Vascular dementia of acute onset
	Eu01100 - [X]Multi-infarct dementia
	Eu01111 - [X]Predominantly cortical dementia
	Eu01200 - [X]Subcortical vascular dementia
	Eu01300 - [X]Mixed cortical and subcortical vascular dementia
	Eu01y00 - [X]Other vascular dementia
	Eu01z00 - [X]Vascular dementia, unspecified
	Eu02.00 - [X]Dementia in other diseases classified elsewhere
	Eu02500 - [X]Lewy body dementia
	Eu02y00 - [X]Dementia in other specified diseases classif elsewhere
	Eu02z00 - [X] Unspecified dementia
	Eu02z13 - [X] Primary degenerative dementia NOS
	Eu02z14 - [X] Senile dementia NOS
	Eu02z16 - [X] Senile dementia, depressed or paranoid type
Diabetes
This event measure was defined as occurring when any of the following criteria were met:
	The occurrence of Clinical with the following attributes:
	READ Code is any of: { "1434.00", "66A5.00", "66AI.00", "66AJ.00", "66AJ.11", "66AJz00", "66AK.00", "66AS.00", "66AV.00", "8A13.00", "8BL2.00", "8H2J.00", "C10..00", "C100.00", "C100000", "C100011", "C100100", "C100111", "C100112", "C100z00", "C101.00", "C101000", "C101100", "C101y00", "C101z00", "C102.00", "C102000", "C102100", "C102z00", "C103.00", "C103000", "C103y00", "C103z00", "C107.00", "C…
	1434.00 - H/O: diabetes mellitus
	66A5.00 - Diabetic on insulin
	66AI.00 - Diabetic - good control
	66AJ.00 - Diabetic - poor control
	66AJ.11 - Unstable diabetes
	66AJz00 - Diabetic - poor control NOS
	66AK.00 - Diabetic - cooperative patient
	66AS.00 - Diabetic annual review
	66AV.00 - Diabetic on insulin and oral treatment
	8A13.00 - Diabetic stabilisation
	8BL2.00 - Patient on maximal tolerated therapy for diabetes
	8H2J.00 - Admit diabetic emergency
	C10..00 - Diabetes mellitus
	C100.00 - Diabetes mellitus with no mention of complication
	C100000 - Diabetes mellitus, juvenile type, no mention of complication
	C100011 - Insulin dependent diabetes mellitus
	C100100 - Diabetes mellitus, adult onset, no mention of complication
	C100111 - Maturity onset diabetes
	C100112 - Non-insulin dependent diabetes mellitus
	C100z00 - Diabetes mellitus NOS with no mention of complication
	C101.00 - Diabetes mellitus with ketoacidosis
	C101000 - Diabetes mellitus, juvenile type, with ketoacidosis
	C101100 - Diabetes mellitus, adult onset, with ketoacidosis
	C101y00 - Other specified diabetes mellitus with ketoacidosis
	C101z00 - Diabetes mellitus NOS with ketoacidosis
	C102.00 - Diabetes mellitus with hyperosmolar coma
	C102000 - Diabetes mellitus, juvenile type, with hyperosmolar coma
	C102100 - Diabetes mellitus, adult onset, with hyperosmolar coma
	C102z00 - Diabetes mellitus NOS with hyperosmolar coma
	C103.00 - Diabetes mellitus with ketoacidotic coma
	C103000 - Diabetes mellitus, juvenile type, with ketoacidotic coma
	C103y00 - Other specified diabetes mellitus with coma
	C103z00 - Diabetes mellitus NOS with ketoacidotic coma
	C107.00 - Diabetes mellitus with peripheral circulatory disorder
	C107.11 - Diabetes mellitus with gangrene
	C107000 - Diabetes mellitus, juvenile +peripheral circulatory disorder
	C107100 - Diabetes mellitus, adult, + peripheral circulatory disorder
	C107200 - Diabetes mellitus, adult with gangrene
	C107300 - IDDM with peripheral circulatory disorder
	C107400 - NIDDM with peripheral circulatory disorder
	C107z00 - Diabetes mellitus NOS with peripheral circulatory disorder
	C108.00 - Insulin dependent diabetes mellitus
	C108.11 - IDDM-Insulin dependent diabetes mellitus
	C108.12 - Type 1 diabetes mellitus
	C108.13 - Type I diabetes mellitus
	C108400 - Unstable insulin dependent diabetes mellitus
	C108411 - Unstable type I diabetes mellitus
	C108500 - Insulin dependent diabetes mellitus with ulcer
	C108511 - Type I diabetes mellitus with ulcer
	C108600 - Insulin dependent diabetes mellitus with gangrene
	C108800 - Insulin dependent diabetes mellitus - poor control
	C108811 - Type I diabetes mellitus - poor control
	C108812 - Type 1 diabetes mellitus - poor control
	C108911 - Type I diabetes mellitus maturity onset
	C108E00 - Insulin dependent diabetes mellitus with hypoglycaemic coma
	C108E11 - Type I diabetes mellitus with hypoglycaemic coma
	C108E12 - Type 1 diabetes mellitus with hypoglycaemic coma
	C108G00 - Insulin dependent diab mell with peripheral angiopathy
	C109.00 - Non-insulin dependent diabetes mellitus
	C109.11 - NIDDM - Non-insulin dependent diabetes mellitus
	C109.12 - Type 2 diabetes mellitus
	C109.13 - Type II diabetes mellitus
	C109300 - Non-insulin-dependent diabetes mellitus with multiple comps
	C109400 - Non-insulin dependent diabetes mellitus with ulcer
	C109411 - Type II diabetes mellitus with ulcer
	C109412 - Type 2 diabetes mellitus with ulcer
	C109500 - Non-insulin dependent diabetes mellitus with gangrene
	C109511 - Type II diabetes mellitus with gangrene
	C109700 - Non-insulin dependent diabetes mellitus - poor control
	C109711 - Type II diabetes mellitus - poor control
	C109712 - Type 2 diabetes mellitus - poor control
	C109900 - Non-insulin-dependent diabetes mellitus without complication
	C109D00 - Non-insulin dependent diabetes mellitus with hypoglyca coma
	C109D11 - Type II diabetes mellitus with hypoglycaemic coma
	C109D12 - Type 2 diabetes mellitus with hypoglycaemic coma
	C109F11 - Type II diabetes mellitus with peripheral angiopathy
	C109F12 - Type 2 diabetes mellitus with peripheral angiopathy
	C109G00 - Non-insulin dependent diabetes mellitus with arthropathy
	C109G11 - Type II diabetes mellitus with arthropathy
	C109G12 - Type 2 diabetes mellitus with arthropathy
	C109J00 - Insulin treated Type 2 diabetes mellitus
	C109J11 - Insulin treated non-insulin dependent diabetes mellitus
	C109J12 - Insulin treated Type II diabetes mellitus
	C109K00 - Hyperosmolar non-ketotic state in type 2 diabetes mellitus
	C10A.00 - Malnutrition-related diabetes mellitus
	C10A000 - Malnutrition-related diabetes mellitus with coma
	C10A100 - Malnutrition-related diabetes mellitus with ketoacidosis
	C10B000 - Steroid induced diabetes mellitus without complication
	C10D.00 - Diabetes mellitus autosomal dominant type 2
	C10D.11 - Maturity onset diabetes in youth type 2
	C10E.00 - Type 1 diabetes mellitus
	C10E.11 - Type I diabetes mellitus
	C10E.12 - Insulin dependent diabetes mellitus
	C10E400 - Unstable type 1 diabetes mellitus
	C10E412 - Unstable insulin dependent diabetes mellitus
	C10E500 - Type 1 diabetes mellitus with ulcer
	C10E600 - Type 1 diabetes mellitus with gangrene
	C10E800 - Type 1 diabetes mellitus - poor control
	C10E812 - Insulin dependent diabetes mellitus - poor control
	C10E900 - Type 1 diabetes mellitus maturity onset
	C10EA00 - Type 1 diabetes mellitus without complication
	C10EE00 - Type 1 diabetes mellitus with hypoglycaemic coma
	C10EG00 - Type 1 diabetes mellitus with peripheral angiopathy
	C10EK00 - Type 1 diabetes mellitus with persistent proteinuria
	C10EL00 - Type 1 diabetes mellitus with persistent microalbuminuria
	C10EM00 - Type 1 diabetes mellitus with ketoacidosis
	C10EM11 - Type I diabetes mellitus with ketoacidosis
	C10EN00 - Type 1 diabetes mellitus with ketoacidotic coma
	C10EN11 - Type I diabetes mellitus with ketoacidotic coma
	C10F.00 - Type 2 diabetes mellitus
	C10F.11 - Type II diabetes mellitus
	C10F400 - Type 2 diabetes mellitus with ulcer
	C10F500 - Type 2 diabetes mellitus with gangrene
	C10F700 - Type 2 diabetes mellitus - poor control
	C10F711 - Type II diabetes mellitus - poor control
	C10F900 - Type 2 diabetes mellitus without complication
	C10FD00 - Type 2 diabetes mellitus with hypoglycaemic coma
	C10FF00 - Type 2 diabetes mellitus with peripheral angiopathy
	C10FG00 - Type 2 diabetes mellitus with arthropathy
	C10FJ00 - Insulin treated Type 2 diabetes mellitus
	C10FJ11 - Insulin treated Type II diabetes mellitus
	C10FL00 - Type 2 diabetes mellitus with persistent proteinuria
	C10FL11 - Type II diabetes mellitus with persistent proteinuria
	C10FM00 - Type 2 diabetes mellitus with persistent microalbuminuria
	C10FN00 - Type 2 diabetes mellitus with ketoacidosis
	C10FP00 - Type 2 diabetes mellitus with ketoacidotic coma
	C10G.00 - Secondary pancreatic diabetes mellitus
	C10H.00 - Diabetes mellitus induced by non-steroid drugs
	C10M.00 - Lipoatrophic diabetes mellitus
	C10N.00 - Secondary diabetes mellitus
	C10y.00 - Diabetes mellitus with other specified manifestation
	C10y100 - Diabetes mellitus, adult, + other specified manifestation
	C10yy00 - Other specified diabetes mellitus with other spec comps
	C10yz00 - Diabetes mellitus NOS with other specified manifestation
	C10z.00 - Diabetes mellitus with unspecified complication
	C10z100 - Diabetes mellitus, adult onset, + unspecified complication
	C10zy00 - Other specified diabetes mellitus with unspecified comps
	C10zz00 - Diabetes mellitus NOS with unspecified complication
	Cyu2.00 - [X]Diabetes mellitus
	Cyu2000 - [X]Other specified diabetes mellitus
	G73y000 - Diabetic peripheral angiopathy
	L180500 - Pre-existing diabetes mellitus, insulin-dependent
	L180600 - Pre-existing diabetes mellitus, non-insulin-dependent
	L180X00 - Pre-existing diabetes mellitus, unspecified
	The occurrence of Clinical with the following attributes:
	READ Code is any of: { "250 A", "250 AB", "250 AD", "250 AK", "250 AN", "250 AT", "250 CT", "250 DC", "250 DR", "250 E", "250 G", "250 GA", "250 H", "250 HC", "250 HP", "250 JA", "250 JK", "250 JL", "250 NH", "250 NT", "250 PR", "2500AH" }
	250 A
	250 AB
	250 AD
	250 AK
	250 AN
	250 AT
	250 CT
	250 DC
	250 DR
	250 E
	250 G
	250 GA
	250 H
	250 HC
	250 HP
	250 JA
	250 JK
	250 JL
	250 NH
	250 NT
	250 PR
	2500AH
Diabetes with complications
This event measure was defined as occurring when any of the following criteria were met:
	The occurrence of Clinical with the following attributes:
	READ Code is any of: { "2BBk.00", "2BBl.00", "2BBL.00", "2BBP.00", "2BBQ.00", "2BBR.00", "2BBS.00", "2BBV.00", "C104.11", "C104000", "C104y00", "C104z00", "C105.00", "C105000", "C105100", "C105y00", "C105z00", "C106.00", "C106.11", "C106.12", "C106.13", "C106100", "C106y00", "C106z00", "C108000", "C108011", "C108012", "C108100", "C108200", "C108211", "C108212", "C108700", "C108711", "C108712", "C…
	2BBk.00 - O/E - right eye stable treated prolif diabetic retinopathy
	2BBl.00 - O/E - left eye stable treated prolif diabetic retinopathy
	2BBL.00 - O/E - diabetic maculopathy present both eyes
	2BBP.00 - O/E - right eye background diabetic retinopathy
	2BBQ.00 - O/E - left eye background diabetic retinopathy
	2BBR.00 - O/E - right eye preproliferative diabetic retinopathy
	2BBS.00 - O/E - left eye preproliferative diabetic retinopathy
	2BBV.00 - O/E - left eye proliferative diabetic retinopathy
	C104.11 - Diabetic nephropathy
	C104000 - Diabetes mellitus, juvenile type, with renal manifestation
	C104y00 - Other specified diabetes mellitus with renal complications
	C104z00 - Diabetes mellitus with nephropathy NOS
	C105.00 - Diabetes mellitus with ophthalmic manifestation
	C105000 - Diabetes mellitus, juvenile type, + ophthalmic manifestation
	C105100 - Diabetes mellitus, adult onset, + ophthalmic manifestation
	C105y00 - Other specified diabetes mellitus with ophthalmic complicatn
	C105z00 - Diabetes mellitus NOS with ophthalmic manifestation
	C106.00 - Diabetes mellitus with neurological manifestation
	C106.11 - Diabetic amyotrophy
	C106.12 - Diabetes mellitus with neuropathy
	C106.13 - Diabetes mellitus with polyneuropathy
	C106100 - Diabetes mellitus, adult onset, + neurological manifestation
	C106y00 - Other specified diabetes mellitus with neurological comps
	C106z00 - Diabetes mellitus NOS with neurological manifestation
	C108000 - Insulin-dependent diabetes mellitus with renal complications
	C108011 - Type I diabetes mellitus with renal complications
	C108012 - Type 1 diabetes mellitus with renal complications
	C108100 - Insulin-dependent diabetes mellitus with ophthalmic comps
	C108200 - Insulin-dependent diabetes mellitus with neurological comps
	C108211 - Type I diabetes mellitus with neurological complications
	C108212 - Type 1 diabetes mellitus with neurological complications
	C108700 - Insulin dependent diabetes mellitus with retinopathy
	C108711 - Type I diabetes mellitus with retinopathy
	C108712 - Type 1 diabetes mellitus with retinopathy
	C108B00 - Insulin dependent diabetes mellitus with mononeuropathy
	C108B11 - Type I diabetes mellitus with mononeuropathy
	C108C00 - Insulin dependent diabetes mellitus with polyneuropathy
	C108D00 - Insulin dependent diabetes mellitus with nephropathy
	C108D11 - Type I diabetes mellitus with nephropathy
	C108F00 - Insulin dependent diabetes mellitus with diabetic cataract
	C108F11 - Type I diabetes mellitus with diabetic cataract
	C108H00 - Insulin dependent diabetes mellitus with arthropathy
	C108J12 - Type 1 diabetes mellitus with neuropathic arthropathy
	C109000 - Non-insulin-dependent diabetes mellitus with renal comps
	C109011 - Type II diabetes mellitus with renal complications
	C109012 - Type 2 diabetes mellitus with renal complications
	C109100 - Non-insulin-dependent diabetes mellitus with ophthalm comps
	C109111 - Type II diabetes mellitus with ophthalmic complications
	C109112 - Type 2 diabetes mellitus with ophthalmic complications
	C109200 - Non-insulin-dependent diabetes mellitus with neuro comps
	C109211 - Type II diabetes mellitus with neurological complications
	C109212 - Type 2 diabetes mellitus with neurological complications
	C109600 - Non-insulin-dependent diabetes mellitus with retinopathy
	C109611 - Type II diabetes mellitus with retinopathy
	C109612 - Type 2 diabetes mellitus with retinopathy
	C109A00 - Non-insulin dependent diabetes mellitus with mononeuropathy
	C109A11 - Type II diabetes mellitus with mononeuropathy
	C109B00 - Non-insulin dependent diabetes mellitus with polyneuropathy
	C109B11 - Type II diabetes mellitus with polyneuropathy
	C109C00 - Non-insulin dependent diabetes mellitus with nephropathy
	C109C11 - Type II diabetes mellitus with nephropathy
	C109C12 - Type 2 diabetes mellitus with nephropathy
	C109E00 - Non-insulin depend diabetes mellitus with diabetic cataract
	C109E11 - Type II diabetes mellitus with diabetic cataract
	C109E12 - Type 2 diabetes mellitus with diabetic cataract
	C109H00 - Non-insulin dependent d m with neuropathic arthropathy
	C109H11 - Type II diabetes mellitus with neuropathic arthropathy
	C109H12 - Type 2 diabetes mellitus with neuropathic arthropathy
	C10E000 - Type 1 diabetes mellitus with renal complications
	C10E100 - Type 1 diabetes mellitus with ophthalmic complications
	C10E200 - Type 1 diabetes mellitus with neurological complications
	C10EB00 - Type 1 diabetes mellitus with mononeuropathy
	C10EC00 - Type 1 diabetes mellitus with polyneuropathy
	C10ED00 - Type 1 diabetes mellitus with nephropathy
	C10EF00 - Type 1 diabetes mellitus with diabetic cataract
	C10EQ00 - Type 1 diabetes mellitus with gastroparesis
	C10F000 - Type 2 diabetes mellitus with renal complications
	C10F011 - Type II diabetes mellitus with renal complications
	C10F100 - Type 2 diabetes mellitus with ophthalmic complications
	C10F200 - Type 2 diabetes mellitus with neurological complications
	C10F600 - Type 2 diabetes mellitus with retinopathy
	C10F611 - Type II diabetes mellitus with retinopathy
	C10FA00 - Type 2 diabetes mellitus with mononeuropathy
	C10FB00 - Type 2 diabetes mellitus with polyneuropathy
	C10FB11 - Type II diabetes mellitus with polyneuropathy
	C10FC00 - Type 2 diabetes mellitus with nephropathy
	C10FC11 - Type II diabetes mellitus with nephropathy
	C10FE00 - Type 2 diabetes mellitus with diabetic cataract
	C10FH00 - Type 2 diabetes mellitus with neuropathic arthropathy
	C10FR00 - Type 2 diabetes mellitus with gastroparesis
	F372.11 - Diabetic polyneuropathy
	F372.12 - Diabetic neuropathy
	F374z00 - Polyneuropathy in disease NOS
	F381300 - Myasthenic syndrome due to diabetic amyotrophy
	F381311 - Diabetic amyotrophy
	F3y0.00 - Diabetic mononeuropathy
	F420.00 - Diabetic retinopathy
	F420100 - Proliferative diabetic retinopathy
	F420200 - Preproliferative diabetic retinopathy
	F420300 - Advanced diabetic maculopathy
	F420400 - Diabetic maculopathy
	F420600 - Non proliferative diabetic retinopathy
	F420700 - High risk proliferative diabetic retinopathy
	F420800 - High risk non proliferative diabetic retinopathy
	F420z00 - Diabetic retinopathy NOS
	F464000 - Diabetic cataract
	K01x111 - Kimmelstiel - Wilson disease
	The occurrence of Clinical with the following attributes:
	READ Code is any of: { "250 F", "250 LG", "250 M", "250 N" }
	250 F
	250 LG
	250 M
	250 N
Diagnosis of bladder cancer (including malignant and in situ lesions)
This event measure was defined as occurring when any of the following criteria were met:
	The occurrence of Clinical with the following attributes:
	READ Code is any of: { "B49..00", "B490.00", "B491.00", "B492.00", "B493.00", "B494.00", "B495.00", "B49y.00", "B49y000", "B49z.00", "B581100", "B837.00", "ByuC500" }
	B49..00 - Malignant neoplasm of urinary bladder
	B490.00 - Malignant neoplasm of trigone of urinary bladder
	B491.00 - Malignant neoplasm of dome of urinary bladder
	B492.00 - Malignant neoplasm of lateral wall of urinary bladder
	B493.00 - Malignant neoplasm of anterior wall of urinary bladder
	B494.00 - Malignant neoplasm of posterior wall of urinary bladder
	B495.00 - Malignant neoplasm of bladder neck
	B49y.00 - Malignant neoplasm of other site of urinary bladder
	B49y000 - Malignant neoplasm, overlapping lesion of bladder
	B49z.00 - Malignant neoplasm of urinary bladder NOS
	B581100 - Secondary malignant neoplasm of bladder
	B837.00 - Carcinoma in situ of bladder
	ByuC500 - [X]2ndry malignant neoplasm/bladder+oth+unsp urinary organs
Diagnosis of gestational diabetes
This event measure was defined as occurring when any of the following criteria were met:
	The occurrence of Clinical with the following attributes:
	READ Code is any of: { "L180811", "L180900", "ZV13F00" }
	L180811 - Gestational diabetes mellitus
	L180900 - Gestational diabetes mellitus
	ZV13F00 - [V]Personal history of gestational diabetes mellitus
Diagnosis of polycystic ovary syndrome
This event measure was defined as occurring when any of the following criteria were met:
	The occurrence of Clinical with the following attributes:
	READ Code is any of: { "7E25300", "C164.12", "C165.00" }
	7E25300 - Endoscopic drilling of ovary
	C164.12 - Stein - Leventhal syndrome
	C165.00 - Polycystic ovarian syndrome
Hba1c with unknown
This measure re-categorizes Hemoglobin A1c categories as follows:
	=<7.4: { =< 7.4 }
	>7.4: { > 7.4 }
	unknown: { (Missing) }
Hemiplegia or paraplegia
This event measure was defined as occurring when any of the following criteria were met:
	The occurrence of Clinical with the following attributes:
	READ Code is any of: { "F141.00", "F22..00", "F220.00", "F221.00", "F222.00", "F223.00", "F22z.00", "F230.11", "F230000", "F241.00", "F241000", "F241100" }
	F141.00 - Hereditary spastic paraplegia
	F22..00 - Hemiplegia
	F220.00 - Flaccid hemiplegia
	F221.00 - Spastic hemiplegia
	F222.00 - Left hemiplegia
	F223.00 - Right hemiplegia
	F22z.00 - Hemiplegia NOS
	F230.11 - Paraplegia - congenital
	F230000 - Congenital paraplegia
	F241.00 - Paraplegia
	F241000 - Flaccid paraplegia
	F241100 - Spastic paraplegia
	The occurrence of Clinical with the following attributes:
	READ Code is any of: { "2833.00", "2835.00", "343 PR", "344 B", "344 BF", "344 BL", "344 BR", "344 G", "344 SH", "4360HP", "4380HP" }
	2833.00 - O/E - hemiplegia
	2835.00 - O/E - paraplegia
	343 PR
	344 B
	344 BF
	344 BL
	344 BR
	344 G
	344 SH
	4360HP
	4380HP
History of cancer (other than non-melanoma skin cancer)
This event measure was defined as occurring when any of the following criteria were met:
	The occurrence of Clinical with the following attributes:
	READ Code is any of: { "B00..00", "B00..11", "B000.00", "B000000", "B000100", "B000z00", "B001.00", "B001000", "B001100", "B001z00", "B002.00", "B002000", "B002100", "B002200", "B002300", "B002z00", "B003.00", "B003000", "B003100", "B003200", "B003300", "B003z00", "B004.00", "B004000", "B004200", "B004300", "B005.00", "B006.00", "B007.00", "B00z000", "B00z100", "B00zz00", "B01..00", "B010.00", "B…
	B00..00 - Malignant neoplasm of lip
	B00..11 - Carcinoma of lip
	B000.00 - Malignant neoplasm of upper lip, vermilion border
	B000000 - Malignant neoplasm of upper lip, external
	B000100 - Malignant neoplasm of upper lip, lipstick area
	B000z00 - Malignant neoplasm of upper lip, vermilion border NOS
	B001.00 - Malignant neoplasm of lower lip, vermilion border
	B001000 - Malignant neoplasm of lower lip, external
	B001100 - Malignant neoplasm of lower lip, lipstick area
	B001z00 - Malignant neoplasm of lower lip, vermilion border NOS
	B002.00 - Malignant neoplasm of upper lip, inner aspect
	B002000 - Malignant neoplasm of upper lip, buccal aspect
	B002100 - Malignant neoplasm of upper lip, frenulum
	B002200 - Malignant neoplasm of upper lip, mucosa
	B002300 - Malignant neoplasm of upper lip, oral aspect
	B002z00 - Malignant neoplasm of upper lip, inner aspect NOS
	B003.00 - Malignant neoplasm of lower lip, inner aspect
	B003000 - Malignant neoplasm of lower lip, buccal aspect
	B003100 - Malignant neoplasm of lower lip, frenulum
	B003200 - Malignant neoplasm of lower lip, mucosa
	B003300 - Malignant neoplasm of lower lip, oral aspect
	B003z00 - Malignant neoplasm of lower lip, inner aspect NOS
	B004.00 - Malignant neoplasm of lip unspecified, inner aspect
	B004000 - Malignant neoplasm of lip unspecified, buccal aspect
	B004200 - Malignant neoplasm of lip unspecified, mucosa
	B004300 - Malignant neoplasm of lip, oral aspect
	B005.00 - Malignant neoplasm of commissure of lip
	B006.00 - Malignant neoplasm of overlapping lesion of lip
	B007.00 - Malignant neoplasm of lip, unspecified
	B00z000 - Malignant neoplasm of lip, unspecified, external
	B00z100 - Malignant neoplasm of lip, unspecified, lipstick area
	B00zz00 - Malignant neoplasm of lip, vermilion border NOS
	B01..00 - Malignant neoplasm of tongue
	B010.00 - Malignant neoplasm of base of tongue
	B010.11 - Malignant neoplasm of posterior third of tongue
	B010000 - Malignant neoplasm of base of tongue dorsal surface
	B010z00 - Malignant neoplasm of fixed part of tongue NOS
	B011.00 - Malignant neoplasm of dorsal surface of tongue
	B011100 - Malignant neoplasm of midline of tongue
	B011z00 - Malignant neoplasm of dorsum of tongue NOS
	B012.00 - Malignant neoplasm of tongue, tip and lateral border
	B013.00 - Malignant neoplasm of ventral surface of tongue
	B013000 - Malignant neoplasm of anterior 2/3 of tongue ventral surface
	B013100 - Malignant neoplasm of frenulum linguae
	B013z00 - Malignant neoplasm of ventral tongue surface NOS
	B014.00 - Malignant neoplasm of anterior 2/3 of tongue unspecified
	B015.00 - Malignant neoplasm of tongue, junctional zone
	B016.00 - Malignant neoplasm of lingual tonsil
	B017.00 - Malignant overlapping lesion of tongue
	B01y.00 - Malignant neoplasm of other sites of tongue
	B01z.00 - Malignant neoplasm of tongue NOS
	B02..00 - Malignant neoplasm of major salivary glands
	B020.00 - Malignant neoplasm of parotid gland
	B021.00 - Malignant neoplasm of submandibular gland
	B022.00 - Malignant neoplasm of sublingual gland
	B02y.00 - Malignant neoplasm of other major salivary glands
	B02z.00 - Malignant neoplasm of major salivary gland NOS
	B03..00 - Malignant neoplasm of gum
	B030.00 - Malignant neoplasm of upper gum
	B031.00 - Malignant neoplasm of lower gum
	B03y.00 - Malignant neoplasm of other sites of gum
	B03z.00 - Malignant neoplasm of gum NOS
	B04..00 - Malignant neoplasm of floor of mouth
	B040.00 - Malignant neoplasm of anterior portion of floor of mouth
	B041.00 - Malignant neoplasm of lateral portion of floor of mouth
	B042.00 - Malignant neoplasm, overlapping lesion of floor of mouth
	B04y.00 - Malignant neoplasm of other sites of floor of mouth
	B04z.00 - Malignant neoplasm of floor of mouth NOS
	B05..00 - Malignant neoplasm of other and unspecified parts of mouth
	B050.00 - Malignant neoplasm of cheek mucosa
	B050.11 - Malignant neoplasm of buccal mucosa
	B051.00 - Malignant neoplasm of vestibule of mouth
	B051000 - Malignant neoplasm of upper buccal sulcus
	B051100 - Malignant neoplasm of lower buccal sulcus
	B052.00 - Malignant neoplasm of hard palate
	B053.00 - Malignant neoplasm of soft palate
	B054.00 - Malignant neoplasm of uvula
	B055.00 - Malignant neoplasm of palate unspecified
	B055000 - Malignant neoplasm of junction of hard and soft palate
	B055100 - Malignant neoplasm of roof of mouth
	B055z00 - Malignant neoplasm of palate NOS
	B056.00 - Malignant neoplasm of retromolar area
	B057.00 - Overlapping lesion of other and unspecified parts of mouth
	B05y.00 - Malignant neoplasm of other specified mouth parts
	B05z.00 - Malignant neoplasm of mouth NOS
	B05z000 - Kaposi's sarcoma of palate
	B06..00 - Malignant neoplasm of oropharynx
	B060.00 - Malignant neoplasm of tonsil
	B060000 - Malignant neoplasm of faucial tonsil
	B060100 - Malignant neoplasm of palatine tonsil
	B060200 - Malignant neoplasm of overlapping lesion of tonsil
	B060z00 - Malignant neoplasm tonsil NOS
	B061.00 - Malignant neoplasm of tonsillar fossa
	B062.00 - Malignant neoplasm of tonsillar pillar
	B062000 - Malignant neoplasm of faucial pillar
	B062100 - Malignant neoplasm of glossopalatine fold
	B062200 - Malignant neoplasm of palatoglossal arch
	B062300 - Malignant neoplasm of palatopharyngeal arch
	B062z00 - Malignant neoplasm of tonsillar fossa NOS
	B063.00 - Malignant neoplasm of vallecula
	B064.00 - Malignant neoplasm of anterior epiglottis
	B064000 - Malignant neoplasm of epiglottis, free border
	B064100 - Malignant neoplasm of glossoepiglottic fold
	B064z00 - Malignant neoplasm of anterior epiglottis NOS
	B065.00 - Malignant neoplasm of junctional region of epiglottis
	B066.00 - Malignant neoplasm of lateral wall of oropharynx
	B067.00 - Malignant neoplasm of posterior wall of oropharynx
	B06y.00 - Malignant neoplasm of oropharynx, other specified sites
	B06yz00 - Malignant neoplasm of other specified site of oropharynx NOS
	B06z.00 - Malignant neoplasm of oropharynx NOS
	B07..00 - Malignant neoplasm of nasopharynx
	B070.00 - Malignant neoplasm of roof of nasopharynx
	B071.00 - Malignant neoplasm of posterior wall of nasopharynx
	B071000 - Malignant neoplasm of adenoid
	B071100 - Malignant neoplasm of pharyngeal tonsil
	B071z00 - Malignant neoplasm of posterior wall of nasopharynx NOS
	B072.00 - Malignant neoplasm of lateral wall of nasopharynx
	B072000 - Malignant neoplasm of pharyngeal recess
	B072z00 - Malignant neoplasm of lateral wall of nasopharynx NOS
	B073.00 - Malignant neoplasm of anterior wall of nasopharynx
	B073100 - Malignant neoplasm of nasopharyngeal soft palate surface
	B073200 - Malignant neoplasm posterior margin nasal septum and choanae
	B073z00 - Malignant neoplasm of anterior wall of nasopharynx NOS
	B074.00 - Malignant neoplasm, overlapping lesion of nasopharynx
	B07y.00 - Malignant neoplasm of other specified site of nasopharynx
	B07z.00 - Malignant neoplasm of nasopharynx NOS
	B08..00 - Malignant neoplasm of hypopharynx
	B080.00 - Malignant neoplasm of postcricoid region
	B081.00 - Malignant neoplasm of pyriform sinus
	B082.00 - Malignant neoplasm aryepiglottic fold, hypopharyngeal aspect
	B083.00 - Malignant neoplasm of posterior pharynx
	B08y.00 - Malignant neoplasm of other specified hypopharyngeal site
	B08z.00 - Malignant neoplasm of hypopharynx NOS
	B0z..00 - Malig neop other/ill-defined sites lip, oral cavity, pharynx
	B0z0.00 - Malignant neoplasm of pharynx unspecified
	B0z1.00 - Malignant neoplasm of Waldeyer's ring
	B0z2.00 - Malignant neoplasm of laryngopharynx
	B0zy.00 - Malignant neoplasm of other sites lip, oral cavity, pharynx
	B0zz.00 - Malignant neoplasm of lip, oral cavity and pharynx NOS
	B10..00 - Malignant neoplasm of oesophagus
	B100.00 - Malignant neoplasm of cervical oesophagus
	B101.00 - Malignant neoplasm of thoracic oesophagus
	B102.00 - Malignant neoplasm of abdominal oesophagus
	B103.00 - Malignant neoplasm of upper third of oesophagus
	B104.00 - Malignant neoplasm of middle third of oesophagus
	B105.00 - Malignant neoplasm of lower third of oesophagus
	B106.00 - Malignant neoplasm, overlapping lesion of oesophagus
	B10y.00 - Malignant neoplasm of other specified part of oesophagus
	B10z.00 - Malignant neoplasm of oesophagus NOS
	B10z.11 - Oesophageal cancer
	B11..00 - Malignant neoplasm of stomach
	B11..11 - Gastric neoplasm
	B110.00 - Malignant neoplasm of cardia of stomach
	B110000 - Malignant neoplasm of cardiac orifice of stomach
	B110100 - Malignant neoplasm of cardio-oesophageal junction of stomach
	B110111 - Malignant neoplasm of gastro-oesophageal junction
	B110z00 - Malignant neoplasm of cardia of stomach NOS
	B111.00 - Malignant neoplasm of pylorus of stomach
	B111000 - Malignant neoplasm of prepylorus of stomach
	B111100 - Malignant neoplasm of pyloric canal of stomach
	B111z00 - Malignant neoplasm of pylorus of stomach NOS
	B112.00 - Malignant neoplasm of pyloric antrum of stomach
	B113.00 - Malignant neoplasm of fundus of stomach
	B114.00 - Malignant neoplasm of body of stomach
	B115.00 - Malignant neoplasm of lesser curve of stomach unspecified
	B116.00 - Malignant neoplasm of greater curve of stomach unspecified
	B117.00 - Malignant neoplasm, overlapping lesion of stomach
	B11y.00 - Malignant neoplasm of other specified site of stomach
	B11y000 - Malignant neoplasm of anterior wall of stomach NEC
	B11y100 - Malignant neoplasm of posterior wall of stomach NEC
	B11yz00 - Malignant neoplasm of other specified site of stomach NOS
	B11z.00 - Malignant neoplasm of stomach NOS
	B12..00 - Malignant neoplasm of small intestine and duodenum
	B120.00 - Malignant neoplasm of duodenum
	B121.00 - Malignant neoplasm of jejunum
	B122.00 - Malignant neoplasm of ileum
	B123.00 - Malignant neoplasm of Meckel's diverticulum
	B124.00 - Malignant neoplasm, overlapping lesion of small intestine
	B12y.00 - Malignant neoplasm of other specified site small intestine
	B12z.00 - Malignant neoplasm of small intestine NOS
	B13..00 - Malignant neoplasm of colon
	B130.00 - Malignant neoplasm of hepatic flexure of colon
	B131.00 - Malignant neoplasm of transverse colon
	B132.00 - Malignant neoplasm of descending colon
	B133.00 - Malignant neoplasm of sigmoid colon
	B134.00 - Malignant neoplasm of caecum
	B134.11 - Carcinoma of caecum
	B135.00 - Malignant neoplasm of appendix
	B136.00 - Malignant neoplasm of ascending colon
	B137.00 - Malignant neoplasm of splenic flexure of colon
	B138.00 - Malignant neoplasm, overlapping lesion of colon
	B13y.00 - Malignant neoplasm of other specified sites of colon
	B13z.00 - Malignant neoplasm of colon NOS
	B13z.11 - Colonic cancer
	B14..00 - Malignant neoplasm of rectum, rectosigmoid junction and anus
	B140.00 - Malignant neoplasm of rectosigmoid junction
	B141.00 - Malignant neoplasm of rectum
	B141.11 - Carcinoma of rectum
	B141.12 - Rectal carcinoma
	B142.00 - Malignant neoplasm of anal canal
	B142.11 - Anal carcinoma
	B142000 - Malignant neoplasm of cloacogenic zone
	B143.00 - Malignant neoplasm of anus unspecified
	B14y.00 - Malig neop other site rectum, rectosigmoid junction and anus
	B14z.00 - Malignant neoplasm rectum,rectosigmoid junction and anus NOS
	B15..00 - Malignant neoplasm of liver and intrahepatic bile ducts
	B150.00 - Primary malignant neoplasm of liver
	B150000 - Primary carcinoma of liver
	B150100 - Hepatoblastoma of liver
	B150200 - Primary angiosarcoma of liver
	B150300 - Hepatocellular carcinoma
	B150z00 - Primary malignant neoplasm of liver NOS
	B151.00 - Malignant neoplasm of intrahepatic bile ducts
	B151000 - Malignant neoplasm of interlobular bile ducts
	B151100 - Malignant neoplasm of interlobular biliary canals
	B151200 - Malignant neoplasm of intrahepatic biliary passages
	B151400 - Malignant neoplasm of intrahepatic gall duct
	B151z00 - Malignant neoplasm of intrahepatic bile ducts NOS
	B152.00 - Malignant neoplasm of liver unspecified
	B15z.00 - Malignant neoplasm of liver and intrahepatic bile ducts NOS
	B16..00 - Malignant neoplasm gallbladder and extrahepatic bile ducts
	B160.00 - Malignant neoplasm of gallbladder
	B160.11 - Carcinoma gallbladder
	B161.00 - Malignant neoplasm of extrahepatic bile ducts
	B161000 - Malignant neoplasm of cystic duct
	B161100 - Malignant neoplasm of hepatic duct
	B161200 - Malignant neoplasm of common bile duct
	B161211 - Carcinoma common bile duct
	B161300 - Malignant neoplasm of sphincter of Oddi
	B161z00 - Malignant neoplasm of extrahepatic bile ducts NOS
	B162.00 - Malignant neoplasm of ampulla of Vater
	B163.00 - Malignant neoplasm, overlapping lesion of biliary tract
	B16y.00 - Malignant neoplasm other gallbladder/extrahepatic bile duct
	B16z.00 - Malignant neoplasm gallbladder/extrahepatic bile ducts NOS
	B17..00 - Malignant neoplasm of pancreas
	B170.00 - Malignant neoplasm of head of pancreas
	B171.00 - Malignant neoplasm of body of pancreas
	B172.00 - Malignant neoplasm of tail of pancreas
	B173.00 - Malignant neoplasm of pancreatic duct
	B174.00 - Malignant neoplasm of Islets of Langerhans
	B175.00 - Malignant neoplasm, overlapping lesion of pancreas
	B17y.00 - Malignant neoplasm of other specified sites of pancreas
	B17y000 - Malignant neoplasm of ectopic pancreatic tissue
	B17yz00 - Malignant neoplasm of specified site of pancreas NOS
	B17z.00 - Malignant neoplasm of pancreas NOS
	B18..00 - Malignant neoplasm of retroperitoneum and peritoneum
	B180.00 - Malignant neoplasm of retroperitoneum
	B180100 - Malignant neoplasm of perinephric tissue
	B180200 - Malignant neoplasm of retrocaecal tissue
	B180z00 - Malignant neoplasm of retroperitoneum NOS
	B181.00 - Mesothelioma of peritoneum
	B182.00 - Overlapping malign lesion of retroperitoneum and peritoneum
	B18y.00 - Malignant neoplasm of specified parts of peritoneum
	B18y100 - Malignant neoplasm of mesocaecum
	B18y200 - Malignant neoplasm of mesorectum
	B18y300 - Malignant neoplasm of omentum
	B18y400 - Malignant neoplasm of parietal peritoneum
	B18y500 - Malignant neoplasm of pelvic peritoneum
	B18y600 - Malignant neoplasm of the pouch of Douglas
	B18y700 - Malignant neoplasm of mesentery
	B18yz00 - Malignant neoplasm of specified parts of peritoneum NOS
	B18z.00 - Malignant neoplasm of retroperitoneum and peritoneum NOS
	B1z..00 - Malig neop oth/ill-defined sites digestive tract/peritoneum
	B1z0.00 - Malignant neoplasm of intestinal tract, part unspecified
	B1z0.11 - Cancer of bowel
	B1z1.00 - Malignant neoplasm of spleen NEC
	B1z1000 - Angiosarcoma of spleen
	B1z1100 - Fibrosarcoma of spleen
	B1z1z00 - Malignant neoplasm of spleen NOS
	B1z2.00 - Malignant neoplasm, overlapping lesion of digestive system
	B1zy.00 - Malignant neoplasm other spec digestive tract and peritoneum
	B1zz.00 - Malignant neoplasm of digestive tract and peritoneum NOS
	B20..00 - Malig neop nasal cavities, middle ear and accessory sinuses
	B200.00 - Malignant neoplasm of nasal cavities
	B200000 - Malignant neoplasm of cartilage of nose
	B200100 - Malignant neoplasm of nasal conchae
	B200200 - Malignant neoplasm of septum of nose
	B200300 - Malignant neoplasm of vestibule of nose
	B200z00 - Malignant neoplasm of nasal cavities NOS
	B201.00 - Malig neop auditory tube, middle ear and mastoid air cells
	B201000 - Malignant neoplasm of auditory (Eustachian) tube
	B201100 - Malignant neoplasm of tympanic cavity
	B201200 - Malignant neoplasm of tympanic antrum
	B201300 - Malignant neoplasm of mastoid air cells
	B201z00 - Malig neop auditory tube, middle ear, mastoid air cells NOS
	B202.00 - Malignant neoplasm of maxillary sinus
	B203.00 - Malignant neoplasm of ethmoid sinus
	B204.00 - Malignant neoplasm of frontal sinus
	B205.00 - Malignant neoplasm of sphenoidal sinus
	B206.00 - Malignant neoplasm, overlapping lesion of accessory sinuses
	B20y.00 - Malig neop other site nasal cavity, middle ear and sinuses
	B20z.00 - Malignant neoplasm of accessory sinus NOS
	B21..00 - Malignant neoplasm of larynx
	B210.00 - Malignant neoplasm of glottis
	B211.00 - Malignant neoplasm of supraglottis
	B212.00 - Malignant neoplasm of subglottis
	B213.00 - Malignant neoplasm of laryngeal cartilage
	B213000 - Malignant neoplasm of arytenoid cartilage
	B213100 - Malignant neoplasm of cricoid cartilage
	B213200 - Malignant neoplasm of cuneiform cartilage
	B213300 - Malignant neoplasm of thyroid cartilage
	B213z00 - Malignant neoplasm of laryngeal cartilage NOS
	B214.00 - Malignant neoplasm, overlapping lesion of larynx
	B215.00 - Malignant neoplasm of epiglottis NOS
	B21y.00 - Malignant neoplasm of larynx, other specified site
	B21z.00 - Malignant neoplasm of larynx NOS
	B22..00 - Malignant neoplasm of trachea, bronchus and lung
	B220.00 - Malignant neoplasm of trachea
	B220100 - Malignant neoplasm of mucosa of trachea
	B220z00 - Malignant neoplasm of trachea NOS
	B221.00 - Malignant neoplasm of main bronchus
	B221000 - Malignant neoplasm of carina of bronchus
	B221100 - Malignant neoplasm of hilus of lung
	B221z00 - Malignant neoplasm of main bronchus NOS
	B222.00 - Malignant neoplasm of upper lobe, bronchus or lung
	B222.11 - Pancoast's syndrome
	B222000 - Malignant neoplasm of upper lobe bronchus
	B222100 - Malignant neoplasm of upper lobe of lung
	B222z00 - Malignant neoplasm of upper lobe, bronchus or lung NOS
	B223.00 - Malignant neoplasm of middle lobe, bronchus or lung
	B223000 - Malignant neoplasm of middle lobe bronchus
	B223100 - Malignant neoplasm of middle lobe of lung
	B223z00 - Malignant neoplasm of middle lobe, bronchus or lung NOS
	B224.00 - Malignant neoplasm of lower lobe, bronchus or lung
	B224000 - Malignant neoplasm of lower lobe bronchus
	B224100 - Malignant neoplasm of lower lobe of lung
	B224z00 - Malignant neoplasm of lower lobe, bronchus or lung NOS
	B225.00 - Malignant neoplasm of overlapping lesion of bronchus & lung
	B226.00 - Mesothelioma
	B22y.00 - Malignant neoplasm of other sites of bronchus or lung
	B22z.00 - Malignant neoplasm of bronchus or lung NOS
	B22z.11 - Lung cancer
	B23..00 - Malignant neoplasm of pleura
	B230.00 - Malignant neoplasm of parietal pleura
	B231.00 - Malignant neoplasm of visceral pleura
	B232.00 - Mesothelioma of pleura
	B23y.00 - Malignant neoplasm of other specified pleura
	B23z.00 - Malignant neoplasm of pleura NOS
	B24..00 - Malignant neoplasm of thymus, heart and mediastinum
	B240.00 - Malignant neoplasm of thymus
	B241.00 - Malignant neoplasm of heart
	B241000 - Malignant neoplasm of endocardium
	B241200 - Malignant neoplasm of myocardium
	B241300 - Malignant neoplasm of pericardium
	B241400 - Mesothelioma of pericardium
	B241z00 - Malignant neoplasm of heart NOS
	B242.00 - Malignant neoplasm of anterior mediastinum
	B243.00 - Malignant neoplasm of posterior mediastinum
	B24X.00 - Malignant neoplasm of mediastinum, part unspecified
	B24y.00 - Malig neop of other site of heart, thymus and mediastinum
	B24z.00 - Malignant neoplasm of heart, thymus and mediastinum NOS
	B25..00 - Malig neo, overlapping lesion of heart, mediastinum & pleura
	B26..00 - Malignant neoplasm, overlap lesion of resp & intrathor orgs
	B2z..00 - Malig neop other/ill-defined sites resp/intrathoracic organs
	B2z0.00 - Malig neop of upper respiratory tract, part unspecified
	B2zy.00 - Malignant neoplasm of other site of respiratory tract
	B2zz.00 - Malignant neoplasm of respiratory tract NOS
	B30..00 - Malignant neoplasm of bone and articular cartilage
	B30..11 - Chondroma
	B30..12 - Osteoma
	B300.00 - Malignant neoplasm of bones of skull and face
	B300000 - Malignant neoplasm of ethmoid bone
	B300100 - Malignant neoplasm of frontal bone
	B300200 - Malignant neoplasm of malar bone
	B300300 - Malignant neoplasm of nasal bone
	B300400 - Malignant neoplasm of occipital bone
	B300500 - Malignant neoplasm of orbital bone
	B300600 - Malignant neoplasm of parietal bone
	B300700 - Malignant neoplasm of sphenoid bone
	B300800 - Malignant neoplasm of temporal bone
	B300900 - Malignant neoplasm of zygomatic bone
	B300A00 - Malignant neoplasm of maxilla
	B300C00 - Malignant neoplasm of vomer
	B300z00 - Malignant neoplasm of bones of skull and face NOS
	B301.00 - Malignant neoplasm of mandible
	B302.00 - Malignant neoplasm of vertebral column
	B302000 - Malignant neoplasm of cervical vertebra
	B302100 - Malignant neoplasm of thoracic vertebra
	B302200 - Malignant neoplasm of lumbar vertebra
	B302z00 - Malignant neoplasm of vertebral column NOS
	B303.00 - Malignant neoplasm of ribs, sternum and clavicle
	B303000 - Malignant neoplasm of rib
	B303100 - Malignant neoplasm of sternum
	B303200 - Malignant neoplasm of clavicle
	B303300 - Malignant neoplasm of costal cartilage
	B303400 - Malignant neoplasm of costo-vertebral joint
	B303500 - Malignant neoplasm of xiphoid process
	B303z00 - Malignant neoplasm of rib, sternum and clavicle NOS
	B304.00 - Malignant neoplasm of scapula and long bones of upper arm
	B304000 - Malignant neoplasm of scapula
	B304100 - Malignant neoplasm of acromion
	B304200 - Malignant neoplasm of humerus
	B304300 - Malignant neoplasm of radius
	B304400 - Malignant neoplasm of ulna
	B304z00 - Malig neop of scapula and long bones of upper arm NOS
	B305.00 - Malignant neoplasm of hand bones
	B305.11 - Malignant neoplasm of carpal bones
	B305.12 - Malignant neoplasm of metacarpal bones
	B305000 - Malignant neoplasm of carpal bone - scaphoid
	B305100 - Malignant neoplasm of carpal bone - lunate
	B305800 - Malignant neoplasm of first metacarpal bone
	B305A00 - Malignant neoplasm of third metacarpal bone
	B305C00 - Malignant neoplasm of fifth metacarpal bone
	B305D00 - Malignant neoplasm of phalanges of hand
	B305z00 - Malignant neoplasm of hand bones NOS
	B306.00 - Malignant neoplasm of pelvic bones, sacrum and coccyx
	B306000 - Malignant neoplasm of ilium
	B306100 - Malignant neoplasm of ischium
	B306200 - Malignant neoplasm of pubis
	B306300 - Malignant neoplasm of sacral vertebra
	B306400 - Malignant neoplasm of coccygeal vertebra
	B306500 - Malignant sacral teratoma
	B306z00 - Malignant neoplasm of pelvis, sacrum or coccyx NOS
	B307.00 - Malignant neoplasm of long bones of leg
	B307000 - Malignant neoplasm of femur
	B307100 - Malignant neoplasm of fibula
	B307200 - Malignant neoplasm of tibia
	B307z00 - Malignant neoplasm of long bones of leg NOS
	B308.00 - Malignant neoplasm of short bones of leg
	B308000 - Malignant neoplasm of patella
	B308100 - Malignant neoplasm of talus
	B308200 - Malignant neoplasm of calcaneum
	B308300 - Malignant neoplasm of medial cuneiform
	B308800 - Malignant neoplasm of first metatarsal bone
	B308900 - Malignant neoplasm of second metatarsal bone
	B308D00 - Malignant neoplasm of phalanges of foot
	B308z00 - Malignant neoplasm of short bones of leg NOS
	B30W.00 - Malignant neoplasm/overlap lesion/bone+articulr cartilage
	B30X.00 - Malignant neoplasm/bones+articular cartilage/limb,unspfd
	B30z.00 - Malignant neoplasm of bone and articular cartilage NOS
	B30z000 - Osteosarcoma
	B31..00 - Malignant neoplasm of connective and other soft tissue
	B310.00 - Malig neop of connective and soft tissue head, face and neck
	B310000 - Malignant neoplasm of soft tissue of head
	B310100 - Malignant neoplasm of soft tissue of face
	B310200 - Malignant neoplasm of soft tissue of neck
	B310300 - Malignant neoplasm of cartilage of ear
	B310400 - Malignant neoplasm of tarsus of eyelid
	B310500 - Malignant neoplasm soft tissues of cervical spine
	B310z00 - Malig neop connective and soft tissue head, face, neck NOS
	B311.00 - Malig neop connective and soft tissue upper limb/shoulder
	B311000 - Malignant neoplasm of connective and soft tissue of shoulder
	B311100 - Malignant neoplasm of connective and soft tissue, upper arm
	B311200 - Malignant neoplasm of connective and soft tissue of fore-arm
	B311300 - Malignant neoplasm of connective and soft tissue of hand
	B311400 - Malignant neoplasm of connective and soft tissue of finger
	B311500 - Malignant neoplasm of connective and soft tissue of thumb
	B311z00 - Malig neop connective soft tissue upper limb/shoulder NOS
	B312.00 - Malig neop of connective and soft tissue of hip and leg
	B312000 - Malignant neoplasm of connective and soft tissue of hip
	B312100 - Malig neop of connective and soft tissue thigh and upper leg
	B312200 - Malig neop connective and soft tissue of popliteal space
	B312300 - Malig neop of connective and soft tissue of lower leg
	B312400 - Malignant neoplasm of connective and soft tissue of foot
	B312500 - Malignant neoplasm of connective and soft tissue of toe
	B312z00 - Malig neop connective and soft tissue hip and leg NOS
	B313.00 - Malignant neoplasm of connective and soft tissue of thorax
	B313000 - Malignant neoplasm of connective and soft tissue of axilla
	B313100 - Malignant neoplasm of diaphragm
	B313200 - Malignant neoplasm of great vessels
	B313300 - Malig neoplasm of connective and soft tissues of thor spine
	B313z00 - Malig neop of connective and soft tissue of thorax NOS
	B314.00 - Malignant neoplasm of connective and soft tissue of abdomen
	B314000 - Malig neop of connective and soft tissue of abdominal wall
	B314100 - Malig neoplasm of connective and soft tissues of lumb spine
	B314z00 - Malig neop of connective and soft tissue of abdomen NOS
	B315.00 - Malignant neoplasm of connective and soft tissue of pelvis
	B315000 - Malignant neoplasm of connective and soft tissue of buttock
	B315100 - Malig neop of connective and soft tissue of inguinal region
	B315200 - Malignant neoplasm of connective and soft tissue of perineum
	B315300 - Malig neopl of connective and soft tissue - sacrum or coccyx
	B315z00 - Malig neop of connective and soft tissue of pelvis NOS
	B316.00 - Malig neop of connective and soft tissue trunk unspecified
	B317.00 - Malignant neoplasm, overlap lesion connective & soft tissue
	B31y.00 - Malig neop connective and soft tissue other specified site
	B31z.00 - Malignant neoplasm of connective and soft tissue, site NOS
	B31z000 - Kaposi's sarcoma of soft tissue
	B32..00 - Malignant melanoma of skin
	B320.00 - Malignant melanoma of lip
	B321.00 - Malignant melanoma of eyelid including canthus
	B322.00 - Malignant melanoma of ear and external auricular canal
	B322000 - Malignant melanoma of auricle (ear)
	B322100 - Malignant melanoma of external auditory meatus
	B322z00 - Malignant melanoma of ear and external auricular canal NOS
	B323.00 - Malignant melanoma of other and unspecified parts of face
	B323000 - Malignant melanoma of external surface of cheek
	B323100 - Malignant melanoma of chin
	B323200 - Malignant melanoma of eyebrow
	B323300 - Malignant melanoma of forehead
	B323400 - Malignant melanoma of external surface of nose
	B323500 - Malignant melanoma of temple
	B323z00 - Malignant melanoma of face NOS
	B324.00 - Malignant melanoma of scalp and neck
	B324000 - Malignant melanoma of scalp
	B324100 - Malignant melanoma of neck
	B324z00 - Malignant melanoma of scalp and neck NOS
	B325.00 - Malignant melanoma of trunk (excluding scrotum)
	B325000 - Malignant melanoma of axilla
	B325100 - Malignant melanoma of breast
	B325200 - Malignant melanoma of buttock
	B325300 - Malignant melanoma of groin
	B325400 - Malignant melanoma of perianal skin
	B325500 - Malignant melanoma of perineum
	B325600 - Malignant melanoma of umbilicus
	B325700 - Malignant melanoma of back
	B325800 - Malignant melanoma of chest wall
	B325z00 - Malignant melanoma of trunk, excluding scrotum, NOS
	B326.00 - Malignant melanoma of upper limb and shoulder
	B326000 - Malignant melanoma of shoulder
	B326100 - Malignant melanoma of upper arm
	B326200 - Malignant melanoma of fore-arm
	B326300 - Malignant melanoma of hand
	B326400 - Malignant melanoma of finger
	B326500 - Malignant melanoma of thumb
	B326z00 - Malignant melanoma of upper limb or shoulder NOS
	B327.00 - Malignant melanoma of lower limb and hip
	B327000 - Malignant melanoma of hip
	B327100 - Malignant melanoma of thigh
	B327200 - Malignant melanoma of knee
	B327300 - Malignant melanoma of popliteal fossa area
	B327400 - Malignant melanoma of lower leg
	B327500 - Malignant melanoma of ankle
	B327600 - Malignant melanoma of heel
	B327700 - Malignant melanoma of foot
	B327800 - Malignant melanoma of toe
	B327900 - Malignant melanoma of great toe
	B327z00 - Malignant melanoma of lower limb or hip NOS
	B32y.00 - Malignant melanoma of other specified skin site
	B32y000 - Overlapping malignant melanoma of skin
	B32z.00 - Malignant melanoma of skin NOS
	B33..00 - Other malignant neoplasm of skin
	B33..12 - Epithelioma
	B33..14 - Malignant neoplasm of sebaceous gland
	B33..15 - Malignant neoplasm of sweat gland
	B330.00 - Malignant neoplasm of skin of lip
	B331.00 - Malignant neoplasm of eyelid including canthus
	B331000 - Malignant neoplasm of canthus
	B331100 - Malignant neoplasm of upper eyelid
	B331200 - Malignant neoplasm of lower eyelid
	B332.00 - Malignant neoplasm skin of ear and external auricular canal
	B332000 - Malignant neoplasm of skin of auricle (ear)
	B332100 - Malignant neoplasm of skin of external auditory meatus
	B332200 - Malignant neoplasm of pinna NEC
	B332z00 - Malig neop skin of ear and external auricular canal NOS
	B333.00 - Malignant neoplasm skin of other and unspecified parts face
	B333000 - Malignant neoplasm of skin of cheek, external
	B333100 - Malignant neoplasm of skin of chin
	B333200 - Malignant neoplasm of skin of eyebrow
	B333300 - Malignant neoplasm of skin of forehead
	B333400 - Malignant neoplasm of skin of nose (external)
	B333500 - Malignant neoplasm of skin of temple
	B333z00 - Malignant neoplasm skin other and unspec part of face NOS
	B334.00 - Malignant neoplasm of scalp and skin of neck
	B334000 - Malignant neoplasm of scalp
	B334100 - Malignant neoplasm of skin of neck
	B334z00 - Malignant neoplasm of scalp or skin of neck NOS
	B335.00 - Malignant neoplasm of skin of trunk, excluding scrotum
	B335000 - Malignant neoplasm of skin of axillary fold
	B335100 - Malignant neoplasm of skin of chest, excluding breast
	B335200 - Malignant neoplasm of skin of breast
	B335300 - Malignant neoplasm of skin of abdominal wall
	B335400 - Malignant neoplasm of skin of umbilicus
	B335500 - Malignant neoplasm of skin of groin
	B335600 - Malignant neoplasm of skin of perineum
	B335700 - Malignant neoplasm of skin of back
	B335800 - Malignant neoplasm of skin of buttock
	B335900 - Malignant neoplasm of perianal skin
	B335A00 - Malignant neoplasm of skin of scapular region
	B335z00 - Malignant neoplasm of skin of trunk, excluding scrotum, NOS
	B336.00 - Malignant neoplasm of skin of upper limb and shoulder
	B336000 - Malignant neoplasm of skin of shoulder
	B336100 - Malignant neoplasm of skin of upper arm
	B336200 - Malignant neoplasm of skin of fore-arm
	B336300 - Malignant neoplasm of skin of hand
	B336400 - Malignant neoplasm of skin of finger
	B336500 - Malignant neoplasm of skin of thumb
	B336z00 - Malignant neoplasm of skin of upper limb or shoulder NOS
	B337.00 - Malignant neoplasm of skin of lower limb and hip
	B337000 - Malignant neoplasm of skin of hip
	B337100 - Malignant neoplasm of skin of thigh
	B337200 - Malignant neoplasm of skin of knee
	B337300 - Malignant neoplasm of skin of popliteal fossa area
	B337400 - Malignant neoplasm of skin of lower leg
	B337500 - Malignant neoplasm of skin of ankle
	B337600 - Malignant neoplasm of skin of heel
	B337700 - Malignant neoplasm of skin of foot
	B337800 - Malignant neoplasm of skin of toe
	B337900 - Malignant neoplasm of skin of great toe
	B337z00 - Malignant neoplasm of skin of lower limb or hip NOS
	B339.00 - Dermatofibrosarcoma protuberans
	B33X.00 - Malignant neoplasm overlapping lesion of skin
	B33y.00 - Malignant neoplasm of other specified skin sites
	B33z.00 - Malignant neoplasm of skin NOS
	B33z000 - Kaposi's sarcoma of skin
	B34..00 - Malignant neoplasm of female breast
	B34..11 - Ca female breast
	B340.00 - Malignant neoplasm of nipple and areola of female breast
	B340000 - Malignant neoplasm of nipple of female breast
	B340100 - Malignant neoplasm of areola of female breast
	B340z00 - Malignant neoplasm of nipple or areola of female breast NOS
	B341.00 - Malignant neoplasm of central part of female breast
	B342.00 - Malignant neoplasm of upper-inner quadrant of female breast
	B343.00 - Malignant neoplasm of lower-inner quadrant of female breast
	B344.00 - Malignant neoplasm of upper-outer quadrant of female breast
	B345.00 - Malignant neoplasm of lower-outer quadrant of female breast
	B346.00 - Malignant neoplasm of axillary tail of female breast
	B347.00 - Malignant neoplasm, overlapping lesion of breast
	B34y.00 - Malignant neoplasm of other site of female breast
	B34y000 - Malignant neoplasm of ectopic site of female breast
	B34yz00 - Malignant neoplasm of other site of female breast NOS
	B34z.00 - Malignant neoplasm of female breast NOS
	B35..00 - Malignant neoplasm of male breast
	B350.00 - Malignant neoplasm of nipple and areola of male breast
	B350000 - Malignant neoplasm of nipple of male breast
	B350100 - Malignant neoplasm of areola of male breast
	B35z.00 - Malignant neoplasm of other site of male breast
	B35z000 - Malignant neoplasm of ectopic site of male breast
	B35zz00 - Malignant neoplasm of male breast NOS
	B3y..00 - Malig neop of bone, connective tissue, skin and breast OS
	B3z..00 - Malig neop of bone, connective tissue, skin and breast NOS
	B40..00 - Malignant neoplasm of uterus, part unspecified
	B41..00 - Malignant neoplasm of cervix uteri
	B41..11 - Cervical carcinoma (uterus)
	B410.00 - Malignant neoplasm of endocervix
	B410000 - Malignant neoplasm of endocervical canal
	B410100 - Malignant neoplasm of endocervical gland
	B410z00 - Malignant neoplasm of endocervix NOS
	B411.00 - Malignant neoplasm of exocervix
	B412.00 - Malignant neoplasm, overlapping lesion of cervix uteri
	B41y.00 - Malignant neoplasm of other site of cervix
[truncated: 1,529 more rows]
