# Supplementary material for: Reproducibility of real-world evidence studies using clinical practice data to inform regulatory and coverage decisions
Source: Nat Commun. 2022 Aug 31;13:5126. doi: 10.1038/s41467-022-32310-3 (PMC9430007; doi:10.1038/s41467-022-32310-3)
Supplement: Supplementary file 7 — Supplementary Dataset 4 [file 41467_2022_32310_MOESM7_ESM.zip › Data S4 Study specific author contact files with details of implementation/REPEAT_149_final.xlsx]

## Sheet: Assumptions
Category	Assumptions
MEASURES
Exposure	By using the generic names provided in the manuscript, we searched variables "drugsubstance" and "productname" in CPRD data and identified corresponding "Prodcode" variable. We subsequently used these to identify exposure medications in our replication.
Inclusion/Exclusion	By using the generic names provided in the manuscript, we searched variables "drugsubstance" and "productname" in CPRD data and identified corresponding "Prodcode" variable. We subsequently used these to identify inclusion/exclusion medications in our replication.
	We assumed Type 1 Diabtes Mellitus was defined using Read codes found at: https://clinicalcodes.rss.mhs.man.ac.uk/medcodes/article/50/
Covariates	We assumed Stroke was defined using READ codes found at: https://clinicalcodes.rss.mhs.man.ac.uk/medcodes/article/2/codelist/stroke/
	We assumed Congestive heart failure was defined using READ codes found at: https://clinicalcodes.rss.mhs.man.ac.uk/medcodes/article/9/codelist/heart-failure/
	We assumed Hyperlipidemia was defined using READ codes found at: http://bmjopen.bmj.com/content/suppl/2012/01/11/bmjopen-2011-000269.DC1/000269_GPRD_Codes_Web_Only.pdf
	We assumed Hypertension was defined using READ codes found at: https://clinicalcodes.rss.mhs.man.ac.uk/medcodes/article/7/codelist/hypertension/
	We assumed Stable angina was defined using READ codes found at: https://clinicalcodes.rss.mhs.man.ac.uk/medcodes/article/30/
	We assumed Angiotensin II receptor blockers, Antiplatelets, Beta blockers, Calcium channel blockers, Diuretics, Nitrates, NSAIDs, Aspirin and Statins were defined based on generic name from website; https://openprescribing.net/chemical/. By using the generic names provided in the manuscript, we searched variables "drugsubstance" and "productname" in CPRD data and identified corresponding "Prodcod…
	We assumed BMI, Alcohol status and Smoking status was defined based on the variable "Entity code" from the Clinical table. 1. BMI: Entity code 013 2. Alcohol status: Entity code 004 (Never, Current, Previous, Missing) 3. Smoking status: Entity code 005 (Yes, No, Missing) 4. HbA1C: : Entity code 275
COHORT CREATION
ANALYSIS

## Sheet: Protocol
1. Aim
To describe the likely extent of confounding in evaluating the risks of cardiovascular (CV) events in patients using diabetes medication.
2. Data Source
CPRD (1995-2010)
3. Study Design Diagram
4. Cohort Identification
4.1 Cohort Summary
The study cohort consists of patients (> 40 years) who were initiated Pioglitazone, Rosiglitazone, Insulin, Metformin, or Sulphonylureas at least one year after start of CPRD data collection.
4.2 Important steps for cohort formation:
4.2.1 Eligible period to identify index prescription – All available data up to December 31st, 2010.
4.2.2 Specify inclusion-exclusion criteria for exposed cohort entry and define the index date, baseline and follow up periods.
4.2.2.1 COHORT – Exposed study cohort
Inclusion: Identify patients with Pioglitazone, Rosiglitazone, Insulin, Metformin, or Sulphonylureas
4.2.2.2 Index date: Date of first Pioglitazone, Rosiglitazone, Insulin, Metformin, or Sulphonylureas Rx.
NOTE: This is an episode level cohort and each patient can enter multiple exposure groups but only once per exposure group. Each time the patient had a first-ever prescription for the qualifying class of diabetes medication, that episode was included in the cohort.
4.2.3 Specify further exclusion criteria and their evaluation windows relative to the index date (For exposed cohort)
4.2.3.1 Exclusions:
(i) Exclude patients whose index date for new use is <1 year after start of CPRD data collection (variable: “Current Registration Period”).
(ii) Exclude patients who are aged < 40 years at index date.
(iii) Exclude patients with a diagnosis of Type I Diabetes (Appendix B).
4.2.2.3. In the final exposed cohort, based on the index medication, divide the cohort into following sub-groups:
- Pioglitazone
- Rosiglitazone
- Insulin
- Metformin
- Sulphonylureas
Flowchart of the study cohort assembly
Criteria	N
Identify patients with first Pioglitazone, Rosiglitazone, Insulin, Metformin, or Sulphonylureas
Require availability of 1 year of Data prior to index Rx
Only patients aged > 40 years old
No Diabetes Type I Diagnosis ever recorded prior to index
Final Cohort
5. Covariates
5.1 Demographic and clinical characteristics:
The following covariates were defined at baseline on the index date (or using the most recent assessment of each):
§ BMI, Entity Code = 013
§ Smoking status, Entity = 004 (Never, Current, Previous, Missing)
§ Alcohol use, Entity Code = 005 (Yes, No, Missing)
§ Sex
§ Any hospitalization in the year before index – Flag variable.
§ No. of Diabetes medication classes ever before – Using all available baseline data, separately flag use of each of the following Diabetes medications classes and make a count variable for total number of classes:
§ Calendar year based on year of index prescription - index_calendar_year.
§ All other comorbidities (Acute Coronary Syndrome, Stroke, Heart failure, Stable Angina, Hyperlipidaemia, Hypertension) measured one year before index date (see Appendix C for READ codes)
§ Recent Prescribing of certain medications (Nitrates, Beta blockers, Calcium channel blockers, Diuretics, Antiplatelets, ACEi/ARB, Statins or Fibrates, NSAIDs) - All drug prescriptions measured in the 6 months prior to index date.
6. Outcome variables and study follow-up:
Occurrence of death
Study follow-up: Follow-up begins following index date
Censoring events
· Transfer of patient out of practice
· Last collection from practice
· Death
6. Exposure
Start of treatment with a comparison medication (If Pioglitazone is index medication, Rosiglitazone is the comparison medication and vice versa).
Exposure Definition: “Current exposure of Rosiglitazone” vs “Current exposure of Pioglitazone”.
Current exposure in follow-up period:
Step 1 - Identify all Rx claims for study medication (Rosiglitazone or Pioglitazone) during the study follow up period as identified
Step 2 – If there are < 90 days between two consecutive Rx, then consider this as “current exposure”. Example:
Patient ID	Index Medication	1st Rx Date	2nd Rx Date	Interval between Rx in days	Current exposure	Censoring event date	Outcome (Death)
A1	Pioglitazone	2005-01-01	2005-02-15	45	1	-	0
A1	Pioglitazone	2005-02-15	2005-05-20	95	0	-	0
A1	Pioglitazone	2005-05-20	2005-06-20	30	1	-	0
A1	Pioglitazone	2005-06-20	-	-	1	2005-06-25	1
Please create binary variable “Treatment”.
If “index medication”=Rosiglitazone AND “current exposure”=1 then “Treatment=1”.
Else if “index medication”=Pioglitazone” AND “current exposure”=1 then “Treatment=0”.
Final follow-up time= [“Follow-up 2” time in days – (Interval between Rx when “current exposure”=0)]
Example for A1 above: Final follow-up time = [45+95+30+5] – [95] = 80 days.
7. Statistical Analyses/Requested Results
Run a logistic model to compare current exposure of Pioglitazone to current exposure (reference group) of Rosiglitazone on risk of death.
Adjusting for Age, gender and calendar year in first model and then adjusting for all covariates in the second model. Example code below:
Model I:
proc logistic;
class Treatment;
Model Death = Treatment Age Gender index_calendar_year;
run;
Model II:
proc logistic;
class Treatment;
Model Death = Treatment covariates index_calendar_year;
run;
Table 1: Baseline characteristics
Characteristic	Metformin	Sulphonylureas	Rosiglitazone	Pioglitazone	Insulin
Age
Age, Mean (SD), in years
Age, Median (IQR), in years
Sex
Sex: Female (%)
Male (%)
Follow-up years, Mean (SD)
BMI, mean (SD)
HbA1c, mean (SD)
Smoking Status (%)
Non smoker
Ex-smoker
Smoker
Unknown
Hospitalization in the year before index date
No. of Diabetes medication classes ever before
0
1
2
3
4
5+
History of Diseases (%)
ACS
Stroke
Heart failure
Stable Angina
Hyperlipidemia
Hypertension
Recent Prescribing (%)
Nitrates
Beta blockers
Calcium channel blockers
Diuretics
Antiplatelets
ACE inhibitors/angiotensin II receptor blockers
Statins or fibrates
NSAIDs
Outcome - Death	Pioglitazone	Rosiglitazone
Number of events
IR/1000 PY
Adjusted HR

## Sheet: Attrition Table
Patients (> 40 years) who were initiated Pioglitazone, Rosiglitazone, Insulin, Metformin, or Sulphonylureas at least one year after start of CPRD data collection.
Criteria	Pioglitazone	Rosiglitazone	Insulin	Metformin	Sulphonylureas
Patients with first prescription of study medications during 1995 to 2010	36548	38973	126318	297691	207957
Require availability of 1 year of Data prior to index Rx	10945	14570	36968	93226	68634
Only patients aged > 40 years old	10628	14144	31512	85773	66597
No Diabetes Type I Diagnosis ever recorded prior to index	10391	13901	27685	84152	65899

## Sheet: Table 1
	ORIGINAL STUDY						REPLICATED STUDY
Characteristic	Metformin (N=121,637)	Sulphonylureas (N=76,863)	Rosiglitazone (N=22,636)	Pioglitazone (N=18,953)	Insulin (N=26,458)		Metformin (N=84,152)	Sulphonylureas (N=65,899)	Rosiglitazone (N=13,901)	Pioglitazone (N=10,391)	Insulin (N=27,685)
Age
Age, Mean (SD), in years	64 (12)	66 (12)	63 (11)	64 (11)	66 (11)		67 (12)	69 (12)	67 (11)	67 (11)	67 (12)
Age, Median (IQR), in years	64 (55–73)	66 (57–74)	63 (55–72)	64 (56–72)	66 (57–74)		68 (17)	70 (16)	68 (16)	68 (17)	68 (16)
Sex
Sex: Female (%)	53,649 (44.1%)	33,982 (44.2%)	9,939 (43.9%)	7,939 (41.9%)	11,678 (44.1%)		38,205 (45.4%)	30,248 (45.9%)	6,214 (44.7%)	4,468 (43%)	12,348 (44.6%)
Male (%)	67,988 (55.9%)	42,881 (55.8%)	12,697 (56.1%)	11,014 (58.1%)	14,780 (55.9%)		45,947 (54.6%)	35,651 (54.1%)	7,687 (55.3%)	5,923 (57%)	15,337 (55.4%)
Follow-up years, Mean (SD)	4 (3)	5 (4)	5 (2)	3 (2)	4 (3)		6 (4)	5.69 (4.46)	5.65 (3.79)	4.77 (3.28)	4.97 (4.14)
BMI, mean (SD)	31 (6)	30 (6)	31 (6)	32 (6)	30 (6)		31 (6)	29 (6)	31 (6)	31 (7)	29 (6)
HbA1c, mean (SD)	8.8 (1.8)	9.0 (1.8)	8.9 (1.5)	8.7 (1.5)	9.8 (1.8)		9.8 (12.3)	10.0 (15.9)	9.1 (9.0)	10.9 (12.5)	10.9 (15.1)
Smoking Status (%)
Non smoker	48,487 (39.9%)	30,748 (40.0%)	8,736 (38.6%)	6,799 (35.9%)	9,941 (37.6%)		30,379 (36.1%)	21,022 (31.9%)	5,908 (42.5%)	4,624 (44.5%)	9,828 (35.5%)
Ex-smoker	46,146 (37.9%)	26,809 (34.9%)	9,556 (42.2%)	8,989 (47.4%)	10,421 (39.4%)		22,889 (27.2%)	15,157 (23%)	4,601 (33.1%)	3,762 (36.2%)	7,337 (26.5%)
Smoker	22,330 (18.4%)	13,760 (17.9%)	3,950 (17.5%)	3,031 (16.0%)	4,909 (18.6%)		13,128 (15.6%)	9,292 (14.1%)	2,308 (16.6%)	1,652 (15.9%)	4,263 (15.4%)
Unknown	4,674 (3.8%)	5,546 (7.2%)	394 (1.7%)	134 (0.7%)	1,187 (4.5%)		17,756 (21.1%)	20,363 (30.9%)	1,084 (7.8%)	353 (3.4%)	6,257 (22.6%)
Hospitalization in the year before index date	11,391 (22.6%)	8,658 (27.4%)	1,979 (20.5%)	1,747 (22.0%)	5,112 (43.8%)		1,431 (1.7%)	2,043 (3.1%)	125 (0.9%)	62 (0.6%)	1,080 (3.9%)
No. of Diabetes medication classes ever before
0	89,922 (73.9%)	36,260 (47.2%)	645 (2.8%)	389 (2.1%)	2,917 (11.0%)		54,833 (65.2%)	38,703 (58.7%)	430 (3.1%)	203 (2.0%)	6,197 (22.4%)
1	29,067 (23.9%)	34,393 (44.7%)	8,628 (38.1%)	4,595 (24.2%)	3,081 (11.6%)		26,863 (31.9%)	23,615 (35.8%)	4,731 (34.0%)	2,153 (20.7%)	3,764 (13.6%)
2	2,371 (1.9%)	5,703 (7.4%)	11,302 (49.9%)	8,747 (46.2%)	11,024 (41.7%)		2,226 (2.6%)	3,305 (5.0%)	7,260 (52.2%)	4,884 (47.0%)	10,509 (38.0%)
3	248 (0.2%)	459 (0.6%)	1,838 (8.1%)	4,357 (23.0%)	7,683 (29.0%)		214 (0.3%)	256 (0.4%)	1,315 (9.5%)	2,607 (25.1%)	5,977 (21.6%)
4	29 (0.0%)	45 (0.1%)	207 (0.9%)	746 (3.9%)	1,563 (5.9%)		16 (0.0%)	20 (0.0%)	154 (1.1%)	463 (4.5%)	1,136 (4.1%)
5+	0 (0.0%)	3 (0.0%)	16 (0.1%)	119 (0.6%)	190 (0.7%)		0 (0.0%)	0 (0.0%)	11 (0.1%)	81 (0.8%)	102 (0.4%)
History of Diseases (%)
ACS	13,132 (10.8%)	9,017 (11.7%)	2,378 (10.5%)	1,989 (10.5%)	5,056 (19.1%)		8,584 (10.2%)	6,788 (10.3%)	1,487 (10.7%)	935 (9%)	4,153 (15%)
Stroke	8,031 (6.6%)	5,944 (7.7%)	1,349 (6.0%)	1,172 (6.2%)	2,534 (9.6%)		1,010 (1.2%)	1,054 (1.6%)	111 (0.8%)	73 (0.7%)	471 (1.7%)
Heart failure	5,294 (4.4%)	5,268 (6.9%)	831 (3.7%)	550 (2.9%)	2,765 (10.5%)		1,346 (1.6%)	2,043 (3.1%)	167 (1.2%)	94 (0.9%)	1,301 (4.7%)
Stable Angina	15,900 (13.1%)	11,009 (14.3%)	3,081 (13.6%)	2,511 (13.2%)	4,903 (18.5%)		0 (0.0%)	0 (0.0%)	14 (0.1%)	0 (0.0%)	0 (0.0%)
Hyperlipidemia	11,488 (9.4%)	6,685 (8.7%)	2,791 (12.3%)	2,572 (13.6%)	2,925 (11.1%)		2,693 (3.2%)	1,779 (2.7%)	487 (3.5%)	260 (2.5%)	775 (2.8%)
Hypertension	84,968 (69.9%)	53,462 (69.6%)	17,618 (77.8%)	15,424 (81.4%)	20,470 (77.4%)		6,564 (7.8%)	4,547 (6.9%)	1,168 (8.4%)	572 (5.5%)	1,661 (6%)
Recent Prescribing (%)
Nitrates	11,664 (9.6%)	8,540 (11.1%)	2,158 (9.5%)	1,653 (8.7%)	4,308 (16.3%)		9,846 (11.7%)	8,106 (12.3%)	1,738 (12.5%)	1,101 (10.6%)	4,706 (17%)
Beta blockers	29,206 (24.0%)	17,938 (23.3%)	5,636 (24.9%)	4,623 (24.4%)	7,065 (26.7%)		18,261 (21.7%)	13,312 (20.2%)	3,461 (24.9%)	2,650 (25.5%)	6,312 (22.8%)
Calcium channel blockers	29,382 (24.2%)	18,532 (24.1%)	6,183 (27.3%)	5,681 (30.0%)	7,656 (28.9%)		21,543 (25.6%)	16,409 (24.9%)	4,142 (29.8%)	3,211 (30.9%)	8,139 (29.4%)
Diuretics	41,234 (33.9%)	27,929 (36.3%)	7,651 (33.8%)	6,645 (35.1%)	10,917 (41.3%)		29,453 (35%)	23,460 (35.6%)	5,129 (36.9%)	3,969 (38.2%)	11,406 (41.2%)
Antiplatelets	43,468 (35.7%)	27,971 (36.4%)	10,441 (46.1%)	10,049 (53.0%)	12,669 (47.9%)		27,686 (32.9%)	20,758 (31.5%)	6,408 (46.1%)	5,372 (51.7%)	11,628 (42%)
ACE inhibitors/angiotensin II receptor blockers	51,946 (42.7%)	31,870 (41.5%)	13,132 (58.0%)	12,371 (65.3%)	14,595 (55.2%)		30,379 (36.1%)	21,681 (32.9%)	7,771 (55.9%)	6,671 (64.2%)	13,261 (47.9%)
Statins or fibrates	61,239 (50.3%)	35,295 (45.9%)	15,271 (67.5%)	14,934 (78.8%)	15,502 (58.6%)		29,201 (34.7%)	20,099 (30.5%)	8,104 (58.3%)	7,461 (71.8%)	12,431 (44.9%)
NSAIDs	54,420 (44.7%)	34,424 (44.8%)	12,111 (53.5%)	11,071 (58.4%)	14,010 (53.0%)		12,286 (14.6%)	8,830 (13.4%)	2,196 (15.8%)	1,548 (14.9%)	3,765 (13.6%)

## Sheet: Outcome
ORIGINAL STUDY
Outcome - Death (GPRD)	Pioglitazone	Rosiglitazone
Number of events	487	1274
IR/100 PY	1.7	2
Adjusted HR	1.20 (1.08–1.34)
REPLICATED STUDY
Outcome - Death (GPRD)	Pioglitazone	Rosiglitazone
Number of events	943	1605
Follow-up time in days	5299216	8554417
Follow-up time in years	14518.4	23436.8
IR/100 PY	6.49521	6.84822
Adjusted HR	1.78 (1.05-3.00)

## Sheet: Codes
Exclusion	Covariates						Medications
Type 1 Diabetes	Stroke	Heart failure	Hyperlipidemia	Hypertension	ACS	Stable Angina	ACEi_ARB	Alphagluco	Antiplatelets	Betablockers	Cachannelblocker	Diuretics	DPP4i	GLP1	Insulin	Meglitinides	Metformin	Nitrates	NSAIDs	Pioglitazone	Rosiglitazone	SGLT2	Statins_fibrates	Sulphonylureas	Thiazolidinediones
66An.00	G61..00	1O1..00	C320.00	2126100	14A3.00	G33z700	Lisinopril	Acarbose	Aspirin	Atenolol	Amlodipine	Bendroflumethiazide	Sitagliptin phosphate	Exenatide	Insulin Soluble Human	Nateglinide	Metformin hydrochloride	Isosorbide mononitrate	Ibuprofen	Pioglitazone hydrochloride	Rosiglitazone maleate	Dapagliflozin	Simvastatin	Gliclazide	Rosiglitazone maleate
66At000	G610.00	G1yz100	C324.00	G2...00	14A4.00		Ramipril		Clopidogrel	Propranolol Hydrochloride	Amiloride hydrochloride/Furosemide	Furosemide	Saxagliptin hydrochloride	Liraglutide	Insulin isophane human	Repaglinide	Rosiglitazone maleate/Metformin hydrochloride	Glyceryl trinitrate	Diclofenac sodium	Metformin hydrochloride/Pioglitazone hydrochloride	Rosiglitazone maleate/Metformin hydrochloride	Metformin hydrochloride/Dapagliflozin	Atorvastatin calcium trihydrate	Chlorpropamide	Pioglitazone hydrochloride
66At011	G611.00	G232.00	44P3.00	G20..00	14A5.00		Perindopril erbumine		Ticlopidine hydrochloride	Levobunolol hydrochloride	Diltiazem hydrochloride	Amiloride hydrochloride/Furosemide	Sitagliptin phosphate/Metformin hydrochloride	Insulin degludec/Liraglutide	Insulin Soluble Human/Insulin Isophane Human		Metformin Hydrochloride/Rosiglitazone Maleate	Isosorbide dinitrate	Indometacin	Metformin/Pioglitazone	Metformin Hydrochloride/Rosiglitazone Maleate		Bezafibrate	Glibenclamide	Rosiglitazone maleate/Metformin hydrochloride
C100000	G61..11	G234.00	C322.00	G200.00	14AA.00		Enalapril maleate		Dipyridamole	Bisoprolol fumarate	Nifedipine	Amiloride hydrochloride/Hydrochlorothiazide	Linagliptin	Dulaglutide	Insulin soluble porcine		Metformin hydrochloride/Pioglitazone hydrochloride	Pentaerythrityl Tetranitrate	Mefenamic acid		Rosiglitazone Maleate/Glimepiride	Canagliflozin hemihydrate	Fluvastatin sodium	Tolbutamide	Metformin Hydrochloride/Rosiglitazone Maleate
C100011	G61..12	G58..00	44O6.00	G201.00	14AH.00		Losartan potassium		Dipyridamole/Aspirin	Chlortalidone/Atenolol	Amiloride hydrochloride/Hydrochlorothiazide	Hydrochlorothiazide	Metformin hydrochloride/Linagliptin	Albiglutide	Insulin/Insulin Soluble Porcine		Metformin/Pioglitazone	Aspirin/Isosorbide mononitrate	Naproxen			Empagliflozin	Pravastatin sodium	Glimepiride	Metformin hydrochloride/Pioglitazone hydrochloride
C101000	G612.00	G580.00	C320z00	G20..11	14AJ.00		Candesartan cilexetil		Abciximab	Metoprolol tartrate	Felodipine	Spironolactone	Metformin hydrochloride/Saxagliptin hydrochloride		Insulin Lispro/Insulin Lispro Protamine		Metformin hydrochloride/Vildagliptin	Ranolazine	Piroxicam			Canagliflozin hemihydrate/Metformin hydrochloride	Rosuvastatin calcium	Glipizide	Metformin/Pioglitazone
C102000	G613.00	G580000	C320000	G202.00	14AL.00		Valsartan		Tirofiban	Nebivolol hydrochloride	Verapamil hydrochloride	Valsartan/Hydrochlorothiazide	Saxagliptin hydrochloride/Metformin hydrochloride		Pork Insulin/Insulin Zinc Suspension Mixed Bovine		Vildagliptin/Metformin hydrochloride		Diclofenac diethylammonium			Metformin hydrochloride/Canagliflozin hemihydrate	Fenofibrate	Tolazamide	Rosiglitazone Maleate/Glimepiride
C103000	G614.00	G580100	ZV65317	G203.00	14AT.00		Fosinopril sodium		Clopidogrel hydrogen sulfate	Carvedilol	Hydrochlorothiazide/Amiloride hydrochloride	Bumetanide	Alogliptin benzoate				Sitagliptin phosphate/Metformin hydrochloride		Diclofenac sodium/Misoprostol			Empagliflozin/Metformin hydrochloride	Fenofibrate micronised	Glibornuride
C104000	G615.00	G580.11	C320300	G20z.00	14AW.00		Valsartan/Hydrochlorothiazide		Prasugrel hydrochloride	Atenolol/Chlortalidone	Amiloride hydrochloride	Hydrochlorothiazide/Amiloride hydrochloride	Alogliptin benzoate/Metformin hydrochloride				Metformin hydrochloride/Linagliptin		Acemetacin			Metformin hydrochloride/Empagliflozin	Clofibrate	Acetohexamide
C105000	G616.00	G580.12	44Q3.00	G20z.11	182A.00		Irbesartan		Ticagrelor	Labetalol hydrochloride	Furosemide/Amiloride Hydrochloride	Enalapril maleate/Hydrochlorothiazide	Saxagliptin hydrochloride/Dapagliflozin propanediol				Metformin hydrochloride/Saxagliptin hydrochloride		Ketoprofen			Saxagliptin hydrochloride/Dapagliflozin propanediol	Gemfibrozil	Glymidine Sodium
C106000	G618.00	G580.13	C320200	G24..00	187..00		Enalapril maleate/Hydrochlorothiazide		Aspirin/Bisoprolol fumarate	Atenolol/Nifedipine	Mibefradil	Amiloride hydrochloride					Saxagliptin hydrochloride/Metformin hydrochloride		Celecoxib				Ciprofibrate	Rosiglitazone Maleate/Glimepiride
C107000	G61X.00	G580.14	44O4.00	G240.00	1J61.00		Captopril		Bisoprolol fumarate/Aspirin	Nadolol	Atenolol/Nifedipine	Potassium chloride/Bendroflumethiazide					Alogliptin benzoate/Metformin hydrochloride		Aceclofenac				Simvastatin/Ezetimibe
C107300	G61X000	G580200	C320400	G240000	3213111		Captopril/Hydrochlorothiazide			Betaxolol hydrochloride	Amiloride hydrochloride/Cyclopenthiazide	Spironolactone/Hydroflumethiazide					Metformin hydrochloride/Dapagliflozin		Diflunisal				Simvastatin/Fenofibrate
C108.00	G61X100	G580300	687B.00	G240z00	322..00		Lisinopril/Hydrochlorothiazide			Carteolol hydrochloride	Bumetanide/Amiloride hydrochloride	Furosemide/Amiloride Hydrochloride					Canagliflozin hemihydrate/Metformin hydrochloride		Diclofenac potassium
C108000	G61z.00	G581.00	44P4.00	G241.00	3222		Hydrochlorothiazide/Captopril			Metipranolol	Nicardipine hydrochloride	Captopril/Hydrochlorothiazide					Metformin hydrochloride/Canagliflozin hemihydrate		Etoricoxib
C108011	G63y000	G581000	C320.11	G241000	322Z.00		Quinapril hydrochloride			Atenolol/Amiloride Hydrochloride/Hydrochlorothiazide	Atenolol/Amiloride Hydrochloride/Hydrochlorothiazide	Hydrochlorothiazide/Triamterene					Empagliflozin/Metformin hydrochloride		Meloxicam
C108012	G63y100	G58..11	C320.13	G241z00	323..00		Trandolapril			Pindolol	Timolol maleate/Hydrochlorothiazide/Amiloride hydroc	Potassium chloride/Bumetanide					Metformin hydrochloride/Empagliflozin		Magnesium Trisilicate
C108100	G64..00	G581.11	ZC2CJ00	G244.00	3232		Losartan potassium/Hydrochlorothiazide			Propranolol hydrochloride/Bendroflumethiazide	Isradipine	Triamterene							Tiaprofenic acid
C108.11	G640.00	G581.12	C325300	G24z.00	3233		Telmisartan			Nadolol/Bendroflumethiazide	Nimodipine	Amiloride hydrochloride/Cyclopenthiazide							Nabumetone
C108112	G640000	G581.13	C320y00	G24z000	3234		Olmesartan medoxomil			Metoprolol tartrate/Hydrochlorothiazide	Felodipine/Ramipril	Bumetanide/Amiloride hydrochloride							Flurbiprofen
C108.12	G641.00	G582.00	44O3.00	G24z100	3235		Perindopril erbumine/Indapamide			Acebutolol hydrochloride	Nifedipine/Atenolol	Indapamide hemihydrate							Sulindac
C108.13	G641000	G58z.00	Cyu8D00	G24zz00	3236		Eprosartan mesilate			Metoprolol Tartrate/Chlortalidone	Nisoldipine	Triamterene/Furosemide							Tenoxicam
C108200	G64..11	G58z.12	C320100	G2y..00	323Z.00		Hydrochlorothiazide/Irbesartan			Acebutolol hydrochloride/Hydrochlorothiazide	Verapamil Hydrochloride/Trandolapril	Lisinopril/Hydrochlorothiazide							Ibuprofen lysine
C108211	G641.11	Q48y100	8CR3.00	G2z..00	32B..00		Irbesartan/Hydrochlorothiazide			Clopamide/Pindolol	Diltiazem Hydrochloride/Hydrochlorothiazide	Indapamide							Etodolac
C108212	G64..12	Q490.00	C325200		32B2.00		Felodipine/Ramipril			Atenolol/Bendroflumethiazide	Timolol Maleate/Amiloride Hydrochloride/Hydrochlorot	Hydrochlorothiazide/Captopril							Fenoprofen calcium
C108300	G64..13		C325100		32B3.00		Telmisartan/Hydrochlorothiazide			Nifedipine/Atenolol	Valsartan/Amlodipine besilate	Atenolol/Amiloride Hydrochloride/Hydrochlorothiazide							Dexketoprofen trometamol
C108311	G64z.00				32BZ.00		Hydrochlorothiazide/Quinapril hydrochloride			Bisoprolol fumarate/Hydrochlorothiazide	Amlodipine Besilate/Valsartan	Sotalol Hydrochloride/Hydrochlorothiazide							Naproxen sodium
C108400	G64z000				32E4.00		Moexipril hydrochloride			Propranolol Hydrochloride/Spironolactone	Olmesartan medoxomil/Amlodipine besilate	Metolazone							Fenbufen
C108411	G64z100				44H3.00		Hydrochlorothiazide/Olmesartan medoxomil			Penbutolol/Furosemide	Hydrochlorothiazide/Olmesartan medoxomil/Amlodipine	Benzthiazide/methoserpidine							Phenylbutazone
C108412	G64z.11				44H3000		Verapamil Hydrochloride/Trandolapril			Pindolol/Clopamide	Amlodipine/Hydrochlorothiazide/Olmesartan Medoxomil	Losartan potassium/Hydrochlorothiazide							Piroxicam betadex
C108500	G64z111				44HJ.00		Valsartan/Amlodipine besilate			Esmolol hydrochloride	Amlodipine besilate/Hydrochlorothiazide/Olmesartan m	Timolol maleate/Hydrochlorothiazide/Amiloride hydroc							Dexibuprofen
C108511	G64z.12				44MH.00		Amlodipine Besilate/Valsartan			Metoprolol	Olmesartan medoxomil/Hydrochlorothiazide/Amlodipine	Spironolactone/Furosemide							Tolmetin Sodium
C108512	G64z200				44p2.00		Hydrochlorothiazide/Losartan potassium			Aspirin/Bisoprolol fumarate	Amlodipine besilate/Perindopril erbumine	Propranolol hydrochloride/Bendroflumethiazide							Ibuprofen/Codeine phosphate
C108600	G64z300				5533		Perindopril arginine/Indapamide			Bisoprolol fumarate/Aspirin	Perindopril erbumine/Amlodipine besilate	Nadolol/Bendroflumethiazide							Codeine Phosphate/Ibuprofen
C108700	G64z400				5543		Perindopril arginine					Perindopril erbumine/Indapamide							Diclofenac epolamine
C108711	G66..00				5C11.00		Hydrochlorothiazide/Telmisartan					Chlorothiazide							Tolfenamic Acid
C108712	G660.00				661M000		Olmesartan medoxomil/Amlodipine besilate					Metoprolol tartrate/Hydrochlorothiazide							Naproxen/Misoprostol
C108800	G661.00				662..00		Olmesartan medoxomil/Hydrochlorothiazide					Triamterene/Benzthiazide							Salsalate
C108811	G66..11				662..11		Hydrochlorothiazide/Olmesartan medoxomil/Amlodipine					Potassium chloride/Furosemide							Pseudoephedrine hydrochloride/Ibuprofen
C108812	G66..12				662K.00		Amlodipine/Hydrochlorothiazide/Olmesartan Medoxomil					Acebutolol hydrochloride/Hydrochlorothiazide							Lornoxicam
C108900	G66..13				662K000		Amlodipine besilate/Hydrochlorothiazide/Olmesartan m					Meprobamate/Bendroflumethiazide							Ibuprofen sodium dihydrate
C108911	G662.00				662K100		Olmesartan medoxomil/Hydrochlorothiazide/Amlodipine					Timolol maleate/Bendroflumethiazide							Ketoprofen/Omeprazole
C108912	G663.00				662K200		Azilsartan medoxomil					Atenolol/Bendroflumethiazide							Esomeprazole magnesium trihydrate/Naproxen
C108A00	G664.00				662K300		Perindopril tosilate					Triamterene/Hydrochlorothiazide
C108A11	G665.00				662Kz00		Perindopril tosilate/Indapamide					Eplerenone
C108B00	G666.00				662N.00		Amlodipine besilate/Perindopril erbumine					Hydrochlorothiazide/Irbesartan
C108B11	G667.00				662Z.00		Perindopril erbumine/Amlodipine besilate					Irbesartan/Hydrochlorothiazide
C108C00	G668.00				66f..00		Sacubitril/Valsartan					Hydroflumethiazide
C108D00	G669.00				66f1.00							Polythiazide
C108D11	G676000				6A2..00							Chlortalidone/Triamterene
C108E00	G6W..00				6A4..00							Telmisartan/Hydrochlorothiazide
C108E11	G6X..00				7920							Hydrochlorothiazide/Quinapril hydrochloride
C108E12					7920000							Reserpine/Hydrochlorothiazide
C108F00					7920100							Bisoprolol fumarate/Hydrochlorothiazide
C108F11					7920.11							Bendroflumethiazide/Potassium chloride
C108G00					7920200							Propranolol Hydrochloride/Spironolactone
C108H00					7920300							Hydrochlorothiazide/Olmesartan medoxomil
C108H11					7920y00							Methyclothiazide
C108J00					7920z00							Diltiazem Hydrochloride/Hydrochlorothiazide
C108J11					7921							Timolol Maleate/Amiloride Hydrochloride/Hydrochlorot
C108J12					7921000							Methyldopa Anhydrous/Hydrochlorothiazide
C10E.00					792..11							Penbutolol/Furosemide
C10E000					7921100							Triamterene/Chlortalidone
C10E012					7921.11							Reserpine/Bendroflumethiazide
C10E100					7921200							Benzthiazide/Triamterene
C10E.11					7921300							Potassium Chloride/Hydrochlorothiazide
C10E111					7921y00							Hydrochlorothiazide/Losartan potassium
C10E112					7921z00							Perindopril arginine/Indapamide
C10E.12					7922							Hydrochlorothiazide/Telmisartan
C10E200					7922000							Olmesartan medoxomil/Hydrochlorothiazide
C10E212					7922100							Hydrochlorothiazide/Olmesartan medoxomil/Amlodipine
C10E300					7922.11							Amlodipine/Hydrochlorothiazide/Olmesartan Medoxomil
C10E311					7922200							Amlodipine besilate/Hydrochlorothiazide/Olmesartan m
C10E312					7922300							Olmesartan medoxomil/Hydrochlorothiazide/Amlodipine
C10E400					7922y00							Spironolactone/Chlorothiazide
C10E411					7922z00							Perindopril tosilate/Indapamide
C10E412					7923
C10E500					7923000
C10E511					7923100
C10E512					7923.11
C10E600					7923200
C10E611					7923300
C10E612					7923z00
C10E700					7924
C10E711					7924000
C10E712					7924100
C10E800					7924200
C10E811					7924y00
C10E812					7924z00
C10E900					7925
C10E911					7925000
C10E912					7925100
C10EA00					7925.11
C10EA11					7925300
C10EA12					7925311
C10EB00					7925312
C10EC00					7925400
C10EC11					7925y00
C10EC12					7925z00
C10ED00					7926
C10ED12					7926000
C10EE00					7926200
C10EE12					7926300
C10EF00					7926z00
C10EF12					7927500
C10EG00					7928
C10EH00					7928000
C10EJ00					7928100
C10EK00					7928.11
C10EL00					7928200
C10EL11					7928300
C10EM00					7928y00
C10EM11					7928z00
C10EN00					7929000
C10EN11					7929100
C10EP00					7929111
C10EP11					7929300
C10EQ00					7929400
C10EQ11					7929500
C10P000					7929600
C10z000					792B000
L180500					792C.00
ZC2C900					792C000
ZRbH.00					792Cy00
					792Cz00
					792D.00
					792Dy00
					792Dz00
					793G.00
					793G000
					793G100
					793G200
					793G300
					793Gy00
					793Gz00
					7A4B800
					7A54000
					7A54500
					7A54700
					7A54800
					7A56000
					7A56400
					7A6G100
					7A6H300
					7A6H400
					7A6S300
					889A.00
					8B27.00
					8B3k.00
					8BGC.00
					8CMP.00
					8F9..00
					8F90.00
					8F91.00
					8F92.00
					8F93.00
					8H2V.00
					8H7v.00
					8I37.00
					8I3a.00
					8IEY.00
					8L40.00
					8L41.00
					8LF..00
					8T04.00
					9Ob..00
					9Ob0.00
					9Ob1.00
					9Ob2.00
					9Ob3.00
					9Ob4.00
					9Ob5.00
					9Ob6.00
					9Ob8.00
					9Ob9.00
					G....12
					G....13
					G3...00
					G30..00
					G300.00
					G301.00
					G301000
					G30..11
					G301100
					G30..12
					G30..13
					G30..14
					G30..15
					G30..16
					G30..17
					G301z00
					G302.00
					G303.00
					G304.00
					G305.00
					G306.00
					G307.00
					G307000
					G307100
					G308.00
					G309.00
					G30A.00
					G30B.00
					G30X.00
					G30X000
					G30y.00
					G30y000
					G30y100
					G30y200
					G30yz00
					G30z.00
					G31..00
					G310.00
					G310.11
					G3...11
					G311.00
					G311000
					G311011
					G311100
					G311.11
					G311.12
					G311.13
					G311.14
					G311200
					G311300
					G311400
					G311500
					G311z00
					G3...12
					G312.00
					G3...13
					G31y.00
					G31y000
					G31y100
					G31y200
					G31y300
					G31yz00
					G32..00
					G32..11
					G32..12
					G33..00
					G330.00
					G330000
					G330z00
					G331.11
					G332.00
					G33z.00
					G33z000
					G33z100
					G33z200
					G33z300
					G33z400
					G33z500
					G33z600
					G33z700
					G33zz00
					G34..00
					G340.00
					G340000
					G340100
					G340.11
					G340.12
					G341.00
					G341000
					G341100
					G341.11
					G341z00
					G342.00
					G343.00
					G344.00
					G34y.00
					G34y000
					G34y100
					G34yz00
					G34z.00
					G34z000
					G35..00
					G350.00
					G351.00
					G353.00
					G35X.00
					G36..00
					G360.00
					G361.00
					G362.00
					G363.00
					G364.00
					G365.00
					G366.00
					G38..00
					G380.00
					G381.00
					G383.00
					G384.00
					G38z.00
					G39..00
					G3y..00
					G3z..00
					G5...00
					G501.00
					G574000
					G5y..00
					G5yyz00
					G5yz.00
					G5z..00
					Gyu3.00
					Gyu3000
					Gyu3200
					Gyu3300
					Gyu3400
					Gyu3600
					Gyu5.00
					Gyu7000
					SP00300
					SP07600
					Z677.00
					ZL22200
					ZV45700
					ZV45800
					ZV45K00
					ZV45K11
					ZV45L00
					ZV57900
