# Supplementary material for: Reproducibility of real-world evidence studies using clinical practice data to inform regulatory and coverage decisions
Source: Nat Commun. 2022 Aug 31;13:5126. doi: 10.1038/s41467-022-32310-3 (PMC9430007; doi:10.1038/s41467-022-32310-3)
Supplement: Supplementary file 7 — Supplementary Dataset 4 [file 41467_2022_32310_MOESM7_ESM.zip › Data S4 Study specific author contact files with details of implementation/REPEAT_150_final.xlsx]

## Sheet: Assumptions
Category	Assumptions
MEASURES	The algorithms used to define all the variables used in the replication of the study are given in the sheet named 'codes'
Exposure	As we required "prodcode" to query the exposure medications, by using the generic names provided in the manuscript, we searched variables "drugsubstance" and "productname" in CPRD data and identified corresponding "Prodcode" variable. We subsequently used these to identify exposure medications in our replication.
	As the wash-out period for incident exposure was not mentioned, we assumed 180 days as the wash-out period.
Outcomes	As the wash-out period for incident outcome was not mentioned, we assumed 180 days as the wash-out period.
Inclusion/Exclusion	We assumed the following codes were used to define Pregnancy: Positive Pregnancy test [Filetype= “Test” AND Entity Type (enttype)= “229”] OR Pregnancy outcome [Filetype= “Clinical” AND Entity Type (enttype)= “114”] OR Pregnancy dates [Filetype= “Clinical” AND Entity Type (enttype)= “129”], in the 180 days baseline (including index date).
	We assumed the follwoing codes were used to define Lab test (ALT, ALP, Bil) needed for the DILI definition: (1) Alanine Aminotransferase [ALT]: [Filetype= “Test” AND Entity Type (enttype)= “155”, description= “Alanine aminotransferase”], Upper limit of Normal (ULN): “data6”. (2)Alkaline Phosphatase [ALP]: [Filetype= “Test” AND Entity Type (enttype)= “153”, description= “Alkaline phosphatase”], Up…
	We assumed variable "current registration period" was used to define enrollment status
Covariates	We assumed BMI, Ethnicity, Alcohol status and Smoking status was defined based on the variable "Entity code" from the Clinical table. 1. BMI: Entity code 013 2. Alcohol status: Entity code 004 (Never, Current, Previous, Missing) 3. Smoking status: Entity code 005 (Yes, No, Missing) 4. Ethnicity: Entity code 496
COHORT CREATION
ANALYSIS
	We do not have SES information as part of our CPRD database. Hence we did not include SES in the adjusted analysis.
	Upon review on results, we noticed that SES did not make difference in the adjusted analysis

## Sheet: Protocol
1. Aim
To assess the relative and absolute risks of liver injury following exposure to flucloxacillin and identify subgroups at potentially increased risk.
2. Data Source
CPRD (2000-2015)
3. Study Design Diagram
4. Cohort Identification
4.1 Cohort Summary
The study cohort consists of patients (>18 years) who had a prescription for flucloxacillin or oxytetracycline and at least 6 months of CPRD data during the period January 1, 2000 to January 1, 2012.
Specify inclusion-exclusion criteria for cohort entry and define the index date, baseline and follow up periods.
4.2.1 Eligible period to identify index prescription – January 1, 2000 to January 1, 2012.
4.2.2 Specify inclusion-exclusion criteria for exposed cohort entry and define the index date, baseline and follow up periods.
4.2.2.1 Inclusion: Identify patients with a prescription for flucloxacillin or oxytetracycline.
4.2.2.2 Index date: Date of first prescription for flucloxacillin or oxytetracycline.
NOTE I: If both flucloxacillin and oxytetracycline occur on the index date, include the patient in the flucloxacillin group.
NOTE II: If anyone in the oxytetracycline group has a flucloxacillin Rx within 45 days following the index date, they will be reassigned to the flucloxacillin group. The index date will be changed to the date of flucloxacillin initiation.
4.2.3 Specify further exclusion criteria and their evaluation windows relative to the index date (For exposed cohort)
4.2.3.1 Exclusions:
(i) Exclude patients who do not have at least 180 days of CPRD data collection before index date (variable: “Current Registration Period”).
(ii) Exclude patients who are aged < 18 years at index date.
(iii) Exclude patients with a diagnosis for Liver-related conditions in the 180 days baseline period
(iv) Exclude patients with any liver test results for drug-induced liver injury (DILI) in the 180 days baseline period. The definition of DILI is as follows:
STEP 1: Identify all lab values (in the 180 days baseline period) for:
(1) Alanine Aminotransferase [ALT]: [Filetype= “Test” AND Entity Type (enttype)= “155”, description= “Alanine aminotransferase”], Upper limit of Normal (ULN): “data6”.
(2) Alkaline Phosphatase [ALP]: [Filetype= “Test” AND Entity Type (enttype)= “153”, description= “Alkaline phosphatase”], Upper limit of Normal (ULN): “data6”.
(3) Bilirubin [Bil]: [Filetype= “Test” AND Entity Type (enttype)= “158”, description= “Bilirubin”], Upper limit of Normal (ULN): “data6”.
STEP 2: For lab results identified in STEP 1, when ALT and ALP occur on the same day, calculate R = (ALT / ULN) / (ALP / ULN).
STEP 3: If ALT and ALP do not occur on same day, look for lab values within 7 days use it in calculating R. Please see examples of different scenarios and rules in Appendix C.
STEP 4: Using the lab values identified in Step 1-3, identify following types of DILI by calculating the following for each available lab value date:
Type of DILI	Calculated test results from Lab values
(i) Any DILI	ALT > (5 x ULN**) OR
	ALP > (2 x ULN) OR
	ALT > (3 x ULN) AND Bil > (2 x ULN)
(ii) Hepatocellular type of DILI	R* > 5
(iii) Mixed type of DILI	R > 2 and < 5
(iv) Cholestatic type of DILI	R < 2
*R = (ALT / ULN) / (ALP / ULN), calculated on the same available lab date;
**ULN= upper limit of normal
STEP 5: Exclude patients who have any of the DILI types (i) to (iv) in the 180 days baseline period.
(v) Exclude patients who were pregnant at index date.
Positive Pregnancy test [Filetype= “Test” AND Entity Type (enttype)= “229”] OR Pregnancy outcome [Filetype= “Clinical” AND Entity Type (enttype)= “114”] OR Pregnancy dates [Filetype= “Clinical” AND Entity Type (enttype)= “129”], in the 180 days baseline (including index date).
Flowchart of the study cohort assembly
Criteria	N
Identify patients with a prescription for flucloxacillin or oxytetracycline between January 1, 2000 to January 1, 2012
Require at least 180 days of CPRD data collection before index date
Only patients aged > 18 years old
No patients with Liver-related conditions
No patients with drug-induced liver injury
No patients with pregnancy diagnosed on index date
Final Cohort [ Flucloxacillin, N= ], [Oxytetracycline, N= ]
5. Covariates
5.1 Demographic and clinical characteristics:
5.1.1 The following covariates were defined at baseline on index date or using the most recent assessment of each in the 180 days prior to index date:
§ Age– in years
· Median (and interquartile range)
§ Sex – Male or Female
§ Year of index Prescription:
2000 – 2001
2002 – 2003
2004 – 2005
2006 – 2007
2008 – 2009
2010 – 2011
5.1.2 The following covariates were defined using nearest measurement prior to index date. If no prior status available, use the nearest post-index status.
§ Body Mass Index (BMI)
· BMI (in Kg/m2)
BMI < 20
BMI 20 – 25
BMI > 25
BMI = Missing
§ Smoking status
Non smoker
Ex-smoker
Current smoker
Unknown / Missing
§ Alcohol intake
Non-drinker
Ex-drinker
Current NOS
< 2 units/day
3 – 6 units/day
> 6 units/day
Missing
§ Ethnicity
§ Prescriptions for other causes of Liver disease:
1. None (no prescriptions)
2. Less common cause (Prescriptions with variable “frequent”=missing)
3. More common cause (Prescriptions with variable “frequent”=Yes)
6. Exposure
Please create binary variable “Treatment” where if index medication is Flucloxacillin then “Treatment=1” and if index medication is Oxytetracycline then “Treatment=0”.
7. Outcome variables and study follow-up:
Outcome variable: Liver injury.
Liver injury cases were defined in two ways:
(i) Symptom-defined case in 45 days: A diagnosis for Liver-related conditions (Appendix D) in the 1-45 days follow-up period.
(ii) Laboratory-confirmed case in 45 days: For all cases identified in 6.3.1 (i), identify liver test results for drug-induced liver injury (DILI) in the 1-45 days follow-up period (defined in section 6.3.2), in the following way:
STEP 1: Identify all lab values for:
(1) Alanine Aminotransferase [ALT]: [Filetype= “Test” AND Entity Type (enttype)= “155”, description= “Alanine aminotransferase”], Upper limit of Normal (ULN): “data6”.
(2) Alkaline Phosphatase [ALP]: [Filetype= “Test” AND Entity Type (enttype)= “153”, description= “Alkaline phosphatase”], Upper limit of Normal (ULN): “data6”.
(3) Bilirubin [Bil]: [Filetype= “Test” AND Entity Type (enttype)= “158”, description= “Bilirubin”], Upper limit of Normal (ULN): “data6”.
STEP 2: For lab results identified in STEP 1, when ALT and ALP occur on the same day, calculate R = (ALT / ULN) / (ALP / ULN).
STEP 3: If ALT and ALP do not occur on same day, look for lab values within 7 days and use it in calculating R. Please see examples of different scenarios and rules in Appendix C.
STEP 4: Using the lab values identified in Step 1-3, identify following types of DILI by calculating the following for each available lab value date:
Type of DILI	Calculated test results from Lab values
(i) Any DILI	ALT > (5 x ULN**) OR
	ALP > (2 x ULN) OR
	ALT > (3 x ULN) AND Bil > (2 x ULN)
(ii) Hepatocellular type of DILI	R* > 5
(iii) Mixed type of DILI	R > 2 and < 5
(iv) Cholestatic type of DILI	R < 2
*R = (ALT / ULN) / (ALP / ULN), calculated on the same available lab date;
**ULN= upper limit of normal
Patients who have any of the DILI types (i) to (iv) in the 1-45 days follow-up period in addition to being a “Symptom-defined case in 45 days”, they’ll be classified as a “Laboratory-confirmed case in 45 days”
Study follow-up: Follow-up begins one day after index date up to date of censuring event, which is as follows:
Censoring events
· Outcome (defined in 6.3.1)
· Transfer of patient out of practice
· Death
· Day 45
8. Statistical Analysis
Run a logistic model to compare exposure of Flucloxacillin to exposure of Oxytetracycline (reference group) on risk of liver injury.
Model I is a crude model and in Model II we are adjusting for all covariates listed in Table 1. Example code below:
Model I:
proc logistic;
class Treatment;
Model Liver_injury = Treatment;
run;
Model II:
proc logistic;
class Treatment;
Model Liver_injury = Treatment covariates;
run;
Table 1: Baseline characteristics
Characteristic	Oxytetracycline	Flucloxacillin
Age, at index date, years, Median (IQR)
Sex:
Female (%)
Male (%)
Date of index prescription
2000-2001
2002-2003
2004-2005
2006-2007
2008-2009
2010-2011
Prescriptions for other causes of liver injury
None
Less common cause
More common cause
Smoking Status (%)
Non-smoker
Ex-smoker
Smoker
Missing
BMI
<20
20 – 25
> 25
Missing
Alcohol intake:
Non-drinker
Ex-drinker
Current NOS
< 2 units/day
3 – 6 units/day
> 6 units/day
Missing
Ethnicity
White
South Asian
Black
Other
Mixed
Not stated
Missing
Table 2: Results from primary analysis
Outcome - Risk of liver injury (Lab confirmed) and (Symptom based)	Oxytetracycline	Flucloxacillin
Number of events
IR/100,000 PY
Crude HR
Adjusted HR

## Sheet: Attrition Table
Patients with first prescription for Flucloxacillin or Oxytetracycline between 1 January 2000 and 1 January 2012
Criteria	Number of Patients
Patients with a prescription for flucloxacillin or oxytetracycline between January 1, 2000 to January 1, 2012 Date of prescription is index date	2690770
Require at least 180 days of CPRD data collection before index date	2204393
Only patients aged > 18 years old	1737997
Exclude patients with Liver-related conditions [assessed 180 days prior up to 1 day prior to index date]	1726718
No patients with drug-induced liver injury [assessed 180 days prior up to 1 day prior to index date]	1722019
No patients with pregnancy diagnosed on index date	1695290
Final Cohort	[ Flucloxacillin, N=1,358,846 ] [Oxytetracycline, N=336,444 ]

## Sheet: Table 1
	ORIGINAL STUDY			REPLICATED STUDY
Characteristic	Oxytetracycline (N=184,737)	Flucloxacillin (N=861,962)		Oxytetracycline (N=336,444)	Flucloxacillin (N=1,358,846)
Age, at index date, years, Median (IQR)	50 (35–65)	48 (34–65)		51 (30)	49 (31)
Sex:
Female (%)	81316 (44)	394125 (46)		188812 (56)	739892 (54)
Male (%)	103421 (56)	467834 (54)		147598 (44)	618954 (46)
Date of index prescription
2000-2001	32439 (17)	112188 (13)		94373 (28)	249212 (18)
2002-2003	34830 (19)	143752 (17)		63722 (19)	241739 (18)
2004-2005	32615 (18)	156808 (18)		53360 (16)	239836 (18)
2006-2007	30090 (16)	159304 (18)		45386 (13)	228694 (17)
2008-2009	29217 (16)	153679 (18)		41921 (12)	209942 (15)
2010-2011	25546 (14)	136228 (16)		37682 (11)	189559 (14)
Prescriptions for other causes of liver injury
None	34529 (19)	415687 (48)		55883 (17)	2174 (0)
Less common cause	143164 (77)	399846 (47)		267372 (79)	1281664 (94)
More common cause	7044 (4)	46426 (5)		13189 (4)	75144 (6)
Smoking Status (%)
Non-smoker	84864 (46)	382320 (44)		29674 (9)	116861 (9)
Ex-smoker	40979 (22)	219122 (25)		20187 (6)	75959 (6)
Smoker	55343 (30)	242314 (29)		19581 (6)	83297 (6)
Missing	3551 (2)	18203 (2)		267002 (79)	1082864 (80)
BMI
<20	10923 (6)	48451 (6)		2624 (1)	10463 (1)
20 – 25	55689 (30)	247583 (29)		11910 (4)	47560 (4)
> 25	95215 (52)	447203 (52)		30616 (9)	130042 (10)
Missing	22910 (12)	118722 (13)		290923 (86)	1169423 (86)
Alcohol intake:
Non-drinker	20831 (11)	97065 (11)		4778 (1)	20111 (1)
Ex-drinker	5581 (3)	28277 (3)		807 (0)	3669 (0)
Current NOS	5852 (3)	27452 (3)
< 2 units/day	30424 (16)	139300 (16)		11641 (3)	43483 (3)
3 – 6 units/day	84057 (46)	381539 (44)		1649 (0)	7202 (1)
> 6 units/day	13232 (7)	66576 (8)		505 (0)	2446 (0)
Missing	24760 (14)	121750 (15)		310336 (92)	1252992 (92)
Ethnicity
White	93400 (51)	440740 (51)		6426 (2)	29487 (2)
South Asian	3010 (2)	14487 (2)		202 (0)	951 (0)
Black	1445 (1)	8566 (1)		135 (0)	815 (0)
Other	1470 (1)	6202 (1)		202 (0)	1087 (0)
Mixed	---	---		0 (0)	0 (0)
Not stated	---	---		336 (0)	1766 (0)
Missing	---	---		329143 (98)	1324739 (97)

## Sheet: Outcome
ORIGINAL STUDY
Outcome - Risk of liver injury (Lab confirmed)	Oxytetracycline	Flucloxacillin
Number of events	< 5	73
IR/100,000 PY	1.62	8.47
Crude HR	5.22 (1.65–16.57)
Adjusted HR	5.22 (1.64–16.62)
REPLICATED STUDY
Outcome - Risk of liver injury (Lab confirmed)	Oxytetracycline	Flucloxacillin
Number of events	7	152
IR/100,000 PY	2.1	11.2
Crude HR	5.4 (2.5 - 11.5)
Adjusted HR	4.1 (1.9 - 8.8)

## Sheet: Codes
Exclusions	Outcome	Covariate		Oxytetracycline	Flucloxacillin
Conditions that cause liver-related symptoms	Liver injury	Prescriptions for other causes of Liver disease
zv01b00	j635000	Drug Substance	Frequent	Oxytetracycline dihydrate	Flucloxacillin sodium
zv11300	r024.00	acebutolol hydrochloride/hydrochlorothiazide		Oxytetracycline hydrochloride/Hydrocortisone	Flucloxacillin sodium/Ampicillin trihydrate
zv10015	j633.00	allopurinol		Clobetasone butyrate/Oxytetracycline calcium/Nystati	Ampicillin Trihydrate/Flucloxacillin Magnesium
zv79100	r024111	aluminium hydroxide/bismuth subnitrate/magnesium carbonate/sodium bicarbonate/deglycyrrhizinised liquorice		Hydrocortisone/Nystatin/Oxytetracycline calcium	Flucloxacillin magnesium
zv7y100	j66y600	amiloride hydrochloride/hydrochlorothiazide		Nystatin/Clobetasone Butyrate/Oxytetracycline Calciu	Ampicillin Trihydrate/Flucloxacillin Sodium
zv02600	j633z00	amiodarone hydrochloride		Oxytetracycline Hydrochloride/Polymyxin B Sulphate/H	Flucloxacillin magnesium/Ampicillin trihydrate
eu10011	2274.11	amitriptyline hydrochloride		Oxytetracycline Hydrochloride/Nystatin/Hydrocortison	Ampicillin sodium/Flucloxacillin sodium
eu10711	1675.11	amitriptyline hydrochloride/perphenazine		Bromhexine/Oxytetracycline Hydrochloride
eu10511	r024100	amlodipine
eu10512	1675	amlodipine besilate
eu10513	2274	amlodipine besilate/hydrochlorothiazide/olmesartan medoxomil
eu10514	r024z00	amlodipine besilate/olmesartan medoxomil
eu10712	a701.11	amlodipine besilate/valsartan
eu10212	j63..00	amoxicillin sodium
eu02400	j614.00	amoxicillin sodium/potassium clavulanate	Yes
ayucb00	j614200	amoxicillin trihydrate
ayuc300	j611.00	amoxicillin trihydrate/potassium clavulanate	Yes
ayuc600	j63yz00	ampicillin
ayucc00	r024000	ampicillin sodium
ayuc400	j600000	ampicillin trihydrate
jyu7100	25g4.00	aspirin
jyu8100	j617.00	aspirin/aloxiprin/caffeine citrate
jyu8000	7804200	aspirin/caffeine
jyu4000	j661.00	aspirin/caffeine/citric acid/sodium bicarbonate/paracetamol
nyu4300	780b000	aspirin/codeine phosphate
nyu1100	j63z.00	aspirin/ethoheptazine citrate/meprobamate
ayub000	j661700	aspirin/isosorbide mononitrate
nyu1200	j614z00	aspirin/papaveretum
jyu4100	j633000	aspirin/paracetamol
nyu1000	j661200	aspirin/paracetamol/caffeine
cyu0600	j600100	atenolol/amiloride hydrochloride/hydrochlorothiazide
ayuj900	25g3.00	atorvastatin calcium
nyu1g00	j62y.13	atorvastatin calcium trihydrate
ayucd00	780a112	auranofin
ayub.00	j635300	azathioprine	Yes
t900.00	j613000	bacampicillin
j611.00	a705400	benzoyl peroxide/clindamycin phosphate
e230.00	12e3.11	benzoyl peroxide/erythromycin
e230z00	j601100	betahistine dihydrochloride
e230300	j622.11	bezafibrate
e230000	j622.00	bisoprolol fumarate/hydrochlorothiazide
j650100	j614000	bupropion hydrochloride
j650.00	j646.00	captopril
j650z00	j625.00	carbamazepine	Yes
j650000	j620100	carmustine
g580000	j63y.00	cefalexin
j650200	j601000	cefuroxime
j650400	j63y100	cefuroxime axetil
n043100	j661y00	cefuroxime sodium
j650300	j61yz00	celecoxib
a70z100	j661400	cetirizine hydrochloride
e230.11	780a000	chlorambucil
g555.00	j635100	chlorothiazide
j612.00	sp14200	chlorpromazine embonate	Yes
e012.11	j635.00	chlorpromazine hydrochloride	Yes
f11x011	j635500	chlortetracycline hydrochloride
j610.00	j635200	chlortetracycline hydrochloride/tetracycline hydrochloride/demeclocycline hydrochloride
j612000	j635700	chlortetracycline hydrochloride/triamcinolone acetonide
j153.00	j600.00	cimetidine
j613000	j635x00	cinnarizine
j617.00	j61y.00	ciprofloxacin
j613.00	j635600	ciprofloxacin hydrochloride
f394100	j661900	ciprofloxacin lactate
e015.00	j62y.00	clarithromycin
f375.00	j60..00	clindamycin hydrochloride
e01..00	j661100	clindamycin phosphate
e01z.00	j614300	clobetasone butyrate/oxytetracycline calcium/nystatin
13y8.00	j600200	clomethiazole
e23..11	j614y00	clomethiazole edisilate
z4b1.00	j600z00	clomipramine hydrochloride
n031100	j62y.11	clopidogrel
n031000	j601.00	clopidogrel hydrogen sulphate
8g32.00	j661z00	cloxacillin
j615d00	j636.00	clozapine
b715200	j635400	codeine phosphate/aspirin
b715000	780a111	cyclophosphamide
b715.00	j60z.00	cyclophosphamide monohydrate
j643z00	ad05.00	cyproheptadine hydrochloride
j643000	j661500	danazol
j643100	j614400	desogestrel/ethinylestradiol
j644z00	j601200	dexibuprofen
j644100	j601z00	dexketoprofen trometamol
j643.00	780f000	dextromethorphan hydrobromide
j644.00	j661600	dextromethorphan hydrobromide/ephedrine hydrochloride
j645z00	780a113	dextromethorphan hydrobromide/menthol
j645100		dextromethorphan hydrobromide/pseudoephedrine hydrochloride
j645000		dextromethorphan hydrobromide/terpin hydrate/menthol/pumilio pine oil/eucalyptus oil
j645.00		dextromethorphan hydrobromide/triprolidine hydrochloride
j616.00		dextropropoxyphene hydrochloride
j616z00		dextropropoxyphene hydrochloride/paracetamol
j616200		dextropropoxyphene napsylate
zra1111		diazepam
zra1100		diclofenac diethylammonium
j615600		diclofenac epolamine
b160.11		diclofenac potassium
b808000		diclofenac sodium
b808.00		diclofenac sodium/misoprostol
b808z00		diflunisal
b80z000		digoxin
j615700		dimenhydrinate/cinnarizine
zr3s.11		diphenhydramine hydrochloride/dextromethorphan hydrobromide
f144000		diphenhydramine hydrochloride/menthol/dextromethorphan hydrobromide
f11x000		dipyridamole/aspirin
j651z00		disulfiram
j64..00		dosulepin hydrochloride
j64z.00		doxazosin mesilate
j64zz00		doxycycline hyclate
j64z100		doxycycline monohydrate
j64z000		drospirenone/estradiol hemihydrate
e012000		drospirenone/ethinylestradiol
j617000		duloxetine hydrochloride
e231.00		dydrogesterone/estradiol
e231300		enalapril maleate
e231z00		enalapril maleate/hydrochlorothiazide
j651000		erythromycin
g580100		erythromycin ethyl succinate
j61z.00		erythromycin lactobionate
a707.00		erythromycin stearate
a707000		erythromycin/isotretinoin
a707100		erythromycin/tretinoin
a707200		erythromycin/zinc acetate
a707x00		escitalopram oxalate
j615.00		esomeprazole magnesium
j61..00		esomeprazole magnesium dihydrate
j615z13		esomeprazole magnesium trihydrate
q409.00		esomeprazole sodium
g580.00		estradiol
g580400		estradiol acetate
662t.00		estradiol hemihydrate
e230100		estradiol valerate
e231100		estradiol valerate/norethisterone
j40..11		estradiol/levonorgestrel
zr3s.00		estradiol/norethisterone acetate
j40z.11		estrone/estriol/estradiol
j400400		ethinylestradiol
j400300		ethinylestradiol/cyproterone acetate
j401z00		ethinylestradiol/etonogestrel
j400z00		etodolac
j400200		etoricoxib
j615z12		ezetimibe/simvastatin
c370800		fenofibrate
a785200		fenofibrate micronised
7p20300		fenoprofen calcium
j615300		flucloxacillin magnesium
38dz000		flucloxacillin magnesium/ampicillin trihydrate
38dz.00		flucloxacillin sodium
n000200		flucloxacillin sodium/ampicillin trihydrate
e230200		fluconazole
e231200		fluphenazine decanoate
j401200		fluphenazine enantate
j400500		fluphenazine hydrochloride
j410400		fluphenazine hydrochloride/nortriptyline hydrochloride
9hr1.00		flutamide
9hr0.00		fluvastatin sodium
9hr..00		fosinopril sodium
j615400		fosphenytoin sodium
1282		gabapentin
12e5.00		gemcitabine hydrochloride
12e4.11		gestodene/ethinylestradiol
12i1.00		glibenclamide
12e2.11		glimepiride
n04y012		griseofulvin
n040t00		haloperidol
j612.11		haloperidol decanoate
j640.00		halothane
j640z00		hydrochlorothiazide
j640100		hydrochlorothiazide/amlodipine besilate/olmesartan medoxomil
j640000		hydrochlorothiazide/amlodipine/olmesartan medoxomil
j641.00		hydrochlorothiazide/captopril
j641z00		hydrochlorothiazide/irbesartan
j641100		hydrochlorothiazide/losartan potassium
j641000		hydrochlorothiazide/metoprolol tartrate
j642z00		hydrochlorothiazide/olmesartan medoxomil
j642100		hydrochlorothiazide/quinapril hydrochloride
j642000		hydrochlorothiazide/telmisartan
j642.11		hydrochlorothiazide/valsartan
j642.00		hydrocortisone/nystatin/oxytetracycline calcium
j64..15		ibuprofen
c310400		ibuprofen lysine
1462		ibuprofen sodium dihydrate
14c7.11		ibuprofen/codeine phosphate
14g1.00		ibuprofen/levomenthol
14c4.11		ibuprofen/paracetamol
j63a.00		ibuprofen/phenylephrine hydrochloride
b150100		ibuprofen/pseudoephedrine hydrochloride
141f.00		imipramine hydrochloride
l179.00		infliximab
a788u00		interferon beta-1a
a789600		iproniazide
a789200		irbesartan
a789100		irbesartan/hydrochlorothiazide
a789500		isoflurane
a789900		isoniazid	Yes
a789400		itraconazole
a789800		ketoprofen
a789000		ketoprofen/omeprazole
a789300		ketorolac trometamol
a789311		lamotrigine
a788w00		leflunomide
a789a00		levocetirizine dihydrochloride
a788x00		levofloxacin
a788200		levofloxacin hemihydrate
43c3.11		levonorgestrel
13l3.13		levonorgestrel/ethinylestradiol
j615500		linagliptin/metformin hydrochloride
j615812		lisinopril
j615h00		lisinopril/hydrochlorothiazide
j4...12		lithium carbonate
r024.00		lithium citrate
r024111		losartan potassium/hydrochlorothiazide
j66y600		loxapine succinate
2274.11		lysine acetylsalicylate/metoclopramide hydrochloride	Yes
1675.11		medroxyprogesterone acetate/estradiol valerate
r024100		mefenamic acid
1675		meloxicam
2274		mepivacaine hydrochloride/nicotinamide/polyestradiol phosphate
r024z00		mercaptopurine
n045300		metformin
n045400		metformin hydrochloride
j615800		metformin hydrochloride/rosiglitazone maleate
n045500		metformin hydrochloride/saxagliptin hydrochloride
n043.00		metformin hydrochloride/sitagliptin phosphate
n043z00		metformin hydrochloride/vildagliptin
e040.11		methyldopa anhydrous
e011000		methyldopate hydrochloride
e011100		methyltestosterone
j612.12		methyltestosterone/pemoline/yohimbine hydrochloride
j62..00		metoclopramide hydrochloride	Yes
b577.11		metoclopramide hydrochloride/paracetamol	Yes
h57y400		metoprolol tartrate/hydrochlorothiazide
j615z11		mianserin hydrochloride
b16..00		minocycline hydrochloride
b16z.00		nabumetone
b171.00		nandrolone decanoate
b160.00		naproxen
b170.00		naproxen sodium
b15..00		naproxen/esomeprazole
b15z.00		nefazodone hydrochloride
b152.00		nevirapine
b17y.00		nevirapine anhydrate
b17..00		nevirapine hemihydrate
b17z.00		nitrofurantoin
b17yz00		nomegestrol/estradiol hemihydrate
b172.00		norelgestromin/ethinylestradiol
b16y.00		norethisterone acetate/estradiol
zra1.11		norethisterone acetate/ethinylestradiol
f013.00		norethisterone/ethinylestradiol
zra1.00		norfloxacin
n043300		norgestimate/ethinylestradiol
j615100		olanzapine
f326300		olanzapine embonate monohydrate
zrau.00		olmesartan medoxomil/amlodipine besilate
f396400		olmesartan medoxomil/hydrochlorothiazide
f396500		omeprazole
n233200		omeprazole magnesium
b903000		omeprazole sodium
b903.00		orlistat
k01x400		oxandrolone
j615z00		oxymetholone
j61y100		oxytetracycline dihydrate
2577.11		oxytetracycline hydrochloride
g852300		oxytetracycline hydrochloride/hydrocortisone
g852200		paracetamol/caffeine/aspirin
j08z900		paracetamol/dextropropoxyphene hydrochloride
e012.00		paracetamol/ibuprofen
e01y.00		paracetamol/metoclopramide hydrochloride	Yes
e01yz00		paracetamol/promethazine hydrochloride/dextromethorphan hydrobromide
j651.00		paracetamol/pseudoephedrine hydrochloride/doxylamine succinate/dextromethorphan hydrobromide
j651y00		paroxetine hydrochloride
j61y.00		perphenazine
j61yz00		phenoxymethylpenicillin potassium
n040100		phenylbutazone
j62y.00		phenytoin
a704.00		phenytoin sodium
a704z00		pioglitazone hydrochloride
a705.00		pioglitazone hydrochloride/metformin hydrochloride
a705z00		piroxicam
n043200		piroxicam betadex
c350012		pivampicillin
f371200		polymyxin b sulphate/trimethoprim
f374900		prochlorperazine maleate
j615.11		prochlorperazine mesilate
j615y00		propafenone hydrochloride
j61y300		pseudoephedrine hydrochloride/dextromethorphan hydrobromide
j616000		pseudoephedrine hydrochloride/ibuprofen
b150000		pseudoephedrine hydrochloride/levomenthol/diphenhydramine hydrochloride/dextromethorphan hydrobromide
b150.00		pseudoephedrine hydrochloride/triprolidine hydrochloride/dextromethorphan hydrobromide
b150z00		pyrazinamide/rifampicin/isoniazid	Yes
h57y200		quetiapine fumarate
j40..00		racemic camphor/aspirin/methyl salicylate/menthol
n040.00		ranitidine bismuth citrate
n040s00		ranitidine hydrochloride
n04..00		repaglinide
66hb000		rifampicin
n040k00		rifampicin/isoniazid	Yes
n040400		risperidone
n040f00		rofecoxib
n040000		rosiglitazone maleate
n040a00		rosiglitazone maleate/metformin hydrochloride
n040600		sertraline hydrochloride
n040500		simvastatin
n040b00		simvastatin/ezetimibe
n040d00		sodium aurothiomalate
n040l00		sodium fusidate
n040800		sodium fusidate/hydrocortisone acetate
n040j00		sodium valproate	Yes
n040900		spironolactone/chlorothiazide
n040c00		stanozolol
n040200		sulfamethoxazole/trimethoprim
n040g00		sulindac
n040h00		sulpiride	Yes
n040700		talampicillin hydrochloride
43b9.00		tamoxifen citrate
68f1.00		telmisartan/hydrochlorothiazide
43c6.00		tenoxicam
ad5..00		terbinafine
ad54.00		terbinafine hydrochloride
ad50.00		terfenadine
ad52.00		testosterone
ad51.00		testosterone enantate
ad53.00		testosterone phenylpropionate/testosterone propionate/testosterone decanoate/testosterone isocaproate
j616100		testosterone propionate
b577.00		testosterone propionate/testosterone phenylpropionate/testosterone isocaproate
b153.00		testosterone undecanoate
ae23.00		tetracycline hydrochloride
n040p00		thioridazine
n047.00		thioridazine hydrochloride
n04x.00		ticlopidine hydrochloride
zrq8.11		timolol maleate/hydrochlorothiazide/amiloride hydrochloride
1j5..00		tolbutamide
zrq8.00		tolmetin sodium
n000.00		triamterene/hydrochlorothiazide
zrq9.00		trifluoperazine hydrochloride
n000z00		trimethoprim
n000300		trimethoprim/sulfamethoxazole
n000400		trimipramine maleate
j635600		valproate semisodium	Yes
j410100		valsartan/amlodipine besilate
j41..12		valsartan/hydrochlorothiazide
e231000		vildagliptin/metformin hydrochloride
a70z.00		zinc sulphate/lithium succinate
a703.00
a70..00
a700.00
a702.00
a704000
a705000
65q7.00
l176500
4jrf.00
a709.00
j615c00
