# Supplementary material for: Reproducibility of real-world evidence studies using clinical practice data to inform regulatory and coverage decisions
Source: Nat Commun. 2022 Aug 31;13:5126. doi: 10.1038/s41467-022-32310-3 (PMC9430007; doi:10.1038/s41467-022-32310-3)
Supplement: Supplementary file 8 — Supplementary Dataset 5 [file 41467_2022_32310_MOESM8_ESM.xlsx]

## Sheet: Sheet1
Author	PMID	Journal	Title
Abraham	28043907	Gastroenterology	Gastrointestinal safety of direct oral anticoagulants: a large population-based study
Abraham	25910928	BMJ	Comparative risk of gastrointestinal bleeding with dabigatran rivaroxaban and warfarin: population based cohort study
Accort	26359948	Arthiritis & Rheumatology	Risk of Subsequent Infection Among Patients Receiving Tumor Necrosis Factor Inhibitors and Other Disease-Modifying Antirheumatic Drugs
Allen LaPointe	25829248	Circulation	Comparisons of hospitalization rates among younger atrial fibrillation patients receiving different antiarrhythmic drugs
Alonso	28057799	BMJ	Prospective study of oral anticoagulants and risk of liver injury in patients with atrial fibrillation
Altomare	27382333	Clinical Epidemiology	Rate of bleeding-related episodes in adult patients with primary immune thrombocytopenia: a retrospective cohort study using a large administrative medical claims database in the US
Amin A	29047304	Journal of Medical Economics	Real-world comparison of all-cause hospitalizations, hospitalizations due to stroke and major bleeding, and costs for non-valvular atrial fibrillation patients prescribed oral anticoagulants in a US health plan
Amin A	28635338	CMRO	Risk of stroke/systemic embolism, major bleeding and associated costs in non-valvular atrial fibrillation patients who initiated apixaban, dabigatran or rivaroxaban compared with warfarin in the United States Medicare population
Armstrong	28760065	Journal of Medical Economics	Risk of major amputation or death among patients with critical limb ischemia initially treated with endovascular intervention, surgical bypass, minor amputation, or conservative management
Asemota	28859453	Neurosurgery	Comparison of Complications, Trends, and Costs in Endoscopic vs Microscopic Pituitary Surgery: Analysis From a US Health Claims Database
Azad	28691009	Frontiers in Surgery	endoscopic vs. Microscopic resection of sellar lesions—a Matched analysis of clinical and socioeconomic Outcomes
Bakhai	22237927	PDS	Co-administration of statins with cytochrome P450 3A4 inhibitors in a UK primary care population
Barbieri J	28676330	Journal of the American Academy of Dermatology	Trends in prescribing behavior of systemic agents used in the treatment of acne among dermatologists and nondermatologists: A retrospective analysis, 2004-2013
Bengtson	27889397	Journal of Cardiology	Comparative effectiveness of dabigatran and rivaroxaban versus warfarin for the treatment of non-valvular atrial fibrillation
Berenson A	25555662	American Journal of obstetrics and gynecology	Complications and continuation rates associated with 2 types of long-acting contraception
Booth H	25466723	The Lancet	Incidence of type 2 diabetes after bariatric surgery: population-based matched cohort study
Borah	26646122	Obstetrics and Gynecology	Association Between Patient Characteristics and Treatment Procedure Among Patients With Uterine Leiomyomas
Borza T	28267606	Urology	No Differences in Population-based Readmissions After Open and Robotic-assisted Radical Cystectomy: Implications for Post-discharge Care
Boster	28211024	Neurology and therapy	Comparative Effectiveness Research of Disease-Modifying Therapies for the Management of Multiple Sclerosis: Analysis of a Large Health Insurance Claims database
Boytsov N	26121328	Current Medical Research and Opinion	Osteoporotic fractures and associated hospitalizations among patients treated with teriparatide compared to a matched cohort of patients not treated with teriparatide
Brietzke	28322112	Otolaryngology - Head and Neck Surgery	National Database Analysis of Single-Level versus Multilevel Sleep Surgery
Cepeda SM	23850177	The journal of pain	Comparison of the Risks of Opioid Abuse or Dependence Between Tapentadol and Oxycodone: Results From a Cohort Study
Cerullo	28429090	"World Journal of Surgery"	Impact of Angiotensin Receptor Blocker Use on Overall Survival Among Patients Undergoing Resection for Pancreatic Cancer
Choi N	27736041	JBMR	Comparative Safety and Effectiveness of Denosumab Versus Zoledronic Acid in Patients With Osteoporosis: A Cohort Study
Cohen	28171737	Otolaryngology - Head and Neck Surgery	Chronicity of Voice-Related Health Care Utilization in the General Medicine Community
Cole T	25768690	Spine	Anterior Versus Posterior Approach for Multilevel Degenerative Cervical Disease: A Retrospective Propensity Score-Matched Study of the MarketScan Database
Coleman	28655814	Stroke	Effectiveness and Safety of Apixaban, Dabigatran, and Rivaroxaban Versus Warfarin in Patients With Nonvalvular Atrial Fibrillation and Previous Stroke or Transient Ischemic Attack
Coleman	27633045	Current Medical research and opinion	Real-world evidence of stroke prevention in patients with nonvalvular atrial fibrillation in the United States: the REVISIT-US study
Colemen	28640322	Thrombosis and haemostasis	Effectiveness and safety of rivaroxaban versus warfarin for treatment and prevention of recurrence of venous thromboembolism
Colice	29238240	Pragmatic and observational research	The effect of DPP-4 inhibitors on asthma control: an administrative database study to evaluate a potential pathophysiological relationship
Connolly	28649225	Frontiers in neurology	Microsurgical vs. endoscopic excision of colloid cysts: an analysis of complications and costs Using a longitudinal administrative Database
Conover	25832014	PDS	Incidence of opioid-managed pelvic pain after hysteroscopic sterilization versus laparoscopic sterilization US 2005-2012
Currie	25249162	BMJ	Antibiotic treatment failure in four common infections in UK primary care 1991-2012: longitudinal analysis
Dandolu	28785778	International Urogynecology journal	Health resource utilization and costs during the first 90 days following robot-assisted hysterectomy
Dandolu	27562466	International Urogynecology journal	Mesh complications and failure rates after transvaginal mesh repair compared with abdominal or laparoscopic sacrocolpopexy and to native tissue repair in treating apical prolapse
Davies	27865485	Comparison of the Effectiveness of Stress Echocardiography Versus Myocardial Perfusion Imaging in Patients Presenting to the Emergency Department With Low-Risk Chest Pain	Comparison of the Effectiveness of Stress Echocardiography Versus Myocardial Perfusion Imaging in Patients Presenting to the Emergency Department With Low-Risk Chest Pain
DerSarkissian	27668569	Journal of managed care and specialty pharmacy	Comparing Clinical and Economic Outcomes Associated with Early Initiation of Combination Therapy of an Alpha Blocker and Dutasteride or Finasteride in Men with Benign Prostatic Hyperplasia in the United States
Desai RJ	29180383	CMAJ	Comparative risk of incident venous thromboembolism in patients with inflammatory bowel disease initiating tumour necrosis factor-? inhibitors or nonbiologic agents: a cohort study
Dollerup	28490903	Clin Epidemiol	Cardiovascular risks in smokers treated with nicotine replacement therapy: a historical cohort study.
Doshi	27470451	Journal of the American College of Cardiology	Underutilization of coronary artery disease testing among patients hospitalized with new-onset heart failure
Driessen	27943565	Diabetes Obes Metab	Long-term use of dipeptidyl peptidase-4 inhibitors and risk of fracture; a retrospective population-based cohort study.
Ehlers	28602724	Journal of the american college of surgeons	Achalasia Treatment, Outcomes, Utilization, and Costs: A Population-Based Study from the United States
Elmunzer	28809384	The american journal of gastroenterology	The Impact of Cholecystectomy After Endoscopic Sphincterotomy for Complicated Gallstone Disease
El-Refai		Clinical Cancer informatics	Epidemiologic Analysis Along the Mevalonate Pathway Reveals Improved Cancer Survival in Patients Who Receive Statins Alone and in Combination With Bisphosphonates
Flagg	27736208	AJPH	Ecological Association of Human Papillomavirus Vaccination with Cervical Dysplasia Prevalence in the United States, 2007–2014
Foody	29263773	American health and drug benefits	Major Cardiovascular Events in Patients with Gout and Associated Cardiovascular Disease or Heart Failure and Chronic Kidney Disease Initiating a Xanthine Oxidase Inhibitor
Foy	25622287	JAMA	Comparative effectiveness of diagnostic testing strategies in emergency department patients with chest pain: an analysis of downstream testing interventions and outcomes
Fu	26740636	Diabetes Care	Association Between Hospitalization for Heart Failure and Dipeptidyl Peptidase 4 Inhibitors in Patients With Type 2 Diabetes: An Observational Study
Gallagher AM	22164237	PLoS	Risk of death and cardiovascular outcomes with thiazolidinediones: a study with the general practice research database and secondary care data
Gao S	28496906	Journal of atrial fibrillation	Risk of Cardiovascular Events, Stroke, Congestive Heart Failure, Interstitial Lung Disease, and Acute Liver Injury: Dronedarone versus Amiodarone and Other Antiarrhythmics
Garry E	28661561	Diabetes Obes Metab	Comparative Safety of pioglitazone versus clinically meaningful treatment alternatives concerning the risk of bladder cancer in older US adults with type 2 diabetes
Gieling	28205318	Br J Clin Pharmacol	Risk of major bleeding and stroke associated with the use of VKAs, NOACs and aspirin in patients with atrial fibrillation: a cohort study: Risk of bleeding and stroke of anti-thrombotic treatment
Gokhale M	28195389	JPT	No increased risk of cardiovascular events in older adults initiating dipeptidyl peptidase-4 inhibitors vs therapeutic alternatives
Gold	27312977	Advances in therapy	Healthcare Costs and Resource Utilization in Patients with Multiple Sclerosis Relapses Treated with H.P. Acthar Gel
Gold	26626298	The clinical journal of pain	Health Care Costs and Utilization in Patients Receiving Prescriptions for Long-acting Opioids for Acute Postsurgical Pain
Gordon	28026911	Diabetes Obes Metab	Managing glycaemia in older people with type 2 diabetes: a retrospective, primary care based cohort study, with economic assessment of patient outcomes: Managing glycaemia in older people with type 2 diabetes
Graham DJ	27695821	JAMA Internal Medicine	Stroke bleeding and mortality risks in elderly Medicare beneficiaries treated with dabigatran or rivaroxaban for nonvalvular atrial fibrillation
Graham DJ	25359164	Circulation	Cardiovascular bleeding and mortality risks in elderly Medicare patients treated with dabigatran or warfarin for non-valvular atrial fibrillation
Hao Y	25365467	Curr Med Res Opin	Treatment characteristics and mortality of a large insured female population with advanced or metastatic breast cancer by receipt of HER2-targeted agents
Hernandez I	25365537	JAMA Internal Medicine	Risk of bleeding with dabigatran in atrial fibrillation
Hernandez I	28864318	AJC	Comparison of the Effectiveness and Safety of Apixaban, Dabigatran, Rivaroxaban, and Warfarin in Newly Diagnosed Atrial Fibrillation
Hernandez I	27637493	JCD	Comparing Stroke and Bleeding with Rivaroxaban and Dabigatran in Atrial Fibrillation: Analysis of the US Medicare Part D Data
Hicks	28393359	Int J Cancer	Metformin and the incidence of viral associated cancers in patients with type 2 diabetes.
Hicks B	27797785	BMJ	Glucagon-like peptide-1 analogues and risk of breast cancer in women with type 2 diabetes: population based cohort study using the UK Clinical Practice Research Datalink
Hirth JM	27085993	Prev Med.	Effect of number of human papillomavirus vaccine doses on guideline adherent cervical cytology screening among 19–26year old females
Hong	27193175	PDS	Identification of impaired fasting glucose healthcare utilization and progression to diabetes in the UK using the Clinical Practice Research Datalink (CPRD)
Huifeng Yun	26130274	BJCP	The comparative effectiveness of biologics among older adults and disabled rheumatoid arthritis patients in the Medicare population
Huo	26972643	International journal of radiation oncology	Contemporary Toxicity Profile of Breast Brachytherapy Versus External Beam Radiation After Lumpectomy for Breast Cancer
Jeffrey R. Curtis	25708920	Arthritis and Rheumotology	Risk of Hospitalized Infection Among Rheumatoid Arthritis Patients Concurrently Treated With a Biologic Agent and Denosumab
Kerwin	28553127	Journal of asthma and allergy	Real-world health care utilization in asthma patients using albuterol sulfate inhalation aerosol (ProAir® HFA) with and without integrated dose counters
Khorana	28645879	Clinical therapeutics	Risk for Venous Thromboembolism Recurrence Among Rivaroxaban-treated Patients Who Continued Versus Discontinued Therapy: Analyses Among Patients with VTE
Kim	28555946	Pharmacotherapy	Comparative Effectiveness of Oral Antiplatelet Agents in Patients with Acute Coronary Syndrome
Kim	27085686	Surgery	Hospital readmission after multiple major operative procedures among patients with employer provided health insurance
Kim	28245350	Arthritis and Rheumatology	Cardiovascular Safety of Tocilizumab Versus Tumor Necrosis Factor Inhibitors in Patients With Rheumatoid Arthritis: A Multi?Database Cohort Study
Kotagal	26106831	Annals of Surgery	Ketorolac Use and Postoperative Complications in Gastrointestinal Surgery
Ladapo	26996767	The american journal of cardiology	Health Care Utilization and Expenditures Associated With Remote Monitoring in Patients With Implantable Cardiac Devices
Lambert	2722626	Bipolar disorders	Hypothyroidism risk compared among nine common bipolar disorder therapies in a large US cohort
Lauffenburger J	25862791	JAHA	Effectiveness and Safety of Dabigatran and Warfarin in Real?World US Patients With Non?Valvular Atrial Fibrillation: A Retrospective Cohort Study
Lauffenburger J	26044889	Pharmacotherpay	Predictors of Gastrointestinal Bleeding Among Patients with Atrial Fibrillation After Initiating Dabigatran Therapy
Layton	28669620	Vaccine	Prenatal Tdap immunization and risk of maternal and newborn adverse events
Lee	28431162	Rheumatology	Risk of serious bacterial infection associated with tumour necrosis factor-alpha inhibitors in children with juvenile idiopathic arthritis
Li	28315803	World Neurosurgery	Cranioplasty Complications and Costs: A National Population-Level Analysis Using the MarketScan Longitudinal Database
Li	29110802	The journal of sexual medicine	Testosterone Therapy and Risk of Acute Myocardial Infarction in Hypogonadal Men: An Administrative Health Care Claims Study
Lip	28096204	Circulation	Atrial Fibrillation Diagnosis Timing Ambulatory ECG Monitoring Utilization and Risk of Recurrent Stroke
Lip	27550177	The international journal of clinical practice	Major bleeding risk among non-valvular atrial fibrillation patients initiated on apixaban, dabigatran, rivaroxaban or warfarin: a “real-world” observational study in the United States
Lip	27538358	Thrombosis and Haemostasis	Real-world comparison of major bleeding risk among non-valvular atrial fibrillation patients initiated on apixaban, dabigatran, rivaroxaban, or warfarin. A propensity score matched analysis
Luo J	27866096	European Journal of cancer	Comparative effectiveness and safety of thalidomide and lenalidomide in patients with multiple myeloma in the United States of America: A population-based cohort study
Manzoor	29027097	Journal of thrombosis and thrombolysis	High number of newly initiated direct oral anticoagulant users switch to alternate anticoagulant therapy
Martin	26646124	Obstet Gynecol	Trends in Severe Maternal Morbidity After Assisted Reproductive Technology in the United States, 2008–2012
Martin	27400915	Maternal and child health journal	Risk of Preeclampsia in Pregnancies After Assisted Reproductive Technology and Ovarian Stimulation
Miletic	24442077	Infection Control & Hospital Epidemiology	Readmissions after diagnosis of surgical site infection following knee and hip arthroplasty
Mittal	29180458	JAHA	Clinical Outcomes After Ablation of the AV Junction in Patients With Atrial Fibrillation: Impact of Cardiac Resynchronization Therapy
Monemi	27747579	Rheumatology and therapy	Incidence of Gastrointestinal Perforations in Patients with Rheumatoid Arthritis Treated with Tocilizumab from Clinical Trial, Postmarketing, and Real-World Data Sources
Müllerová	24427316	PLoS	Prevalence and burden of breathlessness in patients with chronic obstructive pulmonary disease managed in primary care
Nelson	26291194	Emerging Diseases	Incidence of clinician-diagnosed Lyme disease United States 2005–2010
Nicholas	29464673	Pharmacoeconomics	Comparison of Disease-Modifying Therapies for the Management of Multiple Sclerosis: Analysis of Healthcare Resource Utilization and Relapse Rates from US Insurance Claims Data
Nkhoma	26817882	Medicine	No Evidence of an Association Between Efavirenz Exposure and Suicidality Among HIV Patients Initiating Antiretroviral Therapy in a Retrospective Cohort Study of Real World Data
Nkhoma	27941989	PLOS one	Real-World Assessment of Renal and Bone Safety among Patients with HIV Infection Exposed to Tenofovir Disoproxil Fumarate-Containing Single-Tablet Regimens
Norby F	28874129	BMC Cardiovascular Disorders	Comparative effectiveness of dabigatran and rivaroxaban versus warfarin for the treatment of non-valvular atrial fibrillation
Palamaner Subash Shantha	28408716	Circulation	Sex-Specific Comparative Effectiveness of Oral Anticoagulants in Elderly Patients With Newly Diagnosed Atrial Fibrillation
Pan	28945918	Neurosurgery	Comparative Effectiveness of Surgical Treatments for Pediatric Hydrocephalus
Panozzo	24066076	PlosOne	Patterns of rotavirus vaccine uptake and use in privately-insured US infants 2006–2010
Parikh R	27890437	AAO	Trends of Anti-Vascular Endothelial Growth Factor Use in Ophthalmology Among Privately Insured and Medicare Advantage Patients
Patel	28530518	Journal of Managed care and specialty pharmacy	Antiplatelet Therapy and Clinical Outcomes Following Myocardial Infarction Among Patients in a US Employer-Based Insurance Database
Patkar A	27684382	Diabetes, Obesity and metabolism: A journal of pharmacology and therapeutics	Assessing the real-world effect of laparoscopic bariatric surgery on the management of obesity-related comorbidities: A retrospective matched cohort study using a US Claims Database
Patorno E	27003762	Diabetes Obes Metab	Comparative cardiovascular safety of glucagon-like peptide-1 receptor agonists versus other antidiabetic drugs in routine care: a cohort study
Patorno E	28684397	BMJ	Benzodiazepines and risk of all cause mortality in adults: cohort study
Peckham	28956286	Drug safety	All-Cause and Drug-Related Medical Events Associated with Overuse of Gabapentin and/or Opioid Medications: A Retrospective Cohort Analysis of a Commercially Insured US population
Perkins	27607866	Obstetrics & Gynecology	Gynecologic Outcomes After Hysteroscopic and Laparoscopic Sterilization Procedures
Piccini	27544748	Heart rhythm	Impact of remote monitoring on clinical events and associated health care utilization: A nationwide assessment
Pilon	28626511	American health and drug benefits	Assessment of Real-World Central Nervous System Events in Patients with Advanced Prostate Cancer Using Abiraterone Acetate, Bicalutamide, Enzalutamide or Chemotherapy
Price DB	27616891	J Asthma Allergy	Historical cohort study examining comparative effectiveness of albuterol inhalers with and without integrated dose counter for patients with asthma or chronic obstructive pulmonary disease
Rahgozar	28890330	The Journal of Hand Surgery	A Comparative Analysis of Resource Utilization Between Proximal Row Carpectomy and Partial Wrist Fusion: A Population Study
Reeves D	24760353	BMJ	Can analyses of electronic patient records be independently and externally validated? The effect of statins on the mortality of patients with ischaemic heart disease: a cohort study with nested case–c
Refai	28822240	Thrombosis research	Stain use and venous thromboembolism in cancer: A large, active comparator, propensity score matched cohort study
Reynolds	22373904	Circulation	Health Outcomes With Catheter Ablation or Antiarrhythmic Drug Therapy in Atrial Fibrillation
Samp	28677404	Annals of Pharmacotherapy	Risk of Cardiovascular and Cerebrovascular Events in COPD Patients Treated With Long-Acting ?2-Agonist Combined With a Long-Acting Muscarinic or Inhaled Corticosteroid.
Samp	28226405	Pharmacotherapy	Comparative Effectiveness of Long?Acting Beta2?Agonist Combined with a Long?Acting Muscarinic Antagonist or Inhaled Corticosteroid in Chronic Obstructive Pulmonary disease
Sandhu	28654959	JAMA	Cardiovascular Testing and Clinical Outcomes in Emergency Department Patients With Chest Pain
Schwartz	28858069	Inflammatory Bowel Diseases	Comparison of Health Care Utilization and Costs Between Patients with Perianal Fistulizing Crohn's Disease Treated with Biologics with or Without Previous Seton placement
Seeger J	26446507	JTH	Safety and effectiveness of dabigatran and warfarin in routine care of patients with atrial fibrillation.
Seeger J	26446507	Circulation	Safety and effectiveness of dabigatran and warfarin in routine care of patients with atrial fibrillation.
Shafrin	27882832	Journal of managed care and specialty pharmacy	Geographic Variation in the Quality and Cost of Care for Patients with Rheumatoid Arthritis
Shantha G	28862952	JAHA	Sex?Specific Associations of Oral Anticoagulant Use and Cardiovascular Outcomes in Patients With Atrial Fibrillation
Simianu	26864286	JAMA	Number of Diverticulitis Episodes Before Resection and Factors Associated With Earlier Interventions
Sohail	27506820	Circulation	Incidence Treatment Intensity and Incremental Annual Expenditures for Patients Experiencing a Cardiac Implantable Electronic Device Infection
Song	28649894	Expert review of pharmacoeconomics and outcomes research	Comparison of all-cause, stroke, and bleed-specific healthcare resource utilization among patients with non-valvular atrial fibrillation (NVAF) and newly treated with dabigatran or warfarin
Stolk	28326589	Br J Clin Pharmacol	Risk of myocardial infarction in patients with atrial fibrillation using vitamin K antagonists, aspirin or direct acting oral anticoagulants.
Suissa	28536251	Eur Respir J	Concurrent use of long-acting bronchodilators in COPD and the risk of adverse cardiovascular events.
Tepper	2844621	Stroke	Ischemic Stroke in Nonvalvular Atrial Fibrillation at Warfarin Initiation
Thompson	28319159	PLoS	Drug therapy for alcohol dependence in primary care in the UK: A Clinical Practice Research Datalink study
Thorne	27608193	JAMA	Prevalence of Noninfectious Uveitis in the United States: A Claims-Based Analysis
Traband A	27467380	Retina	Systemic Beta-blockers In Neovascular Age-related Macular Degeneration
Tuccori M	27029385	BMJ	Pioglitazone use and risk of bladder cancer: population based cohort study
VanderBeek	26270251	JAMA Ophthalmology	Association of compounded bevacizumab with postinjection endophthalmitis
Vasquez	28089799	The american journal of medicine	Positive Airway Pressure Therapies and Hospitalization in Chronic Obstructive Pulmonary Disease
Waljee	28151795	Annals of surgery	Effect of Preoperative Opioid Exposure on Healthcare Utilization and Expenditures Following Elective Abdominal Surgery
Wallace	27901359	Postgraduate medicine	Buprenorphine transdermal system utilization
Wang	28448895	Diabetes research and clinical practice	Incidence of diabetic ketoacidosis among patients with type 2 diabetes mellitus treated with SGLT2 inhibitors and other antihyperglycemic agents
Watson	26872730	The annals of thoracic surgery	The Impact of Thoracoscopic Surgery on Payment and Health Care Utilization After Lung Resection
Wernli	26709032	Gastroenterology	Risks Associated With Anesthesia Services During Colonoscopy
Wing K	28859440	J Antimicrob Chemother	Quantification of the risk of liver injury associated with flucloxacillin: a UK population-based cohort study.
Winterfield	29030235	Heart Rhythm	Impact of Ventricular Tachycardia Ablation on Healthcare Utilization
Wright	27032377	Gynecologic oncology	Prescription of extended-duration thromboprophylaxis after high-risk, abdominopelvic cancer surgery
Wu	26818332	Plastic and Reconstructive Surgery	A National Study of the Impact of Initial Debridement Timing on Outcomes for Patients with Deep Sternal Wound Infection
Wu	28486368	Obstetrics and gynecology	Cumulative Incidence of a Subsequent Surgery After Stress Urinary Incontinence and Pelvic Organ Prolapse Procedure
Wurst K	28103123	Respiratory and Critical Care	Disease Burden Of Asthma/COPD Overlap Patients In A Us Claims Database: Impact Of Icd-9 Coding-Based Definitions
Xing	28799787	Journal of Child and Adolescent Psychopharmacology	Increased Risk of Diabetes Among 6–24 Year Olds Using Second Generation Antipsychotics
Yun H	26315675	ACR	Comparative Risk of Hospitalized Infection Associated With Biologic Agents in Rheumatoid Arthritis Patients Enrolled in Medicare
Zhang J	26792814	Clin and Epi Research	Comparative effects of biologics on cardiovascular risk among older patients with rheumatoid arthritis
