# Supplementary material for: Reproducibility of real-world evidence studies using clinical practice data to inform regulatory and coverage decisions
Source: Nat Commun. 2022 Aug 31;13:5126. doi: 10.1038/s41467-022-32310-3 (PMC9430007; doi:10.1038/s41467-022-32310-3)
Supplement: Supplementary file 9 — Supplementary Dataset 6 [file 41467_2022_32310_MOESM9_ESM.zip]

Archive with 7 entries (7 files):
- Supplementary Data 6 Analysis file, code, data dictionary/baseline cell suppressed.csv
- Supplementary Data 6 Analysis file, code, data dictionary/Demo and Data Dictionary.docx
- Supplementary Data 6 Analysis file, code, data dictionary/Installation guide.docx
- Supplementary Data 6 Analysis file, code, data dictionary/outcomes.csv
- Supplementary Data 6 Analysis file, code, data dictionary/README.txt
- Supplementary Data 6 Analysis file, code, data dictionary/REPEAT RMarkdown 2022-01-07.Rmd
- Supplementary Data 6 Analysis file, code, data dictionary/sample size.csv
