# Supplementary material for: Reproducibility of real-world evidence studies using clinical practice data to inform regulatory and coverage decisions
Source: Nat Commun. 2022 Aug 31;13:5126. doi: 10.1038/s41467-022-32310-3 (PMC9430007; doi:10.1038/s41467-022-32310-3)
Supplement: Supplementary file 9 — Supplementary Dataset 6 [file 41467_2022_32310_MOESM9_ESM.zip › Supplementary Data 6 Analysis file, code, data dictionary/baseline cell suppressed.csv]

studyid	factor.studyid	exposure	matched	original_variable_name	variable_type	variable_level	exposure_of_interest	original_percent_mean	original_sd	reproduction_variable_label	reproduction_percent_mean	reproduction_sd	codes_provided	absdiff	pooled_std	stddiff	datasource	descriptive_or_comparator	source_data_range	sourcedata_cdm	design_diagram	attrition_table	missing_data_method	index_date	number_entries	enrollment_window	enrollment_coverage_rc	inclusion_exclusion_window	washout_exposure	washout_outcome	covariate_assessment_window	followup_begin	censoring_criteria	order_exclusions_re_index	exposure_type	early_refills	exposure_gap	exposure_extension	comorbidity_score_report	inclusion_exclusion_code_prov	ie_codes_appendix	ie_codes_citation	ie_codes_manuscript	ie_pos	ie_codeposition	ie_noncodes_prov	exposure_codes_prov	e_codes_appendix	e_codes_citation
1	1	Prematch Non-SGA psychotropic user	0	Study population	study n		0	977625	NA	Study population	969326	NA	0	8299	NA	NA	MarketScan	Comparative	yes	no	No	Yes	no	Yes	Yes, first time entry criteria are met only.	Yes	no	Yes	Yes	Yes	Yes, for all covariates	Yes, on day X after cohort entry date	Yes	All potential cohort entry dates were identified for each individual, then exclusion criteria applied. The first cohort entry date for each individual that met all inclusion/exclusion criteria was included.	incident	No	Yes	Yes	n/a	Authors provided some codes	1	0	1	Not specified	Not specified	All information provided	Authors provided all codes	1	0
1	1	Prematch Non-SGA psychotropic user	0	Age (years); %	categorical	11-Jun	0	10.3	NA	Age (years); % 6-11	10	NA	0	0.003	NA	NA	MarketScan	Comparative	yes	no	No	Yes	no	Yes	Yes, first time entry criteria are met only.	Yes	no	Yes	Yes	Yes	Yes, for all covariates	Yes, on day X after cohort entry date	Yes	All potential cohort entry dates were identified for each individual, then exclusion criteria applied. The first cohort entry date for each individual that met all inclusion/exclusion criteria was included.	incident	No	Yes	Yes	n/a	Authors provided some codes	1	0	1	Not specified	Not specified	All information provided	Authors provided all codes	1	0
1	1	Prematch Non-SGA psychotropic user	0	Age (years); %	categorical	17-Dec	0	31.5	NA	Age (years); % 12-17	31.1	NA	0	0.004	NA	NA	MarketScan	Comparative	yes	no	No	Yes	no	Yes	Yes, first time entry criteria are met only.	Yes	no	Yes	Yes	Yes	Yes, for all covariates	Yes, on day X after cohort entry date	Yes	All potential cohort entry dates were identified for each individual, then exclusion criteria applied. The first cohort entry date for each individual that met all inclusion/exclusion criteria was included.	incident	No	Yes	Yes	n/a	Authors provided some codes	1	0	1	Not specified	Not specified	All information provided	Authors provided all codes	1	0
1	1	Prematch Non-SGA psychotropic user	0	Age (years); %	categorical	18-24	0	58.2	NA	Age (years); % 18-24	58.9	NA	0	-0.007	NA	NA	MarketScan	Comparative	yes	no	No	Yes	no	Yes	Yes, first time entry criteria are met only.	Yes	no	Yes	Yes	Yes	Yes, for all covariates	Yes, on day X after cohort entry date	Yes	All potential cohort entry dates were identified for each individual, then exclusion criteria applied. The first cohort entry date for each individual that met all inclusion/exclusion criteria was included.	incident	No	Yes	Yes	n/a	Authors provided some codes	1	0	1	Not specified	Not specified	All information provided	Authors provided all codes	1	0
1	1	Prematch Non-SGA psychotropic user	0	Age (years); mean (SD)	continuous		0	17.9	4.5	Age (years); mean (SD)	17.94	4.4	0	-0.04	4.45028089	-0.008988197	MarketScan	Comparative	yes	no	No	Yes	no	Yes	Yes, first time entry criteria are met only.	Yes	no	Yes	Yes	Yes	Yes, for all covariates	Yes, on day X after cohort entry date	Yes	All potential cohort entry dates were identified for each individual, then exclusion criteria applied. The first cohort entry date for each individual that met all inclusion/exclusion criteria was included.	incident	No	Yes	Yes	n/a	Authors provided some codes	1	0	1	Not specified	Not specified	All information provided	Authors provided all codes	1	0
1	1	Prematch Non-SGA psychotropic user	0	Age (years); median (IQR)	continuous		0	18	NA	Age (years); median (IQR)	19	NA	0	-1	NA	NA	MarketScan	Comparative	yes	no	No	Yes	no	Yes	Yes, first time entry criteria are met only.	Yes	no	Yes	Yes	Yes	Yes, for all covariates	Yes, on day X after cohort entry date	Yes	All potential cohort entry dates were identified for each individual, then exclusion criteria applied. The first cohort entry date for each individual that met all inclusion/exclusion criteria was included.	incident	No	Yes	Yes	n/a	Authors provided some codes	1	0	1	Not specified	Not specified	All information provided	Authors provided all codes	1	0
1	1	Prematch Non-SGA psychotropic user	0	Female; %	binary	Female	0	59.8	NA	Female; % Female	60.1	NA	0	-0.003	NA	NA	MarketScan	Comparative	yes	no	No	Yes	no	Yes	Yes, first time entry criteria are met only.	Yes	no	Yes	Yes	Yes	Yes, for all covariates	Yes, on day X after cohort entry date	Yes	All potential cohort entry dates were identified for each individual, then exclusion criteria applied. The first cohort entry date for each individual that met all inclusion/exclusion criteria was included.	incident	No	Yes	Yes	n/a	Authors provided some codes	1	0	1	Not specified	Not specified	All information provided	Authors provided all codes	1	0
1	1	Prematch Non-SGA psychotropic user	0	US region; %	categorical	Northeast	0	17.3	NA	US region; % Northeast	17.2	NA	0	0.001	NA	NA	MarketScan	Comparative	yes	no	No	Yes	no	Yes	Yes, first time entry criteria are met only.	Yes	no	Yes	Yes	Yes	Yes, for all covariates	Yes, on day X after cohort entry date	Yes	All potential cohort entry dates were identified for each individual, then exclusion criteria applied. The first cohort entry date for each individual that met all inclusion/exclusion criteria was included.	incident	No	Yes	Yes	n/a	Authors provided some codes	1	0	1	Not specified	Not specified	All information provided	Authors provided all codes	1	0
1	1	Prematch Non-SGA psychotropic user	0	US region; %	categorical	North Central	0	25.2	NA	US region; % North Central	25.2	NA	0	0	NA	NA	MarketScan	Comparative	yes	no	No	Yes	no	Yes	Yes, first time entry criteria are met only.	Yes	no	Yes	Yes	Yes	Yes, for all covariates	Yes, on day X after cohort entry date	Yes	All potential cohort entry dates were identified for each individual, then exclusion criteria applied. The first cohort entry date for each individual that met all inclusion/exclusion criteria was included.	incident	No	Yes	Yes	n/a	Authors provided some codes	1	0	1	Not specified	Not specified	All information provided	Authors provided all codes	1	0
1	1	Prematch Non-SGA psychotropic user	0	US region; %	categorical	South	0	36.6	NA	US region; % South	37.3	NA	0	-0.007	NA	NA	MarketScan	Comparative	yes	no	No	Yes	no	Yes	Yes, first time entry criteria are met only.	Yes	no	Yes	Yes	Yes	Yes, for all covariates	Yes, on day X after cohort entry date	Yes	All potential cohort entry dates were identified for each individual, then exclusion criteria applied. The first cohort entry date for each individual that met all inclusion/exclusion criteria was included.	incident	No	Yes	Yes	n/a	Authors provided some codes	1	0	1	Not specified	Not specified	All information provided	Authors provided all codes	1	0
1	1	Prematch Non-SGA psychotropic user	0	US region; %	categorical	West	0	18.2	NA	US region; % West	18.6	NA	0	-0.004	NA	NA	MarketScan	Comparative	yes	no	No	Yes	no	Yes	Yes, first time entry criteria are met only.	Yes	no	Yes	Yes	Yes	Yes, for all covariates	Yes, on day X after cohort entry date	Yes	All potential cohort entry dates were identified for each individual, then exclusion criteria applied. The first cohort entry date for each individual that met all inclusion/exclusion criteria was included.	incident	No	Yes	Yes	n/a	Authors provided some codes	1	0	1	Not specified	Not specified	All information provided	Authors provided all codes	1	0
1	1	Prematch Non-SGA psychotropic user	0	US region; %	categorical	Unknown	0	2.7	NA	US region; % Unknown	1.7	NA	0	0.01	NA	NA	MarketScan	Comparative	yes	no	No	Yes	no	Yes	Yes, first time entry criteria are met only.	Yes	no	Yes	Yes	Yes	Yes, for all covariates	Yes, on day X after cohort entry date	Yes	All potential cohort entry dates were identified for each individual, then exclusion criteria applied. The first cohort entry date for each individual that met all inclusion/exclusion criteria was included.	incident	No	Yes	Yes	n/a	Authors provided some codes	1	0	1	Not specified	Not specified	All information provided	Authors provided all codes	1	0
1	1	Prematch Non-SGA psychotropic user	0	Health Plan; %	binary	Health maintennace organization	0	13.1	NA	Health Plan; % Health maintennace organization	14.1	NA	1	-0.01	NA	NA	MarketScan	Comparative	yes	no	No	Yes	no	Yes	Yes, first time entry criteria are met only.	Yes	no	Yes	Yes	Yes	Yes, for all covariates	Yes, on day X after cohort entry date	Yes	All potential cohort entry dates were identified for each individual, then exclusion criteria applied. The first cohort entry date for each individual that met all inclusion/exclusion criteria was included.	incident	No	Yes	Yes	n/a	Authors provided some codes	1	0	1	Not specified	Not specified	All information provided	Authors provided all codes	1	0
1	1	Prematch Non-SGA psychotropic user	0	Health Plan; %	binary	Preferred provider organization	0	61.2	NA	Health Plan; % Preferred provider organization	61.5	NA	1	-0.003	NA	NA	MarketScan	Comparative	yes	no	No	Yes	no	Yes	Yes, first time entry criteria are met only.	Yes	no	Yes	Yes	Yes	Yes, for all covariates	Yes, on day X after cohort entry date	Yes	All potential cohort entry dates were identified for each individual, then exclusion criteria applied. The first cohort entry date for each individual that met all inclusion/exclusion criteria was included.	incident	No	Yes	Yes	n/a	Authors provided some codes	1	0	1	Not specified	Not specified	All information provided	Authors provided all codes	1	0
1	1	Prematch Non-SGA psychotropic user	0	Health Plan; %	binary	Other	0	20	NA	Health Plan; % Other	18.5	NA	1	0.015	NA	NA	MarketScan	Comparative	yes	no	No	Yes	no	Yes	Yes, first time entry criteria are met only.	Yes	no	Yes	Yes	Yes	Yes, for all covariates	Yes, on day X after cohort entry date	Yes	All potential cohort entry dates were identified for each individual, then exclusion criteria applied. The first cohort entry date for each individual that met all inclusion/exclusion criteria was included.	incident	No	Yes	Yes	n/a	Authors provided some codes	1	0	1	Not specified	Not specified	All information provided	Authors provided all codes	1	0
1	1	Prematch Non-SGA psychotropic user	0	Health Plan; %	binary	Unknown	0	5.7	NA	Health Plan; % Unknown	6	NA	1	-0.003	NA	NA	MarketScan	Comparative	yes	no	No	Yes	no	Yes	Yes, first time entry criteria are met only.	Yes	no	Yes	Yes	Yes	Yes, for all covariates	Yes, on day X after cohort entry date	Yes	All potential cohort entry dates were identified for each individual, then exclusion criteria applied. The first cohort entry date for each individual that met all inclusion/exclusion criteria was included.	incident	No	Yes	Yes	n/a	Authors provided some codes	1	0	1	Not specified	Not specified	All information provided	Authors provided all codes	1	0
1	1	Prematch Non-SGA psychotropic user	0	Mental health disorders; %	binary	ADHD	0	17.8	NA	Mental health disorders; % ADHD	9.2	NA	1	0.086	NA	NA	MarketScan	Comparative	yes	no	No	Yes	no	Yes	Yes, first time entry criteria are met only.	Yes	no	Yes	Yes	Yes	Yes, for all covariates	Yes, on day X after cohort entry date	Yes	All potential cohort entry dates were identified for each individual, then exclusion criteria applied. The first cohort entry date for each individual that met all inclusion/exclusion criteria was included.	incident	No	Yes	Yes	n/a	Authors provided some codes	1	0	1	Not specified	Not specified	All information provided	Authors provided all codes	1	0
1	1	Prematch Non-SGA psychotropic user	0	Mental health disorders; %	binary	Amphetamine drug use	0	11.2	NA	Mental health disorders; % Amphetamine drug use	10.3	NA	1	0.009	NA	NA	MarketScan	Comparative	yes	no	No	Yes	no	Yes	Yes, first time entry criteria are met only.	Yes	no	Yes	Yes	Yes	Yes, for all covariates	Yes, on day X after cohort entry date	Yes	All potential cohort entry dates were identified for each individual, then exclusion criteria applied. The first cohort entry date for each individual that met all inclusion/exclusion criteria was included.	incident	No	Yes	Yes	n/a	Authors provided some codes	1	0	1	Not specified	Not specified	All information provided	Authors provided all codes	1	0
1	1	Prematch Non-SGA psychotropic user	0	Mental health disorders; %	binary	Anxiety disorder	0	25.5	NA	Mental health disorders; % Anxiety disorder	13.9	NA	1	0.116	NA	NA	MarketScan	Comparative	yes	no	No	Yes	no	Yes	Yes, first time entry criteria are met only.	Yes	no	Yes	Yes	Yes	Yes, for all covariates	Yes, on day X after cohort entry date	Yes	All potential cohort entry dates were identified for each individual, then exclusion criteria applied. The first cohort entry date for each individual that met all inclusion/exclusion criteria was included.	incident	No	Yes	Yes	n/a	Authors provided some codes	1	0	1	Not specified	Not specified	All information provided	Authors provided all codes	1	0
1	1	Prematch Non-SGA psychotropic user	0	Mental health disorders; %	binary	Depressive disorders	0	22.6	NA	Mental health disorders; % Depressive disorders	15.7	NA	0	0.069	NA	NA	MarketScan	Comparative	yes	no	No	Yes	no	Yes	Yes, first time entry criteria are met only.	Yes	no	Yes	Yes	Yes	Yes, for all covariates	Yes, on day X after cohort entry date	Yes	All potential cohort entry dates were identified for each individual, then exclusion criteria applied. The first cohort entry date for each individual that met all inclusion/exclusion criteria was included.	incident	No	Yes	Yes	n/a	Authors provided some codes	1	0	1	Not specified	Not specified	All information provided	Authors provided all codes	1	0
1	1	Prematch Non-SGA psychotropic user	0	Mental health disorders; %	binary	Bipolar disorder	0	3.9	NA	Mental health disorders; % Bipolar disorder	1.2	NA	0	0.027	NA	NA	MarketScan	Comparative	yes	no	No	Yes	no	Yes	Yes, first time entry criteria are met only.	Yes	no	Yes	Yes	Yes	Yes, for all covariates	Yes, on day X after cohort entry date	Yes	All potential cohort entry dates were identified for each individual, then exclusion criteria applied. The first cohort entry date for each individual that met all inclusion/exclusion criteria was included.	incident	No	Yes	Yes	n/a	Authors provided some codes	1	0	1	Not specified	Not specified	All information provided	Authors provided all codes	1	0
1	1	Prematch Non-SGA psychotropic user	0	Mental health disorders; %	binary	Schizophrenia type disorders	0	0.6	NA	Mental health disorders; % Schizophrenia type disorders	0.6	NA	1	0	NA	NA	MarketScan	Comparative	yes	no	No	Yes	no	Yes	Yes, first time entry criteria are met only.	Yes	no	Yes	Yes	Yes	Yes, for all covariates	Yes, on day X after cohort entry date	Yes	All potential cohort entry dates were identified for each individual, then exclusion criteria applied. The first cohort entry date for each individual that met all inclusion/exclusion criteria was included.	incident	No	Yes	Yes	n/a	Authors provided some codes	1	0	1	Not specified	Not specified	All information provided	Authors provided all codes	1	0
1	1	Prematch Non-SGA psychotropic user	0	Mental health disorders; %	binary	Pervasive developmental disorders	0	1.3	NA	Mental health disorders; % Pervasive developmental disorders	0.9	NA	0	0.004	NA	NA	MarketScan	Comparative	yes	no	No	Yes	no	Yes	Yes, first time entry criteria are met only.	Yes	no	Yes	Yes	Yes	Yes, for all covariates	Yes, on day X after cohort entry date	Yes	All potential cohort entry dates were identified for each individual, then exclusion criteria applied. The first cohort entry date for each individual that met all inclusion/exclusion criteria was included.	incident	No	Yes	Yes	n/a	Authors provided some codes	1	0	1	Not specified	Not specified	All information provided	Authors provided all codes	1	0
1	1	Prematch Non-SGA psychotropic user	0	Mental health disorders; %	binary	Learning disorder	0	0.4	NA	Mental health disorders; % Learning disorder	0.9	NA	1	-0.005	NA	NA	MarketScan	Comparative	yes	no	No	Yes	no	Yes	Yes, first time entry criteria are met only.	Yes	no	Yes	Yes	Yes	Yes, for all covariates	Yes, on day X after cohort entry date	Yes	All potential cohort entry dates were identified for each individual, then exclusion criteria applied. The first cohort entry date for each individual that met all inclusion/exclusion criteria was included.	incident	No	Yes	Yes	n/a	Authors provided some codes	1	0	1	Not specified	Not specified	All information provided	Authors provided all codes	1	0
1	1	Prematch Non-SGA psychotropic user	0	Mental health disorders; %	binary	Tic disorder	0	0.3	NA	Mental health disorders; % Tic disorder	0.3	NA	0	0	NA	NA	MarketScan	Comparative	yes	no	No	Yes	no	Yes	Yes, first time entry criteria are met only.	Yes	no	Yes	Yes	Yes	Yes, for all covariates	Yes, on day X after cohort entry date	Yes	All potential cohort entry dates were identified for each individual, then exclusion criteria applied. The first cohort entry date for each individual that met all inclusion/exclusion criteria was included.	incident	No	Yes	Yes	n/a	Authors provided some codes	1	0	1	Not specified	Not specified	All information provided	Authors provided all codes	1	0
1	1	Prematch Non-SGA psychotropic user	0	Mental health disorders; %	binary	Conduct disorder	0	0.9	NA	Mental health disorders; % Conduct disorder	1.5	NA	1	-0.006	NA	NA	MarketScan	Comparative	yes	no	No	Yes	no	Yes	Yes, first time entry criteria are met only.	Yes	no	Yes	Yes	Yes	Yes, for all covariates	Yes, on day X after cohort entry date	Yes	All potential cohort entry dates were identified for each individual, then exclusion criteria applied. The first cohort entry date for each individual that met all inclusion/exclusion criteria was included.	incident	No	Yes	Yes	n/a	Authors provided some codes	1	0	1	Not specified	Not specified	All information provided	Authors provided all codes	1	0
1	1	Prematch Non-SGA psychotropic user	0	Mental health disorders; %	binary	Impulse disorder	0	0.4	NA	Mental health disorders; % Impulse disorder	0.3	NA	1	0.001	NA	NA	MarketScan	Comparative	yes	no	No	Yes	no	Yes	Yes, first time entry criteria are met only.	Yes	no	Yes	Yes	Yes	Yes, for all covariates	Yes, on day X after cohort entry date	Yes	All potential cohort entry dates were identified for each individual, then exclusion criteria applied. The first cohort entry date for each individual that met all inclusion/exclusion criteria was included.	incident	No	Yes	Yes	n/a	Authors provided some codes	1	0	1	Not specified	Not specified	All information provided	Authors provided all codes	1	0
1	1	Prematch Non-SGA psychotropic user	0	Mental health disorders; %	binary	Alcohol abuse	0	0.4	NA	Mental health disorders; % Alcohol abuse	1.2	NA	1	-0.008	NA	NA	MarketScan	Comparative	yes	no	No	Yes	no	Yes	Yes, first time entry criteria are met only.	Yes	no	Yes	Yes	Yes	Yes, for all covariates	Yes, on day X after cohort entry date	Yes	All potential cohort entry dates were identified for each individual, then exclusion criteria applied. The first cohort entry date for each individual that met all inclusion/exclusion criteria was included.	incident	No	Yes	Yes	n/a	Authors provided some codes	1	0	1	Not specified	Not specified	All information provided	Authors provided all codes	1	0
1	1	Prematch Non-SGA psychotropic user	0	Mental health disorders; %	binary	Substance abuse	0	2.9	NA	Mental health disorders; % Substance abuse	2.6	NA	1	0.003	NA	NA	MarketScan	Comparative	yes	no	No	Yes	no	Yes	Yes, first time entry criteria are met only.	Yes	no	Yes	Yes	Yes	Yes, for all covariates	Yes, on day X after cohort entry date	Yes	All potential cohort entry dates were identified for each individual, then exclusion criteria applied. The first cohort entry date for each individual that met all inclusion/exclusion criteria was included.	incident	No	Yes	Yes	n/a	Authors provided some codes	1	0	1	Not specified	Not specified	All information provided	Authors provided all codes	1	0
1	1	Prematch Non-SGA psychotropic user	0	Mental health disorders; %	binary	Suidice	0	1.7	NA	Mental health disorders; % Suidice	1.6	NA	1	0.001	NA	NA	MarketScan	Comparative	yes	no	No	Yes	no	Yes	Yes, first time entry criteria are met only.	Yes	no	Yes	Yes	Yes	Yes, for all covariates	Yes, on day X after cohort entry date	Yes	All potential cohort entry dates were identified for each individual, then exclusion criteria applied. The first cohort entry date for each individual that met all inclusion/exclusion criteria was included.	incident	No	Yes	Yes	n/a	Authors provided some codes	1	0	1	Not specified	Not specified	All information provided	Authors provided all codes	1	0
1	1	Prematch Non-SGA psychotropic user	0	Cardiovascular disease and drugs; %	binary	Cerebrovascular disease	0	0.3	NA	Cardiovascular disease and drugs; % Cerebrovascular disease	3.1	NA	1	-0.028	NA	NA	MarketScan	Comparative	yes	no	No	Yes	no	Yes	Yes, first time entry criteria are met only.	Yes	no	Yes	Yes	Yes	Yes, for all covariates	Yes, on day X after cohort entry date	Yes	All potential cohort entry dates were identified for each individual, then exclusion criteria applied. The first cohort entry date for each individual that met all inclusion/exclusion criteria was included.	incident	No	Yes	Yes	n/a	Authors provided some codes	1	0	1	Not specified	Not specified	All information provided	Authors provided all codes	1	0
1	1	Prematch Non-SGA psychotropic user	0	Cardiovascular disease and drugs; %	binary	Cardiovascular drug use	0	3.1	NA	Cardiovascular disease and drugs; % Cardiovascular drug use	3.1	NA	1	0	NA	NA	MarketScan	Comparative	yes	no	No	Yes	no	Yes	Yes, first time entry criteria are met only.	Yes	no	Yes	Yes	Yes	Yes, for all covariates	Yes, on day X after cohort entry date	Yes	All potential cohort entry dates were identified for each individual, then exclusion criteria applied. The first cohort entry date for each individual that met all inclusion/exclusion criteria was included.	incident	No	Yes	Yes	n/a	Authors provided some codes	1	0	1	Not specified	Not specified	All information provided	Authors provided all codes	1	0
1	1	Prematch Non-SGA psychotropic user	0	Cardiovascular disease and drugs; %	binary	Lipid disorders	0	1.2	NA	Cardiovascular disease and drugs; % Lipid disorders	0.9	NA	1	0.003	NA	NA	MarketScan	Comparative	yes	no	No	Yes	no	Yes	Yes, first time entry criteria are met only.	Yes	no	Yes	Yes	Yes	Yes, for all covariates	Yes, on day X after cohort entry date	Yes	All potential cohort entry dates were identified for each individual, then exclusion criteria applied. The first cohort entry date for each individual that met all inclusion/exclusion criteria was included.	incident	No	Yes	Yes	n/a	Authors provided some codes	1	0	1	Not specified	Not specified	All information provided	Authors provided all codes	1	0
1	1	Prematch Non-SGA psychotropic user	0	Cardiovascular disease and drugs; %	binary	Dyslipidemia drug use	0	0.2	NA	Cardiovascular disease and drugs; % Dyslipidemia drug use	0.2	NA	1	0	NA	NA	MarketScan	Comparative	yes	no	No	Yes	no	Yes	Yes, first time entry criteria are met only.	Yes	no	Yes	Yes	Yes	Yes, for all covariates	Yes, on day X after cohort entry date	Yes	All potential cohort entry dates were identified for each individual, then exclusion criteria applied. The first cohort entry date for each individual that met all inclusion/exclusion criteria was included.	incident	No	Yes	Yes	n/a	Authors provided some codes	1	0	1	Not specified	Not specified	All information provided	Authors provided all codes	1	0
1	1	Prematch Non-SGA psychotropic user	0	Cardiovascular disease and drugs; %	binary	Obesity diagnosis	0	3.3	NA	Cardiovascular disease and drugs; % Obesity diagnosis	1.2	NA	0	0.021	NA	NA	MarketScan	Comparative	yes	no	No	Yes	no	Yes	Yes, first time entry criteria are met only.	Yes	no	Yes	Yes	Yes	Yes, for all covariates	Yes, on day X after cohort entry date	Yes	All potential cohort entry dates were identified for each individual, then exclusion criteria applied. The first cohort entry date for each individual that met all inclusion/exclusion criteria was included.	incident	No	Yes	Yes	n/a	Authors provided some codes	1	0	1	Not specified	Not specified	All information provided	Authors provided all codes	1	0
1	1	Prematch Non-SGA psychotropic user	0	Cardiovascular disease and drugs; %	binary	Antiobesity drug use	0	0.1	NA	Cardiovascular disease and drugs; % Antiobesity drug use	0.1	NA	1	0	NA	NA	MarketScan	Comparative	yes	no	No	Yes	no	Yes	Yes, first time entry criteria are met only.	Yes	no	Yes	Yes	Yes	Yes, for all covariates	Yes, on day X after cohort entry date	Yes	All potential cohort entry dates were identified for each individual, then exclusion criteria applied. The first cohort entry date for each individual that met all inclusion/exclusion criteria was included.	incident	No	Yes	Yes	n/a	Authors provided some codes	1	0	1	Not specified	Not specified	All information provided	Authors provided all codes	1	0
1	1	Prematch Non-SGA psychotropic user	0	Screening procedures (90 days prior to index date); %	binary	Blood glucose/HbA1C test	0	26.7	NA	Screening procedures (90 days prior to index date); % Blood glucose/HbA1C test	12.3	NA	0	0.144	NA	NA	MarketScan	Comparative	yes	no	No	Yes	no	Yes	Yes, first time entry criteria are met only.	Yes	no	Yes	Yes	Yes	Yes, for all covariates	Yes, on day X after cohort entry date	Yes	All potential cohort entry dates were identified for each individual, then exclusion criteria applied. The first cohort entry date for each individual that met all inclusion/exclusion criteria was included.	incident	No	Yes	Yes	n/a	Authors provided some codes	1	0	1	Not specified	Not specified	All information provided	Authors provided all codes	1	0
1	1	Prematch Non-SGA psychotropic user	0	Screening procedures (90 days prior to index date); %	binary	Lipid test	0	5.3	NA	Screening procedures (90 days prior to index date); % Lipid test	4.2	NA	0	0.011	NA	NA	MarketScan	Comparative	yes	no	No	Yes	no	Yes	Yes, first time entry criteria are met only.	Yes	no	Yes	Yes	Yes	Yes, for all covariates	Yes, on day X after cohort entry date	Yes	All potential cohort entry dates were identified for each individual, then exclusion criteria applied. The first cohort entry date for each individual that met all inclusion/exclusion criteria was included.	incident	No	Yes	Yes	n/a	Authors provided some codes	1	0	1	Not specified	Not specified	All information provided	Authors provided all codes	1	0
1	1	Prematch Non-SGA psychotropic user	0	Mental health related resource utilization; %	binary	Any outpatient mental health office visit	0	16.3	NA	Mental health related resource utilization; % Any outpatient mental health office visit	34.1	NA	0	-0.178	NA	NA	MarketScan	Comparative	yes	no	No	Yes	no	Yes	Yes, first time entry criteria are met only.	Yes	no	Yes	Yes	Yes	Yes, for all covariates	Yes, on day X after cohort entry date	Yes	All potential cohort entry dates were identified for each individual, then exclusion criteria applied. The first cohort entry date for each individual that met all inclusion/exclusion criteria was included.	incident	No	Yes	Yes	n/a	Authors provided some codes	1	0	1	Not specified	Not specified	All information provided	Authors provided all codes	1	0
1	1	Prematch Non-SGA psychotropic user	0	Mental health related resource utilization; %	binary	Hospitalizations for psychiatric condition; 0	0	97.2	NA	Mental health related resource utilization; % Hospitalizations for psychiatric condition; 0	96.7	NA	0	0.005	NA	NA	MarketScan	Comparative	yes	no	No	Yes	no	Yes	Yes, first time entry criteria are met only.	Yes	no	Yes	Yes	Yes	Yes, for all covariates	Yes, on day X after cohort entry date	Yes	All potential cohort entry dates were identified for each individual, then exclusion criteria applied. The first cohort entry date for each individual that met all inclusion/exclusion criteria was included.	incident	No	Yes	Yes	n/a	Authors provided some codes	1	0	1	Not specified	Not specified	All information provided	Authors provided all codes	1	0
1	1	Prematch Non-SGA psychotropic user	0	Mental health related resource utilization; %	binary	Hospitalizations for psychiatric condition; 1	0	2.7	NA	Mental health related resource utilization; % Hospitalizations for psychiatric condition; 1	3	NA	0	-0.003	NA	NA	MarketScan	Comparative	yes	no	No	Yes	no	Yes	Yes, first time entry criteria are met only.	Yes	no	Yes	Yes	Yes	Yes, for all covariates	Yes, on day X after cohort entry date	Yes	All potential cohort entry dates were identified for each individual, then exclusion criteria applied. The first cohort entry date for each individual that met all inclusion/exclusion criteria was included.	incident	No	Yes	Yes	n/a	Authors provided some codes	1	0	1	Not specified	Not specified	All information provided	Authors provided all codes	1	0
1	1	Prematch Non-SGA psychotropic user	0	Mental health related resource utilization; %	binary	Hospitalizations for psychiatric condition; 2	0	0.2	NA	Mental health related resource utilization; % Hospitalizations for psychiatric condition; 2	0.2	NA	0	0	NA	NA	MarketScan	Comparative	yes	no	No	Yes	no	Yes	Yes, first time entry criteria are met only.	Yes	no	Yes	Yes	Yes	Yes, for all covariates	Yes, on day X after cohort entry date	Yes	All potential cohort entry dates were identified for each individual, then exclusion criteria applied. The first cohort entry date for each individual that met all inclusion/exclusion criteria was included.	incident	No	Yes	Yes	n/a	Authors provided some codes	1	0	1	Not specified	Not specified	All information provided	Authors provided all codes	1	0
1	1	Prematch Non-SGA psychotropic user	0	Mental health related resource utilization; %	binary	Hospitalizations for psychiatric condition; � 3	0	0	NA	Mental health related resource utilization; % Hospitalizations for psychiatric condition; � 3	0	NA	0	0	NA	NA	MarketScan	Comparative	yes	no	No	Yes	no	Yes	Yes, first time entry criteria are met only.	Yes	no	Yes	Yes	Yes	Yes, for all covariates	Yes, on day X after cohort entry date	Yes	All potential cohort entry dates were identified for each individual, then exclusion criteria applied. The first cohort entry date for each individual that met all inclusion/exclusion criteria was included.	incident	No	Yes	Yes	n/a	Authors provided some codes	1	0	1	Not specified	Not specified	All information provided	Authors provided all codes	1	0
1	1	Prematch Non-SGA psychotropic user	0	Mental health related resource utilization; %	binary	Outpatient services; 0	0	7.3	NA	Mental health related resource utilization; % Outpatient services; 0	20.2	NA	0	-0.129	NA	NA	MarketScan	Comparative	yes	no	No	Yes	no	Yes	Yes, first time entry criteria are met only.	Yes	no	Yes	Yes	Yes	Yes, for all covariates	Yes, on day X after cohort entry date	Yes	All potential cohort entry dates were identified for each individual, then exclusion criteria applied. The first cohort entry date for each individual that met all inclusion/exclusion criteria was included.	incident	No	Yes	Yes	n/a	Authors provided some codes	1	0	1	Not specified	Not specified	All information provided	Authors provided all codes	1	0
1	1	Prematch Non-SGA psychotropic user	0	Mental health related resource utilization; %	binary	Outpatient services; 1	0	14.9	NA	Mental health related resource utilization; % Outpatient services; 1	7.5	NA	0	0.074	NA	NA	MarketScan	Comparative	yes	no	No	Yes	no	Yes	Yes, first time entry criteria are met only.	Yes	no	Yes	Yes	Yes	Yes, for all covariates	Yes, on day X after cohort entry date	Yes	All potential cohort entry dates were identified for each individual, then exclusion criteria applied. The first cohort entry date for each individual that met all inclusion/exclusion criteria was included.	incident	No	Yes	Yes	n/a	Authors provided some codes	1	0	1	Not specified	Not specified	All information provided	Authors provided all codes	1	0
1	1	Prematch Non-SGA psychotropic user	0	Mental health related resource utilization; %	binary	Outpatient services; 2	0	14.9	NA	Mental health related resource utilization; % Outpatient services; 2	6.6	NA	0	0.083	NA	NA	MarketScan	Comparative	yes	no	No	Yes	no	Yes	Yes, first time entry criteria are met only.	Yes	no	Yes	Yes	Yes	Yes, for all covariates	Yes, on day X after cohort entry date	Yes	All potential cohort entry dates were identified for each individual, then exclusion criteria applied. The first cohort entry date for each individual that met all inclusion/exclusion criteria was included.	incident	No	Yes	Yes	n/a	Authors provided some codes	1	0	1	Not specified	Not specified	All information provided	Authors provided all codes	1	0
1	1	Prematch Non-SGA psychotropic user	0	Mental health related resource utilization; %	binary	Outpatient services; 3	0	12.6	NA	Mental health related resource utilization; % Outpatient services; 3	5.7	NA	0	0.069	NA	NA	MarketScan	Comparative	yes	no	No	Yes	no	Yes	Yes, first time entry criteria are met only.	Yes	no	Yes	Yes	Yes	Yes, for all covariates	Yes, on day X after cohort entry date	Yes	All potential cohort entry dates were identified for each individual, then exclusion criteria applied. The first cohort entry date for each individual that met all inclusion/exclusion criteria was included.	incident	No	Yes	Yes	n/a	Authors provided some codes	1	0	1	Not specified	Not specified	All information provided	Authors provided all codes	1	0
1	1	Prematch Non-SGA psychotropic user	0	Mental health related resource utilization; %	binary	Outpatient services; 4	0	9.8	NA	Mental health related resource utilization; % Outpatient services; 4	5.2	NA	0	0.046	NA	NA	MarketScan	Comparative	yes	no	No	Yes	no	Yes	Yes, first time entry criteria are met only.	Yes	no	Yes	Yes	Yes	Yes, for all covariates	Yes, on day X after cohort entry date	Yes	All potential cohort entry dates were identified for each individual, then exclusion criteria applied. The first cohort entry date for each individual that met all inclusion/exclusion criteria was included.	incident	No	Yes	Yes	n/a	Authors provided some codes	1	0	1	Not specified	Not specified	All information provided	Authors provided all codes	1	0
1	1	Prematch Non-SGA psychotropic user	0	Mental health related resource utilization; %	binary	Outpatient services; 5	0	7.6	NA	Mental health related resource utilization; % Outpatient services; 5	4.6	NA	0	0.03	NA	NA	MarketScan	Comparative	yes	no	No	Yes	no	Yes	Yes, first time entry criteria are met only.	Yes	no	Yes	Yes	Yes	Yes, for all covariates	Yes, on day X after cohort entry date	Yes	All potential cohort entry dates were identified for each individual, then exclusion criteria applied. The first cohort entry date for each individual that met all inclusion/exclusion criteria was included.	incident	No	Yes	Yes	n/a	Authors provided some codes	1	0	1	Not specified	Not specified	All information provided	Authors provided all codes	1	0
1	1	Prematch Non-SGA psychotropic user	0	Mental health related resource utilization; %	binary	Outpatient services; � 6	0	33	NA	Mental health related resource utilization; % Outpatient services; � 6	50.2	NA	0	-0.172	NA	NA	MarketScan	Comparative	yes	no	No	Yes	no	Yes	Yes, first time entry criteria are met only.	Yes	no	Yes	Yes	Yes	Yes, for all covariates	Yes, on day X after cohort entry date	Yes	All potential cohort entry dates were identified for each individual, then exclusion criteria applied. The first cohort entry date for each individual that met all inclusion/exclusion criteria was included.	incident	No	Yes	Yes	n/a	Authors provided some codes	1	0	1	Not specified	Not specified	All information provided	Authors provided all codes	1	0
1	1	Prematch Non-SGA psychotropic user	0	Mental health related resource utilization; %	binary	Hospitalizations for nonpsychiatric condition; 0	0	97.3	NA	Mental health related resource utilization; % Hospitalizations for nonpsychiatric condition; 0	97.8	NA	0	-0.005	NA	NA	MarketScan	Comparative	yes	no	No	Yes	no	Yes	Yes, first time entry criteria are met only.	Yes	no	Yes	Yes	Yes	Yes, for all covariates	Yes, on day X after cohort entry date	Yes	All potential cohort entry dates were identified for each individual, then exclusion criteria applied. The first cohort entry date for each individual that met all inclusion/exclusion criteria was included.	incident	No	Yes	Yes	n/a	Authors provided some codes	1	0	1	Not specified	Not specified	All information provided	Authors provided all codes	1	0
1	1	Prematch Non-SGA psychotropic user	0	Mental health related resource utilization; %	binary	Hospitalizations for nonpsychiatric condition; 1	0	2.2	NA	Mental health related resource utilization; % Hospitalizations for nonpsychiatric condition; 1	1.9	NA	0	0.003	NA	NA	MarketScan	Comparative	yes	no	No	Yes	no	Yes	Yes, first time entry criteria are met only.	Yes	no	Yes	Yes	Yes	Yes, for all covariates	Yes, on day X after cohort entry date	Yes	All potential cohort entry dates were identified for each individual, then exclusion criteria applied. The first cohort entry date for each individual that met all inclusion/exclusion criteria was included.	incident	No	Yes	Yes	n/a	Authors provided some codes	1	0	1	Not specified	Not specified	All information provided	Authors provided all codes	1	0
1	1	Prematch Non-SGA psychotropic user	0	Mental health related resource utilization; %	binary	Hospitalizations for nonpsychiatric condition; 2	0	0.3	NA	Mental health related resource utilization; % Hospitalizations for nonpsychiatric condition; 2	0.2	NA	0	0.001	NA	NA	MarketScan	Comparative	yes	no	No	Yes	no	Yes	Yes, first time entry criteria are met only.	Yes	no	Yes	Yes	Yes	Yes, for all covariates	Yes, on day X after cohort entry date	Yes	All potential cohort entry dates were identified for each individual, then exclusion criteria applied. The first cohort entry date for each individual that met all inclusion/exclusion criteria was included.	incident	No	Yes	Yes	n/a	Authors provided some codes	1	0	1	Not specified	Not specified	All information provided	Authors provided all codes	1	0
1	1	Prematch Non-SGA psychotropic user	0	Mental health related resource utilization; %	binary	Hospitalizations for nonpsychiatric condition; � 3	0	0.2	NA	Mental health related resource utilization; % Hospitalizations for nonpsychiatric condition; � 3	0.1	NA	0	0.001	NA	NA	MarketScan	Comparative	yes	no	No	Yes	no	Yes	Yes, first time entry criteria are met only.	Yes	no	Yes	Yes	Yes	Yes, for all covariates	Yes, on day X after cohort entry date	Yes	All potential cohort entry dates were identified for each individual, then exclusion criteria applied. The first cohort entry date for each individual that met all inclusion/exclusion criteria was included.	incident	No	Yes	Yes	n/a	Authors provided some codes	1	0	1	Not specified	Not specified	All information provided	Authors provided all codes	1	0
1	1	Postmatch Non-SGA psychotropic user	0	Study population	study n		1	86814	NA	Study population	32736	NA	0	54078	NA	NA	MarketScan	Comparative	yes	no	No	Yes	no	Yes	Yes, first time entry criteria are met only.	Yes	no	Yes	Yes	Yes	Yes, for all covariates	Yes, on day X after cohort entry date	Yes	All potential cohort entry dates were identified for each individual, then exclusion criteria applied. The first cohort entry date for each individual that met all inclusion/exclusion criteria was included.	incident	No	Yes	Yes	n/a	Authors provided some codes	1	0	1	Not specified	Not specified	All information provided	Authors provided all codes	1	0
1	1	Postmatch Non-SGA psychotropic user	0	Age (years); %	categorical	11-Jun	1	36.3	NA	Age (years); % 6-11	33.9	NA	0	0.024	NA	NA	MarketScan	Comparative	yes	no	No	Yes	no	Yes	Yes, first time entry criteria are met only.	Yes	no	Yes	Yes	Yes	Yes, for all covariates	Yes, on day X after cohort entry date	Yes	All potential cohort entry dates were identified for each individual, then exclusion criteria applied. The first cohort entry date for each individual that met all inclusion/exclusion criteria was included.	incident	No	Yes	Yes	n/a	Authors provided some codes	1	0	1	Not specified	Not specified	All information provided	Authors provided all codes	1	0
1	1	Postmatch Non-SGA psychotropic user	0	Age (years); %	categorical	17-Dec	1	39.4	NA	Age (years); % 12-17	39.4	NA	0	0	NA	NA	MarketScan	Comparative	yes	no	No	Yes	no	Yes	Yes, first time entry criteria are met only.	Yes	no	Yes	Yes	Yes	Yes, for all covariates	Yes, on day X after cohort entry date	Yes	All potential cohort entry dates were identified for each individual, then exclusion criteria applied. The first cohort entry date for each individual that met all inclusion/exclusion criteria was included.	incident	No	Yes	Yes	n/a	Authors provided some codes	1	0	1	Not specified	Not specified	All information provided	Authors provided all codes	1	0
1	1	Postmatch Non-SGA psychotropic user	0	Age (years); %	categorical	18-24	1	24.3	NA	Age (years); % 18-24	26.7	NA	0	-0.024	NA	NA	MarketScan	Comparative	yes	no	No	Yes	no	Yes	Yes, first time entry criteria are met only.	Yes	no	Yes	Yes	Yes	Yes, for all covariates	Yes, on day X after cohort entry date	Yes	All potential cohort entry dates were identified for each individual, then exclusion criteria applied. The first cohort entry date for each individual that met all inclusion/exclusion criteria was included.	incident	No	Yes	Yes	n/a	Authors provided some codes	1	0	1	Not specified	Not specified	All information provided	Authors provided all codes	1	0
1	1	Postmatch Non-SGA psychotropic user	0	Age (years); mean (SD)	continuous	Mean (SD)	1	13.8	5	Age (years); mean (SD) Mean (SD)	14.1	4.9	0	-0.3	4.950252519	-0.060602969	MarketScan	Comparative	yes	no	No	Yes	no	Yes	Yes, first time entry criteria are met only.	Yes	no	Yes	Yes	Yes	Yes, for all covariates	Yes, on day X after cohort entry date	Yes	All potential cohort entry dates were identified for each individual, then exclusion criteria applied. The first cohort entry date for each individual that met all inclusion/exclusion criteria was included.	incident	No	Yes	Yes	n/a	Authors provided some codes	1	0	1	Not specified	Not specified	All information provided	Authors provided all codes	1	0
1	1	Postmatch Non-SGA psychotropic user	0	Age (years); median (IQR)	continuous	Median (range)	1	14	NA	Age (years); median (IQR) Median (range)	14	NA	0	0	NA	NA	MarketScan	Comparative	yes	no	No	Yes	no	Yes	Yes, first time entry criteria are met only.	Yes	no	Yes	Yes	Yes	Yes, for all covariates	Yes, on day X after cohort entry date	Yes	All potential cohort entry dates were identified for each individual, then exclusion criteria applied. The first cohort entry date for each individual that met all inclusion/exclusion criteria was included.	incident	No	Yes	Yes	n/a	Authors provided some codes	1	0	1	Not specified	Not specified	All information provided	Authors provided all codes	1	0
1	1	Postmatch Non-SGA psychotropic user	0	Female; %	binary	Female	1	36	NA	Female; % Female	30.2	NA	0	0.058	NA	NA	MarketScan	Comparative	yes	no	No	Yes	no	Yes	Yes, first time entry criteria are met only.	Yes	no	Yes	Yes	Yes	Yes, for all covariates	Yes, on day X after cohort entry date	Yes	All potential cohort entry dates were identified for each individual, then exclusion criteria applied. The first cohort entry date for each individual that met all inclusion/exclusion criteria was included.	incident	No	Yes	Yes	n/a	Authors provided some codes	1	0	1	Not specified	Not specified	All information provided	Authors provided all codes	1	0
1	1	Postmatch Non-SGA psychotropic user	0	US region; %	categorical	Northeast	1	17.8	NA	US region; % Northeast	17.5	NA	0	0.003	NA	NA	MarketScan	Comparative	yes	no	No	Yes	no	Yes	Yes, first time entry criteria are met only.	Yes	no	Yes	Yes	Yes	Yes, for all covariates	Yes, on day X after cohort entry date	Yes	All potential cohort entry dates were identified for each individual, then exclusion criteria applied. The first cohort entry date for each individual that met all inclusion/exclusion criteria was included.	incident	No	Yes	Yes	n/a	Authors provided some codes	1	0	1	Not specified	Not specified	All information provided	Authors provided all codes	1	0
1	1	Postmatch Non-SGA psychotropic user	0	US region; %	categorical	North Central	1	25.6	NA	US region; % North Central	25.3	NA	0	0.003	NA	NA	MarketScan	Comparative	yes	no	No	Yes	no	Yes	Yes, first time entry criteria are met only.	Yes	no	Yes	Yes	Yes	Yes, for all covariates	Yes, on day X after cohort entry date	Yes	All potential cohort entry dates were identified for each individual, then exclusion criteria applied. The first cohort entry date for each individual that met all inclusion/exclusion criteria was included.	incident	No	Yes	Yes	n/a	Authors provided some codes	1	0	1	Not specified	Not specified	All information provided	Authors provided all codes	1	0
1	1	Postmatch Non-SGA psychotropic user	0	US region; %	categorical	South	1	35.9	NA	US region; % South	36.9	NA	0	-0.01	NA	NA	MarketScan	Comparative	yes	no	No	Yes	no	Yes	Yes, first time entry criteria are met only.	Yes	no	Yes	Yes	Yes	Yes, for all covariates	Yes, on day X after cohort entry date	Yes	All potential cohort entry dates were identified for each individual, then exclusion criteria applied. The first cohort entry date for each individual that met all inclusion/exclusion criteria was included.	incident	No	Yes	Yes	n/a	Authors provided some codes	1	0	1	Not specified	Not specified	All information provided	Authors provided all codes	1	0
1	1	Postmatch Non-SGA psychotropic user	0	US region; %	categorical	West	1	17.4	NA	US region; % West	18.7	NA	0	-0.013	NA	NA	MarketScan	Comparative	yes	no	No	Yes	no	Yes	Yes, first time entry criteria are met only.	Yes	no	Yes	Yes	Yes	Yes, for all covariates	Yes, on day X after cohort entry date	Yes	All potential cohort entry dates were identified for each individual, then exclusion criteria applied. The first cohort entry date for each individual that met all inclusion/exclusion criteria was included.	incident	No	Yes	Yes	n/a	Authors provided some codes	1	0	1	Not specified	Not specified	All information provided	Authors provided all codes	1	0
1	1	Postmatch Non-SGA psychotropic user	0	US region; %	categorical	Unknown	1	3.4	NA	US region; % Unknown	1.7	NA	0	0.017	NA	NA	MarketScan	Comparative	yes	no	No	Yes	no	Yes	Yes, first time entry criteria are met only.	Yes	no	Yes	Yes	Yes	Yes, for all covariates	Yes, on day X after cohort entry date	Yes	All potential cohort entry dates were identified for each individual, then exclusion criteria applied. The first cohort entry date for each individual that met all inclusion/exclusion criteria was included.	incident	No	Yes	Yes	n/a	Authors provided some codes	1	0	1	Not specified	Not specified	All information provided	Authors provided all codes	1	0
1	1	Postmatch Non-SGA psychotropic user	0	Health Plan; %	binary	Health maintennace organization	1	13.5	NA	Health Plan; % Health maintennace organization	15.3	NA	1	-0.018	NA	NA	MarketScan	Comparative	yes	no	No	Yes	no	Yes	Yes, first time entry criteria are met only.	Yes	no	Yes	Yes	Yes	Yes, for all covariates	Yes, on day X after cohort entry date	Yes	All potential cohort entry dates were identified for each individual, then exclusion criteria applied. The first cohort entry date for each individual that met all inclusion/exclusion criteria was included.	incident	No	Yes	Yes	n/a	Authors provided some codes	1	0	1	Not specified	Not specified	All information provided	Authors provided all codes	1	0
1	1	Postmatch Non-SGA psychotropic user	0	Health Plan; %	binary	Preferred provider organization	1	62.6	NA	Health Plan; % Preferred provider organization	62	NA	1	0.006	NA	NA	MarketScan	Comparative	yes	no	No	Yes	no	Yes	Yes, first time entry criteria are met only.	Yes	no	Yes	Yes	Yes	Yes, for all covariates	Yes, on day X after cohort entry date	Yes	All potential cohort entry dates were identified for each individual, then exclusion criteria applied. The first cohort entry date for each individual that met all inclusion/exclusion criteria was included.	incident	No	Yes	Yes	n/a	Authors provided some codes	1	0	1	Not specified	Not specified	All information provided	Authors provided all codes	1	0
1	1	Postmatch Non-SGA psychotropic user	0	Health Plan; %	binary	Other	1	19.2	NA	Health Plan; % Other	17.6	NA	1	0.016	NA	NA	MarketScan	Comparative	yes	no	No	Yes	no	Yes	Yes, first time entry criteria are met only.	Yes	no	Yes	Yes	Yes	Yes, for all covariates	Yes, on day X after cohort entry date	Yes	All potential cohort entry dates were identified for each individual, then exclusion criteria applied. The first cohort entry date for each individual that met all inclusion/exclusion criteria was included.	incident	No	Yes	Yes	n/a	Authors provided some codes	1	0	1	Not specified	Not specified	All information provided	Authors provided all codes	1	0
1	1	Postmatch Non-SGA psychotropic user	0	Health Plan; %	binary	Unknown	1	4.8	NA	Health Plan; % Unknown	5.1	NA	1	-0.003	NA	NA	MarketScan	Comparative	yes	no	No	Yes	no	Yes	Yes, first time entry criteria are met only.	Yes	no	Yes	Yes	Yes	Yes, for all covariates	Yes, on day X after cohort entry date	Yes	All potential cohort entry dates were identified for each individual, then exclusion criteria applied. The first cohort entry date for each individual that met all inclusion/exclusion criteria was included.	incident	No	Yes	Yes	n/a	Authors provided some codes	1	0	1	Not specified	Not specified	All information provided	Authors provided all codes	1	0
1	1	Postmatch Non-SGA psychotropic user	0	Mental health disorders; %	binary	ADHD	1	52.9	NA	Mental health disorders; % ADHD	33.3	NA	1	0.196	NA	NA	MarketScan	Comparative	yes	no	No	Yes	no	Yes	Yes, first time entry criteria are met only.	Yes	no	Yes	Yes	Yes	Yes, for all covariates	Yes, on day X after cohort entry date	Yes	All potential cohort entry dates were identified for each individual, then exclusion criteria applied. The first cohort entry date for each individual that met all inclusion/exclusion criteria was included.	incident	No	Yes	Yes	n/a	Authors provided some codes	1	0	1	Not specified	Not specified	All information provided	Authors provided all codes	1	0
1	1	Postmatch Non-SGA psychotropic user	0	Mental health disorders; %	binary	Amphetamine drug use	1	37.1	NA	Mental health disorders; % Amphetamine drug use	32.3	NA	1	0.048	NA	NA	MarketScan	Comparative	yes	no	No	Yes	no	Yes	Yes, first time entry criteria are met only.	Yes	no	Yes	Yes	Yes	Yes, for all covariates	Yes, on day X after cohort entry date	Yes	All potential cohort entry dates were identified for each individual, then exclusion criteria applied. The first cohort entry date for each individual that met all inclusion/exclusion criteria was included.	incident	No	Yes	Yes	n/a	Authors provided some codes	1	0	1	Not specified	Not specified	All information provided	Authors provided all codes	1	0
1	1	Postmatch Non-SGA psychotropic user	0	Mental health disorders; %	binary	Anxiety disorder	1	21	NA	Mental health disorders; % Anxiety disorder	14.4	NA	1	0.066	NA	NA	MarketScan	Comparative	yes	no	No	Yes	no	Yes	Yes, first time entry criteria are met only.	Yes	no	Yes	Yes	Yes	Yes, for all covariates	Yes, on day X after cohort entry date	Yes	All potential cohort entry dates were identified for each individual, then exclusion criteria applied. The first cohort entry date for each individual that met all inclusion/exclusion criteria was included.	incident	No	Yes	Yes	n/a	Authors provided some codes	1	0	1	Not specified	Not specified	All information provided	Authors provided all codes	1	0
1	1	Postmatch Non-SGA psychotropic user	0	Mental health disorders; %	binary	Depressive disorders	1	27.2	NA	Mental health disorders; % Depressive disorders	20.5	NA	0	0.067	NA	NA	MarketScan	Comparative	yes	no	No	Yes	no	Yes	Yes, first time entry criteria are met only.	Yes	no	Yes	Yes	Yes	Yes, for all covariates	Yes, on day X after cohort entry date	Yes	All potential cohort entry dates were identified for each individual, then exclusion criteria applied. The first cohort entry date for each individual that met all inclusion/exclusion criteria was included.	incident	No	Yes	Yes	n/a	Authors provided some codes	1	0	1	Not specified	Not specified	All information provided	Authors provided all codes	1	0
1	1	Postmatch Non-SGA psychotropic user	0	Mental health disorders; %	binary	Bipolar disorder	1	27.2	NA	Mental health disorders; % Bipolar disorder	10.8	NA	0	0.164	NA	NA	MarketScan	Comparative	yes	no	No	Yes	no	Yes	Yes, first time entry criteria are met only.	Yes	no	Yes	Yes	Yes	Yes, for all covariates	Yes, on day X after cohort entry date	Yes	All potential cohort entry dates were identified for each individual, then exclusion criteria applied. The first cohort entry date for each individual that met all inclusion/exclusion criteria was included.	incident	No	Yes	Yes	n/a	Authors provided some codes	1	0	1	Not specified	Not specified	All information provided	Authors provided all codes	1	0
1	1	Postmatch Non-SGA psychotropic user	0	Mental health disorders; %	binary	Schizophrenia type disorders	1	7.2	NA	Mental health disorders; % Schizophrenia type disorders	7.3	NA	1	-0.001	NA	NA	MarketScan	Comparative	yes	no	No	Yes	no	Yes	Yes, first time entry criteria are met only.	Yes	no	Yes	Yes	Yes	Yes, for all covariates	Yes, on day X after cohort entry date	Yes	All potential cohort entry dates were identified for each individual, then exclusion criteria applied. The first cohort entry date for each individual that met all inclusion/exclusion criteria was included.	incident	No	Yes	Yes	n/a	Authors provided some codes	1	0	1	Not specified	Not specified	All information provided	Authors provided all codes	1	0
1	1	Postmatch Non-SGA psychotropic user	0	Mental health disorders; %	binary	Pervasive developmental disorders	1	11.5	NA	Mental health disorders; % Pervasive developmental disorders	7.8	NA	0	0.037	NA	NA	MarketScan	Comparative	yes	no	No	Yes	no	Yes	Yes, first time entry criteria are met only.	Yes	no	Yes	Yes	Yes	Yes, for all covariates	Yes, on day X after cohort entry date	Yes	All potential cohort entry dates were identified for each individual, then exclusion criteria applied. The first cohort entry date for each individual that met all inclusion/exclusion criteria was included.	incident	No	Yes	Yes	n/a	Authors provided some codes	1	0	1	Not specified	Not specified	All information provided	Authors provided all codes	1	0
1	1	Postmatch Non-SGA psychotropic user	0	Mental health disorders; %	binary	Learning disorder	1	1.5	NA	Mental health disorders; % Learning disorder	3.7	NA	1	-0.022	NA	NA	MarketScan	Comparative	yes	no	No	Yes	no	Yes	Yes, first time entry criteria are met only.	Yes	no	Yes	Yes	Yes	Yes, for all covariates	Yes, on day X after cohort entry date	Yes	All potential cohort entry dates were identified for each individual, then exclusion criteria applied. The first cohort entry date for each individual that met all inclusion/exclusion criteria was included.	incident	No	Yes	Yes	n/a	Authors provided some codes	1	0	1	Not specified	Not specified	All information provided	Authors provided all codes	1	0
1	1	Postmatch Non-SGA psychotropic user	0	Mental health disorders; %	binary	Tic disorder	1	2	NA	Mental health disorders; % Tic disorder	1.6	NA	0	0.004	NA	NA	MarketScan	Comparative	yes	no	No	Yes	no	Yes	Yes, first time entry criteria are met only.	Yes	no	Yes	Yes	Yes	Yes, for all covariates	Yes, on day X after cohort entry date	Yes	All potential cohort entry dates were identified for each individual, then exclusion criteria applied. The first cohort entry date for each individual that met all inclusion/exclusion criteria was included.	incident	No	Yes	Yes	n/a	Authors provided some codes	1	0	1	Not specified	Not specified	All information provided	Authors provided all codes	1	0
1	1	Postmatch Non-SGA psychotropic user	0	Mental health disorders; %	binary	Conduct disorder	1	6.3	NA	Mental health disorders; % Conduct disorder	11.3	NA	1	-0.05	NA	NA	MarketScan	Comparative	yes	no	No	Yes	no	Yes	Yes, first time entry criteria are met only.	Yes	no	Yes	Yes	Yes	Yes, for all covariates	Yes, on day X after cohort entry date	Yes	All potential cohort entry dates were identified for each individual, then exclusion criteria applied. The first cohort entry date for each individual that met all inclusion/exclusion criteria was included.	incident	No	Yes	Yes	n/a	Authors provided some codes	1	0	1	Not specified	Not specified	All information provided	Authors provided all codes	1	0
1	1	Postmatch Non-SGA psychotropic user	0	Mental health disorders; %	binary	Impulse disorder	1	2.5	NA	Mental health disorders; % Impulse disorder	2.2	NA	1	0.003	NA	NA	MarketScan	Comparative	yes	no	No	Yes	no	Yes	Yes, first time entry criteria are met only.	Yes	no	Yes	Yes	Yes	Yes, for all covariates	Yes, on day X after cohort entry date	Yes	All potential cohort entry dates were identified for each individual, then exclusion criteria applied. The first cohort entry date for each individual that met all inclusion/exclusion criteria was included.	incident	No	Yes	Yes	n/a	Authors provided some codes	1	0	1	Not specified	Not specified	All information provided	Authors provided all codes	1	0
1	1	Postmatch Non-SGA psychotropic user	0	Mental health disorders; %	binary	Alcohol abuse	1	2.5	NA	Mental health disorders; % Alcohol abuse	2.8	NA	1	-0.003	NA	NA	MarketScan	Comparative	yes	no	No	Yes	no	Yes	Yes, first time entry criteria are met only.	Yes	no	Yes	Yes	Yes	Yes, for all covariates	Yes, on day X after cohort entry date	Yes	All potential cohort entry dates were identified for each individual, then exclusion criteria applied. The first cohort entry date for each individual that met all inclusion/exclusion criteria was included.	incident	No	Yes	Yes	n/a	Authors provided some codes	1	0	1	Not specified	Not specified	All information provided	Authors provided all codes	1	0
1	1	Postmatch Non-SGA psychotropic user	0	Mental health disorders; %	binary	Substance abuse	1	8.9	NA	Mental health disorders; % Substance abuse	8.7	NA	1	0.002	NA	NA	MarketScan	Comparative	yes	no	No	Yes	no	Yes	Yes, first time entry criteria are met only.	Yes	no	Yes	Yes	Yes	Yes, for all covariates	Yes, on day X after cohort entry date	Yes	All potential cohort entry dates were identified for each individual, then exclusion criteria applied. The first cohort entry date for each individual that met all inclusion/exclusion criteria was included.	incident	No	Yes	Yes	n/a	Authors provided some codes	1	0	1	Not specified	Not specified	All information provided	Authors provided all codes	1	0
1	1	Postmatch Non-SGA psychotropic user	0	Mental health disorders; %	binary	Suidice	1	5.1	NA	Mental health disorders; % Suidice	5.2	NA	1	-0.001	NA	NA	MarketScan	Comparative	yes	no	No	Yes	no	Yes	Yes, first time entry criteria are met only.	Yes	no	Yes	Yes	Yes	Yes, for all covariates	Yes, on day X after cohort entry date	Yes	All potential cohort entry dates were identified for each individual, then exclusion criteria applied. The first cohort entry date for each individual that met all inclusion/exclusion criteria was included.	incident	No	Yes	Yes	n/a	Authors provided some codes	1	0	1	Not specified	Not specified	All information provided	Authors provided all codes	1	0
1	1	Postmatch Non-SGA psychotropic user	0	Cardiovascular disease and drugs; %	binary	Cerebrovascular disease	1	1.3	NA	Cardiovascular disease and drugs; % Cerebrovascular disease	2.7	NA	1	-0.014	NA	NA	MarketScan	Comparative	yes	no	No	Yes	no	Yes	Yes, first time entry criteria are met only.	Yes	no	Yes	Yes	Yes	Yes, for all covariates	Yes, on day X after cohort entry date	Yes	All potential cohort entry dates were identified for each individual, then exclusion criteria applied. The first cohort entry date for each individual that met all inclusion/exclusion criteria was included.	incident	No	Yes	Yes	n/a	Authors provided some codes	1	0	1	Not specified	Not specified	All information provided	Authors provided all codes	1	0
1	1	Postmatch Non-SGA psychotropic user	0	Cardiovascular disease and drugs; %	binary	Cardiovascular drug use	1	7	NA	Cardiovascular disease and drugs; % Cardiovascular drug use	7.1	NA	1	-0.001	NA	NA	MarketScan	Comparative	yes	no	No	Yes	no	Yes	Yes, first time entry criteria are met only.	Yes	no	Yes	Yes	Yes	Yes, for all covariates	Yes, on day X after cohort entry date	Yes	All potential cohort entry dates were identified for each individual, then exclusion criteria applied. The first cohort entry date for each individual that met all inclusion/exclusion criteria was included.	incident	No	Yes	Yes	n/a	Authors provided some codes	1	0	1	Not specified	Not specified	All information provided	Authors provided all codes	1	0
1	1	Postmatch Non-SGA psychotropic user	0	Cardiovascular disease and drugs; %	binary	Lipid disorders	1	1.7	NA	Cardiovascular disease and drugs; % Lipid disorders	0.7	NA	1	0.01	NA	NA	MarketScan	Comparative	yes	no	No	Yes	no	Yes	Yes, first time entry criteria are met only.	Yes	no	Yes	Yes	Yes	Yes, for all covariates	Yes, on day X after cohort entry date	Yes	All potential cohort entry dates were identified for each individual, then exclusion criteria applied. The first cohort entry date for each individual that met all inclusion/exclusion criteria was included.	incident	No	Yes	Yes	n/a	Authors provided some codes	1	0	1	Not specified	Not specified	All information provided	Authors provided all codes	1	0
1	1	Postmatch Non-SGA psychotropic user	0	Cardiovascular disease and drugs; %	binary	Dyslipidemia drug use	1	1.1	NA	Cardiovascular disease and drugs; % Dyslipidemia drug use	0.1	NA	1	0.01	NA	NA	MarketScan	Comparative	yes	no	No	Yes	no	Yes	Yes, first time entry criteria are met only.	Yes	no	Yes	Yes	Yes	Yes, for all covariates	Yes, on day X after cohort entry date	Yes	All potential cohort entry dates were identified for each individual, then exclusion criteria applied. The first cohort entry date for each individual that met all inclusion/exclusion criteria was included.	incident	No	Yes	Yes	n/a	Authors provided some codes	1	0	1	Not specified	Not specified	All information provided	Authors provided all codes	1	0
1	1	Postmatch Non-SGA psychotropic user	0	Cardiovascular disease and drugs; %	binary	Obesity diagnosis	1	3.4	NA	Cardiovascular disease and drugs; % Obesity diagnosis	1	NA	0	0.024	NA	NA	MarketScan	Comparative	yes	no	No	Yes	no	Yes	Yes, first time entry criteria are met only.	Yes	no	Yes	Yes	Yes	Yes, for all covariates	Yes, on day X after cohort entry date	Yes	All potential cohort entry dates were identified for each individual, then exclusion criteria applied. The first cohort entry date for each individual that met all inclusion/exclusion criteria was included.	incident	No	Yes	Yes	n/a	Authors provided some codes	1	0	1	Not specified	Not specified	All information provided	Authors provided all codes	1	0
1	1	Postmatch Non-SGA psychotropic user	0	Cardiovascular disease and drugs; %	binary	Antiobesity drug use	1	1	NA	Cardiovascular disease and drugs; % Antiobesity drug use	0	NA	1	0.01	NA	NA	MarketScan	Comparative	yes	no	No	Yes	no	Yes	Yes, first time entry criteria are met only.	Yes	no	Yes	Yes	Yes	Yes, for all covariates	Yes, on day X after cohort entry date	Yes	All potential cohort entry dates were identified for each individual, then exclusion criteria applied. The first cohort entry date for each individual that met all inclusion/exclusion criteria was included.	incident	No	Yes	Yes	n/a	Authors provided some codes	1	0	1	Not specified	Not specified	All information provided	Authors provided all codes	1	0
1	1	Postmatch Non-SGA psychotropic user	0	Screening procedures (90 days prior to index date); %	binary	Blood glucose/HbA1C test	1	1.9	NA	Screening procedures (90 days prior to index date); % Blood glucose/HbA1C test	11.7	NA	0	-0.098	NA	NA	MarketScan	Comparative	yes	no	No	Yes	no	Yes	Yes, first time entry criteria are met only.	Yes	no	Yes	Yes	Yes	Yes, for all covariates	Yes, on day X after cohort entry date	Yes	All potential cohort entry dates were identified for each individual, then exclusion criteria applied. The first cohort entry date for each individual that met all inclusion/exclusion criteria was included.	incident	No	Yes	Yes	n/a	Authors provided some codes	1	0	1	Not specified	Not specified	All information provided	Authors provided all codes	1	0
1	1	Postmatch Non-SGA psychotropic user	0	Screening procedures (90 days prior to index date); %	binary	Lipid test	1	5	NA	Screening procedures (90 days prior to index date); % Lipid test	4.4	NA	0	0.006	NA	NA	MarketScan	Comparative	yes	no	No	Yes	no	Yes	Yes, first time entry criteria are met only.	Yes	no	Yes	Yes	Yes	Yes, for all covariates	Yes, on day X after cohort entry date	Yes	All potential cohort entry dates were identified for each individual, then exclusion criteria applied. The first cohort entry date for each individual that met all inclusion/exclusion criteria was included.	incident	No	Yes	Yes	n/a	Authors provided some codes	1	0	1	Not specified	Not specified	All information provided	Authors provided all codes	1	0
1	1	Postmatch Non-SGA psychotropic user	0	Mental health related resource utilization; %	binary	Any outpatient mental health office visit	1	42.3	NA	Mental health related resource utilization; % Any outpatient mental health office visit	69.4	NA	0	-0.271	NA	NA	MarketScan	Comparative	yes	no	No	Yes	no	Yes	Yes, first time entry criteria are met only.	Yes	no	Yes	Yes	Yes	Yes, for all covariates	Yes, on day X after cohort entry date	Yes	All potential cohort entry dates were identified for each individual, then exclusion criteria applied. The first cohort entry date for each individual that met all inclusion/exclusion criteria was included.	incident	No	Yes	Yes	n/a	Authors provided some codes	1	0	1	Not specified	Not specified	All information provided	Authors provided all codes	1	0
1	1	Postmatch Non-SGA psychotropic user	0	Mental health related resource utilization; %	binary	Hospitalizations for psychiatric condition; 1	1	87.6	NA	Mental health related resource utilization; % Hospitalizations for psychiatric condition; 1	86.3	NA	0	0.013	NA	NA	MarketScan	Comparative	yes	no	No	Yes	no	Yes	Yes, first time entry criteria are met only.	Yes	no	Yes	Yes	Yes	Yes, for all covariates	Yes, on day X after cohort entry date	Yes	All potential cohort entry dates were identified for each individual, then exclusion criteria applied. The first cohort entry date for each individual that met all inclusion/exclusion criteria was included.	incident	No	Yes	Yes	n/a	Authors provided some codes	1	0	1	Not specified	Not specified	All information provided	Authors provided all codes	1	0
1	1	Postmatch Non-SGA psychotropic user	0	Mental health related resource utilization; %	binary	Hospitalizations for psychiatric condition; 1	1	11.3	NA	Mental health related resource utilization; % Hospitalizations for psychiatric condition; 1	12.3	NA	0	-0.01	NA	NA	MarketScan	Comparative	yes	no	No	Yes	no	Yes	Yes, first time entry criteria are met only.	Yes	no	Yes	Yes	Yes	Yes, for all covariates	Yes, on day X after cohort entry date	Yes	All potential cohort entry dates were identified for each individual, then exclusion criteria applied. The first cohort entry date for each individual that met all inclusion/exclusion criteria was included.	incident	No	Yes	Yes	n/a	Authors provided some codes	1	0	1	Not specified	Not specified	All information provided	Authors provided all codes	1	0
1	1	Postmatch Non-SGA psychotropic user	0	Mental health related resource utilization; %	binary	Hospitalizations for psychiatric condition; 2	1	1.9	NA	Mental health related resource utilization; % Hospitalizations for psychiatric condition; 2	1.1	NA	0	0.008	NA	NA	MarketScan	Comparative	yes	no	No	Yes	no	Yes	Yes, first time entry criteria are met only.	Yes	no	Yes	Yes	Yes	Yes, for all covariates	Yes, on day X after cohort entry date	Yes	All potential cohort entry dates were identified for each individual, then exclusion criteria applied. The first cohort entry date for each individual that met all inclusion/exclusion criteria was included.	incident	No	Yes	Yes	n/a	Authors provided some codes	1	0	1	Not specified	Not specified	All information provided	Authors provided all codes	1	0
1	1	Postmatch Non-SGA psychotropic user	0	Mental health related resource utilization; %	binary	Hospitalizations for psychiatric condition; � 3	1	1.2	NA	Mental health related resource utilization; % Hospitalizations for psychiatric condition; � 3	0.2	NA	0	0.01	NA	NA	MarketScan	Comparative	yes	no	No	Yes	no	Yes	Yes, first time entry criteria are met only.	Yes	no	Yes	Yes	Yes	Yes, for all covariates	Yes, on day X after cohort entry date	Yes	All potential cohort entry dates were identified for each individual, then exclusion criteria applied. The first cohort entry date for each individual that met all inclusion/exclusion criteria was included.	incident	No	Yes	Yes	n/a	Authors provided some codes	1	0	1	Not specified	Not specified	All information provided	Authors provided all codes	1	0
1	1	Postmatch Non-SGA psychotropic user	0	Mental health related resource utilization; %	binary	Outpatient services; 1	1	8.5	NA	Mental health related resource utilization; % Outpatient services; 1	27.5	NA	0	-0.19	NA	NA	MarketScan	Comparative	yes	no	No	Yes	no	Yes	Yes, first time entry criteria are met only.	Yes	no	Yes	Yes	Yes	Yes, for all covariates	Yes, on day X after cohort entry date	Yes	All potential cohort entry dates were identified for each individual, then exclusion criteria applied. The first cohort entry date for each individual that met all inclusion/exclusion criteria was included.	incident	No	Yes	Yes	n/a	Authors provided some codes	1	0	1	Not specified	Not specified	All information provided	Authors provided all codes	1	0
1	1	Postmatch Non-SGA psychotropic user	0	Mental health related resource utilization; %	binary	Outpatient services; 1	1	9.7	NA	Mental health related resource utilization; % Outpatient services; 1	8.5	NA	0	0.012	NA	NA	MarketScan	Comparative	yes	no	No	Yes	no	Yes	Yes, first time entry criteria are met only.	Yes	no	Yes	Yes	Yes	Yes, for all covariates	Yes, on day X after cohort entry date	Yes	All potential cohort entry dates were identified for each individual, then exclusion criteria applied. The first cohort entry date for each individual that met all inclusion/exclusion criteria was included.	incident	No	Yes	Yes	n/a	Authors provided some codes	1	0	1	Not specified	Not specified	All information provided	Authors provided all codes	1	0
1	1	Postmatch Non-SGA psychotropic user	0	Mental health related resource utilization; %	binary	Outpatient services; 2	1	11.8	NA	Mental health related resource utilization; % Outpatient services; 2	7.4	NA	0	0.044	NA	NA	MarketScan	Comparative	yes	no	No	Yes	no	Yes	Yes, first time entry criteria are met only.	Yes	no	Yes	Yes	Yes	Yes, for all covariates	Yes, on day X after cohort entry date	Yes	All potential cohort entry dates were identified for each individual, then exclusion criteria applied. The first cohort entry date for each individual that met all inclusion/exclusion criteria was included.	incident	No	Yes	Yes	n/a	Authors provided some codes	1	0	1	Not specified	Not specified	All information provided	Authors provided all codes	1	0
1	1	Postmatch Non-SGA psychotropic user	0	Mental health related resource utilization; %	binary	Outpatient services; 3	1	11.6	NA	Mental health related resource utilization; % Outpatient services; 3	6	NA	0	0.056	NA	NA	MarketScan	Comparative	yes	no	No	Yes	no	Yes	Yes, first time entry criteria are met only.	Yes	no	Yes	Yes	Yes	Yes, for all covariates	Yes, on day X after cohort entry date	Yes	All potential cohort entry dates were identified for each individual, then exclusion criteria applied. The first cohort entry date for each individual that met all inclusion/exclusion criteria was included.	incident	No	Yes	Yes	n/a	Authors provided some codes	1	0	1	Not specified	Not specified	All information provided	Authors provided all codes	1	0
1	1	Postmatch Non-SGA psychotropic user	0	Mental health related resource utilization; %	binary	Outpatient services; 4	1	9.1	NA	Mental health related resource utilization; % Outpatient services; 4	5.4	NA	0	0.037	NA	NA	MarketScan	Comparative	yes	no	No	Yes	no	Yes	Yes, first time entry criteria are met only.	Yes	no	Yes	Yes	Yes	Yes, for all covariates	Yes, on day X after cohort entry date	Yes	All potential cohort entry dates were identified for each individual, then exclusion criteria applied. The first cohort entry date for each individual that met all inclusion/exclusion criteria was included.	incident	No	Yes	Yes	n/a	Authors provided some codes	1	0	1	Not specified	Not specified	All information provided	Authors provided all codes	1	0
1	1	Postmatch Non-SGA psychotropic user	0	Mental health related resource utilization; %	binary	Outpatient services; 5	1	7.8	NA	Mental health related resource utilization; % Outpatient services; 5	4.3	NA	0	0.035	NA	NA	MarketScan	Comparative	yes	no	No	Yes	no	Yes	Yes, first time entry criteria are met only.	Yes	no	Yes	Yes	Yes	Yes, for all covariates	Yes, on day X after cohort entry date	Yes	All potential cohort entry dates were identified for each individual, then exclusion criteria applied. The first cohort entry date for each individual that met all inclusion/exclusion criteria was included.	incident	No	Yes	Yes	n/a	Authors provided some codes	1	0	1	Not specified	Not specified	All information provided	Authors provided all codes	1	0
1	1	Postmatch Non-SGA psychotropic user	0	Mental health related resource utilization; %	binary	Outpatient services; � 6	1	43.6	NA	Mental health related resource utilization; % Outpatient services; � 6	40.8	NA	0	0.028	NA	NA	MarketScan	Comparative	yes	no	No	Yes	no	Yes	Yes, first time entry criteria are met only.	Yes	no	Yes	Yes	Yes	Yes, for all covariates	Yes, on day X after cohort entry date	Yes	All potential cohort entry dates were identified for each individual, then exclusion criteria applied. The first cohort entry date for each individual that met all inclusion/exclusion criteria was included.	incident	No	Yes	Yes	n/a	Authors provided some codes	1	0	1	Not specified	Not specified	All information provided	Authors provided all codes	1	0
1	1	Postmatch Non-SGA psychotropic user	0	Mental health related resource utilization; %	binary	Hospitalizations for nonpsychiatric condition; 1	1	97.9	NA	Mental health related resource utilization; % Hospitalizations for nonpsychiatric condition; 1	98.6	NA	0	-0.007	NA	NA	MarketScan	Comparative	yes	no	No	Yes	no	Yes	Yes, first time entry criteria are met only.	Yes	no	Yes	Yes	Yes	Yes, for all covariates	Yes, on day X after cohort entry date	Yes	All potential cohort entry dates were identified for each individual, then exclusion criteria applied. The first cohort entry date for each individual that met all inclusion/exclusion criteria was included.	incident	No	Yes	Yes	n/a	Authors provided some codes	1	0	1	Not specified	Not specified	All information provided	Authors provided all codes	1	0
1	1	Postmatch Non-SGA psychotropic user	0	Mental health related resource utilization; %	binary	Hospitalizations for nonpsychiatric condition; 1	1	1.7	NA	Mental health related resource utilization; % Hospitalizations for nonpsychiatric condition; 1	1.2	NA	0	0.005	NA	NA	MarketScan	Comparative	yes	no	No	Yes	no	Yes	Yes, first time entry criteria are met only.	Yes	no	Yes	Yes	Yes	Yes, for all covariates	Yes, on day X after cohort entry date	Yes	All potential cohort entry dates were identified for each individual, then exclusion criteria applied. The first cohort entry date for each individual that met all inclusion/exclusion criteria was included.	incident	No	Yes	Yes	n/a	Authors provided some codes	1	0	1	Not specified	Not specified	All information provided	Authors provided all codes	1	0
1	1	Postmatch Non-SGA psychotropic user	0	Mental health related resource utilization; %	binary	Hospitalizations for nonpsychiatric condition; 2	1	1.2	NA	Mental health related resource utilization; % Hospitalizations for nonpsychiatric condition; 2	0.1	NA	0	0.011	NA	NA	MarketScan	Comparative	yes	no	No	Yes	no	Yes	Yes, first time entry criteria are met only.	Yes	no	Yes	Yes	Yes	Yes, for all covariates	Yes, on day X after cohort entry date	Yes	All potential cohort entry dates were identified for each individual, then exclusion criteria applied. The first cohort entry date for each individual that met all inclusion/exclusion criteria was included.	incident	No	Yes	Yes	n/a	Authors provided some codes	1	0	1	Not specified	Not specified	All information provided	Authors provided all codes	1	0
1	1	Postmatch Non-SGA psychotropic user	0	Mental health related resource utilization; %	binary	Hospitalizations for nonpsychiatric condition; � 3	1	1.1	NA	Mental health related resource utilization; % Hospitalizations for nonpsychiatric condition; � 3	0.1	NA	0	0.01	NA	NA	MarketScan	Comparative	yes	no	No	Yes	no	Yes	Yes, first time entry criteria are met only.	Yes	no	Yes	Yes	Yes	Yes, for all covariates	Yes, on day X after cohort entry date	Yes	All potential cohort entry dates were identified for each individual, then exclusion criteria applied. The first cohort entry date for each individual that met all inclusion/exclusion criteria was included.	incident	No	Yes	Yes	n/a	Authors provided some codes	1	0	1	Not specified	Not specified	All information provided	Authors provided all codes	1	0
1	1	Prematch SGA user	0	Study population	study n		2	977625	NA	Study population	43078	NA	0	934547	NA	NA	MarketScan	Comparative	yes	no	No	Yes	no	Yes	Yes, first time entry criteria are met only.	Yes	no	Yes	Yes	Yes	Yes, for all covariates	Yes, on day X after cohort entry date	Yes	All potential cohort entry dates were identified for each individual, then exclusion criteria applied. The first cohort entry date for each individual that met all inclusion/exclusion criteria was included.	incident	No	Yes	Yes	n/a	Authors provided some codes	1	0	1	Not specified	Not specified	All information provided	Authors provided all codes	1	0
1	1	Prematch SGA user	0	Age (years); %	categorical	11-Jun	2	36.7	NA	Age (years); % 6-11	32.6	NA	0	0.041	NA	NA	MarketScan	Comparative	yes	no	No	Yes	no	Yes	Yes, first time entry criteria are met only.	Yes	no	Yes	Yes	Yes	Yes, for all covariates	Yes, on day X after cohort entry date	Yes	All potential cohort entry dates were identified for each individual, then exclusion criteria applied. The first cohort entry date for each individual that met all inclusion/exclusion criteria was included.	incident	No	Yes	Yes	n/a	Authors provided some codes	1	0	1	Not specified	Not specified	All information provided	Authors provided all codes	1	0
1	1	Prematch SGA user	0	Age (years); %	categorical	17-Dec	2	36.4	NA	Age (years); % 12-17	38.4	NA	0	-0.02	NA	NA	MarketScan	Comparative	yes	no	No	Yes	no	Yes	Yes, first time entry criteria are met only.	Yes	no	Yes	Yes	Yes	Yes, for all covariates	Yes, on day X after cohort entry date	Yes	All potential cohort entry dates were identified for each individual, then exclusion criteria applied. The first cohort entry date for each individual that met all inclusion/exclusion criteria was included.	incident	No	Yes	Yes	n/a	Authors provided some codes	1	0	1	Not specified	Not specified	All information provided	Authors provided all codes	1	0
1	1	Prematch SGA user	0	Age (years); %	categorical	18-24	2	26.9	NA	Age (years); % 18-24	29	NA	0	-0.021	NA	NA	MarketScan	Comparative	yes	no	No	Yes	no	Yes	Yes, first time entry criteria are met only.	Yes	no	Yes	Yes	Yes	Yes, for all covariates	Yes, on day X after cohort entry date	Yes	All potential cohort entry dates were identified for each individual, then exclusion criteria applied. The first cohort entry date for each individual that met all inclusion/exclusion criteria was included.	incident	No	Yes	Yes	n/a	Authors provided some codes	1	0	1	Not specified	Not specified	All information provided	Authors provided all codes	1	0
1	1	Prematch SGA user	0	Age (years); mean (SD)	continuous	Mean (SD)	2	23.8	5.3	Age (years); mean (SD) Mean (SD)	14.36	5.03	0	9.44	5.166763978	1.827062363	MarketScan	Comparative	yes	no	No	Yes	no	Yes	Yes, first time entry criteria are met only.	Yes	no	Yes	Yes	Yes	Yes, for all covariates	Yes, on day X after cohort entry date	Yes	All potential cohort entry dates were identified for each individual, then exclusion criteria applied. The first cohort entry date for each individual that met all inclusion/exclusion criteria was included.	incident	No	Yes	Yes	n/a	Authors provided some codes	1	0	1	Not specified	Not specified	All information provided	Authors provided all codes	1	0
1	1	Prematch SGA user	0	Age (years); median (IQR)	continuous	Median (range)	2	24	NA	Age (years); median (IQR) Median (range)	14	NA	0	10	NA	NA	MarketScan	Comparative	yes	no	No	Yes	no	Yes	Yes, first time entry criteria are met only.	Yes	no	Yes	Yes	Yes	Yes, for all covariates	Yes, on day X after cohort entry date	Yes	All potential cohort entry dates were identified for each individual, then exclusion criteria applied. The first cohort entry date for each individual that met all inclusion/exclusion criteria was included.	incident	No	Yes	Yes	n/a	Authors provided some codes	1	0	1	Not specified	Not specified	All information provided	Authors provided all codes	1	0
1	1	Prematch SGA user	0	Female; %	binary	Female	2	34.8	NA	Female; % Female	31.9	NA	0	0.029	NA	NA	MarketScan	Comparative	yes	no	No	Yes	no	Yes	Yes, first time entry criteria are met only.	Yes	no	Yes	Yes	Yes	Yes, for all covariates	Yes, on day X after cohort entry date	Yes	All potential cohort entry dates were identified for each individual, then exclusion criteria applied. The first cohort entry date for each individual that met all inclusion/exclusion criteria was included.	incident	No	Yes	Yes	n/a	Authors provided some codes	1	0	1	Not specified	Not specified	All information provided	Authors provided all codes	1	0
1	1	Prematch SGA user	0	US region; %	categorical	Northeast	2	27.6	NA	US region; % Northeast	17.7	NA	0	0.099	NA	NA	MarketScan	Comparative	yes	no	No	Yes	no	Yes	Yes, first time entry criteria are met only.	Yes	no	Yes	Yes	Yes	Yes, for all covariates	Yes, on day X after cohort entry date	Yes	All potential cohort entry dates were identified for each individual, then exclusion criteria applied. The first cohort entry date for each individual that met all inclusion/exclusion criteria was included.	incident	No	Yes	Yes	n/a	Authors provided some codes	1	0	1	Not specified	Not specified	All information provided	Authors provided all codes	1	0
1	1	Prematch SGA user	0	US region; %	categorical	North Central	2	25.6	NA	US region; % North Central	25.7	NA	0	-0.001	NA	NA	MarketScan	Comparative	yes	no	No	Yes	no	Yes	Yes, first time entry criteria are met only.	Yes	no	Yes	Yes	Yes	Yes, for all covariates	Yes, on day X after cohort entry date	Yes	All potential cohort entry dates were identified for each individual, then exclusion criteria applied. The first cohort entry date for each individual that met all inclusion/exclusion criteria was included.	incident	No	Yes	Yes	n/a	Authors provided some codes	1	0	1	Not specified	Not specified	All information provided	Authors provided all codes	1	0
1	1	Prematch SGA user	0	US region; %	categorical	South	2	35.6	NA	US region; % South	36.1	NA	0	-0.005	NA	NA	MarketScan	Comparative	yes	no	No	Yes	no	Yes	Yes, first time entry criteria are met only.	Yes	no	Yes	Yes	Yes	Yes, for all covariates	Yes, on day X after cohort entry date	Yes	All potential cohort entry dates were identified for each individual, then exclusion criteria applied. The first cohort entry date for each individual that met all inclusion/exclusion criteria was included.	incident	No	Yes	Yes	n/a	Authors provided some codes	1	0	1	Not specified	Not specified	All information provided	Authors provided all codes	1	0
1	1	Prematch SGA user	0	US region; %	categorical	West	2	27.9	NA	US region; % West	18.9	NA	0	0.09	NA	NA	MarketScan	Comparative	yes	no	No	Yes	no	Yes	Yes, first time entry criteria are met only.	Yes	no	Yes	Yes	Yes	Yes, for all covariates	Yes, on day X after cohort entry date	Yes	All potential cohort entry dates were identified for each individual, then exclusion criteria applied. The first cohort entry date for each individual that met all inclusion/exclusion criteria was included.	incident	No	Yes	Yes	n/a	Authors provided some codes	1	0	1	Not specified	Not specified	All information provided	Authors provided all codes	1	0
1	1	Prematch SGA user	0	US region; %	categorical	Unknown	2	3.3	NA	US region; % Unknown	1.6	NA	0	0.017	NA	NA	MarketScan	Comparative	yes	no	No	Yes	no	Yes	Yes, first time entry criteria are met only.	Yes	no	Yes	Yes	Yes	Yes, for all covariates	Yes, on day X after cohort entry date	Yes	All potential cohort entry dates were identified for each individual, then exclusion criteria applied. The first cohort entry date for each individual that met all inclusion/exclusion criteria was included.	incident	No	Yes	Yes	n/a	Authors provided some codes	1	0	1	Not specified	Not specified	All information provided	Authors provided all codes	1	0
1	1	Prematch SGA user	0	Health Plan; %	binary	Health maintennace organization	2	23.8	NA	Health Plan; % Health maintennace organization	15.2	NA	1	0.086	NA	NA	MarketScan	Comparative	yes	no	No	Yes	no	Yes	Yes, first time entry criteria are met only.	Yes	no	Yes	Yes	Yes	Yes, for all covariates	Yes, on day X after cohort entry date	Yes	All potential cohort entry dates were identified for each individual, then exclusion criteria applied. The first cohort entry date for each individual that met all inclusion/exclusion criteria was included.	incident	No	Yes	Yes	n/a	Authors provided some codes	1	0	1	Not specified	Not specified	All information provided	Authors provided all codes	1	0
1	1	Prematch SGA user	0	Health Plan; %	binary	Preferred provider organization	2	62.4	NA	Health Plan; % Preferred provider organization	62	NA	1	0.004	NA	NA	MarketScan	Comparative	yes	no	No	Yes	no	Yes	Yes, first time entry criteria are met only.	Yes	no	Yes	Yes	Yes	Yes, for all covariates	Yes, on day X after cohort entry date	Yes	All potential cohort entry dates were identified for each individual, then exclusion criteria applied. The first cohort entry date for each individual that met all inclusion/exclusion criteria was included.	incident	No	Yes	Yes	n/a	Authors provided some codes	1	0	1	Not specified	Not specified	All information provided	Authors provided all codes	1	0
1	1	Prematch SGA user	0	Health Plan; %	binary	Other	2	29	NA	Health Plan; % Other	17.6	NA	1	0.114	NA	NA	MarketScan	Comparative	yes	no	No	Yes	no	Yes	Yes, first time entry criteria are met only.	Yes	no	Yes	Yes	Yes	Yes, for all covariates	Yes, on day X after cohort entry date	Yes	All potential cohort entry dates were identified for each individual, then exclusion criteria applied. The first cohort entry date for each individual that met all inclusion/exclusion criteria was included.	incident	No	Yes	Yes	n/a	Authors provided some codes	1	0	1	Not specified	Not specified	All information provided	Authors provided all codes	1	0
1	1	Prematch SGA user	0	Health Plan; %	binary	Unknown	2	4.9	NA	Health Plan; % Unknown	5.3	NA	1	-0.004	NA	NA	MarketScan	Comparative	yes	no	No	Yes	no	Yes	Yes, first time entry criteria are met only.	Yes	no	Yes	Yes	Yes	Yes, for all covariates	Yes, on day X after cohort entry date	Yes	All potential cohort entry dates were identified for each individual, then exclusion criteria applied. The first cohort entry date for each individual that met all inclusion/exclusion criteria was included.	incident	No	Yes	Yes	n/a	Authors provided some codes	1	0	1	Not specified	Not specified	All information provided	Authors provided all codes	1	0
1	1	Prematch SGA user	0	Mental health disorders; %	binary	ADHD	2	49.3	NA	Mental health disorders; % ADHD	32.5	NA	1	0.168	NA	NA	MarketScan	Comparative	yes	no	No	Yes	no	Yes	Yes, first time entry criteria are met only.	Yes	no	Yes	Yes	Yes	Yes, for all covariates	Yes, on day X after cohort entry date	Yes	All potential cohort entry dates were identified for each individual, then exclusion criteria applied. The first cohort entry date for each individual that met all inclusion/exclusion criteria was included.	incident	No	Yes	Yes	n/a	Authors provided some codes	1	0	1	Not specified	Not specified	All information provided	Authors provided all codes	1	0
1	1	Prematch SGA user	0	Mental health disorders; %	binary	Amphetamine drug use	2	34	NA	Mental health disorders; % Amphetamine drug use	30.2	NA	1	0.038	NA	NA	MarketScan	Comparative	yes	no	No	Yes	no	Yes	Yes, first time entry criteria are met only.	Yes	no	Yes	Yes	Yes	Yes, for all covariates	Yes, on day X after cohort entry date	Yes	All potential cohort entry dates were identified for each individual, then exclusion criteria applied. The first cohort entry date for each individual that met all inclusion/exclusion criteria was included.	incident	No	Yes	Yes	n/a	Authors provided some codes	1	0	1	Not specified	Not specified	All information provided	Authors provided all codes	1	0
1	1	Prematch SGA user	0	Mental health disorders; %	binary	Anxiety disorder	2	27	NA	Mental health disorders; % Anxiety disorder	15.3	NA	1	0.117	NA	NA	MarketScan	Comparative	yes	no	No	Yes	no	Yes	Yes, first time entry criteria are met only.	Yes	no	Yes	Yes	Yes	Yes, for all covariates	Yes, on day X after cohort entry date	Yes	All potential cohort entry dates were identified for each individual, then exclusion criteria applied. The first cohort entry date for each individual that met all inclusion/exclusion criteria was included.	incident	No	Yes	Yes	n/a	Authors provided some codes	1	0	1	Not specified	Not specified	All information provided	Authors provided all codes	1	0
1	1	Prematch SGA user	0	Mental health disorders; %	binary	Depressive disorders	2	28.2	NA	Mental health disorders; % Depressive disorders	20.3	NA	0	0.079	NA	NA	MarketScan	Comparative	yes	no	No	Yes	no	Yes	Yes, first time entry criteria are met only.	Yes	no	Yes	Yes	Yes	Yes, for all covariates	Yes, on day X after cohort entry date	Yes	All potential cohort entry dates were identified for each individual, then exclusion criteria applied. The first cohort entry date for each individual that met all inclusion/exclusion criteria was included.	incident	No	Yes	Yes	n/a	Authors provided some codes	1	0	1	Not specified	Not specified	All information provided	Authors provided all codes	1	0
1	1	Prematch SGA user	0	Mental health disorders; %	binary	Bipolar disorder	2	29.2	NA	Mental health disorders; % Bipolar disorder	12.2	NA	0	0.17	NA	NA	MarketScan	Comparative	yes	no	No	Yes	no	Yes	Yes, first time entry criteria are met only.	Yes	no	Yes	Yes	Yes	Yes, for all covariates	Yes, on day X after cohort entry date	Yes	All potential cohort entry dates were identified for each individual, then exclusion criteria applied. The first cohort entry date for each individual that met all inclusion/exclusion criteria was included.	incident	No	Yes	Yes	n/a	Authors provided some codes	1	0	1	Not specified	Not specified	All information provided	Authors provided all codes	1	0
1	1	Prematch SGA user	0	Mental health disorders; %	binary	Schizophrenia type disorders	2	20.4	NA	Mental health disorders; % Schizophrenia type disorders	9.9	NA	1	0.105	NA	NA	MarketScan	Comparative	yes	no	No	Yes	no	Yes	Yes, first time entry criteria are met only.	Yes	no	Yes	Yes	Yes	Yes, for all covariates	Yes, on day X after cohort entry date	Yes	All potential cohort entry dates were identified for each individual, then exclusion criteria applied. The first cohort entry date for each individual that met all inclusion/exclusion criteria was included.	incident	No	Yes	Yes	n/a	Authors provided some codes	1	0	1	Not specified	Not specified	All information provided	Authors provided all codes	1	0
1	1	Prematch SGA user	0	Mental health disorders; %	binary	Pervasive developmental disorders	2	22	NA	Mental health disorders; % Pervasive developmental disorders	7.9	NA	0	0.141	NA	NA	MarketScan	Comparative	yes	no	No	Yes	no	Yes	Yes, first time entry criteria are met only.	Yes	no	Yes	Yes	Yes	Yes, for all covariates	Yes, on day X after cohort entry date	Yes	All potential cohort entry dates were identified for each individual, then exclusion criteria applied. The first cohort entry date for each individual that met all inclusion/exclusion criteria was included.	incident	No	Yes	Yes	n/a	Authors provided some codes	1	0	1	Not specified	Not specified	All information provided	Authors provided all codes	1	0
1	1	Prematch SGA user	0	Mental health disorders; %	binary	Learning disorder	2	2.7	NA	Mental health disorders; % Learning disorder	4.1	NA	1	-0.014	NA	NA	MarketScan	Comparative	yes	no	No	Yes	no	Yes	Yes, first time entry criteria are met only.	Yes	no	Yes	Yes	Yes	Yes, for all covariates	Yes, on day X after cohort entry date	Yes	All potential cohort entry dates were identified for each individual, then exclusion criteria applied. The first cohort entry date for each individual that met all inclusion/exclusion criteria was included.	incident	No	Yes	Yes	n/a	Authors provided some codes	1	0	1	Not specified	Not specified	All information provided	Authors provided all codes	1	0
1	1	Prematch SGA user	0	Mental health disorders; %	binary	Tic disorder	2	2.8	NA	Mental health disorders; % Tic disorder	1.6	NA	0	0.012	NA	NA	MarketScan	Comparative	yes	no	No	Yes	no	Yes	Yes, first time entry criteria are met only.	Yes	no	Yes	Yes	Yes	Yes, for all covariates	Yes, on day X after cohort entry date	Yes	All potential cohort entry dates were identified for each individual, then exclusion criteria applied. The first cohort entry date for each individual that met all inclusion/exclusion criteria was included.	incident	No	Yes	Yes	n/a	Authors provided some codes	1	0	1	Not specified	Not specified	All information provided	Authors provided all codes	1	0
1	1	Prematch SGA user	0	Mental health disorders; %	binary	Conduct disorder	2	7.5	NA	Mental health disorders; % Conduct disorder	12.8	NA	1	-0.053	NA	NA	MarketScan	Comparative	yes	no	No	Yes	no	Yes	Yes, first time entry criteria are met only.	Yes	no	Yes	Yes	Yes	Yes, for all covariates	Yes, on day X after cohort entry date	Yes	All potential cohort entry dates were identified for each individual, then exclusion criteria applied. The first cohort entry date for each individual that met all inclusion/exclusion criteria was included.	incident	No	Yes	Yes	n/a	Authors provided some codes	1	0	1	Not specified	Not specified	All information provided	Authors provided all codes	1	0
1	1	Prematch SGA user	0	Mental health disorders; %	binary	Impulse disorder	2	3.2	NA	Mental health disorders; % Impulse disorder	2.7	NA	1	0.005	NA	NA	MarketScan	Comparative	yes	no	No	Yes	no	Yes	Yes, first time entry criteria are met only.	Yes	no	Yes	Yes	Yes	Yes, for all covariates	Yes, on day X after cohort entry date	Yes	All potential cohort entry dates were identified for each individual, then exclusion criteria applied. The first cohort entry date for each individual that met all inclusion/exclusion criteria was included.	incident	No	Yes	Yes	n/a	Authors provided some codes	1	0	1	Not specified	Not specified	All information provided	Authors provided all codes	1	0
1	1	Prematch SGA user	0	Mental health disorders; %	binary	Alcohol abuse	2	2.3	NA	Mental health disorders; % Alcohol abuse	3.1	NA	1	-0.008	NA	NA	MarketScan	Comparative	yes	no	No	Yes	no	Yes	Yes, first time entry criteria are met only.	Yes	no	Yes	Yes	Yes	Yes, for all covariates	Yes, on day X after cohort entry date	Yes	All potential cohort entry dates were identified for each individual, then exclusion criteria applied. The first cohort entry date for each individual that met all inclusion/exclusion criteria was included.	incident	No	Yes	Yes	n/a	Authors provided some codes	1	0	1	Not specified	Not specified	All information provided	Authors provided all codes	1	0
1	1	Prematch SGA user	0	Mental health disorders; %	binary	Substance abuse	2	9.3	NA	Mental health disorders; % Substance abuse	9.7	NA	1	-0.004	NA	NA	MarketScan	Comparative	yes	no	No	Yes	no	Yes	Yes, first time entry criteria are met only.	Yes	no	Yes	Yes	Yes	Yes, for all covariates	Yes, on day X after cohort entry date	Yes	All potential cohort entry dates were identified for each individual, then exclusion criteria applied. The first cohort entry date for each individual that met all inclusion/exclusion criteria was included.	incident	No	Yes	Yes	n/a	Authors provided some codes	1	0	1	Not specified	Not specified	All information provided	Authors provided all codes	1	0
1	1	Prematch SGA user	0	Mental health disorders; %	binary	Suidice	2	5.2	NA	Mental health disorders; % Suidice	5.4	NA	1	-0.002	NA	NA	MarketScan	Comparative	yes	no	No	Yes	no	Yes	Yes, first time entry criteria are met only.	Yes	no	Yes	Yes	Yes	Yes, for all covariates	Yes, on day X after cohort entry date	Yes	All potential cohort entry dates were identified for each individual, then exclusion criteria applied. The first cohort entry date for each individual that met all inclusion/exclusion criteria was included.	incident	No	Yes	Yes	n/a	Authors provided some codes	1	0	1	Not specified	Not specified	All information provided	Authors provided all codes	1	0
1	1	Prematch SGA user	0	Cardiovascular disease and drugs; %	binary	Cerebrovascular disease	2	0.3	NA	Cardiovascular disease and drugs; % Cerebrovascular disease	2.9	NA	1	-0.026	NA	NA	MarketScan	Comparative	yes	no	No	Yes	no	Yes	Yes, first time entry criteria are met only.	Yes	no	Yes	Yes	Yes	Yes, for all covariates	Yes, on day X after cohort entry date	Yes	All potential cohort entry dates were identified for each individual, then exclusion criteria applied. The first cohort entry date for each individual that met all inclusion/exclusion criteria was included.	incident	No	Yes	Yes	n/a	Authors provided some codes	1	0	1	Not specified	Not specified	All information provided	Authors provided all codes	1	0
1	1	Prematch SGA user	0	Cardiovascular disease and drugs; %	binary	Cardiovascular drug use	2	7.8	NA	Cardiovascular disease and drugs; % Cardiovascular drug use	7.2	NA	1	0.006	NA	NA	MarketScan	Comparative	yes	no	No	Yes	no	Yes	Yes, first time entry criteria are met only.	Yes	no	Yes	Yes	Yes	Yes, for all covariates	Yes, on day X after cohort entry date	Yes	All potential cohort entry dates were identified for each individual, then exclusion criteria applied. The first cohort entry date for each individual that met all inclusion/exclusion criteria was included.	incident	No	Yes	Yes	n/a	Authors provided some codes	1	0	1	Not specified	Not specified	All information provided	Authors provided all codes	1	0
1	1	Prematch SGA user	0	Cardiovascular disease and drugs; %	binary	Lipid disorders	2	0.8	NA	Cardiovascular disease and drugs; % Lipid disorders	0.7	NA	1	0.001	NA	NA	MarketScan	Comparative	yes	no	No	Yes	no	Yes	Yes, first time entry criteria are met only.	Yes	no	Yes	Yes	Yes	Yes, for all covariates	Yes, on day X after cohort entry date	Yes	All potential cohort entry dates were identified for each individual, then exclusion criteria applied. The first cohort entry date for each individual that met all inclusion/exclusion criteria was included.	incident	No	Yes	Yes	n/a	Authors provided some codes	1	0	1	Not specified	Not specified	All information provided	Authors provided all codes	1	0
1	1	Prematch SGA user	0	Cardiovascular disease and drugs; %	binary	Dyslipidemia drug use	2	0.2	NA	Cardiovascular disease and drugs; % Dyslipidemia drug use	0.1	NA	1	0.001	NA	NA	MarketScan	Comparative	yes	no	No	Yes	no	Yes	Yes, first time entry criteria are met only.	Yes	no	Yes	Yes	Yes	Yes, for all covariates	Yes, on day X after cohort entry date	Yes	All potential cohort entry dates were identified for each individual, then exclusion criteria applied. The first cohort entry date for each individual that met all inclusion/exclusion criteria was included.	incident	No	Yes	Yes	n/a	Authors provided some codes	1	0	1	Not specified	Not specified	All information provided	Authors provided all codes	1	0
1	1	Prematch SGA user	0	Cardiovascular disease and drugs; %	binary	Obesity diagnosis	2	3.6	NA	Cardiovascular disease and drugs; % Obesity diagnosis	1.1	NA	0	0.025	NA	NA	MarketScan	Comparative	yes	no	No	Yes	no	Yes	Yes, first time entry criteria are met only.	Yes	no	Yes	Yes	Yes	Yes, for all covariates	Yes, on day X after cohort entry date	Yes	All potential cohort entry dates were identified for each individual, then exclusion criteria applied. The first cohort entry date for each individual that met all inclusion/exclusion criteria was included.	incident	No	Yes	Yes	n/a	Authors provided some codes	1	0	1	Not specified	Not specified	All information provided	Authors provided all codes	1	0
1	1	Prematch SGA user	0	Cardiovascular disease and drugs; %	binary	Antiobesity drug use	2	0	NA	Cardiovascular disease and drugs; % Antiobesity drug use	0	NA	1	0	NA	NA	MarketScan	Comparative	yes	no	No	Yes	no	Yes	Yes, first time entry criteria are met only.	Yes	no	Yes	Yes	Yes	Yes, for all covariates	Yes, on day X after cohort entry date	Yes	All potential cohort entry dates were identified for each individual, then exclusion criteria applied. The first cohort entry date for each individual that met all inclusion/exclusion criteria was included.	incident	No	Yes	Yes	n/a	Authors provided some codes	1	0	1	Not specified	Not specified	All information provided	Authors provided all codes	1	0
1	1	Prematch SGA user	0	Screening procedures (90 days prior to index date); %	binary	Blood glucose/HbA2C test	2	22	NA	Screening procedures (90 days prior to index date); % Blood glucose/HbA2C test	13.2	NA	0	0.088	NA	NA	MarketScan	Comparative	yes	no	No	Yes	no	Yes	Yes, first time entry criteria are met only.	Yes	no	Yes	Yes	Yes	Yes, for all covariates	Yes, on day X after cohort entry date	Yes	All potential cohort entry dates were identified for each individual, then exclusion criteria applied. The first cohort entry date for each individual that met all inclusion/exclusion criteria was included.	incident	No	Yes	Yes	n/a	Authors provided some codes	1	0	1	Not specified	Not specified	All information provided	Authors provided all codes	1	0
1	1	Prematch SGA user	0	Screening procedures (90 days prior to index date); %	binary	Lipid test	2	5.6	NA	Screening procedures (90 days prior to index date); % Lipid test	4.9	NA	0	0.007	NA	NA	MarketScan	Comparative	yes	no	No	Yes	no	Yes	Yes, first time entry criteria are met only.	Yes	no	Yes	Yes	Yes	Yes, for all covariates	Yes, on day X after cohort entry date	Yes	All potential cohort entry dates were identified for each individual, then exclusion criteria applied. The first cohort entry date for each individual that met all inclusion/exclusion criteria was included.	incident	No	Yes	Yes	n/a	Authors provided some codes	1	0	1	Not specified	Not specified	All information provided	Authors provided all codes	1	0
1	1	Prematch SGA user	0	Mental health related resource utilization; %	binary	Any outpatient mental health office visit	2	40.7	NA	Mental health related resource utilization; % Any outpatient mental health office visit	69.2	NA	0	-0.285	NA	NA	MarketScan	Comparative	yes	no	No	Yes	no	Yes	Yes, first time entry criteria are met only.	Yes	no	Yes	Yes	Yes	Yes, for all covariates	Yes, on day X after cohort entry date	Yes	All potential cohort entry dates were identified for each individual, then exclusion criteria applied. The first cohort entry date for each individual that met all inclusion/exclusion criteria was included.	incident	No	Yes	Yes	n/a	Authors provided some codes	1	0	1	Not specified	Not specified	All information provided	Authors provided all codes	1	0
1	1	Prematch SGA user	0	Mental health related resource utilization; %	binary	Hospitalizations for psychiatric condition; 0	2	84.9	NA	Mental health related resource utilization; % Hospitalizations for psychiatric condition; 0	83.9	NA	0	0.01	NA	NA	MarketScan	Comparative	yes	no	No	Yes	no	Yes	Yes, first time entry criteria are met only.	Yes	no	Yes	Yes	Yes	Yes, for all covariates	Yes, on day X after cohort entry date	Yes	All potential cohort entry dates were identified for each individual, then exclusion criteria applied. The first cohort entry date for each individual that met all inclusion/exclusion criteria was included.	incident	No	Yes	Yes	n/a	Authors provided some codes	1	0	1	Not specified	Not specified	All information provided	Authors provided all codes	1	0
1	1	Prematch SGA user	0	Mental health related resource utilization; %	binary	Hospitalizations for psychiatric condition; 2	2	23.7	NA	Mental health related resource utilization; % Hospitalizations for psychiatric condition; 2	14.5	NA	0	0.092	NA	NA	MarketScan	Comparative	yes	no	No	Yes	no	Yes	Yes, first time entry criteria are met only.	Yes	no	Yes	Yes	Yes	Yes, for all covariates	Yes, on day X after cohort entry date	Yes	All potential cohort entry dates were identified for each individual, then exclusion criteria applied. The first cohort entry date for each individual that met all inclusion/exclusion criteria was included.	incident	No	Yes	Yes	n/a	Authors provided some codes	1	0	1	Not specified	Not specified	All information provided	Authors provided all codes	1	0
1	1	Prematch SGA user	0	Mental health related resource utilization; %	binary	Hospitalizations for psychiatric condition; 2	2	2.2	NA	Mental health related resource utilization; % Hospitalizations for psychiatric condition; 2	1.3	NA	0	0.009	NA	NA	MarketScan	Comparative	yes	no	No	Yes	no	Yes	Yes, first time entry criteria are met only.	Yes	no	Yes	Yes	Yes	Yes, for all covariates	Yes, on day X after cohort entry date	Yes	All potential cohort entry dates were identified for each individual, then exclusion criteria applied. The first cohort entry date for each individual that met all inclusion/exclusion criteria was included.	incident	No	Yes	Yes	n/a	Authors provided some codes	1	0	1	Not specified	Not specified	All information provided	Authors provided all codes	1	0
1	1	Prematch SGA user	0	Mental health related resource utilization; %	binary	Hospitalizations for psychiatric condition; � 3	2	0.3	NA	Mental health related resource utilization; % Hospitalizations for psychiatric condition; � 3	0.3	NA	0	0	NA	NA	MarketScan	Comparative	yes	no	No	Yes	no	Yes	Yes, first time entry criteria are met only.	Yes	no	Yes	Yes	Yes	Yes, for all covariates	Yes, on day X after cohort entry date	Yes	All potential cohort entry dates were identified for each individual, then exclusion criteria applied. The first cohort entry date for each individual that met all inclusion/exclusion criteria was included.	incident	No	Yes	Yes	n/a	Authors provided some codes	1	0	1	Not specified	Not specified	All information provided	Authors provided all codes	1	0
1	1	Prematch SGA user	0	Mental health related resource utilization; %	binary	Outpatient services; 0	2	8	NA	Mental health related resource utilization; % Outpatient services; 0	26.2	NA	0	-0.182	NA	NA	MarketScan	Comparative	yes	no	No	Yes	no	Yes	Yes, first time entry criteria are met only.	Yes	no	Yes	Yes	Yes	Yes, for all covariates	Yes, on day X after cohort entry date	Yes	All potential cohort entry dates were identified for each individual, then exclusion criteria applied. The first cohort entry date for each individual that met all inclusion/exclusion criteria was included.	incident	No	Yes	Yes	n/a	Authors provided some codes	1	0	1	Not specified	Not specified	All information provided	Authors provided all codes	1	0
1	1	Prematch SGA user	0	Mental health related resource utilization; %	binary	Outpatient services; 2	2	20	NA	Mental health related resource utilization; % Outpatient services; 2	8.8	NA	0	0.112	NA	NA	MarketScan	Comparative	yes	no	No	Yes	no	Yes	Yes, first time entry criteria are met only.	Yes	no	Yes	Yes	Yes	Yes, for all covariates	Yes, on day X after cohort entry date	Yes	All potential cohort entry dates were identified for each individual, then exclusion criteria applied. The first cohort entry date for each individual that met all inclusion/exclusion criteria was included.	incident	No	Yes	Yes	n/a	Authors provided some codes	1	0	1	Not specified	Not specified	All information provided	Authors provided all codes	1	0
1	1	Prematch SGA user	0	Mental health related resource utilization; %	binary	Outpatient services; 2	2	22.6	NA	Mental health related resource utilization; % Outpatient services; 2	7.6	NA	0	0.15	NA	NA	MarketScan	Comparative	yes	no	No	Yes	no	Yes	Yes, first time entry criteria are met only.	Yes	no	Yes	Yes	Yes	Yes, for all covariates	Yes, on day X after cohort entry date	Yes	All potential cohort entry dates were identified for each individual, then exclusion criteria applied. The first cohort entry date for each individual that met all inclusion/exclusion criteria was included.	incident	No	Yes	Yes	n/a	Authors provided some codes	1	0	1	Not specified	Not specified	All information provided	Authors provided all codes	1	0
1	1	Prematch SGA user	0	Mental health related resource utilization; %	binary	Outpatient services; 3	2	20.9	NA	Mental health related resource utilization; % Outpatient services; 3	6.3	NA	0	0.146	NA	NA	MarketScan	Comparative	yes	no	No	Yes	no	Yes	Yes, first time entry criteria are met only.	Yes	no	Yes	Yes	Yes	Yes, for all covariates	Yes, on day X after cohort entry date	Yes	All potential cohort entry dates were identified for each individual, then exclusion criteria applied. The first cohort entry date for each individual that met all inclusion/exclusion criteria was included.	incident	No	Yes	Yes	n/a	Authors provided some codes	1	0	1	Not specified	Not specified	All information provided	Authors provided all codes	1	0
1	1	Prematch SGA user	0	Mental health related resource utilization; %	binary	Outpatient services; 4	2	9.4	NA	Mental health related resource utilization; % Outpatient services; 4	5.4	NA	0	0.04	NA	NA	MarketScan	Comparative	yes	no	No	Yes	no	Yes	Yes, first time entry criteria are met only.	Yes	no	Yes	Yes	Yes	Yes, for all covariates	Yes, on day X after cohort entry date	Yes	All potential cohort entry dates were identified for each individual, then exclusion criteria applied. The first cohort entry date for each individual that met all inclusion/exclusion criteria was included.	incident	No	Yes	Yes	n/a	Authors provided some codes	1	0	1	Not specified	Not specified	All information provided	Authors provided all codes	1	0
1	1	Prematch SGA user	0	Mental health related resource utilization; %	binary	Outpatient services; 5	2	7.8	NA	Mental health related resource utilization; % Outpatient services; 5	4.6	NA	0	0.032	NA	NA	MarketScan	Comparative	yes	no	No	Yes	no	Yes	Yes, first time entry criteria are met only.	Yes	no	Yes	Yes	Yes	Yes, for all covariates	Yes, on day X after cohort entry date	Yes	All potential cohort entry dates were identified for each individual, then exclusion criteria applied. The first cohort entry date for each individual that met all inclusion/exclusion criteria was included.	incident	No	Yes	Yes	n/a	Authors provided some codes	1	0	1	Not specified	Not specified	All information provided	Authors provided all codes	1	0
1	1	Prematch SGA user	0	Mental health related resource utilization; %	binary	Outpatient services; � 6	2	42.4	NA	Mental health related resource utilization; % Outpatient services; � 6	41	NA	0	0.014	NA	NA	MarketScan	Comparative	yes	no	No	Yes	no	Yes	Yes, first time entry criteria are met only.	Yes	no	Yes	Yes	Yes	Yes, for all covariates	Yes, on day X after cohort entry date	Yes	All potential cohort entry dates were identified for each individual, then exclusion criteria applied. The first cohort entry date for each individual that met all inclusion/exclusion criteria was included.	incident	No	Yes	Yes	n/a	Authors provided some codes	1	0	1	Not specified	Not specified	All information provided	Authors provided all codes	1	0
1	1	Prematch SGA user	0	Mental health related resource utilization; %	binary	Hospitalizations for nonpsychiatric condition; 0	2	98.2	NA	Mental health related resource utilization; % Hospitalizations for nonpsychiatric condition; 0	98.4	NA	0	-0.002	NA	NA	MarketScan	Comparative	yes	no	No	Yes	no	Yes	Yes, first time entry criteria are met only.	Yes	no	Yes	Yes	Yes	Yes, for all covariates	Yes, on day X after cohort entry date	Yes	All potential cohort entry dates were identified for each individual, then exclusion criteria applied. The first cohort entry date for each individual that met all inclusion/exclusion criteria was included.	incident	No	Yes	Yes	n/a	Authors provided some codes	1	0	1	Not specified	Not specified	All information provided	Authors provided all codes	1	0
1	1	Prematch SGA user	0	Mental health related resource utilization; %	binary	Hospitalizations for nonpsychiatric condition; 2	2	2.6	NA	Mental health related resource utilization; % Hospitalizations for nonpsychiatric condition; 2	1.4	NA	0	0.012	NA	NA	MarketScan	Comparative	yes	no	No	Yes	no	Yes	Yes, first time entry criteria are met only.	Yes	no	Yes	Yes	Yes	Yes, for all covariates	Yes, on day X after cohort entry date	Yes	All potential cohort entry dates were identified for each individual, then exclusion criteria applied. The first cohort entry date for each individual that met all inclusion/exclusion criteria was included.	incident	No	Yes	Yes	n/a	Authors provided some codes	1	0	1	Not specified	Not specified	All information provided	Authors provided all codes	1	0
1	1	Prematch SGA user	0	Mental health related resource utilization; %	binary	Hospitalizations for nonpsychiatric condition; 2	2	0.2	NA	Mental health related resource utilization; % Hospitalizations for nonpsychiatric condition; 2	0.1	NA	0	0.001	NA	NA	MarketScan	Comparative	yes	no	No	Yes	no	Yes	Yes, first time entry criteria are met only.	Yes	no	Yes	Yes	Yes	Yes, for all covariates	Yes, on day X after cohort entry date	Yes	All potential cohort entry dates were identified for each individual, then exclusion criteria applied. The first cohort entry date for each individual that met all inclusion/exclusion criteria was included.	incident	No	Yes	Yes	n/a	Authors provided some codes	1	0	1	Not specified	Not specified	All information provided	Authors provided all codes	1	0
1	1	Prematch SGA user	0	Mental health related resource utilization; %	binary	Hospitalizations for nonpsychiatric condition; � 3	2	0.2	NA	Mental health related resource utilization; % Hospitalizations for nonpsychiatric condition; � 3	0.1	NA	0	0.001	NA	NA	MarketScan	Comparative	yes	no	No	Yes	no	Yes	Yes, first time entry criteria are met only.	Yes	no	Yes	Yes	Yes	Yes, for all covariates	Yes, on day X after cohort entry date	Yes	All potential cohort entry dates were identified for each individual, then exclusion criteria applied. The first cohort entry date for each individual that met all inclusion/exclusion criteria was included.	incident	No	Yes	Yes	n/a	Authors provided some codes	1	0	1	Not specified	Not specified	All information provided	Authors provided all codes	1	0
1	1	Postmatch SGA user	0	Study population	study n		3	86834	NA	Study population	32739	NA	0	54095	NA	NA	MarketScan	Comparative	yes	no	No	Yes	no	Yes	Yes, first time entry criteria are met only.	Yes	no	Yes	Yes	Yes	Yes, for all covariates	Yes, on day X after cohort entry date	Yes	All potential cohort entry dates were identified for each individual, then exclusion criteria applied. The first cohort entry date for each individual that met all inclusion/exclusion criteria was included.	incident	No	Yes	Yes	n/a	Authors provided some codes	1	0	1	Not specified	Not specified	All information provided	Authors provided all codes	1	0
1	1	Postmatch SGA user	0	Age (years); %	categorical	11-Jun	3	36.2	NA	Age (years); % 6-11	32.7	NA	0	0.035	NA	NA	MarketScan	Comparative	yes	no	No	Yes	no	Yes	Yes, first time entry criteria are met only.	Yes	no	Yes	Yes	Yes	Yes, for all covariates	Yes, on day X after cohort entry date	Yes	All potential cohort entry dates were identified for each individual, then exclusion criteria applied. The first cohort entry date for each individual that met all inclusion/exclusion criteria was included.	incident	No	Yes	Yes	n/a	Authors provided some codes	1	0	1	Not specified	Not specified	All information provided	Authors provided all codes	1	0
1	1	Postmatch SGA user	0	Age (years); %	categorical	17-Dec	3	36.6	NA	Age (years); % 12-17	38.3	NA	0	-0.017	NA	NA	MarketScan	Comparative	yes	no	No	Yes	no	Yes	Yes, first time entry criteria are met only.	Yes	no	Yes	Yes	Yes	Yes, for all covariates	Yes, on day X after cohort entry date	Yes	All potential cohort entry dates were identified for each individual, then exclusion criteria applied. The first cohort entry date for each individual that met all inclusion/exclusion criteria was included.	incident	No	Yes	Yes	n/a	Authors provided some codes	1	0	1	Not specified	Not specified	All information provided	Authors provided all codes	1	0
1	1	Postmatch SGA user	0	Age (years); %	categorical	18-24	3	27.2	NA	Age (years); % 18-24	29	NA	0	-0.018	NA	NA	MarketScan	Comparative	yes	no	No	Yes	no	Yes	Yes, first time entry criteria are met only.	Yes	no	Yes	Yes	Yes	Yes, for all covariates	Yes, on day X after cohort entry date	Yes	All potential cohort entry dates were identified for each individual, then exclusion criteria applied. The first cohort entry date for each individual that met all inclusion/exclusion criteria was included.	incident	No	Yes	Yes	n/a	Authors provided some codes	1	0	1	Not specified	Not specified	All information provided	Authors provided all codes	1	0
1	1	Postmatch SGA user	0	Age (years); mean (SD)	continuous	Mean (SD)	3	33.9	5.2	Age (years); mean (SD) Mean (SD)	14.37	5.03	0	19.53	5.115706207	3.81765473	MarketScan	Comparative	yes	no	No	Yes	no	Yes	Yes, first time entry criteria are met only.	Yes	no	Yes	Yes	Yes	Yes, for all covariates	Yes, on day X after cohort entry date	Yes	All potential cohort entry dates were identified for each individual, then exclusion criteria applied. The first cohort entry date for each individual that met all inclusion/exclusion criteria was included.	incident	No	Yes	Yes	n/a	Authors provided some codes	1	0	1	Not specified	Not specified	All information provided	Authors provided all codes	1	0
1	1	Postmatch SGA user	0	Age (years); median (IQR)	continuous	Median (range)	3	34	NA	Age (years); median (IQR) Median (range)	14	NA	0	20	NA	NA	MarketScan	Comparative	yes	no	No	Yes	no	Yes	Yes, first time entry criteria are met only.	Yes	no	Yes	Yes	Yes	Yes, for all covariates	Yes, on day X after cohort entry date	Yes	All potential cohort entry dates were identified for each individual, then exclusion criteria applied. The first cohort entry date for each individual that met all inclusion/exclusion criteria was included.	incident	No	Yes	Yes	n/a	Authors provided some codes	1	0	1	Not specified	Not specified	All information provided	Authors provided all codes	1	0
1	1	Postmatch SGA user	0	Female; %	binary	Female	3	35.5	NA	Female; % Female	31.9	NA	0	0.036	NA	NA	MarketScan	Comparative	yes	no	No	Yes	no	Yes	Yes, first time entry criteria are met only.	Yes	no	Yes	Yes	Yes	Yes, for all covariates	Yes, on day X after cohort entry date	Yes	All potential cohort entry dates were identified for each individual, then exclusion criteria applied. The first cohort entry date for each individual that met all inclusion/exclusion criteria was included.	incident	No	Yes	Yes	n/a	Authors provided some codes	1	0	1	Not specified	Not specified	All information provided	Authors provided all codes	1	0
1	1	Postmatch SGA user	0	US region; %	categorical	Northeast	3	37.5	NA	US region; % Northeast	17.7	NA	0	0.198	NA	NA	MarketScan	Comparative	yes	no	No	Yes	no	Yes	Yes, first time entry criteria are met only.	Yes	no	Yes	Yes	Yes	Yes, for all covariates	Yes, on day X after cohort entry date	Yes	All potential cohort entry dates were identified for each individual, then exclusion criteria applied. The first cohort entry date for each individual that met all inclusion/exclusion criteria was included.	incident	No	Yes	Yes	n/a	Authors provided some codes	1	0	1	Not specified	Not specified	All information provided	Authors provided all codes	1	0
1	1	Postmatch SGA user	0	US region; %	categorical	North Central	3	25.6	NA	US region; % North Central	25.6	NA	0	0	NA	NA	MarketScan	Comparative	yes	no	No	Yes	no	Yes	Yes, first time entry criteria are met only.	Yes	no	Yes	Yes	Yes	Yes, for all covariates	Yes, on day X after cohort entry date	Yes	All potential cohort entry dates were identified for each individual, then exclusion criteria applied. The first cohort entry date for each individual that met all inclusion/exclusion criteria was included.	incident	No	Yes	Yes	n/a	Authors provided some codes	1	0	1	Not specified	Not specified	All information provided	Authors provided all codes	1	0
1	1	Postmatch SGA user	0	US region; %	categorical	South	3	35.7	NA	US region; % South	36.2	NA	0	-0.005	NA	NA	MarketScan	Comparative	yes	no	No	Yes	no	Yes	Yes, first time entry criteria are met only.	Yes	no	Yes	Yes	Yes	Yes, for all covariates	Yes, on day X after cohort entry date	Yes	All potential cohort entry dates were identified for each individual, then exclusion criteria applied. The first cohort entry date for each individual that met all inclusion/exclusion criteria was included.	incident	No	Yes	Yes	n/a	Authors provided some codes	1	0	1	Not specified	Not specified	All information provided	Authors provided all codes	1	0
1	1	Postmatch SGA user	0	US region; %	categorical	West	3	38	NA	US region; % West	18.8	NA	0	0.192	NA	NA	MarketScan	Comparative	yes	no	No	Yes	no	Yes	Yes, first time entry criteria are met only.	Yes	no	Yes	Yes	Yes	Yes, for all covariates	Yes, on day X after cohort entry date	Yes	All potential cohort entry dates were identified for each individual, then exclusion criteria applied. The first cohort entry date for each individual that met all inclusion/exclusion criteria was included.	incident	No	Yes	Yes	n/a	Authors provided some codes	1	0	1	Not specified	Not specified	All information provided	Authors provided all codes	1	0
1	1	Postmatch SGA user	0	US region; %	categorical	Unknown	3	3.3	NA	US region; % Unknown	1.6	NA	0	0.017	NA	NA	MarketScan	Comparative	yes	no	No	Yes	no	Yes	Yes, first time entry criteria are met only.	Yes	no	Yes	Yes	Yes	Yes, for all covariates	Yes, on day X after cohort entry date	Yes	All potential cohort entry dates were identified for each individual, then exclusion criteria applied. The first cohort entry date for each individual that met all inclusion/exclusion criteria was included.	incident	No	Yes	Yes	n/a	Authors provided some codes	1	0	1	Not specified	Not specified	All information provided	Authors provided all codes	1	0
1	1	Postmatch SGA user	0	Health Plan; %	binary	Health maintennace organization	3	33.8	NA	Health Plan; % Health maintennace organization	14.9	NA	1	0.189	NA	NA	MarketScan	Comparative	yes	no	No	Yes	no	Yes	Yes, first time entry criteria are met only.	Yes	no	Yes	Yes	Yes	Yes, for all covariates	Yes, on day X after cohort entry date	Yes	All potential cohort entry dates were identified for each individual, then exclusion criteria applied. The first cohort entry date for each individual that met all inclusion/exclusion criteria was included.	incident	No	Yes	Yes	n/a	Authors provided some codes	1	0	1	Not specified	Not specified	All information provided	Authors provided all codes	1	0
1	1	Postmatch SGA user	0	Health Plan; %	binary	Preferred provider organization	3	62.3	NA	Health Plan; % Preferred provider organization	62.1	NA	1	0.002	NA	NA	MarketScan	Comparative	yes	no	No	Yes	no	Yes	Yes, first time entry criteria are met only.	Yes	no	Yes	Yes	Yes	Yes, for all covariates	Yes, on day X after cohort entry date	Yes	All potential cohort entry dates were identified for each individual, then exclusion criteria applied. The first cohort entry date for each individual that met all inclusion/exclusion criteria was included.	incident	No	Yes	Yes	n/a	Authors provided some codes	1	0	1	Not specified	Not specified	All information provided	Authors provided all codes	1	0
1	1	Postmatch SGA user	0	Health Plan; %	binary	Other	3	39	NA	Health Plan; % Other	17.6	NA	1	0.214	NA	NA	MarketScan	Comparative	yes	no	No	Yes	no	Yes	Yes, first time entry criteria are met only.	Yes	no	Yes	Yes	Yes	Yes, for all covariates	Yes, on day X after cohort entry date	Yes	All potential cohort entry dates were identified for each individual, then exclusion criteria applied. The first cohort entry date for each individual that met all inclusion/exclusion criteria was included.	incident	No	Yes	Yes	n/a	Authors provided some codes	1	0	1	Not specified	Not specified	All information provided	Authors provided all codes	1	0
1	1	Postmatch SGA user	0	Health Plan; %	binary	Unknown	3	4.9	NA	Health Plan; % Unknown	5.4	NA	1	-0.005	NA	NA	MarketScan	Comparative	yes	no	No	Yes	no	Yes	Yes, first time entry criteria are met only.	Yes	no	Yes	Yes	Yes	Yes, for all covariates	Yes, on day X after cohort entry date	Yes	All potential cohort entry dates were identified for each individual, then exclusion criteria applied. The first cohort entry date for each individual that met all inclusion/exclusion criteria was included.	incident	No	Yes	Yes	n/a	Authors provided some codes	1	0	1	Not specified	Not specified	All information provided	Authors provided all codes	1	0
1	1	Postmatch SGA user	0	Mental health disorders; %	binary	ADHD	3	48.5	NA	Mental health disorders; % ADHD	32.4	NA	1	0.161	NA	NA	MarketScan	Comparative	yes	no	No	Yes	no	Yes	Yes, first time entry criteria are met only.	Yes	no	Yes	Yes	Yes	Yes, for all covariates	Yes, on day X after cohort entry date	Yes	All potential cohort entry dates were identified for each individual, then exclusion criteria applied. The first cohort entry date for each individual that met all inclusion/exclusion criteria was included.	incident	No	Yes	Yes	n/a	Authors provided some codes	1	0	1	Not specified	Not specified	All information provided	Authors provided all codes	1	0
1	1	Postmatch SGA user	0	Mental health disorders; %	binary	Amphetamine drug use	3	33.6	NA	Mental health disorders; % Amphetamine drug use	30.3	NA	1	0.033	NA	NA	MarketScan	Comparative	yes	no	No	Yes	no	Yes	Yes, first time entry criteria are met only.	Yes	no	Yes	Yes	Yes	Yes, for all covariates	Yes, on day X after cohort entry date	Yes	All potential cohort entry dates were identified for each individual, then exclusion criteria applied. The first cohort entry date for each individual that met all inclusion/exclusion criteria was included.	incident	No	Yes	Yes	n/a	Authors provided some codes	1	0	1	Not specified	Not specified	All information provided	Authors provided all codes	1	0
1	1	Postmatch SGA user	0	Mental health disorders; %	binary	Anxiety disorder	3	38.3	NA	Mental health disorders; % Anxiety disorder	15.3	NA	1	0.23	NA	NA	MarketScan	Comparative	yes	no	No	Yes	no	Yes	Yes, first time entry criteria are met only.	Yes	no	Yes	Yes	Yes	Yes, for all covariates	Yes, on day X after cohort entry date	Yes	All potential cohort entry dates were identified for each individual, then exclusion criteria applied. The first cohort entry date for each individual that met all inclusion/exclusion criteria was included.	incident	No	Yes	Yes	n/a	Authors provided some codes	1	0	1	Not specified	Not specified	All information provided	Authors provided all codes	1	0
1	1	Postmatch SGA user	0	Mental health disorders; %	binary	Depressive disorders	3	37	NA	Mental health disorders; % Depressive disorders	20.2	NA	0	0.168	NA	NA	MarketScan	Comparative	yes	no	No	Yes	no	Yes	Yes, first time entry criteria are met only.	Yes	no	Yes	Yes	Yes	Yes, for all covariates	Yes, on day X after cohort entry date	Yes	All potential cohort entry dates were identified for each individual, then exclusion criteria applied. The first cohort entry date for each individual that met all inclusion/exclusion criteria was included.	incident	No	Yes	Yes	n/a	Authors provided some codes	1	0	1	Not specified	Not specified	All information provided	Authors provided all codes	1	0
1	1	Postmatch SGA user	0	Mental health disorders; %	binary	Bipolar disorder	3	27	NA	Mental health disorders; % Bipolar disorder	11.4	NA	0	0.156	NA	NA	MarketScan	Comparative	yes	no	No	Yes	no	Yes	Yes, first time entry criteria are met only.	Yes	no	Yes	Yes	Yes	Yes, for all covariates	Yes, on day X after cohort entry date	Yes	All potential cohort entry dates were identified for each individual, then exclusion criteria applied. The first cohort entry date for each individual that met all inclusion/exclusion criteria was included.	incident	No	Yes	Yes	n/a	Authors provided some codes	1	0	1	Not specified	Not specified	All information provided	Authors provided all codes	1	0
1	1	Postmatch SGA user	0	Mental health disorders; %	binary	Schizophrenia type disorders	3	8.9	NA	Mental health disorders; % Schizophrenia type disorders	9	NA	1	-0.001	NA	NA	MarketScan	Comparative	yes	no	No	Yes	no	Yes	Yes, first time entry criteria are met only.	Yes	no	Yes	Yes	Yes	Yes, for all covariates	Yes, on day X after cohort entry date	Yes	All potential cohort entry dates were identified for each individual, then exclusion criteria applied. The first cohort entry date for each individual that met all inclusion/exclusion criteria was included.	incident	No	Yes	Yes	n/a	Authors provided some codes	1	0	1	Not specified	Not specified	All information provided	Authors provided all codes	1	0
1	1	Postmatch SGA user	0	Mental health disorders; %	binary	Pervasive developmental disorders	3	30.5	NA	Mental health disorders; % Pervasive developmental disorders	7.9	NA	0	0.226	NA	NA	MarketScan	Comparative	yes	no	No	Yes	no	Yes	Yes, first time entry criteria are met only.	Yes	no	Yes	Yes	Yes	Yes, for all covariates	Yes, on day X after cohort entry date	Yes	All potential cohort entry dates were identified for each individual, then exclusion criteria applied. The first cohort entry date for each individual that met all inclusion/exclusion criteria was included.	incident	No	Yes	Yes	n/a	Authors provided some codes	1	0	1	Not specified	Not specified	All information provided	Authors provided all codes	1	0
1	1	Postmatch SGA user	0	Mental health disorders; %	binary	Learning disorder	3	3.6	NA	Mental health disorders; % Learning disorder	4	NA	1	-0.004	NA	NA	MarketScan	Comparative	yes	no	No	Yes	no	Yes	Yes, first time entry criteria are met only.	Yes	no	Yes	Yes	Yes	Yes, for all covariates	Yes, on day X after cohort entry date	Yes	All potential cohort entry dates were identified for each individual, then exclusion criteria applied. The first cohort entry date for each individual that met all inclusion/exclusion criteria was included.	incident	No	Yes	Yes	n/a	Authors provided some codes	1	0	1	Not specified	Not specified	All information provided	Authors provided all codes	1	0
1	1	Postmatch SGA user	0	Mental health disorders; %	binary	Tic disorder	3	3.8	NA	Mental health disorders; % Tic disorder	1.5	NA	0	0.023	NA	NA	MarketScan	Comparative	yes	no	No	Yes	no	Yes	Yes, first time entry criteria are met only.	Yes	no	Yes	Yes	Yes	Yes, for all covariates	Yes, on day X after cohort entry date	Yes	All potential cohort entry dates were identified for each individual, then exclusion criteria applied. The first cohort entry date for each individual that met all inclusion/exclusion criteria was included.	incident	No	Yes	Yes	n/a	Authors provided some codes	1	0	1	Not specified	Not specified	All information provided	Authors provided all codes	1	0
1	1	Postmatch SGA user	0	Mental health disorders; %	binary	Conduct disorder	3	6.8	NA	Mental health disorders; % Conduct disorder	12.1	NA	1	-0.053	NA	NA	MarketScan	Comparative	yes	no	No	Yes	no	Yes	Yes, first time entry criteria are met only.	Yes	no	Yes	Yes	Yes	Yes, for all covariates	Yes, on day X after cohort entry date	Yes	All potential cohort entry dates were identified for each individual, then exclusion criteria applied. The first cohort entry date for each individual that met all inclusion/exclusion criteria was included.	incident	No	Yes	Yes	n/a	Authors provided some codes	1	0	1	Not specified	Not specified	All information provided	Authors provided all codes	1	0
1	1	Postmatch SGA user	0	Mental health disorders; %	binary	Impulse disorder	3	2.8	NA	Mental health disorders; % Impulse disorder	2.5	NA	1	0.003	NA	NA	MarketScan	Comparative	yes	no	No	Yes	no	Yes	Yes, first time entry criteria are met only.	Yes	no	Yes	Yes	Yes	Yes, for all covariates	Yes, on day X after cohort entry date	Yes	All potential cohort entry dates were identified for each individual, then exclusion criteria applied. The first cohort entry date for each individual that met all inclusion/exclusion criteria was included.	incident	No	Yes	Yes	n/a	Authors provided some codes	1	0	1	Not specified	Not specified	All information provided	Authors provided all codes	1	0
1	1	Postmatch SGA user	0	Mental health disorders; %	binary	Alcohol abuse	3	2.8	NA	Mental health disorders; % Alcohol abuse	3.1	NA	1	-0.003	NA	NA	MarketScan	Comparative	yes	no	No	Yes	no	Yes	Yes, first time entry criteria are met only.	Yes	no	Yes	Yes	Yes	Yes, for all covariates	Yes, on day X after cohort entry date	Yes	All potential cohort entry dates were identified for each individual, then exclusion criteria applied. The first cohort entry date for each individual that met all inclusion/exclusion criteria was included.	incident	No	Yes	Yes	n/a	Authors provided some codes	1	0	1	Not specified	Not specified	All information provided	Authors provided all codes	1	0
1	1	Postmatch SGA user	0	Mental health disorders; %	binary	Substance abuse	3	8.8	NA	Mental health disorders; % Substance abuse	9.3	NA	1	-0.005	NA	NA	MarketScan	Comparative	yes	no	No	Yes	no	Yes	Yes, first time entry criteria are met only.	Yes	no	Yes	Yes	Yes	Yes, for all covariates	Yes, on day X after cohort entry date	Yes	All potential cohort entry dates were identified for each individual, then exclusion criteria applied. The first cohort entry date for each individual that met all inclusion/exclusion criteria was included.	incident	No	Yes	Yes	n/a	Authors provided some codes	1	0	1	Not specified	Not specified	All information provided	Authors provided all codes	1	0
1	1	Postmatch SGA user	0	Mental health disorders; %	binary	Suidice	3	4.9	NA	Mental health disorders; % Suidice	5.3	NA	1	-0.004	NA	NA	MarketScan	Comparative	yes	no	No	Yes	no	Yes	Yes, first time entry criteria are met only.	Yes	no	Yes	Yes	Yes	Yes, for all covariates	Yes, on day X after cohort entry date	Yes	All potential cohort entry dates were identified for each individual, then exclusion criteria applied. The first cohort entry date for each individual that met all inclusion/exclusion criteria was included.	incident	No	Yes	Yes	n/a	Authors provided some codes	1	0	1	Not specified	Not specified	All information provided	Authors provided all codes	1	0
1	1	Postmatch SGA user	0	Cardiovascular disease and drugs; %	binary	Cerebrovascular disease	3	0.3	NA	Cardiovascular disease and drugs; % Cerebrovascular disease	3	NA	1	-0.027	NA	NA	MarketScan	Comparative	yes	no	No	Yes	no	Yes	Yes, first time entry criteria are met only.	Yes	no	Yes	Yes	Yes	Yes, for all covariates	Yes, on day X after cohort entry date	Yes	All potential cohort entry dates were identified for each individual, then exclusion criteria applied. The first cohort entry date for each individual that met all inclusion/exclusion criteria was included.	incident	No	Yes	Yes	n/a	Authors provided some codes	1	0	1	Not specified	Not specified	All information provided	Authors provided all codes	1	0
1	1	Postmatch SGA user	0	Cardiovascular disease and drugs; %	binary	Cardiovascular drug use	3	7.6	NA	Cardiovascular disease and drugs; % Cardiovascular drug use	7.2	NA	1	0.004	NA	NA	MarketScan	Comparative	yes	no	No	Yes	no	Yes	Yes, first time entry criteria are met only.	Yes	no	Yes	Yes	Yes	Yes, for all covariates	Yes, on day X after cohort entry date	Yes	All potential cohort entry dates were identified for each individual, then exclusion criteria applied. The first cohort entry date for each individual that met all inclusion/exclusion criteria was included.	incident	No	Yes	Yes	n/a	Authors provided some codes	1	0	1	Not specified	Not specified	All information provided	Authors provided all codes	1	0
1	1	Postmatch SGA user	0	Cardiovascular disease and drugs; %	binary	Lipid disorders	3	0.8	NA	Cardiovascular disease and drugs; % Lipid disorders	0.7	NA	1	0.001	NA	NA	MarketScan	Comparative	yes	no	No	Yes	no	Yes	Yes, first time entry criteria are met only.	Yes	no	Yes	Yes	Yes	Yes, for all covariates	Yes, on day X after cohort entry date	Yes	All potential cohort entry dates were identified for each individual, then exclusion criteria applied. The first cohort entry date for each individual that met all inclusion/exclusion criteria was included.	incident	No	Yes	Yes	n/a	Authors provided some codes	1	0	1	Not specified	Not specified	All information provided	Authors provided all codes	1	0
1	1	Postmatch SGA user	0	Cardiovascular disease and drugs; %	binary	Dyslipidemia drug use	3	3.3	NA	Cardiovascular disease and drugs; % Dyslipidemia drug use	0.1	NA	1	0.032	NA	NA	MarketScan	Comparative	yes	no	No	Yes	no	Yes	Yes, first time entry criteria are met only.	Yes	no	Yes	Yes	Yes	Yes, for all covariates	Yes, on day X after cohort entry date	Yes	All potential cohort entry dates were identified for each individual, then exclusion criteria applied. The first cohort entry date for each individual that met all inclusion/exclusion criteria was included.	incident	No	Yes	Yes	n/a	Authors provided some codes	1	0	1	Not specified	Not specified	All information provided	Authors provided all codes	1	0
1	1	Postmatch SGA user	0	Cardiovascular disease and drugs; %	binary	Obesity diagnosis	3	3.5	NA	Cardiovascular disease and drugs; % Obesity diagnosis	1.1	NA	0	0.024	NA	NA	MarketScan	Comparative	yes	no	No	Yes	no	Yes	Yes, first time entry criteria are met only.	Yes	no	Yes	Yes	Yes	Yes, for all covariates	Yes, on day X after cohort entry date	Yes	All potential cohort entry dates were identified for each individual, then exclusion criteria applied. The first cohort entry date for each individual that met all inclusion/exclusion criteria was included.	incident	No	Yes	Yes	n/a	Authors provided some codes	1	0	1	Not specified	Not specified	All information provided	Authors provided all codes	1	0
1	1	Postmatch SGA user	0	Cardiovascular disease and drugs; %	binary	Antiobesity drug use	3	0	NA	Cardiovascular disease and drugs; % Antiobesity drug use	0	NA	1	0	NA	NA	MarketScan	Comparative	yes	no	No	Yes	no	Yes	Yes, first time entry criteria are met only.	Yes	no	Yes	Yes	Yes	Yes, for all covariates	Yes, on day X after cohort entry date	Yes	All potential cohort entry dates were identified for each individual, then exclusion criteria applied. The first cohort entry date for each individual that met all inclusion/exclusion criteria was included.	incident	No	Yes	Yes	n/a	Authors provided some codes	1	0	1	Not specified	Not specified	All information provided	Authors provided all codes	1	0
1	1	Postmatch SGA user	0	Screening procedures (90 days prior to index date); %	binary	Blood glucose/HbA3C test	3	22.8	NA	Screening procedures (90 days prior to index date); % Blood glucose/HbA3C test	12.9	NA	0	0.099	NA	NA	MarketScan	Comparative	yes	no	No	Yes	no	Yes	Yes, first time entry criteria are met only.	Yes	no	Yes	Yes	Yes	Yes, for all covariates	Yes, on day X after cohort entry date	Yes	All potential cohort entry dates were identified for each individual, then exclusion criteria applied. The first cohort entry date for each individual that met all inclusion/exclusion criteria was included.	incident	No	Yes	Yes	n/a	Authors provided some codes	1	0	1	Not specified	Not specified	All information provided	Authors provided all codes	1	0
1	1	Postmatch SGA user	0	Screening procedures (90 days prior to index date); %	binary	Lipid test	3	5.5	NA	Screening procedures (90 days prior to index date); % Lipid test	4.7	NA	0	0.008	NA	NA	MarketScan	Comparative	yes	no	No	Yes	no	Yes	Yes, first time entry criteria are met only.	Yes	no	Yes	Yes	Yes	Yes, for all covariates	Yes, on day X after cohort entry date	Yes	All potential cohort entry dates were identified for each individual, then exclusion criteria applied. The first cohort entry date for each individual that met all inclusion/exclusion criteria was included.	incident	No	Yes	Yes	n/a	Authors provided some codes	1	0	1	Not specified	Not specified	All information provided	Authors provided all codes	1	0
1	1	Postmatch SGA user	0	Mental health related resource utilization; %	binary	Any outpatient mental health office visit	3	39.8	NA	Mental health related resource utilization; % Any outpatient mental health office visit	68.8	NA	0	-0.29	NA	NA	MarketScan	Comparative	yes	no	No	Yes	no	Yes	Yes, first time entry criteria are met only.	Yes	no	Yes	Yes	Yes	Yes, for all covariates	Yes, on day X after cohort entry date	Yes	All potential cohort entry dates were identified for each individual, then exclusion criteria applied. The first cohort entry date for each individual that met all inclusion/exclusion criteria was included.	incident	No	Yes	Yes	n/a	Authors provided some codes	1	0	1	Not specified	Not specified	All information provided	Authors provided all codes	1	0
1	1	Postmatch SGA user	0	Mental health related resource utilization; %	binary	Hospitalizations for psychiatric condition; 0	3	86.5	NA	Mental health related resource utilization; % Hospitalizations for psychiatric condition; 0	84.9	NA	0	0.016	NA	NA	MarketScan	Comparative	yes	no	No	Yes	no	Yes	Yes, first time entry criteria are met only.	Yes	no	Yes	Yes	Yes	Yes, for all covariates	Yes, on day X after cohort entry date	Yes	All potential cohort entry dates were identified for each individual, then exclusion criteria applied. The first cohort entry date for each individual that met all inclusion/exclusion criteria was included.	incident	No	Yes	Yes	n/a	Authors provided some codes	1	0	1	Not specified	Not specified	All information provided	Authors provided all codes	1	0
1	1	Postmatch SGA user	0	Mental health related resource utilization; %	binary	Hospitalizations for psychiatric condition; 3	3	32.3	NA	Mental health related resource utilization; % Hospitalizations for psychiatric condition; 3	13.6	NA	0	0.187	NA	NA	MarketScan	Comparative	yes	no	No	Yes	no	Yes	Yes, first time entry criteria are met only.	Yes	no	Yes	Yes	Yes	Yes, for all covariates	Yes, on day X after cohort entry date	Yes	All potential cohort entry dates were identified for each individual, then exclusion criteria applied. The first cohort entry date for each individual that met all inclusion/exclusion criteria was included.	incident	No	Yes	Yes	n/a	Authors provided some codes	1	0	1	Not specified	Not specified	All information provided	Authors provided all codes	1	0
1	1	Postmatch SGA user	0	Mental health related resource utilization; %	binary	Hospitalizations for psychiatric condition; 2	3	3	NA	Mental health related resource utilization; % Hospitalizations for psychiatric condition; 2	1.2	NA	0	0.018	NA	NA	MarketScan	Comparative	yes	no	No	Yes	no	Yes	Yes, first time entry criteria are met only.	Yes	no	Yes	Yes	Yes	Yes, for all covariates	Yes, on day X after cohort entry date	Yes	All potential cohort entry dates were identified for each individual, then exclusion criteria applied. The first cohort entry date for each individual that met all inclusion/exclusion criteria was included.	incident	No	Yes	Yes	n/a	Authors provided some codes	1	0	1	Not specified	Not specified	All information provided	Authors provided all codes	1	0
1	1	Postmatch SGA user	0	Mental health related resource utilization; %	binary	Hospitalizations for psychiatric condition; � 3	3	0.2	NA	Mental health related resource utilization; % Hospitalizations for psychiatric condition; � 3	0.3	NA	0	-0.001	NA	NA	MarketScan	Comparative	yes	no	No	Yes	no	Yes	Yes, first time entry criteria are met only.	Yes	no	Yes	Yes	Yes	Yes, for all covariates	Yes, on day X after cohort entry date	Yes	All potential cohort entry dates were identified for each individual, then exclusion criteria applied. The first cohort entry date for each individual that met all inclusion/exclusion criteria was included.	incident	No	Yes	Yes	n/a	Authors provided some codes	1	0	1	Not specified	Not specified	All information provided	Authors provided all codes	1	0
1	1	Postmatch SGA user	0	Mental health related resource utilization; %	binary	Outpatient services; 0	3	8.2	NA	Mental health related resource utilization; % Outpatient services; 0	26.3	NA	0	-0.181	NA	NA	MarketScan	Comparative	yes	no	No	Yes	no	Yes	Yes, first time entry criteria are met only.	Yes	no	Yes	Yes	Yes	Yes, for all covariates	Yes, on day X after cohort entry date	Yes	All potential cohort entry dates were identified for each individual, then exclusion criteria applied. The first cohort entry date for each individual that met all inclusion/exclusion criteria was included.	incident	No	Yes	Yes	n/a	Authors provided some codes	1	0	1	Not specified	Not specified	All information provided	Authors provided all codes	1	0
1	1	Postmatch SGA user	0	Mental health related resource utilization; %	binary	Outpatient services; 3	3	30.3	NA	Mental health related resource utilization; % Outpatient services; 3	8.9	NA	0	0.214	NA	NA	MarketScan	Comparative	yes	no	No	Yes	no	Yes	Yes, first time entry criteria are met only.	Yes	no	Yes	Yes	Yes	Yes, for all covariates	Yes, on day X after cohort entry date	Yes	All potential cohort entry dates were identified for each individual, then exclusion criteria applied. The first cohort entry date for each individual that met all inclusion/exclusion criteria was included.	incident	No	Yes	Yes	n/a	Authors provided some codes	1	0	1	Not specified	Not specified	All information provided	Authors provided all codes	1	0
1	1	Postmatch SGA user	0	Mental health related resource utilization; %	binary	Outpatient services; 2	3	33.6	NA	Mental health related resource utilization; % Outpatient services; 2	7.7	NA	0	0.259	NA	NA	MarketScan	Comparative	yes	no	No	Yes	no	Yes	Yes, first time entry criteria are met only.	Yes	no	Yes	Yes	Yes	Yes, for all covariates	Yes, on day X after cohort entry date	Yes	All potential cohort entry dates were identified for each individual, then exclusion criteria applied. The first cohort entry date for each individual that met all inclusion/exclusion criteria was included.	incident	No	Yes	Yes	n/a	Authors provided some codes	1	0	1	Not specified	Not specified	All information provided	Authors provided all codes	1	0
1	1	Postmatch SGA user	0	Mental health related resource utilization; %	binary	Outpatient services; 3	3	30.9	NA	Mental health related resource utilization; % Outpatient services; 3	6.3	NA	0	0.246	NA	NA	MarketScan	Comparative	yes	no	No	Yes	no	Yes	Yes, first time entry criteria are met only.	Yes	no	Yes	Yes	Yes	Yes, for all covariates	Yes, on day X after cohort entry date	Yes	All potential cohort entry dates were identified for each individual, then exclusion criteria applied. The first cohort entry date for each individual that met all inclusion/exclusion criteria was included.	incident	No	Yes	Yes	n/a	Authors provided some codes	1	0	1	Not specified	Not specified	All information provided	Authors provided all codes	1	0
1	1	Postmatch SGA user	0	Mental health related resource utilization; %	binary	Outpatient services; 4	3	9.3	NA	Mental health related resource utilization; % Outpatient services; 4	5.5	NA	0	0.038	NA	NA	MarketScan	Comparative	yes	no	No	Yes	no	Yes	Yes, first time entry criteria are met only.	Yes	no	Yes	Yes	Yes	Yes, for all covariates	Yes, on day X after cohort entry date	Yes	All potential cohort entry dates were identified for each individual, then exclusion criteria applied. The first cohort entry date for each individual that met all inclusion/exclusion criteria was included.	incident	No	Yes	Yes	n/a	Authors provided some codes	1	0	1	Not specified	Not specified	All information provided	Authors provided all codes	1	0
1	1	Postmatch SGA user	0	Mental health related resource utilization; %	binary	Outpatient services; 5	3	7.8	NA	Mental health related resource utilization; % Outpatient services; 5	4.6	NA	0	0.032	NA	NA	MarketScan	Comparative	yes	no	No	Yes	no	Yes	Yes, first time entry criteria are met only.	Yes	no	Yes	Yes	Yes	Yes, for all covariates	Yes, on day X after cohort entry date	Yes	All potential cohort entry dates were identified for each individual, then exclusion criteria applied. The first cohort entry date for each individual that met all inclusion/exclusion criteria was included.	incident	No	Yes	Yes	n/a	Authors provided some codes	1	0	1	Not specified	Not specified	All information provided	Authors provided all codes	1	0
1	1	Postmatch SGA user	0	Mental health related resource utilization; %	binary	Outpatient services; � 6	3	42	NA	Mental health related resource utilization; % Outpatient services; � 6	40.7	NA	0	0.013	NA	NA	MarketScan	Comparative	yes	no	No	Yes	no	Yes	Yes, first time entry criteria are met only.	Yes	no	Yes	Yes	Yes	Yes, for all covariates	Yes, on day X after cohort entry date	Yes	All potential cohort entry dates were identified for each individual, then exclusion criteria applied. The first cohort entry date for each individual that met all inclusion/exclusion criteria was included.	incident	No	Yes	Yes	n/a	Authors provided some codes	1	0	1	Not specified	Not specified	All information provided	Authors provided all codes	1	0
1	1	Postmatch SGA user	0	Mental health related resource utilization; %	binary	Hospitalizations for nonpsychiatric condition; 0	3	98.3	NA	Mental health related resource utilization; % Hospitalizations for nonpsychiatric condition; 0	98.4	NA	0	-0.001	NA	NA	MarketScan	Comparative	yes	no	No	Yes	no	Yes	Yes, first time entry criteria are met only.	Yes	no	Yes	Yes	Yes	Yes, for all covariates	Yes, on day X after cohort entry date	Yes	All potential cohort entry dates were identified for each individual, then exclusion criteria applied. The first cohort entry date for each individual that met all inclusion/exclusion criteria was included.	incident	No	Yes	Yes	n/a	Authors provided some codes	1	0	1	Not specified	Not specified	All information provided	Authors provided all codes	1	0
1	1	Postmatch SGA user	0	Mental health related resource utilization; %	binary	Hospitalizations for nonpsychiatric condition; 3	3	3.6	NA	Mental health related resource utilization; % Hospitalizations for nonpsychiatric condition; 3	1.4	NA	0	0.022	NA	NA	MarketScan	Comparative	yes	no	No	Yes	no	Yes	Yes, first time entry criteria are met only.	Yes	no	Yes	Yes	Yes	Yes, for all covariates	Yes, on day X after cohort entry date	Yes	All potential cohort entry dates were identified for each individual, then exclusion criteria applied. The first cohort entry date for each individual that met all inclusion/exclusion criteria was included.	incident	No	Yes	Yes	n/a	Authors provided some codes	1	0	1	Not specified	Not specified	All information provided	Authors provided all codes	1	0
1	1	Postmatch SGA user	0	Mental health related resource utilization; %	binary	Hospitalizations for nonpsychiatric condition; 2	3	0.2	NA	Mental health related resource utilization; % Hospitalizations for nonpsychiatric condition; 2	0.1	NA	0	0.001	NA	NA	MarketScan	Comparative	yes	no	No	Yes	no	Yes	Yes, first time entry criteria are met only.	Yes	no	Yes	Yes	Yes	Yes, for all covariates	Yes, on day X after cohort entry date	Yes	All potential cohort entry dates were identified for each individual, then exclusion criteria applied. The first cohort entry date for each individual that met all inclusion/exclusion criteria was included.	incident	No	Yes	Yes	n/a	Authors provided some codes	1	0	1	Not specified	Not specified	All information provided	Authors provided all codes	1	0
1	1	Postmatch SGA user	0	Mental health related resource utilization; %	binary	Hospitalizations for nonpsychiatric condition; � 3	3	0.3	NA	Mental health related resource utilization; % Hospitalizations for nonpsychiatric condition; � 3	0.1	NA	0	0.002	NA	NA	MarketScan	Comparative	yes	no	No	Yes	no	Yes	Yes, first time entry criteria are met only.	Yes	no	Yes	Yes	Yes	Yes, for all covariates	Yes, on day X after cohort entry date	Yes	All potential cohort entry dates were identified for each individual, then exclusion criteria applied. The first cohort entry date for each individual that met all inclusion/exclusion criteria was included.	incident	No	Yes	Yes	n/a	Authors provided some codes	1	0	1	Not specified	Not specified	All information provided	Authors provided all codes	1	0
2	2	Minor-amputation surgery	0	Total Patients	study n		1	5126	NA	Total Patients	3602	NA	0	1524	NA	NA	MarketScan	Comparative	yes	no	No	Yes	no	No	Yes, first time entry criteria are met only.	No	no	No	No	n/a	No	No	No	All potential cohort entry dates were identified for each individual, then exclusion criteria applied. The first cohort entry date for each individual that met all inclusion/exclusion criteria was included.	not defined	n/a	n/a	n/a	Provided some/all details	Authors provided all codes	1	0	0	Not specified	Not specified	Some information provided	Authors provided all codes	1	0
2	2	Conservative therapy	0	Total Patients	study n		0	6920	NA	Total Patients	12777	NA	0	-5857	NA	NA	MarketScan	Comparative	yes	no	No	Yes	no	No	Yes, first time entry criteria are met only.	No	no	No	No	n/a	No	No	No	All potential cohort entry dates were identified for each individual, then exclusion criteria applied. The first cohort entry date for each individual that met all inclusion/exclusion criteria was included.	not defined	n/a	n/a	n/a	Provided some/all details	Authors provided all codes	1	0	0	Not specified	Not specified	Some information provided	Authors provided all codes	1	0
2	2	Minor-amputation surgery	0	Age (Mean, SD)	continuous		1	66.2	13.33	Age (Mean, SD)	64.26	13	0	1.94	13.16603395	0.147348853	MarketScan	Comparative	yes	no	No	Yes	no	No	Yes, first time entry criteria are met only.	No	no	No	No	n/a	No	No	No	All potential cohort entry dates were identified for each individual, then exclusion criteria applied. The first cohort entry date for each individual that met all inclusion/exclusion criteria was included.	not defined	n/a	n/a	n/a	Provided some/all details	Authors provided all codes	1	0	0	Not specified	Not specified	Some information provided	Authors provided all codes	1	0
2	2	Conservative therapy	0	Age (Mean, SD)	continuous		0	70.9	13.96	Age (Mean, SD)	70.96	13.57	0	-0.06	13.76638115	-0.004358444	MarketScan	Comparative	yes	no	No	Yes	no	No	Yes, first time entry criteria are met only.	No	no	No	No	n/a	No	No	No	All potential cohort entry dates were identified for each individual, then exclusion criteria applied. The first cohort entry date for each individual that met all inclusion/exclusion criteria was included.	not defined	n/a	n/a	n/a	Provided some/all details	Authors provided all codes	1	0	0	Not specified	Not specified	Some information provided	Authors provided all codes	1	0
2	2	Minor-amputation surgery	0	Gender	binary	Male	1	67.9	NA	Gender	70.8	NA	0	-0.029	NA	NA	MarketScan	Comparative	yes	no	No	Yes	no	No	Yes, first time entry criteria are met only.	No	no	No	No	n/a	No	No	No	All potential cohort entry dates were identified for each individual, then exclusion criteria applied. The first cohort entry date for each individual that met all inclusion/exclusion criteria was included.	not defined	n/a	n/a	n/a	Provided some/all details	Authors provided all codes	1	0	0	Not specified	Not specified	Some information provided	Authors provided all codes	1	0
2	2	Conservative therapy	0	Gender	binary	Male	0	57.1	NA	Gender	58.6	NA	0	-0.015	NA	NA	MarketScan	Comparative	yes	no	No	Yes	no	No	Yes, first time entry criteria are met only.	No	no	No	No	n/a	No	No	No	All potential cohort entry dates were identified for each individual, then exclusion criteria applied. The first cohort entry date for each individual that met all inclusion/exclusion criteria was included.	not defined	n/a	n/a	n/a	Provided some/all details	Authors provided all codes	1	0	0	Not specified	Not specified	Some information provided	Authors provided all codes	1	0
2	2	Minor-amputation surgery	0	Gender	binary	Female	1	32.1	NA	Gender	29.2	NA	0	0.029	NA	NA	MarketScan	Comparative	yes	no	No	Yes	no	No	Yes, first time entry criteria are met only.	No	no	No	No	n/a	No	No	No	All potential cohort entry dates were identified for each individual, then exclusion criteria applied. The first cohort entry date for each individual that met all inclusion/exclusion criteria was included.	not defined	n/a	n/a	n/a	Provided some/all details	Authors provided all codes	1	0	0	Not specified	Not specified	Some information provided	Authors provided all codes	1	0
2	2	Conservative therapy	0	Gender	binary	Female	0	42.9	NA	Gender	41.4	NA	0	0.015	NA	NA	MarketScan	Comparative	yes	no	No	Yes	no	No	Yes, first time entry criteria are met only.	No	no	No	No	n/a	No	No	No	All potential cohort entry dates were identified for each individual, then exclusion criteria applied. The first cohort entry date for each individual that met all inclusion/exclusion criteria was included.	not defined	n/a	n/a	n/a	Provided some/all details	Authors provided all codes	1	0	0	Not specified	Not specified	Some information provided	Authors provided all codes	1	0
2	2	Minor-amputation surgery	0	US Region	categorical	Northeast	1	21.7	NA	US Region	23.7	NA	0	-0.02	NA	NA	MarketScan	Comparative	yes	no	No	Yes	no	No	Yes, first time entry criteria are met only.	No	no	No	No	n/a	No	No	No	All potential cohort entry dates were identified for each individual, then exclusion criteria applied. The first cohort entry date for each individual that met all inclusion/exclusion criteria was included.	not defined	n/a	n/a	n/a	Provided some/all details	Authors provided all codes	1	0	0	Not specified	Not specified	Some information provided	Authors provided all codes	1	0
2	2	Conservative therapy	0	US Region	categorical	Northeast	0	22.1	NA	US Region	22.4	NA	0	-0.003	NA	NA	MarketScan	Comparative	yes	no	No	Yes	no	No	Yes, first time entry criteria are met only.	No	no	No	No	n/a	No	No	No	All potential cohort entry dates were identified for each individual, then exclusion criteria applied. The first cohort entry date for each individual that met all inclusion/exclusion criteria was included.	not defined	n/a	n/a	n/a	Provided some/all details	Authors provided all codes	1	0	0	Not specified	Not specified	Some information provided	Authors provided all codes	1	0
2	2	Minor-amputation surgery	0	US Region	categorical	North Central	1	30.7	NA	US Region	28.5	NA	0	0.022	NA	NA	MarketScan	Comparative	yes	no	No	Yes	no	No	Yes, first time entry criteria are met only.	No	no	No	No	n/a	No	No	No	All potential cohort entry dates were identified for each individual, then exclusion criteria applied. The first cohort entry date for each individual that met all inclusion/exclusion criteria was included.	not defined	n/a	n/a	n/a	Provided some/all details	Authors provided all codes	1	0	0	Not specified	Not specified	Some information provided	Authors provided all codes	1	0
2	2	Conservative therapy	0	US Region	categorical	North Central	0	30.4	NA	US Region	31.1	NA	0	-0.007	NA	NA	MarketScan	Comparative	yes	no	No	Yes	no	No	Yes, first time entry criteria are met only.	No	no	No	No	n/a	No	No	No	All potential cohort entry dates were identified for each individual, then exclusion criteria applied. The first cohort entry date for each individual that met all inclusion/exclusion criteria was included.	not defined	n/a	n/a	n/a	Provided some/all details	Authors provided all codes	1	0	0	Not specified	Not specified	Some information provided	Authors provided all codes	1	0
2	2	Minor-amputation surgery	0	US Region	categorical	South	1	34.4	NA	US Region	34.9	NA	0	-0.005	NA	NA	MarketScan	Comparative	yes	no	No	Yes	no	No	Yes, first time entry criteria are met only.	No	no	No	No	n/a	No	No	No	All potential cohort entry dates were identified for each individual, then exclusion criteria applied. The first cohort entry date for each individual that met all inclusion/exclusion criteria was included.	not defined	n/a	n/a	n/a	Provided some/all details	Authors provided all codes	1	0	0	Not specified	Not specified	Some information provided	Authors provided all codes	1	0
2	2	Conservative therapy	0	US Region	categorical	South	0	32.8	NA	US Region	32.8	NA	0	0	NA	NA	MarketScan	Comparative	yes	no	No	Yes	no	No	Yes, first time entry criteria are met only.	No	no	No	No	n/a	No	No	No	All potential cohort entry dates were identified for each individual, then exclusion criteria applied. The first cohort entry date for each individual that met all inclusion/exclusion criteria was included.	not defined	n/a	n/a	n/a	Provided some/all details	Authors provided all codes	1	0	0	Not specified	Not specified	Some information provided	Authors provided all codes	1	0
2	2	Minor-amputation surgery	0	US Region	categorical	West	1	12.2	NA	US Region	11.9	NA	0	0.003	NA	NA	MarketScan	Comparative	yes	no	No	Yes	no	No	Yes, first time entry criteria are met only.	No	no	No	No	n/a	No	No	No	All potential cohort entry dates were identified for each individual, then exclusion criteria applied. The first cohort entry date for each individual that met all inclusion/exclusion criteria was included.	not defined	n/a	n/a	n/a	Provided some/all details	Authors provided all codes	1	0	0	Not specified	Not specified	Some information provided	Authors provided all codes	1	0
2	2	Conservative therapy	0	US Region	categorical	West	0	13.7	NA	US Region	12.6	NA	0	0.011	NA	NA	MarketScan	Comparative	yes	no	No	Yes	no	No	Yes, first time entry criteria are met only.	No	no	No	No	n/a	No	No	No	All potential cohort entry dates were identified for each individual, then exclusion criteria applied. The first cohort entry date for each individual that met all inclusion/exclusion criteria was included.	not defined	n/a	n/a	n/a	Provided some/all details	Authors provided all codes	1	0	0	Not specified	Not specified	Some information provided	Authors provided all codes	1	0
2	2	Minor-amputation surgery	0	US Region	categorical	Missing/Unkown	1	1	NA	US Region	1	NA	0	0	NA	NA	MarketScan	Comparative	yes	no	No	Yes	no	No	Yes, first time entry criteria are met only.	No	no	No	No	n/a	No	No	No	All potential cohort entry dates were identified for each individual, then exclusion criteria applied. The first cohort entry date for each individual that met all inclusion/exclusion criteria was included.	not defined	n/a	n/a	n/a	Provided some/all details	Authors provided all codes	1	0	0	Not specified	Not specified	Some information provided	Authors provided all codes	1	0
2	2	Conservative therapy	0	US Region	categorical	Missing/Unkown	0	1	NA	US Region	1	NA	0	0	NA	NA	MarketScan	Comparative	yes	no	No	Yes	no	No	Yes, first time entry criteria are met only.	No	no	No	No	n/a	No	No	No	All potential cohort entry dates were identified for each individual, then exclusion criteria applied. The first cohort entry date for each individual that met all inclusion/exclusion criteria was included.	not defined	n/a	n/a	n/a	Provided some/all details	Authors provided all codes	1	0	0	Not specified	Not specified	Some information provided	Authors provided all codes	1	0
2	2	Minor-amputation surgery	0	Insurance coverage	categorical	Commercial	1	48.6	NA	Insurance coverage	56.3	NA	0	-0.077	NA	NA	MarketScan	Comparative	yes	no	No	Yes	no	No	Yes, first time entry criteria are met only.	No	no	No	No	n/a	No	No	No	All potential cohort entry dates were identified for each individual, then exclusion criteria applied. The first cohort entry date for each individual that met all inclusion/exclusion criteria was included.	not defined	n/a	n/a	n/a	Provided some/all details	Authors provided all codes	1	0	0	Not specified	Not specified	Some information provided	Authors provided all codes	1	0
2	2	Conservative therapy	0	Insurance coverage	categorical	Commercial	0	34.3	NA	Insurance coverage	33.5	NA	0	0.008	NA	NA	MarketScan	Comparative	yes	no	No	Yes	no	No	Yes, first time entry criteria are met only.	No	no	No	No	n/a	No	No	No	All potential cohort entry dates were identified for each individual, then exclusion criteria applied. The first cohort entry date for each individual that met all inclusion/exclusion criteria was included.	not defined	n/a	n/a	n/a	Provided some/all details	Authors provided all codes	1	0	0	Not specified	Not specified	Some information provided	Authors provided all codes	1	0
2	2	Minor-amputation surgery	0	Insurance coverage	categorical	Medicare supplemental	1	51.4	NA	Insurance coverage	43.7	NA	0	0.077	NA	NA	MarketScan	Comparative	yes	no	No	Yes	no	No	Yes, first time entry criteria are met only.	No	no	No	No	n/a	No	No	No	All potential cohort entry dates were identified for each individual, then exclusion criteria applied. The first cohort entry date for each individual that met all inclusion/exclusion criteria was included.	not defined	n/a	n/a	n/a	Provided some/all details	Authors provided all codes	1	0	0	Not specified	Not specified	Some information provided	Authors provided all codes	1	0
2	2	Conservative therapy	0	Insurance coverage	categorical	Medicare supplemental	0	65.7	NA	Insurance coverage	66.5	NA	0	-0.008	NA	NA	MarketScan	Comparative	yes	no	No	Yes	no	No	Yes, first time entry criteria are met only.	No	no	No	No	n/a	No	No	No	All potential cohort entry dates were identified for each individual, then exclusion criteria applied. The first cohort entry date for each individual that met all inclusion/exclusion criteria was included.	not defined	n/a	n/a	n/a	Provided some/all details	Authors provided all codes	1	0	0	Not specified	Not specified	Some information provided	Authors provided all codes	1	0
2	2	Minor-amputation surgery	0	Elixhauser Comorbidities	binary	Congestive Heart Failure	1	25.7	NA	Elixhauser Comorbidities	20.8	NA	1	0.049	NA	NA	MarketScan	Comparative	yes	no	No	Yes	no	No	Yes, first time entry criteria are met only.	No	no	No	No	n/a	No	No	No	All potential cohort entry dates were identified for each individual, then exclusion criteria applied. The first cohort entry date for each individual that met all inclusion/exclusion criteria was included.	not defined	n/a	n/a	n/a	Provided some/all details	Authors provided all codes	1	0	0	Not specified	Not specified	Some information provided	Authors provided all codes	1	0
2	2	Conservative therapy	0	Elixhauser Comorbidities	binary	Congestive Heart Failure	0	33.8	NA	Elixhauser Comorbidities	28.1	NA	1	0.057	NA	NA	MarketScan	Comparative	yes	no	No	Yes	no	No	Yes, first time entry criteria are met only.	No	no	No	No	n/a	No	No	No	All potential cohort entry dates were identified for each individual, then exclusion criteria applied. The first cohort entry date for each individual that met all inclusion/exclusion criteria was included.	not defined	n/a	n/a	n/a	Provided some/all details	Authors provided all codes	1	0	0	Not specified	Not specified	Some information provided	Authors provided all codes	1	0
2	2	Minor-amputation surgery	0	Elixhauser Comorbidities	binary	Cardiac Arrhythmia	1	30.4	NA	Elixhauser Comorbidities	23.7	NA	1	0.067	NA	NA	MarketScan	Comparative	yes	no	No	Yes	no	No	Yes, first time entry criteria are met only.	No	no	No	No	n/a	No	No	No	All potential cohort entry dates were identified for each individual, then exclusion criteria applied. The first cohort entry date for each individual that met all inclusion/exclusion criteria was included.	not defined	n/a	n/a	n/a	Provided some/all details	Authors provided all codes	1	0	0	Not specified	Not specified	Some information provided	Authors provided all codes	1	0
2	2	Conservative therapy	0	Elixhauser Comorbidities	binary	Cardiac Arrhythmia	0	38	NA	Elixhauser Comorbidities	33.6	NA	1	0.044	NA	NA	MarketScan	Comparative	yes	no	No	Yes	no	No	Yes, first time entry criteria are met only.	No	no	No	No	n/a	No	No	No	All potential cohort entry dates were identified for each individual, then exclusion criteria applied. The first cohort entry date for each individual that met all inclusion/exclusion criteria was included.	not defined	n/a	n/a	n/a	Provided some/all details	Authors provided all codes	1	0	0	Not specified	Not specified	Some information provided	Authors provided all codes	1	0
2	2	Minor-amputation surgery	0	Elixhauser Comorbidities	binary	Valvular Disease	1	13.1	NA	Elixhauser Comorbidities	10.5	NA	1	0.026	NA	NA	MarketScan	Comparative	yes	no	No	Yes	no	No	Yes, first time entry criteria are met only.	No	no	No	No	n/a	No	No	No	All potential cohort entry dates were identified for each individual, then exclusion criteria applied. The first cohort entry date for each individual that met all inclusion/exclusion criteria was included.	not defined	n/a	n/a	n/a	Provided some/all details	Authors provided all codes	1	0	0	Not specified	Not specified	Some information provided	Authors provided all codes	1	0
2	2	Conservative therapy	0	Elixhauser Comorbidities	binary	Valvular Disease	0	18.6	NA	Elixhauser Comorbidities	15.8	NA	1	0.028	NA	NA	MarketScan	Comparative	yes	no	No	Yes	no	No	Yes, first time entry criteria are met only.	No	no	No	No	n/a	No	No	No	All potential cohort entry dates were identified for each individual, then exclusion criteria applied. The first cohort entry date for each individual that met all inclusion/exclusion criteria was included.	not defined	n/a	n/a	n/a	Provided some/all details	Authors provided all codes	1	0	0	Not specified	Not specified	Some information provided	Authors provided all codes	1	0
2	2	Minor-amputation surgery	0	Elixhauser Comorbidities	binary	Pulmonary Circulation Disorders	1	4.5	NA	Elixhauser Comorbidities	3.9	NA	1	0.006	NA	NA	MarketScan	Comparative	yes	no	No	Yes	no	No	Yes, first time entry criteria are met only.	No	no	No	No	n/a	No	No	No	All potential cohort entry dates were identified for each individual, then exclusion criteria applied. The first cohort entry date for each individual that met all inclusion/exclusion criteria was included.	not defined	n/a	n/a	n/a	Provided some/all details	Authors provided all codes	1	0	0	Not specified	Not specified	Some information provided	Authors provided all codes	1	0
2	2	Conservative therapy	0	Elixhauser Comorbidities	binary	Pulmonary Circulation Disorders	0	6.4	NA	Elixhauser Comorbidities	5.1	NA	1	0.013	NA	NA	MarketScan	Comparative	yes	no	No	Yes	no	No	Yes, first time entry criteria are met only.	No	no	No	No	n/a	No	No	No	All potential cohort entry dates were identified for each individual, then exclusion criteria applied. The first cohort entry date for each individual that met all inclusion/exclusion criteria was included.	not defined	n/a	n/a	n/a	Provided some/all details	Authors provided all codes	1	0	0	Not specified	Not specified	Some information provided	Authors provided all codes	1	0
2	2	Minor-amputation surgery	0	Elixhauser Comorbidities	binary	Peripheral Vascular Disorders	1	100	NA	Elixhauser Comorbidities	41.8	NA	1	0.582	NA	NA	MarketScan	Comparative	yes	no	No	Yes	no	No	Yes, first time entry criteria are met only.	No	no	No	No	n/a	No	No	No	All potential cohort entry dates were identified for each individual, then exclusion criteria applied. The first cohort entry date for each individual that met all inclusion/exclusion criteria was included.	not defined	n/a	n/a	n/a	Provided some/all details	Authors provided all codes	1	0	0	Not specified	Not specified	Some information provided	Authors provided all codes	1	0
2	2	Conservative therapy	0	Elixhauser Comorbidities	binary	Peripheral Vascular Disorders	0	100	NA	Elixhauser Comorbidities	57.5	NA	1	0.425	NA	NA	MarketScan	Comparative	yes	no	No	Yes	no	No	Yes, first time entry criteria are met only.	No	no	No	No	n/a	No	No	No	All potential cohort entry dates were identified for each individual, then exclusion criteria applied. The first cohort entry date for each individual that met all inclusion/exclusion criteria was included.	not defined	n/a	n/a	n/a	Provided some/all details	Authors provided all codes	1	0	0	Not specified	Not specified	Some information provided	Authors provided all codes	1	0
2	2	Minor-amputation surgery	0	Elixhauser Comorbidities	binary	Hypertension (Uncomplicated)	1	61	NA	Elixhauser Comorbidities	54.3	NA	1	0.067	NA	NA	MarketScan	Comparative	yes	no	No	Yes	no	No	Yes, first time entry criteria are met only.	No	no	No	No	n/a	No	No	No	All potential cohort entry dates were identified for each individual, then exclusion criteria applied. The first cohort entry date for each individual that met all inclusion/exclusion criteria was included.	not defined	n/a	n/a	n/a	Provided some/all details	Authors provided all codes	1	0	0	Not specified	Not specified	Some information provided	Authors provided all codes	1	0
2	2	Conservative therapy	0	Elixhauser Comorbidities	binary	Hypertension (Uncomplicated)	0	61.6	NA	Elixhauser Comorbidities	57	NA	1	0.046	NA	NA	MarketScan	Comparative	yes	no	No	Yes	no	No	Yes, first time entry criteria are met only.	No	no	No	No	n/a	No	No	No	All potential cohort entry dates were identified for each individual, then exclusion criteria applied. The first cohort entry date for each individual that met all inclusion/exclusion criteria was included.	not defined	n/a	n/a	n/a	Provided some/all details	Authors provided all codes	1	0	0	Not specified	Not specified	Some information provided	Authors provided all codes	1	0
2	2	Minor-amputation surgery	0	Elixhauser Comorbidities	binary	Hypertension (Complicated)	1	20.2	NA	Elixhauser Comorbidities	17.3	NA	1	0.029	NA	NA	MarketScan	Comparative	yes	no	No	Yes	no	No	Yes, first time entry criteria are met only.	No	no	No	No	n/a	No	No	No	All potential cohort entry dates were identified for each individual, then exclusion criteria applied. The first cohort entry date for each individual that met all inclusion/exclusion criteria was included.	not defined	n/a	n/a	n/a	Provided some/all details	Authors provided all codes	1	0	0	Not specified	Not specified	Some information provided	Authors provided all codes	1	0
2	2	Conservative therapy	0	Elixhauser Comorbidities	binary	Hypertension (Complicated)	0	22.1	NA	Elixhauser Comorbidities	19.6	NA	1	0.025	NA	NA	MarketScan	Comparative	yes	no	No	Yes	no	No	Yes, first time entry criteria are met only.	No	no	No	No	n/a	No	No	No	All potential cohort entry dates were identified for each individual, then exclusion criteria applied. The first cohort entry date for each individual that met all inclusion/exclusion criteria was included.	not defined	n/a	n/a	n/a	Provided some/all details	Authors provided all codes	1	0	0	Not specified	Not specified	Some information provided	Authors provided all codes	1	0
2	2	Minor-amputation surgery	0	Elixhauser Comorbidities	binary	Paralysis	1	1.5	NA	Elixhauser Comorbidities	1.2	NA	1	0.003	NA	NA	MarketScan	Comparative	yes	no	No	Yes	no	No	Yes, first time entry criteria are met only.	No	no	No	No	n/a	No	No	No	All potential cohort entry dates were identified for each individual, then exclusion criteria applied. The first cohort entry date for each individual that met all inclusion/exclusion criteria was included.	not defined	n/a	n/a	n/a	Provided some/all details	Authors provided all codes	1	0	0	Not specified	Not specified	Some information provided	Authors provided all codes	1	0
2	2	Conservative therapy	0	Elixhauser Comorbidities	binary	Paralysis	0	3.7	NA	Elixhauser Comorbidities	2.9	NA	1	0.008	NA	NA	MarketScan	Comparative	yes	no	No	Yes	no	No	Yes, first time entry criteria are met only.	No	no	No	No	n/a	No	No	No	All potential cohort entry dates were identified for each individual, then exclusion criteria applied. The first cohort entry date for each individual that met all inclusion/exclusion criteria was included.	not defined	n/a	n/a	n/a	Provided some/all details	Authors provided all codes	1	0	0	Not specified	Not specified	Some information provided	Authors provided all codes	1	0
2	2	Minor-amputation surgery	0	Elixhauser Comorbidities	binary	Other Neurological Disorders	1	6.9	NA	Elixhauser Comorbidities	5	NA	1	0.019	NA	NA	MarketScan	Comparative	yes	no	No	Yes	no	No	Yes, first time entry criteria are met only.	No	no	No	No	n/a	No	No	No	All potential cohort entry dates were identified for each individual, then exclusion criteria applied. The first cohort entry date for each individual that met all inclusion/exclusion criteria was included.	not defined	n/a	n/a	n/a	Provided some/all details	Authors provided all codes	1	0	0	Not specified	Not specified	Some information provided	Authors provided all codes	1	0
2	2	Conservative therapy	0	Elixhauser Comorbidities	binary	Other Neurological Disorders	0	14.5	NA	Elixhauser Comorbidities	10.5	NA	1	0.04	NA	NA	MarketScan	Comparative	yes	no	No	Yes	no	No	Yes, first time entry criteria are met only.	No	no	No	No	n/a	No	No	No	All potential cohort entry dates were identified for each individual, then exclusion criteria applied. The first cohort entry date for each individual that met all inclusion/exclusion criteria was included.	not defined	n/a	n/a	n/a	Provided some/all details	Authors provided all codes	1	0	0	Not specified	Not specified	Some information provided	Authors provided all codes	1	0
2	2	Minor-amputation surgery	0	Elixhauser Comorbidities	binary	Chronic Pulmonary Disease	1	18.5	NA	Elixhauser Comorbidities	15.2	NA	1	0.033	NA	NA	MarketScan	Comparative	yes	no	No	Yes	no	No	Yes, first time entry criteria are met only.	No	no	No	No	n/a	No	No	No	All potential cohort entry dates were identified for each individual, then exclusion criteria applied. The first cohort entry date for each individual that met all inclusion/exclusion criteria was included.	not defined	n/a	n/a	n/a	Provided some/all details	Authors provided all codes	1	0	0	Not specified	Not specified	Some information provided	Authors provided all codes	1	0
2	2	Conservative therapy	0	Elixhauser Comorbidities	binary	Chronic Pulmonary Disease	0	25.8	NA	Elixhauser Comorbidities	22.9	NA	1	0.029	NA	NA	MarketScan	Comparative	yes	no	No	Yes	no	No	Yes, first time entry criteria are met only.	No	no	No	No	n/a	No	No	No	All potential cohort entry dates were identified for each individual, then exclusion criteria applied. The first cohort entry date for each individual that met all inclusion/exclusion criteria was included.	not defined	n/a	n/a	n/a	Provided some/all details	Authors provided all codes	1	0	0	Not specified	Not specified	Some information provided	Authors provided all codes	1	0
2	2	Minor-amputation surgery	0	Elixhauser Comorbidities	binary	Diabetes (Uncomplicated)	1	67.7	NA	Elixhauser Comorbidities	68.4	NA	1	-0.007	NA	NA	MarketScan	Comparative	yes	no	No	Yes	no	No	Yes, first time entry criteria are met only.	No	no	No	No	n/a	No	No	No	All potential cohort entry dates were identified for each individual, then exclusion criteria applied. The first cohort entry date for each individual that met all inclusion/exclusion criteria was included.	not defined	n/a	n/a	n/a	Provided some/all details	Authors provided all codes	1	0	0	Not specified	Not specified	Some information provided	Authors provided all codes	1	0
2	2	Conservative therapy	0	Elixhauser Comorbidities	binary	Diabetes (Uncomplicated)	0	49.3	NA	Elixhauser Comorbidities	50.2	NA	1	-0.009	NA	NA	MarketScan	Comparative	yes	no	No	Yes	no	No	Yes, first time entry criteria are met only.	No	no	No	No	n/a	No	No	No	All potential cohort entry dates were identified for each individual, then exclusion criteria applied. The first cohort entry date for each individual that met all inclusion/exclusion criteria was included.	not defined	n/a	n/a	n/a	Provided some/all details	Authors provided all codes	1	0	0	Not specified	Not specified	Some information provided	Authors provided all codes	1	0
2	2	Minor-amputation surgery	0	Elixhauser Comorbidities	binary	Diabetes (Complicated)	1	64.5	NA	Elixhauser Comorbidities	56.8	NA	1	0.077	NA	NA	MarketScan	Comparative	yes	no	No	Yes	no	No	Yes, first time entry criteria are met only.	No	no	No	No	n/a	No	No	No	All potential cohort entry dates were identified for each individual, then exclusion criteria applied. The first cohort entry date for each individual that met all inclusion/exclusion criteria was included.	not defined	n/a	n/a	n/a	Provided some/all details	Authors provided all codes	1	0	0	Not specified	Not specified	Some information provided	Authors provided all codes	1	0
2	2	Conservative therapy	0	Elixhauser Comorbidities	binary	Diabetes (Complicated)	0	39.7	NA	Elixhauser Comorbidities	36.7	NA	1	0.03	NA	NA	MarketScan	Comparative	yes	no	No	Yes	no	No	Yes, first time entry criteria are met only.	No	no	No	No	n/a	No	No	No	All potential cohort entry dates were identified for each individual, then exclusion criteria applied. The first cohort entry date for each individual that met all inclusion/exclusion criteria was included.	not defined	n/a	n/a	n/a	Provided some/all details	Authors provided all codes	1	0	0	Not specified	Not specified	Some information provided	Authors provided all codes	1	0
2	2	Minor-amputation surgery	0	Elixhauser Comorbidities	binary	Hypothyroidism	1	8	NA	Elixhauser Comorbidities	6.6	NA	1	0.014	NA	NA	MarketScan	Comparative	yes	no	No	Yes	no	No	Yes, first time entry criteria are met only.	No	no	No	No	n/a	No	No	No	All potential cohort entry dates were identified for each individual, then exclusion criteria applied. The first cohort entry date for each individual that met all inclusion/exclusion criteria was included.	not defined	n/a	n/a	n/a	Provided some/all details	Authors provided all codes	1	0	0	Not specified	Not specified	Some information provided	Authors provided all codes	1	0
2	2	Conservative therapy	0	Elixhauser Comorbidities	binary	Hypothyroidism	0	9.6	NA	Elixhauser Comorbidities	8.3	NA	1	0.013	NA	NA	MarketScan	Comparative	yes	no	No	Yes	no	No	Yes, first time entry criteria are met only.	No	no	No	No	n/a	No	No	No	All potential cohort entry dates were identified for each individual, then exclusion criteria applied. The first cohort entry date for each individual that met all inclusion/exclusion criteria was included.	not defined	n/a	n/a	n/a	Provided some/all details	Authors provided all codes	1	0	0	Not specified	Not specified	Some information provided	Authors provided all codes	1	0
2	2	Minor-amputation surgery	0	Elixhauser Comorbidities	binary	Renal failure	1	30.3	NA	Elixhauser Comorbidities	27.6	NA	1	0.027	NA	NA	MarketScan	Comparative	yes	no	No	Yes	no	No	Yes, first time entry criteria are met only.	No	no	No	No	n/a	No	No	No	All potential cohort entry dates were identified for each individual, then exclusion criteria applied. The first cohort entry date for each individual that met all inclusion/exclusion criteria was included.	not defined	n/a	n/a	n/a	Provided some/all details	Authors provided all codes	1	0	0	Not specified	Not specified	Some information provided	Authors provided all codes	1	0
2	2	Conservative therapy	0	Elixhauser Comorbidities	binary	Renal failure	0	31.4	NA	Elixhauser Comorbidities	28.5	NA	1	0.029	NA	NA	MarketScan	Comparative	yes	no	No	Yes	no	No	Yes, first time entry criteria are met only.	No	no	No	No	n/a	No	No	No	All potential cohort entry dates were identified for each individual, then exclusion criteria applied. The first cohort entry date for each individual that met all inclusion/exclusion criteria was included.	not defined	n/a	n/a	n/a	Provided some/all details	Authors provided all codes	1	0	0	Not specified	Not specified	Some information provided	Authors provided all codes	1	0
2	2	Minor-amputation surgery	0	Elixhauser Comorbidities	binary	Liver Disease	1	4.9	NA	Elixhauser Comorbidities	4.1	NA	1	0.008	NA	NA	MarketScan	Comparative	yes	no	No	Yes	no	No	Yes, first time entry criteria are met only.	No	no	No	No	n/a	No	No	No	All potential cohort entry dates were identified for each individual, then exclusion criteria applied. The first cohort entry date for each individual that met all inclusion/exclusion criteria was included.	not defined	n/a	n/a	n/a	Provided some/all details	Authors provided all codes	1	0	0	Not specified	Not specified	Some information provided	Authors provided all codes	1	0
2	2	Conservative therapy	0	Elixhauser Comorbidities	binary	Liver Disease	0	5.8	NA	Elixhauser Comorbidities	4.1	NA	1	0.017	NA	NA	MarketScan	Comparative	yes	no	No	Yes	no	No	Yes, first time entry criteria are met only.	No	no	No	No	n/a	No	No	No	All potential cohort entry dates were identified for each individual, then exclusion criteria applied. The first cohort entry date for each individual that met all inclusion/exclusion criteria was included.	not defined	n/a	n/a	n/a	Provided some/all details	Authors provided all codes	1	0	0	Not specified	Not specified	Some information provided	Authors provided all codes	1	0
2	2	Minor-amputation surgery	0	Elixhauser Comorbidities	binary	Peptic Ulcer Disease (excluding bleeding)	1	1.1	NA	Elixhauser Comorbidities	0.6	NA	1	0.005	NA	NA	MarketScan	Comparative	yes	no	No	Yes	no	No	Yes, first time entry criteria are met only.	No	no	No	No	n/a	No	No	No	All potential cohort entry dates were identified for each individual, then exclusion criteria applied. The first cohort entry date for each individual that met all inclusion/exclusion criteria was included.	not defined	n/a	n/a	n/a	Provided some/all details	Authors provided all codes	1	0	0	Not specified	Not specified	Some information provided	Authors provided all codes	1	0
2	2	Conservative therapy	0	Elixhauser Comorbidities	binary	Peptic Ulcer Disease (excluding bleeding)	0	1.5	NA	Elixhauser Comorbidities	1.3	NA	1	0.002	NA	NA	MarketScan	Comparative	yes	no	No	Yes	no	No	Yes, first time entry criteria are met only.	No	no	No	No	n/a	No	No	No	All potential cohort entry dates were identified for each individual, then exclusion criteria applied. The first cohort entry date for each individual that met all inclusion/exclusion criteria was included.	not defined	n/a	n/a	n/a	Provided some/all details	Authors provided all codes	1	0	0	Not specified	Not specified	Some information provided	Authors provided all codes	1	0
2	2	Minor-amputation surgery	0	Elixhauser Comorbidities	binary	AIDS/HIV	1	0.2	NA	Elixhauser Comorbidities	0.2	NA	1	0	NA	NA	MarketScan	Comparative	yes	no	No	Yes	no	No	Yes, first time entry criteria are met only.	No	no	No	No	n/a	No	No	No	All potential cohort entry dates were identified for each individual, then exclusion criteria applied. The first cohort entry date for each individual that met all inclusion/exclusion criteria was included.	not defined	n/a	n/a	n/a	Provided some/all details	Authors provided all codes	1	0	0	Not specified	Not specified	Some information provided	Authors provided all codes	1	0
2	2	Conservative therapy	0	Elixhauser Comorbidities	binary	AIDS/HIV	0	0.3	NA	Elixhauser Comorbidities	0.2	NA	1	0.001	NA	NA	MarketScan	Comparative	yes	no	No	Yes	no	No	Yes, first time entry criteria are met only.	No	no	No	No	n/a	No	No	No	All potential cohort entry dates were identified for each individual, then exclusion criteria applied. The first cohort entry date for each individual that met all inclusion/exclusion criteria was included.	not defined	n/a	n/a	n/a	Provided some/all details	Authors provided all codes	1	0	0	Not specified	Not specified	Some information provided	Authors provided all codes	1	0
2	2	Minor-amputation surgery	0	Elixhauser Comorbidities	binary	Lymphoma	1	1.1	NA	Elixhauser Comorbidities	0.8	NA	1	0.003	NA	NA	MarketScan	Comparative	yes	no	No	Yes	no	No	Yes, first time entry criteria are met only.	No	no	No	No	n/a	No	No	No	All potential cohort entry dates were identified for each individual, then exclusion criteria applied. The first cohort entry date for each individual that met all inclusion/exclusion criteria was included.	not defined	n/a	n/a	n/a	Provided some/all details	Authors provided all codes	1	0	0	Not specified	Not specified	Some information provided	Authors provided all codes	1	0
2	2	Conservative therapy	0	Elixhauser Comorbidities	binary	Lymphoma	0	1.3	NA	Elixhauser Comorbidities	1	NA	1	0.003	NA	NA	MarketScan	Comparative	yes	no	No	Yes	no	No	Yes, first time entry criteria are met only.	No	no	No	No	n/a	No	No	No	All potential cohort entry dates were identified for each individual, then exclusion criteria applied. The first cohort entry date for each individual that met all inclusion/exclusion criteria was included.	not defined	n/a	n/a	n/a	Provided some/all details	Authors provided all codes	1	0	0	Not specified	Not specified	Some information provided	Authors provided all codes	1	0
2	2	Minor-amputation surgery	0	Elixhauser Comorbidities	binary	Metastatic Cancer	1	1.3	NA	Elixhauser Comorbidities	0.9	NA	1	0.004	NA	NA	MarketScan	Comparative	yes	no	No	Yes	no	No	Yes, first time entry criteria are met only.	No	no	No	No	n/a	No	No	No	All potential cohort entry dates were identified for each individual, then exclusion criteria applied. The first cohort entry date for each individual that met all inclusion/exclusion criteria was included.	not defined	n/a	n/a	n/a	Provided some/all details	Authors provided all codes	1	0	0	Not specified	Not specified	Some information provided	Authors provided all codes	1	0
2	2	Conservative therapy	0	Elixhauser Comorbidities	binary	Metastatic Cancer	0	2	NA	Elixhauser Comorbidities	1.7	NA	1	0.003	NA	NA	MarketScan	Comparative	yes	no	No	Yes	no	No	Yes, first time entry criteria are met only.	No	no	No	No	n/a	No	No	No	All potential cohort entry dates were identified for each individual, then exclusion criteria applied. The first cohort entry date for each individual that met all inclusion/exclusion criteria was included.	not defined	n/a	n/a	n/a	Provided some/all details	Authors provided all codes	1	0	0	Not specified	Not specified	Some information provided	Authors provided all codes	1	0
2	2	Minor-amputation surgery	0	Elixhauser Comorbidities	binary	Solid Tumor without Metastasis	1	6.7	NA	Elixhauser Comorbidities	6.1	NA	1	0.006	NA	NA	MarketScan	Comparative	yes	no	No	Yes	no	No	Yes, first time entry criteria are met only.	No	no	No	No	n/a	No	No	No	All potential cohort entry dates were identified for each individual, then exclusion criteria applied. The first cohort entry date for each individual that met all inclusion/exclusion criteria was included.	not defined	n/a	n/a	n/a	Provided some/all details	Authors provided all codes	1	0	0	Not specified	Not specified	Some information provided	Authors provided all codes	1	0
2	2	Conservative therapy	0	Elixhauser Comorbidities	binary	Solid Tumor without Metastasis	0	9.3	NA	Elixhauser Comorbidities	8.3	NA	1	0.01	NA	NA	MarketScan	Comparative	yes	no	No	Yes	no	No	Yes, first time entry criteria are met only.	No	no	No	No	n/a	No	No	No	All potential cohort entry dates were identified for each individual, then exclusion criteria applied. The first cohort entry date for each individual that met all inclusion/exclusion criteria was included.	not defined	n/a	n/a	n/a	Provided some/all details	Authors provided all codes	1	0	0	Not specified	Not specified	Some information provided	Authors provided all codes	1	0
2	2	Minor-amputation surgery	0	Elixhauser Comorbidities	binary	Rheumatoid Arthritis Collagen	1	6.6	NA	Elixhauser Comorbidities	4.9	NA	1	0.017	NA	NA	MarketScan	Comparative	yes	no	No	Yes	no	No	Yes, first time entry criteria are met only.	No	no	No	No	n/a	No	No	No	All potential cohort entry dates were identified for each individual, then exclusion criteria applied. The first cohort entry date for each individual that met all inclusion/exclusion criteria was included.	not defined	n/a	n/a	n/a	Provided some/all details	Authors provided all codes	1	0	0	Not specified	Not specified	Some information provided	Authors provided all codes	1	0
2	2	Conservative therapy	0	Elixhauser Comorbidities	binary	Rheumatoid Arthritis Collagen	0	7.9	NA	Elixhauser Comorbidities	6.3	NA	1	0.016	NA	NA	MarketScan	Comparative	yes	no	No	Yes	no	No	Yes, first time entry criteria are met only.	No	no	No	No	n/a	No	No	No	All potential cohort entry dates were identified for each individual, then exclusion criteria applied. The first cohort entry date for each individual that met all inclusion/exclusion criteria was included.	not defined	n/a	n/a	n/a	Provided some/all details	Authors provided all codes	1	0	0	Not specified	Not specified	Some information provided	Authors provided all codes	1	0
2	2	Minor-amputation surgery	0	Elixhauser Comorbidities	binary	Coagulopathy	1	6.7	NA	Elixhauser Comorbidities	5.6	NA	1	0.011	NA	NA	MarketScan	Comparative	yes	no	No	Yes	no	No	Yes, first time entry criteria are met only.	No	no	No	No	n/a	No	No	No	All potential cohort entry dates were identified for each individual, then exclusion criteria applied. The first cohort entry date for each individual that met all inclusion/exclusion criteria was included.	not defined	n/a	n/a	n/a	Provided some/all details	Authors provided all codes	1	0	0	Not specified	Not specified	Some information provided	Authors provided all codes	1	0
2	2	Conservative therapy	0	Elixhauser Comorbidities	binary	Coagulopathy	0	8.2	NA	Elixhauser Comorbidities	6.7	NA	1	0.015	NA	NA	MarketScan	Comparative	yes	no	No	Yes	no	No	Yes, first time entry criteria are met only.	No	no	No	No	n/a	No	No	No	All potential cohort entry dates were identified for each individual, then exclusion criteria applied. The first cohort entry date for each individual that met all inclusion/exclusion criteria was included.	not defined	n/a	n/a	n/a	Provided some/all details	Authors provided all codes	1	0	0	Not specified	Not specified	Some information provided	Authors provided all codes	1	0
2	2	Minor-amputation surgery	0	Elixhauser Comorbidities	binary	Obesity	1	7.9	NA	Elixhauser Comorbidities	6.7	NA	1	0.012	NA	NA	MarketScan	Comparative	yes	no	No	Yes	no	No	Yes, first time entry criteria are met only.	No	no	No	No	n/a	No	No	No	All potential cohort entry dates were identified for each individual, then exclusion criteria applied. The first cohort entry date for each individual that met all inclusion/exclusion criteria was included.	not defined	n/a	n/a	n/a	Provided some/all details	Authors provided all codes	1	0	0	Not specified	Not specified	Some information provided	Authors provided all codes	1	0
2	2	Conservative therapy	0	Elixhauser Comorbidities	binary	Obesity	0	6	NA	Elixhauser Comorbidities	4.4	NA	1	0.016	NA	NA	MarketScan	Comparative	yes	no	No	Yes	no	No	Yes, first time entry criteria are met only.	No	no	No	No	n/a	No	No	No	All potential cohort entry dates were identified for each individual, then exclusion criteria applied. The first cohort entry date for each individual that met all inclusion/exclusion criteria was included.	not defined	n/a	n/a	n/a	Provided some/all details	Authors provided all codes	1	0	0	Not specified	Not specified	Some information provided	Authors provided all codes	1	0
2	2	Minor-amputation surgery	0	Elixhauser Comorbidities	binary	Weight Loss	1	5.5	NA	Elixhauser Comorbidities	3.6	NA	1	0.019	NA	NA	MarketScan	Comparative	yes	no	No	Yes	no	No	Yes, first time entry criteria are met only.	No	no	No	No	n/a	No	No	No	All potential cohort entry dates were identified for each individual, then exclusion criteria applied. The first cohort entry date for each individual that met all inclusion/exclusion criteria was included.	not defined	n/a	n/a	n/a	Provided some/all details	Authors provided all codes	1	0	0	Not specified	Not specified	Some information provided	Authors provided all codes	1	0
2	2	Conservative therapy	0	Elixhauser Comorbidities	binary	Weight Loss	0	11.8	NA	Elixhauser Comorbidities	6.7	NA	1	0.051	NA	NA	MarketScan	Comparative	yes	no	No	Yes	no	No	Yes, first time entry criteria are met only.	No	no	No	No	n/a	No	No	No	All potential cohort entry dates were identified for each individual, then exclusion criteria applied. The first cohort entry date for each individual that met all inclusion/exclusion criteria was included.	not defined	n/a	n/a	n/a	Provided some/all details	Authors provided all codes	1	0	0	Not specified	Not specified	Some information provided	Authors provided all codes	1	0
2	2	Minor-amputation surgery	0	Elixhauser Comorbidities	binary	Fluid and Electrolyte Disorders	1	21	NA	Elixhauser Comorbidities	16.7	NA	1	0.043	NA	NA	MarketScan	Comparative	yes	no	No	Yes	no	No	Yes, first time entry criteria are met only.	No	no	No	No	n/a	No	No	No	All potential cohort entry dates were identified for each individual, then exclusion criteria applied. The first cohort entry date for each individual that met all inclusion/exclusion criteria was included.	not defined	n/a	n/a	n/a	Provided some/all details	Authors provided all codes	1	0	0	Not specified	Not specified	Some information provided	Authors provided all codes	1	0
2	2	Conservative therapy	0	Elixhauser Comorbidities	binary	Fluid and Electrolyte Disorders	0	29.5	NA	Elixhauser Comorbidities	22.1	NA	1	0.074	NA	NA	MarketScan	Comparative	yes	no	No	Yes	no	No	Yes, first time entry criteria are met only.	No	no	No	No	n/a	No	No	No	All potential cohort entry dates were identified for each individual, then exclusion criteria applied. The first cohort entry date for each individual that met all inclusion/exclusion criteria was included.	not defined	n/a	n/a	n/a	Provided some/all details	Authors provided all codes	1	0	0	Not specified	Not specified	Some information provided	Authors provided all codes	1	0
2	2	Minor-amputation surgery	0	Elixhauser Comorbidities	binary	Blood Loss Anemia	1	1.8	NA	Elixhauser Comorbidities	1.8	NA	1	0	NA	NA	MarketScan	Comparative	yes	no	No	Yes	no	No	Yes, first time entry criteria are met only.	No	no	No	No	n/a	No	No	No	All potential cohort entry dates were identified for each individual, then exclusion criteria applied. The first cohort entry date for each individual that met all inclusion/exclusion criteria was included.	not defined	n/a	n/a	n/a	Provided some/all details	Authors provided all codes	1	0	0	Not specified	Not specified	Some information provided	Authors provided all codes	1	0
2	2	Conservative therapy	0	Elixhauser Comorbidities	binary	Blood Loss Anemia	0	2.6	NA	Elixhauser Comorbidities	2.3	NA	1	0.003	NA	NA	MarketScan	Comparative	yes	no	No	Yes	no	No	Yes, first time entry criteria are met only.	No	no	No	No	n/a	No	No	No	All potential cohort entry dates were identified for each individual, then exclusion criteria applied. The first cohort entry date for each individual that met all inclusion/exclusion criteria was included.	not defined	n/a	n/a	n/a	Provided some/all details	Authors provided all codes	1	0	0	Not specified	Not specified	Some information provided	Authors provided all codes	1	0
2	2	Minor-amputation surgery	0	Elixhauser Comorbidities	binary	Deficiency Anemia	1	12.1	NA	Elixhauser Comorbidities	12.2	NA	1	-0.001	NA	NA	MarketScan	Comparative	yes	no	No	Yes	no	No	Yes, first time entry criteria are met only.	No	no	No	No	n/a	No	No	No	All potential cohort entry dates were identified for each individual, then exclusion criteria applied. The first cohort entry date for each individual that met all inclusion/exclusion criteria was included.	not defined	n/a	n/a	n/a	Provided some/all details	Authors provided all codes	1	0	0	Not specified	Not specified	Some information provided	Authors provided all codes	1	0
2	2	Conservative therapy	0	Elixhauser Comorbidities	binary	Deficiency Anemia	0	14.8	NA	Elixhauser Comorbidities	14.4	NA	1	0.004	NA	NA	MarketScan	Comparative	yes	no	No	Yes	no	No	Yes, first time entry criteria are met only.	No	no	No	No	n/a	No	No	No	All potential cohort entry dates were identified for each individual, then exclusion criteria applied. The first cohort entry date for each individual that met all inclusion/exclusion criteria was included.	not defined	n/a	n/a	n/a	Provided some/all details	Authors provided all codes	1	0	0	Not specified	Not specified	Some information provided	Authors provided all codes	1	0
2	2	Minor-amputation surgery	0	Elixhauser Comorbidities	binary	Alcohol Abuse	1	1.8	NA	Elixhauser Comorbidities	1.5	NA	1	0.003	NA	NA	MarketScan	Comparative	yes	no	No	Yes	no	No	Yes, first time entry criteria are met only.	No	no	No	No	n/a	No	No	No	All potential cohort entry dates were identified for each individual, then exclusion criteria applied. The first cohort entry date for each individual that met all inclusion/exclusion criteria was included.	not defined	n/a	n/a	n/a	Provided some/all details	Authors provided all codes	1	0	0	Not specified	Not specified	Some information provided	Authors provided all codes	1	0
2	2	Conservative therapy	0	Elixhauser Comorbidities	binary	Alcohol Abuse	0	1.7	NA	Elixhauser Comorbidities	1.5	NA	1	0.002	NA	NA	MarketScan	Comparative	yes	no	No	Yes	no	No	Yes, first time entry criteria are met only.	No	no	No	No	n/a	No	No	No	All potential cohort entry dates were identified for each individual, then exclusion criteria applied. The first cohort entry date for each individual that met all inclusion/exclusion criteria was included.	not defined	n/a	n/a	n/a	Provided some/all details	Authors provided all codes	1	0	0	Not specified	Not specified	Some information provided	Authors provided all codes	1	0
2	2	Minor-amputation surgery	0	Elixhauser Comorbidities	binary	Drug Abuse	1	0.8	NA	Elixhauser Comorbidities	0.7	NA	1	0.001	NA	NA	MarketScan	Comparative	yes	no	No	Yes	no	No	Yes, first time entry criteria are met only.	No	no	No	No	n/a	No	No	No	All potential cohort entry dates were identified for each individual, then exclusion criteria applied. The first cohort entry date for each individual that met all inclusion/exclusion criteria was included.	not defined	n/a	n/a	n/a	Provided some/all details	Authors provided all codes	1	0	0	Not specified	Not specified	Some information provided	Authors provided all codes	1	0
2	2	Conservative therapy	0	Elixhauser Comorbidities	binary	Drug Abuse	0	1.5	NA	Elixhauser Comorbidities	0.9	NA	1	0.006	NA	NA	MarketScan	Comparative	yes	no	No	Yes	no	No	Yes, first time entry criteria are met only.	No	no	No	No	n/a	No	No	No	All potential cohort entry dates were identified for each individual, then exclusion criteria applied. The first cohort entry date for each individual that met all inclusion/exclusion criteria was included.	not defined	n/a	n/a	n/a	Provided some/all details	Authors provided all codes	1	0	0	Not specified	Not specified	Some information provided	Authors provided all codes	1	0
2	2	Minor-amputation surgery	0	Elixhauser Comorbidities	binary	Psychoses	1	2.4	NA	Elixhauser Comorbidities	1.9	NA	1	0.005	NA	NA	MarketScan	Comparative	yes	no	No	Yes	no	No	Yes, first time entry criteria are met only.	No	no	No	No	n/a	No	No	No	All potential cohort entry dates were identified for each individual, then exclusion criteria applied. The first cohort entry date for each individual that met all inclusion/exclusion criteria was included.	not defined	n/a	n/a	n/a	Provided some/all details	Authors provided all codes	1	0	0	Not specified	Not specified	Some information provided	Authors provided all codes	1	0
2	2	Conservative therapy	0	Elixhauser Comorbidities	binary	Psychoses	0	5.6	NA	Elixhauser Comorbidities	4.7	NA	1	0.009	NA	NA	MarketScan	Comparative	yes	no	No	Yes	no	No	Yes, first time entry criteria are met only.	No	no	No	No	n/a	No	No	No	All potential cohort entry dates were identified for each individual, then exclusion criteria applied. The first cohort entry date for each individual that met all inclusion/exclusion criteria was included.	not defined	n/a	n/a	n/a	Provided some/all details	Authors provided all codes	1	0	0	Not specified	Not specified	Some information provided	Authors provided all codes	1	0
2	2	Minor-amputation surgery	0	Elixhauser Comorbidities	binary	Depression	1	9.6	NA	Elixhauser Comorbidities	9.2	NA	1	0.004	NA	NA	MarketScan	Comparative	yes	no	No	Yes	no	No	Yes, first time entry criteria are met only.	No	no	No	No	n/a	No	No	No	All potential cohort entry dates were identified for each individual, then exclusion criteria applied. The first cohort entry date for each individual that met all inclusion/exclusion criteria was included.	not defined	n/a	n/a	n/a	Provided some/all details	Authors provided all codes	1	0	0	Not specified	Not specified	Some information provided	Authors provided all codes	1	0
2	2	Conservative therapy	0	Elixhauser Comorbidities	binary	Depression	0	11.4	NA	Elixhauser Comorbidities	10.3	NA	1	0.011	NA	NA	MarketScan	Comparative	yes	no	No	Yes	no	No	Yes, first time entry criteria are met only.	No	no	No	No	n/a	No	No	No	All potential cohort entry dates were identified for each individual, then exclusion criteria applied. The first cohort entry date for each individual that met all inclusion/exclusion criteria was included.	not defined	n/a	n/a	n/a	Provided some/all details	Authors provided all codes	1	0	0	Not specified	Not specified	Some information provided	Authors provided all codes	1	0
2	2	Minor-amputation surgery	0	Elixhauser Comorbidity Index (mean, sd)	continuous		1	5.4	2.75	Elixhauser Comorbidity Index (mean, sd)	4.32	3	1	1.08	2.877716108	0.375297618	MarketScan	Comparative	yes	no	No	Yes	no	No	Yes, first time entry criteria are met only.	No	no	No	No	n/a	No	No	No	All potential cohort entry dates were identified for each individual, then exclusion criteria applied. The first cohort entry date for each individual that met all inclusion/exclusion criteria was included.	not defined	n/a	n/a	n/a	Provided some/all details	Authors provided all codes	1	0	0	Not specified	Not specified	Some information provided	Authors provided all codes	1	0
2	2	Conservative therapy	0	Elixhauser Comorbidity Index (mean, sd)	continuous		0	5.8	3.21	Elixhauser Comorbidity Index (mean, sd)	4.76	3.21	1	1.04	3.21	0.323987539	MarketScan	Comparative	yes	no	No	Yes	no	No	Yes, first time entry criteria are met only.	No	no	No	No	n/a	No	No	No	All potential cohort entry dates were identified for each individual, then exclusion criteria applied. The first cohort entry date for each individual that met all inclusion/exclusion criteria was included.	not defined	n/a	n/a	n/a	Provided some/all details	Authors provided all codes	1	0	0	Not specified	Not specified	Some information provided	Authors provided all codes	1	0
2	2	Minor-amputation surgery	0	PAD Risk Factors	binary	Diabetes	1	76.3	NA	PAD Risk Factors	75.7	NA	1	0.006	NA	NA	MarketScan	Comparative	yes	no	No	Yes	no	No	Yes, first time entry criteria are met only.	No	no	No	No	n/a	No	No	No	All potential cohort entry dates were identified for each individual, then exclusion criteria applied. The first cohort entry date for each individual that met all inclusion/exclusion criteria was included.	not defined	n/a	n/a	n/a	Provided some/all details	Authors provided all codes	1	0	0	Not specified	Not specified	Some information provided	Authors provided all codes	1	0
2	2	Conservative therapy	0	PAD Risk Factors	binary	Diabetes	0	55.1	NA	PAD Risk Factors	55.2	NA	1	-0.001	NA	NA	MarketScan	Comparative	yes	no	No	Yes	no	No	Yes, first time entry criteria are met only.	No	no	No	No	n/a	No	No	No	All potential cohort entry dates were identified for each individual, then exclusion criteria applied. The first cohort entry date for each individual that met all inclusion/exclusion criteria was included.	not defined	n/a	n/a	n/a	Provided some/all details	Authors provided all codes	1	0	0	Not specified	Not specified	Some information provided	Authors provided all codes	1	0
2	2	Minor-amputation surgery	0	PAD Risk Factors	binary	Chronic hypertension	1	66.2	NA	PAD Risk Factors	58.7	NA	1	0.075	NA	NA	MarketScan	Comparative	yes	no	No	Yes	no	No	Yes, first time entry criteria are met only.	No	no	No	No	n/a	No	No	No	All potential cohort entry dates were identified for each individual, then exclusion criteria applied. The first cohort entry date for each individual that met all inclusion/exclusion criteria was included.	not defined	n/a	n/a	n/a	Provided some/all details	Authors provided all codes	1	0	0	Not specified	Not specified	Some information provided	Authors provided all codes	1	0
2	2	Conservative therapy	0	PAD Risk Factors	binary	Chronic hypertension	0	67.2	NA	PAD Risk Factors	62.3	NA	1	0.049	NA	NA	MarketScan	Comparative	yes	no	No	Yes	no	No	Yes, first time entry criteria are met only.	No	no	No	No	n/a	No	No	No	All potential cohort entry dates were identified for each individual, then exclusion criteria applied. The first cohort entry date for each individual that met all inclusion/exclusion criteria was included.	not defined	n/a	n/a	n/a	Provided some/all details	Authors provided all codes	1	0	0	Not specified	Not specified	Some information provided	Authors provided all codes	1	0
2	2	Minor-amputation surgery	0	PAD Risk Factors	binary	Chronic renal insufficiency	1	30.3	NA	PAD Risk Factors	27.6	NA	1	0.027	NA	NA	MarketScan	Comparative	yes	no	No	Yes	no	No	Yes, first time entry criteria are met only.	No	no	No	No	n/a	No	No	No	All potential cohort entry dates were identified for each individual, then exclusion criteria applied. The first cohort entry date for each individual that met all inclusion/exclusion criteria was included.	not defined	n/a	n/a	n/a	Provided some/all details	Authors provided all codes	1	0	0	Not specified	Not specified	Some information provided	Authors provided all codes	1	0
2	2	Conservative therapy	0	PAD Risk Factors	binary	Chronic renal insufficiency	0	31.4	NA	PAD Risk Factors	28.5	NA	1	0.029	NA	NA	MarketScan	Comparative	yes	no	No	Yes	no	No	Yes, first time entry criteria are met only.	No	no	No	No	n/a	No	No	No	All potential cohort entry dates were identified for each individual, then exclusion criteria applied. The first cohort entry date for each individual that met all inclusion/exclusion criteria was included.	not defined	n/a	n/a	n/a	Provided some/all details	Authors provided all codes	1	0	0	Not specified	Not specified	Some information provided	Authors provided all codes	1	0
2	2	Minor-amputation surgery	0	PAD Risk Factors	binary	Smoker	1	6.9	NA	PAD Risk Factors	4.7	NA	1	0.022	NA	NA	MarketScan	Comparative	yes	no	No	Yes	no	No	Yes, first time entry criteria are met only.	No	no	No	No	n/a	No	No	No	All potential cohort entry dates were identified for each individual, then exclusion criteria applied. The first cohort entry date for each individual that met all inclusion/exclusion criteria was included.	not defined	n/a	n/a	n/a	Provided some/all details	Authors provided all codes	1	0	0	Not specified	Not specified	Some information provided	Authors provided all codes	1	0
2	2	Conservative therapy	0	PAD Risk Factors	binary	Smoker	0	7.4	NA	PAD Risk Factors	5.7	NA	1	0.017	NA	NA	MarketScan	Comparative	yes	no	No	Yes	no	No	Yes, first time entry criteria are met only.	No	no	No	No	n/a	No	No	No	All potential cohort entry dates were identified for each individual, then exclusion criteria applied. The first cohort entry date for each individual that met all inclusion/exclusion criteria was included.	not defined	n/a	n/a	n/a	Provided some/all details	Authors provided all codes	1	0	0	Not specified	Not specified	Some information provided	Authors provided all codes	1	0
2	2	Minor-amputation surgery	0	PAD Risk Factors	binary	Advanced Age >= 65	1	49.5	NA	PAD Risk Factors	42.3	NA	1	0.072	NA	NA	MarketScan	Comparative	yes	no	No	Yes	no	No	Yes, first time entry criteria are met only.	No	no	No	No	n/a	No	No	No	All potential cohort entry dates were identified for each individual, then exclusion criteria applied. The first cohort entry date for each individual that met all inclusion/exclusion criteria was included.	not defined	n/a	n/a	n/a	Provided some/all details	Authors provided all codes	1	0	0	Not specified	Not specified	Some information provided	Authors provided all codes	1	0
2	2	Conservative therapy	0	PAD Risk Factors	binary	Advanced Age >= 65	0	63.8	NA	PAD Risk Factors	64.8	NA	1	-0.01	NA	NA	MarketScan	Comparative	yes	no	No	Yes	no	No	Yes, first time entry criteria are met only.	No	no	No	No	n/a	No	No	No	All potential cohort entry dates were identified for each individual, then exclusion criteria applied. The first cohort entry date for each individual that met all inclusion/exclusion criteria was included.	not defined	n/a	n/a	n/a	Provided some/all details	Authors provided all codes	1	0	0	Not specified	Not specified	Some information provided	Authors provided all codes	1	0
2	2	Minor-amputation surgery	0	PAD Risk Factors	binary	Aortocoronary Bypass Status	1	4.9	NA	PAD Risk Factors	3.1	NA	1	0.018	NA	NA	MarketScan	Comparative	yes	no	No	Yes	no	No	Yes, first time entry criteria are met only.	No	no	No	No	n/a	No	No	No	All potential cohort entry dates were identified for each individual, then exclusion criteria applied. The first cohort entry date for each individual that met all inclusion/exclusion criteria was included.	not defined	n/a	n/a	n/a	Provided some/all details	Authors provided all codes	1	0	0	Not specified	Not specified	Some information provided	Authors provided all codes	1	0
2	2	Conservative therapy	0	PAD Risk Factors	binary	Aortocoronary Bypass Status	0	5	NA	PAD Risk Factors	3.6	NA	1	0.014	NA	NA	MarketScan	Comparative	yes	no	No	Yes	no	No	Yes, first time entry criteria are met only.	No	no	No	No	n/a	No	No	No	All potential cohort entry dates were identified for each individual, then exclusion criteria applied. The first cohort entry date for each individual that met all inclusion/exclusion criteria was included.	not defined	n/a	n/a	n/a	Provided some/all details	Authors provided all codes	1	0	0	Not specified	Not specified	Some information provided	Authors provided all codes	1	0
2	2	Minor-amputation surgery	0	PAD Risk Factors	binary	History of Stroke	1	4.2	NA	PAD Risk Factors	2.9	NA	1	0.013	NA	NA	MarketScan	Comparative	yes	no	No	Yes	no	No	Yes, first time entry criteria are met only.	No	no	No	No	n/a	No	No	No	All potential cohort entry dates were identified for each individual, then exclusion criteria applied. The first cohort entry date for each individual that met all inclusion/exclusion criteria was included.	not defined	n/a	n/a	n/a	Provided some/all details	Authors provided all codes	1	0	0	Not specified	Not specified	Some information provided	Authors provided all codes	1	0
2	2	Conservative therapy	0	PAD Risk Factors	binary	History of Stroke	0	8.5	NA	PAD Risk Factors	6.3	NA	1	0.022	NA	NA	MarketScan	Comparative	yes	no	No	Yes	no	No	Yes, first time entry criteria are met only.	No	no	No	No	n/a	No	No	No	All potential cohort entry dates were identified for each individual, then exclusion criteria applied. The first cohort entry date for each individual that met all inclusion/exclusion criteria was included.	not defined	n/a	n/a	n/a	Provided some/all details	Authors provided all codes	1	0	0	Not specified	Not specified	Some information provided	Authors provided all codes	1	0
3	3	Abiraterone	0		study n		0	1067	NA	Number of patients	1461	NA	0	-394	NA	NA	MarketScan	Comparative	yes	no	No	Yes	no	Yes	Yes, first time entry criteria are met only.	Yes	no	Yes	Yes	Yes	Yes, for all covariates	Yes, on day X after cohort entry date	Yes	All potential cohort entry dates were identified for each individual, then exclusion criteria applied. The first cohort entry date for each individual that met all inclusion/exclusion criteria was included.	incident	Yes	Yes	No	No details provided	Authors provided all codes	0	0	1	Specified for at least one	Not specified	All information provided	Authors provided all codes	0	0
3	3	Enzalutamide	0		study n		1	592	NA	Number of patients	556	NA	0	36	NA	NA	MarketScan	Comparative	yes	no	No	Yes	no	Yes	Yes, first time entry criteria are met only.	Yes	no	Yes	Yes	Yes	Yes, for all covariates	Yes, on day X after cohort entry date	Yes	All potential cohort entry dates were identified for each individual, then exclusion criteria applied. The first cohort entry date for each individual that met all inclusion/exclusion criteria was included.	incident	Yes	Yes	No	No details provided	Authors provided all codes	0	0	1	Specified for at least one	Not specified	All information provided	Authors provided all codes	0	0
3	3	Abiraterone	0	Age (mean, sd)	continuous		0	73.7	10.1	Age (mean, sd)	72.6	10.31	0	1.1	10.20554016	0.107784594	MarketScan	Comparative	yes	no	No	Yes	no	Yes	Yes, first time entry criteria are met only.	Yes	no	Yes	Yes	Yes	Yes, for all covariates	Yes, on day X after cohort entry date	Yes	All potential cohort entry dates were identified for each individual, then exclusion criteria applied. The first cohort entry date for each individual that met all inclusion/exclusion criteria was included.	incident	Yes	Yes	No	No details provided	Authors provided all codes	0	0	1	Specified for at least one	Not specified	All information provided	Authors provided all codes	0	0
3	3	Enzalutamide	0	Age (mean, sd)	continuous		1	73.1	10	Age (mean, sd)	71.35	10.62	0	1.75	10.31465947	0.169661442	MarketScan	Comparative	yes	no	No	Yes	no	Yes	Yes, first time entry criteria are met only.	Yes	no	Yes	Yes	Yes	Yes, for all covariates	Yes, on day X after cohort entry date	Yes	All potential cohort entry dates were identified for each individual, then exclusion criteria applied. The first cohort entry date for each individual that met all inclusion/exclusion criteria was included.	incident	Yes	Yes	No	No details provided	Authors provided all codes	0	0	1	Specified for at least one	Not specified	All information provided	Authors provided all codes	0	0
3	3	Abiraterone	0	Age median [IQR]	continuous		0	74	NA	Age median [IQR]	73	NA	0	1	NA	NA	MarketScan	Comparative	yes	no	No	Yes	no	Yes	Yes, first time entry criteria are met only.	Yes	no	Yes	Yes	Yes	Yes, for all covariates	Yes, on day X after cohort entry date	Yes	All potential cohort entry dates were identified for each individual, then exclusion criteria applied. The first cohort entry date for each individual that met all inclusion/exclusion criteria was included.	incident	Yes	Yes	No	No details provided	Authors provided all codes	0	0	1	Specified for at least one	Not specified	All information provided	Authors provided all codes	0	0
3	3	Enzalutamide	0	Age median [IQR]	continuous		1	74	NA	Age median [IQR]	72	NA	0	2	NA	NA	MarketScan	Comparative	yes	no	No	Yes	no	Yes	Yes, first time entry criteria are met only.	Yes	no	Yes	Yes	Yes	Yes, for all covariates	Yes, on day X after cohort entry date	Yes	All potential cohort entry dates were identified for each individual, then exclusion criteria applied. The first cohort entry date for each individual that met all inclusion/exclusion criteria was included.	incident	Yes	Yes	No	No details provided	Authors provided all codes	0	0	1	Specified for at least one	Not specified	All information provided	Authors provided all codes	0	0
3	3	Abiraterone	0	Age category	categorical	35-44	0	0.2	NA	Age category	0.1	NA	0	0.001	NA	NA	MarketScan	Comparative	yes	no	No	Yes	no	Yes	Yes, first time entry criteria are met only.	Yes	no	Yes	Yes	Yes	Yes, for all covariates	Yes, on day X after cohort entry date	Yes	All potential cohort entry dates were identified for each individual, then exclusion criteria applied. The first cohort entry date for each individual that met all inclusion/exclusion criteria was included.	incident	Yes	Yes	No	No details provided	Authors provided all codes	0	0	1	Specified for at least one	Not specified	All information provided	Authors provided all codes	0	0
3	3	Enzalutamide	0	Age category	categorical	35-44	1	0	NA	Age category	0	NA	0	0	NA	NA	MarketScan	Comparative	yes	no	No	Yes	no	Yes	Yes, first time entry criteria are met only.	Yes	no	Yes	Yes	Yes	Yes, for all covariates	Yes, on day X after cohort entry date	Yes	All potential cohort entry dates were identified for each individual, then exclusion criteria applied. The first cohort entry date for each individual that met all inclusion/exclusion criteria was included.	incident	Yes	Yes	No	No details provided	Authors provided all codes	0	0	1	Specified for at least one	Not specified	All information provided	Authors provided all codes	0	0
3	3	Abiraterone	0	Age category	categorical	45-54	0	2.2	NA	Age category	2.1	NA	0	0.001	NA	NA	MarketScan	Comparative	yes	no	No	Yes	no	Yes	Yes, first time entry criteria are met only.	Yes	no	Yes	Yes	Yes	Yes, for all covariates	Yes, on day X after cohort entry date	Yes	All potential cohort entry dates were identified for each individual, then exclusion criteria applied. The first cohort entry date for each individual that met all inclusion/exclusion criteria was included.	incident	Yes	Yes	No	No details provided	Authors provided all codes	0	0	1	Specified for at least one	Not specified	All information provided	Authors provided all codes	0	0
3	3	Enzalutamide	0	Age category	categorical	45-54	1	3	NA	Age category	3.8	NA	0	-0.008	NA	NA	MarketScan	Comparative	yes	no	No	Yes	no	Yes	Yes, first time entry criteria are met only.	Yes	no	Yes	Yes	Yes	Yes, for all covariates	Yes, on day X after cohort entry date	Yes	All potential cohort entry dates were identified for each individual, then exclusion criteria applied. The first cohort entry date for each individual that met all inclusion/exclusion criteria was included.	incident	Yes	Yes	No	No details provided	Authors provided all codes	0	0	1	Specified for at least one	Not specified	All information provided	Authors provided all codes	0	0
3	3	Abiraterone	0	Age category	categorical	55-64	0	19.1	NA	Age category	19.2	NA	0	-0.001	NA	NA	MarketScan	Comparative	yes	no	No	Yes	no	Yes	Yes, first time entry criteria are met only.	Yes	no	Yes	Yes	Yes	Yes, for all covariates	Yes, on day X after cohort entry date	Yes	All potential cohort entry dates were identified for each individual, then exclusion criteria applied. The first cohort entry date for each individual that met all inclusion/exclusion criteria was included.	incident	Yes	Yes	No	No details provided	Authors provided all codes	0	0	1	Specified for at least one	Not specified	All information provided	Authors provided all codes	0	0
3	3	Enzalutamide	0	Age category	categorical	55-64	1	20.3	NA	Age category	21.2	NA	0	-0.009	NA	NA	MarketScan	Comparative	yes	no	No	Yes	no	Yes	Yes, first time entry criteria are met only.	Yes	no	Yes	Yes	Yes	Yes, for all covariates	Yes, on day X after cohort entry date	Yes	All potential cohort entry dates were identified for each individual, then exclusion criteria applied. The first cohort entry date for each individual that met all inclusion/exclusion criteria was included.	incident	Yes	Yes	No	No details provided	Authors provided all codes	0	0	1	Specified for at least one	Not specified	All information provided	Authors provided all codes	0	0
3	3	Abiraterone	0	Age category	categorical	65-74	0	29.3	NA	Age category	25.3	NA	0	0.04	NA	NA	MarketScan	Comparative	yes	no	No	Yes	no	Yes	Yes, first time entry criteria are met only.	Yes	no	Yes	Yes	Yes	Yes, for all covariates	Yes, on day X after cohort entry date	Yes	All potential cohort entry dates were identified for each individual, then exclusion criteria applied. The first cohort entry date for each individual that met all inclusion/exclusion criteria was included.	incident	Yes	Yes	No	No details provided	Authors provided all codes	0	0	1	Specified for at least one	Not specified	All information provided	Authors provided all codes	0	0
3	3	Enzalutamide	0	Age category	categorical	65-74	1	28	NA	Age category	21.8	NA	0	0.062	NA	NA	MarketScan	Comparative	yes	no	No	Yes	no	Yes	Yes, first time entry criteria are met only.	Yes	no	Yes	Yes	Yes	Yes, for all covariates	Yes, on day X after cohort entry date	Yes	All potential cohort entry dates were identified for each individual, then exclusion criteria applied. The first cohort entry date for each individual that met all inclusion/exclusion criteria was included.	incident	Yes	Yes	No	No details provided	Authors provided all codes	0	0	1	Specified for at least one	Not specified	All information provided	Authors provided all codes	0	0
3	3	Abiraterone	0	Age category	categorical	>=75	0	49.2	NA	Age category	45	NA	0	0.042	NA	NA	MarketScan	Comparative	yes	no	No	Yes	no	Yes	Yes, first time entry criteria are met only.	Yes	no	Yes	Yes	Yes	Yes, for all covariates	Yes, on day X after cohort entry date	Yes	All potential cohort entry dates were identified for each individual, then exclusion criteria applied. The first cohort entry date for each individual that met all inclusion/exclusion criteria was included.	incident	Yes	Yes	No	No details provided	Authors provided all codes	0	0	1	Specified for at least one	Not specified	All information provided	Authors provided all codes	0	0
3	3	Enzalutamide	0	Age category	categorical	>=75	1	48.6	NA	Age category	43.3	NA	0	0.053	NA	NA	MarketScan	Comparative	yes	no	No	Yes	no	Yes	Yes, first time entry criteria are met only.	Yes	no	Yes	Yes	Yes	Yes, for all covariates	Yes, on day X after cohort entry date	Yes	All potential cohort entry dates were identified for each individual, then exclusion criteria applied. The first cohort entry date for each individual that met all inclusion/exclusion criteria was included.	incident	Yes	Yes	No	No details provided	Authors provided all codes	0	0	1	Specified for at least one	Not specified	All information provided	Authors provided all codes	0	0
3	3	Abiraterone	0	Region	categorical	Northeast	0	24.2	NA	Region	23.5	NA	0	0.007	NA	NA	MarketScan	Comparative	yes	no	No	Yes	no	Yes	Yes, first time entry criteria are met only.	Yes	no	Yes	Yes	Yes	Yes, for all covariates	Yes, on day X after cohort entry date	Yes	All potential cohort entry dates were identified for each individual, then exclusion criteria applied. The first cohort entry date for each individual that met all inclusion/exclusion criteria was included.	incident	Yes	Yes	No	No details provided	Authors provided all codes	0	0	1	Specified for at least one	Not specified	All information provided	Authors provided all codes	0	0
3	3	Enzalutamide	0	Region	categorical	Northeast	1	22	NA	Region	20	NA	0	0.02	NA	NA	MarketScan	Comparative	yes	no	No	Yes	no	Yes	Yes, first time entry criteria are met only.	Yes	no	Yes	Yes	Yes	Yes, for all covariates	Yes, on day X after cohort entry date	Yes	All potential cohort entry dates were identified for each individual, then exclusion criteria applied. The first cohort entry date for each individual that met all inclusion/exclusion criteria was included.	incident	Yes	Yes	No	No details provided	Authors provided all codes	0	0	1	Specified for at least one	Not specified	All information provided	Authors provided all codes	0	0
3	3	Abiraterone	0	Region	categorical	North Central	0	27	NA	Region	27.4	NA	0	-0.004	NA	NA	MarketScan	Comparative	yes	no	No	Yes	no	Yes	Yes, first time entry criteria are met only.	Yes	no	Yes	Yes	Yes	Yes, for all covariates	Yes, on day X after cohort entry date	Yes	All potential cohort entry dates were identified for each individual, then exclusion criteria applied. The first cohort entry date for each individual that met all inclusion/exclusion criteria was included.	incident	Yes	Yes	No	No details provided	Authors provided all codes	0	0	1	Specified for at least one	Not specified	All information provided	Authors provided all codes	0	0
3	3	Enzalutamide	0	Region	categorical	North Central	1	26	NA	Region	28.2	NA	0	-0.022	NA	NA	MarketScan	Comparative	yes	no	No	Yes	no	Yes	Yes, first time entry criteria are met only.	Yes	no	Yes	Yes	Yes	Yes, for all covariates	Yes, on day X after cohort entry date	Yes	All potential cohort entry dates were identified for each individual, then exclusion criteria applied. The first cohort entry date for each individual that met all inclusion/exclusion criteria was included.	incident	Yes	Yes	No	No details provided	Authors provided all codes	0	0	1	Specified for at least one	Not specified	All information provided	Authors provided all codes	0	0
3	3	Abiraterone	0	Region	categorical	South	0	29.8	NA	Region	30.2	NA	0	-0.004	NA	NA	MarketScan	Comparative	yes	no	No	Yes	no	Yes	Yes, first time entry criteria are met only.	Yes	no	Yes	Yes	Yes	Yes, for all covariates	Yes, on day X after cohort entry date	Yes	All potential cohort entry dates were identified for each individual, then exclusion criteria applied. The first cohort entry date for each individual that met all inclusion/exclusion criteria was included.	incident	Yes	Yes	No	No details provided	Authors provided all codes	0	0	1	Specified for at least one	Not specified	All information provided	Authors provided all codes	0	0
3	3	Enzalutamide	0	Region	categorical	South	1	31.9	NA	Region	34.4	NA	0	-0.025	NA	NA	MarketScan	Comparative	yes	no	No	Yes	no	Yes	Yes, first time entry criteria are met only.	Yes	no	Yes	Yes	Yes	Yes, for all covariates	Yes, on day X after cohort entry date	Yes	All potential cohort entry dates were identified for each individual, then exclusion criteria applied. The first cohort entry date for each individual that met all inclusion/exclusion criteria was included.	incident	Yes	Yes	No	No details provided	Authors provided all codes	0	0	1	Specified for at least one	Not specified	All information provided	Authors provided all codes	0	0
3	3	Abiraterone	0	Region	categorical	West	0	18.6	NA	Region	18.1	NA	0	0.005	NA	NA	MarketScan	Comparative	yes	no	No	Yes	no	Yes	Yes, first time entry criteria are met only.	Yes	no	Yes	Yes	Yes	Yes, for all covariates	Yes, on day X after cohort entry date	Yes	All potential cohort entry dates were identified for each individual, then exclusion criteria applied. The first cohort entry date for each individual that met all inclusion/exclusion criteria was included.	incident	Yes	Yes	No	No details provided	Authors provided all codes	0	0	1	Specified for at least one	Not specified	All information provided	Authors provided all codes	0	0
3	3	Enzalutamide	0	Region	categorical	West	1	19.1	NA	Region	15.8	NA	0	0.033	NA	NA	MarketScan	Comparative	yes	no	No	Yes	no	Yes	Yes, first time entry criteria are met only.	Yes	no	Yes	Yes	Yes	Yes, for all covariates	Yes, on day X after cohort entry date	Yes	All potential cohort entry dates were identified for each individual, then exclusion criteria applied. The first cohort entry date for each individual that met all inclusion/exclusion criteria was included.	incident	Yes	Yes	No	No details provided	Authors provided all codes	0	0	1	Specified for at least one	Not specified	All information provided	Authors provided all codes	0	0
3	3	Abiraterone	0	Region	categorical	Unknown	0	0.5	NA	Region	0.8	NA	0	-0.003	NA	NA	MarketScan	Comparative	yes	no	No	Yes	no	Yes	Yes, first time entry criteria are met only.	Yes	no	Yes	Yes	Yes	Yes, for all covariates	Yes, on day X after cohort entry date	Yes	All potential cohort entry dates were identified for each individual, then exclusion criteria applied. The first cohort entry date for each individual that met all inclusion/exclusion criteria was included.	incident	Yes	Yes	No	No details provided	Authors provided all codes	0	0	1	Specified for at least one	Not specified	All information provided	Authors provided all codes	0	0
3	3	Enzalutamide	0	Region	categorical	Unknown	1	1	NA	Region	1.6	NA	0	-0.006	NA	NA	MarketScan	Comparative	yes	no	No	Yes	no	Yes	Yes, first time entry criteria are met only.	Yes	no	Yes	Yes	Yes	Yes, for all covariates	Yes, on day X after cohort entry date	Yes	All potential cohort entry dates were identified for each individual, then exclusion criteria applied. The first cohort entry date for each individual that met all inclusion/exclusion criteria was included.	incident	Yes	Yes	No	No details provided	Authors provided all codes	0	0	1	Specified for at least one	Not specified	All information provided	Authors provided all codes	0	0
3	3	Abiraterone	0	Year of index date	categorical	2012	0	19.7	NA	Year of index date	16	NA	0	0.037	NA	NA	MarketScan	Comparative	yes	no	No	Yes	no	Yes	Yes, first time entry criteria are met only.	Yes	no	Yes	Yes	Yes	Yes, for all covariates	Yes, on day X after cohort entry date	Yes	All potential cohort entry dates were identified for each individual, then exclusion criteria applied. The first cohort entry date for each individual that met all inclusion/exclusion criteria was included.	incident	Yes	Yes	No	No details provided	Authors provided all codes	0	0	1	Specified for at least one	Not specified	All information provided	Authors provided all codes	0	0
3	3	Enzalutamide	0	Year of index date	categorical	2012	1	36.8	NA	Year of index date	28.6	NA	0	0.082	NA	NA	MarketScan	Comparative	yes	no	No	Yes	no	Yes	Yes, first time entry criteria are met only.	Yes	no	Yes	Yes	Yes	Yes, for all covariates	Yes, on day X after cohort entry date	Yes	All potential cohort entry dates were identified for each individual, then exclusion criteria applied. The first cohort entry date for each individual that met all inclusion/exclusion criteria was included.	incident	Yes	Yes	No	No details provided	Authors provided all codes	0	0	1	Specified for at least one	Not specified	All information provided	Authors provided all codes	0	0
3	3	Abiraterone	0	Year of index date	categorical	2013	0	57.6	NA	Year of index date	54	NA	0	0.036	NA	NA	MarketScan	Comparative	yes	no	No	Yes	no	Yes	Yes, first time entry criteria are met only.	Yes	no	Yes	Yes	Yes	Yes, for all covariates	Yes, on day X after cohort entry date	Yes	All potential cohort entry dates were identified for each individual, then exclusion criteria applied. The first cohort entry date for each individual that met all inclusion/exclusion criteria was included.	incident	Yes	Yes	No	No details provided	Authors provided all codes	0	0	1	Specified for at least one	Not specified	All information provided	Authors provided all codes	0	0
3	3	Enzalutamide	0	Year of index date	categorical	2013	1	38.9	NA	Year of index date	32	NA	0	0.069	NA	NA	MarketScan	Comparative	yes	no	No	Yes	no	Yes	Yes, first time entry criteria are met only.	Yes	no	Yes	Yes	Yes	Yes, for all covariates	Yes, on day X after cohort entry date	Yes	All potential cohort entry dates were identified for each individual, then exclusion criteria applied. The first cohort entry date for each individual that met all inclusion/exclusion criteria was included.	incident	Yes	Yes	No	No details provided	Authors provided all codes	0	0	1	Specified for at least one	Not specified	All information provided	Authors provided all codes	0	0
3	3	Abiraterone	0	Year of index date	categorical	2014	0	22.7	NA	Year of index date	30	NA	0	-0.073	NA	NA	MarketScan	Comparative	yes	no	No	Yes	no	Yes	Yes, first time entry criteria are met only.	Yes	no	Yes	Yes	Yes	Yes, for all covariates	Yes, on day X after cohort entry date	Yes	All potential cohort entry dates were identified for each individual, then exclusion criteria applied. The first cohort entry date for each individual that met all inclusion/exclusion criteria was included.	incident	Yes	Yes	No	No details provided	Authors provided all codes	0	0	1	Specified for at least one	Not specified	All information provided	Authors provided all codes	0	0
3	3	Enzalutamide	0	Year of index date	categorical	2014	1	24.3	NA	Year of index date	39.4	NA	0	-0.151	NA	NA	MarketScan	Comparative	yes	no	No	Yes	no	Yes	Yes, first time entry criteria are met only.	Yes	no	Yes	Yes	Yes	Yes, for all covariates	Yes, on day X after cohort entry date	Yes	All potential cohort entry dates were identified for each individual, then exclusion criteria applied. The first cohort entry date for each individual that met all inclusion/exclusion criteria was included.	incident	Yes	Yes	No	No details provided	Authors provided all codes	0	0	1	Specified for at least one	Not specified	All information provided	Authors provided all codes	0	0
3	3	Abiraterone	0	Insurance type	binary	Commercial	0	22.9	NA	Insurance type	26.3	NA	0	-0.034	NA	NA	MarketScan	Comparative	yes	no	No	Yes	no	Yes	Yes, first time entry criteria are met only.	Yes	no	Yes	Yes	Yes	Yes, for all covariates	Yes, on day X after cohort entry date	Yes	All potential cohort entry dates were identified for each individual, then exclusion criteria applied. The first cohort entry date for each individual that met all inclusion/exclusion criteria was included.	incident	Yes	Yes	No	No details provided	Authors provided all codes	0	0	1	Specified for at least one	Not specified	All information provided	Authors provided all codes	0	0
3	3	Enzalutamide	0	Insurance type	binary	Commercial	1	24.7	NA	Insurance type	31.5	NA	0	-0.068	NA	NA	MarketScan	Comparative	yes	no	No	Yes	no	Yes	Yes, first time entry criteria are met only.	Yes	no	Yes	Yes	Yes	Yes, for all covariates	Yes, on day X after cohort entry date	Yes	All potential cohort entry dates were identified for each individual, then exclusion criteria applied. The first cohort entry date for each individual that met all inclusion/exclusion criteria was included.	incident	Yes	Yes	No	No details provided	Authors provided all codes	0	0	1	Specified for at least one	Not specified	All information provided	Authors provided all codes	0	0
3	3	Abiraterone	0	Insurance type	binary	Medicare	0	77.1	NA	Insurance type	73.7	NA	0	0.034	NA	NA	MarketScan	Comparative	yes	no	No	Yes	no	Yes	Yes, first time entry criteria are met only.	Yes	no	Yes	Yes	Yes	Yes, for all covariates	Yes, on day X after cohort entry date	Yes	All potential cohort entry dates were identified for each individual, then exclusion criteria applied. The first cohort entry date for each individual that met all inclusion/exclusion criteria was included.	incident	Yes	Yes	No	No details provided	Authors provided all codes	0	0	1	Specified for at least one	Not specified	All information provided	Authors provided all codes	0	0
3	3	Enzalutamide	0	Insurance type	binary	Medicare	1	75.3	NA	Insurance type	68.5	NA	0	0.068	NA	NA	MarketScan	Comparative	yes	no	No	Yes	no	Yes	Yes, first time entry criteria are met only.	Yes	no	Yes	Yes	Yes	Yes, for all covariates	Yes, on day X after cohort entry date	Yes	All potential cohort entry dates were identified for each individual, then exclusion criteria applied. The first cohort entry date for each individual that met all inclusion/exclusion criteria was included.	incident	Yes	Yes	No	No details provided	Authors provided all codes	0	0	1	Specified for at least one	Not specified	All information provided	Authors provided all codes	0	0
3	3	Abiraterone	0	Quan Charlson comorbidity index	continuous	mean, sd	0	5.4	2.3	Quan Charlson comorbidity index	5.64	2.24	0	-0.24	2.270198229	-0.10571764	MarketScan	Comparative	yes	no	No	Yes	no	Yes	Yes, first time entry criteria are met only.	Yes	no	Yes	Yes	Yes	Yes, for all covariates	Yes, on day X after cohort entry date	Yes	All potential cohort entry dates were identified for each individual, then exclusion criteria applied. The first cohort entry date for each individual that met all inclusion/exclusion criteria was included.	incident	Yes	Yes	No	No details provided	Authors provided all codes	0	0	1	Specified for at least one	Not specified	All information provided	Authors provided all codes	0	0
3	3	Enzalutamide	0	Quan Charlson comorbidity index	continuous	mean, sd	1	5.6	2.1	Quan Charlson comorbidity index	5.74	2.05	0	-0.14	2.075150597	-0.067464983	MarketScan	Comparative	yes	no	No	Yes	no	Yes	Yes, first time entry criteria are met only.	Yes	no	Yes	Yes	Yes	Yes, for all covariates	Yes, on day X after cohort entry date	Yes	All potential cohort entry dates were identified for each individual, then exclusion criteria applied. The first cohort entry date for each individual that met all inclusion/exclusion criteria was included.	incident	Yes	Yes	No	No details provided	Authors provided all codes	0	0	1	Specified for at least one	Not specified	All information provided	Authors provided all codes	0	0
3	3	Abiraterone	0	Quan Charlson comorbidity index	continuous	median	0	6	NA	Quan Charlson comorbidity index	6	NA	0	0	NA	NA	MarketScan	Comparative	yes	no	No	Yes	no	Yes	Yes, first time entry criteria are met only.	Yes	no	Yes	Yes	Yes	Yes, for all covariates	Yes, on day X after cohort entry date	Yes	All potential cohort entry dates were identified for each individual, then exclusion criteria applied. The first cohort entry date for each individual that met all inclusion/exclusion criteria was included.	incident	Yes	Yes	No	No details provided	Authors provided all codes	0	0	1	Specified for at least one	Not specified	All information provided	Authors provided all codes	0	0
3	3	Enzalutamide	0	Quan Charlson comorbidity index	continuous	median	1	6	NA	Quan Charlson comorbidity index	6	NA	0	0	NA	NA	MarketScan	Comparative	yes	no	No	Yes	no	Yes	Yes, first time entry criteria are met only.	Yes	no	Yes	Yes	Yes	Yes, for all covariates	Yes, on day X after cohort entry date	Yes	All potential cohort entry dates were identified for each individual, then exclusion criteria applied. The first cohort entry date for each individual that met all inclusion/exclusion criteria was included.	incident	Yes	Yes	No	No details provided	Authors provided all codes	0	0	1	Specified for at least one	Not specified	All information provided	Authors provided all codes	0	0
3	3	Abiraterone	0	Patients with metastases	binary	brain metastases	0	1.7	NA	Patients with metastases	1.6	NA	0	0.001	NA	NA	MarketScan	Comparative	yes	no	No	Yes	no	Yes	Yes, first time entry criteria are met only.	Yes	no	Yes	Yes	Yes	Yes, for all covariates	Yes, on day X after cohort entry date	Yes	All potential cohort entry dates were identified for each individual, then exclusion criteria applied. The first cohort entry date for each individual that met all inclusion/exclusion criteria was included.	incident	Yes	Yes	No	No details provided	Authors provided all codes	0	0	1	Specified for at least one	Not specified	All information provided	Authors provided all codes	0	0
3	3	Enzalutamide	0	Patients with metastases	binary	brain metastases	1	2.4	NA	Patients with metastases	1.8	NA	0	0.006	NA	NA	MarketScan	Comparative	yes	no	No	Yes	no	Yes	Yes, first time entry criteria are met only.	Yes	no	Yes	Yes	Yes	Yes, for all covariates	Yes, on day X after cohort entry date	Yes	All potential cohort entry dates were identified for each individual, then exclusion criteria applied. The first cohort entry date for each individual that met all inclusion/exclusion criteria was included.	incident	Yes	Yes	No	No details provided	Authors provided all codes	0	0	1	Specified for at least one	Not specified	All information provided	Authors provided all codes	0	0
3	3	Abiraterone	0	Patients with metastases	binary	other metastases	0	66.2	NA	Patients with metastases	68.4	NA	0	-0.022	NA	NA	MarketScan	Comparative	yes	no	No	Yes	no	Yes	Yes, first time entry criteria are met only.	Yes	no	Yes	Yes	Yes	Yes, for all covariates	Yes, on day X after cohort entry date	Yes	All potential cohort entry dates were identified for each individual, then exclusion criteria applied. The first cohort entry date for each individual that met all inclusion/exclusion criteria was included.	incident	Yes	Yes	No	No details provided	Authors provided all codes	0	0	1	Specified for at least one	Not specified	All information provided	Authors provided all codes	0	0
3	3	Enzalutamide	0	Patients with metastases	binary	other metastases	1	74.2	NA	Patients with metastases	73.6	NA	0	0.006	NA	NA	MarketScan	Comparative	yes	no	No	Yes	no	Yes	Yes, first time entry criteria are met only.	Yes	no	Yes	Yes	Yes	Yes, for all covariates	Yes, on day X after cohort entry date	Yes	All potential cohort entry dates were identified for each individual, then exclusion criteria applied. The first cohort entry date for each individual that met all inclusion/exclusion criteria was included.	incident	Yes	Yes	No	No details provided	Authors provided all codes	0	0	1	Specified for at least one	Not specified	All information provided	Authors provided all codes	0	0
3	3	Abiraterone	0	Comorbidities	binary	hypertension	0	44	NA	Comorbidities	46.1	NA	0	-0.021	NA	NA	MarketScan	Comparative	yes	no	No	Yes	no	Yes	Yes, first time entry criteria are met only.	Yes	no	Yes	Yes	Yes	Yes, for all covariates	Yes, on day X after cohort entry date	Yes	All potential cohort entry dates were identified for each individual, then exclusion criteria applied. The first cohort entry date for each individual that met all inclusion/exclusion criteria was included.	incident	Yes	Yes	No	No details provided	Authors provided all codes	0	0	1	Specified for at least one	Not specified	All information provided	Authors provided all codes	0	0
3	3	Enzalutamide	0	Comorbidities	binary	hypertension	1	42.9	NA	Comorbidities	45	NA	0	-0.021	NA	NA	MarketScan	Comparative	yes	no	No	Yes	no	Yes	Yes, first time entry criteria are met only.	Yes	no	Yes	Yes	Yes	Yes, for all covariates	Yes, on day X after cohort entry date	Yes	All potential cohort entry dates were identified for each individual, then exclusion criteria applied. The first cohort entry date for each individual that met all inclusion/exclusion criteria was included.	incident	Yes	Yes	No	No details provided	Authors provided all codes	0	0	1	Specified for at least one	Not specified	All information provided	Authors provided all codes	0	0
3	3	Abiraterone	0	Comorbidities	binary	cardiovascular disease	0	29.9	NA	Comorbidities	68.5	NA	0	-0.386	NA	NA	MarketScan	Comparative	yes	no	No	Yes	no	Yes	Yes, first time entry criteria are met only.	Yes	no	Yes	Yes	Yes	Yes, for all covariates	Yes, on day X after cohort entry date	Yes	All potential cohort entry dates were identified for each individual, then exclusion criteria applied. The first cohort entry date for each individual that met all inclusion/exclusion criteria was included.	incident	Yes	Yes	No	No details provided	Authors provided all codes	0	0	1	Specified for at least one	Not specified	All information provided	Authors provided all codes	0	0
3	3	Enzalutamide	0	Comorbidities	binary	cardiovascular disease	1	27.5	NA	Comorbidities	65.8	NA	0	-0.383	NA	NA	MarketScan	Comparative	yes	no	No	Yes	no	Yes	Yes, first time entry criteria are met only.	Yes	no	Yes	Yes	Yes	Yes, for all covariates	Yes, on day X after cohort entry date	Yes	All potential cohort entry dates were identified for each individual, then exclusion criteria applied. The first cohort entry date for each individual that met all inclusion/exclusion criteria was included.	incident	Yes	Yes	No	No details provided	Authors provided all codes	0	0	1	Specified for at least one	Not specified	All information provided	Authors provided all codes	0	0
3	3	Abiraterone	0	Comorbidities	binary	diabetes	0	21.4	NA	Comorbidities	21.1	NA	0	0.003	NA	NA	MarketScan	Comparative	yes	no	No	Yes	no	Yes	Yes, first time entry criteria are met only.	Yes	no	Yes	Yes	Yes	Yes, for all covariates	Yes, on day X after cohort entry date	Yes	All potential cohort entry dates were identified for each individual, then exclusion criteria applied. The first cohort entry date for each individual that met all inclusion/exclusion criteria was included.	incident	Yes	Yes	No	No details provided	Authors provided all codes	0	0	1	Specified for at least one	Not specified	All information provided	Authors provided all codes	0	0
3	3	Enzalutamide	0	Comorbidities	binary	diabetes	1	20.6	NA	Comorbidities	22.3	NA	0	-0.017	NA	NA	MarketScan	Comparative	yes	no	No	Yes	no	Yes	Yes, first time entry criteria are met only.	Yes	no	Yes	Yes	Yes	Yes, for all covariates	Yes, on day X after cohort entry date	Yes	All potential cohort entry dates were identified for each individual, then exclusion criteria applied. The first cohort entry date for each individual that met all inclusion/exclusion criteria was included.	incident	Yes	Yes	No	No details provided	Authors provided all codes	0	0	1	Specified for at least one	Not specified	All information provided	Authors provided all codes	0	0
3	3	Abiraterone	0	Comorbidities	binary	liver disease	0	5.7	NA	Comorbidities	5.6	NA	0	0.001	NA	NA	MarketScan	Comparative	yes	no	No	Yes	no	Yes	Yes, first time entry criteria are met only.	Yes	no	Yes	Yes	Yes	Yes, for all covariates	Yes, on day X after cohort entry date	Yes	All potential cohort entry dates were identified for each individual, then exclusion criteria applied. The first cohort entry date for each individual that met all inclusion/exclusion criteria was included.	incident	Yes	Yes	No	No details provided	Authors provided all codes	0	0	1	Specified for at least one	Not specified	All information provided	Authors provided all codes	0	0
3	3	Enzalutamide	0	Comorbidities	binary	liver disease	1	4.9	NA	Comorbidities	6.1	NA	0	-0.012	NA	NA	MarketScan	Comparative	yes	no	No	Yes	no	Yes	Yes, first time entry criteria are met only.	Yes	no	Yes	Yes	Yes	Yes, for all covariates	Yes, on day X after cohort entry date	Yes	All potential cohort entry dates were identified for each individual, then exclusion criteria applied. The first cohort entry date for each individual that met all inclusion/exclusion criteria was included.	incident	Yes	Yes	No	No details provided	Authors provided all codes	0	0	1	Specified for at least one	Not specified	All information provided	Authors provided all codes	0	0
3	3	Abiraterone	0	Treatment during baseline period	binary	abiraterone	0	0	NA	Treatment during baseline period	0	NA	1	0	NA	NA	MarketScan	Comparative	yes	no	No	Yes	no	Yes	Yes, first time entry criteria are met only.	Yes	no	Yes	Yes	Yes	Yes, for all covariates	Yes, on day X after cohort entry date	Yes	All potential cohort entry dates were identified for each individual, then exclusion criteria applied. The first cohort entry date for each individual that met all inclusion/exclusion criteria was included.	incident	Yes	Yes	No	No details provided	Authors provided all codes	0	0	1	Specified for at least one	Not specified	All information provided	Authors provided all codes	0	0
3	3	Enzalutamide	0	Treatment during baseline period	binary	abiraterone	1	38.2	NA	Treatment during baseline period	9.9	NA	1	0.283	NA	NA	MarketScan	Comparative	yes	no	No	Yes	no	Yes	Yes, first time entry criteria are met only.	Yes	no	Yes	Yes	Yes	Yes, for all covariates	Yes, on day X after cohort entry date	Yes	All potential cohort entry dates were identified for each individual, then exclusion criteria applied. The first cohort entry date for each individual that met all inclusion/exclusion criteria was included.	incident	Yes	Yes	No	No details provided	Authors provided all codes	0	0	1	Specified for at least one	Not specified	All information provided	Authors provided all codes	0	0
3	3	Abiraterone	0	Treatment during baseline period	binary	enzalutamide	0	0	NA	Treatment during baseline period	0	NA	1	0	NA	NA	MarketScan	Comparative	yes	no	No	Yes	no	Yes	Yes, first time entry criteria are met only.	Yes	no	Yes	Yes	Yes	Yes, for all covariates	Yes, on day X after cohort entry date	Yes	All potential cohort entry dates were identified for each individual, then exclusion criteria applied. The first cohort entry date for each individual that met all inclusion/exclusion criteria was included.	incident	Yes	Yes	No	No details provided	Authors provided all codes	0	0	1	Specified for at least one	Not specified	All information provided	Authors provided all codes	0	0
3	3	Enzalutamide	0	Treatment during baseline period	binary	enzalutamide	1	0	NA	Treatment during baseline period	0	NA	1	0	NA	NA	MarketScan	Comparative	yes	no	No	Yes	no	Yes	Yes, first time entry criteria are met only.	Yes	no	Yes	Yes	Yes	Yes, for all covariates	Yes, on day X after cohort entry date	Yes	All potential cohort entry dates were identified for each individual, then exclusion criteria applied. The first cohort entry date for each individual that met all inclusion/exclusion criteria was included.	incident	Yes	Yes	No	No details provided	Authors provided all codes	0	0	1	Specified for at least one	Not specified	All information provided	Authors provided all codes	0	0
3	3	Abiraterone	0	Treatment during baseline period	binary	bicalutamide	0	36.9	NA	Treatment during baseline period	47.2	NA	1	-0.103	NA	NA	MarketScan	Comparative	yes	no	No	Yes	no	Yes	Yes, first time entry criteria are met only.	Yes	no	Yes	Yes	Yes	Yes, for all covariates	Yes, on day X after cohort entry date	Yes	All potential cohort entry dates were identified for each individual, then exclusion criteria applied. The first cohort entry date for each individual that met all inclusion/exclusion criteria was included.	incident	Yes	Yes	No	No details provided	Authors provided all codes	0	0	1	Specified for at least one	Not specified	All information provided	Authors provided all codes	0	0
3	3	Enzalutamide	0	Treatment during baseline period	binary	bicalutamide	1	15.2	NA	Treatment during baseline period	31.7	NA	1	-0.165	NA	NA	MarketScan	Comparative	yes	no	No	Yes	no	Yes	Yes, first time entry criteria are met only.	Yes	no	Yes	Yes	Yes	Yes, for all covariates	Yes, on day X after cohort entry date	Yes	All potential cohort entry dates were identified for each individual, then exclusion criteria applied. The first cohort entry date for each individual that met all inclusion/exclusion criteria was included.	incident	Yes	Yes	No	No details provided	Authors provided all codes	0	0	1	Specified for at least one	Not specified	All information provided	Authors provided all codes	0	0
3	3	Abiraterone	0	Treatment during baseline period	binary	chemotherapy	0	7.6	NA	Treatment during baseline period	0.3	NA	1	0.073	NA	NA	MarketScan	Comparative	yes	no	No	Yes	no	Yes	Yes, first time entry criteria are met only.	Yes	no	Yes	Yes	Yes	Yes, for all covariates	Yes, on day X after cohort entry date	Yes	All potential cohort entry dates were identified for each individual, then exclusion criteria applied. The first cohort entry date for each individual that met all inclusion/exclusion criteria was included.	incident	Yes	Yes	No	No details provided	Authors provided all codes	0	0	1	Specified for at least one	Not specified	All information provided	Authors provided all codes	0	0
3	3	Enzalutamide	0	Treatment during baseline period	binary	chemotherapy	1	18.2	NA	Treatment during baseline period	0.7	NA	1	0.175	NA	NA	MarketScan	Comparative	yes	no	No	Yes	no	Yes	Yes, first time entry criteria are met only.	Yes	no	Yes	Yes	Yes	Yes, for all covariates	Yes, on day X after cohort entry date	Yes	All potential cohort entry dates were identified for each individual, then exclusion criteria applied. The first cohort entry date for each individual that met all inclusion/exclusion criteria was included.	incident	Yes	Yes	No	No details provided	Authors provided all codes	0	0	1	Specified for at least one	Not specified	All information provided	Authors provided all codes	0	0
3	3	Abiraterone	0	Treatment during baseline period	binary	other chemotherapy treatments	0	1.9	NA	Treatment during baseline period	52.2	NA	0	-0.503	NA	NA	MarketScan	Comparative	yes	no	No	Yes	no	Yes	Yes, first time entry criteria are met only.	Yes	no	Yes	Yes	Yes	Yes, for all covariates	Yes, on day X after cohort entry date	Yes	All potential cohort entry dates were identified for each individual, then exclusion criteria applied. The first cohort entry date for each individual that met all inclusion/exclusion criteria was included.	incident	Yes	Yes	No	No details provided	Authors provided all codes	0	0	1	Specified for at least one	Not specified	All information provided	Authors provided all codes	0	0
3	3	Enzalutamide	0	Treatment during baseline period	binary	other chemotherapy treatments	1	3.5	NA	Treatment during baseline period	44.2	NA	0	-0.407	NA	NA	MarketScan	Comparative	yes	no	No	Yes	no	Yes	Yes, first time entry criteria are met only.	Yes	no	Yes	Yes	Yes	Yes, for all covariates	Yes, on day X after cohort entry date	Yes	All potential cohort entry dates were identified for each individual, then exclusion criteria applied. The first cohort entry date for each individual that met all inclusion/exclusion criteria was included.	incident	Yes	Yes	No	No details provided	Authors provided all codes	0	0	1	Specified for at least one	Not specified	All information provided	Authors provided all codes	0	0
3	3	Abiraterone	0	Treatment during baseline period	binary	Hormonal treatment excluding bicalutamide	0	77.7	NA	Treatment during baseline period	13	NA	1	0.647	NA	NA	MarketScan	Comparative	yes	no	No	Yes	no	Yes	Yes, first time entry criteria are met only.	Yes	no	Yes	Yes	Yes	Yes, for all covariates	Yes, on day X after cohort entry date	Yes	All potential cohort entry dates were identified for each individual, then exclusion criteria applied. The first cohort entry date for each individual that met all inclusion/exclusion criteria was included.	incident	Yes	Yes	No	No details provided	Authors provided all codes	0	0	1	Specified for at least one	Not specified	All information provided	Authors provided all codes	0	0
3	3	Enzalutamide	0	Treatment during baseline period	binary	Hormonal treatment excluding bicalutamide	1	71.1	NA	Treatment during baseline period	12.2	NA	1	0.589	NA	NA	MarketScan	Comparative	yes	no	No	Yes	no	Yes	Yes, first time entry criteria are met only.	Yes	no	Yes	Yes	Yes	Yes, for all covariates	Yes, on day X after cohort entry date	Yes	All potential cohort entry dates were identified for each individual, then exclusion criteria applied. The first cohort entry date for each individual that met all inclusion/exclusion criteria was included.	incident	Yes	Yes	No	No details provided	Authors provided all codes	0	0	1	Specified for at least one	Not specified	All information provided	Authors provided all codes	0	0
3	3	Abiraterone	0	Treatment during baseline period	binary	Sipuleucel T	0	7.2	NA	Treatment during baseline period	0	NA	1	0.072	NA	NA	MarketScan	Comparative	yes	no	No	Yes	no	Yes	Yes, first time entry criteria are met only.	Yes	no	Yes	Yes	Yes	Yes, for all covariates	Yes, on day X after cohort entry date	Yes	All potential cohort entry dates were identified for each individual, then exclusion criteria applied. The first cohort entry date for each individual that met all inclusion/exclusion criteria was included.	incident	Yes	Yes	No	No details provided	Authors provided all codes	0	0	1	Specified for at least one	Not specified	All information provided	Authors provided all codes	0	0
3	3	Enzalutamide	0	Treatment during baseline period	binary	Sipuleucel T	1	4.9	NA	Treatment during baseline period	0	NA	1	0.049	NA	NA	MarketScan	Comparative	yes	no	No	Yes	no	Yes	Yes, first time entry criteria are met only.	Yes	no	Yes	Yes	Yes	Yes, for all covariates	Yes, on day X after cohort entry date	Yes	All potential cohort entry dates were identified for each individual, then exclusion criteria applied. The first cohort entry date for each individual that met all inclusion/exclusion criteria was included.	incident	Yes	Yes	No	No details provided	Authors provided all codes	0	0	1	Specified for at least one	Not specified	All information provided	Authors provided all codes	0	0
3	3	Abiraterone	0	Treatment during baseline period	binary	Radium 223	0	0	NA	Treatment during baseline period	0	NA	1	0	NA	NA	MarketScan	Comparative	yes	no	No	Yes	no	Yes	Yes, first time entry criteria are met only.	Yes	no	Yes	Yes	Yes	Yes, for all covariates	Yes, on day X after cohort entry date	Yes	All potential cohort entry dates were identified for each individual, then exclusion criteria applied. The first cohort entry date for each individual that met all inclusion/exclusion criteria was included.	incident	Yes	Yes	No	No details provided	Authors provided all codes	0	0	1	Specified for at least one	Not specified	All information provided	Authors provided all codes	0	0
3	3	Enzalutamide	0	Treatment during baseline period	binary	Radium 223	1	0	NA	Treatment during baseline period	0	NA	1	0	NA	NA	MarketScan	Comparative	yes	no	No	Yes	no	Yes	Yes, first time entry criteria are met only.	Yes	no	Yes	Yes	Yes	Yes, for all covariates	Yes, on day X after cohort entry date	Yes	All potential cohort entry dates were identified for each individual, then exclusion criteria applied. The first cohort entry date for each individual that met all inclusion/exclusion criteria was included.	incident	Yes	Yes	No	No details provided	Authors provided all codes	0	0	1	Specified for at least one	Not specified	All information provided	Authors provided all codes	0	0
3	3	Abiraterone	0	Treatment during baseline period	binary	Opioids	0	35.8	NA	Treatment during baseline period	39.4	NA	1	-0.036	NA	NA	MarketScan	Comparative	yes	no	No	Yes	no	Yes	Yes, first time entry criteria are met only.	Yes	no	Yes	Yes	Yes	Yes, for all covariates	Yes, on day X after cohort entry date	Yes	All potential cohort entry dates were identified for each individual, then exclusion criteria applied. The first cohort entry date for each individual that met all inclusion/exclusion criteria was included.	incident	Yes	Yes	No	No details provided	Authors provided all codes	0	0	1	Specified for at least one	Not specified	All information provided	Authors provided all codes	0	0
3	3	Enzalutamide	0	Treatment during baseline period	binary	Opioids	1	45.1	NA	Treatment during baseline period	45.9	NA	1	-0.008	NA	NA	MarketScan	Comparative	yes	no	No	Yes	no	Yes	Yes, first time entry criteria are met only.	Yes	no	Yes	Yes	Yes	Yes, for all covariates	Yes, on day X after cohort entry date	Yes	All potential cohort entry dates were identified for each individual, then exclusion criteria applied. The first cohort entry date for each individual that met all inclusion/exclusion criteria was included.	incident	Yes	Yes	No	No details provided	Authors provided all codes	0	0	1	Specified for at least one	Not specified	All information provided	Authors provided all codes	0	0
3	3	Abiraterone	0	Corticosteroids	binary	Prednisone	0	39.5	NA	Corticosteroids	41.7	NA	0	-0.022	NA	NA	MarketScan	Comparative	yes	no	No	Yes	no	Yes	Yes, first time entry criteria are met only.	Yes	no	Yes	Yes	Yes	Yes, for all covariates	Yes, on day X after cohort entry date	Yes	All potential cohort entry dates were identified for each individual, then exclusion criteria applied. The first cohort entry date for each individual that met all inclusion/exclusion criteria was included.	incident	Yes	Yes	No	No details provided	Authors provided all codes	0	0	1	Specified for at least one	Not specified	All information provided	Authors provided all codes	0	0
3	3	Enzalutamide	0	Corticosteroids	binary	Prednisone	1	53.5	NA	Corticosteroids	34.7	NA	0	0.188	NA	NA	MarketScan	Comparative	yes	no	No	Yes	no	Yes	Yes, first time entry criteria are met only.	Yes	no	Yes	Yes	Yes	Yes, for all covariates	Yes, on day X after cohort entry date	Yes	All potential cohort entry dates were identified for each individual, then exclusion criteria applied. The first cohort entry date for each individual that met all inclusion/exclusion criteria was included.	incident	Yes	Yes	No	No details provided	Authors provided all codes	0	0	1	Specified for at least one	Not specified	All information provided	Authors provided all codes	0	0
3	3	Abiraterone	0	Corticosteroids	binary	Dexamethasone	0	10.2	NA	Corticosteroids	5.6	NA	0	0.046	NA	NA	MarketScan	Comparative	yes	no	No	Yes	no	Yes	Yes, first time entry criteria are met only.	Yes	no	Yes	Yes	Yes	Yes, for all covariates	Yes, on day X after cohort entry date	Yes	All potential cohort entry dates were identified for each individual, then exclusion criteria applied. The first cohort entry date for each individual that met all inclusion/exclusion criteria was included.	incident	Yes	Yes	No	No details provided	Authors provided all codes	0	0	1	Specified for at least one	Not specified	All information provided	Authors provided all codes	0	0
3	3	Enzalutamide	0	Corticosteroids	binary	Dexamethasone	1	21.8	NA	Corticosteroids	13.8	NA	0	0.08	NA	NA	MarketScan	Comparative	yes	no	No	Yes	no	Yes	Yes, first time entry criteria are met only.	Yes	no	Yes	Yes	Yes	Yes, for all covariates	Yes, on day X after cohort entry date	Yes	All potential cohort entry dates were identified for each individual, then exclusion criteria applied. The first cohort entry date for each individual that met all inclusion/exclusion criteria was included.	incident	Yes	Yes	No	No details provided	Authors provided all codes	0	0	1	Specified for at least one	Not specified	All information provided	Authors provided all codes	0	0
3	3	Abiraterone	0	Corticosteroids	binary	Other corticosteroids	0	12.4	NA	Corticosteroids	13.7	NA	0	-0.013	NA	NA	MarketScan	Comparative	yes	no	No	Yes	no	Yes	Yes, first time entry criteria are met only.	Yes	no	Yes	Yes	Yes	Yes, for all covariates	Yes, on day X after cohort entry date	Yes	All potential cohort entry dates were identified for each individual, then exclusion criteria applied. The first cohort entry date for each individual that met all inclusion/exclusion criteria was included.	incident	Yes	Yes	No	No details provided	Authors provided all codes	0	0	1	Specified for at least one	Not specified	All information provided	Authors provided all codes	0	0
3	3	Enzalutamide	0	Corticosteroids	binary	Other corticosteroids	1	11.1	NA	Corticosteroids	13.1	NA	0	-0.02	NA	NA	MarketScan	Comparative	yes	no	No	Yes	no	Yes	Yes, first time entry criteria are met only.	Yes	no	Yes	Yes	Yes	Yes, for all covariates	Yes, on day X after cohort entry date	Yes	All potential cohort entry dates were identified for each individual, then exclusion criteria applied. The first cohort entry date for each individual that met all inclusion/exclusion criteria was included.	incident	Yes	Yes	No	No details provided	Authors provided all codes	0	0	1	Specified for at least one	Not specified	All information provided	Authors provided all codes	0	0
3	3	Abiraterone	0	Hormone treatments before the index date	binary	LhRH/GnRH	0	85.7	NA	Hormone treatments before the index date	4.8	NA	1	0.809	NA	NA	MarketScan	Comparative	yes	no	No	Yes	no	Yes	Yes, first time entry criteria are met only.	Yes	no	Yes	Yes	Yes	Yes, for all covariates	Yes, on day X after cohort entry date	Yes	All potential cohort entry dates were identified for each individual, then exclusion criteria applied. The first cohort entry date for each individual that met all inclusion/exclusion criteria was included.	incident	Yes	Yes	No	No details provided	Authors provided all codes	0	0	1	Specified for at least one	Not specified	All information provided	Authors provided all codes	0	0
3	3	Enzalutamide	0	Hormone treatments before the index date	binary	LhRH/GnRH	1	85	NA	Hormone treatments before the index date	7.4	NA	1	0.776	NA	NA	MarketScan	Comparative	yes	no	No	Yes	no	Yes	Yes, first time entry criteria are met only.	Yes	no	Yes	Yes	Yes	Yes, for all covariates	Yes, on day X after cohort entry date	Yes	All potential cohort entry dates were identified for each individual, then exclusion criteria applied. The first cohort entry date for each individual that met all inclusion/exclusion criteria was included.	incident	Yes	Yes	No	No details provided	Authors provided all codes	0	0	1	Specified for at least one	Not specified	All information provided	Authors provided all codes	0	0
3	3	Abiraterone	0	Hormone treatments before the index date	binary	Estrogen	0	0.6	NA	Hormone treatments before the index date	0.4	NA	1	0.002	NA	NA	MarketScan	Comparative	yes	no	No	Yes	no	Yes	Yes, first time entry criteria are met only.	Yes	no	Yes	Yes	Yes	Yes, for all covariates	Yes, on day X after cohort entry date	Yes	All potential cohort entry dates were identified for each individual, then exclusion criteria applied. The first cohort entry date for each individual that met all inclusion/exclusion criteria was included.	incident	Yes	Yes	No	No details provided	Authors provided all codes	0	0	1	Specified for at least one	Not specified	All information provided	Authors provided all codes	0	0
3	3	Enzalutamide	0	Hormone treatments before the index date	binary	Estrogen	1	1.4	NA	Hormone treatments before the index date	1.4	NA	1	0	NA	NA	MarketScan	Comparative	yes	no	No	Yes	no	Yes	Yes, first time entry criteria are met only.	Yes	no	Yes	Yes	Yes	Yes, for all covariates	Yes, on day X after cohort entry date	Yes	All potential cohort entry dates were identified for each individual, then exclusion criteria applied. The first cohort entry date for each individual that met all inclusion/exclusion criteria was included.	incident	Yes	Yes	No	No details provided	Authors provided all codes	0	0	1	Specified for at least one	Not specified	All information provided	Authors provided all codes	0	0
3	3	Abiraterone	0	Hormone treatments before the index date	binary	antiandrogens	0	78.7	NA	Hormone treatments before the index date	84.6	NA	1	-0.059	NA	NA	MarketScan	Comparative	yes	no	No	Yes	no	Yes	Yes, first time entry criteria are met only.	Yes	no	Yes	Yes	Yes	Yes, for all covariates	Yes, on day X after cohort entry date	Yes	All potential cohort entry dates were identified for each individual, then exclusion criteria applied. The first cohort entry date for each individual that met all inclusion/exclusion criteria was included.	incident	Yes	Yes	No	No details provided	Authors provided all codes	0	0	1	Specified for at least one	Not specified	All information provided	Authors provided all codes	0	0
3	3	Enzalutamide	0	Hormone treatments before the index date	binary	antiandrogens	1	70.9	NA	Hormone treatments before the index date	77.7	NA	1	-0.068	NA	NA	MarketScan	Comparative	yes	no	No	Yes	no	Yes	Yes, first time entry criteria are met only.	Yes	no	Yes	Yes	Yes	Yes, for all covariates	Yes, on day X after cohort entry date	Yes	All potential cohort entry dates were identified for each individual, then exclusion criteria applied. The first cohort entry date for each individual that met all inclusion/exclusion criteria was included.	incident	Yes	Yes	No	No details provided	Authors provided all codes	0	0	1	Specified for at least one	Not specified	All information provided	Authors provided all codes	0	0
3	3	Abiraterone	0	Hormone treatments before the index date	binary	adrenal androgen blockers	0	17.6	NA	Hormone treatments before the index date	15.9	NA	1	0.017	NA	NA	MarketScan	Comparative	yes	no	No	Yes	no	Yes	Yes, first time entry criteria are met only.	Yes	no	Yes	Yes	Yes	Yes, for all covariates	Yes, on day X after cohort entry date	Yes	All potential cohort entry dates were identified for each individual, then exclusion criteria applied. The first cohort entry date for each individual that met all inclusion/exclusion criteria was included.	incident	Yes	Yes	No	No details provided	Authors provided all codes	0	0	1	Specified for at least one	Not specified	All information provided	Authors provided all codes	0	0
3	3	Enzalutamide	0	Hormone treatments before the index date	binary	adrenal androgen blockers	1	23	NA	Hormone treatments before the index date	22.1	NA	1	0.009	NA	NA	MarketScan	Comparative	yes	no	No	Yes	no	Yes	Yes, first time entry criteria are met only.	Yes	no	Yes	Yes	Yes	Yes, for all covariates	Yes, on day X after cohort entry date	Yes	All potential cohort entry dates were identified for each individual, then exclusion criteria applied. The first cohort entry date for each individual that met all inclusion/exclusion criteria was included.	incident	Yes	Yes	No	No details provided	Authors provided all codes	0	0	1	Specified for at least one	Not specified	All information provided	Authors provided all codes	0	0
3	3	Abiraterone	0	Hormone treatments before the index date	binary	Hormonal treatment excluding bicalutamide	0	90.1	NA	Hormone treatments before the index date	26.8	NA	1	0.633	NA	NA	MarketScan	Comparative	yes	no	No	Yes	no	Yes	Yes, first time entry criteria are met only.	Yes	no	Yes	Yes	Yes	Yes, for all covariates	Yes, on day X after cohort entry date	Yes	All potential cohort entry dates were identified for each individual, then exclusion criteria applied. The first cohort entry date for each individual that met all inclusion/exclusion criteria was included.	incident	Yes	Yes	No	No details provided	Authors provided all codes	0	0	1	Specified for at least one	Not specified	All information provided	Authors provided all codes	0	0
3	3	Enzalutamide	0	Hormone treatments before the index date	binary	Hormonal treatment excluding bicalutamide	1	88.9	NA	Hormone treatments before the index date	34	NA	1	0.549	NA	NA	MarketScan	Comparative	yes	no	No	Yes	no	Yes	Yes, first time entry criteria are met only.	Yes	no	Yes	Yes	Yes	Yes, for all covariates	Yes, on day X after cohort entry date	Yes	All potential cohort entry dates were identified for each individual, then exclusion criteria applied. The first cohort entry date for each individual that met all inclusion/exclusion criteria was included.	incident	Yes	Yes	No	No details provided	Authors provided all codes	0	0	1	Specified for at least one	Not specified	All information provided	Authors provided all codes	0	0
3	3	Abiraterone	0	Orchiectomy	binary		0	2.2	NA	Orchiectomy	2.4	NA	1	-0.002	NA	NA	MarketScan	Comparative	yes	no	No	Yes	no	Yes	Yes, first time entry criteria are met only.	Yes	no	Yes	Yes	Yes	Yes, for all covariates	Yes, on day X after cohort entry date	Yes	All potential cohort entry dates were identified for each individual, then exclusion criteria applied. The first cohort entry date for each individual that met all inclusion/exclusion criteria was included.	incident	Yes	Yes	No	No details provided	Authors provided all codes	0	0	1	Specified for at least one	Not specified	All information provided	Authors provided all codes	0	0
3	3	Enzalutamide	0	Orchiectomy	binary		1	1.5	NA	Orchiectomy	1.8	NA	1	-0.003	NA	NA	MarketScan	Comparative	yes	no	No	Yes	no	Yes	Yes, first time entry criteria are met only.	Yes	no	Yes	Yes	Yes	Yes, for all covariates	Yes, on day X after cohort entry date	Yes	All potential cohort entry dates were identified for each individual, then exclusion criteria applied. The first cohort entry date for each individual that met all inclusion/exclusion criteria was included.	incident	Yes	Yes	No	No details provided	Authors provided all codes	0	0	1	Specified for at least one	Not specified	All information provided	Authors provided all codes	0	0
3	3	Abiraterone	0	Time from insurance eligibility start to index date, months	continuous	mean, sd	0	67	34	Time from insurance eligibility start to index date, months	72.38	34.24	1	-5.38	34.12021102	-0.157677806	MarketScan	Comparative	yes	no	No	Yes	no	Yes	Yes, first time entry criteria are met only.	Yes	no	Yes	Yes	Yes	Yes, for all covariates	Yes, on day X after cohort entry date	Yes	All potential cohort entry dates were identified for each individual, then exclusion criteria applied. The first cohort entry date for each individual that met all inclusion/exclusion criteria was included.	incident	Yes	Yes	No	No details provided	Authors provided all codes	0	0	1	Specified for at least one	Not specified	All information provided	Authors provided all codes	0	0
3	3	Enzalutamide	0	Time from insurance eligibility start to index date, months	continuous	mean, sd	1	64	35	Time from insurance eligibility start to index date, months	70.86	35.76	1	-6.86	35.38204064	-0.193883673	MarketScan	Comparative	yes	no	No	Yes	no	Yes	Yes, first time entry criteria are met only.	Yes	no	Yes	Yes	Yes	Yes, for all covariates	Yes, on day X after cohort entry date	Yes	All potential cohort entry dates were identified for each individual, then exclusion criteria applied. The first cohort entry date for each individual that met all inclusion/exclusion criteria was included.	incident	Yes	Yes	No	No details provided	Authors provided all codes	0	0	1	Specified for at least one	Not specified	All information provided	Authors provided all codes	0	0
3	3	Abiraterone	0	Time from insurance eligibility start to index date, months	continuous	median	0	66	NA	Time from insurance eligibility start to index date, months	78.43	NA	1	-12.43	NA	NA	MarketScan	Comparative	yes	no	No	Yes	no	Yes	Yes, first time entry criteria are met only.	Yes	no	Yes	Yes	Yes	Yes, for all covariates	Yes, on day X after cohort entry date	Yes	All potential cohort entry dates were identified for each individual, then exclusion criteria applied. The first cohort entry date for each individual that met all inclusion/exclusion criteria was included.	incident	Yes	Yes	No	No details provided	Authors provided all codes	0	0	1	Specified for at least one	Not specified	All information provided	Authors provided all codes	0	0
3	3	Enzalutamide	0	Time from insurance eligibility start to index date, months	continuous	median	1	60	NA	Time from insurance eligibility start to index date, months	72.87	NA	1	-12.87	NA	NA	MarketScan	Comparative	yes	no	No	Yes	no	Yes	Yes, first time entry criteria are met only.	Yes	no	Yes	Yes	Yes	Yes, for all covariates	Yes, on day X after cohort entry date	Yes	All potential cohort entry dates were identified for each individual, then exclusion criteria applied. The first cohort entry date for each individual that met all inclusion/exclusion criteria was included.	incident	Yes	Yes	No	No details provided	Authors provided all codes	0	0	1	Specified for at least one	Not specified	All information provided	Authors provided all codes	0	0
3	3	Abiraterone	0	Any CNS event before baseline period	binary		0	51	NA	Any CNS event before baseline period	52.6	NA	1	-0.016	NA	NA	MarketScan	Comparative	yes	no	No	Yes	no	Yes	Yes, first time entry criteria are met only.	Yes	no	Yes	Yes	Yes	Yes, for all covariates	Yes, on day X after cohort entry date	Yes	All potential cohort entry dates were identified for each individual, then exclusion criteria applied. The first cohort entry date for each individual that met all inclusion/exclusion criteria was included.	incident	Yes	Yes	No	No details provided	Authors provided all codes	0	0	1	Specified for at least one	Not specified	All information provided	Authors provided all codes	0	0
3	3	Enzalutamide	0	Any CNS event before baseline period	binary		1	54.4	NA	Any CNS event before baseline period	52.9	NA	1	0.015	NA	NA	MarketScan	Comparative	yes	no	No	Yes	no	Yes	Yes, first time entry criteria are met only.	Yes	no	Yes	Yes	Yes	Yes, for all covariates	Yes, on day X after cohort entry date	Yes	All potential cohort entry dates were identified for each individual, then exclusion criteria applied. The first cohort entry date for each individual that met all inclusion/exclusion criteria was included.	incident	Yes	Yes	No	No details provided	Authors provided all codes	0	0	1	Specified for at least one	Not specified	All information provided	Authors provided all codes	0	0
3	3	Abiraterone	0	Time between last CNS event and index date, mo	continuous	mean, sd	0	26	21	Time between last CNS event and index date, mo	30.06	56.47	1	-4.06	42.60200054	-0.095300689	MarketScan	Comparative	yes	no	No	Yes	no	Yes	Yes, first time entry criteria are met only.	Yes	no	Yes	Yes	Yes	Yes, for all covariates	Yes, on day X after cohort entry date	Yes	All potential cohort entry dates were identified for each individual, then exclusion criteria applied. The first cohort entry date for each individual that met all inclusion/exclusion criteria was included.	incident	Yes	Yes	No	No details provided	Authors provided all codes	0	0	1	Specified for at least one	Not specified	All information provided	Authors provided all codes	0	0
3	3	Enzalutamide	0	Time between last CNS event and index date, mo	continuous	mean, sd	1	25	19	Time between last CNS event and index date, mo	29.45	53.56	1	-4.45	40.18503204	-0.110737749	MarketScan	Comparative	yes	no	No	Yes	no	Yes	Yes, first time entry criteria are met only.	Yes	no	Yes	Yes	Yes	Yes, for all covariates	Yes, on day X after cohort entry date	Yes	All potential cohort entry dates were identified for each individual, then exclusion criteria applied. The first cohort entry date for each individual that met all inclusion/exclusion criteria was included.	incident	Yes	Yes	No	No details provided	Authors provided all codes	0	0	1	Specified for at least one	Not specified	All information provided	Authors provided all codes	0	0
3	3	Abiraterone	0	Length of exposure to index treatment days	continuous	mean, sd	0	246	186	Length of exposure to index treatment days	179.7	120.6	1	66.3	156.7487799	0.4229698	MarketScan	Comparative	yes	no	No	Yes	no	Yes	Yes, first time entry criteria are met only.	Yes	no	Yes	Yes	Yes	Yes, for all covariates	Yes, on day X after cohort entry date	Yes	All potential cohort entry dates were identified for each individual, then exclusion criteria applied. The first cohort entry date for each individual that met all inclusion/exclusion criteria was included.	incident	Yes	Yes	No	No details provided	Authors provided all codes	0	0	1	Specified for at least one	Not specified	All information provided	Authors provided all codes	0	0
3	3	Enzalutamide	0	Length of exposure to index treatment days	continuous	mean, sd	1	184	165	Length of exposure to index treatment days	140.8	113.7	1	43.2	141.6910195	0.304888765	MarketScan	Comparative	yes	no	No	Yes	no	Yes	Yes, first time entry criteria are met only.	Yes	no	Yes	Yes	Yes	Yes, for all covariates	Yes, on day X after cohort entry date	Yes	All potential cohort entry dates were identified for each individual, then exclusion criteria applied. The first cohort entry date for each individual that met all inclusion/exclusion criteria was included.	incident	Yes	Yes	No	No details provided	Authors provided all codes	0	0	1	Specified for at least one	Not specified	All information provided	Authors provided all codes	0	0
3	3	Abiraterone	0	Length of exposure to index treatment days	continuous	median	0	200	NA	Length of exposure to index treatment days	152	NA	1	48	NA	NA	MarketScan	Comparative	yes	no	No	Yes	no	Yes	Yes, first time entry criteria are met only.	Yes	no	Yes	Yes	Yes	Yes, for all covariates	Yes, on day X after cohort entry date	Yes	All potential cohort entry dates were identified for each individual, then exclusion criteria applied. The first cohort entry date for each individual that met all inclusion/exclusion criteria was included.	incident	Yes	Yes	No	No details provided	Authors provided all codes	0	0	1	Specified for at least one	Not specified	All information provided	Authors provided all codes	0	0
3	3	Enzalutamide	0	Length of exposure to index treatment days	continuous	median	1	120	NA	Length of exposure to index treatment days	100	NA	1	20	NA	NA	MarketScan	Comparative	yes	no	No	Yes	no	Yes	Yes, first time entry criteria are met only.	Yes	no	Yes	Yes	Yes	Yes, for all covariates	Yes, on day X after cohort entry date	Yes	All potential cohort entry dates were identified for each individual, then exclusion criteria applied. The first cohort entry date for each individual that met all inclusion/exclusion criteria was included.	incident	Yes	Yes	No	No details provided	Authors provided all codes	0	0	1	Specified for at least one	Not specified	All information provided	Authors provided all codes	0	0
4	4	No Treatment	0	Number of Patients	study n		0	226007	NA	N	335020	NA	1	-109013	NA	NA	MarketScan	Comparative	yes	no	No	Yes	yes	Yes	Yes, first time entry criteria are met only.	Yes	no	No	n/a	n/a	Yes, for all covariates	No	Yes	All potential cohort entry dates were identified for each individual, then exclusion criteria applied. The first cohort entry date for each individual that met all inclusion/exclusion criteria was included.	other	No	Yes	n/a	Provided a citation	Authors provided some codes	0	0	1	Specified for at least one	Specified for at least one	Some information provided	Authors provided all codes	0	0
4	4	Statins	0	Number of Patients	study n		1	65440	NA	N	123709	NA	1	-58269	NA	NA	MarketScan	Comparative	yes	no	No	Yes	yes	Yes	Yes, first time entry criteria are met only.	Yes	no	No	n/a	n/a	Yes, for all covariates	No	Yes	All potential cohort entry dates were identified for each individual, then exclusion criteria applied. The first cohort entry date for each individual that met all inclusion/exclusion criteria was included.	other	No	Yes	n/a	Provided a citation	Authors provided some codes	0	0	1	Specified for at least one	Specified for at least one	Some information provided	Authors provided all codes	0	0
4	4	No Treatment	0	Age, mean (SD)	continuous		0	60.8	14.08	Age, mean (SD)	58.07	15.35	1	2.73	14.72869478	0.185352473	MarketScan	Comparative	yes	no	No	Yes	yes	Yes	Yes, first time entry criteria are met only.	Yes	no	No	n/a	n/a	Yes, for all covariates	No	Yes	All potential cohort entry dates were identified for each individual, then exclusion criteria applied. The first cohort entry date for each individual that met all inclusion/exclusion criteria was included.	other	No	Yes	n/a	Provided a citation	Authors provided some codes	0	0	1	Specified for at least one	Specified for at least one	Some information provided	Authors provided all codes	0	0
4	4	Statins	0	Age, mean (SD)	continuous		1	74.72	7.84	Age, mean (SD)	68.2	11.46	1	6.52	9.818278872	0.66406751	MarketScan	Comparative	yes	no	No	Yes	yes	Yes	Yes, first time entry criteria are met only.	Yes	no	No	n/a	n/a	Yes, for all covariates	No	Yes	All potential cohort entry dates were identified for each individual, then exclusion criteria applied. The first cohort entry date for each individual that met all inclusion/exclusion criteria was included.	other	No	Yes	n/a	Provided a citation	Authors provided some codes	0	0	1	Specified for at least one	Specified for at least one	Some information provided	Authors provided all codes	0	0
4	4	No Treatment	0	Charlson, mean (SD)	continuous		0	4.34	2.9	Charlson, mean (SD)	1.69	2.14	0	2.65	2.548489749	1.039831532	MarketScan	Comparative	yes	no	No	Yes	yes	Yes	Yes, first time entry criteria are met only.	Yes	no	No	n/a	n/a	Yes, for all covariates	No	Yes	All potential cohort entry dates were identified for each individual, then exclusion criteria applied. The first cohort entry date for each individual that met all inclusion/exclusion criteria was included.	other	No	Yes	n/a	Provided a citation	Authors provided some codes	0	0	1	Specified for at least one	Specified for at least one	Some information provided	Authors provided all codes	0	0
4	4	Statins	0	Charlson, mean (SD)	continuous		1	5.1	3	Charlson, mean (SD)	2.31	2.27	0	2.79	2.66015977	1.048809185	MarketScan	Comparative	yes	no	No	Yes	yes	Yes	Yes, first time entry criteria are met only.	Yes	no	No	n/a	n/a	Yes, for all covariates	No	Yes	All potential cohort entry dates were identified for each individual, then exclusion criteria applied. The first cohort entry date for each individual that met all inclusion/exclusion criteria was included.	other	No	Yes	n/a	Provided a citation	Authors provided some codes	0	0	1	Specified for at least one	Specified for at least one	Some information provided	Authors provided all codes	0	0
4	4	No Treatment	0	Male	binary		0	57.4	NA	Male	41.6	NA	1	0.158	NA	NA	MarketScan	Comparative	yes	no	No	Yes	yes	Yes	Yes, first time entry criteria are met only.	Yes	no	No	n/a	n/a	Yes, for all covariates	No	Yes	All potential cohort entry dates were identified for each individual, then exclusion criteria applied. The first cohort entry date for each individual that met all inclusion/exclusion criteria was included.	other	No	Yes	n/a	Provided a citation	Authors provided some codes	0	0	1	Specified for at least one	Specified for at least one	Some information provided	Authors provided all codes	0	0
4	4	Statins	0	Male	binary		1	47.4	NA	Male	50.6	NA	1	-0.032	NA	NA	MarketScan	Comparative	yes	no	No	Yes	yes	Yes	Yes, first time entry criteria are met only.	Yes	no	No	n/a	n/a	Yes, for all covariates	No	Yes	All potential cohort entry dates were identified for each individual, then exclusion criteria applied. The first cohort entry date for each individual that met all inclusion/exclusion criteria was included.	other	No	Yes	n/a	Provided a citation	Authors provided some codes	0	0	1	Specified for at least one	Specified for at least one	Some information provided	Authors provided all codes	0	0
4	4	No Treatment	0	Urban	binary		0	83.6	NA	Urban	84.1	NA	0	-0.005	NA	NA	MarketScan	Comparative	yes	no	No	Yes	yes	Yes	Yes, first time entry criteria are met only.	Yes	no	No	n/a	n/a	Yes, for all covariates	No	Yes	All potential cohort entry dates were identified for each individual, then exclusion criteria applied. The first cohort entry date for each individual that met all inclusion/exclusion criteria was included.	other	No	Yes	n/a	Provided a citation	Authors provided some codes	0	0	1	Specified for at least one	Specified for at least one	Some information provided	Authors provided all codes	0	0
4	4	Statins	0	Urban	binary		1	85	NA	Urban	84.7	NA	0	0.003	NA	NA	MarketScan	Comparative	yes	no	No	Yes	yes	Yes	Yes, first time entry criteria are met only.	Yes	no	No	n/a	n/a	Yes, for all covariates	No	Yes	All potential cohort entry dates were identified for each individual, then exclusion criteria applied. The first cohort entry date for each individual that met all inclusion/exclusion criteria was included.	other	No	Yes	n/a	Provided a citation	Authors provided some codes	0	0	1	Specified for at least one	Specified for at least one	Some information provided	Authors provided all codes	0	0
4	4	No Treatment	0	Comorbidities	binary	CHF	0	7.1	NA	Comorbidities	4.1	NA	0	0.03	NA	NA	MarketScan	Comparative	yes	no	No	Yes	yes	Yes	Yes, first time entry criteria are met only.	Yes	no	No	n/a	n/a	Yes, for all covariates	No	Yes	All potential cohort entry dates were identified for each individual, then exclusion criteria applied. The first cohort entry date for each individual that met all inclusion/exclusion criteria was included.	other	No	Yes	n/a	Provided a citation	Authors provided some codes	0	0	1	Specified for at least one	Specified for at least one	Some information provided	Authors provided all codes	0	0
4	4	Statins	0	Comorbidities	binary	CHF	1	16	NA	Comorbidities	10	NA	0	0.06	NA	NA	MarketScan	Comparative	yes	no	No	Yes	yes	Yes	Yes, first time entry criteria are met only.	Yes	no	No	n/a	n/a	Yes, for all covariates	No	Yes	All potential cohort entry dates were identified for each individual, then exclusion criteria applied. The first cohort entry date for each individual that met all inclusion/exclusion criteria was included.	other	No	Yes	n/a	Provided a citation	Authors provided some codes	0	0	1	Specified for at least one	Specified for at least one	Some information provided	Authors provided all codes	0	0
4	4	No Treatment	0	Comorbidities	binary	Arrhythmia	0	16.4	NA	Comorbidities	9.2	NA	0	0.072	NA	NA	MarketScan	Comparative	yes	no	No	Yes	yes	Yes	Yes, first time entry criteria are met only.	Yes	no	No	n/a	n/a	Yes, for all covariates	No	Yes	All potential cohort entry dates were identified for each individual, then exclusion criteria applied. The first cohort entry date for each individual that met all inclusion/exclusion criteria was included.	other	No	Yes	n/a	Provided a citation	Authors provided some codes	0	0	1	Specified for at least one	Specified for at least one	Some information provided	Authors provided all codes	0	0
4	4	Statins	0	Comorbidities	binary	Arrhythmia	1	28.9	NA	Comorbidities	16.6	NA	0	0.123	NA	NA	MarketScan	Comparative	yes	no	No	Yes	yes	Yes	Yes, first time entry criteria are met only.	Yes	no	No	n/a	n/a	Yes, for all covariates	No	Yes	All potential cohort entry dates were identified for each individual, then exclusion criteria applied. The first cohort entry date for each individual that met all inclusion/exclusion criteria was included.	other	No	Yes	n/a	Provided a citation	Authors provided some codes	0	0	1	Specified for at least one	Specified for at least one	Some information provided	Authors provided all codes	0	0
4	4	No Treatment	0	Comorbidities	binary	Valvular disease	0	8.7	NA	Comorbidities	6.2	NA	0	0.025	NA	NA	MarketScan	Comparative	yes	no	No	Yes	yes	Yes	Yes, first time entry criteria are met only.	Yes	no	No	n/a	n/a	Yes, for all covariates	No	Yes	All potential cohort entry dates were identified for each individual, then exclusion criteria applied. The first cohort entry date for each individual that met all inclusion/exclusion criteria was included.	other	No	Yes	n/a	Provided a citation	Authors provided some codes	0	0	1	Specified for at least one	Specified for at least one	Some information provided	Authors provided all codes	0	0
4	4	Statins	0	Comorbidities	binary	Valvular disease	1	16.4	NA	Comorbidities	12.6	NA	0	0.038	NA	NA	MarketScan	Comparative	yes	no	No	Yes	yes	Yes	Yes, first time entry criteria are met only.	Yes	no	No	n/a	n/a	Yes, for all covariates	No	Yes	All potential cohort entry dates were identified for each individual, then exclusion criteria applied. The first cohort entry date for each individual that met all inclusion/exclusion criteria was included.	other	No	Yes	n/a	Provided a citation	Authors provided some codes	0	0	1	Specified for at least one	Specified for at least one	Some information provided	Authors provided all codes	0	0
4	4	No Treatment	0	Comorbidities	binary	Pulmonary circulation	0	3.3	NA	Comorbidities	1.1	NA	0	0.022	NA	NA	MarketScan	Comparative	yes	no	No	Yes	yes	Yes	Yes, first time entry criteria are met only.	Yes	no	No	n/a	n/a	Yes, for all covariates	No	Yes	All potential cohort entry dates were identified for each individual, then exclusion criteria applied. The first cohort entry date for each individual that met all inclusion/exclusion criteria was included.	other	No	Yes	n/a	Provided a citation	Authors provided some codes	0	0	1	Specified for at least one	Specified for at least one	Some information provided	Authors provided all codes	0	0
4	4	Statins	0	Comorbidities	binary	Pulmonary circulation	1	4.6	NA	Comorbidities	2	NA	0	0.026	NA	NA	MarketScan	Comparative	yes	no	No	Yes	yes	Yes	Yes, first time entry criteria are met only.	Yes	no	No	n/a	n/a	Yes, for all covariates	No	Yes	All potential cohort entry dates were identified for each individual, then exclusion criteria applied. The first cohort entry date for each individual that met all inclusion/exclusion criteria was included.	other	No	Yes	n/a	Provided a citation	Authors provided some codes	0	0	1	Specified for at least one	Specified for at least one	Some information provided	Authors provided all codes	0	0
4	4	No Treatment	0	Comorbidities	binary	Peripheral vascular	0	14.6	NA	Comorbidities	5.8	NA	0	0.088	NA	NA	MarketScan	Comparative	yes	no	No	Yes	yes	Yes	Yes, first time entry criteria are met only.	Yes	no	No	n/a	n/a	Yes, for all covariates	No	Yes	All potential cohort entry dates were identified for each individual, then exclusion criteria applied. The first cohort entry date for each individual that met all inclusion/exclusion criteria was included.	other	No	Yes	n/a	Provided a citation	Authors provided some codes	0	0	1	Specified for at least one	Specified for at least one	Some information provided	Authors provided all codes	0	0
4	4	Statins	0	Comorbidities	binary	Peripheral vascular	1	30.8	NA	Comorbidities	14.1	NA	0	0.167	NA	NA	MarketScan	Comparative	yes	no	No	Yes	yes	Yes	Yes, first time entry criteria are met only.	Yes	no	No	n/a	n/a	Yes, for all covariates	No	Yes	All potential cohort entry dates were identified for each individual, then exclusion criteria applied. The first cohort entry date for each individual that met all inclusion/exclusion criteria was included.	other	No	Yes	n/a	Provided a citation	Authors provided some codes	0	0	1	Specified for at least one	Specified for at least one	Some information provided	Authors provided all codes	0	0
4	4	No Treatment	0	Comorbidities	binary	Hypertension (uncomplicated)	0	48	NA	Comorbidities	36.4	NA	0	0.116	NA	NA	MarketScan	Comparative	yes	no	No	Yes	yes	Yes	Yes, first time entry criteria are met only.	Yes	no	No	n/a	n/a	Yes, for all covariates	No	Yes	All potential cohort entry dates were identified for each individual, then exclusion criteria applied. The first cohort entry date for each individual that met all inclusion/exclusion criteria was included.	other	No	Yes	n/a	Provided a citation	Authors provided some codes	0	0	1	Specified for at least one	Specified for at least one	Some information provided	Authors provided all codes	0	0
4	4	Statins	0	Comorbidities	binary	Hypertension (uncomplicated)	1	70.3	NA	Comorbidities	64.7	NA	0	0.056	NA	NA	MarketScan	Comparative	yes	no	No	Yes	yes	Yes	Yes, first time entry criteria are met only.	Yes	no	No	n/a	n/a	Yes, for all covariates	No	Yes	All potential cohort entry dates were identified for each individual, then exclusion criteria applied. The first cohort entry date for each individual that met all inclusion/exclusion criteria was included.	other	No	Yes	n/a	Provided a citation	Authors provided some codes	0	0	1	Specified for at least one	Specified for at least one	Some information provided	Authors provided all codes	0	0
4	4	No Treatment	0	Comorbidities	binary	Hypertension (complicated)	0	5.5	NA	Comorbidities	2	NA	0	0.035	NA	NA	MarketScan	Comparative	yes	no	No	Yes	yes	Yes	Yes, first time entry criteria are met only.	Yes	no	No	n/a	n/a	Yes, for all covariates	No	Yes	All potential cohort entry dates were identified for each individual, then exclusion criteria applied. The first cohort entry date for each individual that met all inclusion/exclusion criteria was included.	other	No	Yes	n/a	Provided a citation	Authors provided some codes	0	0	1	Specified for at least one	Specified for at least one	Some information provided	Authors provided all codes	0	0
4	4	Statins	0	Comorbidities	binary	Hypertension (complicated)	1	11.2	NA	Comorbidities	4.5	NA	0	0.067	NA	NA	MarketScan	Comparative	yes	no	No	Yes	yes	Yes	Yes, first time entry criteria are met only.	Yes	no	No	n/a	n/a	Yes, for all covariates	No	Yes	All potential cohort entry dates were identified for each individual, then exclusion criteria applied. The first cohort entry date for each individual that met all inclusion/exclusion criteria was included.	other	No	Yes	n/a	Provided a citation	Authors provided some codes	0	0	1	Specified for at least one	Specified for at least one	Some information provided	Authors provided all codes	0	0
4	4	No Treatment	0	Comorbidities	binary	Paralysis	0	1	NA	Comorbidities	0.7	NA	0	0.003	NA	NA	MarketScan	Comparative	yes	no	No	Yes	yes	Yes	Yes, first time entry criteria are met only.	Yes	no	No	n/a	n/a	Yes, for all covariates	No	Yes	All potential cohort entry dates were identified for each individual, then exclusion criteria applied. The first cohort entry date for each individual that met all inclusion/exclusion criteria was included.	other	No	Yes	n/a	Provided a citation	Authors provided some codes	0	0	1	Specified for at least one	Specified for at least one	Some information provided	Authors provided all codes	0	0
4	4	Statins	0	Comorbidities	binary	Paralysis	1	1.1	NA	Comorbidities	0.9	NA	0	0.002	NA	NA	MarketScan	Comparative	yes	no	No	Yes	yes	Yes	Yes, first time entry criteria are met only.	Yes	no	No	n/a	n/a	Yes, for all covariates	No	Yes	All potential cohort entry dates were identified for each individual, then exclusion criteria applied. The first cohort entry date for each individual that met all inclusion/exclusion criteria was included.	other	No	Yes	n/a	Provided a citation	Authors provided some codes	0	0	1	Specified for at least one	Specified for at least one	Some information provided	Authors provided all codes	0	0
4	4	No Treatment	0	Comorbidities	binary	other neurologic	0	7.2	NA	Comorbidities	3.3	NA	0	0.039	NA	NA	MarketScan	Comparative	yes	no	No	Yes	yes	Yes	Yes, first time entry criteria are met only.	Yes	no	No	n/a	n/a	Yes, for all covariates	No	Yes	All potential cohort entry dates were identified for each individual, then exclusion criteria applied. The first cohort entry date for each individual that met all inclusion/exclusion criteria was included.	other	No	Yes	n/a	Provided a citation	Authors provided some codes	0	0	1	Specified for at least one	Specified for at least one	Some information provided	Authors provided all codes	0	0
4	4	Statins	0	Comorbidities	binary	other neurologic	1	8.1	NA	Comorbidities	3.8	NA	0	0.043	NA	NA	MarketScan	Comparative	yes	no	No	Yes	yes	Yes	Yes, first time entry criteria are met only.	Yes	no	No	n/a	n/a	Yes, for all covariates	No	Yes	All potential cohort entry dates were identified for each individual, then exclusion criteria applied. The first cohort entry date for each individual that met all inclusion/exclusion criteria was included.	other	No	Yes	n/a	Provided a citation	Authors provided some codes	0	0	1	Specified for at least one	Specified for at least one	Some information provided	Authors provided all codes	0	0
4	4	No Treatment	0	Comorbidities	binary	Chronic Pulmonary	0	22.4	NA	Comorbidities	16.6	NA	0	0.058	NA	NA	MarketScan	Comparative	yes	no	No	Yes	yes	Yes	Yes, first time entry criteria are met only.	Yes	no	No	n/a	n/a	Yes, for all covariates	No	Yes	All potential cohort entry dates were identified for each individual, then exclusion criteria applied. The first cohort entry date for each individual that met all inclusion/exclusion criteria was included.	other	No	Yes	n/a	Provided a citation	Authors provided some codes	0	0	1	Specified for at least one	Specified for at least one	Some information provided	Authors provided all codes	0	0
4	4	Statins	0	Comorbidities	binary	Chronic Pulmonary	1	30.6	NA	Comorbidities	23.2	NA	0	0.074	NA	NA	MarketScan	Comparative	yes	no	No	Yes	yes	Yes	Yes, first time entry criteria are met only.	Yes	no	No	n/a	n/a	Yes, for all covariates	No	Yes	All potential cohort entry dates were identified for each individual, then exclusion criteria applied. The first cohort entry date for each individual that met all inclusion/exclusion criteria was included.	other	No	Yes	n/a	Provided a citation	Authors provided some codes	0	0	1	Specified for at least one	Specified for at least one	Some information provided	Authors provided all codes	0	0
4	4	No Treatment	0	Comorbidities	binary	Diabetes (uncomplicated)	0	18.4	NA	Comorbidities	23.6	NA	0	-0.052	NA	NA	MarketScan	Comparative	yes	no	No	Yes	yes	Yes	Yes, first time entry criteria are met only.	Yes	no	No	n/a	n/a	Yes, for all covariates	No	Yes	All potential cohort entry dates were identified for each individual, then exclusion criteria applied. The first cohort entry date for each individual that met all inclusion/exclusion criteria was included.	other	No	Yes	n/a	Provided a citation	Authors provided some codes	0	0	1	Specified for at least one	Specified for at least one	Some information provided	Authors provided all codes	0	0
4	4	Statins	0	Comorbidities	binary	Diabetes (uncomplicated)	1	33.4	NA	Comorbidities	33.4	NA	0	0	NA	NA	MarketScan	Comparative	yes	no	No	Yes	yes	Yes	Yes, first time entry criteria are met only.	Yes	no	No	n/a	n/a	Yes, for all covariates	No	Yes	All potential cohort entry dates were identified for each individual, then exclusion criteria applied. The first cohort entry date for each individual that met all inclusion/exclusion criteria was included.	other	No	Yes	n/a	Provided a citation	Authors provided some codes	0	0	1	Specified for at least one	Specified for at least one	Some information provided	Authors provided all codes	0	0
4	4	No Treatment	0	Comorbidities	binary	Diabetes (complicated)	0	4.8	NA	Comorbidities	2.9	NA	0	0.019	NA	NA	MarketScan	Comparative	yes	no	No	Yes	yes	Yes	Yes, first time entry criteria are met only.	Yes	no	No	n/a	n/a	Yes, for all covariates	No	Yes	All potential cohort entry dates were identified for each individual, then exclusion criteria applied. The first cohort entry date for each individual that met all inclusion/exclusion criteria was included.	other	No	Yes	n/a	Provided a citation	Authors provided some codes	0	0	1	Specified for at least one	Specified for at least one	Some information provided	Authors provided all codes	0	0
4	4	Statins	0	Comorbidities	binary	Diabetes (complicated)	1	11.6	NA	Comorbidities	10	NA	0	0.016	NA	NA	MarketScan	Comparative	yes	no	No	Yes	yes	Yes	Yes, first time entry criteria are met only.	Yes	no	No	n/a	n/a	Yes, for all covariates	No	Yes	All potential cohort entry dates were identified for each individual, then exclusion criteria applied. The first cohort entry date for each individual that met all inclusion/exclusion criteria was included.	other	No	Yes	n/a	Provided a citation	Authors provided some codes	0	0	1	Specified for at least one	Specified for at least one	Some information provided	Authors provided all codes	0	0
4	4	No Treatment	0	Comorbidities	binary	Hypothyroidism	0	13.8	NA	Comorbidities	11.1	NA	0	0.027	NA	NA	MarketScan	Comparative	yes	no	No	Yes	yes	Yes	Yes, first time entry criteria are met only.	Yes	no	No	n/a	n/a	Yes, for all covariates	No	Yes	All potential cohort entry dates were identified for each individual, then exclusion criteria applied. The first cohort entry date for each individual that met all inclusion/exclusion criteria was included.	other	No	Yes	n/a	Provided a citation	Authors provided some codes	0	0	1	Specified for at least one	Specified for at least one	Some information provided	Authors provided all codes	0	0
4	4	Statins	0	Comorbidities	binary	Hypothyroidism	1	13.9	NA	Comorbidities	13.6	NA	0	0.003	NA	NA	MarketScan	Comparative	yes	no	No	Yes	yes	Yes	Yes, first time entry criteria are met only.	Yes	no	No	n/a	n/a	Yes, for all covariates	No	Yes	All potential cohort entry dates were identified for each individual, then exclusion criteria applied. The first cohort entry date for each individual that met all inclusion/exclusion criteria was included.	other	No	Yes	n/a	Provided a citation	Authors provided some codes	0	0	1	Specified for at least one	Specified for at least one	Some information provided	Authors provided all codes	0	0
4	4	No Treatment	0	Comorbidities	binary	Renal failure	0	6.5	NA	Comorbidities	1.4	NA	0	0.051	NA	NA	MarketScan	Comparative	yes	no	No	Yes	yes	Yes	Yes, first time entry criteria are met only.	Yes	no	No	n/a	n/a	Yes, for all covariates	No	Yes	All potential cohort entry dates were identified for each individual, then exclusion criteria applied. The first cohort entry date for each individual that met all inclusion/exclusion criteria was included.	other	No	Yes	n/a	Provided a citation	Authors provided some codes	0	0	1	Specified for at least one	Specified for at least one	Some information provided	Authors provided all codes	0	0
4	4	Statins	0	Comorbidities	binary	Renal failure	1	13.1	NA	Comorbidities	2.6	NA	0	0.105	NA	NA	MarketScan	Comparative	yes	no	No	Yes	yes	Yes	Yes, first time entry criteria are met only.	Yes	no	No	n/a	n/a	Yes, for all covariates	No	Yes	All potential cohort entry dates were identified for each individual, then exclusion criteria applied. The first cohort entry date for each individual that met all inclusion/exclusion criteria was included.	other	No	Yes	n/a	Provided a citation	Authors provided some codes	0	0	1	Specified for at least one	Specified for at least one	Some information provided	Authors provided all codes	0	0
4	4	No Treatment	0	Comorbidities	binary	Liver disease	0	11.4	NA	Comorbidities	3.6	NA	0	0.078	NA	NA	MarketScan	Comparative	yes	no	No	Yes	yes	Yes	Yes, first time entry criteria are met only.	Yes	no	No	n/a	n/a	Yes, for all covariates	No	Yes	All potential cohort entry dates were identified for each individual, then exclusion criteria applied. The first cohort entry date for each individual that met all inclusion/exclusion criteria was included.	other	No	Yes	n/a	Provided a citation	Authors provided some codes	0	0	1	Specified for at least one	Specified for at least one	Some information provided	Authors provided all codes	0	0
4	4	Statins	0	Comorbidities	binary	Liver disease	1	8.5	NA	Comorbidities	2.8	NA	0	0.057	NA	NA	MarketScan	Comparative	yes	no	No	Yes	yes	Yes	Yes, first time entry criteria are met only.	Yes	no	No	n/a	n/a	Yes, for all covariates	No	Yes	All potential cohort entry dates were identified for each individual, then exclusion criteria applied. The first cohort entry date for each individual that met all inclusion/exclusion criteria was included.	other	No	Yes	n/a	Provided a citation	Authors provided some codes	0	0	1	Specified for at least one	Specified for at least one	Some information provided	Authors provided all codes	0	0
4	4	No Treatment	0	Comorbidities	binary	Peptic ulcer disease	0	1.7	NA	Comorbidities	1.2	NA	0	0.005	NA	NA	MarketScan	Comparative	yes	no	No	Yes	yes	Yes	Yes, first time entry criteria are met only.	Yes	no	No	n/a	n/a	Yes, for all covariates	No	Yes	All potential cohort entry dates were identified for each individual, then exclusion criteria applied. The first cohort entry date for each individual that met all inclusion/exclusion criteria was included.	other	No	Yes	n/a	Provided a citation	Authors provided some codes	0	0	1	Specified for at least one	Specified for at least one	Some information provided	Authors provided all codes	0	0
4	4	Statins	0	Comorbidities	binary	Peptic ulcer disease	1	2	NA	Comorbidities	1.4	NA	0	0.006	NA	NA	MarketScan	Comparative	yes	no	No	Yes	yes	Yes	Yes, first time entry criteria are met only.	Yes	no	No	n/a	n/a	Yes, for all covariates	No	Yes	All potential cohort entry dates were identified for each individual, then exclusion criteria applied. The first cohort entry date for each individual that met all inclusion/exclusion criteria was included.	other	No	Yes	n/a	Provided a citation	Authors provided some codes	0	0	1	Specified for at least one	Specified for at least one	Some information provided	Authors provided all codes	0	0
4	4	No Treatment	0	Comorbidities	binary	HIV/AIDS	0	0.5	NA	Comorbidities	0.4	NA	0	0.001	NA	NA	MarketScan	Comparative	yes	no	No	Yes	yes	Yes	Yes, first time entry criteria are met only.	Yes	no	No	n/a	n/a	Yes, for all covariates	No	Yes	All potential cohort entry dates were identified for each individual, then exclusion criteria applied. The first cohort entry date for each individual that met all inclusion/exclusion criteria was included.	other	No	Yes	n/a	Provided a citation	Authors provided some codes	0	0	1	Specified for at least one	Specified for at least one	Some information provided	Authors provided all codes	0	0
4	4	Statins	0	Comorbidities	binary	HIV/AIDS	1	0.1	NA	Comorbidities	0.2	NA	0	-0.001	NA	NA	MarketScan	Comparative	yes	no	No	Yes	yes	Yes	Yes, first time entry criteria are met only.	Yes	no	No	n/a	n/a	Yes, for all covariates	No	Yes	All potential cohort entry dates were identified for each individual, then exclusion criteria applied. The first cohort entry date for each individual that met all inclusion/exclusion criteria was included.	other	No	Yes	n/a	Provided a citation	Authors provided some codes	0	0	1	Specified for at least one	Specified for at least one	Some information provided	Authors provided all codes	0	0
4	4	No Treatment	0	Comorbidities	binary	Metastatic cancer	0	18	NA	Comorbidities	6.8	NA	0	0.112	NA	NA	MarketScan	Comparative	yes	no	No	Yes	yes	Yes	Yes, first time entry criteria are met only.	Yes	no	No	n/a	n/a	Yes, for all covariates	No	Yes	All potential cohort entry dates were identified for each individual, then exclusion criteria applied. The first cohort entry date for each individual that met all inclusion/exclusion criteria was included.	other	No	Yes	n/a	Provided a citation	Authors provided some codes	0	0	1	Specified for at least one	Specified for at least one	Some information provided	Authors provided all codes	0	0
4	4	Statins	0	Comorbidities	binary	Metastatic cancer	1	15.2	NA	Comorbidities	6.9	NA	0	0.083	NA	NA	MarketScan	Comparative	yes	no	No	Yes	yes	Yes	Yes, first time entry criteria are met only.	Yes	no	No	n/a	n/a	Yes, for all covariates	No	Yes	All potential cohort entry dates were identified for each individual, then exclusion criteria applied. The first cohort entry date for each individual that met all inclusion/exclusion criteria was included.	other	No	Yes	n/a	Provided a citation	Authors provided some codes	0	0	1	Specified for at least one	Specified for at least one	Some information provided	Authors provided all codes	0	0
4	4	No Treatment	0	Comorbidities	binary	Rheumatoid arthritis	0	5	NA	Comorbidities	4.1	NA	0	0.009	NA	NA	MarketScan	Comparative	yes	no	No	Yes	yes	Yes	Yes, first time entry criteria are met only.	Yes	no	No	n/a	n/a	Yes, for all covariates	No	Yes	All potential cohort entry dates were identified for each individual, then exclusion criteria applied. The first cohort entry date for each individual that met all inclusion/exclusion criteria was included.	other	No	Yes	n/a	Provided a citation	Authors provided some codes	0	0	1	Specified for at least one	Specified for at least one	Some information provided	Authors provided all codes	0	0
4	4	Statins	0	Comorbidities	binary	Rheumatoid arthritis	1	4.9	NA	Comorbidities	4.3	NA	0	0.006	NA	NA	MarketScan	Comparative	yes	no	No	Yes	yes	Yes	Yes, first time entry criteria are met only.	Yes	no	No	n/a	n/a	Yes, for all covariates	No	Yes	All potential cohort entry dates were identified for each individual, then exclusion criteria applied. The first cohort entry date for each individual that met all inclusion/exclusion criteria was included.	other	No	Yes	n/a	Provided a citation	Authors provided some codes	0	0	1	Specified for at least one	Specified for at least one	Some information provided	Authors provided all codes	0	0
4	4	No Treatment	0	Comorbidities	binary	Coagulopathy	0	5.8	NA	Comorbidities	3.9	NA	0	0.019	NA	NA	MarketScan	Comparative	yes	no	No	Yes	yes	Yes	Yes, first time entry criteria are met only.	Yes	no	No	n/a	n/a	Yes, for all covariates	No	Yes	All potential cohort entry dates were identified for each individual, then exclusion criteria applied. The first cohort entry date for each individual that met all inclusion/exclusion criteria was included.	other	No	Yes	n/a	Provided a citation	Authors provided some codes	0	0	1	Specified for at least one	Specified for at least one	Some information provided	Authors provided all codes	0	0
4	4	Statins	0	Comorbidities	binary	Coagulopathy	1	5.8	NA	Comorbidities	4.4	NA	0	0.014	NA	NA	MarketScan	Comparative	yes	no	No	Yes	yes	Yes	Yes, first time entry criteria are met only.	Yes	no	No	n/a	n/a	Yes, for all covariates	No	Yes	All potential cohort entry dates were identified for each individual, then exclusion criteria applied. The first cohort entry date for each individual that met all inclusion/exclusion criteria was included.	other	No	Yes	n/a	Provided a citation	Authors provided some codes	0	0	1	Specified for at least one	Specified for at least one	Some information provided	Authors provided all codes	0	0
4	4	No Treatment	0	Comorbidities	binary	Obesity	0	7.4	NA	Comorbidities	5.2	NA	0	0.022	NA	NA	MarketScan	Comparative	yes	no	No	Yes	yes	Yes	Yes, first time entry criteria are met only.	Yes	no	No	n/a	n/a	Yes, for all covariates	No	Yes	All potential cohort entry dates were identified for each individual, then exclusion criteria applied. The first cohort entry date for each individual that met all inclusion/exclusion criteria was included.	other	No	Yes	n/a	Provided a citation	Authors provided some codes	0	0	1	Specified for at least one	Specified for at least one	Some information provided	Authors provided all codes	0	0
4	4	Statins	0	Comorbidities	binary	Obesity	1	5.3	NA	Comorbidities	6	NA	0	-0.007	NA	NA	MarketScan	Comparative	yes	no	No	Yes	yes	Yes	Yes, first time entry criteria are met only.	Yes	no	No	n/a	n/a	Yes, for all covariates	No	Yes	All potential cohort entry dates were identified for each individual, then exclusion criteria applied. The first cohort entry date for each individual that met all inclusion/exclusion criteria was included.	other	No	Yes	n/a	Provided a citation	Authors provided some codes	0	0	1	Specified for at least one	Specified for at least one	Some information provided	Authors provided all codes	0	0
4	4	No Treatment	0	Comorbidities	binary	Weight loss	0	7.4	NA	Comorbidities	1.3	NA	0	0.061	NA	NA	MarketScan	Comparative	yes	no	No	Yes	yes	Yes	Yes, first time entry criteria are met only.	Yes	no	No	n/a	n/a	Yes, for all covariates	No	Yes	All potential cohort entry dates were identified for each individual, then exclusion criteria applied. The first cohort entry date for each individual that met all inclusion/exclusion criteria was included.	other	No	Yes	n/a	Provided a citation	Authors provided some codes	0	0	1	Specified for at least one	Specified for at least one	Some information provided	Authors provided all codes	0	0
4	4	Statins	0	Comorbidities	binary	Weight loss	1	7.6	NA	Comorbidities	1	NA	0	0.066	NA	NA	MarketScan	Comparative	yes	no	No	Yes	yes	Yes	Yes, first time entry criteria are met only.	Yes	no	No	n/a	n/a	Yes, for all covariates	No	Yes	All potential cohort entry dates were identified for each individual, then exclusion criteria applied. The first cohort entry date for each individual that met all inclusion/exclusion criteria was included.	other	No	Yes	n/a	Provided a citation	Authors provided some codes	0	0	1	Specified for at least one	Specified for at least one	Some information provided	Authors provided all codes	0	0
4	4	No Treatment	0	Comorbidities	binary	Fluid and electrolytes	0	13.4	NA	Comorbidities	8.6	NA	0	0.048	NA	NA	MarketScan	Comparative	yes	no	No	Yes	yes	Yes	Yes, first time entry criteria are met only.	Yes	no	No	n/a	n/a	Yes, for all covariates	No	Yes	All potential cohort entry dates were identified for each individual, then exclusion criteria applied. The first cohort entry date for each individual that met all inclusion/exclusion criteria was included.	other	No	Yes	n/a	Provided a citation	Authors provided some codes	0	0	1	Specified for at least one	Specified for at least one	Some information provided	Authors provided all codes	0	0
4	4	Statins	0	Comorbidities	binary	Fluid and electrolytes	1	14	NA	Comorbidities	10.4	NA	0	0.036	NA	NA	MarketScan	Comparative	yes	no	No	Yes	yes	Yes	Yes, first time entry criteria are met only.	Yes	no	No	n/a	n/a	Yes, for all covariates	No	Yes	All potential cohort entry dates were identified for each individual, then exclusion criteria applied. The first cohort entry date for each individual that met all inclusion/exclusion criteria was included.	other	No	Yes	n/a	Provided a citation	Authors provided some codes	0	0	1	Specified for at least one	Specified for at least one	Some information provided	Authors provided all codes	0	0
4	4	No Treatment	0	Comorbidities	binary	Blood loss anemia	0	4.5	NA	Comorbidities	1.4	NA	0	0.031	NA	NA	MarketScan	Comparative	yes	no	No	Yes	yes	Yes	Yes, first time entry criteria are met only.	Yes	no	No	n/a	n/a	Yes, for all covariates	No	Yes	All potential cohort entry dates were identified for each individual, then exclusion criteria applied. The first cohort entry date for each individual that met all inclusion/exclusion criteria was included.	other	No	Yes	n/a	Provided a citation	Authors provided some codes	0	0	1	Specified for at least one	Specified for at least one	Some information provided	Authors provided all codes	0	0
4	4	Statins	0	Comorbidities	binary	Blood loss anemia	1	6.1	NA	Comorbidities	1.8	NA	0	0.043	NA	NA	MarketScan	Comparative	yes	no	No	Yes	yes	Yes	Yes, first time entry criteria are met only.	Yes	no	No	n/a	n/a	Yes, for all covariates	No	Yes	All potential cohort entry dates were identified for each individual, then exclusion criteria applied. The first cohort entry date for each individual that met all inclusion/exclusion criteria was included.	other	No	Yes	n/a	Provided a citation	Authors provided some codes	0	0	1	Specified for at least one	Specified for at least one	Some information provided	Authors provided all codes	0	0
4	4	No Treatment	0	Comorbidities	binary	Deficiency anemia	0	6.9	NA	Comorbidities	16.3	NA	0	-0.094	NA	NA	MarketScan	Comparative	yes	no	No	Yes	yes	Yes	Yes, first time entry criteria are met only.	Yes	no	No	n/a	n/a	Yes, for all covariates	No	Yes	All potential cohort entry dates were identified for each individual, then exclusion criteria applied. The first cohort entry date for each individual that met all inclusion/exclusion criteria was included.	other	No	Yes	n/a	Provided a citation	Authors provided some codes	0	0	1	Specified for at least one	Specified for at least one	Some information provided	Authors provided all codes	0	0
4	4	Statins	0	Comorbidities	binary	Deficiency anemia	1	8.1	NA	Comorbidities	19	NA	0	-0.109	NA	NA	MarketScan	Comparative	yes	no	No	Yes	yes	Yes	Yes, first time entry criteria are met only.	Yes	no	No	n/a	n/a	Yes, for all covariates	No	Yes	All potential cohort entry dates were identified for each individual, then exclusion criteria applied. The first cohort entry date for each individual that met all inclusion/exclusion criteria was included.	other	No	Yes	n/a	Provided a citation	Authors provided some codes	0	0	1	Specified for at least one	Specified for at least one	Some information provided	Authors provided all codes	0	0
4	4	No Treatment	0	Comorbidities	binary	alcohol abuse	0	1.4	NA	Comorbidities	1	NA	0	0.004	NA	NA	MarketScan	Comparative	yes	no	No	Yes	yes	Yes	Yes, first time entry criteria are met only.	Yes	no	No	n/a	n/a	Yes, for all covariates	No	Yes	All potential cohort entry dates were identified for each individual, then exclusion criteria applied. The first cohort entry date for each individual that met all inclusion/exclusion criteria was included.	other	No	Yes	n/a	Provided a citation	Authors provided some codes	0	0	1	Specified for at least one	Specified for at least one	Some information provided	Authors provided all codes	0	0
4	4	Statins	0	Comorbidities	binary	alcohol abuse	1	0.8	NA	Comorbidities	0.7	NA	0	0.001	NA	NA	MarketScan	Comparative	yes	no	No	Yes	yes	Yes	Yes, first time entry criteria are met only.	Yes	no	No	n/a	n/a	Yes, for all covariates	No	Yes	All potential cohort entry dates were identified for each individual, then exclusion criteria applied. The first cohort entry date for each individual that met all inclusion/exclusion criteria was included.	other	No	Yes	n/a	Provided a citation	Authors provided some codes	0	0	1	Specified for at least one	Specified for at least one	Some information provided	Authors provided all codes	0	0
4	4	No Treatment	0	Comorbidities	binary	drug abuse	0	1	NA	Comorbidities	0.7	NA	0	0.003	NA	NA	MarketScan	Comparative	yes	no	No	Yes	yes	Yes	Yes, first time entry criteria are met only.	Yes	no	No	n/a	n/a	Yes, for all covariates	No	Yes	All potential cohort entry dates were identified for each individual, then exclusion criteria applied. The first cohort entry date for each individual that met all inclusion/exclusion criteria was included.	other	No	Yes	n/a	Provided a citation	Authors provided some codes	0	0	1	Specified for at least one	Specified for at least one	Some information provided	Authors provided all codes	0	0
4	4	Statins	0	Comorbidities	binary	drug abuse	1	0.5	NA	Comorbidities	0.4	NA	0	0.001	NA	NA	MarketScan	Comparative	yes	no	No	Yes	yes	Yes	Yes, first time entry criteria are met only.	Yes	no	No	n/a	n/a	Yes, for all covariates	No	Yes	All potential cohort entry dates were identified for each individual, then exclusion criteria applied. The first cohort entry date for each individual that met all inclusion/exclusion criteria was included.	other	No	Yes	n/a	Provided a citation	Authors provided some codes	0	0	1	Specified for at least one	Specified for at least one	Some information provided	Authors provided all codes	0	0
4	4	No Treatment	0	Comorbidities	binary	psychoses	0	1.6	NA	Comorbidities	4.8	NA	0	-0.032	NA	NA	MarketScan	Comparative	yes	no	No	Yes	yes	Yes	Yes, first time entry criteria are met only.	Yes	no	No	n/a	n/a	Yes, for all covariates	No	Yes	All potential cohort entry dates were identified for each individual, then exclusion criteria applied. The first cohort entry date for each individual that met all inclusion/exclusion criteria was included.	other	No	Yes	n/a	Provided a citation	Authors provided some codes	0	0	1	Specified for at least one	Specified for at least one	Some information provided	Authors provided all codes	0	0
4	4	Statins	0	Comorbidities	binary	psychoses	1	1.9	NA	Comorbidities	5	NA	0	-0.031	NA	NA	MarketScan	Comparative	yes	no	No	Yes	yes	Yes	Yes, first time entry criteria are met only.	Yes	no	No	n/a	n/a	Yes, for all covariates	No	Yes	All potential cohort entry dates were identified for each individual, then exclusion criteria applied. The first cohort entry date for each individual that met all inclusion/exclusion criteria was included.	other	No	Yes	n/a	Provided a citation	Authors provided some codes	0	0	1	Specified for at least one	Specified for at least one	Some information provided	Authors provided all codes	0	0
4	4	No Treatment	0	Comorbidities	binary	depression	0	11.8	NA	Comorbidities	6.7	NA	0	0.051	NA	NA	MarketScan	Comparative	yes	no	No	Yes	yes	Yes	Yes, first time entry criteria are met only.	Yes	no	No	n/a	n/a	Yes, for all covariates	No	Yes	All potential cohort entry dates were identified for each individual, then exclusion criteria applied. The first cohort entry date for each individual that met all inclusion/exclusion criteria was included.	other	No	Yes	n/a	Provided a citation	Authors provided some codes	0	0	1	Specified for at least one	Specified for at least one	Some information provided	Authors provided all codes	0	0
4	4	Statins	0	Comorbidities	binary	depression	1	7.8	NA	Comorbidities	6.3	NA	0	0.015	NA	NA	MarketScan	Comparative	yes	no	No	Yes	yes	Yes	Yes, first time entry criteria are met only.	Yes	no	No	n/a	n/a	Yes, for all covariates	No	Yes	All potential cohort entry dates were identified for each individual, then exclusion criteria applied. The first cohort entry date for each individual that met all inclusion/exclusion criteria was included.	other	No	Yes	n/a	Provided a citation	Authors provided some codes	0	0	1	Specified for at least one	Specified for at least one	Some information provided	Authors provided all codes	0	0
4	4	No Treatment	0	Comorbidities	binary	CHD	0	11.5	NA	Comorbidities	7.9	NA	0	0.036	NA	NA	MarketScan	Comparative	yes	no	No	Yes	yes	Yes	Yes, first time entry criteria are met only.	Yes	no	No	n/a	n/a	Yes, for all covariates	No	Yes	All potential cohort entry dates were identified for each individual, then exclusion criteria applied. The first cohort entry date for each individual that met all inclusion/exclusion criteria was included.	other	No	Yes	n/a	Provided a citation	Authors provided some codes	0	0	1	Specified for at least one	Specified for at least one	Some information provided	Authors provided all codes	0	0
4	4	Statins	0	Comorbidities	binary	CHD	1	37	NA	Comorbidities	29.7	NA	0	0.073	NA	NA	MarketScan	Comparative	yes	no	No	Yes	yes	Yes	Yes, first time entry criteria are met only.	Yes	no	No	n/a	n/a	Yes, for all covariates	No	Yes	All potential cohort entry dates were identified for each individual, then exclusion criteria applied. The first cohort entry date for each individual that met all inclusion/exclusion criteria was included.	other	No	Yes	n/a	Provided a citation	Authors provided some codes	0	0	1	Specified for at least one	Specified for at least one	Some information provided	Authors provided all codes	0	0
4	4	No Treatment	0	Comorbidities	binary	DVT	0	4.8	NA	Comorbidities	1.7	NA	0	0.031	NA	NA	MarketScan	Comparative	yes	no	No	Yes	yes	Yes	Yes, first time entry criteria are met only.	Yes	no	No	n/a	n/a	Yes, for all covariates	No	Yes	All potential cohort entry dates were identified for each individual, then exclusion criteria applied. The first cohort entry date for each individual that met all inclusion/exclusion criteria was included.	other	No	Yes	n/a	Provided a citation	Authors provided some codes	0	0	1	Specified for at least one	Specified for at least one	Some information provided	Authors provided all codes	0	0
4	4	Statins	0	Comorbidities	binary	DVT	1	4.9	NA	Comorbidities	1.9	NA	0	0.03	NA	NA	MarketScan	Comparative	yes	no	No	Yes	yes	Yes	Yes, first time entry criteria are met only.	Yes	no	No	n/a	n/a	Yes, for all covariates	No	Yes	All potential cohort entry dates were identified for each individual, then exclusion criteria applied. The first cohort entry date for each individual that met all inclusion/exclusion criteria was included.	other	No	Yes	n/a	Provided a citation	Authors provided some codes	0	0	1	Specified for at least one	Specified for at least one	Some information provided	Authors provided all codes	0	0
4	4	No Treatment	0	Comorbidities	binary	PE	0	2	NA	Comorbidities	1.2	NA	0	0.008	NA	NA	MarketScan	Comparative	yes	no	No	Yes	yes	Yes	Yes, first time entry criteria are met only.	Yes	no	No	n/a	n/a	Yes, for all covariates	No	Yes	All potential cohort entry dates were identified for each individual, then exclusion criteria applied. The first cohort entry date for each individual that met all inclusion/exclusion criteria was included.	other	No	Yes	n/a	Provided a citation	Authors provided some codes	0	0	1	Specified for at least one	Specified for at least one	Some information provided	Authors provided all codes	0	0
4	4	Statins	0	Comorbidities	binary	PE	1	2.1	NA	Comorbidities	1.4	NA	0	0.007	NA	NA	MarketScan	Comparative	yes	no	No	Yes	yes	Yes	Yes, first time entry criteria are met only.	Yes	no	No	n/a	n/a	Yes, for all covariates	No	Yes	All potential cohort entry dates were identified for each individual, then exclusion criteria applied. The first cohort entry date for each individual that met all inclusion/exclusion criteria was included.	other	No	Yes	n/a	Provided a citation	Authors provided some codes	0	0	1	Specified for at least one	Specified for at least one	Some information provided	Authors provided all codes	0	0
4	4	No Treatment	0	Comorbidities	binary	AT	0	0.6	NA	Comorbidities	0.4	NA	0	0.002	NA	NA	MarketScan	Comparative	yes	no	No	Yes	yes	Yes	Yes, first time entry criteria are met only.	Yes	no	No	n/a	n/a	Yes, for all covariates	No	Yes	All potential cohort entry dates were identified for each individual, then exclusion criteria applied. The first cohort entry date for each individual that met all inclusion/exclusion criteria was included.	other	No	Yes	n/a	Provided a citation	Authors provided some codes	0	0	1	Specified for at least one	Specified for at least one	Some information provided	Authors provided all codes	0	0
4	4	Statins	0	Comorbidities	binary	AT	1	1	NA	Comorbidities	0.8	NA	0	0.002	NA	NA	MarketScan	Comparative	yes	no	No	Yes	yes	Yes	Yes, first time entry criteria are met only.	Yes	no	No	n/a	n/a	Yes, for all covariates	No	Yes	All potential cohort entry dates were identified for each individual, then exclusion criteria applied. The first cohort entry date for each individual that met all inclusion/exclusion criteria was included.	other	No	Yes	n/a	Provided a citation	Authors provided some codes	0	0	1	Specified for at least one	Specified for at least one	Some information provided	Authors provided all codes	0	0
4	4	No Treatment	0	Comorbidities	binary	MI	0	2.4	NA	Comorbidities	1.2	NA	0	0.012	NA	NA	MarketScan	Comparative	yes	no	No	Yes	yes	Yes	Yes, first time entry criteria are met only.	Yes	no	No	n/a	n/a	Yes, for all covariates	No	Yes	All potential cohort entry dates were identified for each individual, then exclusion criteria applied. The first cohort entry date for each individual that met all inclusion/exclusion criteria was included.	other	No	Yes	n/a	Provided a citation	Authors provided some codes	0	0	1	Specified for at least one	Specified for at least one	Some information provided	Authors provided all codes	0	0
4	4	Statins	0	Comorbidities	binary	MI	1	7.2	NA	Comorbidities	5.3	NA	0	0.019	NA	NA	MarketScan	Comparative	yes	no	No	Yes	yes	Yes	Yes, first time entry criteria are met only.	Yes	no	No	n/a	n/a	Yes, for all covariates	No	Yes	All potential cohort entry dates were identified for each individual, then exclusion criteria applied. The first cohort entry date for each individual that met all inclusion/exclusion criteria was included.	other	No	Yes	n/a	Provided a citation	Authors provided some codes	0	0	1	Specified for at least one	Specified for at least one	Some information provided	Authors provided all codes	0	0
4	4	No Treatment	0	Type of cancer	binary	stomach cancer	0	2.7	NA	Type of cancer	2.5	NA	1	0.002	NA	NA	MarketScan	Comparative	yes	no	No	Yes	yes	Yes	Yes, first time entry criteria are met only.	Yes	no	No	n/a	n/a	Yes, for all covariates	No	Yes	All potential cohort entry dates were identified for each individual, then exclusion criteria applied. The first cohort entry date for each individual that met all inclusion/exclusion criteria was included.	other	No	Yes	n/a	Provided a citation	Authors provided some codes	0	0	1	Specified for at least one	Specified for at least one	Some information provided	Authors provided all codes	0	0
4	4	Statins	0	Type of cancer	binary	stomach cancer	1	2.8	NA	Type of cancer	2.8	NA	1	0	NA	NA	MarketScan	Comparative	yes	no	No	Yes	yes	Yes	Yes, first time entry criteria are met only.	Yes	no	No	n/a	n/a	Yes, for all covariates	No	Yes	All potential cohort entry dates were identified for each individual, then exclusion criteria applied. The first cohort entry date for each individual that met all inclusion/exclusion criteria was included.	other	No	Yes	n/a	Provided a citation	Authors provided some codes	0	0	1	Specified for at least one	Specified for at least one	Some information provided	Authors provided all codes	0	0
4	4	No Treatment	0	Type of cancer	binary	pancreatic cancer	0	4.3	NA	Type of cancer	3.5	NA	1	0.008	NA	NA	MarketScan	Comparative	yes	no	No	Yes	yes	Yes	Yes, first time entry criteria are met only.	Yes	no	No	n/a	n/a	Yes, for all covariates	No	Yes	All potential cohort entry dates were identified for each individual, then exclusion criteria applied. The first cohort entry date for each individual that met all inclusion/exclusion criteria was included.	other	No	Yes	n/a	Provided a citation	Authors provided some codes	0	0	1	Specified for at least one	Specified for at least one	Some information provided	Authors provided all codes	0	0
4	4	Statins	0	Type of cancer	binary	pancreatic cancer	1	4.6	NA	Type of cancer	4.1	NA	1	0.005	NA	NA	MarketScan	Comparative	yes	no	No	Yes	yes	Yes	Yes, first time entry criteria are met only.	Yes	no	No	n/a	n/a	Yes, for all covariates	No	Yes	All potential cohort entry dates were identified for each individual, then exclusion criteria applied. The first cohort entry date for each individual that met all inclusion/exclusion criteria was included.	other	No	Yes	n/a	Provided a citation	Authors provided some codes	0	0	1	Specified for at least one	Specified for at least one	Some information provided	Authors provided all codes	0	0
4	4	No Treatment	0	Type of cancer	binary	brain cancer	0	5	NA	Type of cancer	5.2	NA	1	-0.002	NA	NA	MarketScan	Comparative	yes	no	No	Yes	yes	Yes	Yes, first time entry criteria are met only.	Yes	no	No	n/a	n/a	Yes, for all covariates	No	Yes	All potential cohort entry dates were identified for each individual, then exclusion criteria applied. The first cohort entry date for each individual that met all inclusion/exclusion criteria was included.	other	No	Yes	n/a	Provided a citation	Authors provided some codes	0	0	1	Specified for at least one	Specified for at least one	Some information provided	Authors provided all codes	0	0
4	4	Statins	0	Type of cancer	binary	brain cancer	1	2.6	NA	Type of cancer	3.6	NA	1	-0.01	NA	NA	MarketScan	Comparative	yes	no	No	Yes	yes	Yes	Yes, first time entry criteria are met only.	Yes	no	No	n/a	n/a	Yes, for all covariates	No	Yes	All potential cohort entry dates were identified for each individual, then exclusion criteria applied. The first cohort entry date for each individual that met all inclusion/exclusion criteria was included.	other	No	Yes	n/a	Provided a citation	Authors provided some codes	0	0	1	Specified for at least one	Specified for at least one	Some information provided	Authors provided all codes	0	0
4	4	No Treatment	0	Type of cancer	binary	lung cancer	0	16.3	NA	Type of cancer	14.1	NA	1	0.022	NA	NA	MarketScan	Comparative	yes	no	No	Yes	yes	Yes	Yes, first time entry criteria are met only.	Yes	no	No	n/a	n/a	Yes, for all covariates	No	Yes	All potential cohort entry dates were identified for each individual, then exclusion criteria applied. The first cohort entry date for each individual that met all inclusion/exclusion criteria was included.	other	No	Yes	n/a	Provided a citation	Authors provided some codes	0	0	1	Specified for at least one	Specified for at least one	Some information provided	Authors provided all codes	0	0
4	4	Statins	0	Type of cancer	binary	lung cancer	1	24.2	NA	Type of cancer	20.5	NA	1	0.037	NA	NA	MarketScan	Comparative	yes	no	No	Yes	yes	Yes	Yes, first time entry criteria are met only.	Yes	no	No	n/a	n/a	Yes, for all covariates	No	Yes	All potential cohort entry dates were identified for each individual, then exclusion criteria applied. The first cohort entry date for each individual that met all inclusion/exclusion criteria was included.	other	No	Yes	n/a	Provided a citation	Authors provided some codes	0	0	1	Specified for at least one	Specified for at least one	Some information provided	Authors provided all codes	0	0
4	4	No Treatment	0	Type of cancer	binary	renal cancer	0	8.8	NA	Type of cancer	7.6	NA	1	0.012	NA	NA	MarketScan	Comparative	yes	no	No	Yes	yes	Yes	Yes, first time entry criteria are met only.	Yes	no	No	n/a	n/a	Yes, for all covariates	No	Yes	All potential cohort entry dates were identified for each individual, then exclusion criteria applied. The first cohort entry date for each individual that met all inclusion/exclusion criteria was included.	other	No	Yes	n/a	Provided a citation	Authors provided some codes	0	0	1	Specified for at least one	Specified for at least one	Some information provided	Authors provided all codes	0	0
4	4	Statins	0	Type of cancer	binary	renal cancer	1	9.6	NA	Type of cancer	10	NA	1	-0.004	NA	NA	MarketScan	Comparative	yes	no	No	Yes	yes	Yes	Yes, first time entry criteria are met only.	Yes	no	No	n/a	n/a	Yes, for all covariates	No	Yes	All potential cohort entry dates were identified for each individual, then exclusion criteria applied. The first cohort entry date for each individual that met all inclusion/exclusion criteria was included.	other	No	Yes	n/a	Provided a citation	Authors provided some codes	0	0	1	Specified for at least one	Specified for at least one	Some information provided	Authors provided all codes	0	0
4	4	No Treatment	0	Type of cancer	binary	lymphoma	0	17.7	NA	Type of cancer	18.6	NA	1	-0.009	NA	NA	MarketScan	Comparative	yes	no	No	Yes	yes	Yes	Yes, first time entry criteria are met only.	Yes	no	No	n/a	n/a	Yes, for all covariates	No	Yes	All potential cohort entry dates were identified for each individual, then exclusion criteria applied. The first cohort entry date for each individual that met all inclusion/exclusion criteria was included.	other	No	Yes	n/a	Provided a citation	Authors provided some codes	0	0	1	Specified for at least one	Specified for at least one	Some information provided	Authors provided all codes	0	0
4	4	Statins	0	Type of cancer	binary	lymphoma	1	15.2	NA	Type of cancer	15.8	NA	1	-0.006	NA	NA	MarketScan	Comparative	yes	no	No	Yes	yes	Yes	Yes, first time entry criteria are met only.	Yes	no	No	n/a	n/a	Yes, for all covariates	No	Yes	All potential cohort entry dates were identified for each individual, then exclusion criteria applied. The first cohort entry date for each individual that met all inclusion/exclusion criteria was included.	other	No	Yes	n/a	Provided a citation	Authors provided some codes	0	0	1	Specified for at least one	Specified for at least one	Some information provided	Authors provided all codes	0	0
4	4	No Treatment	0	Type of cancer	binary	leukemia	0	9.1	NA	Type of cancer	9.1	NA	1	0	NA	NA	MarketScan	Comparative	yes	no	No	Yes	yes	Yes	Yes, first time entry criteria are met only.	Yes	no	No	n/a	n/a	Yes, for all covariates	No	Yes	All potential cohort entry dates were identified for each individual, then exclusion criteria applied. The first cohort entry date for each individual that met all inclusion/exclusion criteria was included.	other	No	Yes	n/a	Provided a citation	Authors provided some codes	0	0	1	Specified for at least one	Specified for at least one	Some information provided	Authors provided all codes	0	0
4	4	Statins	0	Type of cancer	binary	leukemia	1	9.3	NA	Type of cancer	8.8	NA	1	0.005	NA	NA	MarketScan	Comparative	yes	no	No	Yes	yes	Yes	Yes, first time entry criteria are met only.	Yes	no	No	n/a	n/a	Yes, for all covariates	No	Yes	All potential cohort entry dates were identified for each individual, then exclusion criteria applied. The first cohort entry date for each individual that met all inclusion/exclusion criteria was included.	other	No	Yes	n/a	Provided a citation	Authors provided some codes	0	0	1	Specified for at least one	Specified for at least one	Some information provided	Authors provided all codes	0	0
4	4	No Treatment	0	Type of cancer	binary	myeloma	0	4.6	NA	Type of cancer	4.2	NA	1	0.004	NA	NA	MarketScan	Comparative	yes	no	No	Yes	yes	Yes	Yes, first time entry criteria are met only.	Yes	no	No	n/a	n/a	Yes, for all covariates	No	Yes	All potential cohort entry dates were identified for each individual, then exclusion criteria applied. The first cohort entry date for each individual that met all inclusion/exclusion criteria was included.	other	No	Yes	n/a	Provided a citation	Authors provided some codes	0	0	1	Specified for at least one	Specified for at least one	Some information provided	Authors provided all codes	0	0
4	4	Statins	0	Type of cancer	binary	myeloma	1	4.6	NA	Type of cancer	4.7	NA	1	-0.001	NA	NA	MarketScan	Comparative	yes	no	No	Yes	yes	Yes	Yes, first time entry criteria are met only.	Yes	no	No	n/a	n/a	Yes, for all covariates	No	Yes	All potential cohort entry dates were identified for each individual, then exclusion criteria applied. The first cohort entry date for each individual that met all inclusion/exclusion criteria was included.	other	No	Yes	n/a	Provided a citation	Authors provided some codes	0	0	1	Specified for at least one	Specified for at least one	Some information provided	Authors provided all codes	0	0
4	4	No Treatment	0	Type of cancer	binary	colorectal cancer	0	20.1	NA	Type of cancer	20.3	NA	1	-0.002	NA	NA	MarketScan	Comparative	yes	no	No	Yes	yes	Yes	Yes, first time entry criteria are met only.	Yes	no	No	n/a	n/a	Yes, for all covariates	No	Yes	All potential cohort entry dates were identified for each individual, then exclusion criteria applied. The first cohort entry date for each individual that met all inclusion/exclusion criteria was included.	other	No	Yes	n/a	Provided a citation	Authors provided some codes	0	0	1	Specified for at least one	Specified for at least one	Some information provided	Authors provided all codes	0	0
4	4	Statins	0	Type of cancer	binary	colorectal cancer	1	20.1	NA	Type of cancer	19.9	NA	1	0.002	NA	NA	MarketScan	Comparative	yes	no	No	Yes	yes	Yes	Yes, first time entry criteria are met only.	Yes	no	No	n/a	n/a	Yes, for all covariates	No	Yes	All potential cohort entry dates were identified for each individual, then exclusion criteria applied. The first cohort entry date for each individual that met all inclusion/exclusion criteria was included.	other	No	Yes	n/a	Provided a citation	Authors provided some codes	0	0	1	Specified for at least one	Specified for at least one	Some information provided	Authors provided all codes	0	0
4	4	No Treatment	0	Type of cancer	binary	gyne cancer	0	15.1	NA	Type of cancer	16.2	NA	1	-0.011	NA	NA	MarketScan	Comparative	yes	no	No	Yes	yes	Yes	Yes, first time entry criteria are met only.	Yes	no	No	n/a	n/a	Yes, for all covariates	No	Yes	All potential cohort entry dates were identified for each individual, then exclusion criteria applied. The first cohort entry date for each individual that met all inclusion/exclusion criteria was included.	other	No	Yes	n/a	Provided a citation	Authors provided some codes	0	0	1	Specified for at least one	Specified for at least one	Some information provided	Authors provided all codes	0	0
4	4	Statins	0	Type of cancer	binary	gyne cancer	1	8.8	NA	Type of cancer	11.2	NA	1	-0.024	NA	NA	MarketScan	Comparative	yes	no	No	Yes	yes	Yes	Yes, first time entry criteria are met only.	Yes	no	No	n/a	n/a	Yes, for all covariates	No	Yes	All potential cohort entry dates were identified for each individual, then exclusion criteria applied. The first cohort entry date for each individual that met all inclusion/exclusion criteria was included.	other	No	Yes	n/a	Provided a citation	Authors provided some codes	0	0	1	Specified for at least one	Specified for at least one	Some information provided	Authors provided all codes	0	0
5	5	Total	0	Study population	study n		0	21699	NA	Study population	14547	NA	0	7152	NA	NA	MarketScan	Comparative	yes	no	No	Yes	no	Yes	Yes, every time entry criteria are met.	Yes	no	Yes	n/a	Yes	Yes, for all covariates	Yes, on day X after cohort entry date	Yes	All potential cohort entry dates were identified for each individual, then exclusion criteria applied. Every cohort entry date that met all inclusion/exclusion criteria was included (multiple entries allowed per individual).	time-varying	No	n/a	n/a	n/a	Authors provided some codes	0	0	1	Specified for at least one	Specified for at least one	Some information provided	Authors provided all codes	0	0
5	5	Total	0	Age; mean (SD)	continuous		0	60.8	13.7	Age; mean (SD)	60.94	13.55	0	-0.14	13.62520642	-0.010275074	MarketScan	Comparative	yes	no	No	Yes	no	Yes	Yes, every time entry criteria are met.	Yes	no	Yes	n/a	Yes	Yes, for all covariates	Yes, on day X after cohort entry date	Yes	All potential cohort entry dates were identified for each individual, then exclusion criteria applied. Every cohort entry date that met all inclusion/exclusion criteria was included (multiple entries allowed per individual).	time-varying	No	n/a	n/a	n/a	Authors provided some codes	0	0	1	Specified for at least one	Specified for at least one	Some information provided	Authors provided all codes	0	0
5	5	Total	0	Age >=60 years; %	binary		0	53.8	NA	Age >=60 years; %	53.5	NA	0	0.003	NA	NA	MarketScan	Comparative	yes	no	No	Yes	no	Yes	Yes, every time entry criteria are met.	Yes	no	Yes	n/a	Yes	Yes, for all covariates	Yes, on day X after cohort entry date	Yes	All potential cohort entry dates were identified for each individual, then exclusion criteria applied. Every cohort entry date that met all inclusion/exclusion criteria was included (multiple entries allowed per individual).	time-varying	No	n/a	n/a	n/a	Authors provided some codes	0	0	1	Specified for at least one	Specified for at least one	Some information provided	Authors provided all codes	0	0
5	5	Total	0	Female sex; %	binary		0	71.1	NA	Female sex; %	70	NA	0	0.011	NA	NA	MarketScan	Comparative	yes	no	No	Yes	no	Yes	Yes, every time entry criteria are met.	Yes	no	Yes	n/a	Yes	Yes, for all covariates	Yes, on day X after cohort entry date	Yes	All potential cohort entry dates were identified for each individual, then exclusion criteria applied. Every cohort entry date that met all inclusion/exclusion criteria was included (multiple entries allowed per individual).	time-varying	No	n/a	n/a	n/a	Authors provided some codes	0	0	1	Specified for at least one	Specified for at least one	Some information provided	Authors provided all codes	0	0
5	5	Total	0	Rheumatoid arthritis ; %	binary		0	84.3	NA	Rheumatoid arthritis ; %	79.5	NA	1	0.048	NA	NA	MarketScan	Comparative	yes	no	No	Yes	no	Yes	Yes, every time entry criteria are met.	Yes	no	Yes	n/a	Yes	Yes, for all covariates	Yes, on day X after cohort entry date	Yes	All potential cohort entry dates were identified for each individual, then exclusion criteria applied. Every cohort entry date that met all inclusion/exclusion criteria was included (multiple entries allowed per individual).	time-varying	No	n/a	n/a	n/a	Authors provided some codes	0	0	1	Specified for at least one	Specified for at least one	Some information provided	Authors provided all codes	0	0
5	5	Total	0	Psoriasis ; %	binary		0	16.4	NA	Psoriasis ; %	11.5	NA	1	0.049	NA	NA	MarketScan	Comparative	yes	no	No	Yes	no	Yes	Yes, every time entry criteria are met.	Yes	no	Yes	n/a	Yes	Yes, for all covariates	Yes, on day X after cohort entry date	Yes	All potential cohort entry dates were identified for each individual, then exclusion criteria applied. Every cohort entry date that met all inclusion/exclusion criteria was included (multiple entries allowed per individual).	time-varying	No	n/a	n/a	n/a	Authors provided some codes	0	0	1	Specified for at least one	Specified for at least one	Some information provided	Authors provided all codes	0	0
5	5	Total	0	Psoriatic arthritis; %	binary		0	13.6	NA	Psoriatic arthritis; %	10.3	NA	1	0.033	NA	NA	MarketScan	Comparative	yes	no	No	Yes	no	Yes	Yes, every time entry criteria are met.	Yes	no	Yes	n/a	Yes	Yes, for all covariates	Yes, on day X after cohort entry date	Yes	All potential cohort entry dates were identified for each individual, then exclusion criteria applied. Every cohort entry date that met all inclusion/exclusion criteria was included (multiple entries allowed per individual).	time-varying	No	n/a	n/a	n/a	Authors provided some codes	0	0	1	Specified for at least one	Specified for at least one	Some information provided	Authors provided all codes	0	0
5	5	Total	0	Ankylosing spondylitis ; %	binary		0	4.3	NA	Ankylosing spondylitis ; %	2.7	NA	1	0.016	NA	NA	MarketScan	Comparative	yes	no	No	Yes	no	Yes	Yes, every time entry criteria are met.	Yes	no	Yes	n/a	Yes	Yes, for all covariates	Yes, on day X after cohort entry date	Yes	All potential cohort entry dates were identified for each individual, then exclusion criteria applied. Every cohort entry date that met all inclusion/exclusion criteria was included (multiple entries allowed per individual).	time-varying	No	n/a	n/a	n/a	Authors provided some codes	0	0	1	Specified for at least one	Specified for at least one	Some information provided	Authors provided all codes	0	0
5	5	Total	0	Diabetes; %	binary		0	20.5	NA	Diabetes; %	24.2	NA	1	-0.037	NA	NA	MarketScan	Comparative	yes	no	No	Yes	no	Yes	Yes, every time entry criteria are met.	Yes	no	Yes	n/a	Yes	Yes, for all covariates	Yes, on day X after cohort entry date	Yes	All potential cohort entry dates were identified for each individual, then exclusion criteria applied. Every cohort entry date that met all inclusion/exclusion criteria was included (multiple entries allowed per individual).	time-varying	No	n/a	n/a	n/a	Authors provided some codes	0	0	1	Specified for at least one	Specified for at least one	Some information provided	Authors provided all codes	0	0
5	5	Total	0	COPD; %	binary		0	21.7	NA	COPD; %	19.1	NA	0	0.026	NA	NA	MarketScan	Comparative	yes	no	No	Yes	no	Yes	Yes, every time entry criteria are met.	Yes	no	Yes	n/a	Yes	Yes, for all covariates	Yes, on day X after cohort entry date	Yes	All potential cohort entry dates were identified for each individual, then exclusion criteria applied. Every cohort entry date that met all inclusion/exclusion criteria was included (multiple entries allowed per individual).	time-varying	No	n/a	n/a	n/a	Authors provided some codes	0	0	1	Specified for at least one	Specified for at least one	Some information provided	Authors provided all codes	0	0
5	5	Total	0	Chronic liver disease; %	binary		0	2.7	NA	Chronic liver disease; %	6.7	NA	0	-0.04	NA	NA	MarketScan	Comparative	yes	no	No	Yes	no	Yes	Yes, every time entry criteria are met.	Yes	no	Yes	n/a	Yes	Yes, for all covariates	Yes, on day X after cohort entry date	Yes	All potential cohort entry dates were identified for each individual, then exclusion criteria applied. Every cohort entry date that met all inclusion/exclusion criteria was included (multiple entries allowed per individual).	time-varying	No	n/a	n/a	n/a	Authors provided some codes	0	0	1	Specified for at least one	Specified for at least one	Some information provided	Authors provided all codes	0	0
5	5	Total	0	Decubitus ulcer; %	binary		0	1.2	NA	Decubitus ulcer; %	2.1	NA	0	-0.009	NA	NA	MarketScan	Comparative	yes	no	No	Yes	no	Yes	Yes, every time entry criteria are met.	Yes	no	Yes	n/a	Yes	Yes, for all covariates	Yes, on day X after cohort entry date	Yes	All potential cohort entry dates were identified for each individual, then exclusion criteria applied. Every cohort entry date that met all inclusion/exclusion criteria was included (multiple entries allowed per individual).	time-varying	No	n/a	n/a	n/a	Authors provided some codes	0	0	1	Specified for at least one	Specified for at least one	Some information provided	Authors provided all codes	0	0
5	5	Total	0	Medical device; %	binary		0	10	NA	Medical device; %	12.3	NA	0	-0.023	NA	NA	MarketScan	Comparative	yes	no	No	Yes	no	Yes	Yes, every time entry criteria are met.	Yes	no	Yes	n/a	Yes	Yes, for all covariates	Yes, on day X after cohort entry date	Yes	All potential cohort entry dates were identified for each individual, then exclusion criteria applied. Every cohort entry date that met all inclusion/exclusion criteria was included (multiple entries allowed per individual).	time-varying	No	n/a	n/a	n/a	Authors provided some codes	0	0	1	Specified for at least one	Specified for at least one	Some information provided	Authors provided all codes	0	0
5	5	Total	0	TNF inhibitor; %	binary		0	44.3	NA	TNF inhibitor; %	38	NA	1	0.063	NA	NA	MarketScan	Comparative	yes	no	No	Yes	no	Yes	Yes, every time entry criteria are met.	Yes	no	Yes	n/a	Yes	Yes, for all covariates	Yes, on day X after cohort entry date	Yes	All potential cohort entry dates were identified for each individual, then exclusion criteria applied. Every cohort entry date that met all inclusion/exclusion criteria was included (multiple entries allowed per individual).	time-varying	No	n/a	n/a	n/a	Authors provided some codes	0	0	1	Specified for at least one	Specified for at least one	Some information provided	Authors provided all codes	0	0
5	5	Total	0	Other biologic DMARD; %	binary		0	4.1	NA	Other biologic DMARD; %	0.7	NA	1	0.034	NA	NA	MarketScan	Comparative	yes	no	No	Yes	no	Yes	Yes, every time entry criteria are met.	Yes	no	Yes	n/a	Yes	Yes, for all covariates	Yes, on day X after cohort entry date	Yes	All potential cohort entry dates were identified for each individual, then exclusion criteria applied. Every cohort entry date that met all inclusion/exclusion criteria was included (multiple entries allowed per individual).	time-varying	No	n/a	n/a	n/a	Authors provided some codes	0	0	1	Specified for at least one	Specified for at least one	Some information provided	Authors provided all codes	0	0
5	5	Total	0	Non-biologic DMARD; %	binary		0	81.9	NA	Non-biologic DMARD; %	84.4	NA	1	-0.025	NA	NA	MarketScan	Comparative	yes	no	No	Yes	no	Yes	Yes, every time entry criteria are met.	Yes	no	Yes	n/a	Yes	Yes, for all covariates	Yes, on day X after cohort entry date	Yes	All potential cohort entry dates were identified for each individual, then exclusion criteria applied. Every cohort entry date that met all inclusion/exclusion criteria was included (multiple entries allowed per individual).	time-varying	No	n/a	n/a	n/a	Authors provided some codes	0	0	1	Specified for at least one	Specified for at least one	Some information provided	Authors provided all codes	0	0
5	5	Total	0	Corticosteroid; %	binary		0	61.2	NA	Corticosteroid; %	70.1	NA	1	-0.089	NA	NA	MarketScan	Comparative	yes	no	No	Yes	no	Yes	Yes, every time entry criteria are met.	Yes	no	Yes	n/a	Yes	Yes, for all covariates	Yes, on day X after cohort entry date	Yes	All potential cohort entry dates were identified for each individual, then exclusion criteria applied. Every cohort entry date that met all inclusion/exclusion criteria was included (multiple entries allowed per individual).	time-varying	No	n/a	n/a	n/a	Authors provided some codes	0	0	1	Specified for at least one	Specified for at least one	Some information provided	Authors provided all codes	0	0
5	5	Total	0	Infection in inpatient setting; %	binary		0	81.6	NA	Infection in inpatient setting; %	60.7	NA	1	0.209	NA	NA	MarketScan	Comparative	yes	no	No	Yes	no	Yes	Yes, every time entry criteria are met.	Yes	no	Yes	n/a	Yes	Yes, for all covariates	Yes, on day X after cohort entry date	Yes	All potential cohort entry dates were identified for each individual, then exclusion criteria applied. Every cohort entry date that met all inclusion/exclusion criteria was included (multiple entries allowed per individual).	time-varying	No	n/a	n/a	n/a	Authors provided some codes	0	0	1	Specified for at least one	Specified for at least one	Some information provided	Authors provided all codes	0	0
5	5	Total	0	Serious infection; %	binary		0	2	NA	Serious infection; %	95.1	NA	1	-0.931	NA	NA	MarketScan	Comparative	yes	no	No	Yes	no	Yes	Yes, every time entry criteria are met.	Yes	no	Yes	n/a	Yes	Yes, for all covariates	Yes, on day X after cohort entry date	Yes	All potential cohort entry dates were identified for each individual, then exclusion criteria applied. Every cohort entry date that met all inclusion/exclusion criteria was included (multiple entries allowed per individual).	time-varying	No	n/a	n/a	n/a	Authors provided some codes	0	0	1	Specified for at least one	Specified for at least one	Some information provided	Authors provided all codes	0	0
5	5	Nonbiologic DMARDs only	0	Study population	study n		1	14932	NA	Study population	12219	NA	0	2713	NA	NA	MarketScan	Comparative	yes	no	No	Yes	no	Yes	Yes, every time entry criteria are met.	Yes	no	Yes	n/a	Yes	Yes, for all covariates	Yes, on day X after cohort entry date	Yes	All potential cohort entry dates were identified for each individual, then exclusion criteria applied. Every cohort entry date that met all inclusion/exclusion criteria was included (multiple entries allowed per individual).	time-varying	No	n/a	n/a	n/a	Authors provided some codes	0	0	1	Specified for at least one	Specified for at least one	Some information provided	Authors provided all codes	0	0
5	5	Nonbiologic DMARDs only	0	Age; mean (SD)	continuous		1	62.5	13.6	Age; mean (SD)	62	13.3	0	0.5	13.45083641	0.03717241	MarketScan	Comparative	yes	no	No	Yes	no	Yes	Yes, every time entry criteria are met.	Yes	no	Yes	n/a	Yes	Yes, for all covariates	Yes, on day X after cohort entry date	Yes	All potential cohort entry dates were identified for each individual, then exclusion criteria applied. Every cohort entry date that met all inclusion/exclusion criteria was included (multiple entries allowed per individual).	time-varying	No	n/a	n/a	n/a	Authors provided some codes	0	0	1	Specified for at least one	Specified for at least one	Some information provided	Authors provided all codes	0	0
5	5	Nonbiologic DMARDs only	0	Age >=60 years; %	binary		1	59.4	NA	Age >=60 years; %	56.7	NA	0	0.027	NA	NA	MarketScan	Comparative	yes	no	No	Yes	no	Yes	Yes, every time entry criteria are met.	Yes	no	Yes	n/a	Yes	Yes, for all covariates	Yes, on day X after cohort entry date	Yes	All potential cohort entry dates were identified for each individual, then exclusion criteria applied. Every cohort entry date that met all inclusion/exclusion criteria was included (multiple entries allowed per individual).	time-varying	No	n/a	n/a	n/a	Authors provided some codes	0	0	1	Specified for at least one	Specified for at least one	Some information provided	Authors provided all codes	0	0
5	5	Nonbiologic DMARDs only	0	Female sex; %	binary		1	74.3	NA	Female sex; %	72.2	NA	0	0.021	NA	NA	MarketScan	Comparative	yes	no	No	Yes	no	Yes	Yes, every time entry criteria are met.	Yes	no	Yes	n/a	Yes	Yes, for all covariates	Yes, on day X after cohort entry date	Yes	All potential cohort entry dates were identified for each individual, then exclusion criteria applied. Every cohort entry date that met all inclusion/exclusion criteria was included (multiple entries allowed per individual).	time-varying	No	n/a	n/a	n/a	Authors provided some codes	0	0	1	Specified for at least one	Specified for at least one	Some information provided	Authors provided all codes	0	0
5	5	Nonbiologic DMARDs only	0	Rheumatoid arthritis ; %	binary		1	93	NA	Rheumatoid arthritis ; %	85	NA	1	0.08	NA	NA	MarketScan	Comparative	yes	no	No	Yes	no	Yes	Yes, every time entry criteria are met.	Yes	no	Yes	n/a	Yes	Yes, for all covariates	Yes, on day X after cohort entry date	Yes	All potential cohort entry dates were identified for each individual, then exclusion criteria applied. Every cohort entry date that met all inclusion/exclusion criteria was included (multiple entries allowed per individual).	time-varying	No	n/a	n/a	n/a	Authors provided some codes	0	0	1	Specified for at least one	Specified for at least one	Some information provided	Authors provided all codes	0	0
5	5	Nonbiologic DMARDs only	0	Psoriasis ; %	binary		1	10.4	NA	Psoriasis ; %	6.7	NA	1	0.037	NA	NA	MarketScan	Comparative	yes	no	No	Yes	no	Yes	Yes, every time entry criteria are met.	Yes	no	Yes	n/a	Yes	Yes, for all covariates	Yes, on day X after cohort entry date	Yes	All potential cohort entry dates were identified for each individual, then exclusion criteria applied. Every cohort entry date that met all inclusion/exclusion criteria was included (multiple entries allowed per individual).	time-varying	No	n/a	n/a	n/a	Authors provided some codes	0	0	1	Specified for at least one	Specified for at least one	Some information provided	Authors provided all codes	0	0
5	5	Nonbiologic DMARDs only	0	Psoriatic arthritis; %	binary		1	9.5	NA	Psoriatic arthritis; %	8.7	NA	1	0.008	NA	NA	MarketScan	Comparative	yes	no	No	Yes	no	Yes	Yes, every time entry criteria are met.	Yes	no	Yes	n/a	Yes	Yes, for all covariates	Yes, on day X after cohort entry date	Yes	All potential cohort entry dates were identified for each individual, then exclusion criteria applied. Every cohort entry date that met all inclusion/exclusion criteria was included (multiple entries allowed per individual).	time-varying	No	n/a	n/a	n/a	Authors provided some codes	0	0	1	Specified for at least one	Specified for at least one	Some information provided	Authors provided all codes	0	0
5	5	Nonbiologic DMARDs only	0	Ankylosing spondylitis ; %	binary		1	3	NA	Ankylosing spondylitis ; %	2	NA	1	0.01	NA	NA	MarketScan	Comparative	yes	no	No	Yes	no	Yes	Yes, every time entry criteria are met.	Yes	no	Yes	n/a	Yes	Yes, for all covariates	Yes, on day X after cohort entry date	Yes	All potential cohort entry dates were identified for each individual, then exclusion criteria applied. Every cohort entry date that met all inclusion/exclusion criteria was included (multiple entries allowed per individual).	time-varying	No	n/a	n/a	n/a	Authors provided some codes	0	0	1	Specified for at least one	Specified for at least one	Some information provided	Authors provided all codes	0	0
5	5	Nonbiologic DMARDs only	0	Diabetes; %	binary		1	20.6	NA	Diabetes; %	24.3	NA	1	-0.037	NA	NA	MarketScan	Comparative	yes	no	No	Yes	no	Yes	Yes, every time entry criteria are met.	Yes	no	Yes	n/a	Yes	Yes, for all covariates	Yes, on day X after cohort entry date	Yes	All potential cohort entry dates were identified for each individual, then exclusion criteria applied. Every cohort entry date that met all inclusion/exclusion criteria was included (multiple entries allowed per individual).	time-varying	No	n/a	n/a	n/a	Authors provided some codes	0	0	1	Specified for at least one	Specified for at least one	Some information provided	Authors provided all codes	0	0
5	5	Nonbiologic DMARDs only	0	COPD; %	binary		1	23.3	NA	COPD; %	20.1	NA	0	0.032	NA	NA	MarketScan	Comparative	yes	no	No	Yes	no	Yes	Yes, every time entry criteria are met.	Yes	no	Yes	n/a	Yes	Yes, for all covariates	Yes, on day X after cohort entry date	Yes	All potential cohort entry dates were identified for each individual, then exclusion criteria applied. Every cohort entry date that met all inclusion/exclusion criteria was included (multiple entries allowed per individual).	time-varying	No	n/a	n/a	n/a	Authors provided some codes	0	0	1	Specified for at least one	Specified for at least one	Some information provided	Authors provided all codes	0	0
5	5	Nonbiologic DMARDs only	0	Chronic liver disease; %	binary		1	2.4	NA	Chronic liver disease; %	6.5	NA	0	-0.041	NA	NA	MarketScan	Comparative	yes	no	No	Yes	no	Yes	Yes, every time entry criteria are met.	Yes	no	Yes	n/a	Yes	Yes, for all covariates	Yes, on day X after cohort entry date	Yes	All potential cohort entry dates were identified for each individual, then exclusion criteria applied. Every cohort entry date that met all inclusion/exclusion criteria was included (multiple entries allowed per individual).	time-varying	No	n/a	n/a	n/a	Authors provided some codes	0	0	1	Specified for at least one	Specified for at least one	Some information provided	Authors provided all codes	0	0
5	5	Nonbiologic DMARDs only	0	Decubitus ulcer; %	binary		1	1.4	NA	Decubitus ulcer; %	2.3	NA	0	-0.009	NA	NA	MarketScan	Comparative	yes	no	No	Yes	no	Yes	Yes, every time entry criteria are met.	Yes	no	Yes	n/a	Yes	Yes, for all covariates	Yes, on day X after cohort entry date	Yes	All potential cohort entry dates were identified for each individual, then exclusion criteria applied. Every cohort entry date that met all inclusion/exclusion criteria was included (multiple entries allowed per individual).	time-varying	No	n/a	n/a	n/a	Authors provided some codes	0	0	1	Specified for at least one	Specified for at least one	Some information provided	Authors provided all codes	0	0
5	5	Nonbiologic DMARDs only	0	Medical device; %	binary		1	11	NA	Medical device; %	12.8	NA	0	-0.018	NA	NA	MarketScan	Comparative	yes	no	No	Yes	no	Yes	Yes, every time entry criteria are met.	Yes	no	Yes	n/a	Yes	Yes, for all covariates	Yes, on day X after cohort entry date	Yes	All potential cohort entry dates were identified for each individual, then exclusion criteria applied. Every cohort entry date that met all inclusion/exclusion criteria was included (multiple entries allowed per individual).	time-varying	No	n/a	n/a	n/a	Authors provided some codes	0	0	1	Specified for at least one	Specified for at least one	Some information provided	Authors provided all codes	0	0
5	5	Nonbiologic DMARDs only	0	TNF inhibitor; %	binary		1	23	NA	TNF inhibitor; %	27.6	NA	1	-0.046	NA	NA	MarketScan	Comparative	yes	no	No	Yes	no	Yes	Yes, every time entry criteria are met.	Yes	no	Yes	n/a	Yes	Yes, for all covariates	Yes, on day X after cohort entry date	Yes	All potential cohort entry dates were identified for each individual, then exclusion criteria applied. Every cohort entry date that met all inclusion/exclusion criteria was included (multiple entries allowed per individual).	time-varying	No	n/a	n/a	n/a	Authors provided some codes	0	0	1	Specified for at least one	Specified for at least one	Some information provided	Authors provided all codes	0	0
5	5	Nonbiologic DMARDs only	0	Other biologic DMARD; %	binary		1	2.9	NA	Other biologic DMARD; %	0.5	NA	1	0.024	NA	NA	MarketScan	Comparative	yes	no	No	Yes	no	Yes	Yes, every time entry criteria are met.	Yes	no	Yes	n/a	Yes	Yes, for all covariates	Yes, on day X after cohort entry date	Yes	All potential cohort entry dates were identified for each individual, then exclusion criteria applied. Every cohort entry date that met all inclusion/exclusion criteria was included (multiple entries allowed per individual).	time-varying	No	n/a	n/a	n/a	Authors provided some codes	0	0	1	Specified for at least one	Specified for at least one	Some information provided	Authors provided all codes	0	0
5	5	Nonbiologic DMARDs only	0	Non-biologic DMARD; %	binary		1	97.6	NA	Non-biologic DMARD; %	96.4	NA	1	0.012	NA	NA	MarketScan	Comparative	yes	no	No	Yes	no	Yes	Yes, every time entry criteria are met.	Yes	no	Yes	n/a	Yes	Yes, for all covariates	Yes, on day X after cohort entry date	Yes	All potential cohort entry dates were identified for each individual, then exclusion criteria applied. Every cohort entry date that met all inclusion/exclusion criteria was included (multiple entries allowed per individual).	time-varying	No	n/a	n/a	n/a	Authors provided some codes	0	0	1	Specified for at least one	Specified for at least one	Some information provided	Authors provided all codes	0	0
5	5	Nonbiologic DMARDs only	0	Corticosteroid; %	binary		1	63.6	NA	Corticosteroid; %	71.7	NA	1	-0.081	NA	NA	MarketScan	Comparative	yes	no	No	Yes	no	Yes	Yes, every time entry criteria are met.	Yes	no	Yes	n/a	Yes	Yes, for all covariates	Yes, on day X after cohort entry date	Yes	All potential cohort entry dates were identified for each individual, then exclusion criteria applied. Every cohort entry date that met all inclusion/exclusion criteria was included (multiple entries allowed per individual).	time-varying	No	n/a	n/a	n/a	Authors provided some codes	0	0	1	Specified for at least one	Specified for at least one	Some information provided	Authors provided all codes	0	0
5	5	Nonbiologic DMARDs only	0	Infection in inpatient setting; %	binary		1	83.3	NA	Infection in inpatient setting; %	61.8	NA	1	0.215	NA	NA	MarketScan	Comparative	yes	no	No	Yes	no	Yes	Yes, every time entry criteria are met.	Yes	no	Yes	n/a	Yes	Yes, for all covariates	Yes, on day X after cohort entry date	Yes	All potential cohort entry dates were identified for each individual, then exclusion criteria applied. Every cohort entry date that met all inclusion/exclusion criteria was included (multiple entries allowed per individual).	time-varying	No	n/a	n/a	n/a	Authors provided some codes	0	0	1	Specified for at least one	Specified for at least one	Some information provided	Authors provided all codes	0	0
5	5	Nonbiologic DMARDs only	0	Serious infection; %	binary		1	2.1	NA	Serious infection; %	95.3	NA	1	-0.932	NA	NA	MarketScan	Comparative	yes	no	No	Yes	no	Yes	Yes, every time entry criteria are met.	Yes	no	Yes	n/a	Yes	Yes, for all covariates	Yes, on day X after cohort entry date	Yes	All potential cohort entry dates were identified for each individual, then exclusion criteria applied. Every cohort entry date that met all inclusion/exclusion criteria was included (multiple entries allowed per individual).	time-varying	No	n/a	n/a	n/a	Authors provided some codes	0	0	1	Specified for at least one	Specified for at least one	Some information provided	Authors provided all codes	0	0
5	5	TNF inhibitors only	0	Study population	study n		2	6945	NA	Study population	5290	NA	0	1655	NA	NA	MarketScan	Comparative	yes	no	No	Yes	no	Yes	Yes, every time entry criteria are met.	Yes	no	Yes	n/a	Yes	Yes, for all covariates	Yes, on day X after cohort entry date	Yes	All potential cohort entry dates were identified for each individual, then exclusion criteria applied. Every cohort entry date that met all inclusion/exclusion criteria was included (multiple entries allowed per individual).	time-varying	No	n/a	n/a	n/a	Authors provided some codes	0	0	1	Specified for at least one	Specified for at least one	Some information provided	Authors provided all codes	0	0
5	5	TNF inhibitors only	0	Age; mean (SD)	continuous		2	56.5	13.4	Age; mean (SD)	56.4	12.9	0	0.1	13.15237621	0.007603189	MarketScan	Comparative	yes	no	No	Yes	no	Yes	Yes, every time entry criteria are met.	Yes	no	Yes	n/a	Yes	Yes, for all covariates	Yes, on day X after cohort entry date	Yes	All potential cohort entry dates were identified for each individual, then exclusion criteria applied. Every cohort entry date that met all inclusion/exclusion criteria was included (multiple entries allowed per individual).	time-varying	No	n/a	n/a	n/a	Authors provided some codes	0	0	1	Specified for at least one	Specified for at least one	Some information provided	Authors provided all codes	0	0
5	5	TNF inhibitors only	0	Age >=60 years; %	binary		2	40.8	NA	Age >=60 years; %	39.4	NA	0	0.014	NA	NA	MarketScan	Comparative	yes	no	No	Yes	no	Yes	Yes, every time entry criteria are met.	Yes	no	Yes	n/a	Yes	Yes, for all covariates	Yes, on day X after cohort entry date	Yes	All potential cohort entry dates were identified for each individual, then exclusion criteria applied. Every cohort entry date that met all inclusion/exclusion criteria was included (multiple entries allowed per individual).	time-varying	No	n/a	n/a	n/a	Authors provided some codes	0	0	1	Specified for at least one	Specified for at least one	Some information provided	Authors provided all codes	0	0
5	5	TNF inhibitors only	0	Female sex; %	binary		2	66.4	NA	Female sex; %	67.3	NA	0	-0.009	NA	NA	MarketScan	Comparative	yes	no	No	Yes	no	Yes	Yes, every time entry criteria are met.	Yes	no	Yes	n/a	Yes	Yes, for all covariates	Yes, on day X after cohort entry date	Yes	All potential cohort entry dates were identified for each individual, then exclusion criteria applied. Every cohort entry date that met all inclusion/exclusion criteria was included (multiple entries allowed per individual).	time-varying	No	n/a	n/a	n/a	Authors provided some codes	0	0	1	Specified for at least one	Specified for at least one	Some information provided	Authors provided all codes	0	0
5	5	TNF inhibitors only	0	Rheumatoid arthritis ; %	binary		2	74.6	NA	Rheumatoid arthritis ; %	70.6	NA	1	0.04	NA	NA	MarketScan	Comparative	yes	no	No	Yes	no	Yes	Yes, every time entry criteria are met.	Yes	no	Yes	n/a	Yes	Yes, for all covariates	Yes, on day X after cohort entry date	Yes	All potential cohort entry dates were identified for each individual, then exclusion criteria applied. Every cohort entry date that met all inclusion/exclusion criteria was included (multiple entries allowed per individual).	time-varying	No	n/a	n/a	n/a	Authors provided some codes	0	0	1	Specified for at least one	Specified for at least one	Some information provided	Authors provided all codes	0	0
5	5	TNF inhibitors only	0	Psoriasis ; %	binary		2	30.2	NA	Psoriasis ; %	20.4	NA	1	0.098	NA	NA	MarketScan	Comparative	yes	no	No	Yes	no	Yes	Yes, every time entry criteria are met.	Yes	no	Yes	n/a	Yes	Yes, for all covariates	Yes, on day X after cohort entry date	Yes	All potential cohort entry dates were identified for each individual, then exclusion criteria applied. Every cohort entry date that met all inclusion/exclusion criteria was included (multiple entries allowed per individual).	time-varying	No	n/a	n/a	n/a	Authors provided some codes	0	0	1	Specified for at least one	Specified for at least one	Some information provided	Authors provided all codes	0	0
5	5	TNF inhibitors only	0	Psoriatic arthritis; %	binary		2	24	NA	Psoriatic arthritis; %	16.4	NA	1	0.076	NA	NA	MarketScan	Comparative	yes	no	No	Yes	no	Yes	Yes, every time entry criteria are met.	Yes	no	Yes	n/a	Yes	Yes, for all covariates	Yes, on day X after cohort entry date	Yes	All potential cohort entry dates were identified for each individual, then exclusion criteria applied. Every cohort entry date that met all inclusion/exclusion criteria was included (multiple entries allowed per individual).	time-varying	No	n/a	n/a	n/a	Authors provided some codes	0	0	1	Specified for at least one	Specified for at least one	Some information provided	Authors provided all codes	0	0
5	5	TNF inhibitors only	0	Ankylosing spondylitis ; %	binary		2	7.6	NA	Ankylosing spondylitis ; %	4.8	NA	1	0.028	NA	NA	MarketScan	Comparative	yes	no	No	Yes	no	Yes	Yes, every time entry criteria are met.	Yes	no	Yes	n/a	Yes	Yes, for all covariates	Yes, on day X after cohort entry date	Yes	All potential cohort entry dates were identified for each individual, then exclusion criteria applied. Every cohort entry date that met all inclusion/exclusion criteria was included (multiple entries allowed per individual).	time-varying	No	n/a	n/a	n/a	Authors provided some codes	0	0	1	Specified for at least one	Specified for at least one	Some information provided	Authors provided all codes	0	0
5	5	TNF inhibitors only	0	Diabetes; %	binary		2	19.8	NA	Diabetes; %	22.3	NA	1	-0.025	NA	NA	MarketScan	Comparative	yes	no	No	Yes	no	Yes	Yes, every time entry criteria are met.	Yes	no	Yes	n/a	Yes	Yes, for all covariates	Yes, on day X after cohort entry date	Yes	All potential cohort entry dates were identified for each individual, then exclusion criteria applied. Every cohort entry date that met all inclusion/exclusion criteria was included (multiple entries allowed per individual).	time-varying	No	n/a	n/a	n/a	Authors provided some codes	0	0	1	Specified for at least one	Specified for at least one	Some information provided	Authors provided all codes	0	0
5	5	TNF inhibitors only	0	COPD; %	binary		2	17.8	NA	COPD; %	14	NA	0	0.038	NA	NA	MarketScan	Comparative	yes	no	No	Yes	no	Yes	Yes, every time entry criteria are met.	Yes	no	Yes	n/a	Yes	Yes, for all covariates	Yes, on day X after cohort entry date	Yes	All potential cohort entry dates were identified for each individual, then exclusion criteria applied. Every cohort entry date that met all inclusion/exclusion criteria was included (multiple entries allowed per individual).	time-varying	No	n/a	n/a	n/a	Authors provided some codes	0	0	1	Specified for at least one	Specified for at least one	Some information provided	Authors provided all codes	0	0
5	5	TNF inhibitors only	0	Chronic liver disease; %	binary		2	3.3	NA	Chronic liver disease; %	7	NA	0	-0.037	NA	NA	MarketScan	Comparative	yes	no	No	Yes	no	Yes	Yes, every time entry criteria are met.	Yes	no	Yes	n/a	Yes	Yes, for all covariates	Yes, on day X after cohort entry date	Yes	All potential cohort entry dates were identified for each individual, then exclusion criteria applied. Every cohort entry date that met all inclusion/exclusion criteria was included (multiple entries allowed per individual).	time-varying	No	n/a	n/a	n/a	Authors provided some codes	0	0	1	Specified for at least one	Specified for at least one	Some information provided	Authors provided all codes	0	0
5	5	TNF inhibitors only	0	Decubitus ulcer; %	binary		2	0.6	NA	Decubitus ulcer; %	1.1	NA	0	-0.005	NA	NA	MarketScan	Comparative	yes	no	No	Yes	no	Yes	Yes, every time entry criteria are met.	Yes	no	Yes	n/a	Yes	Yes, for all covariates	Yes, on day X after cohort entry date	Yes	All potential cohort entry dates were identified for each individual, then exclusion criteria applied. Every cohort entry date that met all inclusion/exclusion criteria was included (multiple entries allowed per individual).	time-varying	No	n/a	n/a	n/a	Authors provided some codes	0	0	1	Specified for at least one	Specified for at least one	Some information provided	Authors provided all codes	0	0
5	5	TNF inhibitors only	0	Medical device; %	binary		2	7.2	NA	Medical device; %	9.4	NA	0	-0.022	NA	NA	MarketScan	Comparative	yes	no	No	Yes	no	Yes	Yes, every time entry criteria are met.	Yes	no	Yes	n/a	Yes	Yes, for all covariates	Yes, on day X after cohort entry date	Yes	All potential cohort entry dates were identified for each individual, then exclusion criteria applied. Every cohort entry date that met all inclusion/exclusion criteria was included (multiple entries allowed per individual).	time-varying	No	n/a	n/a	n/a	Authors provided some codes	0	0	1	Specified for at least one	Specified for at least one	Some information provided	Authors provided all codes	0	0
5	5	TNF inhibitors only	0	TNF inhibitor; %	binary		2	92.4	NA	TNF inhibitor; %	86.4	NA	1	0.06	NA	NA	MarketScan	Comparative	yes	no	No	Yes	no	Yes	Yes, every time entry criteria are met.	Yes	no	Yes	n/a	Yes	Yes, for all covariates	Yes, on day X after cohort entry date	Yes	All potential cohort entry dates were identified for each individual, then exclusion criteria applied. Every cohort entry date that met all inclusion/exclusion criteria was included (multiple entries allowed per individual).	time-varying	No	n/a	n/a	n/a	Authors provided some codes	0	0	1	Specified for at least one	Specified for at least one	Some information provided	Authors provided all codes	0	0
5	5	TNF inhibitors only	0	Other biologic DMARD; %	binary		2	1.3	NA	Other biologic DMARD; %	0.4	NA	1	0.009	NA	NA	MarketScan	Comparative	yes	no	No	Yes	no	Yes	Yes, every time entry criteria are met.	Yes	no	Yes	n/a	Yes	Yes, for all covariates	Yes, on day X after cohort entry date	Yes	All potential cohort entry dates were identified for each individual, then exclusion criteria applied. Every cohort entry date that met all inclusion/exclusion criteria was included (multiple entries allowed per individual).	time-varying	No	n/a	n/a	n/a	Authors provided some codes	0	0	1	Specified for at least one	Specified for at least one	Some information provided	Authors provided all codes	0	0
5	5	TNF inhibitors only	0	Non-biologic DMARD; %	binary		2	50.3	NA	Non-biologic DMARD; %	61.4	NA	1	-0.111	NA	NA	MarketScan	Comparative	yes	no	No	Yes	no	Yes	Yes, every time entry criteria are met.	Yes	no	Yes	n/a	Yes	Yes, for all covariates	Yes, on day X after cohort entry date	Yes	All potential cohort entry dates were identified for each individual, then exclusion criteria applied. Every cohort entry date that met all inclusion/exclusion criteria was included (multiple entries allowed per individual).	time-varying	No	n/a	n/a	n/a	Authors provided some codes	0	0	1	Specified for at least one	Specified for at least one	Some information provided	Authors provided all codes	0	0
5	5	TNF inhibitors only	0	Corticosteroid; %	binary		2	55.8	NA	Corticosteroid; %	67	NA	1	-0.112	NA	NA	MarketScan	Comparative	yes	no	No	Yes	no	Yes	Yes, every time entry criteria are met.	Yes	no	Yes	n/a	Yes	Yes, for all covariates	Yes, on day X after cohort entry date	Yes	All potential cohort entry dates were identified for each individual, then exclusion criteria applied. Every cohort entry date that met all inclusion/exclusion criteria was included (multiple entries allowed per individual).	time-varying	No	n/a	n/a	n/a	Authors provided some codes	0	0	1	Specified for at least one	Specified for at least one	Some information provided	Authors provided all codes	0	0
5	5	TNF inhibitors only	0	Infection in inpatient setting; %	binary		2	78.3	NA	Infection in inpatient setting; %	54.1	NA	1	0.242	NA	NA	MarketScan	Comparative	yes	no	No	Yes	no	Yes	Yes, every time entry criteria are met.	Yes	no	Yes	n/a	Yes	Yes, for all covariates	Yes, on day X after cohort entry date	Yes	All potential cohort entry dates were identified for each individual, then exclusion criteria applied. Every cohort entry date that met all inclusion/exclusion criteria was included (multiple entries allowed per individual).	time-varying	No	n/a	n/a	n/a	Authors provided some codes	0	0	1	Specified for at least one	Specified for at least one	Some information provided	Authors provided all codes	0	0
5	5	TNF inhibitors only	0	Serious infection; %	binary		2	1.7	NA	Serious infection; %	94.4	NA	1	-0.927	NA	NA	MarketScan	Comparative	yes	no	No	Yes	no	Yes	Yes, every time entry criteria are met.	Yes	no	Yes	n/a	Yes	Yes, for all covariates	Yes, on day X after cohort entry date	Yes	All potential cohort entry dates were identified for each individual, then exclusion criteria applied. Every cohort entry date that met all inclusion/exclusion criteria was included (multiple entries allowed per individual).	time-varying	No	n/a	n/a	n/a	Authors provided some codes	0	0	1	Specified for at least one	Specified for at least one	Some information provided	Authors provided all codes	0	0
5	5	TNF inhibitor + nonbiologic DMARD	0	Study population	study n		3	4977	NA	Study population	3090	NA	0	1887	NA	NA	MarketScan	Comparative	yes	no	No	Yes	no	Yes	Yes, every time entry criteria are met.	Yes	no	Yes	n/a	Yes	Yes, for all covariates	Yes, on day X after cohort entry date	Yes	All potential cohort entry dates were identified for each individual, then exclusion criteria applied. Every cohort entry date that met all inclusion/exclusion criteria was included (multiple entries allowed per individual).	time-varying	No	n/a	n/a	n/a	Authors provided some codes	0	0	1	Specified for at least one	Specified for at least one	Some information provided	Authors provided all codes	0	0
5	5	TNF inhibitor + nonbiologic DMARD	0	Age; mean (SD)	continuous		3	57.8	12.4	Age; mean (SD)	56.9	12.2	0	0.9	12.3004065	0.073168314	MarketScan	Comparative	yes	no	No	Yes	no	Yes	Yes, every time entry criteria are met.	Yes	no	Yes	n/a	Yes	Yes, for all covariates	Yes, on day X after cohort entry date	Yes	All potential cohort entry dates were identified for each individual, then exclusion criteria applied. Every cohort entry date that met all inclusion/exclusion criteria was included (multiple entries allowed per individual).	time-varying	No	n/a	n/a	n/a	Authors provided some codes	0	0	1	Specified for at least one	Specified for at least one	Some information provided	Authors provided all codes	0	0
5	5	TNF inhibitor + nonbiologic DMARD	0	Age >=60 years; %	binary		3	44.6	NA	Age >=60 years; %	40.8	NA	0	0.038	NA	NA	MarketScan	Comparative	yes	no	No	Yes	no	Yes	Yes, every time entry criteria are met.	Yes	no	Yes	n/a	Yes	Yes, for all covariates	Yes, on day X after cohort entry date	Yes	All potential cohort entry dates were identified for each individual, then exclusion criteria applied. Every cohort entry date that met all inclusion/exclusion criteria was included (multiple entries allowed per individual).	time-varying	No	n/a	n/a	n/a	Authors provided some codes	0	0	1	Specified for at least one	Specified for at least one	Some information provided	Authors provided all codes	0	0
5	5	TNF inhibitor + nonbiologic DMARD	0	Female sex; %	binary		3	74.5	NA	Female sex; %	74.1	NA	0	0.004	NA	NA	MarketScan	Comparative	yes	no	No	Yes	no	Yes	Yes, every time entry criteria are met.	Yes	no	Yes	n/a	Yes	Yes, for all covariates	Yes, on day X after cohort entry date	Yes	All potential cohort entry dates were identified for each individual, then exclusion criteria applied. Every cohort entry date that met all inclusion/exclusion criteria was included (multiple entries allowed per individual).	time-varying	No	n/a	n/a	n/a	Authors provided some codes	0	0	1	Specified for at least one	Specified for at least one	Some information provided	Authors provided all codes	0	0
5	5	TNF inhibitor + nonbiologic DMARD	0	Rheumatoid arthritis ; %	binary		3	92.4	NA	Rheumatoid arthritis ; %	85	NA	1	0.074	NA	NA	MarketScan	Comparative	yes	no	No	Yes	no	Yes	Yes, every time entry criteria are met.	Yes	no	Yes	n/a	Yes	Yes, for all covariates	Yes, on day X after cohort entry date	Yes	All potential cohort entry dates were identified for each individual, then exclusion criteria applied. Every cohort entry date that met all inclusion/exclusion criteria was included (multiple entries allowed per individual).	time-varying	No	n/a	n/a	n/a	Authors provided some codes	0	0	1	Specified for at least one	Specified for at least one	Some information provided	Authors provided all codes	0	0
5	5	TNF inhibitor + nonbiologic DMARD	0	Psoriasis ; %	binary		3	13.7	NA	Psoriasis ; %	9.3	NA	1	0.044	NA	NA	MarketScan	Comparative	yes	no	No	Yes	no	Yes	Yes, every time entry criteria are met.	Yes	no	Yes	n/a	Yes	Yes, for all covariates	Yes, on day X after cohort entry date	Yes	All potential cohort entry dates were identified for each individual, then exclusion criteria applied. Every cohort entry date that met all inclusion/exclusion criteria was included (multiple entries allowed per individual).	time-varying	No	n/a	n/a	n/a	Authors provided some codes	0	0	1	Specified for at least one	Specified for at least one	Some information provided	Authors provided all codes	0	0
5	5	TNF inhibitor + nonbiologic DMARD	0	Psoriatic arthritis; %	binary		3	17.3	NA	Psoriatic arthritis; %	14.3	NA	1	0.03	NA	NA	MarketScan	Comparative	yes	no	No	Yes	no	Yes	Yes, every time entry criteria are met.	Yes	no	Yes	n/a	Yes	Yes, for all covariates	Yes, on day X after cohort entry date	Yes	All potential cohort entry dates were identified for each individual, then exclusion criteria applied. Every cohort entry date that met all inclusion/exclusion criteria was included (multiple entries allowed per individual).	time-varying	No	n/a	n/a	n/a	Authors provided some codes	0	0	1	Specified for at least one	Specified for at least one	Some information provided	Authors provided all codes	0	0
5	5	TNF inhibitor + nonbiologic DMARD	0	Ankylosing spondylitis ; %	binary		3	5	NA	Ankylosing spondylitis ; %	3.2	NA	1	0.018	NA	NA	MarketScan	Comparative	yes	no	No	Yes	no	Yes	Yes, every time entry criteria are met.	Yes	no	Yes	n/a	Yes	Yes, for all covariates	Yes, on day X after cohort entry date	Yes	All potential cohort entry dates were identified for each individual, then exclusion criteria applied. Every cohort entry date that met all inclusion/exclusion criteria was included (multiple entries allowed per individual).	time-varying	No	n/a	n/a	n/a	Authors provided some codes	0	0	1	Specified for at least one	Specified for at least one	Some information provided	Authors provided all codes	0	0
5	5	TNF inhibitor + nonbiologic DMARD	0	Diabetes; %	binary		3	19.1	NA	Diabetes; %	21.3	NA	1	-0.022	NA	NA	MarketScan	Comparative	yes	no	No	Yes	no	Yes	Yes, every time entry criteria are met.	Yes	no	Yes	n/a	Yes	Yes, for all covariates	Yes, on day X after cohort entry date	Yes	All potential cohort entry dates were identified for each individual, then exclusion criteria applied. Every cohort entry date that met all inclusion/exclusion criteria was included (multiple entries allowed per individual).	time-varying	No	n/a	n/a	n/a	Authors provided some codes	0	0	1	Specified for at least one	Specified for at least one	Some information provided	Authors provided all codes	0	0
5	5	TNF inhibitor + nonbiologic DMARD	0	COPD; %	binary		3	19.2	NA	COPD; %	14.1	NA	0	0.051	NA	NA	MarketScan	Comparative	yes	no	No	Yes	no	Yes	Yes, every time entry criteria are met.	Yes	no	Yes	n/a	Yes	Yes, for all covariates	Yes, on day X after cohort entry date	Yes	All potential cohort entry dates were identified for each individual, then exclusion criteria applied. Every cohort entry date that met all inclusion/exclusion criteria was included (multiple entries allowed per individual).	time-varying	No	n/a	n/a	n/a	Authors provided some codes	0	0	1	Specified for at least one	Specified for at least one	Some information provided	Authors provided all codes	0	0
5	5	TNF inhibitor + nonbiologic DMARD	0	Chronic liver disease; %	binary		3	2.4	NA	Chronic liver disease; %	6.4	NA	0	-0.04	NA	NA	MarketScan	Comparative	yes	no	No	Yes	no	Yes	Yes, every time entry criteria are met.	Yes	no	Yes	n/a	Yes	Yes, for all covariates	Yes, on day X after cohort entry date	Yes	All potential cohort entry dates were identified for each individual, then exclusion criteria applied. Every cohort entry date that met all inclusion/exclusion criteria was included (multiple entries allowed per individual).	time-varying	No	n/a	n/a	n/a	Authors provided some codes	0	0	1	Specified for at least one	Specified for at least one	Some information provided	Authors provided all codes	0	0
5	5	TNF inhibitor + nonbiologic DMARD	0	Decubitus ulcer; %	binary		3	0.7	NA	Decubitus ulcer; %	1.2	NA	0	-0.005	NA	NA	MarketScan	Comparative	yes	no	No	Yes	no	Yes	Yes, every time entry criteria are met.	Yes	no	Yes	n/a	Yes	Yes, for all covariates	Yes, on day X after cohort entry date	Yes	All potential cohort entry dates were identified for each individual, then exclusion criteria applied. Every cohort entry date that met all inclusion/exclusion criteria was included (multiple entries allowed per individual).	time-varying	No	n/a	n/a	n/a	Authors provided some codes	0	0	1	Specified for at least one	Specified for at least one	Some information provided	Authors provided all codes	0	0
5	5	TNF inhibitor + nonbiologic DMARD	0	Medical device; %	binary		3	8.8	NA	Medical device; %	9.4	NA	0	-0.006	NA	NA	MarketScan	Comparative	yes	no	No	Yes	no	Yes	Yes, every time entry criteria are met.	Yes	no	Yes	n/a	Yes	Yes, for all covariates	Yes, on day X after cohort entry date	Yes	All potential cohort entry dates were identified for each individual, then exclusion criteria applied. Every cohort entry date that met all inclusion/exclusion criteria was included (multiple entries allowed per individual).	time-varying	No	n/a	n/a	n/a	Authors provided some codes	0	0	1	Specified for at least one	Specified for at least one	Some information provided	Authors provided all codes	0	0
5	5	TNF inhibitor + nonbiologic DMARD	0	TNF inhibitor; %	binary		3	84.9	NA	TNF inhibitor; %	80	NA	1	0.049	NA	NA	MarketScan	Comparative	yes	no	No	Yes	no	Yes	Yes, every time entry criteria are met.	Yes	no	Yes	n/a	Yes	Yes, for all covariates	Yes, on day X after cohort entry date	Yes	All potential cohort entry dates were identified for each individual, then exclusion criteria applied. Every cohort entry date that met all inclusion/exclusion criteria was included (multiple entries allowed per individual).	time-varying	No	n/a	n/a	n/a	Authors provided some codes	0	0	1	Specified for at least one	Specified for at least one	Some information provided	Authors provided all codes	0	0
5	5	TNF inhibitor + nonbiologic DMARD	0	Other biologic DMARD; %	binary		3	1.7	NA	Other biologic DMARD; %	0.4	NA	1	0.013	NA	NA	MarketScan	Comparative	yes	no	No	Yes	no	Yes	Yes, every time entry criteria are met.	Yes	no	Yes	n/a	Yes	Yes, for all covariates	Yes, on day X after cohort entry date	Yes	All potential cohort entry dates were identified for each individual, then exclusion criteria applied. Every cohort entry date that met all inclusion/exclusion criteria was included (multiple entries allowed per individual).	time-varying	No	n/a	n/a	n/a	Authors provided some codes	0	0	1	Specified for at least one	Specified for at least one	Some information provided	Authors provided all codes	0	0
5	5	TNF inhibitor + nonbiologic DMARD	0	Non-biologic DMARD; %	binary		3	92.8	NA	Non-biologic DMARD; %	91	NA	1	0.018	NA	NA	MarketScan	Comparative	yes	no	No	Yes	no	Yes	Yes, every time entry criteria are met.	Yes	no	Yes	n/a	Yes	Yes, for all covariates	Yes, on day X after cohort entry date	Yes	All potential cohort entry dates were identified for each individual, then exclusion criteria applied. Every cohort entry date that met all inclusion/exclusion criteria was included (multiple entries allowed per individual).	time-varying	No	n/a	n/a	n/a	Authors provided some codes	0	0	1	Specified for at least one	Specified for at least one	Some information provided	Authors provided all codes	0	0
5	5	TNF inhibitor + nonbiologic DMARD	0	Corticosteroid; %	binary		3	65	NA	Corticosteroid; %	71.4	NA	1	-0.064	NA	NA	MarketScan	Comparative	yes	no	No	Yes	no	Yes	Yes, every time entry criteria are met.	Yes	no	Yes	n/a	Yes	Yes, for all covariates	Yes, on day X after cohort entry date	Yes	All potential cohort entry dates were identified for each individual, then exclusion criteria applied. Every cohort entry date that met all inclusion/exclusion criteria was included (multiple entries allowed per individual).	time-varying	No	n/a	n/a	n/a	Authors provided some codes	0	0	1	Specified for at least one	Specified for at least one	Some information provided	Authors provided all codes	0	0
5	5	TNF inhibitor + nonbiologic DMARD	0	Infection in inpatient setting; %	binary		3	79.1	NA	Infection in inpatient setting; %	53.5	NA	1	0.256	NA	NA	MarketScan	Comparative	yes	no	No	Yes	no	Yes	Yes, every time entry criteria are met.	Yes	no	Yes	n/a	Yes	Yes, for all covariates	Yes, on day X after cohort entry date	Yes	All potential cohort entry dates were identified for each individual, then exclusion criteria applied. Every cohort entry date that met all inclusion/exclusion criteria was included (multiple entries allowed per individual).	time-varying	No	n/a	n/a	n/a	Authors provided some codes	0	0	1	Specified for at least one	Specified for at least one	Some information provided	Authors provided all codes	0	0
5	5	TNF inhibitor + nonbiologic DMARD	0	Serious infection; %	binary		3	2	NA	Serious infection; %	95	NA	1	-0.93	NA	NA	MarketScan	Comparative	yes	no	No	Yes	no	Yes	Yes, every time entry criteria are met.	Yes	no	Yes	n/a	Yes	Yes, for all covariates	Yes, on day X after cohort entry date	Yes	All potential cohort entry dates were identified for each individual, then exclusion criteria applied. Every cohort entry date that met all inclusion/exclusion criteria was included (multiple entries allowed per individual).	time-varying	No	n/a	n/a	n/a	Authors provided some codes	0	0	1	Specified for at least one	Specified for at least one	Some information provided	Authors provided all codes	0	0
5	5	Other biologic DMARDs only	0	Study population	study n		4	903	NA	Study population	216	NA	0	687	NA	NA	MarketScan	Comparative	yes	no	No	Yes	no	Yes	Yes, every time entry criteria are met.	Yes	no	Yes	n/a	Yes	Yes, for all covariates	Yes, on day X after cohort entry date	Yes	All potential cohort entry dates were identified for each individual, then exclusion criteria applied. Every cohort entry date that met all inclusion/exclusion criteria was included (multiple entries allowed per individual).	time-varying	No	n/a	n/a	n/a	Authors provided some codes	0	0	1	Specified for at least one	Specified for at least one	Some information provided	Authors provided all codes	0	0
5	5	Other biologic DMARDs only	0	Age; mean (SD)	continuous		4	56.6	12.6	Age; mean (SD)	53.4	10.9	0	3.2	11.78070456	0.271630613	MarketScan	Comparative	yes	no	No	Yes	no	Yes	Yes, every time entry criteria are met.	Yes	no	Yes	n/a	Yes	Yes, for all covariates	Yes, on day X after cohort entry date	Yes	All potential cohort entry dates were identified for each individual, then exclusion criteria applied. Every cohort entry date that met all inclusion/exclusion criteria was included (multiple entries allowed per individual).	time-varying	No	n/a	n/a	n/a	Authors provided some codes	0	0	1	Specified for at least one	Specified for at least one	Some information provided	Authors provided all codes	0	0
5	5	Other biologic DMARDs only	0	Age >=60 years; %	binary		4	40.4	NA	Age >=60 years; %	27.8	NA	0	0.126	NA	NA	MarketScan	Comparative	yes	no	No	Yes	no	Yes	Yes, every time entry criteria are met.	Yes	no	Yes	n/a	Yes	Yes, for all covariates	Yes, on day X after cohort entry date	Yes	All potential cohort entry dates were identified for each individual, then exclusion criteria applied. Every cohort entry date that met all inclusion/exclusion criteria was included (multiple entries allowed per individual).	time-varying	No	n/a	n/a	n/a	Authors provided some codes	0	0	1	Specified for at least one	Specified for at least one	Some information provided	Authors provided all codes	0	0
[truncated: 11,394 more rows]
[truncated: 27 more columns]
