# Supplementary material for: Reproducibility of real-world evidence studies using clinical practice data to inform regulatory and coverage decisions
Source: Nat Commun. 2022 Aug 31;13:5126. doi: 10.1038/s41467-022-32310-3 (PMC9430007; doi:10.1038/s41467-022-32310-3)
Supplement: Supplementary file 9 — Supplementary Dataset 6 [file 41467_2022_32310_MOESM9_ESM.zip › Supplementary Data 6 Analysis file, code, data dictionary/outcomes.csv]

studyid	original_outcome_name	model	original_pt_est	original_lower_95	original_upper_95	original_p_value	reproduction_pt_est	reproduction_lower_95	reproduction_upper_95	reproduction_p_value	measure_type	original_stdev	reproduction_stdev	absdiff	pooled_std	stddiff	adjusted	smaller_pt_est	sameside	original_null	reproduction_null	samesidesig	original_p	reproduction_p	overlap	primary	absdiff10	absdiff20	absabsdiff	factor.studyid	matched	datasource	descriptive_or_comparator	source_data_range	sourcedata_cdm	design_diagram	attrition_table	missing_data_method	index_date	number_entries	enrollment_window	enrollment_coverage_rc	inclusion_exclusion_window	washout_exposure	washout_outcome	covariate_assessment_window	followup_begin	censoring_criteria	order_exclusions_re_index
1	Risk of T2DM in SGA users vs. non-SGA psychotropic users	Matched	1.71	1.33	2.2	<0.001	2.84	1.72	4.68	<0.001	hazard ratio	0.128553056	0.254843907	-0.507310682	0.201830752	-2.513545016	1	0	1	0	0	1	0.001	0.001	1	1	0	0	0.507310682	1 Adj	1	MarketScan	Comparative	yes	no	No	Yes	no	Yes	Yes, first time entry criteria are met only.	Yes	no	Yes	Yes	Yes	Yes, for all covariates	Yes, on day X after cohort entry date	Yes	All potential cohort entry dates were identified for each individual, then exclusion criteria applied. The first cohort entry date for each individual that met all inclusion/exclusion criteria was included.
1	Occurrence of T2DM in SGA initiators	Matched	0.33	NA	NA	NA	0.00822	NA	NA	NA	rate	NA	NA	0.32178	NA	NA	NA	NA	NA	NA	NA	NA	NA	NA	NA	NA	0	0	0.32178	NA	1	MarketScan	Comparative	yes	no	No	Yes	no	Yes	Yes, first time entry criteria are met only.	Yes	no	Yes	Yes	Yes	Yes, for all covariates	Yes, on day X after cohort entry date	Yes	All potential cohort entry dates were identified for each individual, then exclusion criteria applied. The first cohort entry date for each individual that met all inclusion/exclusion criteria was included.
1	Occurrence of T2DM in non-SGA psychotropic initiators	Matched	0.18	NA	NA	NA	0.00202	NA	NA	NA	rate	NA	NA	0.17798	NA	NA	NA	NA	NA	NA	NA	NA	NA	NA	NA	NA	0	1	0.17798	NA	1	MarketScan	Comparative	yes	no	No	Yes	no	Yes	Yes, first time entry criteria are met only.	Yes	no	Yes	Yes	Yes	Yes, for all covariates	Yes, on day X after cohort entry date	Yes	All potential cohort entry dates were identified for each individual, then exclusion criteria applied. The first cohort entry date for each individual that met all inclusion/exclusion criteria was included.
2	Odds of major amputation or inpatient death	Adjusted cox model	1.59	1.45	1.75	<0.001	1.42	1.29	1.57	<0.001	hazard ratio	0.048919271	0.051234055	0.113077145	0.050090036	2.257477789	1	1	1	0	0	1	NA	0.001	1	1	0	1	0.113077145	2 Adj	0	MarketScan	Comparative	yes	no	No	Yes	no	No	Yes, first time entry criteria are met only.	No	no	No	No	n/a	No	No	No	All potential cohort entry dates were identified for each individual, then exclusion criteria applied. The first cohort entry date for each individual that met all inclusion/exclusion criteria was included.
3	Patients receiving abiraterone vs enzalutamide in the hazard of having CNS events	Multivariate adjustment	0.8	0.65	0.99	0.0388	0.845	0.696	1.027	0.091	hazard ratio	0.108721028	0.099520705	-0.0547249	0.104222437	-0.525077912	1	1	1	0	1	0	0.0388	0.091	1	1	1	1	0.0547249	3 Adj	0	MarketScan	Comparative	yes	no	No	Yes	no	Yes	Yes, first time entry criteria are met only.	Yes	no	Yes	Yes	Yes	Yes, for all covariates	Yes, on day X after cohort entry date	Yes	All potential cohort entry dates were identified for each individual, then exclusion criteria applied. The first cohort entry date for each individual that met all inclusion/exclusion criteria was included.
4	Overall survival of statin users and nonusers - all selected cancers	PS matched Cox model	0.85	0.8	0.91	<0.001	0.98	0.97	0.99	<0.0001	hazard ratio	0.034800128	0.005179781	-0.142316222	0.024878495	-5.720451456	1	1	1	0	0	1	NA	1.00E-04	0	1	0	1	0.142316222	4 Adj	0	MarketScan	Comparative	yes	no	No	Yes	yes	Yes	Yes, first time entry criteria are met only.	Yes	no	No	n/a	n/a	Yes, for all covariates	No	Yes	All potential cohort entry dates were identified for each individual, then exclusion criteria applied. The first cohort entry date for each individual that met all inclusion/exclusion criteria was included.
5	Nonbiologic DMARD along vs Etanercept alone � without 1 month exposure extension occurrence of serio	Adjusted	0.87	0.77	0.99	0.0296	0.92	0.71	1.19	0.5377	hazard ratio	0.065924353	0.131293325	-0.055880458	0.103884449	-0.537909756	1	1	1	0	1	0	NA	NA	1	1	1	1	0.055880458	5 Adj	0	MarketScan	Comparative	yes	no	No	Yes	no	Yes	Yes, every time entry criteria are met.	Yes	no	Yes	n/a	Yes	Yes, for all covariates	Yes, on day X after cohort entry date	Yes	All potential cohort entry dates were identified for each individual, then exclusion criteria applied. Every cohort entry date that met all inclusion/exclusion criteria was included (multiple entries allowed per individual).
5	Nonbiologic DMARD � without 1 month exposure extension occurrence of serious infection	Unadjusted	21.4	NA	NA	NA	14.55	NA	NA	NA	rate	NA	NA	6.85	NA	NA	NA	NA	NA	NA	NA	NA	NA	NA	NA	NA	0	0	6.85	NA	0	MarketScan	Comparative	yes	no	No	Yes	no	Yes	Yes, every time entry criteria are met.	Yes	no	Yes	n/a	Yes	Yes, for all covariates	Yes, on day X after cohort entry date	Yes	All potential cohort entry dates were identified for each individual, then exclusion criteria applied. Every cohort entry date that met all inclusion/exclusion criteria was included (multiple entries allowed per individual).
5	Etanercept alone � without 1 month exposure extension occurrence of serious infection	Unadjusted	16.5	NA	NA	NA	12.55	NA	NA	NA	rate	NA	NA	3.95	NA	NA	NA	NA	NA	NA	NA	NA	NA	NA	NA	NA	0	0	3.95	NA	0	MarketScan	Comparative	yes	no	No	Yes	no	Yes	Yes, every time entry criteria are met.	Yes	no	Yes	n/a	Yes	Yes, for all covariates	Yes, on day X after cohort entry date	Yes	All potential cohort entry dates were identified for each individual, then exclusion criteria applied. Every cohort entry date that met all inclusion/exclusion criteria was included (multiple entries allowed per individual).
6	30-day complication rate - endoscopy	Coarsened exact matching	47	NA	NA	NA	24.1	NA	NA	NA	rate	NA	NA	22.9	NA	NA	NA	NA	NA	NA	NA	NA	NA	NA	NA	NA	0	0	22.9	NA	0	MarketScan	Comparative	yes	no	No	Yes	yes	Yes	No, not defined.	No	no	Yes	n/a	n/a	No	Yes, on day X after cohort entry date	Yes	No, not defined.
6	30-day complication rate - microscopy	Coarsened exact matching	39	NA	NA	NA	21.2	NA	NA	NA	rate	NA	NA	17.8	NA	NA	NA	NA	NA	NA	NA	NA	NA	NA	NA	NA	0	0	17.8	NA	0	MarketScan	Comparative	yes	no	No	Yes	yes	Yes	No, not defined.	No	no	Yes	n/a	n/a	No	Yes, on day X after cohort entry date	Yes	No, not defined.
6	Endoscopy vs microscopy - overall complication rate	Coarsened exact matching	1.37	1.22	1.53	<0.001	1.21	1.08	1.37	<0.05	odds ratio	0.05635561	0.063362439	0.12419038	0.05996146	2.071170042	1	1	1	0	0	1	NA	0.05	1	1	0	1	0.12419038	6 Adj	0	MarketScan	Comparative	yes	no	No	Yes	yes	Yes	No, not defined.	No	no	Yes	n/a	n/a	No	Yes, on day X after cohort entry date	Yes	No, not defined.
7	SE vs noninvasive test - acute MI, Intervention during 7d, %	Adjusted	0.99	0.65	1.51	0.996	0.57	0.28	1.16	0.1233	odds ratio	0.215387748	0.362519859	0.552068582	0.298171536	1.851513357	1	0	1	1	1	1	NA	0.1233	1	1	0	0	0.552068582	7 Adj	0	MarketScan	Comparative	yes	no	No	Yes	no	Yes	No, not defined.	Yes	no	Yes	No	Yes	No	No	Yes	All potential cohort entry dates were identified for each individual, then exclusion criteria applied. The first cohort entry date for each individual that met all inclusion/exclusion criteria was included.
8	Severe morbidity hospitalizations per 100 py - ART deliveries	Adjusted	2.73	NA	NA	NA	3.98	NA	NA	NA	rate	NA	NA	-1.25	NA	NA	NA	NA	NA	NA	NA	NA	NA	NA	NA	NA	0	0	1.25	NA	0	MarketScan	Comparative	yes	no	No	No	no	No	No, not defined.	Yes	no	Yes	n/a	No	Yes, for all covariates	Yes, ON the cohort entry date	Yes	All potential cohort entry dates were identified for each individual, then exclusion criteria applied. Every cohort entry date that met all inclusion/exclusion criteria was included (multiple entries allowed per individual).
8	Severe morbidity hospitalizations per 100 py- non-ART deliveries	Adjusted	1.26	NA	NA	NA	1.69	NA	NA	NA	rate	NA	NA	-0.43	NA	NA	NA	NA	NA	NA	NA	NA	NA	NA	NA	NA	0	0	0.43	NA	0	MarketScan	Comparative	yes	no	No	No	no	No	No, not defined.	Yes	no	Yes	n/a	No	Yes, for all covariates	Yes, ON the cohort entry date	Yes	All potential cohort entry dates were identified for each individual, then exclusion criteria applied. Every cohort entry date that met all inclusion/exclusion criteria was included (multiple entries allowed per individual).
8	Severe maternal morbidity and postpartum hospitalization for assisted reproductive technology	Adjusted	1.84	1.63	2.08	<0.001	1.57	1.47	1.66	<0.001	odds ratio	0.062552205	0.028439787	0.158689952	0.048588064	3.266027501	1	1	1	0	0	1	0.001	0.001	1	1	0	1	0.158689952	8 Adj	0	MarketScan	Comparative	yes	no	No	No	no	No	No, not defined.	Yes	no	Yes	n/a	No	Yes, for all covariates	Yes, ON the cohort entry date	Yes	All potential cohort entry dates were identified for each individual, then exclusion criteria applied. Every cohort entry date that met all inclusion/exclusion criteria was included (multiple entries allowed per individual).
9	3 year Stroke/TIA rate (%) - non-ablation cohort	PS-matched	5.5	NA	NA	NA	4.38	NA	NA	NA	rate	NA	NA	1.12	NA	NA	NA	NA	NA	NA	NA	NA	NA	NA	NA	NA	0	0	1.12	NA	0	MarketScan	Comparative	yes	no	No	Yes	no	Yes	Yes, first time entry criteria are met only.	Yes	no	Yes	Yes	n/a	Yes, for all covariates	No	No	All potential cohort entry dates were identified for each individual, then exclusion criteria applied. The first cohort entry date for each individual that met all inclusion/exclusion criteria was included.
9	Nonablation vs ablation - stroke/TIA	Unadjusted	0.62	0.44	0.86	0.005	0.45	0.38	0.53	<0.0001	hazard ratio	0.166945363	0.0834844	0.320471895	0.131985604	2.428082201	0	0	1	0	0	1	0.005	1.00E-04	1	0	0	0	0.320471895	9	0	MarketScan	Comparative	yes	no	No	Yes	no	Yes	Yes, first time entry criteria are met only.	Yes	no	Yes	Yes	n/a	Yes, for all covariates	No	No	All potential cohort entry dates were identified for each individual, then exclusion criteria applied. The first cohort entry date for each individual that met all inclusion/exclusion criteria was included.
9	Nonablation vs ablation - stroke/TIA	PS-matched	0.61	0.44	0.86	0.005	0.53	0.37	0.76	0.0005	hazard ratio	0.175241547	0.183898687	0.140581951	0.17962228	0.782653191	1	0	1	0	0	1	0.005	5.00E-04	1	1	0	1	0.140581951	9 Adj	0	MarketScan	Comparative	yes	no	No	Yes	no	Yes	Yes, first time entry criteria are met only.	Yes	no	Yes	Yes	n/a	Yes, for all covariates	No	No	All potential cohort entry dates were identified for each individual, then exclusion criteria applied. The first cohort entry date for each individual that met all inclusion/exclusion criteria was included.
9	3 year Stroke/TIA rate (%) - ablation cohort	PS-matched	3.4	NA	NA	NA	1.95	NA	NA	NA	rate	NA	NA	1.45	NA	NA	NA	NA	NA	NA	NA	NA	NA	NA	NA	NA	0	0	1.45	NA	0	MarketScan	Comparative	yes	no	No	Yes	no	Yes	Yes, first time entry criteria are met only.	Yes	no	Yes	Yes	n/a	Yes, for all covariates	No	No	All potential cohort entry dates were identified for each individual, then exclusion criteria applied. The first cohort entry date for each individual that met all inclusion/exclusion criteria was included.
10	Death	Multivariate cox regression	0.76	0.67	0.87	<0.001	0.45	0.16	1.26	0.13	hazard ratio	0.068966724	0.525316029	0.524070851	0.374642056	1.398857504	1	0	1	0	1	0	0.001	0.13	1	1	0	0	0.524070851	10 Adj	0	MarketScan	Comparative	yes	no	No	No	yes	Yes	Yes, first time entry criteria are met only.	Yes	no	No	n/a	n/a	Yes, for some covariates	Yes, ON the cohort entry date	Yes	No, not defined.
11	1 year rate of recurrent stroke/TIA (%)	Kaplan-Meier	10.6	NA	NA	NA	7.52	345.98	349.68	NA	rate	NA	NA	3.08	NA	NA	NA	NA	NA	NA	NA	NA	NA	NA	NA	NA	0	0	3.08	NA	0	MarketScan	Descriptive	yes	no	No	Yes	no	Yes	Yes, first time entry criteria are met only.	Yes	no	Yes	n/a	Yes	Yes, for all covariates	Yes, on day X after cohort entry date	Yes	All potential cohort entry dates were identified for each individual, then exclusion criteria applied. The first cohort entry date for each individual that met all inclusion/exclusion criteria was included.
12	Ischemic Stroke or ICH per 100 py: Warfarin	PS matched	2.71	NA	NA	NA	3.1	NA	NA	NA	rate	NA	NA	-0.39	NA	NA	NA	NA	NA	NA	NA	NA	NA	NA	NA	NA	0	0	0.39	NA	0	MarketScan	Comparative	yes	no	No	Yes	no	Yes	Yes, first time entry criteria are met only.	Yes	no	Yes	Yes	n/a	Yes, for all covariates	No	Yes	All potential cohort entry dates were identified for each individual, then exclusion criteria applied. The first cohort entry date for each individual that met all inclusion/exclusion criteria was included.
12	Ischemic Stroke or ICH per 100 py: Apixaban	PS matched	2.02	NA	NA	NA	3.4	NA	NA	NA	rate	NA	NA	-1.38	NA	NA	NA	NA	NA	NA	NA	NA	NA	NA	NA	NA	0	0	1.38	NA	0	MarketScan	Comparative	yes	no	No	Yes	no	Yes	Yes, first time entry criteria are met only.	Yes	no	Yes	Yes	n/a	Yes, for all covariates	No	Yes	All potential cohort entry dates were identified for each individual, then exclusion criteria applied. The first cohort entry date for each individual that met all inclusion/exclusion criteria was included.
12	Ischemic Stroke or ICH: Apixaban vs Warfarin	PS matched	0.7	0.33	1.48	0.3573	1.01	0.5	2.04	0.98	hazard ratio	0.381998486	0.358673203	-0.366625275	0.370519439	-0.989489987	1	1	0	1	1	0	NA	0.98	1	1	0	0	0.366625275	12 Adj	0	MarketScan	Comparative	yes	no	No	Yes	no	Yes	Yes, first time entry criteria are met only.	Yes	no	Yes	Yes	n/a	Yes, for all covariates	No	Yes	All potential cohort entry dates were identified for each individual, then exclusion criteria applied. The first cohort entry date for each individual that met all inclusion/exclusion criteria was included.
13	GI bleed: rivaroxaban vs. dabigatran	PS matched	1.2	1	1.45	0.1	1.17	0.95	1.45	0.13	hazard ratio	0.096552041	0.10946929	0.025317808	0.10321294	0.24529684	1	1	1	1	1	1	0.1	0.13	1	1	1	1	0.025317808	13 Adj	0	Optum	Comparative	yes	no	No	Yes	yes	Yes	No, not defined.	Yes	no	No	Yes	Yes	Yes, for all covariates	Yes, ON the cohort entry date	Yes	All potential cohort entry dates were identified for each individual, then exclusion criteria applied. The first cohort entry date for each individual that met all inclusion/exclusion criteria was included.
13	GI bleed: dabigatran - ages >=18	PS matched	2.02	NA	NA	NA	2.01	NA	NA	Na	rate	NA	NA	0.01	NA	NA	NA	NA	NA	NA	NA	NA	NA	NA	NA	NA	1	1	0.01	NA	0	Optum	Comparative	yes	no	No	Yes	yes	Yes	No, not defined.	Yes	no	No	Yes	Yes	Yes, for all covariates	Yes, ON the cohort entry date	Yes	All potential cohort entry dates were identified for each individual, then exclusion criteria applied. The first cohort entry date for each individual that met all inclusion/exclusion criteria was included.
13	GI bleed: rivaroxaban - ages >=18	PS matched	2.74	NA	NA	NA	2.59	NA	NA	NA	rate	NA	NA	0.15	NA	NA	NA	NA	NA	NA	NA	NA	NA	NA	NA	NA	0	1	0.15	NA	0	Optum	Comparative	yes	no	No	Yes	yes	Yes	No, not defined.	Yes	no	No	Yes	Yes	Yes, for all covariates	Yes, ON the cohort entry date	Yes	All potential cohort entry dates were identified for each individual, then exclusion criteria applied. The first cohort entry date for each individual that met all inclusion/exclusion criteria was included.
14	Annual incidence of lyme disease per 100,000 person years - MarketScan	Crude	44.8	NA	NA	NA	46.6	NA	NA	NA	rate	NA	NA	-1.8	NA	NA	NA	NA	NA	NA	NA	NA	NA	NA	NA	NA	0	0	1.8	NA	0	MarketScan	Descriptive	yes	no	No	Yes	no	Yes	Yes, every time entry criteria are met.	Yes	no	Yes	n/a	Yes	n/a	n/a	n/a	All potential cohort entry dates were identified for each individual, then exclusion criteria applied. Every cohort entry date that met all inclusion/exclusion criteria was included (multiple entries allowed per individual).
15	Standard sedation vs anesthesia services - any complication	Multivariable logistic regression	1.13	1.12	1.14	<0.001	1.23	1.22	1.23	<0.01	odds ratio	0.004495219	0	-0.084796537	0.0031786	-26.67732232	1	0	1	0	0	1	NA	0.01	0	1	1	1	0.084796537	15 Adj	0	MarketScan	Comparative	yes	no	No	No	no	Yes	Yes, first time entry criteria are met only.	Yes	no	Yes	n/a	No	Yes, for all covariates	Yes, ON the cohort entry date	Yes	All potential cohort entry dates were identified for each individual, then exclusion criteria applied. The first cohort entry date for each individual that met all inclusion/exclusion criteria was included.
16	Albuterol inhalation with vs without IDC - Respiratory Related Hospitalization	Multivariate logistic regression	0.92	0.88	0.96	<0.01	0.91	0.87	0.95	<0.01	odds ratio	0.021714089	0.021947646	0.010929071	0.02183118	0.5006175	1	0	1	0	0	1	0.01	0.01	1	1	1	1	0.010929071	16 Adj	0	MarketScan	Comparative	yes	no	No	Yes	no	Yes	No, not defined.	Yes	no	Yes	Yes	n/a	Yes, for all covariates	No	Yes	No, not defined.
17	% of infants receiveding ?1 dose of RV5 or Rv1 in category born 2006-2010 (%)	Crude	68.9	NA	NA	NA	66.18	NA	NA	NA	risk	NA	NA	2.72	NA	NA	NA	NA	NA	NA	NA	NA	NA	NA	NA	NA	0	0	2.72	NA	0	MarketScan	Descriptive	yes	no	No	Yes	yes	Yes	Yes, first time entry criteria are met only.	Yes	no	Yes	n/a	n/a	Yes, for some covariates	Yes, ON the cohort entry date	No	All potential cohort entry dates were identified for each individual, then exclusion criteria applied. The first cohort entry date for each individual that met all inclusion/exclusion criteria was included.
18	Laparoscopic - opioid managed pelvic pain	Crude	1.29	1.17	1.41	NA	7.2	NA	NA	NA	risk	NA	NA	-5.91	NA	NA	NA	NA	NA	NA	NA	NA	NA	NA	NA	NA	0	0	5.91	NA	0	MarketScan	Comparative	yes	no	No	Yes	no	Yes	Yes, first time entry criteria are met only.	Yes	no	Yes	No	Yes	No	Yes, on day X after cohort entry date	Yes	All potential cohort entry dates were identified for each individual, then exclusion criteria applied. The first cohort entry date for each individual that met all inclusion/exclusion criteria was included.
18	Hysteroscopic and laparoscopic (referent) - opioid managed pelvic pain	PS Matched	1.08	0.9	1.31	0.4154	0.83	0.77	0.88	<0.01	hazard ratio	0.09850311	0.029845003	0.263290619	0.072779073	3.617669313	1	0	0	1	0	0	0.4154	0.01	0	1	0	0	0.263290619	18 Adj	1	MarketScan	Comparative	yes	no	No	Yes	no	Yes	Yes, first time entry criteria are met only.	Yes	no	Yes	No	Yes	No	Yes, on day X after cohort entry date	Yes	All potential cohort entry dates were identified for each individual, then exclusion criteria applied. The first cohort entry date for each individual that met all inclusion/exclusion criteria was included.
18	Hysteroscopic and laparoscopic (referent) - opioid managed pelvic pain	Unadjusted	0.97	0.83	1.14	0.7224	0.93	0.87	0.98	0.01	hazard ratio	0.082391566	0.02671836	0.042111485	0.061246392	0.687574962	0	0	1	1	0	0	0.7224	0.01	1	0	1	1	0.042111485	18	0	MarketScan	Comparative	yes	no	No	Yes	no	Yes	Yes, first time entry criteria are met only.	Yes	no	Yes	No	Yes	No	Yes, on day X after cohort entry date	Yes	All potential cohort entry dates were identified for each individual, then exclusion criteria applied. The first cohort entry date for each individual that met all inclusion/exclusion criteria was included.
18	Hysteroscopic - opioid managed pelvic pain	Crude	1.22	1.07	1.38	NA	7.8	NA	NA	NA	risk	NA	NA	-6.58	NA	NA	NA	NA	NA	NA	NA	NA	NA	NA	NA	NA	0	0	6.58	NA	0	MarketScan	Comparative	yes	no	No	Yes	no	Yes	Yes, first time entry criteria are met only.	Yes	no	Yes	No	Yes	No	Yes, on day X after cohort entry date	Yes	All potential cohort entry dates were identified for each individual, then exclusion criteria applied. The first cohort entry date for each individual that met all inclusion/exclusion criteria was included.
19	Cardiovascular events	PS matched	0.794	0.623	0.997	0.054	1.01	0.95	1.07	0.69	hazard ratio	0.11615679	0.029443019	-0.240622149	0.08473279	-2.839776073	1	1	0	0	1	0	0.054	0.69	1	1	0	0	0.240622149	19 Adj	0	MarketScan	Comparative	yes	no	No	Yes	no	Yes	Yes, first time entry criteria are met only.	Yes	no	Yes	Yes	No	No	No	Yes	All potential cohort entry dates were identified for each individual, then exclusion criteria applied. The first cohort entry date for each individual that met all inclusion/exclusion criteria was included.
20	Percentage of patients who underwent testing for ischemic CAD during the first 90 days post index	Crude	17.5	NA	NA	0.009	77	NA	NA	NA	risk	NA	NA	-59.5	NA	NA	NA	NA	NA	NA	NA	NA	NA	NA	NA	NA	0	0	59.5	NA	0	MarketScan	Descriptive	yes	no	No	Yes	no	Yes	No, not defined.	Yes	no	Yes	n/a	No	Yes, for all covariates	Yes, ON the cohort entry date	Yes	No, not defined.
21	Reintervention	Adjusted for Age, Sex, Type of Surgery, Emergent dx, Charlson comorbidity index, Preoperative medica	1.2	1.08	1.32	0.004	1.09	0.71	1.66	0.75	odds ratio	0.048627643	0.214612197	0.096143861	0.155600519	0.617889076	1	1	1	0	1	0	0.004	0.75	1	1	1	1	0.096143861	21 Adj	0	MarketScan	Comparative	yes	no	No	No	no	Yes	No, not defined.	Yes	no	Yes	Yes	n/a	Yes, for all covariates	No	Yes	No, not defined.
22	Occurrence of dabigatran	Adjusted	4	NA	NA	NA	6.38	NA	NA	NA	rate	NA	NA	-2.38	NA	NA	NA	NA	NA	NA	NA	NA	NA	NA	NA	NA	0	0	2.38	NA	0	MarketScan	Comparative	yes	no	No	No	no	Yes	Yes, first time entry criteria are met only.	Yes	no	Yes	No	No	No	Yes, ON the cohort entry date	Yes	The first cohort entry date for each patient was identified, then exclusion criteria applied. If criteria not met, potential cohort entry dates at a later time were not evaluated.
22	Occurrence of warfarin	Adjusted	9	NA	NA	NA	9.39	NA	NA	NA	rate	NA	NA	-0.39	NA	NA	NA	NA	NA	NA	NA	NA	NA	NA	NA	NA	0	0	0.39	NA	0	MarketScan	Comparative	yes	no	No	No	no	Yes	Yes, first time entry criteria are met only.	Yes	no	Yes	No	No	No	Yes, ON the cohort entry date	Yes	The first cohort entry date for each patient was identified, then exclusion criteria applied. If criteria not met, potential cohort entry dates at a later time were not evaluated.
22	Warfarin vs. Dabigatran - Hospitalization for liver injury	Adjusted	0.57	0.46	0.71	<0.001	0.79	0.7	0.88	<0.01	hazard ratio	0.112055413	0.055045389	-0.326396585	0.088279132	-3.697324343	1	1	1	0	0	1	NA	0.01	1	1	0	0	0.326396585	22 Adj	0	MarketScan	Comparative	yes	no	No	No	no	Yes	Yes, first time entry criteria are met only.	Yes	no	Yes	No	No	No	Yes, ON the cohort entry date	Yes	The first cohort entry date for each patient was identified, then exclusion criteria applied. If criteria not met, potential cohort entry dates at a later time were not evaluated.
23	Percentage of patients experiencing > 1 BRE	crude	57	NA	NA	NA	58.9	NA	NA	NA	risk	NA	NA	-1.9	NA	NA	NA	NA	NA	NA	NA	NA	NA	NA	NA	NA	0	0	1.9	NA	0	MarketScan	Descriptive	yes	no	No	No	no	Yes	Yes, first time entry criteria are met only.	Yes	no	Yes	n/a	No	Yes, for all covariates	Yes, ON the cohort entry date	Yes	All potential cohort entry dates were identified for each individual, then exclusion criteria applied. The first cohort entry date for each individual that met all inclusion/exclusion criteria was included.
24	Dabigatran vs Warfarin - Any bleeding	Adjusted	1.3	1.2	1.41	<0.001	1.07	1.04	1.09	<0.0001	hazard ratio	0.041441551	0.009448494	0.194705616	0.030055583	6.478184558	1	1	1	0	0	1	NA	NA	0	1	0	1	0.194705616	24 Adj	0	Medicare	Comparative	yes	no	No	No	no	Yes	Yes, first time entry criteria are met only.	No	no	Yes	No	n/a	Yes, for some covariates	Yes, ON the cohort entry date	Yes	The first cohort entry date for each patient was identified, then exclusion criteria applied. If criteria not met, potential cohort entry dates at a later time were not evaluated.
24	Dabigatran - Any bleeding	Adjusted	32.7	29.9	35.4	NA	17.76	NA	NA	NA	rate	NA	NA	14.94	NA	NA	NA	NA	NA	NA	NA	NA	NA	NA	NA	NA	0	0	14.94	NA	0	Medicare	Comparative	yes	no	No	No	no	Yes	Yes, first time entry criteria are met only.	No	no	Yes	No	n/a	Yes, for some covariates	Yes, ON the cohort entry date	Yes	The first cohort entry date for each patient was identified, then exclusion criteria applied. If criteria not met, potential cohort entry dates at a later time were not evaluated.
24	Warfarin - Any bleeding	Adjusted	26.5	24.3	28.6	NA	16.86	NA	NA	NA	rate	NA	NA	9.64	NA	NA	NA	NA	NA	NA	NA	NA	NA	NA	NA	NA	0	0	9.64	NA	0	Medicare	Comparative	yes	no	No	No	no	Yes	Yes, first time entry criteria are met only.	No	no	Yes	No	n/a	Yes, for some covariates	Yes, ON the cohort entry date	Yes	The first cohort entry date for each patient was identified, then exclusion criteria applied. If criteria not met, potential cohort entry dates at a later time were not evaluated.
25	Rehospitalization after initial hospitalization due to SSI-related issues	Crude	3.02	NA	NA	NA	3.03	NA	NA	NA	risk	NA	NA	-0.01	NA	NA	NA	NA	NA	NA	NA	NA	NA	NA	NA	NA	1	1	0.01	NA	0	MarketScan	Descriptive	yes	no	No	Yes	no	Yes	No, not defined.	No	no	Yes	n/a	Yes	Yes, for some covariates	No	n/a	All potential cohort entry dates were identified for each individual, then exclusion criteria applied. The first cohort entry date for each individual that met all inclusion/exclusion criteria was included.
25	Rehospitalization after initial hospitalization for any reason	Crude	5.04	NA	NA	NA	4.97	NA	NA	NA	risk	NA	NA	0.07	NA	NA	NA	NA	NA	NA	NA	NA	NA	NA	NA	NA	1	1	0.07	NA	0	MarketScan	Descriptive	yes	no	No	Yes	no	Yes	No, not defined.	No	no	Yes	n/a	Yes	Yes, for some covariates	No	n/a	All potential cohort entry dates were identified for each individual, then exclusion criteria applied. The first cohort entry date for each individual that met all inclusion/exclusion criteria was included.
26	Prevalence of NIU in all adult cases	Crude	0.121	0.1175	0.1243	<0.001	0.161	0.1581	0.1635	<0.001	rate	NA	NA	-0.04	NA	NA	NA	NA	NA	NA	NA	NA	NA	NA	NA	NA	1	1	0.04	NA	0	Optum	Descriptive	yes	no	No	No	no	Yes	Yes, first time entry criteria are met only.	Yes	no	n/a	n/a	n/a	n/a	Yes, ON the cohort entry date	Yes	n/a
27	DPP-4i vs SU: hHF	PS matched without baseline CVD	0.95	0.78	1.15	0.58	0.93	0.76	1.15	0.5158	hazard ratio	0.097477162	0.108332977	0.021277398	0.103048122	0.206480215	1	0	1	1	1	1	0.58	0.5158	1	1	1	1	0.021277398	27 Adj	0	MarketScan	Comparative	yes	no	No	No	no	Yes	Yes, first time entry criteria are met only.	Yes	yes	Yes	Yes	Yes	Yes, for all covariates	Yes, on day X after cohort entry date	Yes	All potential cohort entry dates were identified for each individual, then exclusion criteria applied. The first cohort entry date for each individual that met all inclusion/exclusion criteria was included.
28	Receipt of extended-duration prophylaxis amongst patients: laparoscopic colectomy vs open colectomy	Propensity score matched (IPTW)	0.77	0.63	0.93	<0.05	1.24	0.73	2.15	0.8	odds ratio	0.096323506	0.280794114	-0.476476144	0.209908971	-2.269917966	1	1	0	0	1	0	0.05	0.8	1	1	0	0	0.476476144	28 Adj	0	MarketScan	Comparative	yes	no	No	No	no	Yes	No, not defined.	Yes	no	No	No	No	Yes, for some covariates	No	Yes	No, not defined.
29	Risk of laproscopy in surgery after < 3 episodes (early surgery) - all types of claims	Crude	65.1	NA	NA	NA	2.9	NA	NA	NA	risk	NA	NA	62.2	NA	NA	NA	NA	NA	NA	NA	NA	NA	NA	NA	NA	0	0	62.2	NA	0	MarketScan	Descriptive	yes	no	No	No	no	Yes	Yes, first time entry criteria are met only.	Yes	no	Yes	n/a	Yes	Yes, for all covariates	Yes, ON the cohort entry date	No	All potential cohort entry dates were identified for each individual, then exclusion criteria applied. The first cohort entry date for each individual that met all inclusion/exclusion criteria was included.
29	Risk of laproscopy in surgery after ?3 episodes (delayed surgery) - all types of claims	Crude	70.8	NA	NA	NA	4.9	NA	NA	NA	risk	NA	NA	65.9	NA	NA	NA	NA	NA	NA	NA	NA	NA	NA	NA	NA	0	0	65.9	NA	0	MarketScan	Descriptive	yes	no	No	No	no	Yes	Yes, first time entry criteria are met only.	Yes	no	Yes	n/a	Yes	Yes, for all covariates	Yes, ON the cohort entry date	No	All potential cohort entry dates were identified for each individual, then exclusion criteria applied. The first cohort entry date for each individual that met all inclusion/exclusion criteria was included.
30	Dronedarone - cardiovascular events	Crude	6.86	3.71	9.01	NA	1.824	NA	NA	NA	rate	NA	NA	5.036	NA	NA	NA	NA	NA	NA	NA	NA	NA	NA	NA	NA	0	0	5.036	NA	0	Optum	Comparative	no	no	No	Yes	no	Yes	Yes, first time entry criteria are met only.	Yes	no	Yes	Yes	Yes	Yes, for all covariates	Yes, ON the cohort entry date	Yes	All potential cohort entry dates were identified for each individual, then exclusion criteria applied. The first cohort entry date for each individual that met all inclusion/exclusion criteria was included.
30	Amiodarone - cardiovascular events	Crude	14.2	11.7	16.87	NA	2.986	NA	NA	NA	rate	NA	NA	11.214	NA	NA	NA	NA	NA	NA	NA	NA	NA	NA	NA	NA	0	0	11.214	NA	0	Optum	Comparative	no	no	No	Yes	no	Yes	Yes, first time entry criteria are met only.	Yes	no	Yes	Yes	Yes	Yes, for all covariates	Yes, ON the cohort entry date	Yes	All potential cohort entry dates were identified for each individual, then exclusion criteria applied. The first cohort entry date for each individual that met all inclusion/exclusion criteria was included.
30	Cardiovascular events: amiodarone vs. dronedarone	Crude	2.3	1.8	2.9	<0.001	1.62	0.97	2.73	0.07	hazard ratio	0.11826613	0.26626299	0.350482974	0.206013176	1.701264846	0	1	1	0	1	0	NA	0.07	1	0	0	0	0.350482974	30	0	Optum	Comparative	no	no	No	Yes	no	Yes	Yes, first time entry criteria are met only.	Yes	no	Yes	Yes	Yes	Yes, for all covariates	Yes, ON the cohort entry date	Yes	All potential cohort entry dates were identified for each individual, then exclusion criteria applied. The first cohort entry date for each individual that met all inclusion/exclusion criteria was included.
30	Cardiovascular events: amiodarone initiators vs. dronedarone initiators	Proportional Hazard Model (age, gender, cohort entry year, number of AF/AFL dx, congestive heart fai	1.7	1.1	2.4	<0.001	1.28	0.68	2.44	0.45	hazard ratio	0.175939024	0.329152021	0.283768173	0.26390869	1.075251343	1	1	1	0	1	0	NA	0.45	1	1	0	0	0.283768173	30 Adj	0	Optum	Comparative	no	no	No	Yes	no	Yes	Yes, first time entry criteria are met only.	Yes	no	Yes	Yes	Yes	Yes, for all covariates	Yes, ON the cohort entry date	Yes	All potential cohort entry dates were identified for each individual, then exclusion criteria applied. The first cohort entry date for each individual that met all inclusion/exclusion criteria was included.
31	No RM - all-cause hospitalizations	Adjusted	49	NA	NA	NA	39.76	NA	NA	NA	rate	NA	NA	9.24	NA	NA	NA	NA	NA	NA	NA	NA	NA	NA	NA	NA	0	0	9.24	NA	0	MarketScan	Comparative	yes	no	No	Yes	yes	Yes	No, not defined.	Yes	no	Yes	n/a	n/a	Yes, for all covariates	Yes, on day X after cohort entry date	No	No, not defined.
31	RM - all-cause hospitalizations	Adjusted	39	NA	NA	NA	37.65	NA	NA	NA	rate	NA	NA	1.35	NA	NA	NA	NA	NA	NA	NA	NA	NA	NA	NA	NA	0	0	1.35	NA	0	MarketScan	Comparative	yes	no	No	Yes	yes	Yes	No, not defined.	Yes	no	Yes	n/a	n/a	Yes, for all covariates	Yes, on day X after cohort entry date	No	No, not defined.
31	All-cause hospitalization: RM vs. no RM	Adjusted	0.82	0.8	0.84	<0.001	0.95	0.91	0.99	0.013	hazard ratio	0.012294669	0.021042326	-0.147157644	0.017232794	-8.539395645	1	1	1	0	0	1	0.001	0.013	0	1	0	1	0.147157644	31 Adj	0	MarketScan	Comparative	yes	no	No	Yes	yes	Yes	No, not defined.	Yes	no	Yes	n/a	n/a	Yes, for all covariates	Yes, on day X after cohort entry date	No	No, not defined.
32	Rivaroxaban - ischemic stroke or ICH	PS matched	0.95	NA	NA	NA	1.2	NA	NA	NA	rate	NA	NA	-0.25	NA	NA	NA	NA	NA	NA	NA	NA	NA	NA	NA	NA	0	0	0.25	NA	0	MarketScan	Comparative	yes	no	No	Yes	no	Yes	No, not defined.	Yes	no	Yes	Yes	No	No	No	Yes	No, not defined.
32	Rivaroxaban vs Warfarin - Ischemic stroke or ICH	PS matched	0.53	0.35	0.79	0.0023	0.78	0.61	1	0.05	hazard ratio	0.203650989	0.126766	-0.386416913	0.169622145	-2.278104155	1	1	1	0	1	0	NA	0.05	1	1	0	0	0.386416913	32 Adj	0	MarketScan	Comparative	yes	no	No	Yes	no	Yes	No, not defined.	Yes	no	Yes	Yes	No	No	No	Yes	No, not defined.
32	Warfarin - ischemic stroke or ICH	PS matched	1.6	NA	NA	NA	1.52	NA	NA	NA	rate	NA	NA	0.08	NA	NA	NA	NA	NA	NA	NA	NA	NA	NA	NA	NA	1	1	0.08	NA	0	MarketScan	Comparative	yes	no	No	Yes	no	Yes	No, not defined.	Yes	no	Yes	Yes	No	No	No	Yes	No, not defined.
33	SGLT2 vs non-SGLT2 - DKA	Matched	1.91	0.94	4.11	0.09	0.93	0.61	1.43	0.75	hazard ratio	0.390979483	0.219512825	0.719673935	0.317057437	2.269853508	1	1	0	1	1	0	0.09	0.75	1	1	0	0	0.719673935	33 Adj	1	MarketScan	Comparative	yes	yes	No	Yes	no	Yes	Yes, first time entry criteria are met only.	Yes	no	Yes	Yes	Yes	No	Yes, ON the cohort entry date	Yes	The first cohort entry date for each patient was identified, then exclusion criteria applied. If criteria not met, potential cohort entry dates at a later time were not evaluated.
33	Non-SGLT2 - DKA	Unmatched	0.183	0.158	0.21	NA	0.89	NA	NA	NA	rate	NA	NA	-0.707	NA	NA	NA	NA	NA	NA	NA	NA	NA	NA	NA	NA	0	0	0.707	NA	0	MarketScan	Comparative	yes	yes	No	Yes	no	Yes	Yes, first time entry criteria are met only.	Yes	no	Yes	Yes	Yes	No	Yes, ON the cohort entry date	Yes	The first cohort entry date for each patient was identified, then exclusion criteria applied. If criteria not met, potential cohort entry dates at a later time were not evaluated.
33	SGLT2 - DKA	Unmatched	0.169	0.122	0.23	NA	0.296	NA	NA	NA	rate	NA	NA	-0.127	NA	NA	NA	NA	NA	NA	NA	NA	NA	NA	NA	NA	0	1	0.127	NA	0	MarketScan	Comparative	yes	yes	No	Yes	no	Yes	Yes, first time entry criteria are met only.	Yes	no	Yes	Yes	Yes	No	Yes, ON the cohort entry date	Yes	The first cohort entry date for each patient was identified, then exclusion criteria applied. If criteria not met, potential cohort entry dates at a later time were not evaluated.
34	IRR for relapse in the year after iniation of DMT - interferon beta vs dimethylfumarate	Poisson and negative binomial regression	1.27	1.1	1.46	0.001	1.19	0.83	1.72	0.34	rate ratio	0.071132416	0.187944379	0.065063593	0.14209664	0.4578827	1	1	1	0	1	0	NA	0.34	1	1	1	1	0.065063593	34 Adj	0	MarketScan	Comparative	yes	no	No	Yes	no	Yes	Yes, first time entry criteria are met only.	Yes	no	Yes	Yes	n/a	Yes, for some covariates	No	No	The first cohort entry date for each patient was identified, then exclusion criteria applied. If criteria not met, potential cohort entry dates at a later time were not evaluated.
35	SE - Occurrence of cardiac catheterization	Adjusted	4.7	NA	NA	NA	4.6	NA	NA	NA	risk	NA	NA	0.1	NA	NA	NA	NA	NA	NA	NA	NA	NA	NA	NA	NA	0	1	0.1	NA	0	MarketScan	Comparative	yes	no	No	Yes	no	Yes	Yes, first time entry criteria are met only.	Yes	no	Yes	No	No	Yes, for all covariates	Yes, on day X after cohort entry date	Yes	The first cohort entry date for each patient was identified, then exclusion criteria applied. If criteria not met, potential cohort entry dates at a later time were not evaluated.
35	Occurrence of cardiac catheterization within 1 year - MPI vs SE	Adjusted	2.15	1.99	2.33	<0.0001	2.13	1.96	2.32	<0.0001	odds ratio	0.041020625	0.043594493	0.009345862	0.042327128	0.22080077	1	1	1	0	0	1	1.00E-04	1.00E-04	1	1	1	1	0.009345862	35 Adj	0	MarketScan	Comparative	yes	no	No	Yes	no	Yes	Yes, first time entry criteria are met only.	Yes	no	Yes	No	No	Yes, for all covariates	Yes, on day X after cohort entry date	Yes	The first cohort entry date for each patient was identified, then exclusion criteria applied. If criteria not met, potential cohort entry dates at a later time were not evaluated.
35	MPI - Occurrence of cardiac catheterization	Adjusted	9.4	NA	NA	NA	9.1	NA	NA	NA	risk	NA	NA	0.3	NA	NA	NA	NA	NA	NA	NA	NA	NA	NA	NA	NA	0	0	0.3	NA	0	MarketScan	Comparative	yes	no	No	Yes	no	Yes	Yes, first time entry criteria are met only.	Yes	no	Yes	No	No	Yes, for all covariates	Yes, on day X after cohort entry date	Yes	The first cohort entry date for each patient was identified, then exclusion criteria applied. If criteria not met, potential cohort entry dates at a later time were not evaluated.
36	Cumulative incidence of infection - initial CIED implant	Crude rate	1.18	NA	NA	NA	2.1	NA	NA	NA	risk	NA	NA	-0.92	NA	NA	NA	NA	NA	NA	NA	NA	NA	NA	NA	NA	0	0	0.92	NA	0	MarketScan	Descriptive	yes	no	No	Yes	no	Yes	Yes, first time entry criteria are met only.	Yes	no	Yes	n/a	No	Yes, for all covariates	Yes, ON the cohort entry date	No	The first cohort entry date for each patient was identified, then exclusion criteria applied. If criteria not met, potential cohort entry dates at a later time were not evaluated.
37	Any hospitalization - biPAP vs no PAP treatment	Adjusted	0.4	0.37	0.43	<0.001	1.17	1.09	1.25	<0.001	odds ratio	0.036898297	0.033744797	-1.073294481	0.035356722	-30.35616447	1	1	0	0	0	0	0.001	0.001	0	1	0	0	1.073294481	37 Adj	0	MarketScan	Comparative	yes	no	No	Yes	yes	No	Yes, first time entry criteria are met only.	Yes	no	No	n/a	n/a	Yes, for all covariates	Yes, on day X after cohort entry date	Yes	The first cohort entry date for each patient was identified, then exclusion criteria applied. If criteria not met, potential cohort entry dates at a later time were not evaluated.
38	IRR of COPD exacerbations - LABA/ICS vs LABA/LAMA	Adjusted	0.98	0.95	1.01	0.1974	1.29	1.23	1.35	<0.001	rate ratio	0.015384203	0.023195089	-0.274844926	0.01968103	-13.96496684	1	0	0	1	0	0	NA	0.001	0	1	0	0	0.274844926	38 Adj	0	MarketScan	Comparative	yes	no	No	Yes	no	Yes	No, not defined.	Yes	no	Yes	No	Yes	Yes, for all covariates	Yes, on day X after cohort entry date	Yes	The first cohort entry date for each patient was identified, then exclusion criteria applied. If criteria not met, potential cohort entry dates at a later time were not evaluated.
38	IRR of COPD exacerbations - LABA/ICS vs LABA/LAMA	Unadjusted	1.34	1.3	1.37	<0.001	1.22	1.16	1.28	<0.001	rate ratio	0.011296493	0.0244945	0.093818755	0.019073427	4.918819971	0	1	1	0	0	1	NA	NA	0	0	1	1	0.093818755	38	0	MarketScan	Comparative	yes	no	No	Yes	no	Yes	No, not defined.	Yes	no	Yes	No	Yes	Yes, for all covariates	Yes, on day X after cohort entry date	Yes	The first cohort entry date for each patient was identified, then exclusion criteria applied. If criteria not met, potential cohort entry dates at a later time were not evaluated.
39	Endoscopic - Seizure within 30 days of exposure	Adjusted	9.6	NA	NA	NA	0	NA	NA	NA	risk	NA	NA	9.6	NA	NA	NA	NA	NA	NA	NA	NA	NA	NA	NA	NA	0	0	9.6	NA	0	MarketScan	Comparative	yes	no	No	No	no	Yes	Yes, first time entry criteria are met only.	No	no	Yes	No	Yes	Yes, for some covariates	Yes, ON the cohort entry date	Yes	The first cohort entry date for each patient was identified, then exclusion criteria applied. If criteria not met, potential cohort entry dates at a later time were not evaluated.
39	Microsurgical - Seizure within 30 days of exposure	Adjusted	17.3	NA	NA	NA	0	NA	NA	NA	risk	NA	NA	17.3	NA	NA	NA	NA	NA	NA	NA	NA	NA	NA	NA	NA	0	0	17.3	NA	0	MarketScan	Comparative	yes	no	No	No	no	Yes	Yes, first time entry criteria are met only.	No	no	Yes	No	Yes	Yes, for some covariates	Yes, ON the cohort entry date	Yes	The first cohort entry date for each patient was identified, then exclusion criteria applied. If criteria not met, potential cohort entry dates at a later time were not evaluated.
39	Seizure within 30 days of exposure - endoscopic vs microsurgical	Adjusted	0.33	0.17	0.65	0.0011	NA	NA	NA	NA	odds ratio	0.345856994	NA	NA	NA	NA	1	1	1	0	0	1	0.0011	NA	0	1	1	1	NA	39 Adj	0	MarketScan	Comparative	yes	no	No	No	no	Yes	Yes, first time entry criteria are met only.	No	no	Yes	No	Yes	Yes, for some covariates	Yes, ON the cohort entry date	Yes	The first cohort entry date for each patient was identified, then exclusion criteria applied. If criteria not met, potential cohort entry dates at a later time were not evaluated.
40	UPPP + tongue/hypopharyngeal surgery - Postoperative bleeding (Short term complication) within 0-14	Adjusted	6.19	NA	NA	NA	5.06	NA	NA	NA	rate	NA	NA	1.13	NA	NA	NA	NA	NA	NA	NA	NA	NA	NA	NA	NA	0	0	1.13	NA	0	MarketScan	Comparative	yes	no	No	No	no	No	No, not defined.	No	no	Yes	No	No	Yes, for some covariates	Yes, ON the cohort entry date	Yes	No, not defined.
40	UPPP only - Postoperative bleeding (Short term complication) within 0-14 days after surgery	Adjusted	4.31	NA	NA	NA	4.51	NA	NA	NA	rate	NA	NA	-0.2	NA	NA	NA	NA	NA	NA	NA	NA	NA	NA	NA	NA	0	0	0.2	NA	0	MarketScan	Comparative	yes	no	No	No	no	No	No, not defined.	No	no	Yes	No	No	Yes, for some covariates	Yes, ON the cohort entry date	Yes	No, not defined.
40	Postoperative bleeding (Short term complication) within 0-14 days after surgery - UPPP only vs UPPP	Adjusted	1.37	1.08	1.72	0.007	1.19	0.94	1.49	0.14	odds ratio	0.116078342	0.114705517	0.140857433	0.115393971	1.220665442	1	1	1	0	1	0	0.007	0.14	1	1	0	1	0.140857433	40 Adj	0	MarketScan	Comparative	yes	no	No	No	no	No	No, not defined.	No	no	Yes	No	No	Yes, for some covariates	Yes, ON the cohort entry date	Yes	No, not defined.
41	Length of hospital stay for preoperative opioid	Negative binomial	2.8	NA	NA	<0.001	2.75	NA	NA	<0.05	other	NA	NA	0.05	NA	NA	NA	NA	NA	NA	NA	NA	NA	NA	NA	NA	1	1	0.05	NA	0	MarketScan	Comparative	yes	no	No	Yes	no	Yes	No, not defined.	Yes	no	Yes	n/a	n/a	Yes, for all covariates	Yes, ON the cohort entry date	Yes	No, not defined.
41	Length of hospital stay for Opiod Na�ve	Negative binomial	2.5	NA	NA	<0.001	2.62	NA	NA	<0.05	other	NA	NA	-0.12	NA	NA	NA	NA	NA	NA	NA	NA	NA	NA	NA	NA	0	1	0.12	NA	0	MarketScan	Comparative	yes	no	No	Yes	no	Yes	No, not defined.	Yes	no	Yes	n/a	n/a	Yes, for all covariates	Yes, ON the cohort entry date	Yes	No, not defined.
42	Apixaban - major bleeding requiring hospitalization among newly anticoagulated NVAF patients: Warfar	Unadjusted	2.35	NA	NA	NA	2.7	NA	NA	NA	rate	NA	NA	-0.35	NA	NA	NA	NA	NA	NA	NA	NA	NA	NA	NA	NA	0	0	0.35	NA	0	MarketScan	Comparative	yes	no	No	Yes	no	Yes	Yes, first time entry criteria are met only.	Yes	no	Yes	Yes	No	Yes, for some covariates	Yes, ON the cohort entry date	Yes	All potential cohort entry dates were identified for each individual, then exclusion criteria applied. The first cohort entry date for each individual that met all inclusion/exclusion criteria was included.
42	Warfarin - major bleeding requiring hospitalization among newly anticoagulated NVAF patients	Unadjusted	4.66	NA	NA	NA	0.7	NA	NA	NA	rate	NA	NA	3.96	NA	NA	NA	NA	NA	NA	NA	NA	NA	NA	NA	NA	0	0	3.96	NA	0	MarketScan	Comparative	yes	no	No	Yes	no	Yes	Yes, first time entry criteria are met only.	Yes	no	Yes	Yes	No	Yes, for some covariates	Yes, ON the cohort entry date	Yes	All potential cohort entry dates were identified for each individual, then exclusion criteria applied. The first cohort entry date for each individual that met all inclusion/exclusion criteria was included.
42	Major bleeding requiring hospitalization among newly anticoagulated NVAF patients: Warfarin vs Apixa	Adjusted for baseline confounders	1.93	1.12	3.33	0.018	3.38	1.37	8.33	<0.01	hazard ratio	0.27829199	0.46019783	-0.560355707	0.380281787	-1.473527595	1	0	1	0	0	1	0.018	0.01	1	1	0	0	0.560355707	42 Adj	0	MarketScan	Comparative	yes	no	No	Yes	no	Yes	Yes, first time entry criteria are met only.	Yes	no	Yes	Yes	No	Yes, for some covariates	Yes, ON the cohort entry date	Yes	All potential cohort entry dates were identified for each individual, then exclusion criteria applied. The first cohort entry date for each individual that met all inclusion/exclusion criteria was included.
43	Dabigatran - composite endpoint of ischemic stroke/TIA/VTE	Unadjusted	3.02	NA	NA	NA	3.121	NA	NA	NA	rate	NA	NA	-0.101	NA	NA	NA	NA	NA	NA	NA	NA	NA	NA	NA	NA	0	1	0.101	NA	0	MarketScan	Comparative	yes	no	No	Yes	no	Yes	Yes, first time entry criteria are met only.	Yes	no	Yes	Yes	n/a	Yes, for all covariates	Yes, ON the cohort entry date	Yes	The first cohort entry date for each patient was identified, then exclusion criteria applied. If criteria not met, potential cohort entry dates at a later time were not evaluated.
43	Warfarin - composite endpoint of ischemic stroke/TIA/VTE	Unadjusted	4.86	NA	NA	NA	5.645	NA	NA	NA	rate	NA	NA	-0.785	NA	NA	NA	NA	NA	NA	NA	NA	NA	NA	NA	NA	0	0	0.785	NA	0	MarketScan	Comparative	yes	no	No	Yes	no	Yes	Yes, first time entry criteria are met only.	Yes	no	Yes	Yes	n/a	Yes, for all covariates	Yes, ON the cohort entry date	Yes	The first cohort entry date for each patient was identified, then exclusion criteria applied. If criteria not met, potential cohort entry dates at a later time were not evaluated.
43	Warfarin vs Dabigatran - composite endpoint of ischemic stroke/TIA/VTE	Adjusted	0.86	0.79	0.93	<0.001	0.84	0.74	0.94	<0.001	hazard ratio	0.03992459	0.057386726	0.023530497	0.04943283	0.47600952	1	0	1	0	0	1	0.001	0.001	1	1	1	1	0.023530497	43 Adj	0	MarketScan	Comparative	yes	no	No	Yes	no	Yes	Yes, first time entry criteria are met only.	Yes	no	Yes	Yes	n/a	Yes, for all covariates	Yes, ON the cohort entry date	Yes	The first cohort entry date for each patient was identified, then exclusion criteria applied. If criteria not met, potential cohort entry dates at a later time were not evaluated.
43	Warfarin vs Dabigatran - composite endpoint of ischemic stroke/TIA/VTE	Unadjusted	0.62	0.57	0.68	<0.001	0.55	0.5	0.61	<0.001	hazard ratio	0.047129245	0.052826877	0.1198012	0.050059188	2.393191018	0	0	1	0	0	1	0.001	0.001	1	0	0	1	0.1198012	43	0	MarketScan	Comparative	yes	no	No	Yes	no	Yes	Yes, first time entry criteria are met only.	Yes	no	Yes	Yes	n/a	Yes, for all covariates	Yes, ON the cohort entry date	Yes	The first cohort entry date for each patient was identified, then exclusion criteria applied. If criteria not met, potential cohort entry dates at a later time were not evaluated.
44	Total number of unique patients enrolled at any time (2006-2015)		124835	NA	NA	NA	133159	NA	NA	NA	n	NA	NA	-8324	NA	NA	NA	NA	NA	NA	NA	NA	NA	NA	NA	NA	0	0	8324	NA	0	Optum	Descriptive	yes	no	No	No	no	Yes	No, not defined.	Yes	no	Yes	n/a	No	No	No	No	No, not defined.
44	Total number of Anti-VEGF injections (2006-2015)		959945	NA	NA	NA	1058386	NA	NA	NA	n	NA	NA	-98441	NA	NA	NA	NA	NA	NA	NA	NA	NA	NA	NA	NA	0	0	98441	NA	0	Optum	Descriptive	yes	no	No	No	no	Yes	No, not defined.	Yes	no	Yes	n/a	No	No	No	No	No, not defined.
45	GI bleeding during follow up	Multivariate Cox regression	2.12	NA	NA	NA	1.21	NA	NA	NA	rate	NA	NA	0.91	NA	NA	NA	NA	NA	NA	NA	NA	NA	NA	NA	NA	0	0	0.91	NA	0	MarketScan	Descriptive	yes	no	No	No	no	Yes	No, not defined.	Yes	no	Yes	n/a	n/a	Yes, for all covariates	Yes, on day X after cohort entry date	Yes	All potential cohort entry dates were identified for each individual, then exclusion criteria applied. The first cohort entry date for each individual that met all inclusion/exclusion criteria was included.
46	Efavirenz-free regimen - Suicidality (uicidal ideation/suicide attempt)	Unadjusted	0.4	NA	NA	NA	0.44	NA	NA	NA	rate	NA	NA	-0.04	NA	NA	NA	NA	NA	NA	NA	NA	NA	NA	NA	NA	1	1	0.04	NA	0	MarketScan	Comparative	yes	no	No	Yes	no	Yes	Yes, first time entry criteria are met only.	Yes	no	Yes	Yes	No	Yes, for all covariates	Yes, ON the cohort entry date	Yes	The first cohort entry date for each patient was identified, then exclusion criteria applied. If criteria not met, potential cohort entry dates at a later time were not evaluated.
46	Efavirenz-containing regimen - uicidality (Suicidal ideation/suicide attempt)	Unadjusted	0.33	NA	NA	NA	0.37	NA	NA	NA	rate	NA	NA	-0.04	NA	NA	NA	NA	NA	NA	NA	NA	NA	NA	NA	NA	1	1	0.04	NA	0	MarketScan	Comparative	yes	no	No	Yes	no	Yes	Yes, first time entry criteria are met only.	Yes	no	Yes	Yes	No	Yes, for all covariates	Yes, ON the cohort entry date	Yes	The first cohort entry date for each patient was identified, then exclusion criteria applied. If criteria not met, potential cohort entry dates at a later time were not evaluated.
46	Suicidality (Suicidal ideation/suicide attempt) - Efavirenz-containing vs -free regimen	Unadjusted	0.899	0.559	1.445	0.6734	0.97	0.64	1.49	0.9	hazard ratio	0.242133452	0.218997616	-0.076013037	0.230855544	-0.329266673	0	1	1	1	1	1	NA	0.9	1	0	1	1	0.076013037	46	0	MarketScan	Comparative	yes	no	No	Yes	no	Yes	Yes, first time entry criteria are met only.	Yes	no	Yes	Yes	No	Yes, for all covariates	Yes, ON the cohort entry date	Yes	The first cohort entry date for each patient was identified, then exclusion criteria applied. If criteria not met, potential cohort entry dates at a later time were not evaluated.
46	Suicidality (Suicidal ideation/suicide attempt) - Efavirenz-containing vs -free regimen	PS-adjusted	1.029	0.636	1.665	0.9147	1.08	0.7	1.67	0.724	hazard ratio	0.245529422	0.22237887	-0.048373584	0.234240324	-0.206512625	1	0	1	1	1	1	NA	0.724	1	1	1	1	0.048373584	46 Adj	0	MarketScan	Comparative	yes	no	No	Yes	no	Yes	Yes, first time entry criteria are met only.	Yes	no	Yes	Yes	No	Yes, for all covariates	Yes, ON the cohort entry date	Yes	The first cohort entry date for each patient was identified, then exclusion criteria applied. If criteria not met, potential cohort entry dates at a later time were not evaluated.
47	Endoscopic - diabetes insipidus	Unadjusted	20.16	NA	NA	NA	20.304	NA	NA	NA	risk	NA	NA	-0.144	NA	NA	NA	NA	NA	NA	NA	NA	NA	NA	NA	NA	0	1	0.144	NA	0	MarketScan	Comparative	yes	no	No	No	no	Yes	No, not defined.	No	no	Yes	n/a	n/a	No	No	No	No, not defined.
47	Microscopic - diabetes insipidus	Unadjusted	14.19	NA	NA	NA	14.206	NA	NA	NA	risk	NA	NA	-0.016	NA	NA	NA	NA	NA	NA	NA	NA	NA	NA	NA	NA	1	1	0.016	NA	0	MarketScan	Comparative	yes	no	No	No	no	Yes	No, not defined.	No	no	Yes	n/a	n/a	No	No	No	No, not defined.
47	Diabetes insipidus - endoscopic vs microscopic surgery	PS matched	1.48	1.28	1.72	<0.001	1.51	1.3	1.76	<0.01	odds ratio	0.076674593	0.078165387	-0.020067563	0.077423578	-0.259191883	1	0	1	0	0	1	0.001	0.01	1	1	1	1	0.020067563	47 Adj	0	MarketScan	Comparative	yes	no	No	No	no	Yes	No, not defined.	No	no	Yes	n/a	n/a	No	No	No	No, not defined.
48	Ischemic stroke in antiocagulant-na�ve users: Dabigatran vs Warfarin	HDPS matched	0.65	0.52	0.82	0.002	0.75	0.61	0.93	<0.05	hazard ratio	0.118536723	0.109750704	-0.143100844	0.114228218	-1.252762633	1	1	1	0	0	1	NA	0.05	1	1	0	1	0.143100844	48 Adj	0	MarketScan	Comparative	yes	no	No	No	no	Yes	Yes, first time entry criteria are met only.	Yes	no	Yes	No	n/a	Yes, for all covariates	Yes, on day X after cohort entry date	Yes	All potential cohort entry dates were identified for each individual, then exclusion criteria applied. The first cohort entry date for each individual that met all inclusion/exclusion criteria was included.
49	Office Visits Estimated difference - OPEN vs VATS	Adjusted	0.53	-0.44	1.38	0.27	0.62	-0.22	1.46	0.149	risk difference	NA	NA	-0.09	NA	NA	NA	NA	NA	NA	NA	NA	NA	NA	NA	1	1	1	0.09	NA	0	MarketScan	Comparative	yes	no	No	Yes	no	Yes	Yes, first time entry criteria are met only.	Yes	no	Yes	n/a	n/a	No	No	Yes	The first cohort entry date for each patient was identified, then exclusion criteria applied. If criteria not met, potential cohort entry dates at a later time were not evaluated.
50	Zoledronic acid - occurrence of serious infection	PS matched	3.11	2.406	3.958	NA	6.246	NA	NA	NA	rate	NA	NA	-3.136	NA	NA	NA	NA	NA	NA	NA	NA	NA	NA	NA	NA	0	0	3.136	NA	0	Optum	Comparative	yes	yes	No	Yes	no	Yes	Yes, first time entry criteria are met only.	Yes	no	Yes	Yes	No	Yes, for all covariates	Yes, on day X after cohort entry date	Yes	The first cohort entry date for each patient was identified, then exclusion criteria applied. If criteria not met, potential cohort entry dates at a later time were not evaluated.
50	Denosumab - occurrence of serious infection	PS matched	2.596	1.897	3.473	NA	6.569	NA	NA	NA	rate	NA	NA	-3.973	NA	NA	NA	NA	NA	NA	NA	NA	NA	NA	NA	NA	0	0	3.973	NA	0	Optum	Comparative	yes	yes	No	Yes	no	Yes	Yes, first time entry criteria are met only.	Yes	no	Yes	Yes	No	Yes, for all covariates	Yes, on day X after cohort entry date	Yes	The first cohort entry date for each patient was identified, then exclusion criteria applied. If criteria not met, potential cohort entry dates at a later time were not evaluated.
50	Denosumab vs zoledronic acid - occurrence of serious infection	PS matched	0.81	0.55	1.21	0.2989	0.89	0.7	1.12	0.32	hazard ratio	0.204766016	0.117276787	-0.094187215	0.166857673	-0.56447638	1	1	1	1	1	1	NA	0.32	1	1	1	1	0.094187215	50 Adj	0	Optum	Comparative	yes	yes	No	Yes	no	Yes	Yes, first time entry criteria are met only.	Yes	no	Yes	Yes	No	Yes, for all covariates	Yes, on day X after cohort entry date	Yes	The first cohort entry date for each patient was identified, then exclusion criteria applied. If criteria not met, potential cohort entry dates at a later time were not evaluated.
51	Rate of overall readmission - procedures without robot assistance	Adjusted	4.3	NA	NA	NA	4.4	NA	NA	NA	rate	NA	NA	-0.1	NA	NA	NA	NA	NA	NA	NA	NA	NA	NA	NA	NA	0	1	0.1	NA	0	MarketScan	Comparative	yes	no	No	No	no	Yes	Yes, first time entry criteria are met only.	Yes	no	Yes	n/a	n/a	No	Yes, on day X after cohort entry date	Yes	All potential cohort entry dates were identified for each individual, then exclusion criteria applied. The first cohort entry date for each individual that met all inclusion/exclusion criteria was included.
51	Rate of overall readmission - robot-assisted procedures	Adjusted	4.9	NA	NA	NA	4.8	NA	NA	NA	rate	NA	NA	0.1	NA	NA	NA	NA	NA	NA	NA	NA	NA	NA	NA	NA	0	1	0.1	NA	0	MarketScan	Comparative	yes	no	No	No	no	Yes	Yes, first time entry criteria are met only.	Yes	no	Yes	n/a	n/a	No	Yes, on day X after cohort entry date	Yes	All potential cohort entry dates were identified for each individual, then exclusion criteria applied. The first cohort entry date for each individual that met all inclusion/exclusion criteria was included.
51	Rate of overall readmission - robot-assisted procedures vs procedures without robot assistance	Adjusted	0.89	0.82	0.97	0.0066	1.08	0.98	1.19	0.1	odds ratio	0.043915617	0.04948585	-0.193494857	0.046783708	-4.135945269	1	1	0	0	1	0	NA	0.1	0	1	0	1	0.193494857	51 Adj	0	MarketScan	Comparative	yes	no	No	No	no	Yes	Yes, first time entry criteria are met only.	Yes	no	Yes	n/a	n/a	No	Yes, on day X after cohort entry date	Yes	All potential cohort entry dates were identified for each individual, then exclusion criteria applied. The first cohort entry date for each individual that met all inclusion/exclusion criteria was included.
52	Annualised replase rate of MS - Interferon beta vs DMF	Poisson regression	1.23	1.06	1.43	0.0067	0.99	0.72	1.33	0.891	rate ratio	0.076867487	0.150627183	0.217064505	0.119576667	1.815274752	1	1	0	0	1	0	NA	0.891	1	1	0	0	0.217064505	52 Adj	0	MarketScan	Comparative	yes	no	No	Yes	no	Yes	Yes, first time entry criteria are met only.	Yes	no	Yes	Yes	n/a	Yes, for all covariates	No	No	The first cohort entry date for each patient was identified, then exclusion criteria applied. If criteria not met, potential cohort entry dates at a later time were not evaluated.
53	VTE recurrence - rivaroxaban vs warfarin	IPTW adjusted cox regression	0.81	0.73	0.9	0.001	0.96	0.87	1.04	0.33	hazard ratio	0.053755365	0.040838116	-0.169899037	0.047735684	-3.559162106	1	1	1	0	1	0	NA	0.33	1	1	0	1	0.169899037	53 Adj	0	MarketScan	Comparative	yes	no	No	Yes	no	Yes	No, not defined.	Yes	no	Yes	Yes	Yes	Yes, for all covariates	No	Yes	No, not defined.
54	Pneumatic dilation - rate of reintervention	Unadjusted	48	NA	NA	NA	50.27	NA	NA	NA	rate	NA	NA	-2.27	NA	NA	NA	NA	NA	NA	NA	NA	NA	NA	NA	NA	0	0	2.27	NA	0	MarketScan	Comparative	yes	no	No	No	yes	Yes	Yes, first time entry criteria are met only.	Yes	no	Yes	Yes	No	No	No	No	All potential cohort entry dates were identified for each individual, then exclusion criteria applied. The first cohort entry date for each individual that met all inclusion/exclusion criteria was included.
54	Laproscopic myotomy - rate of reintervention	Unadjusted	9.5	NA	NA	NA	12.33	NA	NA	NA	rate	NA	NA	-2.83	NA	NA	NA	NA	NA	NA	NA	NA	NA	NA	NA	NA	0	0	2.83	NA	0	MarketScan	Comparative	yes	no	No	No	yes	Yes	Yes, first time entry criteria are met only.	Yes	no	Yes	Yes	No	No	No	No	All potential cohort entry dates were identified for each individual, then exclusion criteria applied. The first cohort entry date for each individual that met all inclusion/exclusion criteria was included.
54	Reintervention incidence rate ratio: Laproscopic myotomy vs Pneumatic dilation	Adjusted for baseline (table 1) covariates	0.18	0.13	0.25	<0.01	0.2	0.12	0.35	<0.01	rate ratio	0.167604116	0.285518259	-0.105360516	0.234106617	-0.450053557	1	1	1	0	0	1	0.01	0.01	1	1	0	1	0.105360516	54 Adj	0	MarketScan	Comparative	yes	no	No	No	yes	Yes	Yes, first time entry criteria are met only.	Yes	no	Yes	Yes	No	No	No	No	All potential cohort entry dates were identified for each individual, then exclusion criteria applied. The first cohort entry date for each individual that met all inclusion/exclusion criteria was included.
55	Risk of inpatient hospital visit - asthma COPD overlap	percent	33.3	NA	NA	NA	35.8	NA	NA	NA	risk	NA	NA	-2.5	NA	NA	NA	NA	NA	NA	NA	NA	NA	NA	NA	NA	0	0	2.5	NA	0	MarketScan	Descriptive	yes	no	Yes	No	no	Yes	Yes, first time entry criteria are met only.	Yes	no	Yes	n/a	n/a	Yes, for all covariates	Other	Yes	The first cohort entry date for each patient was identified, then exclusion criteria applied. If criteria not met, potential cohort entry dates at a later time were not evaluated.
56	Lenalomide - peripheral neuropathy	Crude	26.7	NA	NA	NA	20.311	NA	NA	NA	rate	NA	NA	6.389	NA	NA	NA	NA	NA	NA	NA	NA	NA	NA	NA	NA	0	0	6.389	NA	0	Optum	Comparative	yes	no	No	Yes	no	Yes	Yes, first time entry criteria are met only.	Yes	no	Yes	Yes	Yes	Yes, for all covariates	Yes, ON the cohort entry date	Yes	The first cohort entry date for each patient was identified, then exclusion criteria applied. If criteria not met, potential cohort entry dates at a later time were not evaluated.
56	Thalidomide - peripheral neuropathy	Crude	23.7	NA	NA	NA	19.171	NA	NA	NA	rate	NA	NA	4.529	NA	NA	NA	NA	NA	NA	NA	NA	NA	NA	NA	NA	0	0	4.529	NA	0	Optum	Comparative	yes	no	No	Yes	no	Yes	Yes, first time entry criteria are met only.	Yes	no	Yes	Yes	Yes	Yes, for all covariates	Yes, ON the cohort entry date	Yes	The first cohort entry date for each patient was identified, then exclusion criteria applied. If criteria not met, potential cohort entry dates at a later time were not evaluated.
56	Peripheral neuropathy - lenalidomide vs thalidomide	Adjusted	0.71	0.56	0.92	0.0069	0.72	0.61	0.87	0.0003	hazard ratio	0.132198316	0.096552041	-0.013986242	0.115755543	-0.120825678	1	1	1	0	0	1	NA	3.00E-04	1	1	1	1	0.013986242	56 Adj	0	Optum	Comparative	yes	no	No	Yes	no	Yes	Yes, first time entry criteria are met only.	Yes	no	Yes	Yes	Yes	Yes, for all covariates	Yes, ON the cohort entry date	Yes	The first cohort entry date for each patient was identified, then exclusion criteria applied. If criteria not met, potential cohort entry dates at a later time were not evaluated.
57	TVMR - risk of reoperation for apical prolapse	Adjusted	2.9	NA	NA	NA	4.5	NA	NA	NA	risk	NA	NA	-1.6	NA	NA	NA	NA	NA	NA	NA	NA	NA	NA	NA	NA	0	0	1.6	NA	0	MarketScan	Comparative	yes	no	No	No	no	Yes	No, not defined.	No	no	No	n/a	n/a	No	No	No	n/a
57	NTR - risk of reoperation for apical prolapse	Adjusted	2.3	NA	NA	NA	3.57	NA	NA	NA	risk	NA	NA	-1.27	NA	NA	NA	NA	NA	NA	NA	NA	NA	NA	NA	NA	0	0	1.27	NA	0	MarketScan	Comparative	yes	no	No	No	no	Yes	No, not defined.	No	no	No	n/a	n/a	No	No	No	n/a
57	Reoperation for apical prolapse	Adjusted	1.33	1.19	1.49	<0.0001	1.42	1.16	1.74	<0.01	odds ratio	0.057957744	0.103687878	-0.065477929	0.083994869	-0.779546773	1	0	1	0	0	1	1.00E-04	0.01	1	1	1	1	0.065477929	57 Adj	0	MarketScan	Comparative	yes	no	No	No	no	Yes	No, not defined.	No	no	No	n/a	n/a	No	No	No	n/a
58	Number of pairs - ETV failure and Shunt failure	PS matched	25	NA	NA	NA	59	NA	NA	NA	n	NA	NA	-34	NA	NA	NA	NA	NA	NA	NA	NA	NA	NA	NA	NA	0	0	34	NA	0	MarketScan	Comparative	yes	no	No	No	no	Yes	Yes, first time entry criteria are met only.	No	no	Yes	n/a	n/a	Yes, for all covariates	No	Yes	The first cohort entry date for each patient was identified, then exclusion criteria applied. If criteria not met, potential cohort entry dates at a later time were not evaluated.
58	Number of pairs - ETV failure and Shunt success	PS matched	79	NA	NA	NA	61	NA	NA	NA	n	NA	NA	18	NA	NA	NA	NA	NA	NA	NA	NA	NA	NA	NA	NA	0	0	18	NA	0	MarketScan	Comparative	yes	no	No	No	no	Yes	Yes, first time entry criteria are met only.	No	no	Yes	n/a	n/a	Yes, for all covariates	No	Yes	The first cohort entry date for each patient was identified, then exclusion criteria applied. If criteria not met, potential cohort entry dates at a later time were not evaluated.
58	Number of pairs - ETV success and Shunt failure	PS matched	50	NA	NA	NA	49	NA	NA	NA	n	NA	NA	1	NA	NA	NA	NA	NA	NA	NA	NA	NA	NA	NA	NA	0	0	1	NA	0	MarketScan	Comparative	yes	no	No	No	no	Yes	Yes, first time entry criteria are met only.	No	no	Yes	n/a	n/a	Yes, for all covariates	No	Yes	The first cohort entry date for each patient was identified, then exclusion criteria applied. If criteria not met, potential cohort entry dates at a later time were not evaluated.
58	Number of pairs - ETV success and Shunt success	PS matched	301	NA	NA	NA	399	NA	NA	NA	n	NA	NA	-98	NA	NA	NA	NA	NA	NA	NA	NA	NA	NA	NA	NA	0	0	98	NA	0	MarketScan	Comparative	yes	no	No	No	no	Yes	Yes, first time entry criteria are met only.	No	no	Yes	n/a	n/a	Yes, for all covariates	No	Yes	The first cohort entry date for each patient was identified, then exclusion criteria applied. If criteria not met, potential cohort entry dates at a later time were not evaluated.
58	Occurrence of surgical failure	McNemar test among discordant pairs	1.4	NA	NA	0.011	1.24	0.84	1.85	0.294	odds ratio	NA	0.20411952	0.121360857	NA	NA	0	1	1	0	1	0	0.011	0.294	0	1	0	1	0.121360857	58	0	MarketScan	Comparative	yes	no	No	No	no	Yes	Yes, first time entry criteria are met only.	No	no	Yes	n/a	n/a	Yes, for all covariates	No	Yes	The first cohort entry date for each patient was identified, then exclusion criteria applied. If criteria not met, potential cohort entry dates at a later time were not evaluated.
59	Recurrence rate of VTE among discontinued cohort	Crude %	1.7	NA	NA	NA	1.1	NA	NA	NA	risk	NA	NA	0.6	NA	NA	NA	NA	NA	NA	NA	NA	NA	NA	NA	NA	0	0	0.6	NA	0	MarketScan	Comparative	yes	no	Yes	No	no	Yes	Yes, first time entry criteria are met only.	Yes	no	Yes	Yes	Yes	Yes, for all covariates	No	No	All potential cohort entry dates were identified for each individual, then exclusion criteria applied. The first cohort entry date for each individual that met all inclusion/exclusion criteria was included.
59	Recurrence rate of VTE among continued cohort	Crude %	0.7	NA	NA	NA	1.7	NA	NA	NA	risk	NA	NA	-1	NA	NA	NA	NA	NA	NA	NA	NA	NA	NA	NA	NA	0	0	1	NA	0	MarketScan	Comparative	yes	no	Yes	No	no	Yes	Yes, first time entry criteria are met only.	Yes	no	Yes	Yes	Yes	Yes, for all covariates	No	No	All potential cohort entry dates were identified for each individual, then exclusion criteria applied. The first cohort entry date for each individual that met all inclusion/exclusion criteria was included.
59	Recurrence rate of VTE among continued cohort	Crude %	0.7	NA	NA	NA	0.22	NA	NA	NA	risk	NA	NA	0.48	NA	NA	NA	NA	NA	NA	NA	NA	NA	NA	NA	NA	0	0	0.48	NA	0	MarketScan	Comparative	yes	no	Yes	No	no	Yes	Yes, first time entry criteria are met only.	Yes	no	Yes	Yes	Yes	Yes, for all covariates	No	No	All potential cohort entry dates were identified for each individual, then exclusion criteria applied. The first cohort entry date for each individual that met all inclusion/exclusion criteria was included.
59	Recurrence rate of VTE among discontinued cohort	Crude %	1.7	NA	NA	NA	2.5	NA	NA	NA	risk	NA	NA	-0.8	NA	NA	NA	NA	NA	NA	NA	NA	NA	NA	NA	NA	0	0	0.8	NA	0	MarketScan	Comparative	yes	no	Yes	No	no	Yes	Yes, first time entry criteria are met only.	Yes	no	Yes	Yes	Yes	Yes, for all covariates	No	No	All potential cohort entry dates were identified for each individual, then exclusion criteria applied. The first cohort entry date for each individual that met all inclusion/exclusion criteria was included.
60	Na�ve warfarin users - risk of ischemic stroke	Matched	0.75	0.68	0.84	NA	0.641	NA	NA	NA	rate	NA	NA	0.109	NA	NA	NA	NA	NA	NA	NA	NA	NA	NA	NA	NA	0	1	0.109	NA	1	MarketScan	Comparative	yes	no	No	No	no	Yes	Yes, first time entry criteria are met only.	Yes	no	No	No	n/a	Yes, for some covariates	Yes, ON the cohort entry date	Yes	No, not defined.
60	Na�ve rivaroxaban users - risk of ischemic stroke	Matched	0.5	0.43	0.58	NA	0.686	NA	NA	NA	rate	NA	NA	-0.186	NA	NA	NA	NA	NA	NA	NA	NA	NA	NA	NA	NA	0	1	0.186	NA	1	MarketScan	Comparative	yes	no	No	No	no	Yes	Yes, first time entry criteria are met only.	Yes	no	No	No	n/a	Yes, for some covariates	Yes, ON the cohort entry date	Yes	No, not defined.
60	Risk of ischemic stroke in na�ve anticoagulant initiators: Rivaroxaban vs Warfarin	HDPS adjusted	0.75	0.62	0.91	0.03	1.07	0.8	1.4	0.22	hazard ratio	0.098658874	0.13714979	-0.355340721	0.119464719	-2.974440682	1	1	0	0	1	0	0.03	0.22	1	1	0	0	0.355340721	60 Adj	0	MarketScan	Comparative	yes	no	No	No	no	Yes	Yes, first time entry criteria are met only.	Yes	no	No	No	n/a	Yes, for some covariates	Yes, ON the cohort entry date	Yes	No, not defined.
61	Any Complication	percent	36.6	NA	NA	NA	51.9	NA	NA	NA	risk	NA	NA	-15.3	NA	NA	NA	NA	NA	NA	NA	NA	NA	NA	NA	NA	0	0	15.3	NA	0	MarketScan	Descriptive	yes	no	No	No	no	Yes	No, not defined.	No	no	n/a	n/a	n/a	No	No	Yes	No, not defined.
62	Difference in mean number of hospitalizations for patients receiving Acthar vs PMP/IVIG	Adjusted	-0.2	-0.3	-0.1	0.0278	-0.8	-1.1	-0.51	0.004	risk difference	NA	NA	0.6	NA	NA	NA	NA	NA	NA	NA	NA	NA	NA	NA	1	0	0	0.6	NA	0	MarketScan	Comparative	yes	no	No	Yes	no	No	No, not defined.	Yes	no	Yes	n/a	n/a	Yes, for all covariates	No	Yes	No, not defined.
63	Clopidogrel - all-cause admission	PS matched	20.26	NA	NA	NA	19.46	NA	NA	NA	risk	NA	NA	0.8	NA	NA	NA	NA	NA	NA	NA	NA	NA	NA	NA	NA	0	0	0.8	NA	0	MarketScan	Comparative	yes	no	No	Yes	no	Yes	Yes, first time entry criteria are met only.	Yes	no	Yes	Yes	n/a	Yes, for all covariates	Yes, on day X after cohort entry date	Yes	The first cohort entry date for each patient was identified, then exclusion criteria applied. If criteria not met, potential cohort entry dates at a later time were not evaluated.
63	Ticagrelor - all-cause admission	PS matched	17.75	NA	NA	NA	17.15	NA	NA	NA	risk	NA	NA	0.6	NA	NA	NA	NA	NA	NA	NA	NA	NA	NA	NA	NA	0	0	0.6	NA	0	MarketScan	Comparative	yes	no	No	Yes	no	Yes	Yes, first time entry criteria are met only.	Yes	no	Yes	Yes	n/a	Yes, for all covariates	Yes, on day X after cohort entry date	Yes	The first cohort entry date for each patient was identified, then exclusion criteria applied. If criteria not met, potential cohort entry dates at a later time were not evaluated.
63	All-cause admission	Adjusted	0.84	0.76	0.92	0.0004	0.86	0.79	0.94	0.0009	hazard ratio	0.046414173	0.04538137	-0.023530497	0.045900676	-0.512639448	1	1	1	0	0	1	NA	9.00E-04	1	1	1	1	0.023530497	63 Adj	0	MarketScan	Comparative	yes	no	No	Yes	no	Yes	Yes, first time entry criteria are met only.	Yes	no	Yes	Yes	n/a	Yes, for all covariates	Yes, on day X after cohort entry date	Yes	The first cohort entry date for each patient was identified, then exclusion criteria applied. If criteria not met, potential cohort entry dates at a later time were not evaluated.
64	Sustained overuse - all-cause hospitalization	Adjusted	16.7	NA	NA	NA	10.8	NA	NA	NA	risk	NA	NA	5.9	NA	NA	NA	NA	NA	NA	NA	NA	NA	NA	NA	NA	0	0	5.9	NA	0	MarketScan	Comparative	yes	no	No	No	no	Yes	No, not defined.	Yes	no	No	n/a	n/a	Yes, for all covariates	Other	Yes	No, not defined.
64	No overuse - all-cause hospitalization	Adjusted	8.5	NA	NA	NA	6.7	NA	NA	NA	risk	NA	NA	1.8	NA	NA	NA	NA	NA	NA	NA	NA	NA	NA	NA	NA	0	0	1.8	NA	0	MarketScan	Comparative	yes	no	No	No	no	Yes	No, not defined.	Yes	no	No	n/a	n/a	Yes, for all covariates	Other	Yes	No, not defined.
64	All cause inpatient hospitalization	Adjusted	1.366	1.055	1.769	<0.05	1.5	1.14	1.86	0.0029	odds ratio	0.131901864	0.109750704	-0.093578347	0.121332846	-0.771253213	1	0	1	0	0	1	0.05	0.0029	1	1	1	1	0.093578347	64 Adj	0	MarketScan	Comparative	yes	no	No	No	no	Yes	No, not defined.	Yes	no	No	n/a	n/a	Yes, for all covariates	Other	Yes	No, not defined.
65	Coronary revascularization	Adjusted	2.27	NA	NA	NA	2.49	NA	NA	NA	rate	NA	NA	-0.22	NA	NA	NA	NA	NA	NA	NA	NA	NA	NA	NA	NA	0	0	0.22	NA	0	MarketScan	Descriptive	yes	no	No	Yes	no	No	Yes, first time entry criteria are met only.	Yes	no	Yes	n/a	n/a	Yes, for all covariates	No	No	No, not defined.
66	TNFIs - rate of serious infection	Crude	2.72	1.36	4.86	NA	1.67	NA	NA	NA	rate	NA	NA	1.05	NA	NA	NA	NA	NA	NA	NA	NA	NA	NA	NA	NA	0	0	1.05	NA	0	MarketScan	Comparative	yes	no	No	Yes	no	Yes	Yes, first time entry criteria are met only.	Yes	no	No	Yes	n/a	Yes, for all covariates	Yes, ON the cohort entry date	Yes	All potential cohort entry dates were identified for each individual, then exclusion criteria applied. The first cohort entry date for each individual that met all inclusion/exclusion criteria was included.
66	DMARDs - rate of serious infection	Crude	1.28	0.76	2.02	NA	1.42	NA	NA	NA	rate	NA	NA	-0.14	NA	NA	NA	NA	NA	NA	NA	NA	NA	NA	NA	NA	0	1	0.14	NA	0	MarketScan	Comparative	yes	no	No	Yes	no	Yes	Yes, first time entry criteria are met only.	Yes	no	No	Yes	n/a	Yes, for all covariates	Yes, ON the cohort entry date	Yes	All potential cohort entry dates were identified for each individual, then exclusion criteria applied. The first cohort entry date for each individual that met all inclusion/exclusion criteria was included.
66	TNFI vs DMARD; Serious Infection	HDPS Adjusted Tertile Model	2.65	1.06	6.65	0.0372	1.96	0.6	6.5	0.2715	hazard ratio	0.469416946	0.611662094	0.301615167	0.54519849	0.553220841	1	1	1	0	1	0	NA	NA	1	1	0	0	0.301615167	66 Adj	0	MarketScan	Comparative	yes	no	No	Yes	no	Yes	Yes, first time entry criteria are met only.	Yes	no	No	Yes	n/a	Yes, for all covariates	Yes, ON the cohort entry date	Yes	All potential cohort entry dates were identified for each individual, then exclusion criteria applied. The first cohort entry date for each individual that met all inclusion/exclusion criteria was included.
67	Febuxostat - CVD major event	Unadjusted	5.18	2.8	8.7	NA	8.52	NA	NA	NA	rate	NA	NA	-3.34	NA	NA	NA	NA	NA	NA	NA	NA	NA	NA	NA	NA	0	0	3.34	NA	0	MarketScan	Comparative	yes	no	No	Yes	yes	Yes	Yes, first time entry criteria are met only.	Yes	no	Yes	Yes	n/a	Yes, for all covariates	No	Yes	All potential cohort entry dates were identified for each individual, then exclusion criteria applied. The first cohort entry date for each individual that met all inclusion/exclusion criteria was included.
67	Allopurinol - CVD major event	Unadjusted	9.93	8.4	11.7	NA	12.76	NA	NA	NA	rate	NA	NA	-2.83	NA	NA	NA	NA	NA	NA	NA	NA	NA	NA	NA	NA	0	0	2.83	NA	0	MarketScan	Comparative	yes	no	No	Yes	yes	Yes	Yes, first time entry criteria are met only.	Yes	no	Yes	Yes	n/a	Yes, for all covariates	No	Yes	All potential cohort entry dates were identified for each individual, then exclusion criteria applied. The first cohort entry date for each individual that met all inclusion/exclusion criteria was included.
67	Febuxostat vs Allopurinol - occurrence of major CV events	Adjusted Cox model	0.52	0.3	0.91	0.02	0.65	0.36	1.16	0.145	hazard ratio	0.285518259	0.295511695	-0.223143551	0.290557944	-0.767982964	1	1	1	0	1	0	0.02	0.145	1	1	0	0	0.223143551	67 Adj	0	MarketScan	Comparative	yes	no	No	Yes	yes	Yes	Yes, first time entry criteria are met only.	Yes	no	Yes	Yes	n/a	Yes, for all covariates	No	Yes	All potential cohort entry dates were identified for each individual, then exclusion criteria applied. The first cohort entry date for each individual that met all inclusion/exclusion criteria was included.
68	Non-HER2 - mBC progression	Unadjusted	31.7	NA	NA	NA	27.67	NA	NA	NA	rate	NA	NA	4.03	NA	NA	NA	NA	NA	NA	NA	NA	NA	NA	NA	NA	0	0	4.03	NA	0	MarketScan	Comparative	yes	no	No	Yes	no	Yes	Yes, first time entry criteria are met only.	Yes	no	Yes	n/a	Yes	Yes, for all covariates	Yes, on day X after cohort entry date	Yes	All potential cohort entry dates were identified for each individual, then exclusion criteria applied. The first cohort entry date for each individual that met all inclusion/exclusion criteria was included.
68	HER2 - mBC progression	Unadjusted	38.8	NA	NA	NA	34.22	NA	NA	NA	rate	NA	NA	4.58	NA	NA	NA	NA	NA	NA	NA	NA	NA	NA	NA	NA	0	0	4.58	NA	0	MarketScan	Comparative	yes	no	No	Yes	no	Yes	Yes, first time entry criteria are met only.	Yes	no	Yes	n/a	Yes	Yes, for all covariates	Yes, on day X after cohort entry date	Yes	All potential cohort entry dates were identified for each individual, then exclusion criteria applied. The first cohort entry date for each individual that met all inclusion/exclusion criteria was included.
68	mBC progression likelihood: HER2-targeted agents vs. non-HER2-targeted	Adjusted model	1.325	1.056	1.662	0.015	1.07	1.01	1.14	0.026	hazard ratio	0.115616958	0.032331436	0.213753811	0.084889937	2.518011202	1	1	1	0	0	1	0.015	0.026	1	1	0	0	0.213753811	68 Adj	0	MarketScan	Comparative	yes	no	No	Yes	no	Yes	Yes, first time entry criteria are met only.	Yes	no	Yes	n/a	Yes	Yes, for all covariates	Yes, on day X after cohort entry date	Yes	All potential cohort entry dates were identified for each individual, then exclusion criteria applied. The first cohort entry date for each individual that met all inclusion/exclusion criteria was included.
69	Comparator - occurrence of ischemic stroke	Unadjusted	0.098	NA	NA	NA	0.083	NA	NA	NA	rate	NA	NA	0.015	NA	NA	NA	NA	NA	NA	NA	NA	NA	NA	NA	NA	1	1	0.015	NA	0	MarketScan	Comparative	yes	no	Yes	Yes	no	Yes	Yes, first time entry criteria are met only.	Yes	no	Yes	Yes	Yes	Yes, for some covariates	Yes, ON the cohort entry date	Yes	The first cohort entry date for each patient was identified, then exclusion criteria applied. If criteria not met, potential cohort entry dates at a later time were not evaluated.
69	Warfarin - occurrence of ischemic stroke	Unadjusted	0.147	NA	NA	NA	0.235	NA	NA	NA	rate	NA	NA	-0.088	NA	NA	NA	NA	NA	NA	NA	NA	NA	NA	NA	NA	1	1	0.088	NA	0	MarketScan	Comparative	yes	no	Yes	Yes	no	Yes	Yes, first time entry criteria are met only.	Yes	no	Yes	Yes	Yes	Yes, for some covariates	Yes, ON the cohort entry date	Yes	The first cohort entry date for each patient was identified, then exclusion criteria applied. If criteria not met, potential cohort entry dates at a later time were not evaluated.
69	Occurrence of ischemic stroke, total population 1-30 days	Matching	1.46	0.8	2.65	0.18	1.16	0.68	1.97	0.59	hazard ratio	0.304144492	0.270210989	0.230016431	0.28767851	0.799560699	1	1	1	1	1	1	0.18	0.59	1	1	0	0	0.230016431	69 Adj	1	MarketScan	Comparative	yes	no	Yes	Yes	no	Yes	Yes, first time entry criteria are met only.	Yes	no	Yes	Yes	Yes	Yes, for some covariates	Yes, ON the cohort entry date	Yes	The first cohort entry date for each patient was identified, then exclusion criteria applied. If criteria not met, potential cohort entry dates at a later time were not evaluated.
70	No treatment - DVT	Matched	8.01	7.7	8.33	NA	0.261	NA	NA	NA	rate	NA	NA	7.749	NA	NA	NA	NA	NA	NA	NA	NA	NA	NA	NA	NA	0	0	7.749	NA	1	MarketScan	Comparative	yes	no	No	No	no	Yes	Yes, first time entry criteria are met only.	Yes	no	Yes	n/a	n/a	Yes, for all covariates	No	Yes	All potential cohort entry dates were identified for each individual, then exclusion criteria applied. The first cohort entry date for each individual that met all inclusion/exclusion criteria was included.
70	Statins - DVT	Matched	7.27	6.98	7.57	NA	0.241	NA	NA	NA	rate	NA	NA	7.029	NA	NA	NA	NA	NA	NA	NA	NA	NA	NA	NA	NA	0	0	7.029	NA	1	MarketScan	Comparative	yes	no	No	No	no	Yes	Yes, first time entry criteria are met only.	Yes	no	Yes	n/a	n/a	Yes, for all covariates	No	Yes	All potential cohort entry dates were identified for each individual, then exclusion criteria applied. The first cohort entry date for each individual that met all inclusion/exclusion criteria was included.
70	No treatment - DVT	Unmatched	4.84	4.77	4.91	NA	0.229	NA	NA	NA	rate	NA	NA	4.611	NA	NA	NA	NA	NA	NA	NA	NA	NA	NA	NA	NA	0	0	4.611	NA	0	MarketScan	Comparative	yes	no	No	No	no	Yes	Yes, first time entry criteria are met only.	Yes	no	Yes	n/a	n/a	Yes, for all covariates	No	Yes	All potential cohort entry dates were identified for each individual, then exclusion criteria applied. The first cohort entry date for each individual that met all inclusion/exclusion criteria was included.
70	Statins - DVT	Unmatched	5.26	5.12	5.4	NA	0.332	NA	NA	NA	rate	NA	NA	4.928	NA	NA	NA	NA	NA	NA	NA	NA	NA	NA	NA	NA	0	0	4.928	NA	0	MarketScan	Comparative	yes	no	No	No	no	Yes	Yes, first time entry criteria are met only.	Yes	no	Yes	n/a	n/a	Yes, for all covariates	No	Yes	All potential cohort entry dates were identified for each individual, then exclusion criteria applied. The first cohort entry date for each individual that met all inclusion/exclusion criteria was included.
70	Protective effect for statins compared to no treatment attributed only to leukemia for DVT	PS matched Cox model	0.77	0.61	0.99	0.0341	0.93	0.65	1.6	0.81	hazard ratio	0.128221647	0.276823634	-0.188794071	0.215722177	-0.87517229	1	1	1	0	1	0	NA	0.81	1	1	0	1	0.188794071	70 Adj	0	MarketScan	Comparative	yes	no	No	No	no	Yes	Yes, first time entry criteria are met only.	Yes	no	Yes	n/a	n/a	Yes, for all covariates	No	Yes	All potential cohort entry dates were identified for each individual, then exclusion criteria applied. The first cohort entry date for each individual that met all inclusion/exclusion criteria was included.
71	Overall mean difference in injections between the Beta blockers and Calcium channel blockers groups	multivariate adjustment	-0.39	-1.29	0.51	0.4	-0.1	-0.33	0.13	0.38	risk difference	NA	NA	-0.29	NA	NA	NA	NA	NA	NA	NA	NA	NA	NA	NA	1	0	0	0.29	NA	0	Optum	Comparative	yes	no	No	Yes	no	Yes	Yes, first time entry criteria are met only.	Yes	no	Yes	No	n/a	No	No	No	All potential cohort entry dates were identified for each individual, then exclusion criteria applied. The first cohort entry date for each individual that met all inclusion/exclusion criteria was included.
72	Number of AC hospitalizations	Poisson adjusted model	-0.19	-0.29	-0.09	0.0451	0.026	-0.15	0.21	0.7895	risk difference	NA	NA	-0.216	NA	NA	NA	NA	NA	NA	NA	NA	NA	NA	NA	1	0	0	0.216	NA	0	MarketScan	Comparative	yes	no	No	Yes	no	Yes	Yes, first time entry criteria are met only.	Yes	no	No	n/a	n/a	Yes, for some covariates	Yes, on day X after cohort entry date	No	All potential cohort entry dates were identified for each individual, then exclusion criteria applied. The first cohort entry date for each individual that met all inclusion/exclusion criteria was included.
73	No AVJA - AF related hospitalization during the follow-up period	Matched	1.3	0.8	1.9	NA	0.8	NA	NA	NA	rate	NA	NA	0.5	NA	NA	NA	NA	NA	NA	NA	NA	NA	NA	NA	NA	0	0	0.5	NA	1	MarketScan	Comparative	yes	no	No	Yes	no	Yes	Yes, first time entry criteria are met only.	Yes	no	Yes	Yes	n/a	Yes, for all covariates	Yes, on day X after cohort entry date	Yes	The first cohort entry date for each patient was identified, then exclusion criteria applied. If criteria not met, potential cohort entry dates at a later time were not evaluated.
73	AVJA - AF related hospitalization during the follow-up period	Matched	3.9	3.4	4.4	NA	3.823	NA	NA	NA	rate	NA	NA	0.077	NA	NA	NA	NA	NA	NA	NA	NA	NA	NA	NA	NA	1	1	0.077	NA	1	MarketScan	Comparative	yes	no	No	Yes	no	Yes	Yes, first time entry criteria are met only.	Yes	no	Yes	Yes	n/a	Yes, for all covariates	Yes, on day X after cohort entry date	Yes	The first cohort entry date for each patient was identified, then exclusion criteria applied. If criteria not met, potential cohort entry dates at a later time were not evaluated.
73	AF related hospitalization during the follow-up period	Matched	0.31	0.18	0.53	<0.001	0.2	0.11	0.35	<0.01	hazard ratio	0.273624852	0.285518259	0.438254931	0.279634794	1.567240346	1	0	1	0	0	1	0.001	0.01	1	1	0	0	0.438254931	73 Adj	1	MarketScan	Comparative	yes	no	No	Yes	no	Yes	Yes, first time entry criteria are met only.	Yes	no	Yes	Yes	n/a	Yes, for all covariates	Yes, on day X after cohort entry date	Yes	The first cohort entry date for each patient was identified, then exclusion criteria applied. If criteria not met, potential cohort entry dates at a later time were not evaluated.
74	Any switch	percent	19.4	NA	NA	NA	18.9	NA	NA	NA	risk	NA	NA	0.5	NA	NA	NA	NA	NA	NA	NA	NA	NA	NA	NA	NA	0	0	0.5	NA	0	MarketScan	Descriptive	yes	no	No	No	no	Yes	Yes, first time entry criteria are met only.	Yes	no	No	n/a	Yes	Yes, for all covariates	No	No	The first cohort entry date for each patient was identified, then exclusion criteria applied. If criteria not met, potential cohort entry dates at a later time were not evaluated.
75	LAGB 0-0.5y - Number of AHFS classes of medications used for T2DM	Adjusted	0.72	NA	NA	NA	0.55	NA	NA	NA	other	NA	NA	0.17	NA	NA	NA	NA	NA	NA	NA	NA	NA	NA	NA	NA	0	1	0.17	NA	0	Optum	Comparative	yes	no	No	No	no	Yes	Yes, first time entry criteria are met only.	Yes	no	Yes	No	n/a	Yes, for all covariates	Yes, on day X after cohort entry date	Yes	All potential cohort entry dates were identified for each individual, then exclusion criteria applied. The first cohort entry date for each individual that met all inclusion/exclusion criteria was included.
76	DPP4i - combined cardiovascular events	Propensity Score Matched	1.37	NA	NA	NA	1.527	NA	NA	NA	rate	NA	NA	-0.157	NA	NA	NA	NA	NA	NA	NA	NA	NA	NA	NA	NA	0	1	0.157	NA	1	MarketScan	Comparative	yes	no	No	Yes	no	Yes	No, not defined.	Yes	no	Yes	No	Yes	Yes, for all covariates	Yes, on day X after cohort entry date	Yes	The first cohort entry date for each patient was identified, then exclusion criteria applied. If criteria not met, potential cohort entry dates at a later time were not evaluated.
76	GLP1 - combined cardiovascular events	Propensity Score Matched	1.39	NA	NA	NA	1.593	NA	NA	NA	rate	NA	NA	-0.203	NA	NA	NA	NA	NA	NA	NA	NA	NA	NA	NA	NA	0	0	0.203	NA	1	MarketScan	Comparative	yes	no	No	Yes	no	Yes	No, not defined.	Yes	no	Yes	No	Yes	Yes, for all covariates	Yes, on day X after cohort entry date	Yes	The first cohort entry date for each patient was identified, then exclusion criteria applied. If criteria not met, potential cohort entry dates at a later time were not evaluated.
76	DPP4i - combined cardiovascular events	Unadjusted	1.57	NA	NA	NA	2.425	NA	NA	NA	rate	NA	NA	-0.855	NA	NA	NA	NA	NA	NA	NA	NA	NA	NA	NA	NA	0	0	0.855	NA	0	MarketScan	Comparative	yes	no	No	Yes	no	Yes	No, not defined.	Yes	no	Yes	No	Yes	Yes, for all covariates	Yes, on day X after cohort entry date	Yes	The first cohort entry date for each patient was identified, then exclusion criteria applied. If criteria not met, potential cohort entry dates at a later time were not evaluated.
76	GLP1 - combined cardiovascular events	Unadjusted	1.34	NA	NA	NA	1.512	NA	NA	NA	rate	NA	NA	-0.172	NA	NA	NA	NA	NA	NA	NA	NA	NA	NA	NA	NA	0	1	0.172	NA	0	MarketScan	Comparative	yes	no	No	Yes	no	Yes	No, not defined.	Yes	no	Yes	No	Yes	Yes, for all covariates	Yes, on day X after cohort entry date	Yes	The first cohort entry date for each patient was identified, then exclusion criteria applied. If criteria not met, potential cohort entry dates at a later time were not evaluated.
76	Risk of combined Cardiovascular Disease	Propensity Score Matched	1.02	0.84	1.24	0.8526	1.04	0.87	1.25	0.66	hazard ratio	0.099647323	0.093838183	-0.019418086	0.096786346	-0.20062836	1	0	1	1	1	1	NA	0.66	1	1	1	1	0.019418086	76 Adj	1	MarketScan	Comparative	yes	no	No	Yes	no	Yes	No, not defined.	Yes	no	Yes	No	Yes	Yes, for all covariates	Yes, on day X after cohort entry date	Yes	The first cohort entry date for each patient was identified, then exclusion criteria applied. If criteria not met, potential cohort entry dates at a later time were not evaluated.
76	Risk of combined Cardiovascular Disease	Unadjusted	0.86	0.74	1	0.0492	0.63	0.54	0.72	<0.01	hazard ratio	0.076950454	0.068128262	0.31121257	0.072673353	4.28234777	0	0	1	1	0	0	NA	0.01	0	0	0	0	0.31121257	76	0	MarketScan	Comparative	yes	no	No	Yes	no	Yes	No, not defined.	Yes	no	Yes	No	Yes	Yes, for all covariates	Yes, on day X after cohort entry date	Yes	The first cohort entry date for each patient was identified, then exclusion criteria applied. If criteria not met, potential cohort entry dates at a later time were not evaluated.
77	BZD initiators - mortality	PS matched	0.84	NA	NA	NA	17.285	NA	NA	NA	rate	NA	NA	-16.445	NA	NA	NA	NA	NA	NA	NA	NA	NA	NA	NA	NA	0	0	16.445	NA	0	Optum	Comparative	yes	no	Yes	Yes	no	Yes	Yes, first time entry criteria are met only.	Yes	no	Yes	Yes	n/a	Yes, for all covariates	Yes, on day X after cohort entry date	Yes	The first cohort entry date for each patient was identified, then exclusion criteria applied. If criteria not met, potential cohort entry dates at a later time were not evaluated.
77	BZD non-initiators - mortality	Unadjusted	0.69	NA	NA	NA	13.754	NA	NA	NA	rate	NA	NA	-13.064	NA	NA	NA	NA	NA	NA	NA	NA	NA	NA	NA	NA	0	0	13.064	NA	0	Optum	Comparative	yes	no	Yes	Yes	no	Yes	Yes, first time entry criteria are met only.	Yes	no	Yes	Yes	n/a	Yes, for all covariates	Yes, on day X after cohort entry date	Yes	The first cohort entry date for each patient was identified, then exclusion criteria applied. If criteria not met, potential cohort entry dates at a later time were not evaluated.
77	BZD non-initiators - mortality	PS matched	0.96	NA	NA	NA	15.38	NA	NA	NA	rate	NA	NA	-14.42	NA	NA	NA	NA	NA	NA	NA	NA	NA	NA	NA	NA	0	0	14.42	NA	0	Optum	Comparative	yes	no	Yes	Yes	no	Yes	Yes, first time entry criteria are met only.	Yes	no	Yes	Yes	n/a	Yes, for all covariates	Yes, on day X after cohort entry date	Yes	The first cohort entry date for each patient was identified, then exclusion criteria applied. If criteria not met, potential cohort entry dates at a later time were not evaluated.
77	BZD initiators - mortality	Unadjusted	1.22	NA	NA	NA	17.547	NA	NA	NA	rate	NA	NA	-16.327	NA	NA	NA	NA	NA	NA	NA	NA	NA	NA	NA	NA	0	0	16.327	NA	0	Optum	Comparative	yes	no	Yes	Yes	no	Yes	Yes, first time entry criteria are met only.	Yes	no	Yes	Yes	n/a	Yes, for all covariates	Yes, on day X after cohort entry date	Yes	The first cohort entry date for each patient was identified, then exclusion criteria applied. If criteria not met, potential cohort entry dates at a later time were not evaluated.
77	Risk of mortality - benzodiazepine initiators vs non-initiators	PS matched	0.89	0.85	0.93	<0.001	0.83	0.83	0.84	<0.0001	hazard ratio	0.022430165	0.006110302	0.069795762	0.016438493	4.245873573	1	0	1	0	0	1	NA	1.00E-04	0	1	1	1	0.069795762	77 Adj	0	Optum	Comparative	yes	no	Yes	Yes	no	Yes	Yes, first time entry criteria are met only.	Yes	no	Yes	Yes	n/a	Yes, for all covariates	Yes, on day X after cohort entry date	Yes	The first cohort entry date for each patient was identified, then exclusion criteria applied. If criteria not met, potential cohort entry dates at a later time were not evaluated.
77	Risk of mortality - benzodiazepine initiators vs non-initiators	Unadjusted	1.79	1.73	1.85	<0.001	1.2	1.19	1.21	<0.0001	hazard ratio	0.016821438	0.004234083	0.399894063	0.012265567	32.60298326	0	1	1	0	0	1	NA	1.00E-04	0	0	0	0	0.399894063	77	0	Optum	Comparative	yes	no	Yes	Yes	no	Yes	Yes, first time entry criteria are met only.	Yes	no	Yes	Yes	n/a	Yes, for all covariates	Yes, on day X after cohort entry date	Yes	The first cohort entry date for each patient was identified, then exclusion criteria applied. If criteria not met, potential cohort entry dates at a later time were not evaluated.
78	Nonbiologic - Optum - composite end point of incident pulmonary embolism or deep vein thrombosis	Crude	0.7	0.51	0.95	NA	0.35	NA	NA	NA	rate	NA	NA	0.35	NA	NA	NA	NA	NA	NA	NA	NA	NA	NA	NA	NA	0	0	0.35	NA	0	Optum	Comparative	yes	no	Yes	Yes	no	Yes	Yes, first time entry criteria are met only.	Yes	no	Yes	Yes	Yes	Yes, for all covariates	Yes, on day X after cohort entry date	Yes	The first cohort entry date for each patient was identified, then exclusion criteria applied. If criteria not met, potential cohort entry dates at a later time were not evaluated.
78	TNFi - Optum - composite end point of incident pulmonary embolism or deep vein thrombosis	Crude	0.66	0.37	1.1	NA	0.29	NA	NA	NA	rate	NA	NA	0.37	NA	NA	NA	NA	NA	NA	NA	NA	NA	NA	NA	NA	0	0	0.37	NA	0	Optum	Comparative	yes	no	Yes	Yes	no	Yes	Yes, first time entry criteria are met only.	Yes	no	Yes	Yes	Yes	Yes, for all covariates	Yes, on day X after cohort entry date	Yes	The first cohort entry date for each patient was identified, then exclusion criteria applied. If criteria not met, potential cohort entry dates at a later time were not evaluated.
78	TNFi vs. nonbiologic - Optum - composite end point of incident pulmonary embolism or deep vein throm	PS-weighted	0.66	0.37	1.17	0.1577	0.77	0.27	2.21	0.821	hazard ratio	0.292101629	0.537937388	-0.15415068	0.432839459	-0.356138232	1	1	1	1	1	1	NA	0.821	1	1	0	1	0.15415068	78 Adj	0	Optum	Comparative	yes	no	Yes	Yes	no	Yes	Yes, first time entry criteria are met only.	Yes	no	Yes	Yes	Yes	Yes, for all covariates	Yes, on day X after cohort entry date	Yes	The first cohort entry date for each patient was identified, then exclusion criteria applied. If criteria not met, potential cohort entry dates at a later time were not evaluated.
79	Rivaroxaban - Occurrence of Inpatient admission for MI	PS matching	0.7	NA	NA	NA	1.13	NA	NA	NA	rate	NA	NA	-0.43	NA	NA	NA	NA	NA	NA	NA	NA	NA	NA	NA	NA	0	0	0.43	NA	0	Medicare	Comparative	yes	no	No	No	yes	Yes	Yes, first time entry criteria are met only.	No	no	No	Yes	n/a	Yes, for all covariates	No	Yes	The first cohort entry date for each patient was identified, then exclusion criteria applied. If criteria not met, potential cohort entry dates at a later time were not evaluated.
79	Warfarin - Occurrence of Inpatient admission for MI	PS matching	1.2	NA	NA	NA	1.61	NA	NA	NA	rate	NA	NA	-0.41	NA	NA	NA	NA	NA	NA	NA	NA	NA	NA	NA	NA	0	0	0.41	NA	0	Medicare	Comparative	yes	no	No	No	yes	Yes	Yes, first time entry criteria are met only.	No	no	No	Yes	n/a	Yes, for all covariates	No	Yes	The first cohort entry date for each patient was identified, then exclusion criteria applied. If criteria not met, potential cohort entry dates at a later time were not evaluated.
79	Occurrence of Inpatient admission for MI - Warfarin vs Rivaroxaban	PS matching	0.64	0.43	0.97	0.03	0.65	0.4	1.04	0.07	hazard ratio	0.212157089	0.23979777	-0.015504187	0.226399648	-0.068481496	1	1	1	0	1	0	0.03	0.07	1	1	1	1	0.015504187	79 Adj	0	Medicare	Comparative	yes	no	No	No	yes	Yes	Yes, first time entry criteria are met only.	No	no	No	Yes	n/a	Yes, for all covariates	No	Yes	The first cohort entry date for each patient was identified, then exclusion criteria applied. If criteria not met, potential cohort entry dates at a later time were not evaluated.
80	TCZ - all GIP	Unadjusted	0.18	0.07	0.04	NA	0.161	NA	NA	NA	rate	NA	NA	0.019	NA	NA	NA	NA	NA	NA	NA	NA	NA	NA	NA	NA	1	1	0.019	NA	0	MarketScan	Comparative	yes	no	No	No	yes	Yes	Yes, first time entry criteria are met only.	Yes	no	No	Yes	Yes	Yes, for some covariates	Yes, ON the cohort entry date	Yes	The first cohort entry date for each patient was identified, then exclusion criteria applied. If criteria not met, potential cohort entry dates at a later time were not evaluated.
80	Any aTNF - all GIP	Unadjusted	0.06	0.03	0.12	NA	0.065	NA	NA	NA	rate	NA	NA	-0.005	NA	NA	NA	NA	NA	NA	NA	NA	NA	NA	NA	NA	1	1	0.005	NA	0	MarketScan	Comparative	yes	no	No	No	yes	Yes	Yes, first time entry criteria are met only.	Yes	no	No	Yes	Yes	Yes, for some covariates	Yes, ON the cohort entry date	Yes	The first cohort entry date for each patient was identified, then exclusion criteria applied. If criteria not met, potential cohort entry dates at a later time were not evaluated.
80	Occurrence of Gastrointestinal perforations (GIPs)	Adjusted IRR	2.2	0.7	6.6	0.1691	1.3	0.23	7.1	0.76	rate ratio	0.560516474	0.866189041	0.526093096	0.729541696	0.721128208	1	1	1	1	1	1	NA	0.76	1	1	0	0	0.526093096	80 Adj	0	MarketScan	Comparative	yes	no	No	No	yes	Yes	Yes, first time entry criteria are met only.	Yes	no	No	Yes	Yes	Yes, for some covariates	Yes, ON the cohort entry date	Yes	The first cohort entry date for each patient was identified, then exclusion criteria applied. If criteria not met, potential cohort entry dates at a later time were not evaluated.
81	Apixaban - All-cause hospitalization	Propensity score matched	40.5	NA	NA	NA	38.43	NA	NA	NA	rate	NA	NA	2.07	NA	NA	NA	NA	NA	NA	NA	NA	NA	NA	NA	NA	0	0	2.07	NA	0	Optum	Comparative	yes	no	No	Yes	no	Yes	Yes, first time entry criteria are met only.	Yes	no	Yes	Yes	n/a	Yes, for all covariates	Yes, on day X after cohort entry date	Yes	The first cohort entry date for each patient was identified, then exclusion criteria applied. If criteria not met, potential cohort entry dates at a later time were not evaluated.
81	Warfarin - All-cause hospitalization	Propensity score matched	43.68	NA	NA	NA	46.651	NA	NA	NA	rate	NA	NA	-2.971	NA	NA	NA	NA	NA	NA	NA	NA	NA	NA	NA	NA	0	0	2.971	NA	0	Optum	Comparative	yes	no	No	Yes	no	Yes	Yes, first time entry criteria are met only.	Yes	no	Yes	Yes	n/a	Yes, for all covariates	Yes, on day X after cohort entry date	Yes	The first cohort entry date for each patient was identified, then exclusion criteria applied. If criteria not met, potential cohort entry dates at a later time were not evaluated.
81	All-cause hospitalization	Propensity score matched	1.3	1.21	1.4	<0.001	1.3	1.2	1.4	<0.01	hazard ratio	0.03781019	0.03781019	0	0.03781019	0	1	0	1	0	0	1	0.001	0.01	1	1	1	1	0	81 Adj	0	Optum	Comparative	yes	no	No	Yes	no	Yes	Yes, first time entry criteria are met only.	Yes	no	Yes	Yes	n/a	Yes, for all covariates	Yes, on day X after cohort entry date	Yes	The first cohort entry date for each patient was identified, then exclusion criteria applied. If criteria not met, potential cohort entry dates at a later time were not evaluated.
82	Incidence of Uterine Sparing Techniques	Unadjusted	0.31	NA	NA	NA	0.44	NA	NA	NA	risk	NA	NA	-0.13	NA	NA	NA	NA	NA	NA	NA	NA	NA	NA	NA	NA	0	1	0.13	NA	0	MarketScan	Descriptive	yes	no	No	Yes	no	Yes	Yes, first time entry criteria are met only.	Yes	yes	Yes	n/a	n/a	Yes, for all covariates	n/a	n/a	All potential cohort entry dates were identified for each individual, then exclusion criteria applied. The first cohort entry date for each individual that met all inclusion/exclusion criteria was included.
83	Percent patients who received Pap 3 test 3 years following vaccine initiation	Unadjusted	79.3	NA	NA	NA	81.1	NA	NA	NA	risk	NA	NA	-1.8	NA	NA	NA	NA	NA	NA	NA	NA	NA	NA	NA	NA	0	0	1.8	NA	0	Optum	Descriptive	yes	no	No	Yes	no	Yes	Yes, first time entry criteria are met only.	Yes	no	Yes	n/a	n/a	Yes, for all covariates	Yes, on day X after cohort entry date	No	The first cohort entry date for each patient was identified, then exclusion criteria applied. If criteria not met, potential cohort entry dates at a later time were not evaluated.
84	2004 - Number of courses of therapy with spironolactone per 100 patients	Poisson regression	2.08	NA	NA	NA	2.66	NA	NA	NA	rate	NA	NA	-0.58	NA	NA	NA	NA	NA	NA	NA	NA	NA	NA	NA	NA	0	0	0.58	NA	0	Optum	Descriptive	yes	no	No	No	no	Yes	Yes, first time entry criteria are met only.	No	no	No	n/a	n/a	Yes, for all covariates	Yes, on day X after cohort entry date	No	The first cohort entry date for each patient was identified, then exclusion criteria applied. If criteria not met, potential cohort entry dates at a later time were not evaluated.
85	Warfarin - occurrence of composite outcome (Ischemic stroke, Systemic embolism or death)	Unadjusted	0.23	0.22	0.24	NA	0.12	NA	NA	NA	risk	NA	NA	0.11	NA	NA	NA	NA	NA	NA	NA	NA	NA	NA	NA	NA	0	1	0.11	NA	0	Medicare	Comparative	yes	no	Yes	No	no	Yes	Yes, first time entry criteria are met only.	No	no	No	n/a	n/a	Yes, for some covariates	Yes, ON the cohort entry date	Yes	The first cohort entry date for each patient was identified, then exclusion criteria applied. If criteria not met, potential cohort entry dates at a later time were not evaluated.
85	Apixaban - occurrence of composite outcome (Ischemic stroke, Systemic embolism or death)	Unadjusted	0.18	0.16	0.21	NA	0.05	NA	NA	NA	risk	NA	NA	0.13	NA	NA	NA	NA	NA	NA	NA	NA	NA	NA	NA	NA	0	1	0.13	NA	0	Medicare	Comparative	yes	no	Yes	No	no	Yes	Yes, first time entry criteria are met only.	No	no	No	n/a	n/a	Yes, for some covariates	Yes, ON the cohort entry date	Yes	The first cohort entry date for each patient was identified, then exclusion criteria applied. If criteria not met, potential cohort entry dates at a later time were not evaluated.
85	Occurrence of composite outcome (Ischemic stroke, Systemic embolism or death)	Adjusted	0.86	0.76	0.98	<0.05	0.69	0.67	0.72	<0.01	hazard ratio	0.06664295	0.021714089	0.220240792	0.049562004	4.443742667	1	0	1	0	0	1	0.05	0.01	0	1	0	0	0.220240792	85 Adj	0	Medicare	Comparative	yes	no	Yes	No	no	Yes	Yes, first time entry criteria are met only.	No	no	No	n/a	n/a	Yes, for some covariates	Yes, ON the cohort entry date	Yes	The first cohort entry date for each patient was identified, then exclusion criteria applied. If criteria not met, potential cohort entry dates at a later time were not evaluated.
86	Odds of risk-domain asthma control - DPP-4i vs Non-DPP-4i	Adjusted	1.05	0.964	1.147	0.2745	0.92	0.85	0.99	0.02	odds ratio	0.045081466	0.037413915	0.132171773	0.041425473	3.190591766	1	0	0	1	0	0	NA	0.02	1	1	0	1	0.132171773	86 Adj	0	MarketScan	Comparative	yes	no	No	No	no	Yes	Yes, first time entry criteria are met only.	Yes	no	Yes	Yes	n/a	Yes, for all covariates	Yes, ON the cohort entry date	Yes	No, not defined.
87	RARC - 30 day readmission percentage	Unadjusted	29	NA	NA	NA	35	NA	NA	NA	risk	NA	NA	-6	NA	NA	NA	NA	NA	NA	NA	NA	NA	NA	NA	NA	0	0	6	NA	0	Optum	Comparative	yes	no	No	No	no	Yes	Yes, first time entry criteria are met only.	No	no	Yes	n/a	n/a	Yes, for some covariates	Yes, on day X after cohort entry date	Yes	The first cohort entry date for each patient was identified, then exclusion criteria applied. If criteria not met, potential cohort entry dates at a later time were not evaluated.
87	Open Cystectomy - 30 day readmission percentage	Unadjusted	24	NA	NA	NA	27	NA	NA	NA	risk	NA	NA	-3	NA	NA	NA	NA	NA	NA	NA	NA	NA	NA	NA	NA	0	0	3	NA	0	Optum	Comparative	yes	no	No	No	no	Yes	Yes, first time entry criteria are met only.	No	no	Yes	n/a	n/a	Yes, for some covariates	Yes, on day X after cohort entry date	Yes	The first cohort entry date for each patient was identified, then exclusion criteria applied. If criteria not met, potential cohort entry dates at a later time were not evaluated.
88	Mortality rate measured as inpatient death - percentage	Unadjusted	12	NA	NA	NA	8.02	NA	NA	NA	risk	NA	NA	3.98	NA	NA	NA	NA	NA	NA	NA	NA	NA	NA	NA	NA	0	0	3.98	NA	0	MarketScan	Descriptive	yes	no	No	Yes	no	Yes	No, not defined.	No	no	Yes	n/a	n/a	Yes, for all covariates	No	No	No, not defined.
89	Warfarin	PS Matched	2.87	2.41	3.41	NA	2.7	NA	NA	NA	rate	NA	NA	0.17	NA	NA	NA	NA	NA	NA	NA	NA	NA	NA	NA	NA	0	1	0.17	NA	1	Optum	Comparative	yes	no	No	Yes	no	Yes	Yes, first time entry criteria are met only.	Yes	no	Yes	n/a	n/a	Yes, for all covariates	Yes, on day X after cohort entry date	No	The first cohort entry date for each patient was identified, then exclusion criteria applied. If criteria not met, potential cohort entry dates at a later time were not evaluated.
89	Dabigatran	PS Matched	2.29	1.88	2.79	NA	2.1	NA	NA	NA	rate	NA	NA	0.19	NA	NA	NA	NA	NA	NA	NA	NA	NA	NA	NA	NA	0	1	0.19	NA	1	Optum	Comparative	yes	no	No	Yes	no	Yes	Yes, first time entry criteria are met only.	Yes	no	Yes	n/a	n/a	Yes, for all covariates	Yes, on day X after cohort entry date	No	The first cohort entry date for each patient was identified, then exclusion criteria applied. If criteria not met, potential cohort entry dates at a later time were not evaluated.
89	Occurrence of GI bleeding	PS Matched	0.79	0.61	1.03	0.0774	0.84	0.65	1.07	0.16	hazard ratio	0.135347518	0.123475528	-0.061368946	0.129547591	-0.473717387	1	1	1	1	1	1	NA	0.16	1	1	1	1	0.061368946	89 Adj	1	Optum	Comparative	yes	no	No	Yes	no	Yes	Yes, first time entry criteria are met only.	Yes	no	Yes	n/a	n/a	Yes, for all covariates	Yes, on day X after cohort entry date	No	The first cohort entry date for each patient was identified, then exclusion criteria applied. If criteria not met, potential cohort entry dates at a later time were not evaluated.
90	Ranibizumab - occurrence of endophthalmitis	Unadjusted	0.015	0.036	NA	NA	0.035826	NA	NA	NA	risk	NA	NA	-0.020826	NA	NA	NA	NA	NA	NA	NA	NA	NA	NA	NA	NA	1	1	0.020826	NA	0	Optum	Comparative	yes	no	No	Yes	no	Yes	Yes, first time entry criteria are met only.	Yes	no	Yes	n/a	Yes	Yes, for some covariates	Yes, on day X after cohort entry date	No	The first cohort entry date for each patient was identified, then exclusion criteria applied. If criteria not met, potential cohort entry dates at a later time were not evaluated.
90	Bevacizumab - occurrence of endophthalmitis	Unadjusted	0.012	0.021	NA	NA	0.0327534	NA	NA	NA	risk	NA	NA	-0.0207534	NA	NA	NA	NA	NA	NA	NA	NA	NA	NA	NA	NA	1	1	0.0207534	NA	0	Optum	Comparative	yes	no	No	Yes	no	Yes	Yes, first time entry criteria are met only.	Yes	no	Yes	n/a	Yes	Yes, for some covariates	Yes, on day X after cohort entry date	No	The first cohort entry date for each patient was identified, then exclusion criteria applied. If criteria not met, potential cohort entry dates at a later time were not evaluated.
90	Odds of developing endophthalmitis after an intravitreal injection of bevacizumab compared to ranibi	Adjusted	0.66	0.39	1.09	0.11	0.89	0.61	1.32	0.57	odds ratio	0.255965888	0.201104874	-0.298981628	0.2301757	-1.298927851	1	1	1	1	1	1	0.11	0.57	1	1	0	0	0.298981628	90 Adj	0	Optum	Comparative	yes	no	No	Yes	no	Yes	Yes, first time entry criteria are met only.	Yes	no	Yes	n/a	Yes	Yes, for some covariates	Yes, on day X after cohort entry date	No	The first cohort entry date for each patient was identified, then exclusion criteria applied. If criteria not met, potential cohort entry dates at a later time were not evaluated.
91	Warfarin - occurrence of stroke or systemic embolism	PS matched	1.43	NA	NA	NA	2.26	NA	NA	NA	rate	NA	NA	-0.83	NA	NA	NA	NA	NA	NA	NA	NA	NA	NA	NA	NA	0	0	0.83	NA	0	Medicare	Comparative	yes	no	No	Yes	no	Yes	Yes, first time entry criteria are met only.	Yes	no	Yes	Yes	n/a	Yes, for all covariates	Yes, ON the cohort entry date	Yes	The first cohort entry date for each patient was identified, then exclusion criteria applied. If criteria not met, potential cohort entry dates at a later time were not evaluated.
91	Apixaban - occurrence of stroke or systemic embolism	PS matched	1.35	NA	NA	NA	1.31	NA	NA	NA	rate	NA	NA	0.04	NA	NA	NA	NA	NA	NA	NA	NA	NA	NA	NA	NA	1	1	0.04	NA	0	Medicare	Comparative	yes	no	No	Yes	no	Yes	Yes, first time entry criteria are met only.	Yes	no	Yes	Yes	n/a	Yes, for all covariates	Yes, ON the cohort entry date	Yes	The first cohort entry date for each patient was identified, then exclusion criteria applied. If criteria not met, potential cohort entry dates at a later time were not evaluated.
91	Occurrence of Stroke or Systemic embolism	Adjusted for Region	0.4	0.31	0.53	<0.001	0.39	0.18	0.84	<0.001	hazard ratio	0.143577785	0.391456711	0.025317808	0.29483295	0.085871705	1	0	1	0	0	1	0.001	0.001	1	1	1	1	0.025317808	91 Adj	0	Medicare	Comparative	yes	no	No	Yes	no	Yes	Yes, first time entry criteria are met only.	Yes	no	Yes	Yes	n/a	Yes, for all covariates	Yes, ON the cohort entry date	Yes	The first cohort entry date for each patient was identified, then exclusion criteria applied. If criteria not met, potential cohort entry dates at a later time were not evaluated.
92	Rivaroxaban - thromboembolic stroke	Unadjusted	0.77	NA	NA	NA	0.9	NA	NA	NA	rate	NA	NA	-0.13	NA	NA	NA	NA	NA	NA	NA	NA	NA	NA	NA	NA	0	1	0.13	NA	0	Medicare	Comparative	yes	no	No	No	no	Yes	Yes, first time entry criteria are met only.	Yes	no	No	Yes	n/a	Yes, for all covariates	Yes, on day X after cohort entry date	Yes	The first cohort entry date for each patient was identified, then exclusion criteria applied. If criteria not met, potential cohort entry dates at a later time were not evaluated.
92	Dabigatran - thromboembolic stroke	Unadjusted	0.97	NA	NA	NA	1.23	NA	NA	NA	rate	NA	NA	-0.26	NA	NA	NA	NA	NA	NA	NA	NA	NA	NA	NA	NA	0	0	0.26	NA	0	Medicare	Comparative	yes	no	No	No	no	Yes	Yes, first time entry criteria are met only.	Yes	no	No	Yes	n/a	Yes, for all covariates	Yes, on day X after cohort entry date	Yes	The first cohort entry date for each patient was identified, then exclusion criteria applied. If criteria not met, potential cohort entry dates at a later time were not evaluated.
92	Thromboembolic stroke - adjusted	Inverse probability of treatment weighting	0.81	0.65	1.01	0.07	0.71	0.57	0.89	0.0026	hazard ratio	0.11258743	0.115283925	0.131769278	0.113943654	1.156442442	1	0	1	1	0	0	0.07	0.0026	1	1	0	1	0.131769278	92 Adj	0	Medicare	Comparative	yes	no	No	No	no	Yes	Yes, first time entry criteria are met only.	Yes	no	No	Yes	n/a	Yes, for all covariates	Yes, on day X after cohort entry date	Yes	The first cohort entry date for each patient was identified, then exclusion criteria applied. If criteria not met, potential cohort entry dates at a later time were not evaluated.
93	LNG-IUS - dysparunia in 15-19 year olds	Adjusted	1.6	NA	NA	NA	1.37	NA	NA	NA	risk	NA	NA	0.23	NA	NA	NA	NA	NA	NA	NA	NA	NA	NA	NA	NA	0	0	0.23	NA	0	Optum	Comparative	yes	no	No	Yes	no	Yes	No, not defined.	Yes	no	No	n/a	n/a	Yes, for all covariates	No	Yes	No, not defined.
93	ENG - dysparunia in 15-19 year olds	Adjusted	0.8	NA	NA	NA	0.84	NA	NA	NA	risk	NA	NA	-0.04	NA	NA	NA	NA	NA	NA	NA	NA	NA	NA	NA	NA	1	1	0.04	NA	0	Optum	Comparative	yes	no	No	Yes	no	Yes	No, not defined.	Yes	no	No	n/a	n/a	Yes, for all covariates	No	Yes	No, not defined.
93	Occurrence of dysparunia in 15-19 year olds	Adjusted	0.51	0.29	0.88	0.0173	0.49	0.26	0.94	0.03	odds ratio	0.278322032	0.332384941	0.040005335	0.306547633	0.130502833	1	0	1	0	0	1	NA	0.03	1	1	1	1	0.040005335	93 Adj	0	Optum	Comparative	yes	no	No	Yes	no	Yes	No, not defined.	Yes	no	No	n/a	n/a	Yes, for all covariates	No	Yes	No, not defined.
94	Brachytherapy vs EBRT - infectious adverse events	Adjusted	1.21	1.09	1.34	<.001	1.24	1.09	1.41	0.001	odds ratio	0.052065946	0.065550166	-0.02449102	0.059193272	-0.413746682	1	0	1	0	0	1	0.001	0.001	1	1	1	1	0.02449102	94 Adj	0	MarketScan	Comparative	yes	no	No	No	no	Yes	No, not defined.	Yes	no	No	No	n/a	Yes, for some covariates	Yes, ON the cohort entry date	Yes	No, not defined.
95	Single abdominal operations - readmission	Multivariate	6.4	NA	NA	NA	1.601	NA	NA	NA	risk	NA	NA	4.799	NA	NA	NA	NA	NA	NA	NA	NA	NA	NA	NA	NA	0	0	4.799	NA	0	MarketScan	Comparative	yes	no	No	No	no	Yes	No, not defined.	No	no	Yes	n/a	n/a	No	Yes, on day X after cohort entry date	Yes	No, not defined.
95	Multiple abdominal operations - readmission	Multivariate	10.4	NA	NA	NA	3.079	NA	NA	NA	risk	NA	NA	7.321	NA	NA	NA	NA	NA	NA	NA	NA	NA	NA	NA	NA	0	0	7.321	NA	0	MarketScan	Comparative	yes	no	No	No	no	Yes	No, not defined.	No	no	Yes	n/a	n/a	No	Yes, on day X after cohort entry date	Yes	No, not defined.
95	Multiple vs single abdominal operations - readmission	Multivariate	1.18	1.01	1.37	0.03	1.34	1.16	1.56	<0.01	odds ratio	0.076171582	0.077559289	-0.127155175	0.076868568	-1.654189478	1	0	1	0	0	1	0.03	0.01	1	1	0	1	0.127155176	95 Adj	0	MarketScan	Comparative	yes	no	No	No	no	Yes	No, not defined.	No	no	Yes	n/a	n/a	No	Yes, on day X after cohort entry date	Yes	No, not defined.
96	Percentage of bDMARD patients receiving a TB test during baseline period	Adjusted	31	NA	NA	NA	45.07	NA	NA	NA	risk	NA	NA	-14.07	NA	NA	NA	NA	NA	NA	NA	NA	NA	NA	NA	NA	0	0	14.07	NA	0	MarketScan	Descriptive	yes	no	Yes	Yes	yes	No	No, not defined.	Yes	no	No	n/a	No	Yes, for some covariates	No	n/a	The first cohort entry date for each patient was identified, then exclusion criteria applied. If criteria not met, potential cohort entry dates at a later time were not evaluated.
97	High dose - rivaroxaban - occurrence of ischemic stroke	Unadjusted	10	NA	NA	NA	4.4	NA	NA	NA	risk	NA	NA	5.6	NA	NA	NA	NA	NA	NA	NA	NA	NA	NA	NA	NA	0	0	5.6	NA	0	Medicare	Comparative	yes	no	No	Yes	no	Yes	Yes, first time entry criteria are met only.	No	no	Yes	Yes	n/a	No	Yes, ON the cohort entry date	Yes	The first cohort entry date for each patient was identified, then exclusion criteria applied. If criteria not met, potential cohort entry dates at a later time were not evaluated.
97	High dose - dabigatran - occurrence of ischemic stroke	Unadjusted	14.2	NA	NA	NA	5.3	NA	NA	NA	risk	NA	NA	8.9	NA	NA	NA	NA	NA	NA	NA	NA	NA	NA	NA	NA	0	0	8.9	NA	0	Medicare	Comparative	yes	no	No	Yes	no	Yes	Yes, first time entry criteria are met only.	No	no	Yes	Yes	n/a	No	Yes, ON the cohort entry date	Yes	The first cohort entry date for each patient was identified, then exclusion criteria applied. If criteria not met, potential cohort entry dates at a later time were not evaluated.
97	High dose - dabigatran vs rivaroxaban - occurrence of ischemic stroke	Cox Proportional Hazard Models with propensity score weighting	1.05	0.97	1.13	0.212	0.96	0.92	1	0.058	hazard ratio	0.037462994	0.020827548	0.089612159	0.030308932	2.956625434	1	1	0	1	1	0	NA	0.058	1	1	1	1	0.089612159	97 Adj	0	Medicare	Comparative	yes	no	No	Yes	no	Yes	Yes, first time entry criteria are met only.	No	no	Yes	Yes	n/a	No	Yes, ON the cohort entry date	Yes	The first cohort entry date for each patient was identified, then exclusion criteria applied. If criteria not met, potential cohort entry dates at a later time were not evaluated.
98	Apixaban - bleeding requiring hospitalization during perioid of drug use or within 30 days after the	PS matched	2.38	NA	NA	NA	1.23	NA	NA	NA	rate	NA	NA	1.15	NA	NA	NA	NA	NA	NA	NA	NA	NA	NA	NA	NA	0	0	1.15	NA	0	MarketScan	Comparative	yes	no	No	Yes	no	Yes	Yes, first time entry criteria are met only.	Yes	no	No	No	n/a	Yes, for all covariates	No	Yes	The first cohort entry date for each patient was identified, then exclusion criteria applied. If criteria not met, potential cohort entry dates at a later time were not evaluated.
98	Warfarin - bleeding requiring hospitalization during perioid of drug use or within 30 days after the	PS matched	4.46	NA	NA	NA	2.625	NA	NA	NA	rate	NA	NA	1.835	NA	NA	NA	NA	NA	NA	NA	NA	NA	NA	NA	NA	0	0	1.835	NA	0	MarketScan	Comparative	yes	no	No	Yes	no	Yes	Yes, first time entry criteria are met only.	Yes	no	No	No	n/a	Yes, for all covariates	No	Yes	The first cohort entry date for each patient was identified, then exclusion criteria applied. If criteria not met, potential cohort entry dates at a later time were not evaluated.
98	Warfarin vs apixaban - bleeding requiring hospitalization during perioid of drug use or within 30 da	PS matched	0.53	0.39	0.71	<0.001	0.47	0.32	0.68	<0.01	hazard ratio	0.149177532	0.188449032	0.120144312	0.169951425	0.70693324	1	0	1	0	0	1	NA	0.01	1	1	0	1	0.120144312	98 Adj	0	MarketScan	Comparative	yes	no	No	Yes	no	Yes	Yes, first time entry criteria are met only.	Yes	no	No	No	n/a	Yes, for all covariates	No	Yes	The first cohort entry date for each patient was identified, then exclusion criteria applied. If criteria not met, potential cohort entry dates at a later time were not evaluated.
99	Finasteride - occurrence of AUR after peri-period	Crude	4.6	NA	NA	NA	5.9	NA	NA	NA	risk	NA	NA	-1.3	NA	NA	NA	NA	NA	NA	NA	NA	NA	NA	NA	NA	0	0	1.3	NA	0	MarketScan	Comparative	yes	no	Yes	Yes	no	Yes	Yes, first time entry criteria are met only.	Yes	no	Yes	Yes	n/a	Yes, for all covariates	Yes, on day X after cohort entry date	Yes	The first cohort entry date for each patient was identified, then exclusion criteria applied. If criteria not met, potential cohort entry dates at a later time were not evaluated.
99	Durasteride - occurrence of AUR after peri-period	Crude	3.3	NA	NA	NA	4.3	NA	NA	NA	risk	NA	NA	-1	NA	NA	NA	NA	NA	NA	NA	NA	NA	NA	NA	NA	0	0	1	NA	0	MarketScan	Comparative	yes	no	Yes	Yes	no	Yes	Yes, first time entry criteria are met only.	Yes	no	Yes	Yes	n/a	Yes, for all covariates	Yes, on day X after cohort entry date	Yes	The first cohort entry date for each patient was identified, then exclusion criteria applied. If criteria not met, potential cohort entry dates at a later time were not evaluated.
99	Occurrence of AUR after peri-period	IPT weighted Cox proportional hazards model	0.845	0.66	1.07	0.1643	0.824	0.67	1.03	0.18	hazard ratio	0.120447602	0.113848751	0.025166097	0.117194631	0.214737632	1	0	1	1	1	1	0.1643	0.18	1	1	1	1	0.025166097	99 Adj	0	MarketScan	Comparative	yes	no	Yes	Yes	no	Yes	Yes, first time entry criteria are met only.	Yes	no	Yes	Yes	n/a	Yes, for all covariates	Yes, on day X after cohort entry date	Yes	The first cohort entry date for each patient was identified, then exclusion criteria applied. If criteria not met, potential cohort entry dates at a later time were not evaluated.
100	SUI only - recurrent procedure within 5 years after an index procedure, Age >=65 Years	Unadjusted	5.9	5	6.8	<0.001	3.7	3.2	4.2	<0.001	risk	NA	NA	2.2	NA	NA	NA	NA	NA	NA	NA	NA	NA	NA	NA	NA	0	0	2.2	NA	0	MarketScan	Descriptive	yes	no	No	No	no	Yes	Yes, first time entry criteria are met only.	Yes	no	Yes	n/a	Yes	Yes, for all covariates	Yes, on day X after cohort entry date	No	The first cohort entry date for each patient was identified, then exclusion criteria applied. If criteria not met, potential cohort entry dates at a later time were not evaluated.
100	SUI only - recurrent procedure within 5 years after an index procedure, Age <65 Years	Unadjusted	5.2	4.8	5.5	<0.001	2.7	2.6	2.8	<0.001	risk	NA	NA	2.5	NA	NA	NA	NA	NA	NA	NA	NA	NA	NA	NA	NA	0	0	2.5	NA	0	MarketScan	Descriptive	yes	no	No	No	no	Yes	Yes, first time entry criteria are met only.	Yes	no	Yes	n/a	Yes	Yes, for all covariates	Yes, on day X after cohort entry date	No	The first cohort entry date for each patient was identified, then exclusion criteria applied. If criteria not met, potential cohort entry dates at a later time were not evaluated.
101	RPV/FTC/TDF - renal adverse events	Unadjusted	1.04	0.67	1.64	NA	0.744	NA	NA	NA	rate	NA	NA	0.296	NA	NA	NA	NA	NA	NA	NA	NA	NA	NA	NA	NA	0	0	0.296	NA	0	MarketScan	Comparative	yes	no	No	No	no	Yes	Yes, first time entry criteria are met only.	Yes	no	Yes	n/a	Yes	Yes, for some covariates	No	Yes	The first cohort entry date for each patient was identified, then exclusion criteria applied. If criteria not met, potential cohort entry dates at a later time were not evaluated.
101	EFV/FTC/TDF - renal adverse events	Unadjusted	0.97	0.85	1.1	NA	0.925	NA	NA	NA	rate	NA	NA	0.045	NA	NA	NA	NA	NA	NA	NA	NA	NA	NA	NA	NA	1	1	0.045	NA	0	MarketScan	Comparative	yes	no	No	No	no	Yes	Yes, first time entry criteria are met only.	Yes	no	Yes	n/a	Yes	Yes, for some covariates	No	Yes	The first cohort entry date for each patient was identified, then exclusion criteria applied. If criteria not met, potential cohort entry dates at a later time were not evaluated.
101	RPV/FTC/TDF - renal adverse events	Unadjusted	0.92	0.58	1.47	0.7373	1.25	0.63	2.44	0.53	rate ratio	0.239104087	0.34125229	-0.30652516	0.294638668	-1.040342607	0	0	0	1	1	0	NA	0.53	1	0	0	0	0.30652516	101	0	MarketScan	Comparative	yes	no	No	No	no	Yes	Yes, first time entry criteria are met only.	Yes	no	Yes	n/a	Yes	Yes, for some covariates	No	Yes	The first cohort entry date for each patient was identified, then exclusion criteria applied. If criteria not met, potential cohort entry dates at a later time were not evaluated.
101	EFV/FTC/TDF vs RPV/FTC/TDF - renal adverse events	Adjusted by basic confounders	0.94	0.59	1.51	0.8083	1.32	0.64	2.78	0.46	rate ratio	0.24182911	0.380009791	-0.33950714	0.318503344	-1.065945294	1	0	0	1	1	0	NA	0.46	1	1	0	0	0.33950714	101 Adj	0	MarketScan	Comparative	yes	no	No	No	no	Yes	Yes, first time entry criteria are met only.	Yes	no	Yes	n/a	Yes	Yes, for some covariates	No	Yes	The first cohort entry date for each patient was identified, then exclusion criteria applied. If criteria not met, potential cohort entry dates at a later time were not evaluated.
102	Non-TPTD - fragility fracture at 6 months	Matched	9.2	NA	NA	NA	0.12	NA	NA	NA	risk	NA	NA	9.08	NA	NA	NA	NA	NA	NA	NA	NA	NA	NA	NA	NA	0	0	9.08	NA	1	MarketScan	Comparative	yes	no	No	Yes	no	Yes	Yes, first time entry criteria are met only.	Yes	no	Yes	Yes	n/a	Yes, for all covariates	Yes, on day X after cohort entry date	Yes	The first cohort entry date for each patient was identified, then exclusion criteria applied. If criteria not met, potential cohort entry dates at a later time were not evaluated.
102	TPTD - fragility fracture at 6 months	Matched	5.4	NA	NA	NA	0.097	NA	NA	NA	risk	NA	NA	5.303	NA	NA	NA	NA	NA	NA	NA	NA	NA	NA	NA	NA	0	0	5.303	NA	1	MarketScan	Comparative	yes	no	No	Yes	no	Yes	Yes, first time entry criteria are met only.	Yes	no	Yes	Yes	n/a	Yes, for all covariates	Yes, on day X after cohort entry date	Yes	The first cohort entry date for each patient was identified, then exclusion criteria applied. If criteria not met, potential cohort entry dates at a later time were not evaluated.
102	TPTD vs non-TPTD - relative risk of fragility fracture at 6 months	Matched	0.64	0.44	0.94	0.02	0.65	0.27	1.56	0.341	relative risk	0.196128418	0.446667723	-0.015504187	0.34494812	-0.04494643	1	1	1	0	1	0	0.02	NA	1	1	1	1	0.015504187	102 Adj	1	MarketScan	Comparative	yes	no	No	Yes	no	Yes	Yes, first time entry criteria are met only.	Yes	no	Yes	Yes	n/a	Yes, for all covariates	Yes, on day X after cohort entry date	Yes	The first cohort entry date for each patient was identified, then exclusion criteria applied. If criteria not met, potential cohort entry dates at a later time were not evaluated.
103	Medicare - TNFi - composite MI and stroke	PS matched	123.07	NA	NA	NA	1.78	NA	NA	NA	rate	NA	NA	121.29	NA	NA	NA	NA	NA	NA	NA	NA	NA	NA	NA	NA	0	0	121.29	NA	0	Medicare	Comparative	yes	no	Yes	Yes	no	Yes	Yes, first time entry criteria are met only.	Yes	no	Yes	Yes	Yes	Yes, for all covariates	Yes, on day X after cohort entry date	Yes	The first cohort entry date for each patient was identified, then exclusion criteria applied. If criteria not met, potential cohort entry dates at a later time were not evaluated.
103	Medicare - TCZ - composite MI and stroke	PS matched	137.48	NA	NA	NA	0.65	NA	NA	NA	rate	NA	NA	136.83	NA	NA	NA	NA	NA	NA	NA	NA	NA	NA	NA	NA	0	0	136.83	NA	0	Medicare	Comparative	yes	no	Yes	Yes	no	Yes	Yes, first time entry criteria are met only.	Yes	no	Yes	Yes	Yes	Yes, for all covariates	Yes, on day X after cohort entry date	Yes	The first cohort entry date for each patient was identified, then exclusion criteria applied. If criteria not met, potential cohort entry dates at a later time were not evaluated.
103	Medicare - TCZ vs TNFi - composite MI and stroke	PS matched	0.7	0.4	1.24	0.2184	0.34	0.12	0.89	0.05	hazard ratio	0.291727716	0.490957064	0.722134717	0.40382168	1.78825148	1	0	1	1	0	0	NA	0.05	1	1	0	0	0.722134717	103 Adj	0	Medicare	Comparative	yes	no	Yes	Yes	no	Yes	Yes, first time entry criteria are met only.	Yes	no	Yes	Yes	Yes	Yes, for all covariates	Yes, on day X after cohort entry date	Yes	The first cohort entry date for each patient was identified, then exclusion criteria applied. If criteria not met, potential cohort entry dates at a later time were not evaluated.
104	DPP - Occurrence of bladder cancer	Unadjusted	0.2044	NA	NA	NA	0.17	NA	NA	NA	rate	NA	NA	0.0344	NA	NA	NA	NA	NA	NA	NA	NA	NA	NA	NA	NA	1	1	0.0344	NA	0	Medicare	Comparative	yes	yes	No	Yes	no	Yes	Yes, first time entry criteria are met only.	Yes	no	Yes	Yes	Yes	Yes, for all covariates	Yes, on day X after cohort entry date	Yes	The first cohort entry date for each patient was identified, then exclusion criteria applied. If criteria not met, potential cohort entry dates at a later time were not evaluated.
104	PIO - Occurrence of bladder cancer	Unadjusted	0.3078	NA	NA	NA	0.17	NA	NA	NA	rate	NA	NA	0.1378	NA	NA	NA	NA	NA	NA	NA	NA	NA	NA	NA	NA	0	1	0.1378	NA	0	Medicare	Comparative	yes	yes	No	Yes	no	Yes	Yes, first time entry criteria are met only.	Yes	no	Yes	Yes	Yes	Yes, for all covariates	Yes, on day X after cohort entry date	Yes	The first cohort entry date for each patient was identified, then exclusion criteria applied. If criteria not met, potential cohort entry dates at a later time were not evaluated.
104	PIO vs DPP - Occurrence of bladder cancer	Adjusted	1.57	1.23	2	0.003	0.97	0.87	1.09	0.64	hazard ratio	0.123505899	0.059508624	0.481534827	0.096940661	4.967315303	1	1	0	0	1	0	NA	0.64	0	1	0	0	0.481534827	104 Adj	0	Medicare	Comparative	yes	yes	No	Yes	no	Yes	Yes, first time entry criteria are met only.	Yes	no	Yes	Yes	Yes	Yes, for all covariates	Yes, on day X after cohort entry date	Yes	The first cohort entry date for each patient was identified, then exclusion criteria applied. If criteria not met, potential cohort entry dates at a later time were not evaluated.
104	PIO vs DPP - Occurrence of bladder cancer	Unadjusted	1.5	1.21	1.86	0.002	1	0.91	1.11	0.95	hazard ratio	0.109750704	0.053244906	0.405465108	0.086256122	4.700711104	0	1	0	0	1	0	NA	0.95	0	0	0	0	0.405465108	104	0	Medicare	Comparative	yes	yes	No	Yes	no	Yes	Yes, first time entry criteria are met only.	Yes	no	Yes	Yes	Yes	Yes, for all covariates	Yes, on day X after cohort entry date	Yes	The first cohort entry date for each patient was identified, then exclusion criteria applied. If criteria not met, potential cohort entry dates at a later time were not evaluated.
105	Laparoscopic tubal ligation - pregnancy	Adjusted	0.88	NA	NA	NA	0.98	NA	NA	NA	rate	NA	NA	-0.1	NA	NA	NA	NA	NA	NA	NA	NA	NA	NA	NA	NA	1	1	0.1	NA	0	MarketScan	Comparative	yes	no	No	No	no	Yes	Yes, first time entry criteria are met only.	Yes	no	No	n/a	n/a	No	Yes, on day X after cohort entry date	Yes	The first cohort entry date for each patient was identified, then exclusion criteria applied. If criteria not met, potential cohort entry dates at a later time were not evaluated.
105	Hysteroscopic sterilization - pregnancy	Adjusted	1.02	NA	NA	NA	1.35	NA	NA	NA	rate	NA	NA	-0.33	NA	NA	NA	NA	NA	NA	NA	NA	NA	NA	NA	NA	0	0	0.33	NA	0	MarketScan	Comparative	yes	no	No	No	no	Yes	Yes, first time entry criteria are met only.	Yes	no	No	n/a	n/a	No	Yes, on day X after cohort entry date	Yes	The first cohort entry date for each patient was identified, then exclusion criteria applied. If criteria not met, potential cohort entry dates at a later time were not evaluated.
105	Pregnancy (any position, any setting)	Adjusted	1.2	1.09	1.33	0.05	1.37	1.27	1.47	0.01	hazard ratio	0.052478258	0.035944725	-0.132489183	0.044977721	-2.945662421	1	0	1	0	0	1	0.05	0.01	1	1	0	1	0.132489183	105 Adj	0	MarketScan	Comparative	yes	no	No	No	no	Yes	Yes, first time entry criteria are met only.	Yes	no	No	n/a	n/a	No	Yes, on day X after cohort entry date	Yes	The first cohort entry date for each patient was identified, then exclusion criteria applied. If criteria not met, potential cohort entry dates at a later time were not evaluated.
105	Pregnancy (any position, any setting)	Unadjusted	1.15	1.04	1.26	0.05	1.45	1.35	1.56	0	hazard ratio	0.04660703	0.037307278	-0.231801614	0.042214027	-5.491103979	0	0	1	0	0	1	0.05	0	0	0	0	0	0.231801614	105	0	MarketScan	Comparative	yes	no	No	No	no	Yes	Yes, first time entry criteria are met only.	Yes	no	No	n/a	n/a	No	Yes, on day X after cohort entry date	Yes	The first cohort entry date for each patient was identified, then exclusion criteria applied. If criteria not met, potential cohort entry dates at a later time were not evaluated.
106	Respiratory-related ED visits - non-dose counter	Zero inflated poisson model	1.1	NA	NA	NA	7.6	NA	NA	NA	risk	NA	NA	-6.5	NA	NA	NA	NA	NA	NA	NA	NA	NA	NA	NA	NA	0	0	6.5	NA	0	Optum	Comparative	yes	no	Yes	Yes	yes	Yes	No, not defined.	Yes	no	No	No	n/a	Yes, for all covariates	No	Yes	No, not defined.
106	Respiratory-related ED visits - dose counter	Zero inflated poisson model	0.5	NA	NA	NA	1.4	NA	NA	NA	risk	NA	NA	-0.9	NA	NA	NA	NA	NA	NA	NA	NA	NA	NA	NA	NA	0	0	0.9	NA	0	Optum	Comparative	yes	no	Yes	Yes	yes	Yes	No, not defined.	Yes	no	No	No	n/a	Yes, for all covariates	No	Yes	No, not defined.
106	Dose vs non-dose counter - IRR of respiratory-related ED visits	Zero inflated poisson model	0.55	0.47	0.64	<0.001	0.34	0.23	0.37	<0.001	rate ratio	0.077321377	0.043141525	0.480972661	0.062609051	7.682158675	1	0	1	0	0	1	NA	0.001	0	1	0	0	0.480972661	106 Adj	0	Optum	Comparative	yes	no	Yes	Yes	yes	Yes	No, not defined.	Yes	no	No	No	n/a	Yes, for all covariates	No	Yes	No, not defined.
107	Repeat MI in Clopidogrel use	Adjusted	2	NA	NA	NA	3.7	NA	NA	NA	risk	NA	NA	-1.7	NA	NA	NA	NA	NA	NA	NA	NA	NA	NA	NA	NA	0	0	1.7	NA	0	MarketScan	Descriptive	yes	no	No	Yes	no	Yes	Yes, first time entry criteria are met only.	Yes	yes	Yes	n/a	n/a	Yes, for all covariates	No	Yes	The first cohort entry date for each patient was identified, then exclusion criteria applied. If criteria not met, potential cohort entry dates at a later time were not evaluated.
107	Repeat MI in Clopidogrel use	Adjusted	3.57	NA	NA	NA	3.849	NA	NA	NA	rate	NA	NA	-0.279	NA	NA	NA	NA	NA	NA	NA	NA	NA	NA	NA	NA	0	0	0.279	NA	0	MarketScan	Descriptive	yes	no	No	Yes	no	Yes	Yes, first time entry criteria are met only.	Yes	yes	Yes	n/a	n/a	Yes, for all covariates	No	Yes	The first cohort entry date for each patient was identified, then exclusion criteria applied. If criteria not met, potential cohort entry dates at a later time were not evaluated.
108	PWA - Occurrence of TWA	Adjusted	19.2	NA	NA	NA	8.92	NA	NA	NA	risk	NA	NA	10.28	NA	NA	NA	NA	NA	NA	NA	NA	NA	NA	NA	NA	0	0	10.28	NA	0	MarketScan	Descriptive	yes	no	No	No	no	Yes	No, not defined.	Yes	no	Yes	n/a	n/a	Yes, for all covariates	Yes, on day X after cohort entry date	No	The first cohort entry date for each patient was identified, then exclusion criteria applied. If criteria not met, potential cohort entry dates at a later time were not evaluated.
108	PRC - Occurrence of TWA	Adjusted	5.9	NA	NA	NA	1.85	NA	NA	NA	risk	NA	NA	4.05	NA	NA	NA	NA	NA	NA	NA	NA	NA	NA	NA	NA	0	0	4.05	NA	0	MarketScan	Descriptive	yes	no	No	No	no	Yes	No, not defined.	Yes	no	Yes	n/a	n/a	Yes, for all covariates	Yes, on day X after cohort entry date	No	The first cohort entry date for each patient was identified, then exclusion criteria applied. If criteria not met, potential cohort entry dates at a later time were not evaluated.
109	Occurrence of AMI - abatacept vs Anti-TNFs	Adjusted	1.28	1.04	1.56	0.0169	1.15	0.98	1.34	0.094	hazard ratio	0.100931502	0.078014118	0.107098136	0.090203577	1.187293663	1	1	1	0	1	0	NA	0.094	1	1	0	1	0.107098136	109 Adj	0	Medicare	Comparative	yes	no	No	No	no	Yes	Yes, every time entry criteria are met.	Yes	no	No	Yes	Yes	Yes, for all covariates	Yes, ON the cohort entry date	Yes	All potential cohort entry dates were identified for each individual, then exclusion criteria applied. Every cohort entry date that met all inclusion/exclusion criteria was included (multiple entries allowed per individual).
109	Occurrence of AMI - TNF	Crude	0.827	NA	NA	NA	0.96	NA	NA	NA	rate	NA	NA	-0.133	NA	NA	NA	NA	NA	NA	NA	NA	NA	NA	NA	NA	0	1	0.133	NA	0	Medicare	Comparative	yes	no	No	No	no	Yes	Yes, every time entry criteria are met.	Yes	no	No	Yes	Yes	Yes, for all covariates	Yes, ON the cohort entry date	Yes	All potential cohort entry dates were identified for each individual, then exclusion criteria applied. Every cohort entry date that met all inclusion/exclusion criteria was included (multiple entries allowed per individual).
109	Occurrence of AMI - abatacept	Crude	0.736	NA	NA	NA	0.926	NA	NA	NA	rate	NA	NA	-0.19	NA	NA	NA	NA	NA	NA	NA	NA	NA	NA	NA	NA	0	1	0.19	NA	0	Medicare	Comparative	yes	no	No	No	no	Yes	Yes, every time entry criteria are met.	Yes	no	No	Yes	Yes	Yes, for all covariates	Yes, ON the cohort entry date	Yes	All potential cohort entry dates were identified for each individual, then exclusion criteria applied. Every cohort entry date that met all inclusion/exclusion criteria was included (multiple entries allowed per individual).
110	Infliximab - effectiveness measured using 6 component algorithm	Crude	23	NA	NA	NA	30	NA	NA	NA	risk	NA	NA	-7	NA	NA	NA	NA	NA	NA	NA	NA	NA	NA	NA	NA	0	0	7	NA	0	Medicare	Comparative	yes	no	No	Yes	no	Yes	Yes, first time entry criteria are met only.	Yes	no	Yes	Yes	n/a	Yes, for all covariates	No	Yes	The first cohort entry date for each patient was identified, then exclusion criteria applied. If criteria not met, potential cohort entry dates at a later time were not evaluated.
110	Abatacept - effectiveness measured using 6 component algorithm	Crude	25	NA	NA	NA	31.36	NA	NA	NA	risk	NA	NA	-6.36	NA	NA	NA	NA	NA	NA	NA	NA	NA	NA	NA	NA	0	0	6.36	NA	0	Medicare	Comparative	yes	no	No	Yes	no	Yes	Yes, first time entry criteria are met only.	Yes	no	Yes	Yes	n/a	Yes, for all covariates	No	Yes	The first cohort entry date for each patient was identified, then exclusion criteria applied. If criteria not met, potential cohort entry dates at a later time were not evaluated.
110	Abatacept vs infliximab - effectiveness measured using 6 component algorithm	Adjusted	1.17	1.06	1.3	0.0026	1.19	1.1	1.29	<0.001	relative risk	0.053755365	0.041167812	-0.016949558	0.047877072	-0.354022451	1	0	1	0	0	1	NA	0.001	1	1	1	1	0.016949558	110 Adj	0	Medicare	Comparative	yes	no	No	Yes	no	Yes	Yes, first time entry criteria are met only.	Yes	no	Yes	Yes	n/a	Yes, for all covariates	No	Yes	The first cohort entry date for each patient was identified, then exclusion criteria applied. If criteria not met, potential cohort entry dates at a later time were not evaluated.
110	Abatacept vs infliximab - effectiveness measured using 6 component algorithm	Crude	1.13	1.02	1.25	0.0183	1.05	0.96	1.33	0.28	relative risk	0.051492816	0.120606519	0.073427469	0.09272929	0.791847627	0	1	1	0	1	0	NA	0.28	1	0	1	1	0.073427469	110	0	Medicare	Comparative	yes	no	No	Yes	no	Yes	Yes, first time entry criteria are met only.	Yes	no	Yes	Yes	n/a	Yes, for all covariates	No	Yes	The first cohort entry date for each patient was identified, then exclusion criteria applied. If criteria not met, potential cohort entry dates at a later time were not evaluated.
111	Number of inpatient admissions - ICD remote vs office	PS matching	-15.45	NA	NA	NA	-0.03	NA	NA	NA	risk difference	NA	NA	-15.42	NA	NA	NA	NA	NA	NA	NA	NA	NA	NA	NA	1	0	0	15.42	NA	0	MarketScan	Comparative	yes	no	No	Yes	yes	Yes	No, not defined.	Yes	no	Yes	n/a	n/a	Yes, for some covariates	No	Yes	The first cohort entry date for each patient was identified, then exclusion criteria applied. If criteria not met, potential cohort entry dates at a later time were not evaluated.
111	Number of inpatient admissions - ICD office	PS matching	0.43	NA	NA	NA	0.39	NA	NA	NA	mean	NA	NA	0.04	NA	NA	NA	NA	NA	NA	NA	NA	NA	NA	NA	NA	1	1	0.04	NA	0	MarketScan	Comparative	yes	no	No	Yes	yes	Yes	No, not defined.	Yes	no	Yes	n/a	n/a	Yes, for some covariates	No	Yes	The first cohort entry date for each patient was identified, then exclusion criteria applied. If criteria not met, potential cohort entry dates at a later time were not evaluated.
111	Number of inpatient admissions - ICD remote	PS matching	0.36	NA	NA	NA	0.36	NA	NA	NA	mean	NA	NA	0	NA	NA	NA	NA	NA	NA	NA	NA	NA	NA	NA	NA	1	1	0	NA	0	MarketScan	Comparative	yes	no	No	Yes	yes	Yes	No, not defined.	Yes	no	Yes	n/a	n/a	Yes, for some covariates	No	Yes	The first cohort entry date for each patient was identified, then exclusion criteria applied. If criteria not met, potential cohort entry dates at a later time were not evaluated.
111	Number of inpatient admissions - ICD office	PS matching	479	NA	NA	NA	976	NA	NA	NA	n	NA	NA	-497	NA	NA	NA	NA	NA	NA	NA	NA	NA	NA	NA	NA	0	0	497	NA	0	MarketScan	Comparative	yes	no	No	Yes	yes	Yes	No, not defined.	Yes	no	Yes	n/a	n/a	Yes, for some covariates	No	Yes	The first cohort entry date for each patient was identified, then exclusion criteria applied. If criteria not met, potential cohort entry dates at a later time were not evaluated.
111	Number of inpatient admissions - ICD remote	PS matching	405	NA	NA	NA	897	NA	NA	NA	n	NA	NA	-492	NA	NA	NA	NA	NA	NA	NA	NA	NA	NA	NA	NA	0	0	492	NA	0	MarketScan	Comparative	yes	no	No	Yes	yes	Yes	No, not defined.	Yes	no	Yes	n/a	n/a	Yes, for some covariates	No	Yes	The first cohort entry date for each patient was identified, then exclusion criteria applied. If criteria not met, potential cohort entry dates at a later time were not evaluated.
112	Spontaneous conception - mild pre-eclampsia	Unadjusted	2.5	NA	NA	NA	2.9	NA	NA	NA	risk	NA	NA	-0.4	NA	NA	NA	NA	NA	NA	NA	NA	NA	NA	NA	NA	0	0	0.4	NA	0	MarketScan	Comparative	yes	no	No	No	no	Yes	Yes, first time entry criteria are met only.	Yes	no	No	n/a	n/a	Yes, for all covariates	Yes, ON the cohort entry date	Yes	All potential cohort entry dates were identified for each individual, then exclusion criteria applied. The first cohort entry date that met criteria was kept. (e.g. multiple "incident user"episodes)
112	Hyperestrogenic OS with ART - mild pre-eclampsia	Unadjusted	3.4	NA	NA	NA	4.08	NA	NA	NA	risk	NA	NA	-0.68	NA	NA	NA	NA	NA	NA	NA	NA	NA	NA	NA	NA	0	0	0.68	NA	0	MarketScan	Comparative	yes	no	No	No	no	Yes	Yes, first time entry criteria are met only.	Yes	no	No	n/a	n/a	Yes, for all covariates	Yes, ON the cohort entry date	Yes	All potential cohort entry dates were identified for each individual, then exclusion criteria applied. The first cohort entry date that met criteria was kept. (e.g. multiple "incident user"episodes)
112	Hyperestrogenic OS with ART vs spontaneous conception - mild pre-eclampsia	Unadjusted	1.39	1.22	1.58	<0.001	1.42	1.25	1.63	<0.001	odds ratio	0.065367908	0.070368951	-0.021353124	0.067914478	-0.314411965	0	0	1	0	0	1	NA	0.001	1	0	1	1	0.021353125	112	0	MarketScan	Comparative	yes	no	No	No	no	Yes	Yes, first time entry criteria are met only.	Yes	no	No	n/a	n/a	Yes, for all covariates	Yes, ON the cohort entry date	Yes	All potential cohort entry dates were identified for each individual, then exclusion criteria applied. The first cohort entry date that met criteria was kept. (e.g. multiple "incident user"episodes)
112	Hyperestrogenic OS with ART vs spontaneous conception - mild pre-eclampsia	Adjusted	1.42	1.24	1.62	<0.001	1.46	1.28	1.67	<0.001	odds ratio	0.067229223	0.068564893	-0.027779564	0.067900343	-0.409122591	1	0	1	0	0	1	NA	0.001	1	1	1	1	0.027779564	112 Adj	0	MarketScan	Comparative	yes	no	No	No	no	Yes	Yes, first time entry criteria are met only.	Yes	no	No	n/a	n/a	Yes, for all covariates	Yes, ON the cohort entry date	Yes	All potential cohort entry dates were identified for each individual, then exclusion criteria applied. The first cohort entry date that met criteria was kept. (e.g. multiple "incident user"episodes)
113	Posterior - 30-day postoperative complication - any dysphagia excluded	Matched	17.8	NA	NA	NA	22.2	NA	NA	NA	risk	NA	NA	-4.4	NA	NA	NA	NA	NA	NA	NA	NA	NA	NA	NA	NA	0	0	4.4	NA	1	MarketScan	Comparative	yes	no	No	No	no	Yes	No, not defined.	No	no	No	n/a	No	No	No	Yes	No, not defined.
113	Anterior - 30-day postoperative complication - any dysphagia excluded	Matched	12.3	NA	NA	NA	14.1	NA	NA	NA	risk	NA	NA	-1.8	NA	NA	NA	NA	NA	NA	NA	NA	NA	NA	NA	NA	0	0	1.8	NA	1	MarketScan	Comparative	yes	no	No	No	no	Yes	No, not defined.	No	no	No	n/a	No	No	No	Yes	No, not defined.
113	Anterior vs posterior - 30-day postoperative complication - any dysphagia excluded	Matched	1.54	1.35	1.76	<0.0001	1.74	1.65	1.83	<0.001	odds ratio	0.068128262	0.025730027	-0.122102697	0.051495118	-2.371150933	1	0	1	0	0	1	1.00E-04	0.001	1	1	0	1	0.122102697	113 Adj	1	MarketScan	Comparative	yes	no	No	No	no	Yes	No, not defined.	No	no	No	n/a	No	No	No	Yes	No, not defined.
113	Anterior vs posterior - 30-day postoperative complication - any dysphagia excluded	Unmatched	1.78	1.58	2.01	<0.0001	1.95	1.88	2.02	<0.001	odds ratio	0.062000693	0.017993948	-0.091216008	0.045650126	-1.998154561	0	0	1	0	0	1	1.00E-04	0.001	1	0	1	1	0.091216008	113	0	MarketScan	Comparative	yes	no	No	No	no	Yes	No, not defined.	No	no	No	n/a	No	No	No	Yes	No, not defined.
114	Warfarin - ischemic stroke	PS matched	1.39	NA	NA	NA	1.814	NA	NA	NA	rate	NA	NA	-0.424	NA	NA	NA	NA	NA	NA	NA	NA	NA	NA	NA	NA	0	0	0.424	NA	0	Medicare	Comparative	yes	no	No	No	no	Yes	Yes, first time entry criteria are met only.	Yes	no	Yes	Yes	No	Yes, for all covariates	Yes, on day X after cohort entry date	Yes	All potential cohort entry dates were identified for each individual, then exclusion criteria applied. The first cohort entry date that met criteria was kept. (e.g. multiple "incident user"episodes)
114	Dabigatran - ischemic stroke	PS matched	1.13	NA	NA	NA	1.228	NA	NA	NA	rate	NA	NA	-0.098	NA	NA	NA	NA	NA	NA	NA	NA	NA	NA	NA	NA	1	1	0.098	NA	0	Medicare	Comparative	yes	no	No	No	no	Yes	Yes, first time entry criteria are met only.	Yes	no	Yes	Yes	No	Yes, for all covariates	Yes, on day X after cohort entry date	Yes	All potential cohort entry dates were identified for each individual, then exclusion criteria applied. The first cohort entry date that met criteria was kept. (e.g. multiple "incident user"episodes)
114	Dabigatran vs warfarin - ischemic stroke	PS matched	0.8	0.67	0.96	0.0149	1.08	0.86	1.37	0.528	hazard ratio	0.093021202	0.121351887	-0.300104592	0.108118511	-2.775700398	1	1	0	0	1	0	NA	0.528	1	1	0	0	0.300104593	114 Adj	0	Medicare	Comparative	yes	no	No	No	no	Yes	Yes, first time entry criteria are met only.	Yes	no	Yes	Yes	No	Yes, for all covariates	Yes, on day X after cohort entry date	Yes	All potential cohort entry dates were identified for each individual, then exclusion criteria applied. The first cohort entry date that met criteria was kept. (e.g. multiple "incident user"episodes)
115	Occurrence of back and neck pain	Crude	79.8	NA	NA	NA	76.7	NA	NA	NA	risk	NA	NA	3.1	NA	NA	NA	NA	NA	NA	NA	NA	NA	NA	NA	NA	0	0	3.1	NA	0	MarketScan	Descriptive	yes	no	No	Yes	no	Yes	Yes, first time entry criteria are met only.	Yes	no	Yes	n/a	n/a	Yes, for all covariates	n/a	n/a	The first cohort entry date for each patient was identified, then exclusion criteria applied. If criteria not met, potential cohort entry dates at a later time were not evaluated.
116	Abatacept - occurrence of infection	Crude	13.1	12.2	14.1	NA	4.57	NA	NA	NA	rate	NA	NA	8.53	NA	NA	NA	NA	NA	NA	NA	NA	NA	NA	NA	NA	0	0	8.53	NA	0	Medicare	Comparative	yes	no	No	Yes	no	Yes	Yes, first time entry criteria are met only.	Yes	no	Yes	Yes	n/a	Yes, for all covariates	Yes, ON the cohort entry date	Yes	The first cohort entry date for each patient was identified, then exclusion criteria applied. If criteria not met, potential cohort entry dates at a later time were not evaluated.
116	Etanercept - occurrence of infection	Crude	15.9	14.2	17.9	NA	5.87	NA	NA	NA	rate	NA	NA	10.03	NA	NA	NA	NA	NA	NA	NA	NA	NA	NA	NA	NA	0	0	10.03	NA	0	Medicare	Comparative	yes	no	No	Yes	no	Yes	Yes, first time entry criteria are met only.	Yes	no	Yes	Yes	n/a	Yes, for all covariates	Yes, ON the cohort entry date	Yes	The first cohort entry date for each patient was identified, then exclusion criteria applied. If criteria not met, potential cohort entry dates at a later time were not evaluated.
116	Etanercept vs abatacept - occurrence of infection	Adjusted	1.24	1.07	1.45	0.0056	1.54	0.86	2.74	0.15	hazard ratio	0.079822539	0.293967094	-0.216671037	0.215393001	-1.005933505	1	0	1	0	1	0	NA	0.15	1	1	0	0	0.216671037	116 Adj	0	Medicare	Comparative	yes	no	No	Yes	no	Yes	Yes, first time entry criteria are met only.	Yes	no	Yes	Yes	n/a	Yes, for all covariates	Yes, ON the cohort entry date	Yes	The first cohort entry date for each patient was identified, then exclusion criteria applied. If criteria not met, potential cohort entry dates at a later time were not evaluated.
116	Etanercept vs abatacept - occurrence of infection	Crude	1.19	1.03	1.36	0.0141	1.41	0.87	2.28	0.16	hazard ratio	0.068128262	0.245196805	-0.169636397	0.179948511	-0.942694086	0	0	1	0	1	0	NA	0.16	1	0	0	1	0.169636397	116	0	Medicare	Comparative	yes	no	No	Yes	no	Yes	Yes, first time entry criteria are met only.	Yes	no	Yes	Yes	n/a	Yes, for all covariates	Yes, ON the cohort entry date	Yes	The first cohort entry date for each patient was identified, then exclusion criteria applied. If criteria not met, potential cohort entry dates at a later time were not evaluated.
117	Tapentadol - Opioid abuse	Unadjusted	0.29	NA	NA	NA	0.49	NA	NA	NA	risk	NA	NA	-0.2	NA	NA	NA	NA	NA	NA	NA	NA	NA	NA	NA	NA	0	0	0.2	NA	0	Optum	Comparative	yes	no	No	Yes	no	Yes	Yes, first time entry criteria are met only.	Yes	no	Yes	Yes	Yes	Yes, for all covariates	Yes, on day X after cohort entry date	Yes	The first cohort entry date for each patient was identified, then exclusion criteria applied. If criteria not met, potential cohort entry dates at a later time were not evaluated.
117	Oxycodone - Opioid abuse	Unadjusted	0.66	NA	NA	NA	1.51	NA	NA	NA	risk	NA	NA	-0.85	NA	NA	NA	NA	NA	NA	NA	NA	NA	NA	NA	NA	0	0	0.85	NA	0	Optum	Comparative	yes	no	No	Yes	no	Yes	Yes, first time entry criteria are met only.	Yes	no	Yes	Yes	Yes	Yes, for all covariates	Yes, on day X after cohort entry date	Yes	The first cohort entry date for each patient was identified, then exclusion criteria applied. If criteria not met, potential cohort entry dates at a later time were not evaluated.
117	Oxycodone vs Tapentadol - Opioid abuse	Unadjusted	0.43	0.1	0.94	0.1401	0.32	0.2	0.52	<0.01	odds ratio	0.399027891	0.247708069	0.295464213	0.332101299	0.889680992	0	0	1	0	0	1	NA	0.01	1	1	0	0	0.295464213	117	0	Optum	Comparative	yes	no	No	Yes	no	Yes	Yes, first time entry criteria are met only.	Yes	no	Yes	Yes	Yes	Yes, for all covariates	Yes, on day X after cohort entry date	Yes	The first cohort entry date for each patient was identified, then exclusion criteria applied. If criteria not met, potential cohort entry dates at a later time were not evaluated.
118	ES + cholecystectomy - recurrent choledocholithiasis	Unadjusted	13.1	NA	NA	NA	14.99364676	NA	NA	NA	risk	NA	NA	-1.89364676	NA	NA	NA	NA	NA	NA	NA	NA	NA	NA	NA	NA	0	0	1.89364676	NA	0	MarketScan	Comparative	yes	no	No	Yes	no	Yes	Yes, first time entry criteria are met only.	Yes	no	No	No	n/a	Yes, for some covariates	Yes, on day X after cohort entry date	Yes	The first cohort entry date for each patient was identified, then exclusion criteria applied. If criteria not met, potential cohort entry dates at a later time were not evaluated.
118	ES alone - recurrent choledocholithiasis	Unadjusted	27.8	NA	NA	NA	27.16340486	NA	NA	NA	risk	NA	NA	0.63659514	NA	NA	NA	NA	NA	NA	NA	NA	NA	NA	NA	NA	0	0	0.63659514	NA	0	MarketScan	Comparative	yes	no	No	Yes	no	Yes	Yes, first time entry criteria are met only.	Yes	no	No	No	n/a	Yes, for some covariates	Yes, on day X after cohort entry date	Yes	The first cohort entry date for each patient was identified, then exclusion criteria applied. If criteria not met, potential cohort entry dates at a later time were not evaluated.
118	ES alone vs ES + cholecystectomy - risk of recurrent choledocholithiasis	Adjusted	0.38	0.34	0.42	<0.001	0.45	0.4	0.51	<0.001	hazard ratio	0.051062989	0.063858746	-0.16907633	0.057815951	-2.924388989	1	1	1	0	0	1	0.001	0.001	1	1	0	1	0.16907633	118 Adj	0	MarketScan	Comparative	yes	no	No	Yes	no	Yes	Yes, first time entry criteria are met only.	Yes	no	No	No	n/a	Yes, for some covariates	Yes, on day X after cohort entry date	Yes	The first cohort entry date for each patient was identified, then exclusion criteria applied. If criteria not met, potential cohort entry dates at a later time were not evaluated.
119	SD - number of rhythm related hospitalizations - postablation	Crude	0.04	NA	NA	NA	1.28	NA	NA	NA	rate	NA	NA	-1.24	NA	NA	NA	NA	NA	NA	NA	NA	NA	NA	NA	NA	0	0	1.24	NA	0	MarketScan	Descriptive	yes	no	No	Yes	no	Yes	No, not defined.	Yes	no	No	n/a	n/a	Yes, for some covariates	No	Yes	No, not defined.
119	Mean - number of rhythm related hospitalizations - postablation	Crude	0.42	NA	NA	NA	0.65	NA	NA	NA	rate	NA	NA	-0.23	NA	NA	NA	NA	NA	NA	NA	NA	NA	NA	NA	NA	0	0	0.23	NA	0	MarketScan	Descriptive	yes	no	No	Yes	no	Yes	No, not defined.	Yes	no	No	n/a	n/a	Yes, for some covariates	No	Yes	No, not defined.
120	Untreated - acute MI	Unadjusted	0.467	0.443	0.49	<0.001	0.251	0.231	0.271	<0.001	rate	NA	NA	0.216	NA	NA	NA	NA	NA	NA	NA	NA	NA	NA	NA	NA	0	0	0.216	NA	0	MarketScan	Comparative	yes	no	No	Yes	no	Yes	Yes, first time entry criteria are met only.	Yes	yes	Yes	Yes	No	Yes, for all covariates	Yes, on day X after cohort entry date	Yes	The first cohort entry date for each patient was identified, then exclusion criteria applied. If criteria not met, potential cohort entry dates at a later time were not evaluated.
120	TT-treated - acute MI	Unadjusted	0.42	0.387	0.452	<0.001	0.248	0.22	0.277	<0.001	rate	NA	NA	0.172	NA	NA	NA	NA	NA	NA	NA	NA	NA	NA	NA	NA	0	1	0.172	NA	0	MarketScan	Comparative	yes	no	No	Yes	no	Yes	Yes, first time entry criteria are met only.	Yes	yes	Yes	Yes	No	Yes, for all covariates	Yes, on day X after cohort entry date	Yes	The first cohort entry date for each patient was identified, then exclusion criteria applied. If criteria not met, potential cohort entry dates at a later time were not evaluated.
120	TT-treated vs untreated - acute MI	Adjusted	0.99	0.89	1.09	0.8	1.11	0.96	1.28	0.1555	hazard ratio	0.049095935	0.072704114	-0.114410351	0.062033454	-1.844333065	1	0	0	1	1	0	0.8	NA	1	1	0	1	0.114410351	120 Adj	0	MarketScan	Comparative	yes	no	No	Yes	no	Yes	Yes, first time entry criteria are met only.	Yes	yes	Yes	Yes	No	Yes, for all covariates	Yes, on day X after cohort entry date	Yes	The first cohort entry date for each patient was identified, then exclusion criteria applied. If criteria not met, potential cohort entry dates at a later time were not evaluated.
120	TT-treated vs untreated - acute MI	Unadjusted	0.91	0.83	1.01	0.07	0.99	0.86	1.15	0.9005	hazard ratio	0.053194393	0.076434836	-0.084260344	0.065848036	-1.279618183	0	1	1	1	1	1	0.07	NA	1	0	1	1	0.084260344	120	0	MarketScan	Comparative	yes	no	No	Yes	no	Yes	Yes, first time entry criteria are met only.	Yes	yes	Yes	Yes	No	Yes, for all covariates	Yes, on day X after cohort entry date	Yes	The first cohort entry date for each patient was identified, then exclusion criteria applied. If criteria not met, potential cohort entry dates at a later time were not evaluated.
121	>= 30-day voice-related healthcare utilization - median for number of general medical physician visi	Logistic regression with variable selection	2	NA	NA	NA	1	NA	NA	NA	n	NA	NA	1	NA	NA	NA	NA	NA	NA	NA	NA	NA	NA	NA	NA	0	0	1	NA	0	MarketScan	Descriptive	yes	no	No	Yes	no	Yes	Yes, first time entry criteria are met only.	Yes	no	Yes	n/a	n/a	Yes, for all covariates	Yes, on day X after cohort entry date	Yes	The first cohort entry date for each patient was identified, then exclusion criteria applied. If criteria not met, potential cohort entry dates at a later time were not evaluated.
121	< 30-day voice-related healthcare utilization - median for number of general medical physician visit	Logistic regression with variable selection	1	NA	NA	NA	0	NA	NA	NA	n	NA	NA	1	NA	NA	NA	NA	NA	NA	NA	NA	NA	NA	NA	NA	0	0	1	NA	0	MarketScan	Descriptive	yes	no	No	Yes	no	Yes	Yes, first time entry criteria are met only.	Yes	no	Yes	n/a	n/a	Yes, for all covariates	Yes, on day X after cohort entry date	Yes	The first cohort entry date for each patient was identified, then exclusion criteria applied. If criteria not met, potential cohort entry dates at a later time were not evaluated.
122	Warfarin - Occurrence of all-cause hospitalizations	Matching	0.05	NA	NA	<0.001	0.07	NA	NA	<0.05	rate	NA	NA	-0.02	NA	NA	NA	NA	NA	NA	NA	NA	NA	NA	NA	NA	1	1	0.02	NA	1	MarketScan	Comparative	yes	no	No	No	no	Yes	Yes, first time entry criteria are met only.	Yes	no	Yes	Yes	n/a	Yes, for all covariates	No	Yes	The first cohort entry date for each patient was identified, then exclusion criteria applied. If criteria not met, potential cohort entry dates at a later time were not evaluated.
122	Dabigatran - Occurrence of all-cause hospitalizations	Matching	0.04	NA	NA	<0.001	0.06	NA	NA	<0.05	rate	NA	NA	-0.02	NA	NA	NA	NA	NA	NA	NA	NA	NA	NA	NA	NA	1	1	0.02	NA	1	MarketScan	Comparative	yes	no	No	No	no	Yes	Yes, first time entry criteria are met only.	Yes	no	Yes	Yes	n/a	Yes, for all covariates	No	Yes	The first cohort entry date for each patient was identified, then exclusion criteria applied. If criteria not met, potential cohort entry dates at a later time were not evaluated.
123	Not prescribed long-acting opioids within 30d of sugery - hospitalization within 12 months of surger	Unadjusted	24	NA	NA	NA	24.09	NA	NA	NA	risk	NA	NA	-0.09	NA	NA	NA	NA	NA	NA	NA	NA	NA	NA	NA	NA	1	1	0.09	NA	0	MarketScan	Comparative	yes	no	No	No	no	Yes	No, not defined.	Yes	no	Yes	n/a	n/a	Yes, for all covariates	Yes, on day X after cohort entry date	Yes	The first cohort entry date for each patient was identified, then exclusion criteria applied. If criteria not met, potential cohort entry dates at a later time were not evaluated.
123	Prescribed long-acting opioids within 30d of sugery - hospitalization within 12 months of surgery	Unadjusted	30	NA	NA	NA	29.96	NA	NA	NA	risk	NA	NA	0.04	NA	NA	NA	NA	NA	NA	NA	NA	NA	NA	NA	NA	1	1	0.04	NA	0	MarketScan	Comparative	yes	no	No	No	no	Yes	No, not defined.	Yes	no	Yes	n/a	n/a	Yes, for all covariates	Yes, on day X after cohort entry date	Yes	The first cohort entry date for each patient was identified, then exclusion criteria applied. If criteria not met, potential cohort entry dates at a later time were not evaluated.
123	Hospitalization within 12 months of surgery	Adjusted	1.2	1.2	1.3	<0.001	1.19	1.15	1.24	<0.01	odds ratio	0.040838116	0.020999017	0.00836825	0.032470836	0.257715865	1	1	1	0	0	1	NA	0.01	1	1	1	1	0.00836825	123 Adj	0	MarketScan	Comparative	yes	no	No	No	no	Yes	No, not defined.	Yes	no	Yes	n/a	n/a	Yes, for all covariates	Yes, on day X after cohort entry date	Yes	The first cohort entry date for each patient was identified, then exclusion criteria applied. If criteria not met, potential cohort entry dates at a later time were not evaluated.
123	Hospitalization within 12 months of surgery	Unadjusted	1.4	1.3	1.4	<0.001	1.35	1.3	1.4	<0.01	odds ratio	0	0.018554921	0.036367644	0.01312031	2.771858582	0	1	1	0	0	1	NA	0.01	1	0	1	1	0.036367644	123	0	MarketScan	Comparative	yes	no	No	No	no	Yes	No, not defined.	Yes	no	Yes	n/a	n/a	Yes, for all covariates	Yes, on day X after cohort entry date	Yes	The first cohort entry date for each patient was identified, then exclusion criteria applied. If criteria not met, potential cohort entry dates at a later time were not evaluated.
124	SU - Composite nonfatal MI stroke death	Unadjusted	8.6	NA	NA	NA	5.82	NA	NA	NA	rate	NA	NA	2.78	NA	NA	NA	NA	NA	NA	NA	NA	NA	NA	NA	NA	0	0	2.78	NA	0	Medicare	Comparative	yes	no	No	No	no	Yes	No, not defined.	Yes	no	Yes	Yes	n/a	Yes, for all covariates	Yes, on day X after cohort entry date	Yes	No, not defined.
124	DPP4 - Composite nonfatal MI stroke death	Unadjusted	5.9	NA	NA	NA	4.22	NA	NA	NA	rate	NA	NA	1.68	NA	NA	NA	NA	NA	NA	NA	NA	NA	NA	NA	NA	0	0	1.68	NA	0	Medicare	Comparative	yes	no	No	No	no	Yes	No, not defined.	Yes	no	Yes	Yes	n/a	Yes, for all covariates	Yes, on day X after cohort entry date	Yes	No, not defined.
124	Composite nonfatal MI stroke death	Adjusted	0.75	0.72	0.79	<0.001	0.77	0.73	0.8	<0.0001	hazard ratio	0.026510071	0.019500619	-0.026317308	0.023270776	-1.130916683	1	1	1	0	0	1	NA	1.00E-04	1	1	1	1	0.026317308	124 Adj	0	Medicare	Comparative	yes	no	No	No	no	Yes	No, not defined.	Yes	no	Yes	Yes	n/a	Yes, for all covariates	Yes, on day X after cohort entry date	Yes	No, not defined.
124	Composite nonfatal MI stroke death	Unadjusted	0.67	0.65	0.7	<0.001	0.69	0.66	0.72	<0.0001	hazard ratio	0.022348277	0.021714089	-0.029413885	0.022033465	-1.334964134	0	1	1	0	0	1	NA	1.00E-04	1	0	1	1	0.029413885	124	0	Medicare	Comparative	yes	no	No	No	no	Yes	No, not defined.	Yes	no	Yes	Yes	n/a	Yes, for all covariates	Yes, on day X after cohort entry date	Yes	No, not defined.
125	Tdap optimal - risk of chorioamnionitis	Crude	3.66	NA	NA	NA	3.34	NA	NA	NA	risk	NA	NA	0.32	NA	NA	NA	NA	NA	NA	NA	NA	NA	NA	NA	NA	0	0	0.32	NA	0	MarketScan	Comparative	yes	no	Yes	No	no	No	Yes, first time entry criteria are met only.	Yes	no	Yes	n/a	n/a	Yes, for all covariates	Other	Yes	The first cohort entry date for each patient was identified, then exclusion criteria applied. If criteria not met, potential cohort entry dates at a later time were not evaluated.
125	Tdap none - risk of chorioamnionitis	Crude	2.7	NA	NA	NA	2.61	NA	NA	NA	risk	NA	NA	0.09	NA	NA	NA	NA	NA	NA	NA	NA	NA	NA	NA	NA	1	1	0.09	NA	0	MarketScan	Comparative	yes	no	Yes	No	no	No	Yes, first time entry criteria are met only.	Yes	no	Yes	n/a	n/a	Yes, for all covariates	Other	Yes	The first cohort entry date for each patient was identified, then exclusion criteria applied. If criteria not met, potential cohort entry dates at a later time were not evaluated.
125	Risk of chorioamnionitis - Tdap optimal vs Tdap none	Crude	1.35	1.31	1.4	<0.001	1.3	1.25	1.36	<0.0001	relative risk	0.018554921	0.02302063	0.037740328	0.020907349	1.805122583	0	1	1	0	0	1	NA	1.00E-04	1	0	1	1	0.037740328	125	0	MarketScan	Comparative	yes	no	Yes	No	no	No	Yes, first time entry criteria are met only.	Yes	no	Yes	n/a	n/a	Yes, for all covariates	Other	Yes	The first cohort entry date for each patient was identified, then exclusion criteria applied. If criteria not met, potential cohort entry dates at a later time were not evaluated.
125	Risk of chorioamnionitis - Tdap optimal vs Tdap none	IPTW-weighted	1.11	1.07	1.15	<0.001	1.13	1.08	1.18	<0.0001	relative risk	0.018062208	0.022090207	-0.017857617	0.020176974	-0.885049316	1	0	1	0	0	1	NA	1.00E-04	1	1	1	1	0.017857617	125 Adj	0	MarketScan	Comparative	yes	no	Yes	No	no	No	Yes, first time entry criteria are met only.	Yes	no	Yes	n/a	n/a	Yes, for all covariates	Other	Yes	The first cohort entry date for each patient was identified, then exclusion criteria applied. If criteria not met, potential cohort entry dates at a later time were not evaluated.
126	Warfarin - Stroke	PS matched	1.42	1.29	1.77	NA	1.42	NA	NA	NA	rate	NA	NA	0	NA	NA	NA	NA	NA	NA	NA	NA	NA	NA	NA	NA	1	1	0	NA	0	Medicare	Comparative	yes	no	No	Yes	no	No	Yes, first time entry criteria are met only.	No	no	Yes	No	No	Yes, for all covariates	No	Yes	The first cohort entry date for each patient was identified, then exclusion criteria applied. If criteria not met, potential cohort entry dates at a later time were not evaluated.
126	Rivaroxaban - Stroke	PS matched	0.97	0.66	1.24	NA	0.97	NA	NA	NA	rate	NA	NA	0	NA	NA	NA	NA	NA	NA	NA	NA	NA	NA	NA	NA	1	1	0	NA	0	Medicare	Comparative	yes	no	No	Yes	no	No	Yes, first time entry criteria are met only.	No	no	Yes	No	No	Yes, for all covariates	No	Yes	The first cohort entry date for each patient was identified, then exclusion criteria applied. If criteria not met, potential cohort entry dates at a later time were not evaluated.
126	Rivaroxaban vs Warfarin - Stroke	PS matched	0.69	0.48	0.99	0.048	0.69	0.48	0.99	0.0004	hazard ratio	0.184190482	0.184190482	0	0.184190482	0	1	0	1	0	0	1	0.048	4.00E-04	1	1	1	1	0	126 Adj	0	Medicare	Comparative	yes	no	No	Yes	no	No	Yes, first time entry criteria are met only.	No	no	Yes	No	No	Yes, for all covariates	No	Yes	The first cohort entry date for each patient was identified, then exclusion criteria applied. If criteria not met, potential cohort entry dates at a later time were not evaluated.
127	Warfarin - stroke	PS matching	1.13	NA	NA	NA	1.23	NA	NA	NA	rate	NA	NA	-0.1	NA	NA	NA	NA	NA	NA	NA	NA	NA	NA	NA	NA	0	1	0.1	NA	0	Optum	Comparative	yes	no	No	Yes	yes	Yes	Yes, first time entry criteria are met only.	Yes	yes	Yes	Yes	n/a	Yes, for all covariates	Yes, on day X after cohort entry date	Yes	The first cohort entry date for each patient was identified, then exclusion criteria applied. If criteria not met, potential cohort entry dates at a later time were not evaluated.
127	Dabigatran - stroke	PS matching	0.68	NA	NA	NA	0.7	NA	NA	NA	rate	NA	NA	-0.02	NA	NA	NA	NA	NA	NA	NA	NA	NA	NA	NA	NA	1	1	0.02	NA	0	Optum	Comparative	yes	no	No	Yes	yes	Yes	Yes, first time entry criteria are met only.	Yes	yes	Yes	Yes	n/a	Yes, for all covariates	Yes, on day X after cohort entry date	Yes	The first cohort entry date for each patient was identified, then exclusion criteria applied. If criteria not met, potential cohort entry dates at a later time were not evaluated.
127	Stroke - MarketScan	PS matching	0.64	0.44	0.95	0.0228	0.61	0.45	0.83	0.0015	hazard ratio	0.201527453	0.15712589	0.048009219	0.180695683	0.265691014	1	0	1	0	0	1	NA	0.0015	1	1	1	1	0.048009219	127 Adj	0	Optum	Comparative	yes	no	No	Yes	yes	Yes	Yes, first time entry criteria are met only.	Yes	yes	Yes	Yes	n/a	Yes, for all covariates	Yes, on day X after cohort entry date	Yes	The first cohort entry date for each patient was identified, then exclusion criteria applied. If criteria not met, potential cohort entry dates at a later time were not evaluated.
128	Prevalance of CIN2+ among 15-19 year old females in 2007	Unadjusted	14.8	NA	NA	NA	14.6	NA	NA	NA	rate	NA	NA	0.2	NA	NA	NA	NA	NA	NA	NA	NA	NA	NA	NA	NA	0	0	0.2	NA	0	MarketScan	Descriptive	yes	no	No	No	no	Yes	Yes, every time entry criteria are met.	Yes	no	Yes	n/a	n/a	No	n/a	n/a	All potential cohort entry dates were identified for each individual, then exclusion criteria applied. Every cohort entry date that met all inclusion/exclusion criteria was included (multiple entries allowed per individual).
129	Lamotrigine - beta coefficient - CRR model of hypothyroidism risk at >0 month	Adjusted	-0.227	NA	NA	0.00147	-0.7853	NA	NA	0.039	other	NA	NA	0.5583	NA	NA	NA	NA	NA	NA	NA	NA	NA	NA	NA	NA	0	0	0.5583	NA	0	MarketScan	Comparative	yes	yes	No	Yes	no	Yes	Yes, first time entry criteria are met only.	No	no	Yes	Yes	Yes	Yes, for all covariates	Yes, on day X after cohort entry date	Yes	No, not defined.
129	Risk of hypothyroidism in total cohort	Adjusted	7.5	NA	NA	NA	7.4	NA	NA	NA	risk	NA	NA	0.1	NA	NA	NA	NA	NA	NA	NA	NA	NA	NA	NA	NA	1	1	0.1	NA	0	MarketScan	Comparative	yes	yes	No	Yes	no	Yes	Yes, first time entry criteria are met only.	No	no	Yes	Yes	Yes	Yes, for all covariates	Yes, on day X after cohort entry date	Yes	No, not defined.
130	ZA - hospitalized infection	Unmatched	13.9	12.5	15.4	NA	17.34	NA	NA	NA	rate	NA	NA	-3.44	NA	NA	NA	NA	NA	NA	NA	NA	NA	NA	NA	NA	0	0	3.44	NA	0	Medicare	Comparative	yes	no	No	Yes	no	Yes	No, not defined.	Yes	no	Yes	Yes	n/a	Yes, for all covariates	Yes, ON the cohort entry date	Yes	No, not defined.
130	Denosumab - hospitalized infection	Unmatched	14.9	12.2	18.1	NA	16.15	NA	NA	NA	rate	NA	NA	-1.25	NA	NA	NA	NA	NA	NA	NA	NA	NA	NA	NA	NA	0	0	1.25	NA	0	Medicare	Comparative	yes	no	No	Yes	no	Yes	No, not defined.	Yes	no	Yes	Yes	n/a	Yes, for all covariates	Yes, ON the cohort entry date	Yes	No, not defined.
130	Denosumab vs ZA - hospitalized infection	Adjusted	0.89	0.69	1.15	0.3776	0.89	0.4	1.99	0.79	hazard ratio	0.130763142	0.41054513	0	0.304668921	0	1	0	1	1	1	1	NA	0.79	1	1	1	1	0	130 Adj	0	Medicare	Comparative	yes	no	No	Yes	no	Yes	No, not defined.	Yes	no	Yes	Yes	n/a	Yes, for all covariates	Yes, ON the cohort entry date	Yes	No, not defined.
131	Warfarin - stroke	PS matching	1.07	0.84	1.35	NA	1.48	NA	NA	NA	rate	NA	NA	-0.41	NA	NA	NA	NA	NA	NA	NA	NA	NA	NA	NA	NA	0	0	0.41	NA	0	Optum	Comparative	yes	no	No	Yes	yes	Yes	Yes, first time entry criteria are met only.	Yes	yes	Yes	Yes	n/a	Yes, for all covariates	Yes, on day X after cohort entry date	Yes	The first cohort entry date for each patient was identified, then exclusion criteria applied. If criteria not met, potential cohort entry dates at a later time were not evaluated.
131	Dabigatran - stroke	PS matching	0.77	0.6	0.98	NA	1.19	NA	NA	NA	rate	NA	NA	-0.42	NA	NA	NA	NA	NA	NA	NA	NA	NA	NA	NA	NA	0	0	0.42	NA	0	Optum	Comparative	yes	no	No	Yes	yes	Yes	Yes, first time entry criteria are met only.	Yes	yes	Yes	Yes	n/a	Yes, for all covariates	Yes, on day X after cohort entry date	Yes	The first cohort entry date for each patient was identified, then exclusion criteria applied. If criteria not met, potential cohort entry dates at a later time were not evaluated.
131	Dabigatran vs Warfarin - stroke	PS matching	1.62	0.72	3.66	0.2474	0.84	0.54	1.31	0.44	hazard ratio	0.415835203	0.226724757	0.656779536	0.334905234	1.961090689	1	1	0	1	1	0	NA	0.44	1	1	0	0	0.656779536	131 Adj	0	Optum	Comparative	yes	no	No	Yes	yes	Yes	Yes, first time entry criteria are met only.	Yes	yes	Yes	Yes	n/a	Yes, for all covariates	Yes, on day X after cohort entry date	Yes	The first cohort entry date for each patient was identified, then exclusion criteria applied. If criteria not met, potential cohort entry dates at a later time were not evaluated.
132	Amiodarone vs. Class Ic - AF hospitilzation	IPTW-weighted	0.68	0.57	0.8	<0.001	0.72	0.67	0.78	<0.002	hazard ratio	0.082917821	0.040838116	-0.057158414	0.06535716	-0.874554733	1	1	1	0	0	1	NA	0.002	1	1	1	1	0.057158414	132 Adj	0	MarketScan	Comparative	yes	no	No	Yes	no	Yes	Yes, first time entry criteria are met only.	Yes	no	Yes	Yes	n/a	Yes, for all covariates	Yes, on day X after cohort entry date	Yes	The first cohort entry date for each patient was identified, then exclusion criteria applied. If criteria not met, potential cohort entry dates at a later time were not evaluated.
132	Amiodarone vs. Class Ic - AF hospitilzation	Crude	0.61	0.51	0.73	<0.001	0.62	0.54	0.71	<0.001	hazard ratio	0.091625294	0.069155863	-0.016260521	0.081171818	-0.200322246	0	1	1	0	0	1	NA	0.001	1	0	1	1	0.016260521	132	0	MarketScan	Comparative	yes	no	No	Yes	no	Yes	Yes, first time entry criteria are met only.	Yes	no	Yes	Yes	n/a	Yes, for all covariates	Yes, on day X after cohort entry date	Yes	The first cohort entry date for each patient was identified, then exclusion criteria applied. If criteria not met, potential cohort entry dates at a later time were not evaluated.
133	Non-metformin - occurrence of viral associated cancer	Crude	0.06	0.05	0.06	NA	0.046	NA	NA	NA	rate	NA	NA	0.014	NA	NA	NA	NA	NA	NA	NA	NA	NA	NA	NA	NA	1	1	0.014	NA	0	CPRD	Comparative	no	no	No	Yes	yes	Yes	No, not defined.	Yes	no	No	Yes	Yes	Yes, for all covariates	No	Yes	No, not defined.
133	Metformin - occurrence of viral associated cancer	Crude	0.05	0.04	0.06	NA	0.05	NA	NA	NA	rate	NA	NA	0	NA	NA	NA	NA	NA	NA	NA	NA	NA	NA	NA	NA	1	1	0	NA	0	CPRD	Comparative	no	no	No	Yes	yes	Yes	No, not defined.	Yes	no	No	Yes	Yes	Yes, for all covariates	No	Yes	No, not defined.
133	Metformin vs non-metformin - occurrence of viral associated cancer	Adjusted	0.93	0.65	1.32	0.7012	1.17	0.59	2.31	0.665047542	hazard ratio	0.178674709	0.347063151	-0.229574442	0.276023081	-0.831721902	1	0	0	1	1	0	NA	NA	1	1	0	0	0.229574442	133 Adj	0	CPRD	Comparative	no	no	No	Yes	yes	Yes	No, not defined.	Yes	no	No	Yes	Yes	Yes, for all covariates	No	Yes	No, not defined.
133	Metformin vs non-metformin - occurrence of viral associated cancer	Crude	1.09	0.8	1.48	0.595	0.94	0.51	1.74	0.853884905	hazard ratio	0.156053261	0.314163529	0.1480531	0.248043689	0.596883156	0	1	0	1	1	0	NA	NA	1	0	0	1	0.1480531	133	0	CPRD	Comparative	no	no	No	Yes	yes	Yes	No, not defined.	Yes	no	No	Yes	Yes	Yes, for all covariates	No	Yes	No, not defined.
134	Controls - occurrence of diabetes	Matched	2.82	2.44	3.27	NA	2.37	NA	NA	NA	rate	NA	NA	0.45	NA	NA	NA	NA	NA	NA	NA	NA	NA	NA	NA	NA	0	0	0.45	NA	1	CPRD	Comparative	yes	no	No	No	yes	Yes	No, not defined.	Yes	no	Yes	n/a	Yes	Yes, for some covariates	No	Yes	No, not defined.
134	Bariatric surgery - occurrence of diabetes	Matched	0.57	0.42	0.78	NA	0.47	NA	NA	NA	rate	NA	NA	0.1	NA	NA	NA	NA	NA	NA	NA	NA	NA	NA	NA	NA	1	1	0.1	NA	1	CPRD	Comparative	yes	no	No	No	yes	Yes	No, not defined.	Yes	no	Yes	n/a	Yes	Yes, for some covariates	No	Yes	No, not defined.
134	Bariatric surgery vs controls - occurrence of diabetes	Adjusted	0.2	0.13	0.3	<0.0001	0.18	0.14	0.24	<0.001	hazard ratio	0.206869953	0.146776568	0.105360516	0.179357936	0.58743158	1	0	1	0	0	1	1.00E-04	NA	1	1	0	1	0.105360516	134 Adj	0	CPRD	Comparative	yes	no	No	No	yes	Yes	No, not defined.	Yes	no	Yes	n/a	Yes	Yes, for some covariates	No	Yes	No, not defined.
135	Combination therapy - occurrence of AMI	Crude	1.13	NA	NA	NA	1.2	NA	NA	NA	rate	NA	NA	-0.07	NA	NA	NA	NA	NA	NA	NA	NA	NA	NA	NA	NA	1	1	0.07	NA	0	CPRD	Comparative	no	no	No	Yes	yes	Yes	Yes, first time entry criteria are met only.	Yes	no	Yes	Yes	n/a	Yes, for all covariates	Yes, on day X after cohort entry date	Yes	The first cohort entry date for each patient was identified, then exclusion criteria applied. If criteria not met, potential cohort entry dates at a later time were not evaluated.
135	Monotherapy - occurrence of AMI	Crude	1.01	NA	NA	NA	0.81	NA	NA	NA	rate	NA	NA	0.2	NA	NA	NA	NA	NA	NA	NA	NA	NA	NA	NA	NA	0	1	0.2	NA	0	CPRD	Comparative	no	no	No	Yes	yes	Yes	Yes, first time entry criteria are met only.	Yes	no	Yes	Yes	n/a	Yes, for all covariates	Yes, on day X after cohort entry date	Yes	The first cohort entry date for each patient was identified, then exclusion criteria applied. If criteria not met, potential cohort entry dates at a later time were not evaluated.
135	Monotherapy vs. combination therapy - occurrence of AMI	Adjusted	1.12	0.92	1.37	0.2677	1.52	1.11	2.08	0.009	hazard ratio	0.102796967	0.160029367	-0.30538165	0.134492778	-2.27061746	1	0	1	1	0	0	NA	NA	1	1	0	0	0.30538165	135 Adj	0	CPRD	Comparative	no	no	No	Yes	yes	Yes	Yes, first time entry criteria are met only.	Yes	no	Yes	Yes	n/a	Yes, for all covariates	Yes, on day X after cohort entry date	Yes	The first cohort entry date for each patient was identified, then exclusion criteria applied. If criteria not met, potential cohort entry dates at a later time were not evaluated.
135	Monotherapy vs. combination therapy - occurrence of AMI	Crude	1.13	NA	NA	NA	1.45	1.1	1.92	NA	hazard ratio	NA	0.143245729	-0.249345924	NA	NA	0	0	1	0	0	1	NA	NA	0	0	0	0	0.249345924	135	0	CPRD	Comparative	no	no	No	Yes	yes	Yes	Yes, first time entry criteria are met only.	Yes	no	Yes	Yes	n/a	Yes, for all covariates	Yes, on day X after cohort entry date	Yes	The first cohort entry date for each patient was identified, then exclusion criteria applied. If criteria not met, potential cohort entry dates at a later time were not evaluated.
136	NIADs � fracture	Crude	1.43	NA	NA	NA	1.235	NA	NA	NA	rate	NA	NA	0.195	NA	NA	NA	NA	NA	NA	NA	NA	NA	NA	NA	NA	0	1	0.195	NA	0	CPRD	Comparative	yes	no	No	No	yes	Yes	No, not defined.	Yes	no	Yes	n/a	No	Yes, for all covariates	Yes, ON the cohort entry date	Yes	n/a
136	DPP-4i � fracture	Crude	1.22	NA	NA	NA	1.449	NA	NA	NA	rate	NA	NA	-0.229	NA	NA	NA	NA	NA	NA	NA	NA	NA	NA	NA	NA	0	0	0.229	NA	0	CPRD	Comparative	yes	no	No	No	yes	Yes	No, not defined.	Yes	no	Yes	n/a	No	Yes, for all covariates	Yes, ON the cohort entry date	Yes	n/a
136	DPP-4i vs NIADs � fracture	Adjusted	0.99	0.93	1.06	0.776	1.13	1.02	1.26	0.0232	hazard ratio	0.034856757	0.055558208	-0.132267969	0.046377301	-2.851997999	1	0	0	1	0	0	NA	NA	1	1	0	1	0.132267969	136 Adj	0	CPRD	Comparative	yes	no	No	No	yes	Yes	No, not defined.	Yes	no	Yes	n/a	No	Yes, for all covariates	Yes, ON the cohort entry date	Yes	n/a
137	IHD at 52 weeks follow-up	Adjusted	1.35	1.03	1.77	0.0295	1.55	1.36	1.76	<0.001	hazard ratio	0.138201507	0.064825958	-0.138150338	0.10793994	-1.279881553	1	0	1	0	0	1	NA	NA	1	1	0	1	0.138150339	137 Adj	0	CPRD	Comparative	yes	no	No	Yes	yes	Yes	No, not defined.	Yes	no	Yes	Yes	Yes	Yes, for all covariates	Yes, on day X after cohort entry date	Yes	The first cohort entry date for each patient was identified, then exclusion criteria applied. If criteria not met, potential cohort entry dates at a later time were not evaluated.
138	2012 - antibiotic treatment failure- acute otitis media		12	NA	NA	NA	15.71	NA	NA	NA	rate	NA	NA	-3.71	NA	NA	NA	NA	NA	NA	NA	NA	NA	NA	NA	NA	0	0	3.71	NA	0	CPRD	Descriptive	yes	no	No	Yes	no	Yes	Yes, every time entry criteria are met.	Yes	no	Yes	n/a	n/a	No	Yes, ON the cohort entry date	No	All potential cohort entry dates were identified for each individual, then exclusion criteria applied. The first cohort entry date that met criteria was kept. (e.g. multiple "incident user"episodes)
138	2012 - antibiotic treatment failure- skin and soft tissue		14.5	NA	NA	NA	18.5	NA	NA	NA	rate	NA	NA	-4	NA	NA	NA	NA	NA	NA	NA	NA	NA	NA	NA	NA	0	0	4	NA	0	CPRD	Descriptive	yes	no	No	Yes	no	Yes	Yes, every time entry criteria are met.	Yes	no	Yes	n/a	n/a	No	Yes, ON the cohort entry date	No	All potential cohort entry dates were identified for each individual, then exclusion criteria applied. The first cohort entry date that met criteria was kept. (e.g. multiple "incident user"episodes)
138	2012 - antibiotic treatment failure- lower respiratory		21	NA	NA	NA	23.76	NA	NA	NA	rate	NA	NA	-2.76	NA	NA	NA	NA	NA	NA	NA	NA	NA	NA	NA	NA	0	0	2.76	NA	0	CPRD	Descriptive	yes	no	No	Yes	no	Yes	Yes, every time entry criteria are met.	Yes	no	Yes	n/a	n/a	No	Yes, ON the cohort entry date	No	All potential cohort entry dates were identified for each individual, then exclusion criteria applied. The first cohort entry date that met criteria was kept. (e.g. multiple "incident user"episodes)
138	2012 - antibiotic treatment failure- upper respiratory		12.6	NA	NA	NA	15	NA	NA	NA	rate	NA	NA	-2.4	NA	NA	NA	NA	NA	NA	NA	NA	NA	NA	NA	NA	0	0	2.4	NA	0	CPRD	Descriptive	yes	no	No	Yes	no	Yes	Yes, every time entry criteria are met.	Yes	no	Yes	n/a	n/a	No	Yes, ON the cohort entry date	No	All potential cohort entry dates were identified for each individual, then exclusion criteria applied. The first cohort entry date that met criteria was kept. (e.g. multiple "incident user"episodes)
138	2012 - antibiotic treatment failure- total		15.4	NA	NA	NA	18.61	NA	NA	NA	rate	NA	NA	-3.21	NA	NA	NA	NA	NA	NA	NA	NA	NA	NA	NA	NA	0	0	3.21	NA	0	CPRD	Descriptive	yes	no	No	Yes	no	Yes	Yes, every time entry criteria are met.	Yes	no	Yes	n/a	n/a	No	Yes, ON the cohort entry date	No	All potential cohort entry dates were identified for each individual, then exclusion criteria applied. The first cohort entry date that met criteria was kept. (e.g. multiple "incident user"episodes)
139	All CYP3A4, Patients prescribed inhibitor in year; %	Unadjusted	31.83	NA	NA	NA	87	NA	NA	NA	risk	NA	NA	-55.17	NA	NA	NA	NA	NA	NA	NA	NA	NA	NA	NA	NA	0	0	55.17	NA	0	CPRD	Descriptive	yes	no	No	No	no	Yes	Yes, first time entry criteria are met only.	Yes	no	Yes	n/a	n/a	Yes, for all covariates	Yes, ON the cohort entry date	Yes	n/a
140	Patients receiving pharmacotherapy with adjunct psychosocial experiment	Unadjusted	11.7	NA	NA	NA	11.47	11.211	11.724	NA	risk	NA	NA	0.23	NA	NA	NA	NA	NA	NA	NA	NA	NA	NA	NA	NA	0	0	0.23	NA	0	CPRD	Descriptive	yes	no	No	No	no	Yes	No, not defined.	Yes	no	No	n/a	n/a	No	Yes, ON the cohort entry date	Yes	No, not defined.
141	Patients with IFG - Occurrence of diabetes	Poisson regression	5.86	5.78	5.93	<0.001	7.04	6.958	7.122	<0.001	rate	NA	NA	-1.18	NA	NA	NA	NA	NA	NA	NA	NA	NA	NA	NA	NA	0	0	1.18	NA	0	CPRD	Descriptive	yes	no	No	No	yes	Yes	Yes, first time entry criteria are met only.	Yes	no	Yes	n/a	No	No	Yes, ON the cohort entry date	Yes	All potential cohort entry dates were identified for each individual, then exclusion criteria applied. The first cohort entry date that met criteria was kept. (e.g. multiple "incident user"episodes)
142	Patients with any MCR dyspnoea grade	Unadjusted	82	NA	NA	NA	78	NA	NA	NA	risk	NA	NA	4	NA	NA	NA	NA	NA	NA	NA	NA	NA	NA	NA	NA	0	0	4	NA	0	CPRD	Descriptive	yes	no	No	Yes	yes	Yes	Yes, first time entry criteria are met only.	Yes	no	Yes	n/a	n/a	Yes, for all covariates	Yes, on day X after cohort entry date	Yes	The first cohort entry date for each patient was identified, then exclusion criteria applied. If criteria not met, potential cohort entry dates at a later time were not evaluated.
143	DOAC � Occurrence of AMI	Unadjusted	0.5	NA	NA	NA	0.556	NA	NA	NA	rate	NA	NA	-0.056	NA	NA	NA	NA	NA	NA	NA	NA	NA	NA	NA	NA	1	1	0.056	NA	0	CPRD	Comparative	yes	no	Yes	Yes	no	Yes	No, not defined.	Yes	no	No	No	Yes	Yes, for all covariates	Other	Yes	The first cohort entry date for each patient was identified, then exclusion criteria applied. If criteria not met, potential cohort entry dates at a later time were not evaluated.
143	VKA � Occurrence of AMI	Unadjusted	0.29	NA	NA	NA	0.297	NA	NA	NA	rate	NA	NA	-0.007	NA	NA	NA	NA	NA	NA	NA	NA	NA	NA	NA	NA	1	1	0.007	NA	0	CPRD	Comparative	yes	no	Yes	Yes	no	Yes	No, not defined.	Yes	no	No	No	Yes	Yes, for all covariates	Other	Yes	The first cohort entry date for each patient was identified, then exclusion criteria applied. If criteria not met, potential cohort entry dates at a later time were not evaluated.
143	VKA vs DOAC � Occurrence of AMI	Adjusted	2.11	1.45	2.51	<0.001	1.38	1.21	1.58	<0.001	hazard ratio	0.088568778	0.069051708	0.424604448	0.079412112	5.346847483	1	1	1	0	0	1	NA	NA	1	1	0	0	0.424604448	143 Adj	0	CPRD	Comparative	yes	no	Yes	Yes	no	Yes	No, not defined.	Yes	no	No	No	Yes	Yes, for all covariates	Other	Yes	The first cohort entry date for each patient was identified, then exclusion criteria applied. If criteria not met, potential cohort entry dates at a later time were not evaluated.
144	Major bleeding � NOAC	Unadjusted	1.06	NA	NA	NA	0.469	NA	NA	NA	rate	NA	NA	0.591	NA	NA	NA	NA	NA	NA	NA	NA	NA	NA	NA	NA	0	0	0.591	NA	0	CPRD	Comparative	yes	no	Yes	Yes	no	Yes	Yes, every time entry criteria are met.	Yes	no	No	Yes	Yes	Yes, for all covariates	Yes, ON the cohort entry date	Yes	All potential cohort entry dates were identified for each individual, then exclusion criteria applied. Every cohort entry date that met all inclusion/exclusion criteria was included (multiple entries allowed per individual).
144	Major bleeding � VKA	Unadjusted	0.58	NA	NA	NA	0.32	NA	NA	NA	rate	NA	NA	0.26	NA	NA	NA	NA	NA	NA	NA	NA	NA	NA	NA	NA	0	0	0.26	NA	0	CPRD	Comparative	yes	no	Yes	Yes	no	Yes	Yes, every time entry criteria are met.	Yes	no	No	Yes	Yes	Yes, for all covariates	Yes, ON the cohort entry date	Yes	All potential cohort entry dates were identified for each individual, then exclusion criteria applied. Every cohort entry date that met all inclusion/exclusion criteria was included (multiple entries allowed per individual).
144	Major bleeding � VKA vs NOAC	Adjusted	2.08	1.28	3.4	0.0033	1.41	0.92	2.18	0.1184	hazard ratio	0.250718132	0.222313864	0.388778189	0.236942013	1.640815758	1	1	1	0	1	0	NA	NA	1	1	0	0	0.388778189	144 Adj	0	CPRD	Comparative	yes	no	Yes	Yes	no	Yes	Yes, every time entry criteria are met.	Yes	no	No	Yes	Yes	Yes, for all covariates	Yes, ON the cohort entry date	Yes	All potential cohort entry dates were identified for each individual, then exclusion criteria applied. Every cohort entry date that met all inclusion/exclusion criteria was included (multiple entries allowed per individual).
145	Death � statin use	Unadjusted	5.35	NA	NA	NA	1.35	NA	NA	NA	rate	NA	NA	4	NA	NA	NA	NA	NA	NA	NA	NA	NA	NA	NA	NA	0	0	4	NA	0	CPRD	Comparative	yes	no	No	No	yes	Yes	No, not defined.	Yes	no	Yes	n/a	n/a	Yes, for some covariates	Yes, on day X after cohort entry date	Yes	n/a
145	Death � statin use vs no statin use	Adjusted	0.45	0.4	0.5	<0.001	0.62	0.59	0.66	<0.001	hazard ratio	0.053755365	0.031898141	-0.320471895	0.044199156	-7.250633896	1	1	1	0	0	1	NA	NA	0	1	0	0	0.320471895	145 Adj	0	CPRD	Comparative	yes	no	No	No	yes	Yes	No, not defined.	Yes	no	Yes	n/a	n/a	Yes, for some covariates	Yes, on day X after cohort entry date	Yes	n/a
145	Death � statin use vs no statin use	Unadjusted	0.25	0.25	0.27	<0.001	0.42	0.4	0.44	<0.001	hazard ratio	0.039265837	0.023734702	-0.518793793	0.032443351	-15.99075857	0	1	1	0	0	1	NA	NA	0	0	0	0	0.518793793	145	0	CPRD	Comparative	yes	no	No	No	yes	Yes	No, not defined.	Yes	no	Yes	n/a	n/a	Yes, for some covariates	Yes, on day X after cohort entry date	Yes	n/a
146	Metformin + SU - any fracture	Unadjusted	1.327	NA	NA	NA	1.289	NA	NA	NA	rate	NA	NA	0.038	NA	NA	NA	NA	NA	NA	NA	NA	NA	NA	NA	NA	1	1	0.038	NA	0	CPRD	Comparative	no	no	No	Yes	yes	Yes	No, not defined.	No	no	No	Yes	Yes	Yes, for all covariates	Yes, on day X after cohort entry date	Yes	The first cohort entry date for each patient was identified, then exclusion criteria applied. If criteria not met, potential cohort entry dates at a later time were not evaluated.
146	Metformin + DPP-4 inhibitors - any fracture	Unadjusted	1.059	NA	NA	NA	0.793	NA	NA	NA	rate	NA	NA	0.266	NA	NA	NA	NA	NA	NA	NA	NA	NA	NA	NA	NA	0	0	0.266	NA	0	CPRD	Comparative	no	no	No	Yes	yes	Yes	No, not defined.	No	no	No	Yes	Yes	Yes, for all covariates	Yes, on day X after cohort entry date	Yes	The first cohort entry date for each patient was identified, then exclusion criteria applied. If criteria not met, potential cohort entry dates at a later time were not evaluated.
146	Metformin + DPP-4 inhibitors vs Metformin + SU - any fracture	Adjusted	0.83	0.61	1.13	0.2385	0.61	0.39	0.98	0.0352	hazard ratio	0.157422046	0.241884497	0.307966744	0.204070834	1.509116895	1	0	1	1	0	0	NA	NA	1	1	0	0	0.307966744	146 Adj	0	CPRD	Comparative	no	no	No	Yes	yes	Yes	No, not defined.	No	no	No	Yes	Yes	Yes, for all covariates	Yes, on day X after cohort entry date	Yes	The first cohort entry date for each patient was identified, then exclusion criteria applied. If criteria not met, potential cohort entry dates at a later time were not evaluated.
147	DPP-4: occurrence of breast cancer	Crude	0.34	0.27	0.43	NA	0.292	NA	NA	NA	rate	NA	NA	0.048	NA	NA	NA	NA	NA	NA	NA	NA	NA	NA	NA	NA	1	1	0.048	NA	0	CPRD	Comparative	no	no	No	Yes	no	Yes	No, not defined.	Yes	no	No	Yes	Yes	Yes, for some covariates	Yes, on day X after cohort entry date	Yes	No, not defined.
147	GLP-1: occurrence of breast cancer	Crude	0.44	0.3	0.63	NA	0.385	NA	NA	NA	rate	NA	NA	0.055	NA	NA	NA	NA	NA	NA	NA	NA	NA	NA	NA	NA	1	1	0.055	NA	0	CPRD	Comparative	no	no	No	Yes	no	Yes	No, not defined.	Yes	no	No	Yes	Yes	Yes, for some covariates	Yes, on day X after cohort entry date	Yes	No, not defined.
147	GLP-1 vs DPP-4: occurrence of breast cancer	Crude	1.29	0.85	1.98	0.2403	1.32	0.88	1.98	0.18059042	hazard ratio	0.218599299	0.206869953	-0.022989518	0.21281545	-0.108025608	0	0	1	1	1	1	NA	NA	1	0	1	1	0.022989518	147	0	CPRD	Comparative	no	no	No	Yes	no	Yes	No, not defined.	Yes	no	No	Yes	Yes	Yes, for some covariates	Yes, on day X after cohort entry date	Yes	No, not defined.
147	GLP-1 vs DPP-4: occurrence of breast cancer	Adjusted	1.4	0.91	2.16	0.1271	1.72	1.09	2.72	0.019936554	hazard ratio	0.22124285	0.233830403	-0.205852054	0.227623654	-0.904352648	1	0	1	1	0	0	NA	NA	1	1	0	0	0.205852054	147 Adj	0	CPRD	Comparative	no	no	No	Yes	no	Yes	No, not defined.	Yes	no	No	Yes	Yes	Yes, for some covariates	Yes, on day X after cohort entry date	Yes	No, not defined.
148	Pioglitazone - bladder cancer	Crude	0.121	NA	NA	NA	0.1089	NA	NA	NA	rate	NA	NA	0.0121	NA	NA	NA	NA	NA	NA	NA	NA	NA	NA	NA	NA	1	1	0.0121	NA	0	CPRD	Comparative	yes	no	No	Yes	yes	Yes	Yes, first time entry criteria are met only.	Yes	no	Yes	Yes	Yes	Yes, for all covariates	Yes, on day X after cohort entry date	Yes	No, not defined.
148	No TZD - bladder cancer	Crude	0.0889	NA	NA	NA	0.0865	NA	NA	NA	rate	NA	NA	0.0024	NA	NA	NA	NA	NA	NA	NA	NA	NA	NA	NA	NA	1	1	0.0024	NA	0	CPRD	Comparative	yes	no	No	Yes	yes	Yes	Yes, first time entry criteria are met only.	Yes	no	Yes	Yes	Yes	Yes, for all covariates	Yes, on day X after cohort entry date	Yes	No, not defined.
148	No TZD vs Pioglitazone - bladder cancer	Adjusted	1.63	1.22	2.19	0.0011	1.79	1.41	2.28	<0.001	hazard ratio	0.15067425	0.123448889	-0.093635605	0.137735903	-0.679819882	1	0	1	0	0	1	NA	NA	1	1	1	1	0.093635605	148 Adj	0	CPRD	Comparative	yes	no	No	Yes	yes	Yes	Yes, first time entry criteria are met only.	Yes	no	Yes	Yes	Yes	Yes, for all covariates	Yes, on day X after cohort entry date	Yes	No, not defined.
149	Rosiglitazone: death	Crude	0.2	NA	NA	NA	0.685	NA	NA	NA	rate	NA	NA	-0.485	NA	NA	NA	NA	NA	NA	NA	NA	NA	NA	NA	NA	0	0	0.485	NA	0	CPRD	Comparative	no	no	No	No	yes	Yes	Yes, every time entry criteria are met.	Yes	no	Yes	n/a	n/a	Yes, for some covariates	Yes, ON the cohort entry date	Yes	All potential cohort entry dates were identified for each individual, then exclusion criteria applied. Every cohort entry date that met all inclusion/exclusion criteria was included (multiple entries allowed per individual).
149	Pioglitazone: death	Crude	0.17	NA	NA	NA	0.65	NA	NA	NA	rate	NA	NA	-0.48	NA	NA	NA	NA	NA	NA	NA	NA	NA	NA	NA	NA	0	0	0.48	NA	0	CPRD	Comparative	no	no	No	No	yes	Yes	Yes, every time entry criteria are met.	Yes	no	Yes	n/a	n/a	Yes, for some covariates	Yes, ON the cohort entry date	Yes	All potential cohort entry dates were identified for each individual, then exclusion criteria applied. Every cohort entry date that met all inclusion/exclusion criteria was included (multiple entries allowed per individual).
149	Pioglitazone vs Rosiglitazone: death	Adjusted	1.2	1.08	1.34	0.001	1.78	1.05	3	0.031	hazard ratio	0.056300029	0.266325982	-0.394291808	0.192482755	-2.04845264	1	0	1	0	0	1	NA	NA	1	1	0	0	0.394291808	149 Adj	0	CPRD	Comparative	no	no	No	No	yes	Yes	Yes, every time entry criteria are met.	Yes	no	Yes	n/a	n/a	Yes, for some covariates	Yes, ON the cohort entry date	Yes	All potential cohort entry dates were identified for each individual, then exclusion criteria applied. Every cohort entry date that met all inclusion/exclusion criteria was included (multiple entries allowed per individual).
150	Flucloxacillin: liver injury	Crude	0.00847	NA	NA	NA	0.00112	NA	NA	NA	rate	NA	NA	0.00735	NA	NA	NA	NA	NA	NA	NA	NA	NA	NA	NA	NA	1	1	0.00735	NA	0	CPRD	Comparative	yes	no	Yes	Yes	yes	Yes	Yes, first time entry criteria are met only.	Yes	no	Yes	Yes	No	Yes, for all covariates	Yes, ON the cohort entry date	Yes	The first cohort entry date for each patient was identified, then exclusion criteria applied. If criteria not met, potential cohort entry dates at a later time were not evaluated.
150	Oxytetracycline: liver injury	Crude	0.00162	NA	NA	NA	0.0021	NA	NA	NA	rate	NA	NA	-0.00048	NA	NA	NA	NA	NA	NA	NA	NA	NA	NA	NA	NA	1	1	0.00048	NA	0	CPRD	Comparative	yes	no	Yes	Yes	yes	Yes	Yes, first time entry criteria are met only.	Yes	no	Yes	Yes	No	Yes, for all covariates	Yes, ON the cohort entry date	Yes	The first cohort entry date for each patient was identified, then exclusion criteria applied. If criteria not met, potential cohort entry dates at a later time were not evaluated.
150	Oxytetracycline vs Flucloxacillin: liver injury	Crude	5.22	1.65	16.57	0.005	5.4	2.5	11.5	<0.001	hazard ratio	0.589334913	0.385687797	-0.033901552	0.498031483	-0.068071102	0	0	1	0	0	1	NA	NA	1	0	1	1	0.033901552	150	0	CPRD	Comparative	yes	no	Yes	Yes	yes	Yes	Yes, first time entry criteria are met only.	Yes	no	Yes	Yes	No	Yes, for all covariates	Yes, ON the cohort entry date	Yes	The first cohort entry date for each patient was identified, then exclusion criteria applied. If criteria not met, potential cohort entry dates at a later time were not evaluated.
150	Oxytetracycline vs Flucloxacillin: liver injury	Adjusted	5.22	1.64	16.62	0.0052	4.1	1.9	8.8	0.000334394	hazard ratio	0.590872137	0.389675892	0.241510428	0.500488353	0.482549548	1	1	1	0	0	1	NA	NA	1	1	0	0	0.241510428	150 Adj	0	CPRD	Comparative	yes	no	Yes	Yes	yes	Yes	Yes, first time entry criteria are met only.	Yes	no	Yes	Yes	No	Yes, for all covariates	Yes, ON the cohort entry date	Yes	The first cohort entry date for each patient was identified, then exclusion criteria applied. If criteria not met, potential cohort entry dates at a later time were not evaluated.
[truncated: 41 more columns]
