# Supplementary material for: Reproducibility of real-world evidence studies using clinical practice data to inform regulatory and coverage decisions
Source: Nat Commun. 2022 Aug 31;13:5126. doi: 10.1038/s41467-022-32310-3 (PMC9430007; doi:10.1038/s41467-022-32310-3)
Supplement: Supplementary file 9 — Supplementary Dataset 6 [file 41467_2022_32310_MOESM9_ESM.zip › Supplementary Data 6 Analysis file, code, data dictionary/README.txt]

READ ME

The RMarkdown script was developed with R version 3.6.1.
It is compatible with Windows 10.
No non-standard hardware is required.

Note that the data files provided are not identical to the ones used for the analysis. They have been redacted to remove small cell sizes.
