# Supplementary material for: Reproducibility of real-world evidence studies using clinical practice data to inform regulatory and coverage decisions
Source: Nat Commun. 2022 Aug 31;13:5126. doi: 10.1038/s41467-022-32310-3 (PMC9430007; doi:10.1038/s41467-022-32310-3)
Supplement: Supplementary file 9 — Supplementary Dataset 6 [file 41467_2022_32310_MOESM9_ESM.zip › Supplementary Data 6 Analysis file, code, data dictionary/REPEAT RMarkdown 2022-01-07.Rmd]

---
title: "REPEAT Descriptive Reproduction Results"
author: "Shirley Wang"
date: "Feb 28 2022"
output: html_document
---

```{r setup, include=FALSE}
knitr::opts_chunk$set(echo = TRUE)

setwd("filepath/Data S6 Analysis file, code, data dictionary")

install.packages(c("ggplot2", "wCorr", "table1", "plyr", "dplyr", "purrr", "irr", "Hmisc", "table1"), repos = "http://cran.us.r-project.org")
library(ggplot2)
library(purrr)
library(plyr)
library(dplyr)
library(wCorr)
library(irr)
library(Hmisc)
library(table1)

```

## R Markdown

This is an R Markdown document. Markdown is a simple formatting syntax for authoring HTML, PDF, and MS Word documents. For more details on using R Markdown see <http://rmarkdown.rstudio.com>.

# REPEAT Descriptives

# Relative Study Sample Size (reproduction/original)
```{r, echo = FALSE}
# 1. Read in sample size file
total.n <- data.frame(read.csv("sample size.csv", header=TRUE)) 

# 2. Restrict to studies where relative sample size is available
relmag <- total.n[complete.cases(total.n$relative_magnitude), ]

# 3. Create indicator of less than half or more than 2 times, indicator of within +/-10, 
#    and 3 category indicator (small, medium, large differences)
relmag$relmag5 <- ifelse(relmag$relative_magnitude>=2 | relmag$relative_magnitude<=.5, 1, 0 )
relmag$logrelmag <- log(relmag$relative_magnitude)
relmag$relmag1 <- ifelse(between(relmag$relative_magnitude, 0.9, 1.1), 1, 0 )
relmag$cat <- ifelse(relmag$relmag1 ==1, "Within 10%", 
                     ifelse(relmag$relmag5 ==1, "50% or more",
                     "10-50%"))

relmag$cat <- factor(relmag$cat, levels = c("Within 10%", "10-50%", "50% or more"))

#table(relmag$relmag1, relmag$relmag5)
#table(relmag$cat)

# 4. Plot distribution of relative study sample size (reproduction/original)
      ggplot(relmag, aes(x = factor(descriptive_or_comparator), 
                     y = logrelmag, 
                     color = factor(descriptive_or_comparator))
                 )+ 
        geom_boxplot() +
        ylab("Relative study sample size\n") +
        coord_cartesian(ylim = c(-4, log(10)))+
        scale_y_continuous(breaks=c(log(0.1), log(0.5), log(1.0), log(2.0), log(5.0), log(10.0)),
                           labels= c("0.1", "0.5", "1.0", "2.0", "5.0", "10.0"))+
        ggtitle("Relative study sample size:\nOriginal/Reproduction\n(summed across exposure groups)\n")+
        geom_hline(yintercept = 0, linetype = "dashed", color = "gray")+
        scale_color_brewer(palette = "Set1", guide = guide_legend("", ncol = 1))+
        xlab("")+
        theme(axis.line = element_line(colour = "black"),
              panel.grid.major = element_blank(),
              panel.grid.minor = element_blank(),    
              panel.background = element_blank(),
              plot.title = element_text(size = 12, face = "bold", hjust = 0),
              axis.text.x = element_text(size = 12, vjust = 0.5, hjust = .5),
              axis.title.x = element_text(size = 12),
              axis.title.y = element_text(size = 12),
              axis.text.y = element_text(size = 12),
              legend.title = element_text(size = 12),
              legend.text = element_text(size = 12),
              legend.position = "bottom",
              legend.key = element_blank())
```

Distribution in relative sample size (min, 1st quartile, median, mean, 3rd quartile, max):  
For comparative studies `r round(summary(relmag[relmag$descriptive_or_comparator == "Comparative",]$relative_magnitude), digits = 2)`  
For descriptive studies: `r round(summary(relmag[relmag$descriptive_or_comparator != "Comparative",]$relative_magnitude), digits = 2)`

Proportion of sample sizes less than half or more than 2 times the size of the original `r mean(relmag$relmag5)`   

# Differences in prevalence of binary and categorical variables (publication - reproduction)

```{r, echo = FALSE}

# 1. Read in baseline Table 1 reproduction description file
baseline <- data.frame(read.csv("baseline cell suppressed.csv", header=TRUE)) 

# 2. Restrict to binary and categorical Table 1 entries
plot.obj <- baseline[(baseline$variable_type == "binary" | baseline$variable_type == "categorical") & 
                       complete.cases(baseline$absdiff),]

# 3. Create indicators for reproduction-publication differences within 10% and 25%
plot.obj$within10 <- ifelse(abs(plot.obj$absdiff) <=0.1, 1, 0)
plot.obj$within25<- ifelse(abs(plot.obj$absdiff) <=0.25, 1, 0)

# 4. Merge in categorical indicator of relative sample sizes within 10%, 10-50%, and greater than 50% 
relcat <- unique(relmag[, c("studyid", "cat")])

```

Distribution of difference in prevalence of binary or categorical characteristics (original - reproduction) (min, 1st quartile, median, mean, 3rd quartile, max): `r summary(plot.obj$absdif)`  
Proportion of differences <=10% `r round(mean(plot.obj$within10), digits = 2)`  

Distribution of difference in prevalence of binary or categorical characteristics (original - reproduction) for DoPE studies (min, 1st quartile, median, mean, 3rd quartile, max): `r summary(plot.obj[plot.obj$DoPE =="Yes",]$absdif)` 

Distribution of difference in prevalence of binary or categorical characteristics (original - reproduction) (min, 1st quartile, median, mean, 3rd quartile, max) for descriptive studies: `r summary(plot.obj[plot.obj$descriptive_or_comparator =="Descriptive",]$absdif)`  

Distribution of difference in prevalence of binary or categorical characteristics (original - reproduction) (min, 1st quartile, median, mean, 3rd quartile, max) for comparative studies: `r summary(plot.obj[plot.obj$descriptive_or_comparator =="Comparative",]$absdif)`  


```{r , echo=FALSE}
ggplot(plot.obj, aes(
                   x 		= factor.studyid,
                   y 		= absdiff,
                   shape	= factor(codes_provided),
                   color = factor(codes_provided) 
                 )
      ) + geom_point() +
        scale_shape_manual(values = c(4, 1), 
                           guide = guide_legend("Were covariate code algorithms provided?", 
                           title.position = "top", ncol = 1), labels = c("No", "Yes"))+
        geom_hline(yintercept = 0, linetype = "dashed", color = "gray")+
        scale_color_brewer(palette = "Set1", 
                           guide = guide_legend("Were covariate code algorithms provided?", 
                           title.position = "top", ncol = 1), labels = c("No", "Yes"))+
        ggtitle("")+
        ylab("") +
        ylim(c(-1, 1))+
        xlab("\nStudyID")+
        theme(axis.line = element_line(colour = "black"),
              panel.grid.major = element_blank(),
              panel.grid.minor = element_blank(),    
              panel.background = element_blank(),
              plot.title = element_text(size = 12, face = "bold", hjust = 0),
              axis.text.x = element_blank(),
              axis.title.x = element_text(size = 12),
              axis.title.y = element_text(size = 12),
              axis.text.y = element_text(size = 12),
              legend.title = element_text(size = 12),
              legend.text = element_text(size = 12),
              legend.position = "bottom",
              legend.key = element_blank())

# Stratify by descriptive and comparative

ggplot(plot.obj, aes(
                   x 		= factor.studyid,
                   y 		= absdiff,
                   shape	= factor(codes_provided),
                   color = factor(codes_provided) 
                 )
      ) + geom_point() +
        scale_shape_manual(values = c(4, 1), 
                           guide = guide_legend("Were covariate code algorithms provided?", 
                           title.position = "top", ncol = 1), labels = c("No", "Yes"))+
        geom_hline(yintercept = 0, linetype = "dashed", color = "gray")+
        scale_color_brewer(palette = "Set1", 
                           guide = guide_legend("Were covariate code algorithms provided?", 
                           title.position = "top", ncol = 1), labels = c("No", "Yes"))+
        ggtitle("")+
        ylab("") +
        ylim(c(-1, 1))+
        xlab("\nStudyID")+
        theme(axis.line = element_line(colour = "black"),
              panel.grid.major = element_blank(),
              panel.grid.minor = element_blank(),    
              panel.background = element_blank(),
              plot.title = element_text(size = 12, face = "bold", hjust = 0),
              axis.text.x = element_blank(),
              axis.title.x = element_text(size = 12),
              axis.title.y = element_text(size = 12),
              axis.text.y = element_text(size = 12),
              legend.title = element_text(size = 12),
              legend.text = element_text(size = 12),
              legend.position = "bottom",
              legend.key = element_blank())+
  facet_grid(.~descriptive_or_comparator)


# Stratify by sample size categories. 
# Note: 3 studies did not provide sample size (14, 84, 121), 3 studies had exposure and comparator groups in different categories (48, 102, 137).
# These studies were excluded from stratified analyses.

temp <- relcat[! relcat$studyid %in% c(48, 102, 137),]

plot.obj.strat <- merge(temp, plot.obj, by = "studyid")

ggplot(plot.obj.strat, aes(
                   x 		= factor.studyid,
                   y 		= absdiff,
                   shape	= factor(codes_provided),
                   color = factor(codes_provided) 
                 )
      ) + geom_point() +
        scale_shape_manual(values = c(4, 1), 
                           guide = guide_legend("Were covariate code algorithms provided?", 
                           title.position = "top", ncol = 1), labels = c("No", "Yes"))+
        geom_hline(yintercept = 0, linetype = "dashed", color = "gray")+
        scale_color_brewer(palette = "Set1", 
                           guide = guide_legend("Were covariate code algorithms provided?", 
                           title.position = "top", ncol = 1), labels = c("No", "Yes"))+
        ggtitle("")+
        ylab("") +
        ylim(c(-1, 1))+
        xlab("\nStudyID")+
        theme(axis.line = element_line(colour = "black"),
              panel.grid.major = element_blank(),
              panel.grid.minor = element_blank(),    
              panel.background = element_blank(),
              plot.title = element_text(size = 12, face = "bold", hjust = 0),
              axis.text.x = element_blank(),
              axis.title.x = element_text(size = 12),
              axis.title.y = element_text(size = 12),
              axis.text.y = element_text(size = 12),
              legend.title = element_text(size = 12),
              legend.text = element_text(size = 12),
              legend.position = "bottom",
              legend.key = element_blank())+
  facet_grid(.~cat)

```
Distribution of difference in prevalence of binary or categorical characteristics (original - reproduction) (min, 1st quartile, median, mean, 3rd quartile, max) for studies with sample size within 10%: `r summary(plot.obj.strat[plot.obj.strat$cat =="Within 10%",]$absdif)` 

Distribution of difference in prevalence of binary or categorical characteristics (original - reproduction) (min, 1st quartile, median, mean, 3rd quartile, max) for studies with sample size 10%-50%: `r summary(plot.obj.strat[plot.obj.strat$cat =="10-50%",]$absdif)`

Distribution of difference in prevalence of binary or categorical characteristics (original - reproduction) (min, 1st quartile, median, mean, 3rd quartile, max) for studies with sample size 50% or more: `r summary(plot.obj.strat[plot.obj.strat$cat =="50% or more",]$absdif)`


# Calibration of risks in original publication versus reproduction

```{r, echo = FALSE}
# 1. Import outcomes results file
 outcomes <- data.frame(read.csv("outcomes.csv", header=TRUE)) 

# 2. Focus on differences in absolute risks
 plot.obj2 <- outcomes[outcomes$measure_type == "risk",]

# 3. Plot "calibration" of risks between original and reproduction

      ggplot(plot.obj2, 
             aes(x = reproduction_pt_est, 
                 y = original_pt_est))+
        geom_point(size = 2, shape = 1, color = "blue") +
        xlab("\nReproduction") +
        ylab("Original publication\n") +
        ggtitle("Estimated Risk in Original Publication versus Reproduction\n")+
        geom_abline(intercept = 0.0, slope = 1, size = 1, linetype = "dashed", color = "gray")+
        scale_x_continuous(limits = c(0, 100), breaks = seq(0, 100, by = 10))+
        scale_y_continuous(limits = c(0, 100), breaks = seq(0, 100, by = 10))+
        scale_color_brewer(palette = "Set1", guide = guide_legend("", ncol = 1))+
        theme(axis.line = element_line(colour = "black"),
              panel.grid.major = element_blank(),
              panel.grid.minor = element_blank(),    
              panel.background = element_blank(),
              plot.title = element_text(size = 12, face = "bold", hjust = 0),
              axis.text.x = element_text(size = 12, vjust = 0.5, hjust = .5),
              axis.title.x = element_text(size = 12),
              axis.title.y = element_text(size = 12),
              axis.text.y = element_text(size = 12),
              legend.title = element_text(size = 12),
              legend.text = element_text(size = 12),
              legend.position = "right",
              legend.key = element_blank())
      
        ggplot(plot.obj2, 
             aes(x = reproduction_pt_est, 
                 y = original_pt_est))+
        geom_point(size = 2, shape = 1, color = "blue") +
        xlab("\nReproduction") +
        ylab("Original publication\n") +
        ggtitle("Zoom in Estimated Risk in Original Publication versus Reproduction\n")+
        geom_abline(intercept = 0.0, slope = 1, size = 1, linetype = "dashed", color = "gray")+
        scale_x_continuous(limits = c(0, 100), breaks = seq(0, 100, by = 10))+
        scale_y_continuous(limits = c(0, 100), breaks = seq(0, 100, by = 10))+
        scale_color_brewer(palette = "Set1", guide = guide_legend("", ncol = 1))+
        coord_cartesian(xlim = c(0, 10), ylim = c(0, 10))+
        theme(axis.line = element_line(colour = "black"),
              panel.grid.major = element_blank(),
              panel.grid.minor = element_blank(),    
              panel.background = element_blank(),
              plot.title = element_text(size = 12, face = "bold", hjust = 0),
              axis.text.x = element_text(size = 12, vjust = 0.5, hjust = .5),
              axis.title.x = element_text(size = 12),
              axis.title.y = element_text(size = 12),
              axis.text.y = element_text(size = 12),
              legend.title = element_text(size = 12),
              legend.text = element_text(size = 12),
              legend.position = "right",
              legend.key = element_blank())
      
      
  # 4. Create indicators for reproduction-publication differences within 10% and 25%
plot.obj2$within10 <- ifelse(abs(plot.obj2$absdiff) <=10, 1, 0)
plot.obj2$within25<- ifelse(abs(plot.obj2$absdiff) <=25, 1, 0)

```
 
Distribution of difference in risks (original - reproduction) (min, 1st quartile, median, mean, 3rd quartile, max): `r summary(plot.obj2$absdiff)`   
Proportion with difference less than 10%: `r mean(plot.obj2$within10, na.rm = TRUE)`  
Proportion with difference less than 25%: `r mean(plot.obj2$within25, na.rm = TRUE)`  

# Calibration of rates in original publication versus reproduction

```{r, echo = FALSE}
# 1. Import outcomes results file
 outcomes <- data.frame(read.csv("outcomes.csv", header=TRUE)) 

# 2. Focus on differences in absolute risks
 plot.obj3 <- outcomes[outcomes$measure_type == "rate",]

# 3. Plot "calibration" of rates between original and reproduction

      ggplot(plot.obj3, 
             aes(x = reproduction_pt_est, 
                 y = original_pt_est))+
        geom_point(size = 2, shape = 1, color = "blue") +
        xlab("\nReproduction") +
        ylab("Original publication\n") +
        ggtitle("Estimated Rate per 100 person-years in Original Publication versus Reproduction\n")+
        geom_abline(intercept = 0.0, slope = 1, size = 1, linetype = "dashed", color = "gray")+
        scale_x_continuous(limits = c(0, 150), breaks = seq(0, 150, by = 25))+
        scale_y_continuous(limits = c(0, 150), breaks = seq(0, 150, by = 25))+
        scale_color_brewer(palette = "Set1", guide = guide_legend("", ncol = 1))+
        theme(axis.line = element_line(colour = "black"),
              panel.grid.major = element_blank(),
              panel.grid.minor = element_blank(),    
              panel.background = element_blank(),
              plot.title = element_text(size = 12, face = "bold", hjust = 0),
              axis.text.x = element_text(size = 12, vjust = 0.5, hjust = .5),
              axis.title.x = element_text(size = 12),
              axis.title.y = element_text(size = 12),
              axis.text.y = element_text(size = 12),
              legend.title = element_text(size = 12),
              legend.text = element_text(size = 12),
              legend.position = "right",
              legend.key = element_blank()) 
      
        ggplot(plot.obj3, 
             aes(x = reproduction_pt_est, 
                 y = original_pt_est))+
        geom_point(size = 2, shape = 1, color = "blue") +
        xlab("\nReproduction") +
        ylab("Original publication\n") +
        ggtitle("Zoom in Estimated Rate per 100 person-years in Original Publication versus Reproduction\n")+
        geom_abline(intercept = 0.0, slope = 1, size = 1, linetype = "dashed", color = "gray")+
       # scale_x_continuous(limits = c(0, 65), breaks = seq(0, 65, by = 5))+
      #  scale_y_continuous(limits = c(0, 65), breaks = seq(0, 65, by = 5))+
        coord_cartesian(xlim = c(0, 10), ylim = c(0, 10))+
        scale_color_brewer(palette = "Set1", guide = guide_legend("", ncol = 1))+
        theme(axis.line = element_line(colour = "black"),
              panel.grid.major = element_blank(),
              panel.grid.minor = element_blank(),    
              panel.background = element_blank(),
              plot.title = element_text(size = 12, face = "bold", hjust = 0),
              axis.text.x = element_text(size = 12, vjust = 0.5, hjust = .5),
              axis.title.x = element_text(size = 12),
              axis.title.y = element_text(size = 12),
              axis.text.y = element_text(size = 12),
              legend.title = element_text(size = 12),
              legend.text = element_text(size = 12),
              legend.position = "right",
              legend.key = element_blank()) 
      
  # 4. Create indicators for reproduction-publication differences within 10% and 25%
plot.obj3$within10 <- ifelse(abs(plot.obj3$absdiff) <=10, 1, 0)
plot.obj3$within25<- ifelse(abs(plot.obj3$absdiff) <=25, 1, 0)

```
  
  
Distribution of difference in rates (original - reproduction) (min, 1st quartile, median, mean, 3rd quartile, max): `r summary(plot.obj3$absdiff)`   
Proportion with difference less than 10%: `r mean(plot.obj3$within10, na.rm = TRUE)`  
Proportion with difference less than 25%: `r mean(plot.obj3$within25, na.rm = TRUE)`  

# Reproduction of measures of association in original publication versus reproduction (hazard ratio, relative risk, rate ratio, odds ratio)

## Absolute differences (original - reproduction)   
```{r, echo = FALSE}
# 1. Subset to measures of association, keep only the primary outcome result per study

plot.obj4 <- outcomes[outcomes$primary ==1 & 
                             (outcomes$measure_type == "hazard ratio" |
                             outcomes$measure_type == "odds ratio" |
                             outcomes$measure_type == "relative risk" |
                             outcomes$measure_type == "rate ratio"),]

# 2. Plot differences with median/IQR overlaid on plot
# Note that one study had zero outcomes so no measure of association could be estimated in the reproduction

# Overall Median IQR
      median <- round(summary(exp(plot.obj4$absdiff))[c(3)], 1)
      lower <- round(summary(exp(plot.obj4$absdiff))[2], 1)
      upper <- round(summary(exp(plot.obj4$absdiff))[5], 1)  
      iqr <- paste("Median: ", median, ", IQR: [", lower, ", ", upper, "]", sep = "") 
  
ggplot(plot.obj4, 
       aes(x = absdiff))+
  geom_histogram(aes(y = ..density..), color = "black", fill = "lightblue", bins = 65) +
  #stat_function(fun = dnorm, args = list(mean = mean(plot.obj4$absdiff, na.rm = TRUE), sd = sd(plot.obj4$absdiff, na.rm = TRUE)))+
  xlab("Relative Magnitude") +
  ylab("\nDensity") +
  ggtitle("")+
  geom_vline(xintercept = 0, linetype = "dashed", color = "gray")+
  theme(axis.line = element_line(colour = "black"),
        panel.grid.major = element_blank(),
        panel.grid.minor = element_blank(),    
        panel.background = element_blank(),
        plot.title = element_text(size = 12, face = "bold", hjust = 0),
        axis.text.x = element_text(size = 12, vjust = 0.5, hjust = .5),
        axis.title.x = element_text(size = 12),
        axis.title.y = element_text(size = 12),
        axis.text.y = element_text(size = 12),
        legend.title = element_text(size = 12),
        legend.text = element_text(size = 12),
        legend.position = "right",
        legend.key = element_blank()) +
  scale_y_continuous(expand = c(0,0), limits = c(0, 4), breaks = seq(0, 5, by = 1))+
  scale_x_continuous(breaks = c(log(0.1), log(0.2), log(0.5), log(0.7), log(0.9), log(1.0), log(1.1), log(1.5), log(2.0), log(2.5)), 
                     labels = c("0.1", "0.2", "0.5", "0.7", "0.9", "1.0", "1.1", "1.5", "2.0", "2.5"))
 
#3. Stratify by sample size categories. 
# Note: 3 studies did not provide sample size (14, 84, 121), 3 studies had exposure and comparator groups in different categories (48, 102, 137).
# These studies were excluded from stratified analyses.

temp <- relcat[! relcat$studyid %in% c(48, 102, 137),]

plot.obj.strat2 <- merge(temp, plot.obj4, by = "studyid")

ggplot(plot.obj.strat2, 
       aes(x = absdiff))+
  geom_histogram(aes(y = ..density..), color = "black", fill = "lightblue", bins = 30) +
  #stat_function(fun = dnorm, args = list(mean = mean(plot.obj4$absdiff, na.rm = TRUE), sd = sd(plot.obj4$absdiff, na.rm = TRUE)))+
  xlab("Relative Magnitude") +
  ylab("\nDensity") +
  ggtitle("")+
  geom_vline(xintercept = 0, linetype = "dashed", color = "gray")+
  theme(axis.line = element_line(colour = "black"),
        panel.grid.major = element_blank(),
        panel.grid.minor = element_blank(),    
        panel.background = element_blank(),
        plot.title = element_text(size = 12, face = "bold", hjust = 0),
        axis.text.x = element_text(size = 12, vjust = 0.5, hjust = .5),
        axis.title.x = element_text(size = 12),
        axis.title.y = element_text(size = 12),
        axis.text.y = element_text(size = 12),
        legend.title = element_text(size = 12),
        legend.text = element_text(size = 12),
        legend.position = "right",
        legend.key = element_blank()) +
  scale_y_continuous(expand = c(0,0), limits = c(0, 4), breaks = seq(0, 5, by = 1))+
  scale_x_continuous(breaks = c(log(0.1), log(0.2), log(0.5), log(0.7), log(0.9), log(1.0), log(1.1), log(1.5), log(2.0), log(2.5)), 
                     labels = c("0.1", "0.2", "0.5", "0.7", "0.9", "1.0", "1.1", "1.5", "2.0", "2.5"))+
  facet_grid(cat~.)

# Stratified median IQR
#summary(exp(plot.obj.strat2[plot.obj.strat2$cat =="Within 10%",]$absdiff))
#summary(exp(plot.obj.strat2[plot.obj.strat2$cat =="10-50%",]$absdiff))
#summary(exp(plot.obj.strat2[plot.obj.strat2$cat =="50% or more",]$absdiff))

# P-value differences and proportion switch conclusion based on p-value
plot.obj4$original_p_value <- gsub('<', '', plot.obj4$original_p_value)
plot.obj4$reproduction_p_value <- gsub('<', '', plot.obj4$reproduction_p_value)
plot.obj4$pvaluediff <- as.numeric(plot.obj4$original_p_value) - as.numeric(plot.obj4$reproduction_p_value)
summary(plot.obj4[plot.obj4$sameside ==1,]$pvaluediff)
plot.obj4$origsupersig <- ifelse(plot.obj4$original_p_value<=.01, "<=0.01", 
                                 ifelse(plot.obj4$original_p_value>0.05, ">0.05", 
                                 "0.01-0.05"))
plot.obj4$repsupersig <- ifelse(plot.obj4$reproduction_p_value<=.01, "<=0.01", 
                                 ifelse(plot.obj4$reproduction_p_value>0.05, ">0.05", 
                                        "0.01-0.05"))
table(plot.obj4$origsupersig, plot.obj4$repsupersig)

      
```
  
Note one reproduction identified 0 outcomes, so no effect estimate was produced    
The reproduction estimate was closer to null than the original publication estimate 
`r paste(round(mean(plot.obj4$smaller_pt_est), 2)*100, "%", sep = "")` of the time 
The reproduction estimate was on the same side of null as the original publication estimate `r paste(round(mean(plot.obj4$sameside), 2)*100, "%", sep = "")` of the time  
The reproduction estimate was on the same side of null as the original publication estimate and had p-values on the same side of 0.05 `r paste(round(mean(plot.obj4$samesidesig), 2)*100, "%", sep = "")` of the time  
The 95% confidence intervals overlapped `r paste(round(mean(plot.obj4$overlap), 2)*100, "%", sep = "")` of the time 
The average absolute mean difference in coefficient was `r paste(round(mean(abs(plot.obj4$absdiff), na.rm = TRUE), 2), sep = "")`
The proportion with absolute difference <0.1 was `r paste(round(mean(plot.obj4$absdiff10, na.rm = TRUE), 2), sep = "")` 
The proportion with absolute difference <0.2 was `r paste(round(mean(plot.obj4$absdiff20, na.rm = TRUE), 2), sep = "")` 


## Relationship between reproduction of measure of association and study characteristics (univariate)  

```{r, echo = FALSE}

## Model difference in means of the absolute difference in coefficients between the original and reproduction

# Recode and label variables
plot.obj4$rep.1 <- ifelse(abs(plot.obj4$absdiff)<=0.10, 1, 0)
plot.obj4$rep.2 <- ifelse(abs(plot.obj4$absdiff)<=0.20, 1, 0)
plot.obj4$smallorig <- ifelse(abs(log(plot.obj4$original_pt_est))<log(1.2), "small (0.8-1.2)",
                              ifelse(abs(log(plot.obj4$original_pt_est))<log(1.5), "medium (0.7-0.8 or 1.2-1.5)",
                                     "large (<0.7 or >1.5)"))

plot.obj4$smallorig <- factor(plot.obj4$smallorig, levels = c("small (0.8-1.2)", "medium (0.7-0.8 or 1.2-1.5)", "large (<0.7 or >1.5)"))


# Temporal anchors pre-index

plot.obj4$index_date_rc <- ifelse(plot.obj4$index_date =="Yes", 1, 0)
plot.obj4$enrollment_window_rc <- ifelse(plot.obj4$enrollment_window == "Yes", 1, 0)
plot.obj4$inclusion_exclusion_window_rc <- ifelse(plot.obj4$inclusion_exclusion_window =="Yes", 1, 0)
plot.obj4$covariate_assessment_window_rc <- ifelse(plot.obj4$covariate_assessment_window !="No", 1, 0)

plot.obj4$temporal_anchors_preindex <- ifelse(plot.obj4$index_date_rc + plot.obj4$enrollment_window_rc + 
                                                plot.obj4$inclusion_exclusion_window_rc + plot.obj4$covariate_assessment_window_rc ==4, "All 4", "0-3")

# Follow up criteria
plot.obj4$followup_begin_rc <- ifelse(plot.obj4$followup_begin =="No", "No", "Yes")
plot.obj4$followup_criteria <- ifelse(plot.obj4$followup_begin == "No" & plot.obj4$censoring_criteria == "No", "One or none", 
                                      ifelse(plot.obj4$followup_begin == "No" | plot.obj4$censoring_criteria == "No", "One or none", "Both"))

# Outcome reporting
table(plot.obj4$outcome_codes_prov)
plot.obj$outcome_codes_prov_rc <- ifelse(plot.obj$outcome_codes_prov, "Yes", )
# Covariate
plot.obj4$covariate_assessment_window_rc <- ifelse(plot.obj4$covariate_assessment_window =="No", "No", "Yes")


# Year
plot.obj4$Year_of_publication <- factor(plot.obj4$Year_of_publication)

#DoPE
plot.obj4$DoPE <- factor(plot.obj4$DoPE)

# Journal Impact Factor categories
plot.obj4$journal_impact_cat <- ifelse(plot.obj4$Journal_impact_factor<3, "<3",
ifelse(3<=plot.obj4$Journal_impact_factor & plot.obj4$Journal_impact_factor<6, "3-5",
       "6+"))

# Author citation index categories
plot.obj4$author_cite_cat <- ifelse(plot.obj4$First_author_citation_index<10, "<10",
                                    ifelse(10<=plot.obj4$First_author_citation_index & plot.obj4$First_author_citation_index<20, "10-19",
                                           "20+"))

# Reset factor levels
plot.obj4$washout_exposure <- factor(plot.obj4$washout_exposure, levels = c("No", "n/a", "Yes"))
plot.obj4$washout_outcome <- factor(plot.obj4$washout_outcome, levels = c("No", "n/a", "Yes"))
plot.obj4$exposure_gap <- factor(plot.obj4$exposure_gap, levels = c("No", "n/a", "Yes"))
plot.obj4$exposure_extension <- factor(plot.obj4$exposure_extension, levels = c("No", "n/a", "Yes"))
plot.obj4$Author.response <- factor(plot.obj4$Author.response, 
                                    levels = c("Did not respond", "Responded with answers", "Responded but declined to answer questions", 
                                               "E-mail undeliverable", ""))
# Label variables

label(plot.obj4$smallorig) <- "Size of original effect estimate"
label(plot.obj4$design_diagram) <- "Study design diagram provided?"
label(plot.obj4$attrition_table) <- "Attrition table provided?"
label(plot.obj4$index_date) <- "Did the authors clearly define the study population entry date?"
label(plot.obj4$enrollment_window) <- "Did the authors clearly define the timing of required observable time prior to the study entry date?"
label(plot.obj4$inclusion_exclusion_window) <- "Did the authors clearly define the timing of the inclusion-exclusion assessment window prior to the study entry date?"
label(plot.obj4$covariate_assessment_window_rc) <- "Did the authors clearly define the timing of the covariate assessment window prior to the study entry date?"
label(plot.obj4$temporal_anchors_preindex) <- "How many baseline temporal anchors did the authors clearly define prior to the study entry date?"
label(plot.obj4$washout_exposure) <- "Did the authors clearly define the washout window for incident exposures relative to the study entry date?"
label(plot.obj4$washout_outcome) <- "Did the authors clearly define the washout window for incident outcomes relative to the study entry date?"
label(plot.obj4$followup_begin_rc) <- "Did the authors define when follow-up begins relative to the study entry date?"
label(plot.obj4$censoring_criteria) <- "Did the authors provide criteria used to define the end of follow-up?"

label(plot.obj4$early_refills) <- "Did the authors address how early refills are handled when defining exposure duration?"
label(plot.obj4$exposure_gap) <- "Did the authors address how gaps in days supply between consecutive dispensations or prescriptions are handled when defining exposure duration?"
label(plot.obj4$exposure_extension) <- "Did the authors address how extension of hypothesized effect of exposure effect the last days supply was handled when defining exposure duration?"

label(plot.obj4$datasource) <- "Data Source"
label(plot.obj4$Year_of_publication) <- "Year_of_publication"
label(plot.obj4$author_cite_cat) <- "Author Citation Index (from Scinapse.io)"
label(plot.obj4$journal_impact_cat) <- "Journal Impact Factor"
label(plot.obj4$Author.response) <- "Author Response"

var <- c("smallorig", "design_diagram", "attrition_table", 
         "index_date", "enrollment_window", "inclusion_exclusion_window", "covariate_assessment_window_rc", "temporal_anchors_preindex", 
         "followup_begin_rc", "censoring_criteria","followup_criteria",  
         "early_refills", "exposure_gap", "exposure_extension",  "washout_exposure", "washout_outcome", 
        "outcome_codes_prov", "o_pos", "o_code_position",
         "datasource", "Year_of_publication", "author_cite_cat", "journal_impact_cat", "Sources_of_funding","Author.response")

plot.obj4$absabsdiff <- abs(plot.obj4$absdiff)
plot.obj4$all <- "All"

## Get Table 1 of abs difference by study characteristics
table1(~ smallorig + design_diagram + attrition_table + index_date + enrollment_window + inclusion_exclusion_window + covariate_assessment_window_rc +
         temporal_anchors_preindex + washout_exposure + washout_outcome + followup_begin_rc + censoring_criteria + followup_criteria + 
         early_refills + exposure_gap + exposure_extension + 
         datasource + factor(Year_of_publication) + author_cite_cat + journal_impact_cat + Sources_of_funding + Author.response |                 descriptive_or_comparator, 
         data=plot.obj4, overall=F)

## Get distribution of absolute difference (ignore NA for the one study where no outcomes were detected in reproduction)
table <- list()
for (i in 1:25){

  cdata <- ddply(plot.obj4, var[i], summarise,
                 N    = length(absabsdiff),
                 mean = mean(absabsdiff, na.rm = TRUE),
                 sd   = sd(absabsdiff, na.rm = TRUE),
                 se   = sd / sqrt(N)
  )
  cdata <- data.frame(cdata)
  cdata$variable <- var[i]
  colnames(cdata)[1] <- "level"
  
  table[[i]]<- cdata
  
}

table.results <- do.call(rbind.data.frame, table)

write.csv(table.results,'table.results.csv', row.names = FALSE)


```
  
P-values for difference in means 
`r paste(lapply(plot.obj4[,var], function(x) anova(lm(plot.obj4$absabsdiff~x))), sep = "")` 

## Calibration/correlation of reproduction and original estimates

```{r, echo = FALSE}
# 1. Get inverse variance Weighted and unweighted correlation coefficient

data <- plot.obj4[plot.obj4$studyid != 39 & plot.obj4$studyid != 58, c("reproduction_pt_est", "original_pt_est", "pooled_std")]
  # drop study 39 because no outcomes were identified in the reproduction, 58 because no confidence intervals
data$x <- log(data[,1])
data$y <- log(data[,2])
data$weight <- 1/data[,3]^2
data$equal <- 1
      
weighted_corr <- paste("Inverse Variance Weighted: ", 
                       round(weightedCorr(x = data$x, y = data$y, method = "Pearson", weights = data$weight), 2), sep = "")
unweighted_corr <- paste("Unweighted: ", 
                         round(weightedCorr(x = data$x, y = data$y, method = "Pearson", weights = data$equal), 2), sep ="") 

# 2. Identify outliers

outliers <- as.data.frame(rbind(1, 7, 10, 33, 37, 42, 80, 103, 131, 145))
outliers$outliers <- 1
colnames(outliers)[1] <- "studyid"

plot.obj5 <- merge(plot.obj4, outliers, by = "studyid", all.x = TRUE, all.y = TRUE)
plot.obj5$outliers2 <- ifelse(is.na(plot.obj5$outliers) ==TRUE, 0, 1)

# 3. Plot

       ggplot(plot.obj5, 
         aes(x = log(reproduction_pt_est), 
             y = log(original_pt_est)))+
  geom_errorbar(aes(ymax = log(original_upper_95), ymin = log(original_lower_95)), size = 0.3, color = "gray70")+
  geom_errorbarh(aes(xmax = log(reproduction_upper_95), xmin = log(reproduction_lower_95)), size = 0.3, color = "gray70")+
  geom_point(aes(color = as.factor(outliers2)), size = 2, shape = 16) +
  xlab("\nReproduction") +
  ylab("Original\n") +
  ggtitle("")+
  geom_abline(intercept = 0.0, slope = 1, size = 2, linetype = "dashed", color = "green")+
  scale_x_continuous(limits = c(-10, 10), breaks = seq(-10, 10, by = 0.5))+
  scale_y_continuous(limits = c(-10, 10), breaks = seq(-10, 10, by = 0.5))+
  scale_color_manual(values = c("darkgray", "red"))+
  coord_cartesian(ylim = c(-2, 2), xlim = c(-2, 2))+
  theme(axis.line = element_line(colour = "black"),
        panel.grid.major = element_blank(),
        panel.grid.minor = element_blank(),    
        panel.background = element_blank(),
        plot.title = element_text(size = 12, face = "bold", hjust = 0),
        axis.text.x = element_text(size = 12, vjust = 0.5, hjust = .5),
        axis.title.x = element_text(size = 12),
        axis.title.y = element_text(size = 12),
        axis.text.y = element_text(size = 12),
        legend.title = element_text(size = 12),
        legend.text = element_text(size = 12),
        legend.position = "none",
        legend.key = element_blank())+
  geom_hline(yintercept = 0, size = 1.5, linetype = "dashed", color = "darkgray")+
  geom_vline(xintercept = 0, size = 1.5, linetype = "dashed", color = "darkgray")

       
```

Pearson's correlation - unweighted `r paste("Unweighted: ", round(weightedCorr(x = data$x, y = data$y, method = "Pearson", weights = data$equal), 2), sep = "")`

Pearson's correlation - inverse variance weighted `r paste("Inverse Variance Weighted: ", round(weightedCorr(x = data$x, y = data$y, method = "Pearson", weights = data$weight), 2), sep = "")`

Spearman's rank correlation - unweighted `r paste("Unweighted: ", round(weightedCorr(x = data$x, y = data$y, method = "Spearman", weights = data$equal), 2), sep = "")`

Spearman's rank correlation - inverse variance weighted `r paste("Inverse Variance Weighted: ", round(weightedCorr(x = data$x, y = data$y, method = "Spearman", weights = data$weight), 2), sep = "")`

Intraclass Correlation Coefficient `r icc(data[, c("x", "y")], model = "twoway", type = "agreement", unit = "single")`

### Bland-Altman Plots

```{r, echo = FALSE}

# Plot for effect measures

# 1. Create Average and Difference variables
  # drop 1 study (#39) because no outcomes were identified in the reproduction
plot.obj6 <- plot.obj5

plot.obj6$avg <- (log(plot.obj6$reproduction_pt_est) + log(plot.obj6$original_pt_est))/2
plot.obj6$diff <- log(plot.obj6$original_pt_est) - log(plot.obj6$reproduction_pt_est)
      
# 2. Plot

  ggplot(plot.obj6, aes(x = avg, y = diff)) +
  geom_point(alpha = 0.5) +
  geom_hline(yintercept = mean(plot.obj6$diff, na.rm = TRUE), colour = "blue", size = 0.5) +
  geom_hline(yintercept = mean(plot.obj6$diff, na.rm = TRUE) - (1.96 * sd(plot.obj6$diff, na.rm = TRUE)), colour = "red", size = 0.5) +
  geom_hline(yintercept = mean(plot.obj6$diff, na.rm = TRUE) + (1.96 * sd(plot.obj6$diff, na.rm = TRUE)), colour = "red", size = 0.5) +
  ylab("Diff. Between Measures") +
  xlab("Average Measure")+
    ggtitle("Bland-Altman Effect Measures")

  
# Plot for risks     
plot.obj2$avg <- (plot.obj2$reproduction_pt_est + plot.obj2$original_pt_est)/2
plot.obj2$diff <- plot.obj2$original_pt_est - plot.obj2$reproduction_pt_est
 
  ggplot(plot.obj2, aes(x = avg, y = diff)) +
  geom_point(alpha = 0.5) +
  geom_hline(yintercept = mean(plot.obj2$diff, na.rm = TRUE), colour = "blue", size = 0.5) +
  geom_hline(yintercept = mean(plot.obj2$diff, na.rm = TRUE) - (1.96 * sd(plot.obj2$diff, na.rm = TRUE)), colour = "red", size = 0.5) +
  geom_hline(yintercept = mean(plot.obj2$diff, na.rm = TRUE) + (1.96 * sd(plot.obj2$diff, na.rm = TRUE)), colour = "red", size = 0.5) +
  ylab("Diff. Between Measures") +
  xlab("Average Measure")+
    ggtitle("Bland-Altman Risks")
  
  
# Plot for rates     
plot.obj3$avg <- (plot.obj3$reproduction_pt_est + plot.obj3$original_pt_est)/2
plot.obj3$diff <- plot.obj3$original_pt_est - plot.obj3$reproduction_pt_est
 
  ggplot(plot.obj3, aes(x = avg, y = diff)) +
  geom_point(alpha = 0.5) +
  geom_hline(yintercept = mean(plot.obj3$diff, na.rm = TRUE), colour = "blue", size = 0.5) +
  geom_hline(yintercept = mean(plot.obj3$diff, na.rm = TRUE) - (1.96 * sd(plot.obj3$diff, na.rm = TRUE)), colour = "red", size = 0.5) +
  geom_hline(yintercept = mean(plot.obj3$diff, na.rm = TRUE) + (1.96 * sd(plot.obj3$diff, na.rm = TRUE)), colour = "red", size = 0.5) +
  ylab("Diff. Between Measures") +
  xlab("Average Measure")+
    ggtitle("Bland-Altman Rates")
  
  
```
