# Supplementary material for: Reproducibility of real-world evidence studies using clinical practice data to inform regulatory and coverage decisions
Source: Nat Commun. 2022 Aug 31;13:5126. doi: 10.1038/s41467-022-32310-3 (PMC9430007; doi:10.1038/s41467-022-32310-3)
Supplement: Supplementary file 9 — Supplementary Dataset 6 [file 41467_2022_32310_MOESM9_ESM.zip › Supplementary Data 6 Analysis file, code, data dictionary/sample size.csv]

studyid	matched	original_percent_mean	reproduction_percent_mean	descriptive_or_comparator	relative_magnitude	all
1	0	2128898	1077879	Comparative	1.975080691
2	0	12046	16379	Comparative	0.735453935
3	0	1659	2017	Comparative	0.822508676
4	0	291447	458729	Comparative	0.635335895
5	0	64901	45926	Comparative	1.413164656
6	0	6049	9787	Comparative	0.61806478
6	1	3288	4528	Comparative	0.72614841
7	0	425774	622715	Comparative	0.683738147
8	0	10016618	2343059	Comparative	4.275017402
9	0	9222	9861	Comparative	0.93519927
10	0	4299	1872	Comparative	2.296474359
11	0	258222	329553	Descriptive	0.783552266
12	0	2514	2280	Comparative	1.102631579
13	0	36727	30429	Comparative	1.206973611
13	1	31574	22920	Comparative	1.377574171
15	0	3168228	3541411	Comparative	0.894623075
16	0	422548	472250	Comparative	0.894754897
17	0	486295	396502	Descriptive	1.226462918
18	0	71875	61232	Comparative	1.173814345
18	1	51160	41808	Comparative	1.223689246
19	0	827787	215326	Comparative	3.844342996
20	0	67161	66387	Descriptive	1.011658909
21	0	398752	182813	Comparative	2.181201556
22	0	74165	158086	Comparative	0.469143378
23	0	10419	13528	Descriptive	0.770180367
24	0	18808	255955	Comparative	0.073481667
25	0	1026	1233	Descriptive	0.832116788
26	0	3994054	8738997	Descriptive	0.457038033
27	0	218556	232310	Comparative	0.940794628
28	0	40068	29495	Comparative	1.358467537
29	0	3054	2445	Descriptive	1.249079755
30	0	7531	17878	Comparative	0.421243987
31	0	92566	78615	Comparative	1.177459772
32	0	22822	19340	Comparative	1.180041365
33	0	64638	70112	Comparative	0.92192492
34	0	4236	2238	Comparative	1.892761394
35	1	24101	19956	Comparative	1.207706955
36	0	62414	50420	Descriptive	1.237881793
37	0	473740	78390	Comparative	6.043372879
38	0	442772	115547	Comparative	3.831964482
39	0	243	4	Comparative	60.75
40	0	8723	12699	Comparative	0.686904481
41	0	184053	200176	Comparative	0.919455879
42	0	15416	15416	Comparative	1
43	0	64935	59620	Comparative	1.089147937
44	0	124835	959945	Descriptive	0.130043909
45	0	21033	22134	Descriptive	0.950257522
46	0	19983	22920	Comparative	0.871858639
47	0	5886	5853	Comparative	1.005638134
48	0	18981	22047	Comparative	0.86093346
48	1	37707	103965	Comparative	0.362689367
49	0	939	1026	Comparative	0.915204678
50	0	4934	7094	Comparative	0.695517339
51	0	602669	674902	Comparative	0.892972609
52	0	2416	3015	Comparative	0.8013267
53	0	45853	55352	Comparative	0.828389218
54	0	1061	1065	Comparative	0.996244131
55	0	316987	311414	Descriptive	1.017895791
56	0	1264	3388	Comparative	0.373081464
57	0	32330	23.9	Comparative	1352.719665
58	0	3231	3193	Comparative	1.011901034
59	0	7469	7578	Comparative	0.985616258
60	1	77991	57623	Comparative	1.353469969
61	0	8275	10153	Descriptive	0.81503004
62	0	439	660	Comparative	0.665151515
63	0	33027	28275	Comparative	1.16806366
64	0	42816	40076	Comparative	1.068370097
65	0	926633	703083	Descriptive	1.31795677
66	0	2495	2720	Comparative	0.917279412
67	0	2426	1526	Comparative	1.589777195
68	0	2629	18613	Comparative	0.141245366
69	0	45338	45580	Comparative	0.994690654
70	0	79642	129178	Comparative	0.61652913
71	0	394	3583	Comparative	0.109963718
72	0	1845	3572	Comparative	0.516517357
73	0	3655	3758	Comparative	0.972591804
74	0	6613	9258	Descriptive	0.714301145
75	0	23021.4	25905	Comparative	0.888685582
76	0	88465	70340	Comparative	1.257676997
77	0	6122545	7195596	Comparative	0.850873923
78	0	8545	11025	Comparative	0.775056689
79	0	70212	65333	Comparative	1.074678952
80	0	20935	4441	Comparative	4.714028372
81	0	16656	13880	Comparative	1.2
82	0	96852	27976	Descriptive	3.461967401
83	0	24964	23881	Descriptive	1.04534986
85	0	14711	26097.8	Comparative	0.563687361
86	0	11460	17913	Comparative	0.639758834
87	0	935	1171	Comparative	0.798462852
88	0	1335	2094	Descriptive	0.637535817
89	0	46131	63858	Comparative	0.722399699
90	0	383810	479858	Comparative	0.799840786
91	0	41606	41498	Comparative	1.002602535
92	0	237785	147547	Comparative	1.611588172
93	0	87294	98279	Comparative	0.888226376
94	0	64112	35472	Comparative	1.807397384
95	0	122630	125580	Comparative	0.976508998
96	0	501376	515782	Descriptive	0.972069595
97	0	13299	10521.1	Comparative	1.264031328
98	0	13928	26111	Comparative	0.533415036
99	0	6903	9908	Comparative	0.69670973
100	0	48196	56549	Descriptive	0.852287397
101	0	9124	11913	Comparative	0.765886007
102	0	9318	6703	Comparative	1.390123825
102	1	1824	518	Comparative	3.521235521
103	0	7397	6204	Comparative	1.192295293
104	0	121252	153859	Comparative	0.788072196
105	0	70115	123577	Comparative	0.567379043
106	0	149669	164222	Comparative	0.911382153
107	0	33946	26000	Descriptive	1.305615385
108	0	3388	3430	Descriptive	0.987755102
109	0	61341	48458	Comparative	1.265859094
110	0	7783	5880	Comparative	1.323639456
111	0	5494	10739	Comparative	0.511593258
112	0	1021407	997116	Comparative	1.024361258
113	0	7412	42433	Comparative	0.174675371
114	0	134414	19988	Comparative	6.724734841
115	0	31533	30705	Descriptive	1.026966292
116	0	13018	4510	Comparative	2.886474501
117	0	13814	33177	Comparative	0.416372788
118	0	11808	10843	Comparative	1.08899751
119	0	523	723	Descriptive	0.723374827
120	0	1102832	1160035	Comparative	0.950688557
122	0	101822	56113	Comparative	1.81458842
123	0	118816	132322	Comparative	0.897930805
124	0	98512	77144	Comparative	1.276988489
125	0	2158068	6454840	Comparative	0.334333306
126	0	11606	12762	Comparative	0.909418586
127	0	31058	46828	Comparative	0.663235671
128	0	1542607	1823536	Descriptive	0.845942718
129	0	49148	1638	Comparative	30.004884
130	0	5814	1357	Comparative	4.284450995
131	0	7320	15042	Comparative	0.486637415
132	0	14451	27502	Comparative	0.525452694
133	0	275508	451346	Comparative	0.610414183
134	0	2167	2756	Comparative	0.78628447
134	1	2167	2756	Comparative	0.78628447
135	0	62276	44904	Comparative	1.386869767
136	0	328254	374466	Comparative	0.876592267
137	0	57920	252107	Comparative	0.22974372
137	1	50214	96096	Comparative	0.52253996
138	0	872913	2155684	Descriptive	0.40493551
139	0	339267	35253	Descriptive	9.6237767
140	0	39980	59481	Descriptive	0.672147408
141	0	12055	120870	Descriptive	0.099735253
142	0	49438	62450	Descriptive	0.791641313
143	0	14364	19102	Comparative	0.751963145
144	0	14949	19985	Comparative	0.748011008
145	0	224	201	Comparative	1.114427861
146	0	5914	10926	Comparative	0.541277686
147	0	2920	14540	Comparative	0.200825309
148	0	143679	195346	Comparative	0.735510325
149	0	266529	202028	Comparative	1.319267626
150	0	1046699	1695290	Comparative	0.617415899
