# Supplementary material for: Reproducibility of real-world evidence studies using clinical practice data to inform regulatory and coverage decisions
Source: Nat Commun. 2022 Aug 31;13:5126. doi: 10.1038/s41467-022-32310-3 (PMC9430007; doi:10.1038/s41467-022-32310-3)
Supplement: Supplementary file 11 — Source Data [file 41467_2022_32310_MOESM11_ESM.xlsx]

## Sheet: Figure 1
Figure 1 Relative magnitude of sample size (original/reproduction)
descriptive_or_comparator	logrelmag
Comparative	0.680609
Comparative	-0.307267
Comparative	-0.195396
Comparative	-0.453601
Comparative	0.345832
Comparative	-0.481162
Comparative	-0.320001
Comparative	-0.38018
Comparative	1.45279
Comparative	-0.0669956
Comparative	0.831375
Descriptive	-0.243918
Comparative	0.0976997
Comparative	0.188116
Comparative	0.320324
Comparative	-0.111353
Comparative	-0.111205
Descriptive	0.204134
Comparative	0.160259
Comparative	0.20187
Comparative	1.3466
Descriptive	0.0115915
Comparative	0.779876
Comparative	-0.756847
Descriptive	-0.261131
Comparative	-2.61072
Descriptive	-0.183782
Descriptive	-0.782989
Comparative	-0.0610304
Comparative	0.306357
Descriptive	0.222407
Comparative	-0.864543
Comparative	0.163359
Comparative	0.165549
Comparative	-0.0812915
Comparative	0.638037
Comparative	0.188723
Descriptive	0.213402
Comparative	1.79896
Comparative	1.34338
Comparative	4.10677
Comparative	-0.37556
Comparative	-0.0839732
Comparative	0
Comparative	0.0853957
Descriptive	-2.03988
Descriptive	-0.0510223
Comparative	-0.137128
Comparative	0.0056223
Comparative	-0.149738
Comparative	-1.01421
Comparative	-0.0886075
Comparative	-0.363099
Comparative	-0.113199
Comparative	-0.221487
Comparative	-0.188272
Comparative	-0.00376294
Descriptive	0.0177375
Comparative	-0.985958
Comparative	7.20987
Comparative	0.0118308
Comparative	-0.0144882
Comparative	0.302672
Descriptive	-0.20453
Comparative	-0.40774
Comparative	0.155347
Comparative	0.0661342
Descriptive	0.276083
Comparative	-0.0863432
Comparative	0.463594
Comparative	-1.95726
Comparative	-0.00532349
Comparative	-0.48365
Comparative	-2.2076
Comparative	-0.660646
Comparative	-0.0277908
Descriptive	-0.336451
Comparative	-0.118012
Comparative	0.229266
Comparative	-0.161491
Comparative	-0.254819
Comparative	0.072022
Comparative	1.55054
Comparative	0.182322
Descriptive	1.24184
Descriptive	0.0443516
Comparative	-0.573256
Comparative	-0.446664
Comparative	-0.225067
Descriptive	-0.450145
Comparative	-0.325177
Comparative	-0.223343
Comparative	0.00259915
Comparative	0.47722
Comparative	-0.118529
Comparative	0.591888
Comparative	-0.0237713
Descriptive	-0.0283279
Comparative	0.234306
Comparative	-0.628455
Comparative	-0.361386
Descriptive	-0.159831
Comparative	-0.266722
Comparative	0.329393
Comparative	1.25881
Comparative	0.17588
Comparative	-0.238166
Comparative	-0.566728
Comparative	-0.092793
Descriptive	0.266674
Descriptive	-0.0123205
Comparative	0.235751
Comparative	0.280385
Comparative	-0.670225
Comparative	0.0240693
Comparative	-1.74483
Comparative	1.90579
Descriptive	0.0266091
Comparative	1.06004
Comparative	-0.876174
Comparative	0.0852576
Descriptive	-0.323828
Comparative	-0.0505688
Comparative	0.595859
Comparative	-0.107662
Comparative	0.244505
Comparative	-1.09562
Comparative	-0.0949498
Comparative	-0.410625
Descriptive	-0.167304
Comparative	3.40136
Comparative	1.45499
Comparative	-0.720236
Comparative	-0.643495
Comparative	-0.493618
Comparative	-0.240437
Comparative	-0.240437
Comparative	0.327049
Comparative	-0.131713
Comparative	-1.47079
Comparative	-0.649054
Descriptive	-0.904027
Descriptive	2.26424
Descriptive	-0.397278
Descriptive	-2.30524
Descriptive	-0.233647
Comparative	-0.285068
Comparative	-0.290338
Comparative	0.108341
Comparative	-0.613823
Comparative	-1.60532
Comparative	-0.307191
Comparative	0.277077
Comparative	-0.482212

## Sheet: Figure 2
Figure 2. Difference in prevalence of baseline characteristics (original - reproduction)
studyid	absdiff	codes_provided
1	0.003	0
1	0.004	0
1	-0.007	0
1	-0.003	0
1	0.001	0
1	0	0
1	-0.007	0
1	-0.004	0
1	0.01	0
1	-0.01	1
1	-0.003	1
1	0.015	1
1	-0.003	1
1	0.086	1
1	0.009	1
1	0.116	1
1	0.069	0
1	0.027	0
1	0	1
1	0.004	0
1	-0.005	1
1	0	0
1	-0.006	1
1	0.001	1
1	-0.008	1
1	0.003	1
1	0.001	1
1	-0.028	1
1	0	1
1	0.003	1
1	0	1
1	0.021	0
1	0	1
1	0.144	0
1	0.011	0
1	-0.178	0
1	0.005	0
1	-0.003	0
1	0	0
1	0	0
1	-0.129	0
1	0.074	0
1	0.083	0
1	0.069	0
1	0.046	0
1	0.03	0
1	-0.172	0
1	-0.005	0
1	0.003	0
1	0.001	0
1	0.001	0
1	0.024	0
1	0	0
1	-0.024	0
1	0.058	0
1	0.003	0
1	0.003	0
1	-0.01	0
1	-0.013	0
1	0.017	0
1	-0.018	1
1	0.006	1
1	0.016	1
1	-0.003	1
1	0.196	1
1	0.048	1
1	0.066	1
1	0.067	0
1	0.164	0
1	-0.001	1
1	0.037	0
1	-0.022	1
1	0.004	0
1	-0.05	1
1	0.003	1
1	-0.003	1
1	0.002	1
1	-0.001	1
1	-0.014	1
1	-0.001	1
1	0.01	1
1	0.01	1
1	0.024	0
1	0.01	1
1	-0.098	0
1	0.006	0
1	-0.271	0
1	0.013	0
1	-0.01	0
1	0.008	0
1	0.01	0
1	-0.19	0
1	0.012	0
1	0.044	0
1	0.056	0
1	0.037	0
1	0.035	0
1	0.028	0
1	-0.007	0
1	0.005	0
1	0.011	0
1	0.01	0
1	0.041	0
1	-0.02	0
1	-0.021	0
1	0.029	0
1	0.099	0
1	-0.001	0
1	-0.005	0
1	0.09	0
1	0.017	0
1	0.086	1
1	0.004	1
1	0.114	1
1	-0.004	1
1	0.168	1
1	0.038	1
1	0.117	1
1	0.079	0
1	0.17	0
1	0.105	1
1	0.141	0
1	-0.014	1
1	0.012	0
1	-0.053	1
1	0.005	1
1	-0.008	1
1	-0.004	1
1	-0.002	1
1	-0.026	1
1	0.006	1
1	0.001	1
1	0.001	1
1	0.025	0
1	0	1
1	0.088	0
1	0.007	0
1	-0.285	0
1	0.01	0
1	0.092	0
1	0.009	0
1	0	0
1	-0.182	0
1	0.112	0
1	0.15	0
1	0.146	0
1	0.04	0
1	0.032	0
1	0.014	0
1	-0.002	0
1	0.012	0
1	0.001	0
1	0.001	0
1	0.035	0
1	-0.017	0
1	-0.018	0
1	0.036	0
1	0.198	0
1	0	0
1	-0.005	0
1	0.192	0
1	0.017	0
1	0.189	1
1	0.002	1
1	0.214	1
1	-0.005	1
1	0.161	1
1	0.033	1
1	0.23	1
1	0.168	0
1	0.156	0
1	-0.001	1
1	0.226	0
1	-0.004	1
1	0.023	0
1	-0.053	1
1	0.003	1
1	-0.003	1
1	-0.005	1
1	-0.004	1
1	-0.027	1
1	0.004	1
1	0.001	1
1	0.032	1
1	0.024	0
1	0	1
1	0.099	0
1	0.008	0
1	-0.29	0
1	0.016	0
1	0.187	0
1	0.018	0
1	-0.001	0
1	-0.181	0
1	0.214	0
1	0.259	0
1	0.246	0
1	0.038	0
1	0.032	0
1	0.013	0
1	-0.001	0
1	0.022	0
1	0.001	0
1	0.002	0
2	-0.029	0
2	-0.015	0
2	0.029	0
2	0.015	0
2	-0.02	0
2	-0.003	0
2	0.022	0
2	-0.007	0
2	-0.005	0
2	0	0
2	0.003	0
2	0.011	0
2	0	0
2	0	0
2	-0.077	0
2	0.008	0
2	0.077	0
2	-0.008	0
2	0.049	1
2	0.057	1
2	0.067	1
2	0.044	1
2	0.026	1
2	0.028	1
2	0.006	1
2	0.013	1
2	0.582	1
2	0.425	1
2	0.067	1
2	0.046	1
2	0.029	1
2	0.025	1
2	0.003	1
2	0.008	1
2	0.019	1
2	0.04	1
2	0.033	1
2	0.029	1
2	-0.007	1
2	-0.009	1
2	0.077	1
2	0.03	1
2	0.014	1
2	0.013	1
2	0.027	1
2	0.029	1
2	0.008	1
2	0.017	1
2	0.005	1
2	0.002	1
2	0	1
2	0.001	1
2	0.003	1
2	0.003	1
2	0.004	1
2	0.003	1
2	0.006	1
2	0.01	1
2	0.017	1
2	0.016	1
2	0.011	1
2	0.015	1
2	0.012	1
2	0.016	1
2	0.019	1
2	0.051	1
2	0.043	1
2	0.074	1
2	0	1
2	0.003	1
2	-0.001	1
2	0.004	1
2	0.003	1
2	0.002	1
2	0.001	1
2	0.006	1
2	0.005	1
2	0.009	1
2	0.004	1
2	0.011	1
2	0.006	1
2	-0.001	1
2	0.075	1
2	0.049	1
2	0.027	1
2	0.029	1
2	0.022	1
2	0.017	1
2	0.072	1
2	-0.01	1
2	0.018	1
2	0.014	1
2	0.013	1
2	0.022	1
3	0.001	0
3	0	0
3	0.001	0
3	-0.008	0
3	-0.001	0
3	-0.009	0
3	0.04	0
3	0.062	0
3	0.042	0
3	0.053	0
3	0.007	0
3	0.02	0
3	-0.004	0
3	-0.022	0
3	-0.004	0
3	-0.025	0
3	0.005	0
3	0.033	0
3	-0.003	0
3	-0.006	0
3	0.037	0
3	0.082	0
3	0.036	0
3	0.069	0
3	-0.073	0
3	-0.151	0
3	-0.034	0
3	-0.068	0
3	0.034	0
3	0.068	0
3	0.001	0
3	0.006	0
3	-0.022	0
3	0.006	0
3	-0.021	0
3	-0.021	0
3	-0.386	0
3	-0.383	0
3	0.003	0
3	-0.017	0
3	0.001	0
3	-0.012	0
3	0	1
3	0.283	1
3	0	1
3	0	1
3	-0.103	1
3	-0.165	1
3	0.073	1
3	0.175	1
3	-0.503	0
3	-0.407	0
3	0.647	1
3	0.589	1
3	0.072	1
3	0.049	1
3	0	1
3	0	1
3	-0.036	1
3	-0.008	1
3	-0.022	0
3	0.188	0
3	0.046	0
3	0.08	0
3	-0.013	0
3	-0.02	0
3	0.809	1
3	0.776	1
3	0.002	1
3	0	1
3	-0.059	1
3	-0.068	1
3	0.017	1
3	0.009	1
3	0.633	1
3	0.549	1
3	-0.002	1
3	-0.003	1
3	-0.016	1
3	0.015	1
4	0.158	1
4	-0.032	1
4	-0.005	0
4	0.003	0
4	0.03	0
4	0.06	0
4	0.072	0
4	0.123	0
4	0.025	0
4	0.038	0
4	0.022	0
4	0.026	0
4	0.088	0
4	0.167	0
4	0.116	0
4	0.056	0
4	0.035	0
4	0.067	0
4	0.003	0
4	0.002	0
4	0.039	0
4	0.043	0
4	0.058	0
4	0.074	0
4	-0.052	0
4	0	0
4	0.019	0
4	0.016	0
4	0.027	0
4	0.003	0
4	0.051	0
4	0.105	0
4	0.078	0
4	0.057	0
4	0.005	0
4	0.006	0
4	0.001	0
4	-0.001	0
4	0.112	0
4	0.083	0
4	0.009	0
4	0.006	0
4	0.019	0
4	0.014	0
4	0.022	0
4	-0.007	0
4	0.061	0
4	0.066	0
4	0.048	0
4	0.036	0
4	0.031	0
4	0.043	0
4	-0.094	0
4	-0.109	0
4	0.004	0
4	0.001	0
4	0.003	0
4	0.001	0
4	-0.032	0
4	-0.031	0
4	0.051	0
4	0.015	0
4	0.036	0
4	0.073	0
4	0.031	0
4	0.03	0
4	0.008	0
4	0.007	0
4	0.002	0
4	0.002	0
4	0.012	0
4	0.019	0
4	0.002	1
4	0	1
4	0.008	1
4	0.005	1
4	-0.002	1
4	-0.01	1
4	0.022	1
4	0.037	1
4	0.012	1
4	-0.004	1
4	-0.009	1
4	-0.006	1
4	0	1
4	0.005	1
4	0.004	1
4	-0.001	1
4	-0.002	1
4	0.002	1
4	-0.011	1
4	-0.024	1
5	0.003	0
5	0.011	0
5	0.048	1
5	0.049	1
5	0.033	1
5	0.016	1
5	-0.037	1
5	0.026	0
5	-0.04	0
5	-0.009	0
5	-0.023	0
5	0.063	1
5	0.034	1
5	-0.025	1
5	-0.089	1
5	0.209	1
5	-0.931	1
5	0.027	0
5	0.021	0
5	0.08	1
5	0.037	1
5	0.008	1
5	0.01	1
5	-0.037	1
5	0.032	0
5	-0.041	0
5	-0.009	0
5	-0.018	0
5	-0.046	1
5	0.024	1
5	0.012	1
5	-0.081	1
5	0.215	1
5	-0.932	1
5	0.014	0
5	-0.009	0
5	0.04	1
5	0.098	1
5	0.076	1
5	0.028	1
5	-0.025	1
5	0.038	0
5	-0.037	0
5	-0.005	0
5	-0.022	0
5	0.06	1
5	0.009	1
5	-0.111	1
5	-0.112	1
5	0.242	1
5	-0.927	1
5	0.038	0
5	0.004	0
5	0.074	1
5	0.044	1
5	0.03	1
5	0.018	1
5	-0.022	1
5	0.051	0
5	-0.04	0
5	-0.005	0
5	-0.006	0
5	0.049	1
5	0.013	1
5	0.018	1
5	-0.064	1
5	0.256	1
5	-0.93	1
5	0.126	0
5	0.111	0
5	0.32	1
5	-0.236	1
5	-0.028	1
5	0.01	1
5	-0.043	1
5	0.074	0
5	-0.018	0
5	0.008	0
5	0.037	0
5	-0.134	1
5	0.242	1
5	0.033	1
5	-0.085	1
5	0.287	1
5	-0.965	1
5	0.09	0
5	0.031	0
5	0.216	1
5	-0.159	1
5	-0.058	1
5	0.01	1
5	-0.093	1
5	0.064	0
5	-0.024	0
5	0.009	0
5	0.02	0
5	-0.046	1
5	0.201	1
5	0.039	1
5	-0.074	1
5	0.275	1
5	-0.965	1
5	0.011	0
5	0.014	0
5	0.063	1
5	0.071	1
5	0.038	1
5	0.016	1
5	-0.034	1
5	0.033	0
5	-0.036	0
5	-0.004	0
5	-0.015	0
5	0.037	1
5	0.034	1
5	-0.048	1
5	-0.095	1
5	0.22	1
5	-0.929	1
6	0.004	0
6	0.011	0
6M	0.022	0
6M	0.029	1
6	-0.012	1
6	-0.015	1
6M	-0.041	1
6M	-0.043	1
6	-0.021	1
6	-0.025	1
6M	-0.028	1
6M	-0.054	1
6	0.07	1
6	0.084	1
6M	0.058	1
6M	0.059	1
6	0.003	1
6	0.002	1
6M	0.014	1
6M	0.017	1
6	0.055	1
6	0.071	1
6M	0.003	1
6M	-0.002	1
6	0.026	1
6	0.032	1
6M	-0.026	1
6M	-0.033	1
6	0.036	1
6	0.048	1
6M	-0.012	1
6M	-0.028	1
6	0.0028	1
6	0.0044	1
6M	0.004	1
6M	0.005	1
6	0.047	1
6	0.055	1
6M	-0.013	1
6M	-0.012	1
6	0.03	1
6	0.037	1
6M	-0.021	1
6M	-0.022	1
6	0.138	1
6	0.171	1
6M	0.11	1
6M	0.105	1
6	-0.032	1
6	-0.044	1
6M	0.018	1
6M	-0.009	1
6	0.05	1
6	0.067	1
6M	0.002	1
6M	0.004	1
6	0.0048	1
6	0.01	1
6M	0.006	1
6M	0.007	1
7	-0.0083	0
7	-0.0121	0
7	-0.0029	0
7	-0.0023	0
7	0.0058	0
7	0.0132	0
7	0.0048	0
7	-0.003	0
7	0.0438	0
7	0.0153	0
7	-0.0054	0
7	0	0
7	0.0543	0
7	0.0128	0
7	0.0406	0
7	0.0502	0
7	0.0443	0
7	0.0844	0
7	0.0306	0
7	0.0577	0
7	-0.162	1
7	0.0069	1
7	-0.1408	1
7	0.0202	1
7	-0.0175	1
7	0.0003	1
7	0.0013	1
7	0.0067	1
7	-0.0164	1
7	0.0209	1
8	-0.003	0
8	0	0
8	0.001	0
8	0	0
8	0.002	0
8	0.001	0
8	0.001	0
8	-0.001	0
8	0	0
8	0	0
8	-0.001	0
8	0	0
8	0.656	0
8	0.495	0
8	-0.003	1
8	-0.003	1
8	0.002	1
8	-0.001	1
8	-0.008	1
8	-0.013	1
8	0	1
8	-0.001	1
8	-0.003	1
8	-0.01	1
8	0.165	1
8	0.133	1
8	0.008	1
8	0.143	1
8	0.116	1
8	-0.045	0
8	0.021	0
8	0.076	0
8	0.02	0
8	-0.013	0
8	-0.013	0
8	-0.014	0
8	-0.004	0
8	-0.003	0
9	-0.0024	0
9	0.0024	0
9	-0.0001	0
9	0	0
9	-0.0071	0
9	-0.0151	0
9	0.0184	0
9	0.0037	0
9	0.009	0
9	-0.002	0
9	0.0139	0
9	-0.0185	0
9	-0.0033	0
9	-0.0832	0
9	0.1492	0
9	0.1799	0
9	-0.1749	0
9	0.0004	0
9	0.0337	0
9	-0.0022	0
9	-0.0148	0
9	-0.0005	0
9	-0.0153	0
9	0.0007	0
9	-0.002	0
9	0	0
9	0.0292	0
9	0.0792	0
9	-0.0153	0
9	-0.4491	0
9	-0.317	0
9	0.036	0
9	0.0142	0
9	0.0022	0
9	-0.2034	0
9	0.2022	0
9	-0.006	0
9	0.0167	0
9	-0.0301	0
9	0.0065	0
9	0.0019	0
9	-0.0047	0
9	-0.0506	0
9	0.0015	0
9	-0.0606	0
9	0.0022	0
9	-0.011	0
9	0.0309	0
9	0.0193	0
9	-0.0151	0
9	-0.0178	0
9	-0.0055	0
9	-0.0008	0
9	0.0255	1
9	-0.0922	0
9	-0.1393	0
9	0.4774	0
9	0.4628	0
9	-0.0208	0
9	0.0208	0
9	-0.0001	0
9	0.0017	0
9	-0.0005	0
9	-0.0123	0
9	0.0086	0
9	0.0025	0
9	-0.0405	0
9	0.0147	0
9	0.0596	0
9	-0.0291	0
9	-0.0047	0
9	-0.0081	0
9	0.1495	0
9	0.1998	0
9	-0.2512	0
9	0.0017	0
9	0.0074	0
9	-0.0002	0
9	-0.0361	0
9	0.0064	0
9	0.0248	0
9	0.0011	0
9	-0.0027	0
9	-0.0014	0
9	0.0339	0
9	0.0596	0
9	-0.0167	0
9	-0.4184	0
9	-0.226	0
9	0.027	0
9	0.0306	0
9	0.0166	0
9	-0.1721	0
9	0.1892	0
9	0.0022	0
9	0.0207	0
9	-0.0032	0
9	0.011	0
9	0.0141	0
9	0.0028	0
9	-0.0181	0
9	0.0024	0
9	-0.0242	0
9	0.0007	0
9	-0.0237	0
9	0.0098	0
9	0.0174	0
9	-0.0001	0
9	-0.0027	0
9	0.0003	0
9	0	0
9	-0.1151	1
9	0.1103	0
9	-0.1735	0
9	-0.0787	0
9	0.5	0
10	0.004	0
10	0.003	0
10	0.014	0
10	0.003	0
10	0.012	0
10	0.012	0
10	-0.029	0
10	-0.017	0
10	-0.01	0
10	-0.001	0
10	0.01	0
10	0.001	0
10	0.01	0
10	-0.033	0
10	0.004	0
10	-0.009	0
10	-0.014	0
10	-0.011	0
10	-0.006	0
10	0.031	0
10	0.005	0
10	0.023	0
10	0.042	0
10	0.042	0
10	-0.006	0
10	-0.029	0
10	0.063	0
10	0.124	0
10	-0.099	0
10	-0.137	0
10	0.003	1
10	-0.004	1
10	-0.003	1
10	0.004	1
10	0.032	1
10	0	1
10	-0.032	1
10	0	1
10	0	1
10	0.024	1
10	0	1
10	-0.024	1
10	0	1
10	-0.003	1
10	0.021	1
10	-0.004	1
10	-0.003	1
10	0	1
10	0.011	1
10	0.004	1
10	-0.002	1
10	0.003	1
10	-0.027	1
10	0.001	1
10	-0.098	0
10	-0.08	0
10	0.11	0
10	0.118	0
10	-0.012	0
10	-0.038	0
10	0.014	0
10	0.014	0
10	-0.014	0
10	0.016	0
10	-0.096	0
10	-0.073	0
10	0.096	0
10	0.073	0
10	-0.023	0
10	-0.024	0
10	0.023	0
10	0.024	0
10	-0.342	0
10	-0.342	0
10	0.342	0
10	0.342	0
10	-0.071	0
10	-0.056	0
10	0.071	0
10	0.056	0
11	0	0
11	0.001	0
11	0.003	0
11	0.002	0
11	0.008	0
11	0.006	0
11	0.012	0
11	0.01	0
11	0.004	0
11	-0.001	0
11	-0.009	0
11	-0.01	0
11	-0.014	0
11	-0.008	0
11	-0.007	0
11	0.001	0
11	-0.007	0
11	-0.009	0
11	0.007	0
11	0.009	0
11	-0.001	0
11	-0.002	0
11	0.385	0
11	0.376	0
11	0.026	0
11	0.03	0
11	0.9583	0
11	0.9557	0
11	0.105	1
11	0.118	1
11	0.02	1
11	0.02	1
11	-0.125	1
11	-0.138	1
11	0.044	0
11	0.04	0
11	-0.002	0
11	-0.001	0
11	-0.025	0
11	-0.02	0
11	-0.016	0
11	-0.016	0
11	-0.002	0
11	-0.002	0
11	0.015	0
11	0.013	0
11	0.023	0
11	0.02	0
11	0.001	0
11	0	0
11	-0.016	0
11	-0.014	0
11	-0.015	0
11	-0.008	0
11	-0.007	0
11	-0.005	0
11	-0.002	0
11	-0.004	0
11	0	0
11	-0.001	0
12	0.05	0
12	0.022	0
12	0.018	0
12	0.016	0
12	-0.019	0
12	0.008	0
12	0.02	0
12	0.045	0
12	-0.003	0
12	0.004	0
12	0.02	0
12	0.037	0
12	-0.022	0
12	-0.013	0
12	0.084	0
12	0.09	0
12	0.043	0
12	0.058	0
12	-0.083	0
12	-0.07	0
12	-0.009	0
12	-0.005	0
12	-0.008	0
12	-0.007	0
12	-0.039	0
12	-0.044	0
12	-0.006	0
12	-0.009	0
12	-0.027	0
12	-0.037	0
12	0.009	0
12	0.006	0
12	-0.007	0
12	0.009	0
12	0.028	0
12	0.053	0
12	-0.012	0
12	0.001	0
12	0.001	0
12	0.01	0
12	0.005	0
12	0.003	0
12	0.019	0
12	0.018	0
12	0.119	0
12	0.136	0
12	-0.01	0
12	-0.012	0
12	-0.001	0
12	0.002	0
12	-0.005	0
12	-0.003	0
12	-0.002	0
12	-0.01	0
12	0.017	0
12	0.022	0
12	0.035	0
12	0.034	0
12	0.021	0
12	0.03	0
12	0.007	0
12	0	0
12	0.005	0
12	0.003	0
12	0.016	0
12	0.009	0
12	0.005	0
12	0.002	0
12	-0.011	0
12	-0.01	0
12	-0.042	0
12	-0.048	0
12	0.01	0
12	0.01	0
12	0.026	0
12	-0.007	0
12	-0.026	0
12	0.007	0
12	-0.02	0
12	-0.01	0
12	0.019	0
12	0.01	0
12	-0.019	0
12	-0.01	0
12	0.01	0
12	0.01	0
12	0.337	0
12	0.323	0
12	0	0
12	-0.01	0
12	-0.453	0
12	-0.479	0
12	0.01	0
12	0.01	0
12	0.11	0
12	0.138	0
12	0.198	0
12	0.204	0
13	-0.006	0
13	0.023	0
13M	0.021	0
13M	-0.001	0
13	-0.035	0
13	-0.038	0
13M	-0.032	0
13M	-0.033	0
13	0.211	0
13	0.276	0
13M	0.256	0
13M	0.253	0
13	-0.014	0
13	-0.012	0
13M	-0.004	0
13M	-0.019	0
13	0	0
13	-0.002	0
13M	0.002	0
13M	-0.01	0
13	0.005	0
13	0.014	0
13M	0.006	0
13M	0.007	0
13M	-0.005	0
13M	-0.012	0
13	-0.006	0
13	0.003	0
13	0.194	0
13	0.172	0
13M	0.18	0
13M	0.189	0
13	-0.1	0
13	-0.092	0
13M	-0.11	0
13M	-0.108	0
13	-0.014	0
13	-0.012	0
13M	0	0
13M	-0.008	0
13	0.115	0
13	0.104	0
13M	0.11	0
13M	0.116	0
13	0.036	0
13	0.025	0
13M	0.034	0
13M	0.038	0
13	0.001	0
13	0.003	0
13M	0.001	0
13M	0.008	0
13	0.006	0
13	0.012	0
13M	0.018	0
13M	0.015	0
13	-0.011	0
13	-0.016	0
13M	-0.002	0
13M	-0.009	0
13	0.312	0
13	0.322	0
13M	0.328	0
13M	0.322	0
13	0.161	0
13	0.122	0
13M	0.129	0
13M	0.132	0
13	0.27	0
13	0.241	0
13M	0.25	0
13M	0.253	0
13	-0.171	0
13	-0.165	0
13M	-0.167	0
13M	-0.16	0
13	-0.008	1
13	-0.009	1
13M	-0.006	1
13M	0.018	1
13	0.03	1
13	-0.012	1
13M	0.058	1
13M	0.049	1
15	0	0
15	-0.001	0
15	-0.008	0
15	-0.006	0
15	0.013	0
15	0.013	0
15	-0.001	0
15	-0.001	0
15	-0.004	0
15	-0.005	0
15	-0.001	0
15	-0.001	0
15	0.001	0
15	0.001	0
15	0.014	0
15	0.015	0
15	-0.003	0
15	-0.0031	0
15	-0.011	0
15	-0.011	0
15	-0.019	0
15	-0.059	0
15	-0.143	0
15	0.028	0
15	0.018	0
15	-0.213	0
15	-0.007	0
15	-0.029	0
15	-0.081	0
15	-0.027	0
15	0.231	0
15	0.3	0
15	0.012	1
15	0.019	1
15	0.017	1
15	0.028	1
15	-0.003	1
15	-0.013	1
15	-0.025	1
15	-0.034	1
15	-0.156	0
15	-0.145	0
15	0.22	0
15	0.072	0
15	-0.021	0
15	-0.022	0
16	0.032	0
16	0.026	0
16	-0.032	0
16	-0.026	0
16	0.017	0
16	-0.016	0
16	0	0
16	-0.011	0
16	0.018	0
16	0.012	0
16	-0.003	0
16	-0.004	0
16	-0.017	0
16	-0.017	0
16	0.074	0
16	0.03	0
16	-0.014	0
16	0.054	0
16	0.028	0
16	-0.021	0
16	0.033	0
16	0.06	0
16	0.041	0
16	-0.006	0
16	0.001	0
16	0	0
17	-0.0114	0
17	-0.0061	0
17	0.0448	0
17	-0.0273	0
17	-0.22	0
17	0.2288	0
17	-0.0087	0
17	0.0033	0
17	-0.0033	0
17	0.0206	0
17	-0.0206	0
17	-0.0019	0
17	0.0019	0
17	-0.0039	0
17	0.004	0
18	0.001	0
18	0.003	0
18M	0.002	0
18M	0.002	0
18	0.001	0
18	-0.003	0
18M	0.001	0
18M	0.001	0
18	0.004	0
18	0.003	0
18M	0.008	0
18M	-0.007	0
18	0	0
18	0.001	0
18M	0.003	0
18M	-0.002	0
18	-0.003	0
18	-0.002	0
18M	-0.004	0
18M	0.007	0
18	-0.003	0
18	-0.003	0
18M	-0.01	0
18M	-0.002	0
18	-0.025	0
18	-0.02	0
18M	-0.032	0
18M	-0.022	0
18	0.005	0
18	0.01	0
18M	0.005	0
18M	0.011	0
18	0.024	0
18	0.005	0
18M	0.019	0
18M	0.009	0
18	-0.001	0
18	-0.001	0
18M	0.004	0
18M	-0.005	0
18	-0.003	0
18	0.006	0
18M	0.005	0
18M	0.006	0
18	0.015	0
18	-0.003	0
18M	0.005	0
18M	0.005	0
18	0.002	0
18	0.01	0
18M	0.007	0
18M	0.007	0
18	0	0
18	0.005	0
18M	-0.003	0
18M	0	0
18	-0.007	0
18	-0.007	0
18M	-0.008	0
18M	-0.007	0
18	-0.013	0
18	-0.014	0
18M	-0.017	0
18M	-0.02	0
18	-0.011	0
18	-0.015	0
18M	-0.022	0
18M	-0.023	0
18	0.01	0
18	0.012	0
18M	0.015	0
18M	0.014	0
18	0.013	0
18	0.012	0
18M	0.024	0
18M	0.023	0
18	-0.159	0
18	-0.093	0
18M	-0.17	0
18M	-0.081	0
18	0.005	1
18	0.005	1
18M	0	1
18M	-0.001	1
18	0.005	1
18	-0.001	1
18M	-0.002	1
18M	-0.002	1
18	-0.004	1
18	0	1
18M	0.002	1
18M	0.001	1
18	0.004	1
18	-0.001	1
18M	-0.001	1
18M	0	1
18	-0.004	1
18	-0.004	1
18M	-0.004	1
18M	-0.004	1
18	0.003	1
18	0.005	1
18M	0.002	1
18M	0.005	1
18	0.003	1
18	-0.001	1
18M	-0.001	1
18M	0	1
18	0.008	1
18	0.006	1
18M	0.008	1
18M	0.007	1
18	-0.002	1
18	-0.002	1
18M	0.118	1
18M	0.108	1
18	-0.005	1
18	0.004	1
18M	0.005	1
18M	0	1
18	0.006	1
18	0.002	1
18M	0	1
18M	-0.071	1
18	0.002	0
18	0.005	0
18M	-0.005	0
18M	-0.005	0
18	0.006	1
18	0.007	1
18M	-0.003	1
18M	-0.003	1
18	0.0017	0
18	0.0011	0
18M	0.0007	0
18M	0.0012	0
18	-0.0161	1
18	-0.0297	1
18M	-0.0243	1
18M	-0.0248	1
19	-0.005	0
19	-0.0986	0
19	-0.0032	0
19	-0.008	0
19	0.005	0
19	0.0986	0
19	0.0046	0
19	0.0094	0
19	-0.0069	0
19	-0.006	0
19	-0.0072	0
19	-0.0091	0
19	0.0091	0
19	-0.0491	0
19	0.0103	0
19	0.0234	0
19	0.0105	0
19	0.0123	0
19	0.0099	0
19	-0.009	0
19	-0.0084	0
19	0.042	0
19	-0.0087	0
19	-0.0018	0
19	-0.0043	0
19	0.0017	0
19	-0.0043	0
19	-0.0035	0
19	-0.0335	0
19	-0.0249	0
19	-0.0325	0
19	0.0629	0
19	0.0043	0
19	0.0023	0
19	0.0052	0
19	-0.0551	0
19	0.0011	0
19	0.0014	0
19	0.0029	0
19	-0.0607	0
19	0.0019	0
19	0.0002	0
19	0.0017	0
19	-0.0158	0
19	0.0032	0
19	0.0146	0
19	0.003	0
19	-0.014	0
19	0.0202	0
19	0.0083	0
19	0.0211	0
19	0.0362	0
19	-0.0048	0
19	0.0003	0
19	-0.0039	0
19	0.0292	0
19	-0.0022	0
19	0.0005	0
19	-0.0023	0
19	0.0437	0
19	-0.0069	0
19	-0.0031	0
19	-0.007	0
19	0.0347	0
19	-0.0053	0
19	0.0059	0
19	-0.0054	0
19	0.0433	0
19	0.0359	0
19	0.0017	0
19	0.0332	0
19	-0.0907	0
19	-0.0213	1
19	-0.0842	1
19	-0.0217	1
19	-0.0069	1
19	0.0507	1
19	0.0067	1
19	0.0496	1
19	0.0558	1
19	-0.0111	1
19	-0.0889	1
19	-0.0168	1
19	0.0018	1
19	-0.0194	1
19	-0.0761	1
19	-0.0195	1
19	-0.0082	1
19	0.0118	1
19	-0.0315	1
19	0.0094	1
19	0.016	1
19	0.1764	1
19	0.1335	1
19	0.1744	1
19	0.1709	1
19	-0.0114	0
19	-0.0112	0
19	-0.0116	0
19	-0.0096	0
19	0.0868	1
19	-0.0037	1
19	0.0852	1
19	0.0923	1
19	-0.0028	1
19	-0.0049	1
19	-0.0039	1
19	-0.0071	1
19	-0.0227	1
19	-0.0575	1
19	-0.1153	1
19	-0.1116	1
19	-0.01	1
19	-0.0161	1
19	-0.0101	1
19	-0.009	1
19	0.0282	0
19	-0.049	0
19	0.0251	0
19	0.0361	0
19	-0.0571	1
19	-0.1434	1
19	-0.0588	1
19	-0.0461	1
19	-0.1592	0
19	-0.2115	0
19	-0.1595	0
19	-0.1519	0
19	-0.0036	1
19	-0.0106	1
19	-0.0046	1
19	0.0011	1
19	0.0015	0
19	0.0122	0
19	0.0015	0
19	0.0024	0
19	0.0133	1
19	-0.0323	1
19	0.011	1
19	0.0188	1
19	-0.0018	0
19	-0.0026	0
19	-0.0018	0
19	-0.0023	0
19	-0.0102	1
19	-0.0496	1
19	-0.0101	1
19	-0.0013	1
19	-0.2754	0
19	-0.2673	0
19	-0.2768	0
19	-0.2652	0
19	0.0147	1
19	-0.0532	1
19	0.0132	1
19	0.0195	1
19	0.0094	0
19	-0.0227	0
19	0.0093	0
19	0.0178	0
19	-0.3177	0
19	-0.3043	0
19	-0.3182	0
19	-0.3116	0
19	0.263	1
19	0.1642	1
19	0.2592	1
19	0.2657	1
19	-0.002	1
19	-0.0612	1
19	-0.0049	1
19	0.0066	1
19	0.0531	0
19	-0.0357	0
19	0.0478	0
19	0.0659	0
19	-0.6614	0
19	-0.6452	0
19	-0.6624	0
19	-0.6477	0
19	-0.4446	0
19	-0.4663	0
19	-0.4449	0
19	-0.4315	0
19	-0.1047	0
19	-0.0676	0
19	-0.1043	0
19	-0.0996	0
19	-0.0658	0
19	-0.1347	0
19	-0.0676	0
19	-0.0651	0
19	0.0149	0
19	0.0079	0
19	0.0149	0
19	0.0159	0
19	-0.0076	0
19	-0.0063	0
19	-0.0077	0
19	-0.0059	0
19	-0.2015	1
19	-0.1988	1
19	-0.2011	1
19	-0.1889	1
19	-0.1916	1
19	-0.191	1
19	-0.1911	1
19	-0.1877	1
19	0.3264	0
19	-0.083	0
19	0.3251	0
19	0.3214	0
19	-0.0293	1
19	-0.0263	1
19	-0.0304	1
19	-0.0274	1
19	-0.0164	1
19	-0.0166	1
19	-0.0165	1
19	-0.0162	1
19	-0.1078	1
19	-0.1099	1
19	-0.1082	1
19	-0.0989	1
19	-0.0134	1
19	-0.0093	1
19	-0.0134	1
19	-0.0111	1
19	-0.0068	1
19	-0.0051	1
19	-0.0069	1
19	-0.0053	1
20	-0.048	0
20	0.048	0
20	-0.001	0
20	-0.002	0
20	0.004	0
20	0.001	0
20	0.001	0
20	-0.001	0
20	0.334	0
20	0.087	0
20	0.183	0
20	0.023	0
20	0.02	0
20	-0.024	0
20	-0.059	0
20	0.013	0
20	-0.709	0
20	-0.119	0
20	0.101	0
20	0.103	0
20	0.035	0
20	-0.029	0
21	0.055	0
21	-0.057	0
21	-0.055	0
21	0.057	0
21	0.01	1
21	0.052	1
21	-0.01	0
21	-0.052	0
21	-0.029	0
21	0.054	0
21	0.018	0
21	-0.002	0
21	0.018	0
21	-0.057	0
21	-0.02	0
21	-0.008	0
21	0.012	0
21	0.013	0
21	0.507	1
21	0.523	1
21	0.137	1
21	0.121	1
21	-0.668	1
21	-0.649	1
21	-0.207	1
21	-0.304	1
21	0.181	1
21	0.217	1
21	0.026	1
21	0.087	1
21	-0.048	0
21	-0.081	0
21	0.471	0
21	0.375	0
21	-0.014	0
21	-0.005	0
21	-0.026	0
21	-0.021	0
21	-0.124	0
21	-0.137	0
21	0.004	0
21	0.006	0
21	0.008	0
21	0.008	0
21	0.063	0
21	0.145	0
21	0.158	0
21	0.224	0
21	0.108	0
21	0.132	0
21	0.002	0
21	0.001	0
21	0.003	0
21	-0.007	0
21	0.074	0
21	0.067	0
21	-0.008	0
21	-0.007	0
21	-0.228	0
21	-0.179	0
22	0.261	1
22	0.267	1
22	0.087	1
22	0.126	1
22	0.07	1
22	-0.019	1
22	0.071	1
22	0.038	1
22	0.168	1
22	0.22	1
22	0.068	1
22	0.084	1
22	0.035	1
22	-0.018	1
22	0.026	1
22	0.032	1
23	-0.023	1
23	-0.02	1
23	0.001	1
23	0.001	1
23	0.009	1
23	0.013	1
23	0.019	1
23	0.019	1
23	-0.006	1
23	-0.014	1
23	0.003	0
23	-0.004	0
23	-0.003	0
23	0.004	0
23	-0.118	1
23	-0.114	1
23	0.023	1
23	0.013	1
23	0.095	1
23	0.101	1
23	0.11	1
23	0.124	1
23	-0.071	1
23	-0.073	1
23	-0.04	1
23	-0.051	1
24	-0.038	0
24	0.001	0
24	-0.068	0
24	0.02	0
24	-0.003	0
24	0.008	0
24	0.042	0
24	0.001	0
24	0.072	0
24	-0.128	0
24	-0.051	0
24	0.18	0
24	0.126	0
24	0.198	0
24	0.15	0
24	0.055	0
24	0.125	0
24	0.205	0
24	0.048	1
24	0.007	0
24	-0.292	1
24	-0.432	1
24	0.155	1
24	0.278	1
24	-0.007	1
24	0.004	1
24	-0.045	0
24	0.002	0
24	-0.0319	0
24	-0.002	0
24	-0.004	0
24	0.004	0
24	0.031	0
24	0.001	0
24	0.034	0
24	-0.083	0
24	-0.012	0
24	0.095	0
24	0.065	0
24	0.143	0
24	0.089	0
24	0.027	0
24	0.069	0
24	0.141	0
24	0.02	1
24	-0.015	0
24	-0.509	1
24	-0.37	1
24	0.129	1
24	0.242	1
24	-0.007	1
24	-0.016	1
24	-0.04	0
24	0.001	0
24	-0.064	0
24	0.019	0
24	-0.003	0
24	0.006	0
24	0.04	0
24	0.001	0
24	0.05	0
24	-0.124	0
24	-0.038	0
24	0.162	0
24	0.105	0
24	0.196	0
24	0.132	0
24	0.046	0
24	0.107	0
24	0.195	0
24	0.032	1
24	-0.005	0
24	-0.347	1
24	-0.388	1
24	0.12	1
24	0.268	1
24	-0.006	1
24	-0.004	1
24	-0.031	0
24	0.002	0
24	-0.046	0
24	-0.002	0
24	0	0
24	0.011	0
24	0.033	0
24	0.001	0
24	0.066	0
24	-0.116	0
24	-0.051	0
24	0.166	0
24	0.114	0
24	0.185	0
24	0.143	0
24	0.051	0
24	0.117	0
24	0.193	0
24	0.026	1
24	0.008	0
24	-0.332	1
24	-0.374	1
24	0.109	1
24	0.265	1
24	-0.01	1
24	0	1
25	0.048	0
25	-0.026	1
25	0.026	1
25	0.09	0
25	-0.055	0
25	-0.014	0
25	0.003	0
25	-0.007	0
25	-0.016	0
25	-0.007	0
25	0.039	0
25	-0.048	0
25	0.019	0
25	-0.002	0
26	-0.0005	1
26	-0.0004	1
26	0	1
26	-2e-05	1
26	5e-05	1
26	-0.0001	1
26	-0.0003	1
26	3e-05	0
26	-6e-05	1
26	-0.0003	1
26	3e-05	1
27	-0.026	1
27	-0.026	1
27	-0.001	1
27	0.002	1
27	-0.003	1
27	-0.004	1
27	0.001	1
27	-0.001	1
27	-0.012	1
27	-0.013	1
27	-0.006	1
27	-0.007	1
27	0.017	0
27	0.016	0
27	-0.027	0
27	-0.027	0
27	-0.007	1
27	-0.005	1
27	-0.004	1
27	-0.004	1
27	-0.016	1
27	-0.015	1
27	-0.004	1
27	-0.004	1
27	-0.101	1
27	-0.102	1
27	-0.144	1
27	-0.108	1
27	-0.037	1
27	-0.039	1
27	-0.05	1
27	-0.049	1
27	-0.002	1
27	-0.001	1
27	0	1
27	-0.001	1
27	-0.005	1
27	-0.008	1
27	-0.001	1
27	-0.003	1
27	-0.003	1
27	-0.001	1
27	-0.002	1
27	-0.001	1
27	-0.001	1
27	0	1
27	-0.012	1
27	-0.011	1
27	-0.001	1
27	-0.002	1
27	-0.001	1
27	0	1
27	-0.012	1
27	-0.013	1
27	0	1
27	0	1
27	-0.152	1
27	-0.149	1
27	0	1
27	0	1
27	0.288	1
27	0.288	1
27	0	1
27	0	1
27	-0.073	1
27	-0.072	1
27	0	1
27	0	1
27	-0.049	1
27	-0.05	1
27	0	1
27	0	1
27	-0.026	1
27	-0.027	1
27	0	1
27	0	1
27	-0.005	1
27	-0.004	1
27	0	1
27	0	1
27	-0.009	1
27	-0.01	1
27	0	1
27	0	1
27	0.048	1
27	0.043	1
27	0.063	1
27	0.067	1
27	0.0112	1
27	0.0112	1
27	0.0121	1
27	0.012	1
27	0.037	1
27	0.036	1
27	0.039	1
27	0.036	1
27	0.016	1
27	0.017	1
27	0.058	1
27	0.054	1
27	0.012	1
27	0.014	1
27	-0.005	1
27	-0.005	1
28	0.003	0
28	0.01	0
28	0.008	0
28	-0.018	0
28	0.014	0
28	0.013	0
28	0.015	0
28	0.032	0
28	-0.039	0
28	-0.038	0
28	0.001	0
28	0.048	0
28	-0.001	0
28	-0.048	0
28	-0.034	0
28	-0.027	0
28	0.025	0
28	0.003	0
28	0.027	0
28	0.047	0
28	0.012	0
28	0.018	0
28	-0.031	0
28	-0.041	0
28	-0.005	1
28	-0.016	1
28	-0.006	1
[truncated: 8,720 more rows]

## Sheet: Figure 3
Figure 3. Calibration in risks or rates of outcome between the original publication versus the reproduction (original – reproduction)
A. Risks				B. Rates
reproduction_pt_est	original_pt_est			reproduction_pt_est	original_pt_est
66.18	68.9			0.00822	0.33
7.2	1.29			0.00202	0.18
7.8	1.22			14.55	21.4
77	17.5			12.55	16.5
58.9	57			24.1	47
3.03	3.02			21.2	39
4.97	5.04			3.98	2.73
2.9	65.1			1.69	1.26
4.9	70.8			4.38	5.5
4.6	4.7			1.95	3.4
9.1	9.4			7.52	10.6
2.1	1.18			3.1	2.71
0	9.6			3.4	2.02
0	17.3			2.01	2.02
20.304	20.16			2.59	2.74
14.206	14.19			46.6	44.8
35.8	33.3			6.38	4
4.5	2.9			9.39	9
3.57	2.3			17.76	32.7
1.1	1.7			16.86	26.5
1.7	0.7			0.161	0.121
0.22	0.7			1.824	6.86
2.5	1.7			2.986	14.2
51.9	36.6			39.76	49
19.46	20.26			37.65	39
17.15	17.75			1.2	0.95
10.8	16.7			1.52	1.6
6.7	8.5			0.89	0.183
18.9	19.4			0.296	0.169
0.44	0.31			5.06	6.19
81.1	79.3			4.51	4.31
0.12	0.23			2.7	2.35
0.05	0.18			0.7	4.66
35	29			3.121	3.02
27	24			5.645	4.86
8.02	12			1.21	2.12
0.035826	0.015			0.44	0.4
0.0327534	0.012			0.37	0.33
1.37	1.6			6.246	3.11
0.84	0.8			6.569	2.596
1.601	6.4			4.4	4.3
3.079	10.4			4.8	4.9
45.07	31			50.27	48
4.4	10			12.33	9.5
5.3	14.2			20.311	26.7
5.9	4.6			19.171	23.7
4.3	3.3			0.641	0.75
3.7	5.9			0.686	0.5
2.7	5.2			2.49	2.27
0.12	9.2			1.67	2.72
0.097	5.4			1.42	1.28
7.6	1.1			8.52	5.18
1.4	0.5			12.76	9.93
3.7	2			27.67	31.7
8.92	19.2			34.22	38.8
1.85	5.9			0.083	0.098
30	23			0.235	0.147
31.36	25			0.261	8.01
2.9	2.5			0.241	7.27
4.08	3.4			0.229	4.84
22.2	17.8			0.332	5.26
14.1	12.3			0.8	1.3
76.7	79.8			3.823	3.9
0.49	0.29			1.527	1.37
1.51	0.66			1.593	1.39
14.9936	13.1			2.425	1.57
27.1634	27.8			1.512	1.34
24.09	24			17.285	0.84
29.96	30			13.754	0.69
3.34	3.66			15.38	0.96
2.61	2.7			17.547	1.22
7.4	7.5			0.35	0.7
87	31.83			0.29	0.66
11.47	11.7			1.13	0.7
78	82			1.61	1.2
				0.161	0.18
				0.065	0.06
				38.43	40.5
				46.651	43.68
				2.66	2.08
				2.7	2.87
				2.1	2.29
				2.26	1.43
				1.31	1.35
				0.9	0.77
				1.23	0.97
				1.23	2.38
				2.625	4.46
				0.744	1.04
				0.925	0.97
				1.78	123.07
				0.65	137.48
				0.17	0.2044
				0.17	0.3078
				0.98	0.88
				1.35	1.02
				3.849	3.57
				0.96	0.827
				0.926	0.736
				1.814	1.39
				1.228	1.13
				4.57	13.1
				5.87	15.9
				1.28	0.04
				0.65	0.42
				0.251	0.467
				0.248	0.42
				0.07	0.05
				0.06	0.04
				5.82	8.6
				4.22	5.9
				1.42	1.42
				0.97	0.97
				1.23	1.13
				0.7	0.68
				14.6	14.8
				17.34	13.9
				16.15	14.9
				1.48	1.07
				1.19	0.77
				0.046	0.06
				0.05	0.05
				2.37	2.82
				0.47	0.57
				1.2	1.13
				0.81	1.01
				1.235	1.43
				1.449	1.22
				15.71	12
				18.5	14.5
				23.76	21
				15	12.6
				18.61	15.4
				7.04	5.86
				0.556	0.5
				0.297	0.29
				0.469	1.06
				0.32	0.58
				1.35	5.35
				1.289	1.327
				0.793	1.059
				0.292	0.34
				0.385	0.44
				0.1089	0.121
				0.0865	0.0889
				0.685	0.2
				0.65	0.17
				0.00112	0.00847
				0.0021	0.00162

## Sheet: Figure 4
Figure 4. Distribution of relative magnitude of hazard ratio, risk ratio, odds ratio (original/reproduction)
absdiff
-0.507311
0.113077
-0.0547249
-0.142316
-0.0558805
0.12419
0.552069
0.15869
0.140582
0.524071
-0.366625
0.0253178
-0.0847965
0.0109291
0.263291
-0.240622
0.0961439
-0.326397
0.194706
0.0212774
-0.476476
0.283768
-0.147158
-0.386417
0.719674
0.0650636
0.00934586
-1.07329
-0.274845
NA
0.140857
-0.560356
0.0235305
-0.0483736
-0.0200676
-0.143101
-0.0941872
-0.193495
0.217065
-0.169899
-0.105361
-0.0139862
-0.0654779
0.121361
-0.355341
-0.0235305
-0.0935783
0.301615
-0.223144
0.213754
0.230016
-0.188794
0.438255
-0.0194181
0.0697958
-0.154151
-0.0155042
0.526093
0
0.220241
0.132172
-0.0613689
-0.298982
0.0253178
0.131769
0.0400053
-0.024491
-0.127155
0.0896122
0.120144
0.0251661
-0.339507
-0.0155042
0.722135
0.481535
-0.132489
0.480973
0.107098
-0.0169496
-0.0277796
-0.122103
-0.300105
-0.216671
0.295464
-0.169076
-0.11441
0.00836825
-0.0263173
-0.0178576
0
0.0480092
0
0.65678
-0.0571584
-0.229574
0.105361
-0.305382
-0.132268
-0.13815
0.424604
0.388778
-0.320472
0.307967
-0.205852
-0.0936356
-0.394292
0.24151

## Sheet: Figure 5
Figure 5. Calibration plot of the logarithms of the hazard ratio, risk ratio, or odds ratio in the reproduction versus the original with correlation coefficient
reproduction_pt_est	original_pt_est
2.84	1.71
1.42	1.59
0.845	0.8
0.98	0.85
0.92	0.87
1.21	1.37
0.57	0.99
1.57	1.84
0.53	0.61
0.45	0.76
1.01	0.7
1.17	1.2
1.23	1.13
0.91	0.92
0.83	1.08
1.01	0.794
1.09	1.2
0.79	0.57
1.07	1.3
0.93	0.95
1.24	0.77
1.28	1.7
0.95	0.82
0.78	0.53
0.93	1.91
1.19	1.27
2.13	2.15
1.17	0.4
1.29	0.98
NA	0.33
1.19	1.37
3.38	1.93
0.84	0.86
1.08	1.029
1.51	1.48
0.75	0.65
0.89	0.81
1.08	0.89
0.99	1.23
0.96	0.81
0.2	0.18
0.72	0.71
1.42	1.33
1.24	1.4
1.07	0.75
0.86	0.84
1.5	1.366
1.96	2.65
0.65	0.52
1.07	1.325
1.16	1.46
0.93	0.77
0.2	0.31
1.04	1.02
0.83	0.89
0.77	0.66
0.65	0.64
1.3	2.2
1.3	1.3
0.69	0.86
0.92	1.05
0.84	0.79
0.89	0.66
0.39	0.4
0.71	0.81
0.49	0.51
1.24	1.21
1.34	1.18
0.96	1.05
0.47	0.53
0.824	0.845
1.32	0.94
0.65	0.64
0.34	0.7
0.97	1.57
1.37	1.2
0.34	0.55
1.15	1.28
1.19	1.17
1.46	1.42
1.74	1.54
1.08	0.8
1.54	1.24
0.32	0.43
0.45	0.38
1.11	0.99
1.19	1.2
0.77	0.75
1.13	1.11
0.69	0.69
0.61	0.64
0.89	0.89
0.84	1.62
0.72	0.68
1.17	0.93
0.18	0.2
1.52	1.12
1.13	0.99
1.55	1.35
1.38	2.11
1.41	2.08
0.62	0.45
0.61	0.83
1.72	1.4
1.79	1.63
1.78	1.2
4.1	5.22

## Sheet: Figure 6
Figure 6. Bland-Altman plot showing the relationship between effect size and reproducibility (difference between original and reproduced coefficients)
avg	diff
0.790149	-0.507311
0.407195	0.113077
-0.195781	-0.0547249
-0.0913608	-0.142316
-0.111322	-0.0558805
0.252716	0.12419
-0.286085	0.552069
0.530421	0.15869
-0.564587	0.140582
-0.536472	0.524071
-0.173362	-0.366625
0.169663	0.0253178
0.164616	-0.0847965
-0.0888461	0.0109291
-0.0546843	0.263291
-0.110361	-0.240622
0.13425	0.0961439
-0.398921	-0.326397
0.165011	0.194706
-0.061932	0.0212774
-0.0231267	-0.476476
0.388744	0.283768
-0.124872	-0.147158
-0.44167	-0.386417
0.287266	0.719674
0.206485	0.0650636
0.760795	0.00934586
-0.379643	-1.07329
0.11722	-0.274845
NA	NA
0.244382	0.140857
0.937698	-0.560356
-0.162588	0.0235305
0.0527742	-0.0483736
0.402076	-0.0200676
-0.359232	-0.143101
-0.163627	-0.0941872
-0.0197864	-0.193495
0.0984819	0.217065
-0.125772	-0.169899
-1.66212	-0.105361
-0.335497	-0.0139862
0.317918	-0.0654779
0.275792	0.121361
-0.110012	-0.355341
-0.162588	-0.0235305
0.358676	-0.0935783
0.823752	0.301615
-0.542355	-0.223144
0.174536	0.213754
0.263428	0.230016
-0.166968	-0.188794
-1.39031	0.438255
0.0295117	-0.0194181
-0.151432	0.0697958
-0.33844	-0.154151
-0.438535	-0.0155042
0.525411	0.526093
0.262364	0
-0.260943	0.220241
-0.0172957	0.132172
-0.205038	-0.0613689
-0.266025	-0.298982
-0.92895	0.0253178
-0.276606	0.131769
-0.693347	0.0400053
0.202866	-0.024491
0.229092	-0.127155
0.00398408	0.0896122
-0.69495	0.120144
-0.181002	0.0251661
0.107878	-0.339507
-0.438535	-0.0155042
-0.717742	0.722135
0.210308	0.481535
0.248566	-0.132489
-0.838323	0.480973
0.193311	0.107098
0.165479	-0.0169496
0.364547	-0.0277796
0.492834	-0.122103
-0.0730913	-0.300105
0.323447	-0.216671
-0.991702	0.295464
-0.883046	-0.169076
0.0471548	-0.11441
0.178137	0.00836825
-0.274523	-0.0263173
0.113289	-0.0178576
-0.371064	0
-0.470292	0.0480092
-0.116534	0
0.154036	0.65678
-0.357083	-0.0571584
0.0422165	-0.229574
-1.66212	0.105361
0.26602	-0.305382
0.0560836	-0.132268
0.36918	-0.13815
0.534386	0.424604
0.537979	0.388778
-0.638272	-0.320472
-0.340313	0.307967
0.439398	-0.205852
0.535398	-0.0936356
0.379467	-0.394292
1.53174	0.24151

## Sheet: Supplementary Figure 2
Supplementary Figure 2 Stratified differences in prevalence of baseline characteristics (original - reproduction)
A. Stratified by study type - comparative versus descriptive						B. Stratified by relative study size of original versus reproduction
studyid	absdiff	codes_provided	descriptive_or_comparator			studyid	absdiff	codes_provided	cat
1	0.003	0	Comparative			1	-0.02	0	10-50%
1	0.004	0	Comparative			1	-0.021	0	10-50%
1	-0.007	0	Comparative			1	0.114	1	10-50%
1	-0.003	0	Comparative			1	-0.004	1	10-50%
1	0.001	0	Comparative			1	0.01	1	10-50%
1	0	0	Comparative			1	0.117	1	10-50%
1	-0.007	0	Comparative			1	0.079	0	10-50%
1	-0.004	0	Comparative			1	0.038	1	10-50%
1	0.01	0	Comparative			1	0.003	0	10-50%
1	-0.01	1	Comparative			1	-0.098	0	10-50%
1	-0.003	1	Comparative			1	0.168	1	10-50%
1	0.015	1	Comparative			1	0.006	0	10-50%
1	-0.003	1	Comparative			1	-0.271	0	10-50%
1	0.086	1	Comparative			1	0.013	0	10-50%
1	0.009	1	Comparative			1	-0.01	0	10-50%
1	0.116	1	Comparative			1	0.008	0	10-50%
1	0.069	0	Comparative			1	0.01	0	10-50%
1	0.027	0	Comparative			1	-0.19	0	10-50%
1	0	1	Comparative			1	0.012	0	10-50%
1	0.004	0	Comparative			1	0.044	0	10-50%
1	-0.005	1	Comparative			1	0.056	0	10-50%
1	0	0	Comparative			1	0.037	0	10-50%
1	-0.006	1	Comparative			1	0.004	0	10-50%
1	0.001	1	Comparative			1	-0.007	0	10-50%
1	-0.008	1	Comparative			1	-0.007	0	10-50%
1	0.003	1	Comparative			1	0.005	0	10-50%
1	0.001	1	Comparative			1	0.011	0	10-50%
1	-0.028	1	Comparative			1	0.01	0	10-50%
1	0	1	Comparative			1	0.041	0	10-50%
1	0.003	1	Comparative			1	0	0	10-50%
1	0	1	Comparative			1	-0.006	1	10-50%
1	0.021	0	Comparative			1	0.001	1	10-50%
1	0	1	Comparative			1	0.029	0	10-50%
1	0.144	0	Comparative			1	0.099	0	10-50%
1	0.011	0	Comparative			1	-0.001	0	10-50%
1	-0.178	0	Comparative			1	0.035	0	10-50%
1	0.005	0	Comparative			1	0.028	0	10-50%
1	-0.003	0	Comparative			1	0.017	0	10-50%
1	0	0	Comparative			1	0.086	1	10-50%
1	0	0	Comparative			1	0.004	1	10-50%
1	-0.129	0	Comparative			1	0.144	0	10-50%
1	0.074	0	Comparative			1	0.011	0	10-50%
1	0.083	0	Comparative			1	-0.178	0	10-50%
1	0.069	0	Comparative			1	0.005	0	10-50%
1	0.046	0	Comparative			1	-0.003	0	10-50%
1	0.03	0	Comparative			1	0	0	10-50%
1	-0.172	0	Comparative			1	0	0	10-50%
1	-0.005	0	Comparative			1	-0.129	0	10-50%
1	0.003	0	Comparative			1	0.074	0	10-50%
1	0.001	0	Comparative			1	0.083	0	10-50%
1	0.001	0	Comparative			1	0.069	0	10-50%
1	0.024	0	Comparative			1	-0.003	0	10-50%
1	0	0	Comparative			1	0.001	0	10-50%
1	-0.024	0	Comparative			1	0	0	10-50%
1	0.058	0	Comparative			1	-0.007	0	10-50%
1	0.003	0	Comparative			1	-0.004	0	10-50%
1	0.003	0	Comparative			1	0.01	0	10-50%
1	-0.01	0	Comparative			1	-0.01	1	10-50%
1	-0.013	0	Comparative			1	-0.003	1	10-50%
1	0.017	0	Comparative			1	0.015	1	10-50%
1	-0.018	1	Comparative			1	-0.003	1	10-50%
1	0.006	1	Comparative			1	0.086	1	10-50%
1	0.016	1	Comparative			1	0.009	1	10-50%
1	-0.003	1	Comparative			1	0.116	1	10-50%
1	0.196	1	Comparative			1	0.069	0	10-50%
1	0.048	1	Comparative			1	0.027	0	10-50%
1	0.066	1	Comparative			1	0	1	10-50%
1	0.067	0	Comparative			1	0.004	0	10-50%
1	0.164	0	Comparative			1	-0.005	1	10-50%
1	-0.001	1	Comparative			1	0	0	10-50%
1	0.037	0	Comparative			1	-0.182	0	10-50%
1	-0.022	1	Comparative			1	0.112	0	10-50%
1	0.004	0	Comparative			1	-0.008	1	10-50%
1	-0.05	1	Comparative			1	0.003	1	10-50%
1	0.003	1	Comparative			1	0.001	1	10-50%
1	-0.003	1	Comparative			1	-0.005	0	10-50%
1	0.002	1	Comparative			1	0.09	0	10-50%
1	-0.001	1	Comparative			1	0.037	0	10-50%
1	-0.014	1	Comparative			1	-0.022	1	10-50%
1	-0.001	1	Comparative			1	0.004	0	10-50%
1	0.01	1	Comparative			1	-0.05	1	10-50%
1	0.01	1	Comparative			1	0.003	1	10-50%
1	0.024	0	Comparative			1	-0.003	1	10-50%
1	0.01	1	Comparative			1	0.002	1	10-50%
1	-0.098	0	Comparative			1	-0.001	1	10-50%
1	0.006	0	Comparative			1	-0.014	1	10-50%
1	-0.271	0	Comparative			1	-0.001	1	10-50%
1	0.013	0	Comparative			1	0.01	1	10-50%
1	-0.01	0	Comparative			1	0.01	1	10-50%
1	0.008	0	Comparative			1	0.024	0	10-50%
1	0.01	0	Comparative			1	0.022	0	10-50%
1	-0.19	0	Comparative			1	0.001	0	10-50%
1	0.012	0	Comparative			1	0.002	0	10-50%
1	0.044	0	Comparative			1	0.005	1	10-50%
1	0.056	0	Comparative			1	-0.008	1	10-50%
1	0.037	0	Comparative			1	-0.004	1	10-50%
1	0.035	0	Comparative			1	-0.002	1	10-50%
1	0.028	0	Comparative			1	-0.026	1	10-50%
1	-0.007	0	Comparative			1	0.006	1	10-50%
1	0.005	0	Comparative			1	0.001	1	10-50%
1	0.011	0	Comparative			1	0.001	1	10-50%
1	0.01	0	Comparative			1	0.025	0	10-50%
1	0.041	0	Comparative			1	0	1	10-50%
1	-0.02	0	Comparative			1	0.088	0	10-50%
1	-0.021	0	Comparative			1	0.007	0	10-50%
1	0.029	0	Comparative			1	-0.285	0	10-50%
1	0.099	0	Comparative			1	0.01	0	10-50%
1	-0.001	0	Comparative			1	0.092	0	10-50%
1	-0.005	0	Comparative			1	0.009	0	10-50%
1	0.09	0	Comparative			1	0.006	1	10-50%
1	0.017	0	Comparative			1	0.016	1	10-50%
1	0.086	1	Comparative			1	-0.003	1	10-50%
1	0.004	1	Comparative			1	0.15	0	10-50%
1	0.114	1	Comparative			1	0.146	0	10-50%
1	-0.004	1	Comparative			1	0.04	0	10-50%
1	0.168	1	Comparative			1	0.032	0	10-50%
1	0.038	1	Comparative			1	-0.028	1	10-50%
1	0.117	1	Comparative			1	0	1	10-50%
1	0.079	0	Comparative			1	0.003	1	10-50%
1	0.17	0	Comparative			1	0	1	10-50%
1	0.105	1	Comparative			1	0.021	0	10-50%
1	0.141	0	Comparative			1	0	1	10-50%
1	-0.014	1	Comparative			1	0.001	0	10-50%
1	0.012	0	Comparative			1	0.001	0	10-50%
1	-0.053	1	Comparative			1	0.035	0	10-50%
1	0.005	1	Comparative			1	-0.017	0	10-50%
1	-0.008	1	Comparative			1	-0.018	0	10-50%
1	-0.004	1	Comparative			1	0.17	0	10-50%
1	-0.002	1	Comparative			1	0.105	1	10-50%
1	-0.026	1	Comparative			1	0.141	0	10-50%
1	0.006	1	Comparative			1	-0.014	1	10-50%
1	0.001	1	Comparative			1	0.012	0	10-50%
1	0.001	1	Comparative			1	-0.053	1	10-50%
1	0.025	0	Comparative			1	0.03	0	10-50%
1	0	1	Comparative			1	-0.172	0	10-50%
1	0.088	0	Comparative			1	-0.005	0	10-50%
1	0.007	0	Comparative			1	0.003	0	10-50%
1	-0.285	0	Comparative			1	0.001	0	10-50%
1	0.01	0	Comparative			1	0.001	0	10-50%
1	0.092	0	Comparative			1	0.024	0	10-50%
1	0.009	0	Comparative			1	0	0	10-50%
1	0	0	Comparative			1	-0.024	0	10-50%
1	-0.182	0	Comparative			1	0.058	0	10-50%
1	0.112	0	Comparative			1	0.003	0	10-50%
1	0.15	0	Comparative			1	0.003	0	10-50%
1	0.146	0	Comparative			1	-0.01	0	10-50%
1	0.04	0	Comparative			1	-0.013	0	10-50%
1	0.032	0	Comparative			1	0.017	0	10-50%
1	0.014	0	Comparative			1	-0.018	1	10-50%
1	-0.002	0	Comparative			1	-0.003	1	10-50%
1	0.012	0	Comparative			1	-0.005	1	10-50%
1	0.001	0	Comparative			1	-0.004	1	10-50%
1	0.001	0	Comparative			1	0.196	1	10-50%
1	0.035	0	Comparative			1	0.048	1	10-50%
1	-0.017	0	Comparative			1	0.066	1	10-50%
1	-0.018	0	Comparative			1	0.067	0	10-50%
1	0.036	0	Comparative			1	0.164	0	10-50%
1	0.198	0	Comparative			1	-0.001	1	10-50%
1	0	0	Comparative			1	0.008	0	10-50%
1	-0.005	0	Comparative			1	-0.29	0	10-50%
1	0.192	0	Comparative			1	0.016	0	10-50%
1	0.017	0	Comparative			1	0.187	0	10-50%
1	0.189	1	Comparative			1	0.018	0	10-50%
1	0.002	1	Comparative			1	-0.001	0	10-50%
1	0.214	1	Comparative			1	-0.181	0	10-50%
1	-0.005	1	Comparative			1	0.214	0	10-50%
1	0.161	1	Comparative			1	0.259	0	10-50%
1	0.033	1	Comparative			1	0.036	0	10-50%
1	0.23	1	Comparative			1	0.198	0	10-50%
1	0.168	0	Comparative			1	0	0	10-50%
1	0.156	0	Comparative			1	-0.005	0	10-50%
1	-0.001	1	Comparative			1	0.192	0	10-50%
1	0.226	0	Comparative			1	0.046	0	10-50%
1	-0.004	1	Comparative			1	0.017	0	10-50%
1	0.023	0	Comparative			1	0.189	1	10-50%
1	-0.053	1	Comparative			1	0.002	1	10-50%
1	0.003	1	Comparative			1	0.214	1	10-50%
1	-0.003	1	Comparative			1	-0.005	1	10-50%
1	-0.005	1	Comparative			1	0.161	1	10-50%
1	-0.004	1	Comparative			1	0.033	1	10-50%
1	-0.027	1	Comparative			1	0.23	1	10-50%
1	0.004	1	Comparative			1	0.168	0	10-50%
1	0.001	1	Comparative			1	0.156	0	10-50%
1	0.032	1	Comparative			1	-0.001	1	10-50%
1	0.024	0	Comparative			1	0.226	0	10-50%
1	0	1	Comparative			1	-0.004	1	10-50%
1	0.099	0	Comparative			1	0.023	0	10-50%
1	0.008	0	Comparative			1	-0.053	1	10-50%
1	-0.29	0	Comparative			1	0.003	1	10-50%
1	0.016	0	Comparative			1	0.012	0	10-50%
1	0.187	0	Comparative			1	0.001	1	10-50%
1	0.018	0	Comparative			1	0.032	1	10-50%
1	-0.001	0	Comparative			1	-0.027	1	10-50%
1	-0.181	0	Comparative			1	0.004	1	10-50%
1	0.214	0	Comparative			1	0.099	0	10-50%
1	0.259	0	Comparative			1	0.246	0	10-50%
1	0.246	0	Comparative			1	0.024	0	10-50%
1	0.038	0	Comparative			1	0	1	10-50%
1	0.032	0	Comparative			1	0.013	0	10-50%
1	0.013	0	Comparative			1	-0.001	0	10-50%
1	-0.001	0	Comparative			1	0.014	0	10-50%
1	0.022	0	Comparative			1	-0.002	0	10-50%
1	0.001	0	Comparative			1	0.038	0	10-50%
1	0.002	0	Comparative			1	0.032	0	10-50%
2	-0.029	0	Comparative			2	0.044	1	10-50%
2	-0.015	0	Comparative			2	0.026	1	10-50%
2	0.029	0	Comparative			2	0.067	1	10-50%
2	0.015	0	Comparative			2	0.046	1	10-50%
2	-0.02	0	Comparative			2	0.019	1	10-50%
2	-0.003	0	Comparative			2	0.04	1	10-50%
2	0.022	0	Comparative			2	0.033	1	10-50%
2	-0.007	0	Comparative			2	0.008	1	10-50%
2	-0.005	0	Comparative			2	0.077	1	10-50%
2	0	0	Comparative			2	-0.029	0	10-50%
2	0.003	0	Comparative			2	-0.015	0	10-50%
2	0.011	0	Comparative			2	0.029	0	10-50%
2	0	0	Comparative			2	0.015	0	10-50%
2	0	0	Comparative			2	-0.02	0	10-50%
2	-0.077	0	Comparative			2	-0.003	0	10-50%
2	0.008	0	Comparative			2	0.022	0	10-50%
2	0.077	0	Comparative			2	-0.007	0	10-50%
2	-0.008	0	Comparative			2	-0.005	0	10-50%
2	0.049	1	Comparative			2	0	0	10-50%
2	0.057	1	Comparative			2	0.003	0	10-50%
2	0.067	1	Comparative			2	0.011	0	10-50%
2	0.044	1	Comparative			2	0	0	10-50%
2	0.026	1	Comparative			2	0	0	10-50%
2	0.028	1	Comparative			2	-0.077	0	10-50%
2	0.006	1	Comparative			2	0.008	0	10-50%
2	0.013	1	Comparative			2	0.077	0	10-50%
2	0.582	1	Comparative			2	-0.008	0	10-50%
2	0.425	1	Comparative			2	0.049	1	10-50%
2	0.067	1	Comparative			2	0.057	1	10-50%
2	0.046	1	Comparative			2	0.028	1	10-50%
2	0.029	1	Comparative			2	0.006	1	10-50%
2	0.025	1	Comparative			2	0.013	1	10-50%
2	0.003	1	Comparative			2	0.582	1	10-50%
2	0.008	1	Comparative			2	0.425	1	10-50%
2	0.019	1	Comparative			2	0.067	1	10-50%
2	0.04	1	Comparative			2	0.074	1	10-50%
2	0.033	1	Comparative			2	0.029	1	10-50%
2	0.029	1	Comparative			2	0.025	1	10-50%
2	-0.007	1	Comparative			2	0.003	1	10-50%
2	-0.009	1	Comparative			2	0.004	1	10-50%
2	0.077	1	Comparative			2	0.003	1	10-50%
2	0.03	1	Comparative			2	0.002	1	10-50%
2	0.014	1	Comparative			2	0.001	1	10-50%
2	0.013	1	Comparative			2	0.006	1	10-50%
2	0.027	1	Comparative			2	0.005	1	10-50%
2	0.029	1	Comparative			2	0.029	1	10-50%
2	0.008	1	Comparative			2	-0.007	1	10-50%
2	0.017	1	Comparative			2	-0.009	1	10-50%
2	0.005	1	Comparative			2	0.006	1	10-50%
2	0.002	1	Comparative			2	0.03	1	10-50%
2	0	1	Comparative			2	0.014	1	10-50%
2	0.001	1	Comparative			2	0.013	1	10-50%
2	0.003	1	Comparative			2	0.027	1	10-50%
2	0.003	1	Comparative			2	0.029	1	10-50%
2	0.004	1	Comparative			2	0.008	1	10-50%
2	0.003	1	Comparative			2	0.017	1	10-50%
2	0.006	1	Comparative			2	0.005	1	10-50%
2	0.01	1	Comparative			2	0.002	1	10-50%
2	0.017	1	Comparative			2	0	1	10-50%
2	0.016	1	Comparative			2	0.001	1	10-50%
2	0.011	1	Comparative			2	0.003	1	10-50%
2	0.015	1	Comparative			2	0.003	1	10-50%
2	0.012	1	Comparative			2	0.004	1	10-50%
2	0.016	1	Comparative			2	0.003	1	10-50%
2	0.019	1	Comparative			2	0.006	1	10-50%
2	0.051	1	Comparative			2	0.01	1	10-50%
2	0.043	1	Comparative			2	0.017	1	10-50%
2	0.074	1	Comparative			2	0.016	1	10-50%
2	0	1	Comparative			2	0.011	1	10-50%
2	0.003	1	Comparative			2	0.015	1	10-50%
2	-0.001	1	Comparative			2	0.012	1	10-50%
2	0.004	1	Comparative			2	0.016	1	10-50%
2	0.003	1	Comparative			2	0.019	1	10-50%
2	0.002	1	Comparative			2	0.051	1	10-50%
2	0.001	1	Comparative			2	0.043	1	10-50%
2	0.006	1	Comparative			2	0.014	1	10-50%
2	0.005	1	Comparative			2	0.013	1	10-50%
2	0.009	1	Comparative			2	0	1	10-50%
2	0.004	1	Comparative			2	0.003	1	10-50%
2	0.011	1	Comparative			2	-0.001	1	10-50%
2	0.006	1	Comparative			2	0.049	1	10-50%
2	-0.001	1	Comparative			2	0.027	1	10-50%
2	0.075	1	Comparative			2	0.029	1	10-50%
2	0.049	1	Comparative			2	0.022	1	10-50%
2	0.027	1	Comparative			2	0.017	1	10-50%
2	0.029	1	Comparative			2	0.009	1	10-50%
2	0.022	1	Comparative			2	0.004	1	10-50%
2	0.017	1	Comparative			2	0.011	1	10-50%
2	0.072	1	Comparative			2	0.075	1	10-50%
2	-0.01	1	Comparative			2	0.022	1	10-50%
2	0.018	1	Comparative			2	-0.001	1	10-50%
2	0.014	1	Comparative			2	0.018	1	10-50%
2	0.013	1	Comparative			2	0.072	1	10-50%
2	0.022	1	Comparative			2	-0.01	1	10-50%
3	0.001	0	Comparative			3	0.049	1	10-50%
3	0	0	Comparative			3	-0.008	1	10-50%
3	0.001	0	Comparative			3	0.072	1	10-50%
3	-0.008	0	Comparative			3	0.08	0	10-50%
3	-0.001	0	Comparative			3	-0.022	0	10-50%
3	-0.009	0	Comparative			3	0.188	0	10-50%
3	0.04	0	Comparative			3	0.046	0	10-50%
3	0.062	0	Comparative			3	-0.068	0	10-50%
3	0.042	0	Comparative			3	0.034	0	10-50%
3	0.053	0	Comparative			3	0.068	0	10-50%
3	0.007	0	Comparative			3	0.283	1	10-50%
3	0.02	0	Comparative			3	0	1	10-50%
3	-0.004	0	Comparative			3	0	1	10-50%
3	-0.022	0	Comparative			3	-0.103	1	10-50%
3	-0.004	0	Comparative			3	-0.165	1	10-50%
3	-0.025	0	Comparative			3	0.073	1	10-50%
3	0.005	0	Comparative			3	0.175	1	10-50%
3	0.033	0	Comparative			3	-0.503	0	10-50%
3	-0.003	0	Comparative			3	-0.407	0	10-50%
3	-0.006	0	Comparative			3	0.647	1	10-50%
3	0.037	0	Comparative			3	0.589	1	10-50%
3	0.082	0	Comparative			3	-0.022	0	10-50%
3	0.036	0	Comparative			3	-0.004	0	10-50%
3	0.069	0	Comparative			3	0	1	10-50%
3	-0.073	0	Comparative			3	0	1	10-50%
3	-0.151	0	Comparative			3	-0.036	1	10-50%
3	-0.034	0	Comparative			3	-0.003	0	10-50%
3	-0.068	0	Comparative			3	-0.006	0	10-50%
3	0.034	0	Comparative			3	0.037	0	10-50%
3	0.068	0	Comparative			3	0.082	0	10-50%
3	0.001	0	Comparative			3	0.036	0	10-50%
3	0.006	0	Comparative			3	0.069	0	10-50%
3	-0.022	0	Comparative			3	-0.073	0	10-50%
3	0.006	0	Comparative			3	-0.151	0	10-50%
3	-0.021	0	Comparative			3	-0.034	0	10-50%
3	-0.021	0	Comparative			3	0.776	1	10-50%
3	-0.386	0	Comparative			3	0.002	1	10-50%
3	-0.383	0	Comparative			3	0.001	0	10-50%
3	0.003	0	Comparative			3	0.006	0	10-50%
3	-0.017	0	Comparative			3	-0.022	0	10-50%
3	0.001	0	Comparative			3	0.006	0	10-50%
3	-0.012	0	Comparative			3	-0.021	0	10-50%
3	0	1	Comparative			3	-0.021	0	10-50%
3	0.283	1	Comparative			3	-0.386	0	10-50%
3	0	1	Comparative			3	-0.383	0	10-50%
3	0	1	Comparative			3	0.003	0	10-50%
3	-0.103	1	Comparative			3	-0.017	0	10-50%
3	-0.165	1	Comparative			3	0.001	0	10-50%
3	0.073	1	Comparative			3	-0.012	0	10-50%
3	0.175	1	Comparative			3	0	1	10-50%
3	-0.503	0	Comparative			3	0.001	0	10-50%
3	-0.407	0	Comparative			3	0	0	10-50%
3	0.647	1	Comparative			3	0.001	0	10-50%
3	0.589	1	Comparative			3	-0.008	0	10-50%
3	0.072	1	Comparative			3	-0.001	0	10-50%
3	0.049	1	Comparative			3	-0.009	0	10-50%
3	0	1	Comparative			3	0.04	0	10-50%
3	0	1	Comparative			3	0.062	0	10-50%
3	-0.036	1	Comparative			3	0.042	0	10-50%
3	-0.008	1	Comparative			3	0.053	0	10-50%
3	-0.022	0	Comparative			3	0.007	0	10-50%
3	0.188	0	Comparative			3	0.02	0	10-50%
3	0.046	0	Comparative			3	-0.004	0	10-50%
3	0.08	0	Comparative			3	-0.025	0	10-50%
3	-0.013	0	Comparative			3	0.005	0	10-50%
3	-0.02	0	Comparative			3	0.033	0	10-50%
3	0.809	1	Comparative			3	-0.068	1	10-50%
3	0.776	1	Comparative			3	0.017	1	10-50%
3	0.002	1	Comparative			3	0.009	1	10-50%
3	0	1	Comparative			3	0.633	1	10-50%
3	-0.059	1	Comparative			3	0.549	1	10-50%
3	-0.068	1	Comparative			3	-0.002	1	10-50%
3	0.017	1	Comparative			3	-0.013	0	10-50%
3	0.009	1	Comparative			3	-0.02	0	10-50%
3	0.633	1	Comparative			3	0.809	1	10-50%
3	0.549	1	Comparative			3	0.015	1	10-50%
3	-0.002	1	Comparative			3	0	1	10-50%
3	-0.003	1	Comparative			3	-0.059	1	10-50%
3	-0.016	1	Comparative			3	-0.003	1	10-50%
3	0.015	1	Comparative			3	-0.016	1	10-50%
4	0.158	1	Comparative			4	0.012	0	10-50%
4	-0.032	1	Comparative			4	0.002	0	10-50%
4	-0.005	0	Comparative			4	0.039	0	10-50%
4	0.003	0	Comparative			4	0.002	0	10-50%
4	0.03	0	Comparative			4	-0.052	0	10-50%
4	0.06	0	Comparative			4	0.043	0	10-50%
4	0.072	0	Comparative			4	0.058	0	10-50%
4	0.123	0	Comparative			4	0.074	0	10-50%
4	0.025	0	Comparative			4	-0.009	1	10-50%
4	0.038	0	Comparative			4	-0.006	1	10-50%
4	0.022	0	Comparative			4	0	1	10-50%
4	0.026	0	Comparative			4	0.005	1	10-50%
4	0.088	0	Comparative			4	0.004	1	10-50%
4	0.167	0	Comparative			4	-0.001	1	10-50%
4	0.116	0	Comparative			4	-0.002	1	10-50%
4	0.056	0	Comparative			4	0.002	1	10-50%
4	0.035	0	Comparative			4	-0.011	1	10-50%
4	0.067	0	Comparative			4	0.038	0	10-50%
4	0.003	0	Comparative			4	-0.024	1	10-50%
4	0.002	0	Comparative			4	0.026	0	10-50%
4	0.039	0	Comparative			4	0.088	0	10-50%
4	0.043	0	Comparative			4	0.167	0	10-50%
4	0.058	0	Comparative			4	0.116	0	10-50%
4	0.074	0	Comparative			4	0.003	0	10-50%
4	-0.052	0	Comparative			4	0.001	0	10-50%
4	0	0	Comparative			4	-0.032	0	10-50%
4	0.019	0	Comparative			4	-0.031	0	10-50%
4	0.016	0	Comparative			4	0.051	0	10-50%
4	0.027	0	Comparative			4	0.015	0	10-50%
4	0.003	0	Comparative			4	0.036	0	10-50%
4	0.051	0	Comparative			4	0.073	0	10-50%
4	0.105	0	Comparative			4	0.031	0	10-50%
4	0.078	0	Comparative			4	0	0	10-50%
4	0.057	0	Comparative			4	0.019	0	10-50%
4	0.005	0	Comparative			4	0.016	0	10-50%
4	0.006	0	Comparative			4	0.027	0	10-50%
4	0.001	0	Comparative			4	0.003	0	10-50%
4	-0.001	0	Comparative			4	0.019	0	10-50%
4	0.112	0	Comparative			4	0.002	1	10-50%
4	0.083	0	Comparative			4	0	1	10-50%
4	0.009	0	Comparative			4	0.008	1	10-50%
4	0.006	0	Comparative			4	0.005	1	10-50%
4	0.019	0	Comparative			4	-0.002	1	10-50%
4	0.014	0	Comparative			4	-0.01	1	10-50%
4	0.022	0	Comparative			4	0.022	1	10-50%
4	-0.007	0	Comparative			4	0.037	1	10-50%
4	0.061	0	Comparative			4	0.012	1	10-50%
4	0.066	0	Comparative			4	-0.004	1	10-50%
4	0.048	0	Comparative			4	0.158	1	10-50%
4	0.036	0	Comparative			4	-0.032	1	10-50%
4	0.031	0	Comparative			4	-0.005	0	10-50%
4	0.043	0	Comparative			4	0.003	0	10-50%
4	-0.094	0	Comparative			4	0.03	0	10-50%
4	-0.109	0	Comparative			4	0.06	0	10-50%
4	0.004	0	Comparative			4	0.072	0	10-50%
4	0.001	0	Comparative			4	0.123	0	10-50%
4	0.003	0	Comparative			4	0.025	0	10-50%
4	0.001	0	Comparative			4	0.036	0	10-50%
4	-0.032	0	Comparative			4	0.022	0	10-50%
4	-0.031	0	Comparative			4	0.043	0	10-50%
4	0.051	0	Comparative			4	-0.094	0	10-50%
4	0.015	0	Comparative			4	-0.109	0	10-50%
4	0.036	0	Comparative			4	0.004	0	10-50%
4	0.073	0	Comparative			4	0.001	0	10-50%
4	0.031	0	Comparative			4	0.056	0	10-50%
4	0.03	0	Comparative			4	0.035	0	10-50%
4	0.008	0	Comparative			4	0.067	0	10-50%
4	0.007	0	Comparative			4	0.003	0	10-50%
4	0.002	0	Comparative			4	0.057	0	10-50%
4	0.002	0	Comparative			4	0.005	0	10-50%
4	0.012	0	Comparative			4	0.006	0	10-50%
4	0.019	0	Comparative			4	0.001	0	10-50%
4	0.002	1	Comparative			4	0.03	0	10-50%
4	0	1	Comparative			4	0.008	0	10-50%
4	0.008	1	Comparative			4	0.007	0	10-50%
4	0.005	1	Comparative			4	0.002	0	10-50%
4	-0.002	1	Comparative			4	0.006	0	10-50%
4	-0.01	1	Comparative			4	0.019	0	10-50%
4	0.022	1	Comparative			4	0.051	0	10-50%
4	0.037	1	Comparative			4	0.105	0	10-50%
4	0.012	1	Comparative			4	0.078	0	10-50%
4	-0.004	1	Comparative			4	0.061	0	10-50%
4	-0.009	1	Comparative			4	0.066	0	10-50%
4	-0.006	1	Comparative			4	0.048	0	10-50%
4	0	1	Comparative			4	0.009	0	10-50%
4	0.005	1	Comparative			4	-0.001	0	10-50%
4	0.004	1	Comparative			4	0.112	0	10-50%
4	-0.001	1	Comparative			4	0.083	0	10-50%
4	-0.002	1	Comparative			4	0.022	0	10-50%
4	0.002	1	Comparative			4	-0.007	0	10-50%
4	-0.011	1	Comparative			4	0.031	0	10-50%
4	-0.024	1	Comparative			4	0.014	0	10-50%
5	0.003	0	Comparative			5	0.034	1	10-50%
5	0.011	0	Comparative			5	0.201	1	10-50%
5	0.048	1	Comparative			5	0.039	1	10-50%
5	0.049	1	Comparative			5	-0.023	0	10-50%
5	0.033	1	Comparative			5	0.063	1	10-50%
5	0.016	1	Comparative			5	-0.929	1	10-50%
5	-0.037	1	Comparative			5	-0.009	0	10-50%
5	0.026	0	Comparative			5	0.003	0	10-50%
5	-0.04	0	Comparative			5	0.011	0	10-50%
5	-0.009	0	Comparative			5	0.048	1	10-50%
5	-0.023	0	Comparative			5	0.049	1	10-50%
5	0.063	1	Comparative			5	0.033	1	10-50%
5	0.034	1	Comparative			5	0.016	1	10-50%
5	-0.025	1	Comparative			5	-0.037	1	10-50%
5	-0.089	1	Comparative			5	0.026	0	10-50%
5	0.209	1	Comparative			5	-0.04	0	10-50%
5	-0.931	1	Comparative			5	-0.111	1	10-50%
5	0.027	0	Comparative			5	-0.112	1	10-50%
5	0.021	0	Comparative			5	0.242	1	10-50%
5	0.08	1	Comparative			5	-0.927	1	10-50%
5	0.037	1	Comparative			5	0.038	0	10-50%
5	0.008	1	Comparative			5	-0.025	1	10-50%
5	0.01	1	Comparative			5	-0.089	1	10-50%
5	-0.037	1	Comparative			5	0.209	1	10-50%
5	0.032	0	Comparative			5	-0.931	1	10-50%
5	-0.041	0	Comparative			5	0.027	0	10-50%
5	-0.009	0	Comparative			5	-0.074	1	10-50%
5	-0.018	0	Comparative			5	0.275	1	10-50%
5	-0.046	1	Comparative			5	-0.965	1	10-50%
5	0.024	1	Comparative			5	0.011	0	10-50%
5	0.012	1	Comparative			5	0.014	0	10-50%
5	-0.081	1	Comparative			5	0.063	1	10-50%
5	0.215	1	Comparative			5	0.071	1	10-50%
5	-0.932	1	Comparative			5	0.038	1	10-50%
5	0.014	0	Comparative			5	0.016	1	10-50%
5	-0.009	0	Comparative			5	-0.034	1	10-50%
5	0.04	1	Comparative			5	0.033	0	10-50%
5	0.098	1	Comparative			5	-0.036	0	10-50%
5	0.076	1	Comparative			5	-0.004	0	10-50%
5	0.028	1	Comparative			5	-0.015	0	10-50%
5	-0.025	1	Comparative			5	0.037	1	10-50%
5	0.038	0	Comparative			5	0.034	1	10-50%
5	-0.037	0	Comparative			5	-0.048	1	10-50%
5	-0.005	0	Comparative			5	-0.095	1	10-50%
5	-0.022	0	Comparative			5	0.22	1	10-50%
5	0.06	1	Comparative			5	0.098	1	10-50%
5	0.009	1	Comparative			5	0.076	1	10-50%
5	-0.111	1	Comparative			5	0.028	1	10-50%
5	-0.112	1	Comparative			5	-0.025	1	10-50%
5	0.242	1	Comparative			5	0.038	0	10-50%
5	-0.927	1	Comparative			5	-0.037	0	10-50%
5	0.038	0	Comparative			5	-0.005	0	10-50%
5	0.004	0	Comparative			5	0.287	1	10-50%
5	0.074	1	Comparative			5	-0.965	1	10-50%
5	0.044	1	Comparative			5	0.09	0	10-50%
5	0.03	1	Comparative			5	0.031	0	10-50%
5	0.018	1	Comparative			5	0.216	1	10-50%
5	-0.022	1	Comparative			5	-0.159	1	10-50%
5	0.051	0	Comparative			5	-0.058	1	10-50%
5	-0.04	0	Comparative			5	0.01	1	10-50%
5	-0.005	0	Comparative			5	-0.093	1	10-50%
5	-0.006	0	Comparative			5	0.004	0	10-50%
5	0.049	1	Comparative			5	0.074	1	10-50%
5	0.013	1	Comparative			5	0.044	1	10-50%
5	0.018	1	Comparative			5	0.03	1	10-50%
5	-0.064	1	Comparative			5	0.018	1	10-50%
5	0.256	1	Comparative			5	0.021	0	10-50%
5	-0.93	1	Comparative			5	0.08	1	10-50%
5	0.126	0	Comparative			5	0.037	1	10-50%
5	0.111	0	Comparative			5	0.008	1	10-50%
5	0.32	1	Comparative			5	0.01	1	10-50%
5	-0.236	1	Comparative			5	-0.037	1	10-50%
5	-0.028	1	Comparative			5	0.032	0	10-50%
5	0.01	1	Comparative			5	-0.041	0	10-50%
5	-0.043	1	Comparative			5	-0.009	0	10-50%
5	0.074	0	Comparative			5	-0.018	0	10-50%
5	-0.018	0	Comparative			5	-0.046	1	10-50%
5	0.008	0	Comparative			5	0.024	1	10-50%
5	0.037	0	Comparative			5	0.012	1	10-50%
5	-0.134	1	Comparative			5	-0.081	1	10-50%
5	0.242	1	Comparative			5	0.215	1	10-50%
5	0.033	1	Comparative			5	-0.932	1	10-50%
5	-0.085	1	Comparative			5	0.014	0	10-50%
5	0.287	1	Comparative			5	-0.009	0	10-50%
5	-0.965	1	Comparative			5	0.04	1	10-50%
5	0.09	0	Comparative			5	0.074	0	10-50%
5	0.031	0	Comparative			5	-0.018	0	10-50%
5	0.216	1	Comparative			5	0.008	0	10-50%
5	-0.159	1	Comparative			5	0.037	0	10-50%
5	-0.058	1	Comparative			5	-0.134	1	10-50%
5	0.01	1	Comparative			5	0.242	1	10-50%
5	-0.093	1	Comparative			5	0.033	1	10-50%
5	0.064	0	Comparative			5	-0.085	1	10-50%
5	-0.024	0	Comparative			5	0.111	0	10-50%
5	0.009	0	Comparative			5	-0.022	0	10-50%
5	0.02	0	Comparative			5	0.06	1	10-50%
5	-0.046	1	Comparative			5	0.009	1	10-50%
5	0.201	1	Comparative			5	-0.005	0	10-50%
5	0.039	1	Comparative			5	-0.006	0	10-50%
5	-0.074	1	Comparative			5	0.049	1	10-50%
5	0.275	1	Comparative			5	0.013	1	10-50%
5	-0.965	1	Comparative			5	0.064	0	10-50%
5	0.011	0	Comparative			5	-0.024	0	10-50%
5	0.014	0	Comparative			5	0.009	0	10-50%
5	0.063	1	Comparative			5	0.02	0	10-50%
5	0.071	1	Comparative			5	-0.046	1	10-50%
5	0.038	1	Comparative			5	0.01	1	10-50%
5	0.016	1	Comparative			5	-0.022	1	10-50%
5	-0.034	1	Comparative			5	0.051	0	10-50%
5	0.033	0	Comparative			5	-0.04	0	10-50%
5	-0.036	0	Comparative			5	0.018	1	10-50%
5	-0.004	0	Comparative			5	-0.043	1	10-50%
5	-0.015	0	Comparative			5	0.256	1	10-50%
5	0.037	1	Comparative			5	-0.93	1	10-50%
5	0.034	1	Comparative			5	0.126	0	10-50%
5	-0.048	1	Comparative			5	-0.064	1	10-50%
5	-0.095	1	Comparative			5	0.32	1	10-50%
5	0.22	1	Comparative			5	-0.236	1	10-50%
5	-0.929	1	Comparative			5	-0.028	1	10-50%
6	0.004	0	Comparative			6M	0.017	1	10-50%
6	0.011	0	Comparative			6M	0.058	1	10-50%
6M	0.022	0	Comparative			6M	0.059	1	10-50%
6M	0.029	1	Comparative			6	-0.021	1	10-50%
6	-0.012	1	Comparative			6	0.07	1	10-50%
6	-0.015	1	Comparative			6	0.084	1	10-50%
6M	-0.041	1	Comparative			6	0.011	0	10-50%
6M	-0.043	1	Comparative			6	0.004	0	10-50%
6	-0.021	1	Comparative			6M	0.022	0	10-50%
6	-0.025	1	Comparative			6M	0.029	1	10-50%
6M	-0.028	1	Comparative			6	-0.012	1	10-50%
6M	-0.054	1	Comparative			6	-0.015	1	10-50%
6	0.07	1	Comparative			6M	-0.041	1	10-50%
6	0.084	1	Comparative			6M	-0.043	1	10-50%
6M	0.058	1	Comparative			6M	0.11	1	10-50%
6M	0.059	1	Comparative			6	-0.025	1	10-50%
6	0.003	1	Comparative			6M	-0.028	1	10-50%
6	0.002	1	Comparative			6M	-0.054	1	10-50%
6M	0.014	1	Comparative			6M	0.018	1	10-50%
6M	0.017	1	Comparative			6M	-0.009	1	10-50%
6	0.055	1	Comparative			6	0.05	1	10-50%
6	0.071	1	Comparative			6	0.067	1	10-50%
6M	0.003	1	Comparative			6M	0.002	1	10-50%
6M	-0.002	1	Comparative			6M	0.004	1	10-50%
6	0.026	1	Comparative			6	0.003	1	10-50%
6	0.032	1	Comparative			6	0.002	1	10-50%
6M	-0.026	1	Comparative			6M	0.014	1	10-50%
6M	-0.033	1	Comparative			6M	0.007	1	10-50%
6	0.036	1	Comparative			6	0.055	1	10-50%
6	0.048	1	Comparative			6	0.071	1	10-50%
6M	-0.012	1	Comparative			6M	0.003	1	10-50%
6M	-0.028	1	Comparative			6M	-0.002	1	10-50%
6	0.0028	1	Comparative			6	0.026	1	10-50%
6	0.0044	1	Comparative			6	0.032	1	10-50%
6M	0.004	1	Comparative			6M	-0.026	1	10-50%
6M	0.005	1	Comparative			6M	-0.033	1	10-50%
6	0.047	1	Comparative			6	0.036	1	10-50%
6	0.055	1	Comparative			6	0.048	1	10-50%
6M	-0.013	1	Comparative			6M	-0.012	1	10-50%
6M	-0.012	1	Comparative			6M	-0.028	1	10-50%
6	0.03	1	Comparative			6	0.0028	1	10-50%
6	0.037	1	Comparative			6	0.0044	1	10-50%
6M	-0.021	1	Comparative			6M	0.004	1	10-50%
6M	-0.022	1	Comparative			6M	0.005	1	10-50%
6	0.138	1	Comparative			6	0.047	1	10-50%
6	0.171	1	Comparative			6	0.055	1	10-50%
6M	0.11	1	Comparative			6M	-0.013	1	10-50%
6M	0.105	1	Comparative			6M	-0.012	1	10-50%
6	-0.032	1	Comparative			6	0.03	1	10-50%
6	-0.044	1	Comparative			6	0.037	1	10-50%
6M	0.018	1	Comparative			6M	-0.021	1	10-50%
6M	-0.009	1	Comparative			6M	-0.022	1	10-50%
6	0.05	1	Comparative			6	0.138	1	10-50%
6	0.067	1	Comparative			6	0.171	1	10-50%
6M	0.002	1	Comparative			6	-0.044	1	10-50%
6M	0.004	1	Comparative			6M	0.105	1	10-50%
6	0.0048	1	Comparative			6	-0.032	1	10-50%
6	0.01	1	Comparative			6M	0.006	1	10-50%
6M	0.006	1	Comparative			6	0.0048	1	10-50%
6M	0.007	1	Comparative			6	0.01	1	10-50%
7	-0.0083	0	Comparative			7	0.0003	1	10-50%
7	-0.0121	0	Comparative			7	0.0209	1	10-50%
7	-0.0029	0	Comparative			7	-0.0175	1	10-50%
7	-0.0023	0	Comparative			7	0.0058	0	10-50%
7	0.0058	0	Comparative			7	-0.0121	0	10-50%
7	0.0132	0	Comparative			7	-0.0029	0	10-50%
7	0.0048	0	Comparative			7	-0.0023	0	10-50%
7	-0.003	0	Comparative			7	0.0438	0	10-50%
7	0.0438	0	Comparative			7	0.0153	0	10-50%
7	0.0153	0	Comparative			7	-0.0054	0	10-50%
7	-0.0054	0	Comparative			7	0	0	10-50%
7	0	0	Comparative			7	0.0543	0	10-50%
7	0.0543	0	Comparative			7	-0.0083	0	10-50%
7	0.0128	0	Comparative			7	0.0406	0	10-50%
7	0.0406	0	Comparative			7	0.0502	0	10-50%
7	0.0502	0	Comparative			7	0.0443	0	10-50%
7	0.0443	0	Comparative			7	0.0844	0	10-50%
7	0.0844	0	Comparative			7	0.0132	0	10-50%
7	0.0306	0	Comparative			7	0.0048	0	10-50%
7	0.0577	0	Comparative			7	-0.003	0	10-50%
7	-0.162	1	Comparative			7	0.0069	1	10-50%
7	0.0069	1	Comparative			7	-0.1408	1	10-50%
7	-0.1408	1	Comparative			7	0.0202	1	10-50%
7	0.0202	1	Comparative			7	0.0013	1	10-50%
7	-0.0175	1	Comparative			7	0.0067	1	10-50%
7	0.0003	1	Comparative			7	0.0128	0	10-50%
7	0.0013	1	Comparative			7	0.0306	0	10-50%
7	0.0067	1	Comparative			7	0.0577	0	10-50%
7	-0.0164	1	Comparative			7	-0.162	1	10-50%
7	0.0209	1	Comparative			7	-0.0164	1	10-50%
8	-0.003	0	Comparative			8	0	0	50% or more
8	0	0	Comparative			8	0	0	50% or more
8	0.001	0	Comparative			8	0.001	0	50% or more
8	0	0	Comparative			8	0	0	50% or more
8	0.002	0	Comparative			8	-0.003	0	50% or more
8	0.001	0	Comparative			8	-0.001	0	50% or more
8	0.001	0	Comparative			8	0	0	50% or more
8	-0.001	0	Comparative			8	0.656	0	50% or more
8	0	0	Comparative			8	0	0	50% or more
8	0	0	Comparative			8	0.495	0	50% or more
8	-0.001	0	Comparative			8	-0.003	1	50% or more
8	0	0	Comparative			8	-0.003	1	50% or more
8	0.656	0	Comparative			8	0.002	1	50% or more
8	0.495	0	Comparative			8	-0.001	1	50% or more
8	-0.003	1	Comparative			8	0.002	0	50% or more
8	-0.003	1	Comparative			8	0.001	0	50% or more
8	0.002	1	Comparative			8	0.001	0	50% or more
8	-0.001	1	Comparative			8	-0.001	0	50% or more
8	-0.008	1	Comparative			8	-0.003	1	50% or more
8	-0.013	1	Comparative			8	-0.01	1	50% or more
8	0	1	Comparative			8	0.165	1	50% or more
8	-0.001	1	Comparative			8	0.133	1	50% or more
8	-0.003	1	Comparative			8	0.008	1	50% or more
8	-0.01	1	Comparative			8	0.143	1	50% or more
8	0.165	1	Comparative			8	0.116	1	50% or more
8	0.133	1	Comparative			8	-0.045	0	50% or more
8	0.008	1	Comparative			8	0.021	0	50% or more
8	0.143	1	Comparative			8	-0.008	1	50% or more
8	0.116	1	Comparative			8	-0.013	1	50% or more
8	-0.045	0	Comparative			8	0	1	50% or more
8	0.021	0	Comparative			8	-0.001	1	50% or more
8	0.076	0	Comparative			8	-0.014	0	50% or more
8	0.02	0	Comparative			8	-0.004	0	50% or more
8	-0.013	0	Comparative			8	-0.003	0	50% or more
8	-0.013	0	Comparative			8	-0.013	0	50% or more
8	-0.014	0	Comparative			8	-0.013	0	50% or more
8	-0.004	0	Comparative			8	0.076	0	50% or more
8	-0.003	0	Comparative			8	0.02	0	50% or more
9	-0.0024	0	Comparative			9	0.011	0	Within 10%
9	0.0024	0	Comparative			9	-0.0001	0	Within 10%
9	-0.0001	0	Comparative			9	0	0	Within 10%
9	0	0	Comparative			9	-0.0071	0	Within 10%
9	-0.0071	0	Comparative			9	-0.0151	0	Within 10%
9	-0.0151	0	Comparative			9	0.0184	0	Within 10%
9	0.0184	0	Comparative			9	0.0022	0	Within 10%
9	0.0037	0	Comparative			9	0.0207	0	Within 10%
9	0.009	0	Comparative			9	-0.0032	0	Within 10%
9	-0.002	0	Comparative			9	-0.0024	0	Within 10%
9	0.0139	0	Comparative			9	0.0024	0	Within 10%
9	-0.0185	0	Comparative			9	-0.0606	0	Within 10%
9	-0.0033	0	Comparative			9	0.0022	0	Within 10%
9	-0.0832	0	Comparative			9	-0.011	0	Within 10%
9	0.1492	0	Comparative			9	0.0309	0	Within 10%
9	0.1799	0	Comparative			9	0.0193	0	Within 10%
9	-0.1749	0	Comparative			9	-0.0151	0	Within 10%
9	0.0004	0	Comparative			9	0.0037	0	Within 10%
9	0.0337	0	Comparative			9	0.009	0	Within 10%
9	-0.0022	0	Comparative			9	-0.002	0	Within 10%
9	-0.0148	0	Comparative			9	0.0139	0	Within 10%
9	-0.0005	0	Comparative			9	-0.0185	0	Within 10%
9	-0.0153	0	Comparative			9	-0.0033	0	Within 10%
9	0.0007	0	Comparative			9	-0.0832	0	Within 10%
9	-0.002	0	Comparative			9	0.0141	0	Within 10%
9	0	0	Comparative			9	0.0028	0	Within 10%
9	0.0292	0	Comparative			9	-0.0181	0	Within 10%
9	0.0792	0	Comparative			9	0.0024	0	Within 10%
9	-0.0153	0	Comparative			9	-0.0242	0	Within 10%
9	-0.4491	0	Comparative			9	0.0007	0	Within 10%
9	-0.317	0	Comparative			9	-0.0237	0	Within 10%
9	0.036	0	Comparative			9	0.0098	0	Within 10%
9	0.0142	0	Comparative			9	0.0174	0	Within 10%
9	0.0022	0	Comparative			9	-0.0001	0	Within 10%
9	-0.2034	0	Comparative			9	-0.0027	0	Within 10%
9	0.2022	0	Comparative			9	0.0003	0	Within 10%
9	-0.006	0	Comparative			9	0	0	Within 10%
9	0.0167	0	Comparative			9	-0.1151	1	Within 10%
9	-0.0301	0	Comparative			9	0.1103	0	Within 10%
9	0.0065	0	Comparative			9	-0.1735	0	Within 10%
9	0.0019	0	Comparative			9	-0.0787	0	Within 10%
9	-0.0047	0	Comparative			9	0.5	0	Within 10%
9	-0.0506	0	Comparative			9	0.0142	0	Within 10%
9	0.0015	0	Comparative			9	0.0022	0	Within 10%
9	-0.0606	0	Comparative			9	-0.2034	0	Within 10%
9	0.0022	0	Comparative			9	0.2022	0	Within 10%
9	-0.011	0	Comparative			9	-0.006	0	Within 10%
9	0.0309	0	Comparative			9	0.0167	0	Within 10%
9	0.0193	0	Comparative			9	0.0011	0	Within 10%
9	-0.0151	0	Comparative			9	-0.0027	0	Within 10%
9	-0.0178	0	Comparative			9	-0.0014	0	Within 10%
9	-0.0055	0	Comparative			9	0.0339	0	Within 10%
9	-0.0008	0	Comparative			9	0.0596	0	Within 10%
9	0.0255	1	Comparative			9	-0.0167	0	Within 10%
9	-0.0922	0	Comparative			9	-0.4184	0	Within 10%
9	-0.1393	0	Comparative			9	-0.226	0	Within 10%
9	0.4774	0	Comparative			9	0.027	0	Within 10%
9	0.4628	0	Comparative			9	-0.0178	0	Within 10%
9	-0.0208	0	Comparative			9	-0.0055	0	Within 10%
9	0.0208	0	Comparative			9	-0.0008	0	Within 10%
9	-0.0001	0	Comparative			9	0.0255	1	Within 10%
9	0.0017	0	Comparative			9	-0.0922	0	Within 10%
9	-0.0005	0	Comparative			9	-0.1393	0	Within 10%
9	-0.0123	0	Comparative			9	0.4774	0	Within 10%
9	0.0086	0	Comparative			9	0.1492	0	Within 10%
9	0.0025	0	Comparative			9	0.1799	0	Within 10%
9	-0.0405	0	Comparative			9	-0.1749	0	Within 10%
9	0.0147	0	Comparative			9	0.0004	0	Within 10%
9	0.0596	0	Comparative			9	0.0337	0	Within 10%
9	-0.0291	0	Comparative			9	-0.0022	0	Within 10%
9	-0.0047	0	Comparative			9	-0.0148	0	Within 10%
9	-0.0081	0	Comparative			9	-0.0005	0	Within 10%
9	0.1495	0	Comparative			9	-0.0153	0	Within 10%
9	0.1998	0	Comparative			9	0.0007	0	Within 10%
9	-0.2512	0	Comparative			9	-0.002	0	Within 10%
9	0.0017	0	Comparative			9	0	0	Within 10%
9	0.0074	0	Comparative			9	0.0292	0	Within 10%
9	-0.0002	0	Comparative			9	0.0792	0	Within 10%
9	-0.0361	0	Comparative			9	-0.0153	0	Within 10%
9	0.0064	0	Comparative			9	-0.4491	0	Within 10%
9	0.0248	0	Comparative			9	-0.317	0	Within 10%
9	0.0011	0	Comparative			9	0.036	0	Within 10%
9	-0.0027	0	Comparative			9	-0.2512	0	Within 10%
9	-0.0014	0	Comparative			9	0.0017	0	Within 10%
9	0.0339	0	Comparative			9	0.0074	0	Within 10%
9	0.0596	0	Comparative			9	-0.0002	0	Within 10%
9	-0.0167	0	Comparative			9	-0.0361	0	Within 10%
9	-0.4184	0	Comparative			9	0.0064	0	Within 10%
9	-0.226	0	Comparative			9	0.0248	0	Within 10%
9	0.027	0	Comparative			9	-0.0301	0	Within 10%
9	0.0306	0	Comparative			9	0.0065	0	Within 10%
9	0.0166	0	Comparative			9	0.0019	0	Within 10%
9	-0.1721	0	Comparative			9	-0.0047	0	Within 10%
9	0.1892	0	Comparative			9	-0.0506	0	Within 10%
9	0.0022	0	Comparative			9	0.0015	0	Within 10%
9	0.0207	0	Comparative			9	-0.0001	0	Within 10%
9	-0.0032	0	Comparative			9	0.0017	0	Within 10%
9	0.011	0	Comparative			9	0.0306	0	Within 10%
9	0.0141	0	Comparative			9	0.0166	0	Within 10%
9	0.0028	0	Comparative			9	-0.1721	0	Within 10%
9	-0.0181	0	Comparative			9	0.1892	0	Within 10%
9	0.0024	0	Comparative			9	-0.0405	0	Within 10%
9	-0.0242	0	Comparative			9	0.0147	0	Within 10%
9	0.0007	0	Comparative			9	0.0596	0	Within 10%
9	-0.0237	0	Comparative			9	-0.0291	0	Within 10%
9	0.0098	0	Comparative			9	0.4628	0	Within 10%
9	0.0174	0	Comparative			9	-0.0208	0	Within 10%
9	-0.0001	0	Comparative			9	0.0208	0	Within 10%
9	-0.0027	0	Comparative			9	0.1998	0	Within 10%
9	0.0003	0	Comparative			9	0.0025	0	Within 10%
9	0	0	Comparative			9	-0.0005	0	Within 10%
9	-0.1151	1	Comparative			9	-0.0123	0	Within 10%
9	0.1103	0	Comparative			9	0.0086	0	Within 10%
9	-0.1735	0	Comparative			9	-0.0047	0	Within 10%
9	-0.0787	0	Comparative			9	-0.0081	0	Within 10%
9	0.5	0	Comparative			9	0.1495	0	Within 10%
10	0.004	0	Comparative			10	0.01	0	50% or more
10	0.003	0	Comparative			10	0.031	0	50% or more
10	0.014	0	Comparative			10	-0.014	0	50% or more
10	0.003	0	Comparative			10	-0.011	0	50% or more
10	0.012	0	Comparative			10	-0.006	0	50% or more
10	0.012	0	Comparative			10	0.001	0	50% or more
10	-0.029	0	Comparative			10	0	1	50% or more
10	-0.017	0	Comparative			10	0	1	50% or more
10	-0.01	0	Comparative			10	0.004	0	50% or more
10	-0.001	0	Comparative			10	0.003	0	50% or more
10	0.01	0	Comparative			10	0.014	0	50% or more
10	0.001	0	Comparative			10	0.003	0	50% or more
10	0.01	0	Comparative			10	0.012	0	50% or more
10	-0.033	0	Comparative			10	0.012	0	50% or more
10	0.004	0	Comparative			10	-0.029	0	50% or more
10	-0.009	0	Comparative			10	-0.017	0	50% or more
10	-0.014	0	Comparative			10	-0.01	0	50% or more
10	-0.011	0	Comparative			10	-0.001	0	50% or more
10	-0.006	0	Comparative			10	0.01	0	50% or more
10	0.031	0	Comparative			10	0.004	1	50% or more
10	0.005	0	Comparative			10	-0.002	1	50% or more
10	0.023	0	Comparative			10	0.003	1	50% or more
10	0.042	0	Comparative			10	-0.033	0	50% or more
10	0.042	0	Comparative			10	0.004	0	50% or more
10	-0.006	0	Comparative			10	-0.009	0	50% or more
10	-0.029	0	Comparative			10	-0.08	0	50% or more
10	0.063	0	Comparative			10	0.11	0	50% or more
10	0.124	0	Comparative			10	0.118	0	50% or more
10	-0.099	0	Comparative			10	-0.012	0	50% or more
10	-0.137	0	Comparative			10	0.005	0	50% or more
10	0.003	1	Comparative			10	0.023	0	50% or more
10	-0.004	1	Comparative			10	0.042	0	50% or more
10	-0.003	1	Comparative			10	0.042	0	50% or more
10	0.004	1	Comparative			10	-0.006	0	50% or more
10	0.032	1	Comparative			10	-0.029	0	50% or more
10	0	1	Comparative			10	0.063	0	50% or more
10	-0.032	1	Comparative			10	0.124	0	50% or more
10	0	1	Comparative			10	-0.099	0	50% or more
10	0	1	Comparative			10	-0.137	0	50% or more
10	0.024	1	Comparative			10	0.003	1	50% or more
10	0	1	Comparative			10	-0.004	1	50% or more
10	-0.024	1	Comparative			10	-0.003	1	50% or more
10	0	1	Comparative			10	0.004	1	50% or more
10	-0.003	1	Comparative			10	0.032	1	50% or more
10	0.021	1	Comparative			10	0	1	50% or more
10	-0.004	1	Comparative			10	-0.032	1	50% or more
10	-0.003	1	Comparative			10	0.342	0	50% or more
10	0	1	Comparative			10	-0.071	0	50% or more
10	0.011	1	Comparative			10	0.024	1	50% or more
10	0.004	1	Comparative			10	0	1	50% or more
10	-0.002	1	Comparative			10	-0.024	1	50% or more
10	0.003	1	Comparative			10	0	1	50% or more
10	-0.027	1	Comparative			10	-0.003	1	50% or more
10	0.001	1	Comparative			10	-0.023	0	50% or more
10	-0.098	0	Comparative			10	-0.024	0	50% or more
10	-0.08	0	Comparative			10	0.021	1	50% or more
10	0.11	0	Comparative			10	-0.004	1	50% or more
10	0.118	0	Comparative			10	-0.003	1	50% or more
10	-0.012	0	Comparative			10	0	1	50% or more
10	-0.038	0	Comparative			10	0.011	1	50% or more
10	0.014	0	Comparative			10	-0.014	0	50% or more
10	0.014	0	Comparative			10	0.016	0	50% or more
10	-0.014	0	Comparative			10	-0.027	1	50% or more
10	0.016	0	Comparative			10	0.001	1	50% or more
10	-0.096	0	Comparative			10	-0.098	0	50% or more
10	-0.073	0	Comparative			10	0.073	0	50% or more
10	0.096	0	Comparative			10	-0.038	0	50% or more
10	0.073	0	Comparative			10	0.014	0	50% or more
10	-0.023	0	Comparative			10	0.023	0	50% or more
10	-0.024	0	Comparative			10	0.024	0	50% or more
10	0.023	0	Comparative			10	0.056	0	50% or more
10	0.024	0	Comparative			10	-0.096	0	50% or more
10	-0.342	0	Comparative			10	0.014	0	50% or more
10	-0.342	0	Comparative			10	0.096	0	50% or more
10	0.342	0	Comparative			10	-0.342	0	50% or more
10	0.342	0	Comparative			10	-0.073	0	50% or more
10	-0.071	0	Comparative			10	0.342	0	50% or more
10	-0.056	0	Comparative			10	-0.342	0	50% or more
10	0.071	0	Comparative			10	0.071	0	50% or more
10	0.056	0	Comparative			10	-0.056	0	50% or more
11	0	0	Descriptive			11	0.02	0	10-50%
11	0.001	0	Descriptive			11	-0.005	0	10-50%
11	0.003	0	Descriptive			11	0.001	0	10-50%
11	0.002	0	Descriptive			11	0.007	0	10-50%
11	0.008	0	Descriptive			11	0.009	0	10-50%
11	0.006	0	Descriptive			11	-0.007	0	10-50%
11	0.012	0	Descriptive			11	0.385	0	10-50%
11	0.01	0	Descriptive			11	-0.002	0	10-50%
11	0.004	0	Descriptive			11	-0.001	0	10-50%
11	-0.001	0	Descriptive			11	-0.002	0	10-50%
11	-0.009	0	Descriptive			11	-0.016	0	10-50%
11	-0.01	0	Descriptive			11	0.013	0	10-50%
11	-0.014	0	Descriptive			11	0.023	0	10-50%
11	-0.008	0	Descriptive			11	0.002	0	10-50%
11	-0.007	0	Descriptive			11	0.008	0	10-50%
11	0.001	0	Descriptive			11	0	0	10-50%
11	-0.007	0	Descriptive			11	-0.016	0	10-50%
11	-0.009	0	Descriptive			11	-0.014	0	10-50%
11	0.007	0	Descriptive			11	-0.015	0	10-50%
11	0.009	0	Descriptive			11	-0.008	0	10-50%
11	-0.001	0	Descriptive			11	-0.009	0	10-50%
11	-0.002	0	Descriptive			11	-0.01	0	10-50%
11	0.385	0	Descriptive			11	-0.014	0	10-50%
11	0.376	0	Descriptive			11	-0.008	0	10-50%
11	0.026	0	Descriptive			11	-0.007	0	10-50%
11	0.03	0	Descriptive			11	0.001	0	10-50%
11	0.9583	0	Descriptive			11	-0.007	0	10-50%
11	0.9557	0	Descriptive			11	-0.009	0	10-50%
11	0.105	1	Descriptive			11	-0.001	0	10-50%
11	0.118	1	Descriptive			11	0.04	0	10-50%
11	0.02	1	Descriptive			11	0.376	0	10-50%
11	0.02	1	Descriptive			11	0.026	0	10-50%
11	-0.125	1	Descriptive			11	0.03	0	10-50%
11	-0.138	1	Descriptive			11	0.9583	0	10-50%
11	0.044	0	Descriptive			11	0.9557	0	10-50%
11	0.04	0	Descriptive			11	0.105	1	10-50%
11	-0.002	0	Descriptive			11	0.118	1	10-50%
11	-0.001	0	Descriptive			11	0.02	1	10-50%
11	-0.025	0	Descriptive			11	0.02	1	10-50%
11	-0.02	0	Descriptive			11	-0.125	1	10-50%
11	-0.016	0	Descriptive			11	-0.138	1	10-50%
11	-0.016	0	Descriptive			11	0.044	0	10-50%
11	-0.002	0	Descriptive			11	0.006	0	10-50%
11	-0.002	0	Descriptive			11	-0.002	0	10-50%
11	0.015	0	Descriptive			11	-0.001	0	10-50%
11	0.013	0	Descriptive			11	-0.025	0	10-50%
11	0.023	0	Descriptive			11	-0.02	0	10-50%
11	0.02	0	Descriptive			11	-0.016	0	10-50%
11	0.001	0	Descriptive			11	0.001	0	10-50%
11	0	0	Descriptive			11	-0.002	0	10-50%
11	-0.016	0	Descriptive			11	0.015	0	10-50%
11	-0.014	0	Descriptive			11	0	0	10-50%
11	-0.015	0	Descriptive			11	0.012	0	10-50%
11	-0.008	0	Descriptive			11	0.003	0	10-50%
11	-0.007	0	Descriptive			11	0	0	10-50%
11	-0.005	0	Descriptive			11	-0.001	0	10-50%
11	-0.002	0	Descriptive			11	0.01	0	10-50%
11	-0.004	0	Descriptive			11	0.004	0	10-50%
11	0	0	Descriptive			11	-0.002	0	10-50%
11	-0.001	0	Descriptive			11	-0.004	0	10-50%
12	0.05	0	Comparative			12	-0.07	0	10-50%
12	0.022	0	Comparative			12	-0.019	0	10-50%
12	0.018	0	Comparative			12	0.006	0	10-50%
12	0.016	0	Comparative			12	0.028	0	10-50%
12	-0.019	0	Comparative			12	0.053	0	10-50%
12	0.008	0	Comparative			12	-0.007	0	10-50%
12	0.02	0	Comparative			12	0.009	0	10-50%
12	0.045	0	Comparative			12	-0.044	0	10-50%
12	-0.003	0	Comparative			12	0.01	0	10-50%
12	0.004	0	Comparative			12	0.05	0	10-50%
12	0.02	0	Comparative			12	-0.01	0	10-50%
12	0.037	0	Comparative			12	0.01	0	10-50%
12	-0.022	0	Comparative			12	0.01	0	10-50%
12	-0.013	0	Comparative			12	0.337	0	10-50%
12	0.084	0	Comparative			12	0.323	0	10-50%
12	0.09	0	Comparative			12	0	0	10-50%
12	0.043	0	Comparative			12	-0.01	0	10-50%
12	0.058	0	Comparative			12	-0.453	0	10-50%
12	-0.083	0	Comparative			12	-0.479	0	10-50%
12	-0.07	0	Comparative			12	0.01	0	10-50%
12	-0.009	0	Comparative			12	0.01	0	10-50%
12	-0.005	0	Comparative			12	0.11	0	10-50%
12	-0.008	0	Comparative			12	0.138	0	10-50%
12	-0.007	0	Comparative			12	0.198	0	10-50%
12	-0.039	0	Comparative			12	0.204	0	10-50%
12	-0.044	0	Comparative			12	0.043	0	10-50%
12	-0.006	0	Comparative			12	0.058	0	10-50%
12	-0.009	0	Comparative			12	-0.083	0	10-50%
12	-0.027	0	Comparative			12	0.034	0	10-50%
12	-0.037	0	Comparative			12	-0.009	0	10-50%
12	0.009	0	Comparative			12	-0.005	0	10-50%
12	0.006	0	Comparative			12	-0.008	0	10-50%
12	-0.007	0	Comparative			12	-0.007	0	10-50%
12	0.009	0	Comparative			12	-0.039	0	10-50%
12	0.028	0	Comparative			12	0.005	0	10-50%
12	0.053	0	Comparative			12	0.002	0	10-50%
12	-0.012	0	Comparative			12	-0.011	0	10-50%
12	0.001	0	Comparative			12	-0.01	0	10-50%
12	0.001	0	Comparative			12	-0.042	0	10-50%
12	0.01	0	Comparative			12	-0.048	0	10-50%
12	0.005	0	Comparative			12	0.01	0	10-50%
12	0.003	0	Comparative			12	0.01	0	10-50%
12	0.019	0	Comparative			12	0.026	0	10-50%
12	0.018	0	Comparative			12	-0.007	0	10-50%
12	0.119	0	Comparative			12	-0.026	0	10-50%
12	0.136	0	Comparative			12	-0.012	0	10-50%
12	-0.01	0	Comparative			12	0.001	0	10-50%
12	-0.012	0	Comparative			12	0.001	0	10-50%
12	-0.001	0	Comparative			12	0.01	0	10-50%
12	0.002	0	Comparative			12	0.005	0	10-50%
12	-0.005	0	Comparative			12	0.022	0	10-50%
12	-0.003	0	Comparative			12	0.018	0	10-50%
12	-0.002	0	Comparative			12	0.016	0	10-50%
12	-0.01	0	Comparative			12	-0.019	0	10-50%
12	0.017	0	Comparative			12	0.008	0	10-50%
12	0.022	0	Comparative			12	0.02	0	10-50%
12	0.035	0	Comparative			12	0.045	0	10-50%
12	0.034	0	Comparative			12	-0.003	0	10-50%
12	0.021	0	Comparative			12	0.004	0	10-50%
12	0.03	0	Comparative			12	0.02	0	10-50%
12	0.007	0	Comparative			12	0.037	0	10-50%
12	0	0	Comparative			12	-0.022	0	10-50%
12	0.005	0	Comparative			12	-0.013	0	10-50%
12	0.003	0	Comparative			12	0.084	0	10-50%
12	0.016	0	Comparative			12	0.09	0	10-50%
12	0.009	0	Comparative			12	0.017	0	10-50%
12	0.005	0	Comparative			12	0.022	0	10-50%
12	0.002	0	Comparative			12	0.035	0	10-50%
12	-0.011	0	Comparative			12	0.018	0	10-50%
12	-0.01	0	Comparative			12	0.021	0	10-50%
12	-0.042	0	Comparative			12	0.03	0	10-50%
12	-0.048	0	Comparative			12	0.007	0	10-50%
12	0.01	0	Comparative			12	0	0	10-50%
12	0.01	0	Comparative			12	0.005	0	10-50%
12	0.026	0	Comparative			12	0.003	0	10-50%
12	-0.007	0	Comparative			12	0.016	0	10-50%
12	-0.026	0	Comparative			12	-0.006	0	10-50%
12	0.007	0	Comparative			12	-0.009	0	10-50%
12	-0.02	0	Comparative			12	-0.027	0	10-50%
12	-0.01	0	Comparative			12	-0.037	0	10-50%
12	0.019	0	Comparative			12	0.009	0	10-50%
12	0.01	0	Comparative			12	0.007	0	10-50%
12	-0.019	0	Comparative			12	0.119	0	10-50%
12	-0.01	0	Comparative			12	0.136	0	10-50%
12	0.01	0	Comparative			12	-0.01	0	10-50%
12	0.01	0	Comparative			12	-0.003	0	10-50%
12	0.337	0	Comparative			12	-0.02	0	10-50%
12	0.323	0	Comparative			12	-0.01	0	10-50%
12	0	0	Comparative			12	0.019	0	10-50%
12	-0.01	0	Comparative			12	0.019	0	10-50%
12	-0.453	0	Comparative			12	-0.002	0	10-50%
12	-0.479	0	Comparative			12	-0.01	0	10-50%
12	0.01	0	Comparative			12	0.003	0	10-50%
12	0.01	0	Comparative			12	-0.005	0	10-50%
12	0.11	0	Comparative			12	-0.012	0	10-50%
12	0.138	0	Comparative			12	-0.001	0	10-50%
12	0.198	0	Comparative			12	0.002	0	10-50%
12	0.204	0	Comparative			12	0.009	0	10-50%
13	-0.006	0	Comparative			13	-0.035	0	10-50%
13	0.023	0	Comparative			13	0	0	10-50%
13M	0.021	0	Comparative			13M	0.002	0	10-50%
13M	-0.001	0	Comparative			13M	-0.01	0	10-50%
13	-0.035	0	Comparative			13M	0.007	0	10-50%
13	-0.038	0	Comparative			13	-0.002	0	10-50%
13M	-0.032	0	Comparative			13M	-0.012	0	10-50%
13M	-0.033	0	Comparative			13	-0.006	0	10-50%
13	0.211	0	Comparative			13	0.023	0	10-50%
13	0.276	0	Comparative			13M	0.021	0	10-50%
13M	0.256	0	Comparative			13M	-0.001	0	10-50%
13M	0.253	0	Comparative			13M	0.116	0	10-50%
13	-0.014	0	Comparative			13	-0.038	0	10-50%
13	-0.012	0	Comparative			13M	-0.032	0	10-50%
13M	-0.004	0	Comparative			13M	-0.033	0	10-50%
13M	-0.019	0	Comparative			13	0.211	0	10-50%
13	0	0	Comparative			13	0.276	0	10-50%
13	-0.002	0	Comparative			13M	0.256	0	10-50%
13M	0.002	0	Comparative			13M	-0.005	0	10-50%
13M	-0.01	0	Comparative			13	-0.014	0	10-50%
13	0.005	0	Comparative			13	-0.012	0	10-50%
13	0.014	0	Comparative			13M	-0.004	0	10-50%
13M	0.006	0	Comparative			13M	-0.019	0	10-50%
13M	0.007	0	Comparative			13	-0.011	0	10-50%
13M	-0.005	0	Comparative			13	-0.016	0	10-50%
13M	-0.012	0	Comparative			13M	-0.002	0	10-50%
13	-0.006	0	Comparative			13M	-0.009	0	10-50%
13	0.003	0	Comparative			13	0.312	0	10-50%
13	0.194	0	Comparative			13	0.005	0	10-50%
13	0.172	0	Comparative			13	0.014	0	10-50%
13M	0.18	0	Comparative			13M	0.006	0	10-50%
13M	0.189	0	Comparative			13	0.161	0	10-50%
13	-0.1	0	Comparative			13	0.122	0	10-50%
13	-0.092	0	Comparative			13M	0.129	0	10-50%
13M	-0.11	0	Comparative			13	-0.006	0	10-50%
13M	-0.108	0	Comparative			13	0.003	0	10-50%
13	-0.014	0	Comparative			13	0.194	0	10-50%
13	-0.012	0	Comparative			13	0.172	0	10-50%
13M	0	0	Comparative			13M	0.18	0	10-50%
13M	-0.008	0	Comparative			13M	0.189	0	10-50%
13	0.115	0	Comparative			13	-0.1	0	10-50%
13	0.104	0	Comparative			13	-0.092	0	10-50%
13M	0.11	0	Comparative			13M	-0.11	0	10-50%
13M	0.116	0	Comparative			13M	-0.108	0	10-50%
13	0.036	0	Comparative			13	-0.014	0	10-50%
13	0.025	0	Comparative			13	-0.012	0	10-50%
13M	0.034	0	Comparative			13M	0	0	10-50%
13M	0.038	0	Comparative			13M	-0.008	0	10-50%
13	0.001	0	Comparative			13	0.115	0	10-50%
13	0.003	0	Comparative			13	0.104	0	10-50%
13M	0.001	0	Comparative			13M	0.11	0	10-50%
13M	0.008	0	Comparative			13M	0.049	1	10-50%
13	0.006	0	Comparative			13	0.036	0	10-50%
13	0.012	0	Comparative			13	0.025	0	10-50%
13M	0.018	0	Comparative			13M	0.034	0	10-50%
13M	0.015	0	Comparative			13M	0.038	0	10-50%
13	-0.011	0	Comparative			13	0.001	0	10-50%
13	-0.016	0	Comparative			13	0.003	0	10-50%
13M	-0.002	0	Comparative			13M	0.253	0	10-50%
13M	-0.009	0	Comparative			13M	0.001	0	10-50%
13	0.312	0	Comparative			13M	0.008	0	10-50%
13	0.322	0	Comparative			13	0.006	0	10-50%
13M	0.328	0	Comparative			13	0.012	0	10-50%
13M	0.322	0	Comparative			13M	0.018	0	10-50%
13	0.161	0	Comparative			13M	0.015	0	10-50%
13	0.122	0	Comparative			13M	0.25	0	10-50%
13M	0.129	0	Comparative			13M	0.253	0	10-50%
13M	0.132	0	Comparative			13	-0.171	0	10-50%
13	0.27	0	Comparative			13	0.322	0	10-50%
13	0.241	0	Comparative			13M	0.328	0	10-50%
13M	0.25	0	Comparative			13M	0.322	0	10-50%
13M	0.253	0	Comparative			13	-0.008	1	10-50%
13	-0.171	0	Comparative			13	-0.009	1	10-50%
13	-0.165	0	Comparative			13M	-0.006	1	10-50%
13M	-0.167	0	Comparative			13M	0.018	1	10-50%
13M	-0.16	0	Comparative			13M	0.132	0	10-50%
13	-0.008	1	Comparative			13	0.27	0	10-50%
13	-0.009	1	Comparative			13	0.241	0	10-50%
13M	-0.006	1	Comparative			13M	-0.167	0	10-50%
13M	0.018	1	Comparative			13M	-0.16	0	10-50%
13	0.03	1	Comparative			13	0.03	1	10-50%
13	-0.012	1	Comparative			13	-0.165	0	10-50%
13M	0.058	1	Comparative			13M	0.058	1	10-50%
13M	0.049	1	Comparative			13	-0.012	1	10-50%
15	0	0	Comparative			15	0.015	0	10-50%
15	-0.001	0	Comparative			15	-0.003	0	10-50%
15	-0.008	0	Comparative			15	0.014	0	10-50%
15	-0.006	0	Comparative			15	0.018	0	10-50%
15	0.013	0	Comparative			15	-0.059	0	10-50%
15	0.013	0	Comparative			15	-0.143	0	10-50%
15	-0.001	0	Comparative			15	0.028	0	10-50%
15	-0.001	0	Comparative			15	0.22	0	10-50%
15	-0.004	0	Comparative			15	0	0	10-50%
15	-0.005	0	Comparative			15	-0.001	0	10-50%
15	-0.001	0	Comparative			15	0.072	0	10-50%
15	-0.001	0	Comparative			15	-0.021	0	10-50%
15	0.001	0	Comparative			15	-0.022	0	10-50%
15	0.001	0	Comparative			15	0.013	0	10-50%
15	0.014	0	Comparative			15	-0.001	0	10-50%
15	0.015	0	Comparative			15	-0.004	0	10-50%
15	-0.003	0	Comparative			15	-0.005	0	10-50%
15	-0.0031	0	Comparative			15	-0.001	0	10-50%
15	-0.011	0	Comparative			15	-0.001	0	10-50%
15	-0.011	0	Comparative			15	0.001	0	10-50%
15	-0.019	0	Comparative			15	0.001	0	10-50%
15	-0.059	0	Comparative			15	-0.081	0	10-50%
15	-0.143	0	Comparative			15	-0.027	0	10-50%
15	0.028	0	Comparative			15	0.231	0	10-50%
15	0.018	0	Comparative			15	-0.0031	0	10-50%
15	-0.213	0	Comparative			15	-0.011	0	10-50%
15	-0.007	0	Comparative			15	-0.011	0	10-50%
15	-0.029	0	Comparative			15	-0.019	0	10-50%
15	-0.081	0	Comparative			15	0.028	1	10-50%
15	-0.027	0	Comparative			15	-0.003	1	10-50%
15	0.231	0	Comparative			15	-0.013	1	10-50%
15	0.3	0	Comparative			15	-0.213	0	10-50%
15	0.012	1	Comparative			15	-0.007	0	10-50%
15	0.019	1	Comparative			15	-0.029	0	10-50%
15	0.017	1	Comparative			15	-0.145	0	10-50%
15	0.028	1	Comparative			15	0.019	1	10-50%
15	-0.003	1	Comparative			15	0.017	1	10-50%
15	-0.013	1	Comparative			15	0.3	0	10-50%
15	-0.025	1	Comparative			15	0.012	1	10-50%
15	-0.034	1	Comparative			15	-0.006	0	10-50%
15	-0.156	0	Comparative			15	-0.025	1	10-50%
15	-0.145	0	Comparative			15	-0.034	1	10-50%
15	0.22	0	Comparative			15	-0.001	0	10-50%
15	0.072	0	Comparative			15	0.013	0	10-50%
15	-0.021	0	Comparative			15	-0.156	0	10-50%
15	-0.022	0	Comparative			15	-0.008	0	10-50%
16	0.032	0	Comparative			16	0.012	0	10-50%
16	0.026	0	Comparative			16	0.074	0	10-50%
16	-0.032	0	Comparative			16	-0.014	0	10-50%
16	-0.026	0	Comparative			16	-0.003	0	10-50%
16	0.017	0	Comparative			16	0.06	0	10-50%
16	-0.016	0	Comparative			16	0.018	0	10-50%
16	0	0	Comparative			16	0.033	0	10-50%
16	-0.011	0	Comparative			16	0.032	0	10-50%
16	0.018	0	Comparative			16	0.026	0	10-50%
16	0.012	0	Comparative			16	0.03	0	10-50%
16	-0.003	0	Comparative			16	-0.026	0	10-50%
16	-0.004	0	Comparative			16	0.017	0	10-50%
16	-0.017	0	Comparative			16	-0.016	0	10-50%
16	-0.017	0	Comparative			16	0	0	10-50%
16	0.074	0	Comparative			16	-0.011	0	10-50%
16	0.03	0	Comparative			16	-0.004	0	10-50%
16	-0.014	0	Comparative			16	-0.017	0	10-50%
16	0.054	0	Comparative			16	0.041	0	10-50%
16	0.028	0	Comparative			16	-0.006	0	10-50%
16	-0.021	0	Comparative			16	-0.032	0	10-50%
16	0.033	0	Comparative			16	0.001	0	10-50%
16	0.06	0	Comparative			16	-0.017	0	10-50%
16	0.041	0	Comparative			16	0.028	0	10-50%
16	-0.006	0	Comparative			16	-0.021	0	10-50%
16	0.001	0	Comparative			16	0.054	0	10-50%
16	0	0	Comparative			16	0	0	10-50%
17	-0.0114	0	Descriptive			17	0.0206	0	10-50%
17	-0.0061	0	Descriptive			17	-0.0061	0	10-50%
17	0.0448	0	Descriptive			17	-0.0033	0	10-50%
17	-0.0273	0	Descriptive			17	-0.0273	0	10-50%
17	-0.22	0	Descriptive			17	-0.0114	0	10-50%
17	0.2288	0	Descriptive			17	-0.0206	0	10-50%
17	-0.0087	0	Descriptive			17	0.0033	0	10-50%
17	0.0033	0	Descriptive			17	-0.0019	0	10-50%
17	-0.0033	0	Descriptive			17	-0.22	0	10-50%
17	0.0206	0	Descriptive			17	0.004	0	10-50%
17	-0.0206	0	Descriptive			17	0.0448	0	10-50%
17	-0.0019	0	Descriptive			17	0.0019	0	10-50%
17	0.0019	0	Descriptive			17	0.2288	0	10-50%
17	-0.0039	0	Descriptive			17	-0.0087	0	10-50%
17	0.004	0	Descriptive			17	-0.0039	0	10-50%
18	0.001	0	Comparative			18	0	1	10-50%
18	0.003	0	Comparative			18M	0	0	10-50%
18M	0.002	0	Comparative			18M	0.002	1	10-50%
18M	0.002	0	Comparative			18M	0.001	1	10-50%
18	0.001	0	Comparative			18	-0.004	1	10-50%
18	-0.003	0	Comparative			18	-0.159	0	10-50%
18M	0.001	0	Comparative			18	-0.093	0	10-50%
18M	0.001	0	Comparative			18	0.005	0	10-50%
18	0.004	0	Comparative			18M	-0.003	0	10-50%
18	0.003	0	Comparative			18M	-0.001	1	10-50%
18M	0.008	0	Comparative			18	0.005	1	10-50%
18M	-0.007	0	Comparative			18	-0.001	1	10-50%
18	0	0	Comparative			18M	-0.002	1	10-50%
18	0.001	0	Comparative			18M	-0.002	1	10-50%
18M	0.003	0	Comparative			18M	-0.005	0	10-50%
18M	-0.002	0	Comparative			18	0.006	1	10-50%
18	-0.003	0	Comparative			18	0.007	1	10-50%
18	-0.002	0	Comparative			18M	-0.003	1	10-50%
18M	-0.004	0	Comparative			18M	-0.003	1	10-50%
18M	0.007	0	Comparative			18	0.0017	0	10-50%
18	-0.003	0	Comparative			18	0.0011	0	10-50%
18	-0.003	0	Comparative			18M	0.0007	0	10-50%
18M	-0.01	0	Comparative			18M	0.0012	0	10-50%
18M	-0.002	0	Comparative			18	-0.0161	1	10-50%
18	-0.025	0	Comparative			18	-0.007	0	10-50%
18	-0.02	0	Comparative			18	-0.007	0	10-50%
18M	-0.032	0	Comparative			18M	-0.008	0	10-50%
18M	-0.022	0	Comparative			18M	-0.007	0	10-50%
18	0.005	0	Comparative			18	-0.013	0	10-50%
18	0.01	0	Comparative			18	-0.014	0	10-50%
18M	0.005	0	Comparative			18M	-0.017	0	10-50%
18M	0.011	0	Comparative			18M	-0.02	0	10-50%
18	0.024	0	Comparative			18	-0.011	0	10-50%
18	0.005	0	Comparative			18	-0.015	0	10-50%
18M	0.019	0	Comparative			18M	-0.022	0	10-50%
18M	0.009	0	Comparative			18M	-0.023	0	10-50%
18	-0.001	0	Comparative			18	0.01	0	10-50%
18	-0.001	0	Comparative			18	0.012	0	10-50%
18M	0.004	0	Comparative			18M	0.015	0	10-50%
18M	-0.005	0	Comparative			18M	0.014	0	10-50%
18	-0.003	0	Comparative			18	0.013	0	10-50%
18	0.006	0	Comparative			18	0.012	0	10-50%
18M	0.005	0	Comparative			18M	0.024	0	10-50%
18M	0.006	0	Comparative			18M	0.023	0	10-50%
18	0.015	0	Comparative			18M	-0.17	0	10-50%
18	-0.003	0	Comparative			18M	-0.081	0	10-50%
18M	0.005	0	Comparative			18	0.005	1	10-50%
18M	0.005	0	Comparative			18	0.005	1	10-50%
18	0.002	0	Comparative			18M	0	1	10-50%
18	0.01	0	Comparative			18M	-0.005	0	10-50%
18M	0.007	0	Comparative			18	-0.003	0	10-50%
18M	0.007	0	Comparative			18	0.006	0	10-50%
18	0	0	Comparative			18M	0.005	0	10-50%
18	0.005	0	Comparative			18M	0.006	0	10-50%
18M	-0.003	0	Comparative			18	0.015	0	10-50%
18M	0	0	Comparative			18	-0.003	0	10-50%
18	-0.007	0	Comparative			18M	0.005	0	10-50%
18	-0.007	0	Comparative			18M	0.005	0	10-50%
18M	-0.008	0	Comparative			18	0.002	0	10-50%
18M	-0.007	0	Comparative			18	0.01	0	10-50%
18	-0.013	0	Comparative			18M	0.007	0	10-50%
18	-0.014	0	Comparative			18M	0.007	0	10-50%
18M	-0.017	0	Comparative			18	0	0	10-50%
18M	-0.02	0	Comparative			18M	0	1	10-50%
18	-0.011	0	Comparative			18	-0.004	1	10-50%
18	-0.015	0	Comparative			18	-0.004	1	10-50%
18M	-0.022	0	Comparative			18M	-0.004	1	10-50%
18M	-0.023	0	Comparative			18M	-0.004	1	10-50%
18	0.01	0	Comparative			18	0.003	1	10-50%
18	0.012	0	Comparative			18	0.005	1	10-50%
18M	0.015	0	Comparative			18M	0.002	1	10-50%
18M	0.014	0	Comparative			18M	0.005	1	10-50%
18	0.013	0	Comparative			18	0.003	1	10-50%
18	0.012	0	Comparative			18	-0.001	1	10-50%
18M	0.024	0	Comparative			18M	-0.001	1	10-50%
18M	0.023	0	Comparative			18M	0	1	10-50%
18	-0.159	0	Comparative			18	0.008	1	10-50%
18	-0.093	0	Comparative			18	0.006	1	10-50%
18M	-0.17	0	Comparative			18M	0.008	1	10-50%
18M	-0.081	0	Comparative			18M	0.007	1	10-50%
18	0.005	1	Comparative			18	-0.002	1	10-50%
18	0.005	1	Comparative			18	-0.002	1	10-50%
18M	0	1	Comparative			18M	0.118	1	10-50%
18M	-0.001	1	Comparative			18M	0.108	1	10-50%
18	0.005	1	Comparative			18	-0.005	1	10-50%
18	-0.001	1	Comparative			18	0.004	1	10-50%
18M	-0.002	1	Comparative			18M	0.005	1	10-50%
18M	-0.002	1	Comparative			18M	0	1	10-50%
18	-0.004	1	Comparative			18	0.006	1	10-50%
18	0	1	Comparative			18	0.002	1	10-50%
18M	0.002	1	Comparative			18M	0	1	10-50%
18M	0.001	1	Comparative			18M	-0.071	1	10-50%
18	0.004	1	Comparative			18	0.002	0	10-50%
18	-0.001	1	Comparative			18	0.005	0	10-50%
18M	-0.001	1	Comparative			18M	-0.005	0	10-50%
18M	0	1	Comparative			18	0.001	0	10-50%
18	-0.004	1	Comparative			18	-0.003	0	10-50%
18	-0.004	1	Comparative			18M	0.001	0	10-50%
18M	-0.004	1	Comparative			18M	0.001	0	10-50%
18M	-0.004	1	Comparative			18	0.004	0	10-50%
18	0.003	1	Comparative			18	0.004	1	10-50%
18	0.005	1	Comparative			18	-0.001	1	10-50%
18M	0.002	1	Comparative			18M	-0.001	1	10-50%
18M	0.005	1	Comparative			18	0	0	10-50%
18	0.003	1	Comparative			18	0.001	0	10-50%
18	-0.001	1	Comparative			18M	0.003	0	10-50%
18M	-0.001	1	Comparative			18M	-0.002	0	10-50%
18M	0	1	Comparative			18	-0.003	0	10-50%
18	0.008	1	Comparative			18	-0.002	0	10-50%
18	0.006	1	Comparative			18M	-0.004	0	10-50%
18M	0.008	1	Comparative			18M	0.007	0	10-50%
18M	0.007	1	Comparative			18	-0.003	0	10-50%
18	-0.002	1	Comparative			18	-0.003	0	10-50%
18	-0.002	1	Comparative			18M	-0.01	0	10-50%
18M	0.118	1	Comparative			18M	-0.002	0	10-50%
18M	0.108	1	Comparative			18	-0.025	0	10-50%
18	-0.005	1	Comparative			18	-0.02	0	10-50%
18	0.004	1	Comparative			18M	-0.032	0	10-50%
18M	0.005	1	Comparative			18M	-0.022	0	10-50%
18M	0	1	Comparative			18	0.005	0	10-50%
18	0.006	1	Comparative			18	0.01	0	10-50%
18	0.002	1	Comparative			18M	0.005	0	10-50%
18M	0	1	Comparative			18M	0.011	0	10-50%
18M	-0.071	1	Comparative			18	0.024	0	10-50%
18	0.002	0	Comparative			18	0.005	0	10-50%
18	0.005	0	Comparative			18M	0.019	0	10-50%
18M	-0.005	0	Comparative			18M	0.009	0	10-50%
18M	-0.005	0	Comparative			18	-0.001	0	10-50%
18	0.006	1	Comparative			18	-0.001	0	10-50%
18	0.007	1	Comparative			18M	0.004	0	10-50%
18M	-0.003	1	Comparative			18M	0.002	0	10-50%
18M	-0.003	1	Comparative			18M	0.002	0	10-50%
18	0.0017	0	Comparative			18	0.001	0	10-50%
18	0.0011	0	Comparative			18	0.003	0	10-50%
18M	0.0007	0	Comparative			18M	-0.007	0	10-50%
18M	0.0012	0	Comparative			18	-0.0297	1	10-50%
18	-0.0161	1	Comparative			18M	-0.0248	1	10-50%
18	-0.0297	1	Comparative			18M	0.008	0	10-50%
18M	-0.0243	1	Comparative			18	0.003	0	10-50%
18M	-0.0248	1	Comparative			18M	-0.0243	1	10-50%
19	-0.005	0	Comparative			19	0.0347	0	50% or more
19	-0.0986	0	Comparative			19	-0.0053	0	50% or more
19	-0.0032	0	Comparative			19	0.0332	0	50% or more
19	-0.008	0	Comparative			19	-0.0907	0	50% or more
19	0.005	0	Comparative			19	-0.0213	1	50% or more
19	0.0986	0	Comparative			19	-0.3177	0	50% or more
19	0.0046	0	Comparative			19	-0.3043	0	50% or more
19	0.0094	0	Comparative			19	0.0093	0	50% or more
19	-0.0069	0	Comparative			19	0.0178	0	50% or more
19	-0.006	0	Comparative			19	0.0017	0	50% or more
19	-0.0072	0	Comparative			19	0.1642	1	50% or more
19	-0.0091	0	Comparative			19	0.2592	1	50% or more
19	0.0091	0	Comparative			19	0.2657	1	50% or more
19	-0.0491	0	Comparative			19	-0.002	1	50% or more
19	0.0103	0	Comparative			19	-0.0612	1	50% or more
19	0.0234	0	Comparative			19	-0.0049	1	50% or more
19	0.0105	0	Comparative			19	0.0066	1	50% or more
19	0.0123	0	Comparative			19	0.0531	0	50% or more
19	0.0099	0	Comparative			19	-0.0357	0	50% or more
19	-0.009	0	Comparative			19	0.0478	0	50% or more
19	-0.0084	0	Comparative			19	0.0659	0	50% or more
19	0.042	0	Comparative			19	-0.6614	0	50% or more
19	-0.0087	0	Comparative			19	-0.6452	0	50% or more
19	-0.0018	0	Comparative			19	-0.6624	0	50% or more
19	-0.0043	0	Comparative			19	-0.6477	0	50% or more
19	0.0017	0	Comparative			19	-0.0023	0	50% or more
19	-0.0043	0	Comparative			19	0.0437	0	50% or more
19	-0.0035	0	Comparative			19	-0.0069	0	50% or more
19	-0.0335	0	Comparative			19	-0.0031	0	50% or more
19	-0.0249	0	Comparative			19	-0.007	0	50% or more
19	-0.0325	0	Comparative			19	-0.0102	1	50% or more
19	0.0629	0	Comparative			19	-0.0496	1	50% or more
19	0.0043	0	Comparative			19	0.0059	0	50% or more
19	0.0023	0	Comparative			19	-0.0054	0	50% or more
19	0.0052	0	Comparative			19	0.0433	0	50% or more
19	-0.0551	0	Comparative			19	0.0359	0	50% or more
19	0.0011	0	Comparative			19	-0.2768	0	50% or more
19	0.0014	0	Comparative			19	-0.2652	0	50% or more
19	0.0029	0	Comparative			19	0.0147	1	50% or more
19	-0.0607	0	Comparative			19	-0.0532	1	50% or more
19	0.0019	0	Comparative			19	0.0132	1	50% or more
19	0.0002	0	Comparative			19	0.0195	1	50% or more
19	0.0017	0	Comparative			19	0.0094	0	50% or more
19	-0.0158	0	Comparative			19	-0.0227	0	50% or more
19	0.0032	0	Comparative			19	0.0011	0	50% or more
19	0.0146	0	Comparative			19	0.0014	0	50% or more
19	0.003	0	Comparative			19	0.0029	0	50% or more
19	-0.014	0	Comparative			19	-0.3182	0	50% or more
19	0.0202	0	Comparative			19	-0.3116	0	50% or more
19	0.0083	0	Comparative			19	0.263	1	50% or more
19	0.0211	0	Comparative			19	0.0017	0	50% or more
19	0.0362	0	Comparative			19	-0.0158	0	50% or more
19	-0.0048	0	Comparative			19	0.0032	0	50% or more
19	0.0003	0	Comparative			19	0.0146	0	50% or more
19	-0.0039	0	Comparative			19	0.003	0	50% or more
19	0.0292	0	Comparative			19	-0.014	0	50% or more
19	-0.0022	0	Comparative			19	0.0202	0	50% or more
19	0.0005	0	Comparative			19	0.0083	0	50% or more
19	-0.0023	0	Comparative			19	0.0211	0	50% or more
19	0.0437	0	Comparative			19	0.0362	0	50% or more
19	-0.0069	0	Comparative			19	-0.0048	0	50% or more
19	-0.0031	0	Comparative			19	0.0003	0	50% or more
19	-0.007	0	Comparative			19	-0.0039	0	50% or more
19	0.0347	0	Comparative			19	0.0292	0	50% or more
19	-0.0053	0	Comparative			19	-0.0022	0	50% or more
19	0.0059	0	Comparative			19	0.0005	0	50% or more
19	-0.0054	0	Comparative			19	-0.0116	0	50% or more
19	0.0433	0	Comparative			19	-0.4446	0	50% or more
19	0.0359	0	Comparative			19	-0.4663	0	50% or more
19	0.0017	0	Comparative			19	-0.4449	0	50% or more
19	0.0332	0	Comparative			19	-0.4315	0	50% or more
19	-0.0907	0	Comparative			19	-0.1047	0	50% or more
19	-0.0213	1	Comparative			19	-0.0101	1	50% or more
19	-0.0842	1	Comparative			19	-0.0013	1	50% or more
19	-0.0217	1	Comparative			19	-0.2754	0	50% or more
19	-0.0069	1	Comparative			19	-0.2673	0	50% or more
19	0.0507	1	Comparative			19	-0.1347	0	50% or more
19	0.0067	1	Comparative			19	-0.0676	0	50% or more
19	0.0496	1	Comparative			19	-0.0651	0	50% or more
19	0.0558	1	Comparative			19	0.0149	0	50% or more
19	-0.0111	1	Comparative			19	0.0079	0	50% or more
19	-0.0889	1	Comparative			19	-0.0842	1	50% or more
19	-0.0168	1	Comparative			19	-0.0217	1	50% or more
19	0.0018	1	Comparative			19	-0.0069	1	50% or more
19	-0.0194	1	Comparative			19	0.0507	1	50% or more
19	-0.0761	1	Comparative			19	0.0067	1	50% or more
19	-0.0195	1	Comparative			19	0.0496	1	50% or more
19	-0.0082	1	Comparative			19	-0.0607	0	50% or more
19	0.0118	1	Comparative			19	0.0019	0	50% or more
19	-0.0315	1	Comparative			19	0.0002	0	50% or more
19	0.0094	1	Comparative			19	-0.0168	1	50% or more
19	0.016	1	Comparative			19	0.0018	1	50% or more
19	0.1764	1	Comparative			19	-0.0194	1	50% or more
19	0.1335	1	Comparative			19	-0.0761	1	50% or more
19	0.1744	1	Comparative			19	-0.0195	1	50% or more
19	0.1709	1	Comparative			19	-0.0082	1	50% or more
19	-0.0114	0	Comparative			19	0.0118	1	50% or more
19	-0.0112	0	Comparative			19	-0.0315	1	50% or more
19	-0.0116	0	Comparative			19	0.0094	1	50% or more
19	-0.0096	0	Comparative			19	0.016	1	50% or more
19	0.0868	1	Comparative			19	0.1764	1	50% or more
19	-0.0037	1	Comparative			19	0.1335	1	50% or more
19	0.0852	1	Comparative			19	0.1744	1	50% or more
19	0.0923	1	Comparative			19	0.1709	1	50% or more
19	-0.0028	1	Comparative			19	-0.0114	0	50% or more
19	-0.0049	1	Comparative			19	-0.0112	0	50% or more
19	-0.0039	1	Comparative			19	0.0188	1	50% or more
19	-0.0071	1	Comparative			19	-0.0096	0	50% or more
19	-0.0227	1	Comparative			19	0.0868	1	50% or more
19	-0.0575	1	Comparative			19	-0.0037	1	50% or more
19	-0.1153	1	Comparative			19	0.0852	1	50% or more
19	-0.1116	1	Comparative			19	0.0923	1	50% or more
19	-0.01	1	Comparative			19	-0.0676	0	50% or more
19	-0.0161	1	Comparative			19	-0.1043	0	50% or more
19	-0.0101	1	Comparative			19	-0.0996	0	50% or more
19	-0.009	1	Comparative			19	-0.0658	0	50% or more
19	0.0282	0	Comparative			19	-0.0575	1	50% or more
19	-0.049	0	Comparative			19	-0.1153	1	50% or more
19	0.0251	0	Comparative			19	-0.1116	1	50% or more
19	0.0361	0	Comparative			19	-0.01	1	50% or more
19	-0.0571	1	Comparative			19	-0.0161	1	50% or more
19	-0.1434	1	Comparative			19	-0.0101	1	50% or more
19	-0.0588	1	Comparative			19	-0.009	1	50% or more
19	-0.0461	1	Comparative			19	0.0282	0	50% or more
19	-0.1592	0	Comparative			19	-0.049	0	50% or more
19	-0.2115	0	Comparative			19	0.0251	0	50% or more
19	-0.1595	0	Comparative			19	0.0361	0	50% or more
19	-0.1519	0	Comparative			19	0.0558	1	50% or more
19	-0.0036	1	Comparative			19	-0.0111	1	50% or more
19	-0.0106	1	Comparative			19	-0.0889	1	50% or more
19	-0.0046	1	Comparative			19	-0.0461	1	50% or more
19	0.0011	1	Comparative			19	-0.1592	0	50% or more
19	0.0015	0	Comparative			19	-0.2115	0	50% or more
19	0.0122	0	Comparative			19	-0.1595	0	50% or more
19	0.0015	0	Comparative			19	-0.1519	0	50% or more
19	0.0024	0	Comparative			19	-0.0036	1	50% or more
19	0.0133	1	Comparative			19	-0.0106	1	50% or more
19	-0.0323	1	Comparative			19	-0.0046	1	50% or more
19	0.011	1	Comparative			19	0.0011	1	50% or more
19	0.0188	1	Comparative			19	0.0015	0	50% or more
19	-0.0018	0	Comparative			19	0.0122	0	50% or more
19	-0.0026	0	Comparative			19	0.0015	0	50% or more
19	-0.0018	0	Comparative			19	0.0024	0	50% or more
19	-0.0023	0	Comparative			19	0.0133	1	50% or more
19	-0.0102	1	Comparative			19	-0.0323	1	50% or more
19	-0.0496	1	Comparative			19	0.011	1	50% or more
19	-0.0101	1	Comparative			19	-0.0165	1	50% or more
19	-0.0013	1	Comparative			19	-0.0018	0	50% or more
19	-0.2754	0	Comparative			19	-0.0026	0	50% or more
19	-0.2673	0	Comparative			19	-0.0018	0	50% or more
19	-0.2768	0	Comparative			19	-0.0023	0	50% or more
19	-0.2652	0	Comparative			19	-0.0087	0	50% or more
19	0.0147	1	Comparative			19	-0.0018	0	50% or more
19	-0.0532	1	Comparative			19	-0.0043	0	50% or more
19	0.0132	1	Comparative			19	0.0017	0	50% or more
19	0.0195	1	Comparative			19	-0.0043	0	50% or more
19	0.0094	0	Comparative			19	-0.0035	0	50% or more
19	-0.0227	0	Comparative			19	-0.0335	0	50% or more
19	0.0093	0	Comparative			19	-0.0249	0	50% or more
19	0.0178	0	Comparative			19	-0.0325	0	50% or more
19	-0.3177	0	Comparative			19	0.0629	0	50% or more
19	-0.3043	0	Comparative			19	0.0043	0	50% or more
19	-0.3182	0	Comparative			19	0.0023	0	50% or more
19	-0.3116	0	Comparative			19	0.0052	0	50% or more
19	0.263	1	Comparative			19	-0.0551	0	50% or more
19	0.1642	1	Comparative			19	-0.0063	0	50% or more
19	0.2592	1	Comparative			19	-0.0077	0	50% or more
19	0.2657	1	Comparative			19	-0.0059	0	50% or more
19	-0.002	1	Comparative			19	-0.2015	1	50% or more
19	-0.0612	1	Comparative			19	-0.1988	1	50% or more
19	-0.0049	1	Comparative			19	-0.2011	1	50% or more
19	0.0066	1	Comparative			19	-0.1889	1	50% or more
19	0.0531	0	Comparative			19	-0.1916	1	50% or more
19	-0.0357	0	Comparative			19	-0.191	1	50% or more
19	0.0478	0	Comparative			19	-0.1911	1	50% or more
19	0.0659	0	Comparative			19	-0.1877	1	50% or more
19	-0.6614	0	Comparative			19	0.3264	0	50% or more
19	-0.6452	0	Comparative			19	-0.083	0	50% or more
19	-0.6624	0	Comparative			19	0.3251	0	50% or more
19	-0.6477	0	Comparative			19	0.3214	0	50% or more
19	-0.4446	0	Comparative			19	-0.0293	1	50% or more
19	-0.4663	0	Comparative			19	-0.0263	1	50% or more
19	-0.4449	0	Comparative			19	-0.0304	1	50% or more
19	-0.4315	0	Comparative			19	-0.0274	1	50% or more
19	-0.1047	0	Comparative			19	-0.0164	1	50% or more
19	-0.0676	0	Comparative			19	-0.0166	1	50% or more
19	-0.1043	0	Comparative			19	0.0234	0	50% or more
19	-0.0996	0	Comparative			19	-0.0162	1	50% or more
19	-0.0658	0	Comparative			19	-0.1078	1	50% or more
19	-0.1347	0	Comparative			19	-0.1099	1	50% or more
19	-0.0676	0	Comparative			19	-0.1082	1	50% or more
19	-0.0651	0	Comparative			19	-0.0989	1	50% or more
19	0.0149	0	Comparative			19	-0.0134	1	50% or more
19	0.0079	0	Comparative			19	-0.0028	1	50% or more
19	0.0149	0	Comparative			19	-0.0049	1	50% or more
19	0.0159	0	Comparative			19	-0.0039	1	50% or more
19	-0.0076	0	Comparative			19	-0.0071	1	50% or more
19	-0.0063	0	Comparative			19	-0.0227	1	50% or more
19	-0.0077	0	Comparative			19	-0.0051	1	50% or more
19	-0.0059	0	Comparative			19	-0.0069	1	50% or more
19	-0.2015	1	Comparative			19	-0.0053	1	50% or more
19	-0.1988	1	Comparative			19	-0.008	0	50% or more
19	-0.2011	1	Comparative			19	0.0149	0	50% or more
19	-0.1889	1	Comparative			19	0.0159	0	50% or more
19	-0.1916	1	Comparative			19	-0.0076	0	50% or more
19	-0.191	1	Comparative			19	0.0094	0	50% or more
19	-0.1911	1	Comparative			19	-0.0069	0	50% or more
19	-0.1877	1	Comparative			19	-0.006	0	50% or more
19	0.3264	0	Comparative			19	-0.0571	1	50% or more
19	-0.083	0	Comparative			19	-0.1434	1	50% or more
19	0.3251	0	Comparative			19	-0.0588	1	50% or more
19	0.3214	0	Comparative			19	-0.005	0	50% or more
19	-0.0293	1	Comparative			19	-0.0986	0	50% or more
19	-0.0263	1	Comparative			19	-0.0032	0	50% or more
19	-0.0304	1	Comparative			19	0.0105	0	50% or more
19	-0.0274	1	Comparative			19	0.005	0	50% or more
19	-0.0164	1	Comparative			19	0.0986	0	50% or more
19	-0.0166	1	Comparative			19	0.0046	0	50% or more
19	-0.0165	1	Comparative			19	-0.0084	0	50% or more
19	-0.0162	1	Comparative			19	0.042	0	50% or more
19	-0.1078	1	Comparative			19	-0.0491	0	50% or more
19	-0.1099	1	Comparative			19	-0.0072	0	50% or more
19	-0.1082	1	Comparative			19	-0.0091	0	50% or more
19	-0.0989	1	Comparative			19	0.0091	0	50% or more
19	-0.0134	1	Comparative			19	0.0123	0	50% or more
19	-0.0093	1	Comparative			19	0.0103	0	50% or more
19	-0.0134	1	Comparative			19	-0.009	0	50% or more
19	-0.0111	1	Comparative			19	-0.0093	1	50% or more
19	-0.0068	1	Comparative			19	-0.0134	1	50% or more
19	-0.0051	1	Comparative			19	0.0099	0	50% or more
19	-0.0069	1	Comparative			19	-0.0068	1	50% or more
19	-0.0053	1	Comparative			19	-0.0111	1	50% or more
20	-0.048	0	Descriptive			20	-0.048	0	Within 10%
20	0.048	0	Descriptive			20	0.001	0	Within 10%
20	-0.001	0	Descriptive			20	0.183	0	Within 10%
20	-0.002	0	Descriptive			20	0.004	0	Within 10%
20	0.004	0	Descriptive			20	0.001	0	Within 10%
20	0.001	0	Descriptive			20	-0.119	0	Within 10%
20	0.001	0	Descriptive			20	0.101	0	Within 10%
20	-0.001	0	Descriptive			20	-0.001	0	Within 10%
20	0.334	0	Descriptive			20	0.023	0	Within 10%
20	0.087	0	Descriptive			20	0.02	0	Within 10%
20	0.183	0	Descriptive			20	0.048	0	Within 10%
20	0.023	0	Descriptive			20	0.087	0	Within 10%
20	0.02	0	Descriptive			20	-0.002	0	Within 10%
20	-0.024	0	Descriptive			20	-0.709	0	Within 10%
20	-0.059	0	Descriptive			20	0.334	0	Within 10%
20	0.013	0	Descriptive			20	-0.024	0	Within 10%
20	-0.709	0	Descriptive			20	0.103	0	Within 10%
20	-0.119	0	Descriptive			20	-0.001	0	Within 10%
20	0.101	0	Descriptive			20	0.035	0	Within 10%
20	0.103	0	Descriptive			20	-0.029	0	Within 10%
20	0.035	0	Descriptive			20	-0.059	0	Within 10%
20	-0.029	0	Descriptive			20	0.013	0	Within 10%
21	0.055	0	Comparative			21	-0.007	0	50% or more
21	-0.057	0	Comparative			21	0.224	0	50% or more
21	-0.055	0	Comparative			21	-0.179	0	50% or more
21	0.057	0	Comparative			21	0.013	0	50% or more
21	0.01	1	Comparative			21	0.507	1	50% or more
21	0.052	1	Comparative			21	0.074	0	50% or more
21	-0.01	0	Comparative			21	0.181	1	50% or more
21	-0.052	0	Comparative			21	0.217	1	50% or more
21	-0.029	0	Comparative			21	-0.207	1	50% or more
21	0.054	0	Comparative			21	-0.304	1	50% or more
21	0.018	0	Comparative			21	0.008	0	50% or more
21	-0.002	0	Comparative			21	0.063	0	50% or more
21	0.018	0	Comparative			21	0.145	0	50% or more
21	-0.057	0	Comparative			21	0.158	0	50% or more
21	-0.02	0	Comparative			21	0.108	0	50% or more
21	-0.008	0	Comparative			21	0.132	0	50% or more
21	0.012	0	Comparative			21	0.002	0	50% or more
21	0.013	0	Comparative			21	0.001	0	50% or more
21	0.507	1	Comparative			21	0.003	0	50% or more
21	0.523	1	Comparative			21	0.018	0	50% or more
21	0.137	1	Comparative			21	-0.002	0	50% or more
21	0.121	1	Comparative			21	0.067	0	50% or more
21	-0.668	1	Comparative			21	-0.008	0	50% or more
21	-0.649	1	Comparative			21	-0.007	0	50% or more
21	-0.207	1	Comparative			21	-0.228	0	50% or more
21	-0.304	1	Comparative			21	0.012	0	50% or more
21	0.181	1	Comparative			21	0.471	0	50% or more
21	0.217	1	Comparative			21	0.375	0	50% or more
21	0.026	1	Comparative			21	0.523	1	50% or more
21	0.087	1	Comparative			21	0.137	1	50% or more
21	-0.048	0	Comparative			21	0.121	1	50% or more
21	-0.081	0	Comparative			21	-0.668	1	50% or more
21	0.471	0	Comparative			21	-0.649	1	50% or more
21	0.375	0	Comparative			21	-0.137	0	50% or more
21	-0.014	0	Comparative			21	0.004	0	50% or more
21	-0.005	0	Comparative			21	0.026	1	50% or more
21	-0.026	0	Comparative			21	0.087	1	50% or more
21	-0.021	0	Comparative			21	-0.048	0	50% or more
21	-0.124	0	Comparative			21	-0.081	0	50% or more
21	-0.137	0	Comparative			21	-0.055	0	50% or more
21	0.004	0	Comparative			21	0.057	0	50% or more
21	0.006	0	Comparative			21	-0.014	0	50% or more
21	0.008	0	Comparative			21	-0.005	0	50% or more
21	0.008	0	Comparative			21	-0.026	0	50% or more
21	0.063	0	Comparative			21	-0.021	0	50% or more
21	0.145	0	Comparative			21	-0.124	0	50% or more
21	0.158	0	Comparative			21	0.054	0	50% or more
21	0.224	0	Comparative			21	-0.057	0	50% or more
21	0.108	0	Comparative			21	0.006	0	50% or more
21	0.132	0	Comparative			21	0.008	0	50% or more
21	0.002	0	Comparative			21	0.055	0	50% or more
21	0.001	0	Comparative			21	0.052	1	50% or more
21	0.003	0	Comparative			21	-0.01	0	50% or more
21	-0.007	0	Comparative			21	-0.052	0	50% or more
21	0.074	0	Comparative			21	0.01	1	50% or more
21	0.067	0	Comparative			21	-0.02	0	50% or more
21	-0.008	0	Comparative			21	-0.008	0	50% or more
21	-0.007	0	Comparative			21	0.018	0	50% or more
21	-0.228	0	Comparative			21	-0.029	0	50% or more
21	-0.179	0	Comparative			21	-0.057	0	50% or more
22	0.261	1	Comparative			22	0.071	1	50% or more
22	0.267	1	Comparative			22	0.261	1	50% or more
22	0.087	1	Comparative			22	0.267	1	50% or more
22	0.126	1	Comparative			22	-0.019	1	50% or more
22	0.07	1	Comparative			22	-0.018	1	50% or more
22	-0.019	1	Comparative			22	0.068	1	50% or more
22	0.071	1	Comparative			22	0.084	1	50% or more
22	0.038	1	Comparative			22	0.035	1	50% or more
22	0.168	1	Comparative			22	0.07	1	50% or more
22	0.22	1	Comparative			22	0.026	1	50% or more
22	0.068	1	Comparative			22	0.087	1	50% or more
22	0.084	1	Comparative			22	0.126	1	50% or more
22	0.035	1	Comparative			22	0.168	1	50% or more
22	-0.018	1	Comparative			22	0.22	1	50% or more
22	0.026	1	Comparative			22	0.038	1	50% or more
22	0.032	1	Comparative			22	0.032	1	50% or more
23	-0.023	1	Descriptive			23	0.001	1	10-50%
23	-0.02	1	Descriptive			23	0.023	1	10-50%
23	0.001	1	Descriptive			23	0.001	1	10-50%
23	0.001	1	Descriptive			23	0.124	1	10-50%
23	0.009	1	Descriptive			23	-0.073	1	10-50%
23	0.013	1	Descriptive			23	-0.04	1	10-50%
23	0.019	1	Descriptive			23	-0.051	1	10-50%
23	0.019	1	Descriptive			23	-0.071	1	10-50%
23	-0.006	1	Descriptive			23	-0.023	1	10-50%
23	-0.014	1	Descriptive			23	-0.02	1	10-50%
23	0.003	0	Descriptive			23	-0.114	1	10-50%
23	-0.004	0	Descriptive			23	0.019	1	10-50%
23	-0.003	0	Descriptive			23	0.009	1	10-50%
23	0.004	0	Descriptive			23	0.013	1	10-50%
23	-0.118	1	Descriptive			23	0.019	1	10-50%
23	-0.114	1	Descriptive			23	-0.004	0	10-50%
23	0.023	1	Descriptive			23	-0.006	1	10-50%
23	0.013	1	Descriptive			23	-0.014	1	10-50%
23	0.095	1	Descriptive			23	0.003	0	10-50%
23	0.101	1	Descriptive			23	0.095	1	10-50%
23	0.11	1	Descriptive			23	-0.003	0	10-50%
23	0.124	1	Descriptive			23	0.004	0	10-50%
23	-0.071	1	Descriptive			23	-0.118	1	10-50%
23	-0.073	1	Descriptive			23	0.101	1	10-50%
23	-0.04	1	Descriptive			23	0.11	1	10-50%
23	-0.051	1	Descriptive			23	0.013	1	10-50%
24	-0.038	0	Comparative			24	0.02	1	50% or more
24	0.001	0	Comparative			24	0.141	0	50% or more
24	-0.068	0	Comparative			24	0.032	1	50% or more
24	0.02	0	Comparative			24	-0.005	0	50% or more
24	-0.003	0	Comparative			24	-0.006	1	50% or more
24	0.008	0	Comparative			24	-0.004	1	50% or more
24	0.042	0	Comparative			24	-0.031	0	50% or more
24	0.001	0	Comparative			24	0.002	0	50% or more
24	0.072	0	Comparative			24	-0.038	0	50% or more
24	-0.128	0	Comparative			24	0.001	0	50% or more
24	-0.051	0	Comparative			24	-0.068	0	50% or more
24	0.18	0	Comparative			24	0.02	0	50% or more
24	0.126	0	Comparative			24	-0.003	0	50% or more
24	0.198	0	Comparative			24	-0.015	0	50% or more
24	0.15	0	Comparative			24	-0.509	1	50% or more
24	0.055	0	Comparative			24	-0.37	1	50% or more
24	0.125	0	Comparative			24	0.129	1	50% or more
24	0.205	0	Comparative			24	0.242	1	50% or more
24	0.048	1	Comparative			24	-0.007	1	50% or more
24	0.007	0	Comparative			24	-0.016	1	50% or more
24	-0.292	1	Comparative			24	-0.04	0	50% or more
24	-0.432	1	Comparative			24	0.001	0	50% or more
24	0.155	1	Comparative			24	-0.064	0	50% or more
24	0.278	1	Comparative			24	0.019	0	50% or more
24	-0.007	1	Comparative			24	-0.003	0	50% or more
24	0.004	1	Comparative			24	0.006	0	50% or more
24	-0.045	0	Comparative			24	0.04	0	50% or more
24	0.002	0	Comparative			24	0.001	0	50% or more
24	-0.0319	0	Comparative			24	0.05	0	50% or more
24	-0.002	0	Comparative			24	-0.124	0	50% or more
24	-0.004	0	Comparative			24	-0.038	0	50% or more
24	0.004	0	Comparative			24	0.162	0	50% or more
24	0.031	0	Comparative			24	0.105	0	50% or more
24	0.001	0	Comparative			24	0.196	0	50% or more
24	0.034	0	Comparative			24	0.132	0	50% or more
24	-0.083	0	Comparative			24	0.046	0	50% or more
24	-0.012	0	Comparative			24	0.107	0	50% or more
24	0.095	0	Comparative			24	0.195	0	50% or more
24	0.065	0	Comparative			24	-0.002	0	50% or more
24	0.143	0	Comparative			24	-0.004	0	50% or more
24	0.089	0	Comparative			24	-0.347	1	50% or more
24	0.027	0	Comparative			24	-0.388	1	50% or more
24	0.069	0	Comparative			24	0.12	1	50% or more
24	0.141	0	Comparative			24	0.268	1	50% or more
24	0.02	1	Comparative			24	-0.083	0	50% or more
24	-0.015	0	Comparative			24	-0.012	0	50% or more
24	-0.509	1	Comparative			24	0.095	0	50% or more
24	-0.37	1	Comparative			24	0.065	0	50% or more
24	0.129	1	Comparative			24	0.143	0	50% or more
24	0.242	1	Comparative			24	0.089	0	50% or more
24	-0.007	1	Comparative			24	0.027	0	50% or more
24	-0.016	1	Comparative			24	0.069	0	50% or more
24	-0.04	0	Comparative			24	0.011	0	50% or more
24	0.001	0	Comparative			24	0.033	0	50% or more
24	-0.064	0	Comparative			24	0.001	0	50% or more
24	0.019	0	Comparative			24	0.066	0	50% or more
24	-0.003	0	Comparative			24	-0.116	0	50% or more
24	0.006	0	Comparative			24	-0.051	0	50% or more
24	0.04	0	Comparative			24	0.166	0	50% or more
24	0.001	0	Comparative			24	0.114	0	50% or more
24	0.05	0	Comparative			24	0.185	0	50% or more
24	-0.124	0	Comparative			24	0.143	0	50% or more
24	-0.038	0	Comparative			24	0.051	0	50% or more
24	0.162	0	Comparative			24	0.117	0	50% or more
24	0.105	0	Comparative			24	0.193	0	50% or more
24	0.196	0	Comparative			24	0.026	1	50% or more
24	0.132	0	Comparative			24	0.008	0	50% or more
24	0.046	0	Comparative			24	-0.332	1	50% or more
24	0.107	0	Comparative			24	-0.374	1	50% or more
24	0.195	0	Comparative			24	0.109	1	50% or more
24	0.032	1	Comparative			24	0.265	1	50% or more
24	-0.005	0	Comparative			24	-0.01	1	50% or more
24	-0.347	1	Comparative			24	0	1	50% or more
24	-0.388	1	Comparative			24	0.155	1	50% or more
24	0.12	1	Comparative			24	0.278	1	50% or more
24	0.268	1	Comparative			24	-0.007	1	50% or more
24	-0.006	1	Comparative			24	0.004	1	50% or more
24	-0.004	1	Comparative			24	-0.045	0	50% or more
24	-0.031	0	Comparative			24	0.002	0	50% or more
24	0.002	0	Comparative			24	-0.0319	0	50% or more
24	-0.046	0	Comparative			24	0.004	0	50% or more
24	-0.002	0	Comparative			24	0.031	0	50% or more
24	0	0	Comparative			24	0.001	0	50% or more
24	0.011	0	Comparative			24	0.034	0	50% or more
24	0.033	0	Comparative			24	0.042	0	50% or more
24	0.001	0	Comparative			24	0.001	0	50% or more
24	0.066	0	Comparative			24	0.072	0	50% or more
24	-0.116	0	Comparative			24	-0.128	0	50% or more
24	-0.051	0	Comparative			24	-0.051	0	50% or more
24	0.166	0	Comparative			24	-0.046	0	50% or more
24	0.114	0	Comparative			24	-0.002	0	50% or more
24	0.185	0	Comparative			24	0	0	50% or more
24	0.143	0	Comparative			24	0.15	0	50% or more
24	0.051	0	Comparative			24	0.055	0	50% or more
24	0.117	0	Comparative			24	0.125	0	50% or more
24	0.193	0	Comparative			24	0.205	0	50% or more
24	0.026	1	Comparative			24	0.008	0	50% or more
24	0.008	0	Comparative			24	0.007	0	50% or more
24	-0.332	1	Comparative			24	-0.292	1	50% or more
24	-0.374	1	Comparative			24	-0.432	1	50% or more
24	0.109	1	Comparative			24	0.198	0	50% or more
24	0.265	1	Comparative			24	0.048	1	50% or more
24	-0.01	1	Comparative			24	0.18	0	50% or more
24	0	1	Comparative			24	0.126	0	50% or more
25	0.048	0	Descriptive			25	0.048	0	10-50%
25	-0.026	1	Descriptive			25	-0.026	1	10-50%
25	0.026	1	Descriptive			25	0.003	0	10-50%
25	0.09	0	Descriptive			25	0.019	0	10-50%
25	-0.055	0	Descriptive			25	-0.007	0	10-50%
25	-0.014	0	Descriptive			25	-0.014	0	10-50%
25	0.003	0	Descriptive			25	-0.002	0	10-50%
25	-0.007	0	Descriptive			25	0.026	1	10-50%
25	-0.016	0	Descriptive			25	-0.048	0	10-50%
25	-0.007	0	Descriptive			25	-0.055	0	10-50%
25	0.039	0	Descriptive			25	-0.016	0	10-50%
25	-0.048	0	Descriptive			25	-0.007	0	10-50%
25	0.019	0	Descriptive			25	0.09	0	10-50%
25	-0.002	0	Descriptive			25	0.039	0	10-50%
26	-0.0005	1	Descriptive			26	0	1	50% or more
26	-0.0004	1	Descriptive			26	-2e-05	1	50% or more
26	0	1	Descriptive			26	-0.0003	1	50% or more
26	-2e-05	1	Descriptive			26	3e-05	1	50% or more
26	5e-05	1	Descriptive			26	3e-05	0	50% or more
26	-0.0001	1	Descriptive			26	-6e-05	1	50% or more
26	-0.0003	1	Descriptive			26	-0.0004	1	50% or more
26	3e-05	0	Descriptive			26	-0.0005	1	50% or more
26	-6e-05	1	Descriptive			26	-0.0003	1	50% or more
26	-0.0003	1	Descriptive			26	5e-05	1	50% or more
26	3e-05	1	Descriptive			26	-0.0001	1	50% or more
27	-0.026	1	Comparative			27	0	1	Within 10%
27	-0.026	1	Comparative			27	0	1	Within 10%
27	-0.001	1	Comparative			27	-0.05	1	Within 10%
27	0.002	1	Comparative			27	-0.008	1	Within 10%
27	-0.003	1	Comparative			27	-0.001	1	Within 10%
27	-0.004	1	Comparative			27	-0.003	1	Within 10%
27	0.001	1	Comparative			27	-0.003	1	Within 10%
27	-0.001	1	Comparative			27	-0.001	1	Within 10%
27	-0.012	1	Comparative			27	-0.002	1	Within 10%
27	-0.013	1	Comparative			27	-0.001	1	Within 10%
27	-0.006	1	Comparative			27	-0.001	1	Within 10%
27	-0.007	1	Comparative			27	0	1	Within 10%
27	0.017	0	Comparative			27	-0.012	1	Within 10%
27	0.016	0	Comparative			27	-0.011	1	Within 10%
27	-0.027	0	Comparative			27	-0.001	1	Within 10%
27	-0.027	0	Comparative			27	-0.002	1	Within 10%
27	-0.007	1	Comparative			27	-0.001	1	Within 10%
27	-0.005	1	Comparative			27	0	1	Within 10%
27	-0.004	1	Comparative			27	-0.012	1	Within 10%
27	-0.004	1	Comparative			27	-0.013	1	Within 10%
27	-0.016	1	Comparative			27	0	1	Within 10%
27	-0.015	1	Comparative			27	0	1	Within 10%
27	-0.004	1	Comparative			27	-0.152	1	Within 10%
27	-0.004	1	Comparative			27	-0.149	1	Within 10%
27	-0.101	1	Comparative			27	0	1	Within 10%
27	-0.102	1	Comparative			27	0.036	1	Within 10%
27	-0.144	1	Comparative			27	0.016	1	Within 10%
27	-0.108	1	Comparative			27	0.017	1	Within 10%
27	-0.037	1	Comparative			27	0	1	Within 10%
27	-0.039	1	Comparative			27	0.288	1	Within 10%
27	-0.05	1	Comparative			27	0.288	1	Within 10%
27	-0.049	1	Comparative			27	-0.101	1	Within 10%
27	-0.002	1	Comparative			27	0	1	Within 10%
27	-0.001	1	Comparative			27	-0.073	1	Within 10%
27	0	1	Comparative			27	-0.072	1	Within 10%
27	-0.001	1	Comparative			27	0	1	Within 10%
27	-0.005	1	Comparative			27	0	1	Within 10%
27	-0.008	1	Comparative			27	-0.049	1	Within 10%
27	-0.001	1	Comparative			27	-0.049	1	Within 10%
27	-0.003	1	Comparative			27	-0.002	1	Within 10%
27	-0.003	1	Comparative			27	-0.001	1	Within 10%
27	-0.001	1	Comparative			27	0	1	Within 10%
27	-0.002	1	Comparative			27	-0.001	1	Within 10%
27	-0.001	1	Comparative			27	-0.005	1	Within 10%
27	-0.001	1	Comparative			27	0	1	Within 10%
27	0	1	Comparative			27	0	1	Within 10%
27	-0.012	1	Comparative			27	-0.005	1	Within 10%
27	-0.011	1	Comparative			27	-0.004	1	Within 10%
27	-0.001	1	Comparative			27	0	1	Within 10%
27	-0.002	1	Comparative			27	0	1	Within 10%
27	-0.001	1	Comparative			27	-0.009	1	Within 10%
27	0	1	Comparative			27	-0.01	1	Within 10%
27	-0.012	1	Comparative			27	0	1	Within 10%
27	-0.013	1	Comparative			27	0	1	Within 10%
27	0	1	Comparative			27	0.048	1	Within 10%
27	0	1	Comparative			27	0.043	1	Within 10%
27	-0.152	1	Comparative			27	0.063	1	Within 10%
27	-0.149	1	Comparative			27	0.067	1	Within 10%
27	0	1	Comparative			27	0.0112	1	Within 10%
27	0	1	Comparative			27	0.0112	1	Within 10%
27	0.288	1	Comparative			27	0.0121	1	Within 10%
27	0.288	1	Comparative			27	0.012	1	Within 10%
27	0	1	Comparative			27	0.037	1	Within 10%
27	0	1	Comparative			27	0.036	1	Within 10%
27	-0.073	1	Comparative			27	0.039	1	Within 10%
27	-0.072	1	Comparative			27	-0.005	1	Within 10%
27	0	1	Comparative			27	-0.004	1	Within 10%
27	0	1	Comparative			27	-0.004	1	Within 10%
27	-0.049	1	Comparative			27	0.058	1	Within 10%
27	-0.05	1	Comparative			27	0.054	1	Within 10%
27	0	1	Comparative			27	0.012	1	Within 10%
27	0	1	Comparative			27	0.014	1	Within 10%
27	-0.026	1	Comparative			27	-0.102	1	Within 10%
27	-0.027	1	Comparative			27	-0.144	1	Within 10%
27	0	1	Comparative			27	-0.108	1	Within 10%
27	0	1	Comparative			27	-0.037	1	Within 10%
27	-0.005	1	Comparative			27	-0.039	1	Within 10%
27	-0.004	1	Comparative			27	-0.05	1	Within 10%
27	0	1	Comparative			27	0.002	1	Within 10%
27	0	1	Comparative			27	-0.003	1	Within 10%
27	-0.009	1	Comparative			27	-0.004	1	Within 10%
27	-0.01	1	Comparative			27	0	1	Within 10%
27	0	1	Comparative			27	-0.026	1	Within 10%
27	0	1	Comparative			27	-0.027	1	Within 10%
27	0.048	1	Comparative			27	-0.013	1	Within 10%
27	0.043	1	Comparative			27	-0.006	1	Within 10%
27	0.063	1	Comparative			27	-0.007	1	Within 10%
27	0.067	1	Comparative			27	0.017	0	Within 10%
27	0.0112	1	Comparative			27	-0.026	1	Within 10%
27	0.0112	1	Comparative			27	-0.026	1	Within 10%
27	0.0121	1	Comparative			27	-0.001	1	Within 10%
27	0.012	1	Comparative			27	-0.007	1	Within 10%
27	0.037	1	Comparative			27	-0.012	1	Within 10%
27	0.036	1	Comparative			27	-0.004	1	Within 10%
27	0.039	1	Comparative			27	0.001	1	Within 10%
27	0.036	1	Comparative			27	-0.001	1	Within 10%
27	0.016	1	Comparative			27	-0.016	1	Within 10%
27	0.017	1	Comparative			27	0.016	0	Within 10%
27	0.058	1	Comparative			27	-0.004	1	Within 10%
27	0.054	1	Comparative			27	-0.027	0	Within 10%
27	0.012	1	Comparative			27	-0.015	1	Within 10%
27	0.014	1	Comparative			27	-0.027	0	Within 10%
27	-0.005	1	Comparative			27	-0.005	1	Within 10%
27	-0.005	1	Comparative			27	-0.005	1	Within 10%
28	0.003	0	Comparative			28	0.014	0	10-50%
28	0.01	0	Comparative			28	-0.001	0	10-50%
28	0.008	0	Comparative			28	0.013	0	10-50%
28	-0.018	0	Comparative			28	0.048	0	10-50%
28	0.014	0	Comparative			28	-0.018	0	10-50%
28	0.013	0	Comparative			28	0.021	1	10-50%
28	0.015	0	Comparative			28	0.003	1	10-50%
28	0.032	0	Comparative			28	0.013	1	10-50%
28	-0.039	0	Comparative			28	0.058	1	10-50%
28	-0.038	0	Comparative			28	-0.229	1	10-50%
28	0.001	0	Comparative			28	-0.038	0	10-50%
28	0.048	0	Comparative			28	0.001	0	10-50%
28	-0.001	0	Comparative			28	0.003	1	10-50%
28	-0.048	0	Comparative			28	0.001	1	10-50%
28	-0.034	0	Comparative			28	0.002	1	10-50%
28	-0.027	0	Comparative			28	0.015	1	10-50%
28	0.025	0	Comparative			28	0.003	1	10-50%
28	0.003	0	Comparative			28	0.015	0	10-50%
28	0.027	0	Comparative			28	0.032	0	10-50%
28	0.047	0	Comparative			28	-0.039	0	10-50%
28	0.012	0	Comparative			28	0.018	0	10-50%
28	0.018	0	Comparative			28	-0.031	0	10-50%
28	-0.031	0	Comparative			28	-0.041	0	10-50%
28	-0.041	0	Comparative			28	-0.005	1	10-50%
28	-0.005	1	Comparative			28	-0.016	1	10-50%
28	-0.016	1	Comparative			28	-0.048	0	10-50%
[truncated: 8,721 more rows]

## Sheet: Supplementary Figure 3
Supplementary Figure 3 Distribution of relative magnitude of hazard ratio, risk ratio, odds ratio (original/reproduction) within strata defined by how closely the relative sample size was reproduced
absdiff	cat
-0.507311	10-50%
0.113077	10-50%
-0.0547249	10-50%
-0.142316	10-50%
-0.0558805	10-50%
0.12419	10-50%
0.552069	10-50%
0.15869	50% or more
0.140582	Within 10%
0.524071	50% or more
-0.366625	10-50%
0.0253178	10-50%
-0.0847965	10-50%
0.0109291	10-50%
0.263291	10-50%
-0.240622	50% or more
0.0961439	50% or more
-0.326397	50% or more
0.194706	50% or more
0.0212774	Within 10%
-0.476476	10-50%
0.283768	50% or more
-0.147158	10-50%
-0.386417	10-50%
0.719674	Within 10%
0.0650636	10-50%
0.00934586	10-50%
-1.07329	50% or more
-0.274845	50% or more
NA	50% or more
0.140857	10-50%
-0.560356	Within 10%
0.0235305	Within 10%
-0.0483736	10-50%
-0.0200676	Within 10%
-0.0941872	10-50%
-0.193495	10-50%
0.217065	10-50%
-0.169899	10-50%
-0.105361	Within 10%
-0.0139862	50% or more
-0.0654779	50% or more
0.121361	Within 10%
-0.355341	10-50%
-0.0235305	10-50%
-0.0935783	Within 10%
0.301615	Within 10%
-0.223144	10-50%
0.213754	50% or more
0.230016	Within 10%
-0.188794	10-50%
0.438255	Within 10%
-0.0194181	10-50%
0.0697958	10-50%
-0.154151	10-50%
-0.0155042	Within 10%
0.526093	50% or more
0	10-50%
0.220241	10-50%
0.132172	10-50%
-0.0613689	10-50%
-0.298982	10-50%
0.0253178	Within 10%
0.131769	10-50%
0.0400053	10-50%
-0.024491	10-50%
-0.127155	Within 10%
0.0896122	10-50%
0.120144	10-50%
0.0251661	10-50%
-0.339507	10-50%
0.722135	10-50%
0.481535	10-50%
-0.132489	10-50%
0.480973	Within 10%
0.107098	10-50%
-0.0169496	10-50%
-0.0277796	Within 10%
-0.122103	50% or more
-0.300105	50% or more
-0.216671	50% or more
0.295464	50% or more
-0.169076	Within 10%
-0.11441	Within 10%
0.00836825	10-50%
-0.0263173	10-50%
-0.0178576	50% or more
0	Within 10%
0.0480092	10-50%
0	50% or more
0.65678	50% or more
-0.0571584	10-50%
-0.229574	10-50%
0.105361	10-50%
-0.305382	10-50%
-0.132268	10-50%
0.424604	10-50%
0.388778	10-50%
-0.320472	10-50%
0.307967	10-50%
-0.205852	50% or more
-0.0936356	10-50%
-0.394292	10-50%
0.24151	10-50%

## Sheet: Supplementary Figure 4
Supplementary Figure 4. Bland-Altman plot showing the relationship between magnitude of risks, rates and reproducibility (difference between original and reproduced coefficients)
A. Risks			B. Rates
avg	diff		avg	diff
67.54	2.72		0.16911	0.32178
4.245	-5.91		0.09101	0.17798
4.51	-6.58		17.975	6.85
47.25	-59.5		14.525	3.95
57.95	-1.9		35.55	22.9
3.025	-0.01		30.1	17.8
5.005	0.07		3.355	-1.25
34	62.2		1.475	-0.43
37.85	65.9		4.94	1.12
4.65	0.1		2.675	1.45
9.25	0.3		9.06	3.08
1.64	-0.92		2.905	-0.39
4.8	9.6		2.71	-1.38
8.65	17.3		2.015	0.01
20.232	-0.144		2.665	0.15
14.198	-0.016		45.7	-1.8
34.55	-2.5		5.19	-2.38
3.7	-1.6		9.195	-0.39
2.935	-1.27		25.23	14.94
1.4	0.6		21.68	9.64
1.2	-1		0.141	-0.04
0.46	0.48		4.342	5.036
2.1	-0.8		8.593	11.214
44.25	-15.3		44.38	9.24
19.86	0.8		38.325	1.35
17.45	0.6		1.075	-0.25
13.75	5.9		1.56	0.08
7.6	1.8		0.5365	-0.707
19.15	0.5		0.2325	-0.127
0.375	-0.13		5.625	1.13
80.2	-1.8		4.41	-0.2
0.175	0.11		2.525	-0.35
0.115	0.13		2.68	3.96
32	-6		3.0705	-0.101
25.5	-3		5.2525	-0.785
10.01	3.98		1.665	0.91
0.025413	-0.020826		0.42	-0.04
0.0223767	-0.0207534		0.35	-0.04
1.485	0.23		4.678	-3.136
0.82	-0.04		4.5825	-3.973
4.0005	4.799		4.35	-0.1
6.7395	7.321		4.85	0.1
38.035	-14.07		49.135	-2.27
7.2	5.6		10.915	-2.83
9.75	8.9		23.5055	6.389
5.25	-1.3		21.4355	4.529
3.8	-1		0.6955	0.109
4.8	2.2		0.593	-0.186
3.95	2.5		2.38	-0.22
4.66	9.08		2.195	1.05
2.7485	5.303		1.35	-0.14
4.35	-6.5		6.85	-3.34
0.95	-0.9		11.345	-2.83
2.85	-1.7		29.685	4.03
14.06	10.28		36.51	4.58
3.875	4.05		0.0905	0.015
26.5	-7		0.191	-0.088
28.18	-6.36		4.1355	7.749
2.7	-0.4		3.7555	7.029
3.74	-0.68		2.5345	4.611
20	-4.4		2.796	4.928
13.2	-1.8		1.05	0.5
78.25	3.1		3.8615	0.077
0.39	-0.2		1.4485	-0.157
1.085	-0.85		1.4915	-0.203
14.0468	-1.89365		1.9975	-0.855
27.4817	0.636595		1.426	-0.172
24.045	-0.09		9.0625	-16.445
29.98	0.04		7.222	-13.064
3.5	0.32		8.17	-14.42
2.655	0.09		9.3835	-16.327
7.45	0.1		0.525	0.35
59.415	-55.17		0.475	0.37
11.585	0.23		0.915	-0.43
80	4		1.405	-0.41
			0.1705	0.019
			0.0625	-0.005
			39.465	2.07
			45.1655	-2.971
			2.37	-0.58
			2.785	0.17
			2.195	0.19
			1.845	-0.83
			1.33	0.04
			0.835	-0.13
			1.1	-0.26
			1.805	1.15
			3.5425	1.835
			0.892	0.296
			0.9475	0.045
			62.425	121.29
			69.065	136.83
			0.1872	0.0344
			0.2389	0.1378
			0.93	-0.1
			1.185	-0.33
			3.7095	-0.279
			0.8935	-0.133
			0.831	-0.19
			1.602	-0.424
			1.179	-0.098
			8.835	8.53
			10.885	10.03
			0.66	-1.24
			0.535	-0.23
			0.359	0.216
			0.334	0.172
			0.06	-0.02
			0.05	-0.02
			7.21	2.78
			5.06	1.68
			1.42	0
			0.97	0
			1.18	-0.1
			0.69	-0.02
			14.7	0.2
			15.62	-3.44
			15.525	-1.25
			1.275	-0.41
			0.98	-0.42
			0.053	0.014
			0.05	0
			2.595	0.45
			0.52	0.1
			1.165	-0.07
			0.91	0.2
			1.3325	0.195
			1.3345	-0.229
			13.855	-3.71
			16.5	-4
			22.38	-2.76
			13.8	-2.4
			17.005	-3.21
			6.45	-1.18
			0.528	-0.056
			0.2935	-0.007
			0.7645	0.591
			0.45	0.26
			3.35	4
			1.308	0.038
			0.926	0.266
			0.316	0.048
			0.4125	0.055
			0.11495	0.0121
			0.0877	0.0024
			0.4425	-0.485
			0.41	-0.48
			0.004795	0.00735
			0.00186	-0.00048

## Sheet: Supplementary Table 1
Supplementary Materials Table 1. Clarity of reporting and other study characteristics in a sample of 250 real-world evidence studies
studyid	datasource	descriptive_or_comparator	source_data_range	sourcedata_cdm	design_diagram	attrition_table	missing_data_method	index_date	number_entries	enrollment_window	enrollment_coverage_rc	inclusion_exclusion_window	washout_exposure	washout_outcome	covariate_assessment_window	followup_begin	censoring_criteria	order_exclusions_re_index	exposure_type	early_refills	exposure_gap	exposure_extension	comorbidity_score_report	First_author_citation_index	Journal_impact_factor	Sources_of_funding	Journal_type	Year_of_publication	DoPE
1	MarketScan	Comparative	yes	no	No	Yes	no	Yes	Yes, first time entry criteria are met only.	Yes	no	Yes	Yes	Yes	Yes, for all covariates	Yes, on day X after cohort entry date	Yes	All potential cohort entry dates were identified for each individual, then exclusion criteria applied. The first cohort entry date for each individual that met all inclusion/exclusion criteria was included.	incident	No	Yes	Yes	n/a	3	2.16	Govt/Non-profit/Academic	Clinical specialty	2017	No
2	MarketScan	Comparative	yes	no	No	Yes	no	No	Yes, first time entry criteria are met only.	No	no	No	No	n/a	No	No	No	All potential cohort entry dates were identified for each individual, then exclusion criteria applied. The first cohort entry date for each individual that met all inclusion/exclusion criteria was included.	not defined	n/a	n/a	n/a	Provided some/all details	33	1.885	Industry	Other	2017	No
3	MarketScan	Comparative	yes	no	No	Yes	no	Yes	Yes, first time entry criteria are met only.	Yes	no	Yes	Yes	Yes	Yes, for all covariates	Yes, on day X after cohort entry date	Yes	All potential cohort entry dates were identified for each individual, then exclusion criteria applied. The first cohort entry date for each individual that met all inclusion/exclusion criteria was included.	incident	Yes	Yes	No	No details provided	9	1.16	Industry	Other	2017	No
4	MarketScan	Comparative	yes	no	No	Yes	yes	Yes	Yes, first time entry criteria are met only.	Yes	no	No	n/a	n/a	Yes, for all covariates	No	Yes	All potential cohort entry dates were identified for each individual, then exclusion criteria applied. The first cohort entry date for each individual that met all inclusion/exclusion criteria was included.	other	No	Yes	n/a	Provided a citation	2	1.21	Industry	Clinical specialty	2017	No
5	MarketScan	Comparative	yes	no	No	Yes	no	Yes	Yes, every time entry criteria are met.	Yes	no	Yes	n/a	Yes	Yes, for all covariates	Yes, on day X after cohort entry date	Yes	All potential cohort entry dates were identified for each individual, then exclusion criteria applied. Every cohort entry date that met all inclusion/exclusion criteria was included (multiple entries allowed per individual).	time-varying	No	n/a	n/a	n/a	6	9.002	Industry	Clinical specialty	2016	No
6	MarketScan	Comparative	yes	no	No	Yes	yes	Yes	No, not defined.	No	no	Yes	n/a	n/a	No	Yes, on day X after cohort entry date	Yes	No, not defined.	not defined	n/a	n/a	n/a	n/a	13	2.689	No funding mentioned	Clinical specialty	2017	No
7	MarketScan	Comparative	yes	no	No	Yes	no	Yes	No, not defined.	Yes	no	Yes	No	Yes	No	No	Yes	All potential cohort entry dates were identified for each individual, then exclusion criteria applied. The first cohort entry date for each individual that met all inclusion/exclusion criteria was included.	incident	n/a	n/a	n/a	n/a	7	20.768	Govt/Non-profit/Academic	Clinical specialty	2015	No
8	MarketScan	Comparative	yes	no	No	No	no	No	No, not defined.	Yes	no	Yes	n/a	No	Yes, for all covariates	Yes, ON the cohort entry date	Yes	All potential cohort entry dates were identified for each individual, then exclusion criteria applied. Every cohort entry date that met all inclusion/exclusion criteria was included (multiple entries allowed per individual).	incident	n/a	n/a	n/a	n/a	5	4.965	No funding mentioned	Clinical specialty	2016	No
9	MarketScan	Comparative	yes	no	No	Yes	no	Yes	Yes, first time entry criteria are met only.	Yes	no	Yes	Yes	n/a	Yes, for all covariates	No	No	All potential cohort entry dates were identified for each individual, then exclusion criteria applied. The first cohort entry date for each individual that met all inclusion/exclusion criteria was included.	other	n/a	n/a	n/a	No details provided	60	4.524	Industry	Clinical specialty	2012	No
10	MarketScan	Comparative	yes	no	No	No	yes	Yes	Yes, first time entry criteria are met only.	Yes	no	No	n/a	n/a	Yes, for some covariates	Yes, ON the cohort entry date	Yes	No, not defined.	not defined	n/a	n/a	n/a	Provided a citation	5	2.768	No funding mentioned	Clinical specialty	2017	No
11	MarketScan	Descriptive	yes	no	No	Yes	no	Yes	Yes, first time entry criteria are met only.	Yes	no	Yes	n/a	Yes	Yes, for all covariates	Yes, on day X after cohort entry date	Yes	All potential cohort entry dates were identified for each individual, then exclusion criteria applied. The first cohort entry date for each individual that met all inclusion/exclusion criteria was included.	n/a	n/a	n/a	n/a	Provided a citation	182	18.88	Industry	Clinical specialty	2017	No
12	MarketScan	Comparative	yes	no	No	Yes	no	Yes	Yes, first time entry criteria are met only.	Yes	no	Yes	Yes	n/a	Yes, for all covariates	No	Yes	All potential cohort entry dates were identified for each individual, then exclusion criteria applied. The first cohort entry date for each individual that met all inclusion/exclusion criteria was included.	incident	No	Yes	Yes	No details provided	59	6.032	Industry	Clinical specialty	2017	No
13	Optum	Comparative	yes	no	No	Yes	yes	Yes	No, not defined.	Yes	no	No	Yes	Yes	Yes, for all covariates	Yes, ON the cohort entry date	Yes	All potential cohort entry dates were identified for each individual, then exclusion criteria applied. The first cohort entry date for each individual that met all inclusion/exclusion criteria was included.	incident	No	Yes	Yes	Provided some/all details	34	20.877	Govt/Non-profit/Academic	Clinical specialty	2017	No
14	MarketScan	Descriptive	yes	no	No	Yes	no	Yes	Yes, every time entry criteria are met.	Yes	no	Yes	n/a	Yes	n/a	n/a	n/a	All potential cohort entry dates were identified for each individual, then exclusion criteria applied. Every cohort entry date that met all inclusion/exclusion criteria was included (multiple entries allowed per individual).	n/a	n/a	n/a	n/a	n/a	12	7.422	Govt/Non-profit/Academic	Clinical specialty	2015	No
15	MarketScan	Comparative	yes	no	No	No	no	Yes	Yes, first time entry criteria are met only.	Yes	no	Yes	n/a	No	Yes, for all covariates	Yes, ON the cohort entry date	Yes	All potential cohort entry dates were identified for each individual, then exclusion criteria applied. The first cohort entry date for each individual that met all inclusion/exclusion criteria was included.	other	n/a	n/a	n/a	Provided a citation	21	20.877	Govt/Non-profit/Academic	Clinical specialty	2016	No
16	MarketScan	Comparative	yes	no	No	Yes	no	Yes	No, not defined.	Yes	no	Yes	Yes	n/a	Yes, for all covariates	No	Yes	No, not defined.	incident	n/a	n/a	n/a	n/a	29	3.194	Industry	Clinical specialty	2017	No
17	MarketScan	Descriptive	yes	no	No	Yes	yes	Yes	Yes, first time entry criteria are met only.	Yes	no	Yes	n/a	n/a	Yes, for some covariates	Yes, ON the cohort entry date	No	All potential cohort entry dates were identified for each individual, then exclusion criteria applied. The first cohort entry date for each individual that met all inclusion/exclusion criteria was included.	n/a	n/a	n/a	n/a	n/a	16	2.776	Industry	General clinical	2013	No
18	MarketScan	Comparative	yes	no	No	Yes	no	Yes	Yes, first time entry criteria are met only.	Yes	no	Yes	No	Yes	No	Yes, on day X after cohort entry date	Yes	All potential cohort entry dates were identified for each individual, then exclusion criteria applied. The first cohort entry date for each individual that met all inclusion/exclusion criteria was included.	incident	n/a	n/a	n/a	n/a	8	2.314	Govt/Non-profit/Academic	Epidemiology	2015	No
19	MarketScan	Comparative	yes	no	No	Yes	no	Yes	Yes, first time entry criteria are met only.	Yes	no	Yes	Yes	No	No	No	Yes	All potential cohort entry dates were identified for each individual, then exclusion criteria applied. The first cohort entry date for each individual that met all inclusion/exclusion criteria was included.	incident	No	Yes	Yes	n/a	5	2.059	Industry	General clinical	2017	No
20	MarketScan	Descriptive	yes	no	No	Yes	no	Yes	No, not defined.	Yes	no	Yes	n/a	No	Yes, for all covariates	Yes, ON the cohort entry date	Yes	No, not defined.	n/a	n/a	n/a	n/a	n/a	18	16.834	Industry	Clinical specialty	2016	No
21	MarketScan	Comparative	yes	no	No	No	no	Yes	No, not defined.	Yes	no	Yes	Yes	n/a	Yes, for all covariates	No	Yes	No, not defined.	other	n/a	n/a	n/a	Provided a citation	12	9.203	Govt/Non-profit/Academic	Clinical specialty	2016	No
22	MarketScan	Comparative	yes	no	No	No	no	Yes	Yes, first time entry criteria are met only.	Yes	no	Yes	No	No	No	Yes, ON the cohort entry date	Yes	The first cohort entry date for each patient was identified, then exclusion criteria applied. If criteria not met, potential cohort entry dates at a later time were not evaluated.	not defined	n/a	n/a	n/a	Provided a citation	59	5.42	Govt/Non-profit/Academic	General clinical	2017	No
23	MarketScan	Descriptive	yes	no	No	No	no	Yes	Yes, first time entry criteria are met only.	Yes	no	Yes	n/a	No	Yes, for all covariates	Yes, ON the cohort entry date	Yes	All potential cohort entry dates were identified for each individual, then exclusion criteria applied. The first cohort entry date for each individual that met all inclusion/exclusion criteria was included.	n/a	n/a	n/a	n/a	Provided some/all details	11	4.245	Industry	Epidemiology	2016	No
24	Medicare	Comparative	yes	no	No	No	no	Yes	Yes, first time entry criteria are met only.	No	no	Yes	No	n/a	Yes, for some covariates	Yes, ON the cohort entry date	Yes	The first cohort entry date for each patient was identified, then exclusion criteria applied. If criteria not met, potential cohort entry dates at a later time were not evaluated.	not defined	No	Yes	Yes	Provided some/all details	8	20.77	Govt/Non-profit/Academic	General clinical	2015	No
25	MarketScan	Descriptive	yes	no	No	Yes	no	Yes	No, not defined.	No	no	Yes	n/a	Yes	Yes, for some covariates	No	n/a	All potential cohort entry dates were identified for each individual, then exclusion criteria applied. The first cohort entry date for each individual that met all inclusion/exclusion criteria was included.	n/a	n/a	n/a	n/a	n/a	2	3.084	No funding mentioned	Clinical specialty	2014	No
26	Optum	Descriptive	yes	no	No	No	no	Yes	Yes, first time entry criteria are met only.	Yes	no	n/a	n/a	n/a	n/a	Yes, ON the cohort entry date	Yes	n/a	n/a	n/a	n/a	n/a	n/a	43	6.167	Industry	Clinical specialty	2016	No
27	MarketScan	Comparative	yes	no	No	No	no	Yes	Yes, first time entry criteria are met only.	Yes	yes	Yes	Yes	Yes	Yes, for all covariates	Yes, on day X after cohort entry date	Yes	All potential cohort entry dates were identified for each individual, then exclusion criteria applied. The first cohort entry date for each individual that met all inclusion/exclusion criteria was included.	incident	Yes	Yes	Yes	n/a	12	13.397	Industry	Clinical specialty	2016	No
28	MarketScan	Comparative	yes	no	No	No	no	Yes	No, not defined.	Yes	no	No	No	No	Yes, for some covariates	No	Yes	No, not defined.	incident	n/a	n/a	n/a	Provided a citation	45	4.54	Govt/Non-profit/Academic	Clinical specialty	2016	No
29	MarketScan	Descriptive	yes	no	No	No	no	Yes	Yes, first time entry criteria are met only.	Yes	no	Yes	n/a	Yes	Yes, for all covariates	Yes, ON the cohort entry date	No	All potential cohort entry dates were identified for each individual, then exclusion criteria applied. The first cohort entry date for each individual that met all inclusion/exclusion criteria was included.	n/a	n/a	n/a	n/a	Provided a citation	9	10.668	Govt/Non-profit/Academic	General clinical	2016	No
30	Optum	Comparative	no	no	No	Yes	no	Yes	Yes, first time entry criteria are met only.	Yes	no	Yes	Yes	Yes	Yes, for all covariates	Yes, ON the cohort entry date	Yes	All potential cohort entry dates were identified for each individual, then exclusion criteria applied. The first cohort entry date for each individual that met all inclusion/exclusion criteria was included.	incident	No	Yes	Yes	n/a	4	0.3	Industry	Clinical specialty	2014	No
31	MarketScan	Comparative	yes	no	No	Yes	yes	Yes	No, not defined.	Yes	no	Yes	n/a	n/a	Yes, for all covariates	Yes, on day X after cohort entry date	No	No, not defined.	other	n/a	n/a	n/a	Provided some/all details	53	5.225	Industry	Clinical specialty	2016	No
32	MarketScan	Comparative	yes	no	No	Yes	no	Yes	No, not defined.	Yes	no	Yes	Yes	No	No	No	Yes	No, not defined.	incident	No	No	No	Provided a citation	48	2.757	Industry	General clinical	2016	No
33	MarketScan	Comparative	yes	yes	No	Yes	no	Yes	Yes, first time entry criteria are met only.	Yes	no	Yes	Yes	Yes	No	Yes, ON the cohort entry date	Yes	The first cohort entry date for each patient was identified, then exclusion criteria applied. If criteria not met, potential cohort entry dates at a later time were not evaluated.	incident	n/a	n/a	n/a	n/a	3	3.587	Industry	Clinical specialty	2017	No
34	MarketScan	Comparative	yes	no	No	Yes	no	Yes	Yes, first time entry criteria are met only.	Yes	no	Yes	Yes	n/a	Yes, for some covariates	No	No	The first cohort entry date for each patient was identified, then exclusion criteria applied. If criteria not met, potential cohort entry dates at a later time were not evaluated.	incident	n/a	n/a	n/a	Provided a citation	16	3.65	Industry	Clinical specialty	2017	No
35	MarketScan	Comparative	yes	no	No	Yes	no	Yes	Yes, first time entry criteria are met only.	Yes	no	Yes	No	No	Yes, for all covariates	Yes, on day X after cohort entry date	Yes	The first cohort entry date for each patient was identified, then exclusion criteria applied. If criteria not met, potential cohort entry dates at a later time were not evaluated.	prevalent	n/a	n/a	n/a	n/a	2	3.154	Govt/Non-profit/Academic	Clinical specialty	2016	No
36	MarketScan	Descriptive	yes	no	No	Yes	no	Yes	Yes, first time entry criteria are met only.	Yes	no	Yes	n/a	No	Yes, for all covariates	Yes, ON the cohort entry date	No	The first cohort entry date for each patient was identified, then exclusion criteria applied. If criteria not met, potential cohort entry dates at a later time were not evaluated.	n/a	n/a	n/a	n/a	Provided some/all details	1	23.054	Industry	Clinical specialty	2017	No
37	MarketScan	Comparative	yes	no	No	Yes	yes	No	Yes, first time entry criteria are met only.	Yes	no	No	n/a	n/a	Yes, for all covariates	Yes, on day X after cohort entry date	Yes	The first cohort entry date for each patient was identified, then exclusion criteria applied. If criteria not met, potential cohort entry dates at a later time were not evaluated.	prevalent	n/a	n/a	n/a	n/a	13	5.003	Industry	General clinical	2017	No
38	MarketScan	Comparative	yes	no	No	Yes	no	Yes	No, not defined.	Yes	no	Yes	No	Yes	Yes, for all covariates	Yes, on day X after cohort entry date	Yes	The first cohort entry date for each patient was identified, then exclusion criteria applied. If criteria not met, potential cohort entry dates at a later time were not evaluated.	not defined	No	Yes	Yes	n/a	5	3.196	No funding mentioned	General clinical	2017	No
39	MarketScan	Comparative	yes	no	No	No	no	Yes	Yes, first time entry criteria are met only.	No	no	Yes	No	Yes	Yes, for some covariates	Yes, ON the cohort entry date	Yes	The first cohort entry date for each patient was identified, then exclusion criteria applied. If criteria not met, potential cohort entry dates at a later time were not evaluated.	not defined	n/a	n/a	n/a	No details provided	8	3.552	No funding mentioned	Clinical specialty	2017	No
40	MarketScan	Comparative	yes	no	No	No	no	No	No, not defined.	No	no	Yes	No	No	Yes, for some covariates	Yes, ON the cohort entry date	Yes	No, not defined.	not defined	n/a	n/a	n/a	Provided a citation	15	1.247	Govt/Non-profit/Academic	Clinical specialty	2017	No
41	MarketScan	Comparative	yes	no	No	Yes	no	Yes	No, not defined.	Yes	no	Yes	n/a	n/a	Yes, for all covariates	Yes, ON the cohort entry date	Yes	No, not defined.	prevalent	n/a	n/a	n/a	Provided a citation	25	9.203	Govt/Non-profit/Academic	General clinical	2017	No
42	MarketScan	Comparative	yes	no	No	Yes	no	Yes	Yes, first time entry criteria are met only.	Yes	no	Yes	Yes	No	Yes, for some covariates	Yes, ON the cohort entry date	Yes	All potential cohort entry dates were identified for each individual, then exclusion criteria applied. The first cohort entry date for each individual that met all inclusion/exclusion criteria was included.	incident	No	n/a	n/a	No details provided	183	2.566	Industry	General clinical	2016	No
43	MarketScan	Comparative	yes	no	No	Yes	no	Yes	Yes, first time entry criteria are met only.	Yes	no	Yes	Yes	n/a	Yes, for all covariates	Yes, ON the cohort entry date	Yes	The first cohort entry date for each patient was identified, then exclusion criteria applied. If criteria not met, potential cohort entry dates at a later time were not evaluated.	incident	n/a	n/a	n/a	Provided a citation	9	5.117	Govt/Non-profit/Academic	Clinical specialty	2015	Yes
44	Optum	Descriptive	yes	no	No	No	no	Yes	No, not defined.	Yes	no	Yes	n/a	No	No	No	No	No, not defined.	n/a	n/a	n/a	n/a	n/a	1	4.795	Govt/Non-profit/Academic	Clinical specialty	2016	No
45	MarketScan	Descriptive	yes	no	No	No	no	Yes	No, not defined.	Yes	no	Yes	n/a	n/a	Yes, for all covariates	Yes, on day X after cohort entry date	Yes	All potential cohort entry dates were identified for each individual, then exclusion criteria applied. The first cohort entry date for each individual that met all inclusion/exclusion criteria was included.	n/a	n/a	n/a	n/a	Provided a citation	9	3.196	Govt/Non-profit/Academic	General clinical	2015	Yes
46	MarketScan	Comparative	yes	no	No	Yes	no	Yes	Yes, first time entry criteria are met only.	Yes	no	Yes	Yes	No	Yes, for all covariates	Yes, ON the cohort entry date	Yes	The first cohort entry date for each patient was identified, then exclusion criteria applied. If criteria not met, potential cohort entry dates at a later time were not evaluated.	incident	No	Yes	Yes	n/a	8	2.133	Industry	General clinical	2016	No
47	MarketScan	Comparative	yes	no	No	No	no	Yes	No, not defined.	No	no	Yes	n/a	n/a	No	No	No	No, not defined.	not defined	n/a	n/a	n/a	Provided a citation	7	4.475	No funding mentioned	Clinical specialty	2017	No
48	MarketScan	Comparative	yes	no	No	No	no	Yes	Yes, first time entry criteria are met only.	Yes	no	Yes	No	n/a	Yes, for all covariates	Yes, on day X after cohort entry date	Yes	All potential cohort entry dates were identified for each individual, then exclusion criteria applied. The first cohort entry date for each individual that met all inclusion/exclusion criteria was included.	incident	n/a	n/a	n/a	No details provided	10	3.154	Govt/Non-profit/Academic	Clinical specialty	2016	No
49	MarketScan	Comparative	yes	no	No	Yes	no	Yes	Yes, first time entry criteria are met only.	Yes	no	Yes	n/a	n/a	No	No	Yes	The first cohort entry date for each patient was identified, then exclusion criteria applied. If criteria not met, potential cohort entry dates at a later time were not evaluated.	other	n/a	n/a	n/a	No details provided	23	3.849	Industry	Clinical specialty	2016	No
50	Optum	Comparative	yes	yes	No	Yes	no	Yes	Yes, first time entry criteria are met only.	Yes	no	Yes	Yes	No	Yes, for all covariates	Yes, on day X after cohort entry date	Yes	The first cohort entry date for each patient was identified, then exclusion criteria applied. If criteria not met, potential cohort entry dates at a later time were not evaluated.	incident	No	No	No	Provided a citation	22	6.443	No funding mentioned	Clinical specialty	2018	Yes
51	MarketScan	Comparative	yes	no	No	No	no	Yes	Yes, first time entry criteria are met only.	Yes	no	Yes	n/a	n/a	No	Yes, on day X after cohort entry date	Yes	All potential cohort entry dates were identified for each individual, then exclusion criteria applied. The first cohort entry date for each individual that met all inclusion/exclusion criteria was included.	other	n/a	n/a	n/a	n/a	15	2.09	No funding mentioned	Clinical specialty	2018	No
52	MarketScan	Comparative	yes	no	No	Yes	no	Yes	Yes, first time entry criteria are met only.	Yes	no	Yes	Yes	n/a	Yes, for all covariates	No	No	The first cohort entry date for each patient was identified, then exclusion criteria applied. If criteria not met, potential cohort entry dates at a later time were not evaluated.	incident	n/a	n/a	n/a	Provided a citation	6	3.338	Industry	Other	2018	No
53	MarketScan	Comparative	yes	no	No	Yes	no	Yes	No, not defined.	Yes	no	Yes	Yes	Yes	Yes, for all covariates	No	Yes	No, not defined.	incident	No	Yes	Yes	No details provided	48	4.952	Industry	Clinical specialty	2017	No
54	MarketScan	Comparative	yes	no	No	No	yes	Yes	Yes, first time entry criteria are met only.	Yes	no	Yes	Yes	No	No	No	No	All potential cohort entry dates were identified for each individual, then exclusion criteria applied. The first cohort entry date for each individual that met all inclusion/exclusion criteria was included.	incident	n/a	n/a	n/a	Provided a citation	4	5.122	Govt/Non-profit/Academic	General clinical	2017	No
55	MarketScan	Descriptive	yes	no	Yes	No	no	Yes	Yes, first time entry criteria are met only.	Yes	no	Yes	n/a	n/a	Yes, for all covariates	Other	Yes	The first cohort entry date for each patient was identified, then exclusion criteria applied. If criteria not met, potential cohort entry dates at a later time were not evaluated.	n/a	n/a	n/a	n/a	n/a	7	2.576	Industry	Clinical specialty	2017	No
56	Optum	Comparative	yes	no	No	Yes	no	Yes	Yes, first time entry criteria are met only.	Yes	no	Yes	Yes	Yes	Yes, for all covariates	Yes, ON the cohort entry date	Yes	The first cohort entry date for each patient was identified, then exclusion criteria applied. If criteria not met, potential cohort entry dates at a later time were not evaluated.	incident	n/a	n/a	n/a	Provided a citation	6	5.417	Govt/Non-profit/Academic	Clinical specialty	2017	Yes
57	MarketScan	Comparative	yes	no	No	No	no	Yes	No, not defined.	No	no	No	n/a	n/a	No	No	No	n/a	other	n/a	n/a	n/a	No details provided	15	2.09	Industry	Clinical specialty	2017	No
58	MarketScan	Comparative	yes	no	No	No	no	Yes	Yes, first time entry criteria are met only.	No	no	Yes	n/a	n/a	Yes, for all covariates	No	Yes	The first cohort entry date for each patient was identified, then exclusion criteria applied. If criteria not met, potential cohort entry dates at a later time were not evaluated.	prevalent	n/a	n/a	n/a	n/a	6	4.475	No funding mentioned	Clinical specialty	2017	No
59	MarketScan	Comparative	yes	no	Yes	No	no	Yes	Yes, first time entry criteria are met only.	Yes	no	Yes	Yes	Yes	Yes, for all covariates	No	No	All potential cohort entry dates were identified for each individual, then exclusion criteria applied. The first cohort entry date for each individual that met all inclusion/exclusion criteria was included.	incident	No	Yes	Yes	No details provided	44	2.947	Industry	General clinical	2017	No
60	MarketScan	Comparative	yes	no	No	No	no	Yes	Yes, first time entry criteria are met only.	Yes	no	No	No	n/a	Yes, for some covariates	Yes, ON the cohort entry date	Yes	No, not defined.	incident	n/a	n/a	n/a	Provided a citation	10	2.124	Govt/Non-profit/Academic	Clinical specialty	2017	No
61	MarketScan	Descriptive	yes	no	No	No	no	Yes	No, not defined.	No	no	n/a	n/a	n/a	No	No	Yes	No, not defined.	n/a	n/a	n/a	n/a	Provided a citation	15	2.878	No funding mentioned	Clinical specialty	2017	No
62	MarketScan	Comparative	yes	no	No	Yes	no	No	No, not defined.	Yes	no	Yes	n/a	n/a	Yes, for all covariates	No	Yes	No, not defined.	other	n/a	n/a	n/a	Provided a citation	14	3.085	Industry	General clinical	2016	No
63	MarketScan	Comparative	yes	no	No	Yes	no	Yes	Yes, first time entry criteria are met only.	Yes	no	Yes	Yes	n/a	Yes, for all covariates	Yes, on day X after cohort entry date	Yes	The first cohort entry date for each patient was identified, then exclusion criteria applied. If criteria not met, potential cohort entry dates at a later time were not evaluated.	incident	No	Yes	Yes	n/a	3	3.196	Industry	General clinical	2017	No
64	MarketScan	Comparative	yes	no	No	No	no	Yes	No, not defined.	Yes	no	No	n/a	n/a	Yes, for all covariates	Other	Yes	No, not defined.	other	Yes	Yes	No	n/a	5	3.643	No funding mentioned	General clinical	2018	No
65	MarketScan	Descriptive	yes	no	No	Yes	no	No	Yes, first time entry criteria are met only.	Yes	no	Yes	n/a	n/a	Yes, for all covariates	No	No	No, not defined.	prevalent	n/a	n/a	n/a	n/a	5	20.768	Govt/Non-profit/Academic	Clinical specialty	2017	No
66	MarketScan	Comparative	yes	no	No	Yes	no	Yes	Yes, first time entry criteria are met only.	Yes	no	No	Yes	n/a	Yes, for all covariates	Yes, ON the cohort entry date	Yes	All potential cohort entry dates were identified for each individual, then exclusion criteria applied. The first cohort entry date for each individual that met all inclusion/exclusion criteria was included.	incident	No	Yes	No	No details provided	4	5.245	No funding mentioned	Clinical specialty	2017	No
67	MarketScan	Comparative	yes	no	No	Yes	yes	Yes	Yes, first time entry criteria are met only.	Yes	no	Yes	Yes	n/a	Yes, for all covariates	No	Yes	All potential cohort entry dates were identified for each individual, then exclusion criteria applied. The first cohort entry date for each individual that met all inclusion/exclusion criteria was included.	incident	No	Yes	Yes	Provided a citation	46		Industry	General clinical	2017	No
68	MarketScan	Comparative	yes	no	No	Yes	no	Yes	Yes, first time entry criteria are met only.	Yes	no	Yes	n/a	Yes	Yes, for all covariates	Yes, on day X after cohort entry date	Yes	All potential cohort entry dates were identified for each individual, then exclusion criteria applied. The first cohort entry date for each individual that met all inclusion/exclusion criteria was included.	other	No	No	No	Provided a citation	5	2.757	Industry	General clinical	2015	No
69	MarketScan	Comparative	yes	no	Yes	Yes	no	Yes	Yes, first time entry criteria are met only.	Yes	no	Yes	Yes	Yes	Yes, for some covariates	Yes, ON the cohort entry date	Yes	The first cohort entry date for each patient was identified, then exclusion criteria applied. If criteria not met, potential cohort entry dates at a later time were not evaluated.	incident	No	Yes	Yes	Provided a citation	15	6.032	Industry	Clinical specialty	2017	No
70	MarketScan	Comparative	yes	no	No	No	no	Yes	Yes, first time entry criteria are met only.	Yes	no	Yes	n/a	n/a	Yes, for all covariates	No	Yes	All potential cohort entry dates were identified for each individual, then exclusion criteria applied. The first cohort entry date for each individual that met all inclusion/exclusion criteria was included.	cumulative	n/a	n/a	n/a	Provided a citation	2	3.266	Govt/Non-profit/Academic	Clinical specialty	2017	No
71	Optum	Comparative	yes	no	No	Yes	no	Yes	Yes, first time entry criteria are met only.	Yes	no	Yes	No	n/a	No	No	No	All potential cohort entry dates were identified for each individual, then exclusion criteria applied. The first cohort entry date for each individual that met all inclusion/exclusion criteria was included.	prevalent	No	Yes	No	n/a	3	3.815	Govt/Non-profit/Academic	Clinical specialty	2017	No
72	MarketScan	Comparative	yes	no	No	Yes	no	Yes	Yes, first time entry criteria are met only.	Yes	no	No	n/a	n/a	Yes, for some covariates	Yes, on day X after cohort entry date	No	All potential cohort entry dates were identified for each individual, then exclusion criteria applied. The first cohort entry date for each individual that met all inclusion/exclusion criteria was included.	not defined	n/a	n/a	n/a	Provided a citation	23	4.525	Industry	Clinical specialty	2017	No
73	MarketScan	Comparative	yes	no	No	Yes	no	Yes	Yes, first time entry criteria are met only.	Yes	no	Yes	Yes	n/a	Yes, for all covariates	Yes, on day X after cohort entry date	Yes	The first cohort entry date for each patient was identified, then exclusion criteria applied. If criteria not met, potential cohort entry dates at a later time were not evaluated.	incident	n/a	n/a	n/a	n/a	35	5.117	Industry	Clinical specialty	2017	No
74	MarketScan	Descriptive	yes	no	No	No	no	Yes	Yes, first time entry criteria are met only.	Yes	no	No	n/a	Yes	Yes, for all covariates	No	No	The first cohort entry date for each patient was identified, then exclusion criteria applied. If criteria not met, potential cohort entry dates at a later time were not evaluated.	n/a	n/a	n/a	n/a	Provided a citation	3	2.941	Govt/Non-profit/Academic	Clinical specialty	2017	No
75	Optum	Comparative	yes	no	No	No	no	Yes	Yes, first time entry criteria are met only.	Yes	no	Yes	No	n/a	Yes, for all covariates	Yes, on day X after cohort entry date	Yes	All potential cohort entry dates were identified for each individual, then exclusion criteria applied. The first cohort entry date for each individual that met all inclusion/exclusion criteria was included.	not defined	n/a	n/a	n/a	n/a	3	5.117	Govt/Non-profit/Academic	Clinical specialty	2017	No
76	MarketScan	Comparative	yes	no	No	Yes	no	Yes	No, not defined.	Yes	no	Yes	No	Yes	Yes, for all covariates	Yes, on day X after cohort entry date	Yes	The first cohort entry date for each patient was identified, then exclusion criteria applied. If criteria not met, potential cohort entry dates at a later time were not evaluated.	not defined	No	Yes	Yes	n/a	15	6.36	Govt/Non-profit/Academic	Clinical specialty	2016	Yes
77	Optum	Comparative	yes	no	Yes	Yes	no	Yes	Yes, first time entry criteria are met only.	Yes	no	Yes	Yes	n/a	Yes, for all covariates	Yes, on day X after cohort entry date	Yes	The first cohort entry date for each patient was identified, then exclusion criteria applied. If criteria not met, potential cohort entry dates at a later time were not evaluated.	incident	n/a	n/a	n/a	No details provided	15	27.604	Govt/Non-profit/Academic	General clinical	2017	Yes
78	Optum	Comparative	yes	no	Yes	Yes	no	Yes	Yes, first time entry criteria are met only.	Yes	no	Yes	Yes	Yes	Yes, for all covariates	Yes, on day X after cohort entry date	Yes	The first cohort entry date for each patient was identified, then exclusion criteria applied. If criteria not met, potential cohort entry dates at a later time were not evaluated.	incident	No	Yes	Yes	n/a	14	6.8	Govt/Non-profit/Academic	General clinical	2017	Yes
79	Medicare	Comparative	yes	no	No	No	yes	Yes	Yes, first time entry criteria are met only.	No	no	No	Yes	n/a	Yes, for all covariates	No	Yes	The first cohort entry date for each patient was identified, then exclusion criteria applied. If criteria not met, potential cohort entry dates at a later time were not evaluated.	incident	No	No	Yes	Provided a citation	14	5.117	Govt/Non-profit/Academic	Clinical specialty	2017	No
80	MarketScan	Comparative	yes	no	No	No	yes	Yes	Yes, first time entry criteria are met only.	Yes	no	No	Yes	Yes	Yes, for some covariates	Yes, ON the cohort entry date	Yes	The first cohort entry date for each patient was identified, then exclusion criteria applied. If criteria not met, potential cohort entry dates at a later time were not evaluated.	incident	No	No	No	No details provided	4		Industry	Clinical specialty	2016	No
81	Optum	Comparative	yes	no	No	Yes	no	Yes	Yes, first time entry criteria are met only.	Yes	no	Yes	Yes	n/a	Yes, for all covariates	Yes, on day X after cohort entry date	Yes	The first cohort entry date for each patient was identified, then exclusion criteria applied. If criteria not met, potential cohort entry dates at a later time were not evaluated.	incident	No	Yes	Yes	Provided a citation	29	1.885	Industry	Other	2017	No
82	MarketScan	Descriptive	yes	no	No	Yes	no	Yes	Yes, first time entry criteria are met only.	Yes	yes	Yes	n/a	n/a	Yes, for all covariates	n/a	n/a	All potential cohort entry dates were identified for each individual, then exclusion criteria applied. The first cohort entry date for each individual that met all inclusion/exclusion criteria was included.	n/a	n/a	n/a	n/a	n/a	19	6.12	Industry	Clinical specialty	2016	No
83	Optum	Descriptive	yes	no	No	Yes	no	Yes	Yes, first time entry criteria are met only.	Yes	no	Yes	n/a	n/a	Yes, for all covariates	Yes, on day X after cohort entry date	No	The first cohort entry date for each patient was identified, then exclusion criteria applied. If criteria not met, potential cohort entry dates at a later time were not evaluated.	n/a	n/a	n/a	n/a	n/a	12	3.434	Govt/Non-profit/Academic	General clinical	2016	No
84	Optum	Descriptive	yes	no	No	No	no	Yes	Yes, first time entry criteria are met only.	No	no	No	n/a	n/a	Yes, for all covariates	Yes, on day X after cohort entry date	No	The first cohort entry date for each patient was identified, then exclusion criteria applied. If criteria not met, potential cohort entry dates at a later time were not evaluated.	n/a	n/a	n/a	n/a	n/a	6	6.898	No funding mentioned	Clinical specialty	2017	No
85	Medicare	Comparative	yes	no	Yes	No	no	Yes	Yes, first time entry criteria are met only.	No	no	No	n/a	n/a	Yes, for some covariates	Yes, ON the cohort entry date	Yes	The first cohort entry date for each patient was identified, then exclusion criteria applied. If criteria not met, potential cohort entry dates at a later time were not evaluated.	not defined	No	Yes	Yes	Provided a citation	8	3.154	Govt/Non-profit/Academic	Clinical specialty	2017	No
86	MarketScan	Comparative	yes	no	No	No	no	Yes	Yes, first time entry criteria are met only.	Yes	no	Yes	Yes	n/a	Yes, for all covariates	Yes, ON the cohort entry date	Yes	No, not defined.	incident	n/a	n/a	n/a	n/a	34		Industry	Other	2017	No
87	Optum	Comparative	yes	no	No	No	no	Yes	Yes, first time entry criteria are met only.	No	no	Yes	n/a	n/a	Yes, for some covariates	Yes, on day X after cohort entry date	Yes	The first cohort entry date for each patient was identified, then exclusion criteria applied. If criteria not met, potential cohort entry dates at a later time were not evaluated.	other	n/a	n/a	n/a	No details provided	5	5.157	Govt/Non-profit/Academic	Clinical specialty	2017	No
88	MarketScan	Descriptive	yes	no	No	Yes	no	Yes	No, not defined.	No	no	Yes	n/a	n/a	Yes, for all covariates	No	No	No, not defined.	n/a	n/a	n/a	n/a	Provided a citation	2	2.993	Govt/Non-profit/Academic	Clinical specialty	2016	No
89	Optum	Comparative	yes	no	No	Yes	no	Yes	Yes, first time entry criteria are met only.	Yes	no	Yes	n/a	n/a	Yes, for all covariates	Yes, on day X after cohort entry date	No	The first cohort entry date for each patient was identified, then exclusion criteria applied. If criteria not met, potential cohort entry dates at a later time were not evaluated.	n/a	n/a	n/a	n/a	n/a	34	27.604	Govt/Non-profit/Academic	General clinical	2015	No
90	Optum	Comparative	yes	no	No	Yes	no	Yes	Yes, first time entry criteria are met only.	Yes	no	Yes	n/a	Yes	Yes, for some covariates	Yes, on day X after cohort entry date	No	The first cohort entry date for each patient was identified, then exclusion criteria applied. If criteria not met, potential cohort entry dates at a later time were not evaluated.	not defined	n/a	n/a	n/a	n/a	12	6.167	Govt/Non-profit/Academic	Clinical specialty	2016	No
91	Medicare	Comparative	yes	no	No	Yes	no	Yes	Yes, first time entry criteria are met only.	Yes	no	Yes	Yes	n/a	Yes, for all covariates	Yes, ON the cohort entry date	Yes	The first cohort entry date for each patient was identified, then exclusion criteria applied. If criteria not met, potential cohort entry dates at a later time were not evaluated.	incident	No	Yes	No	Provided a citation	29	2.757	Industry	General clinical	2017	No
92	Medicare	Comparative	yes	no	No	No	no	Yes	Yes, first time entry criteria are met only.	Yes	no	No	Yes	n/a	Yes, for all covariates	Yes, on day X after cohort entry date	Yes	The first cohort entry date for each patient was identified, then exclusion criteria applied. If criteria not met, potential cohort entry dates at a later time were not evaluated.	incident	No	Yes	Yes	Provided a citation	33	20.768	Govt/Non-profit/Academic	Clinical specialty	2016	No
93	Optum	Comparative	yes	no	No	Yes	no	Yes	No, not defined.	Yes	no	No	n/a	n/a	Yes, for all covariates	No	Yes	No, not defined.	other	n/a	n/a	n/a	n/a	1	6.12	Govt/Non-profit/Academic	Clinical specialty	2015	No
94	MarketScan	Comparative	yes	no	No	No	no	Yes	No, not defined.	Yes	no	No	No	n/a	Yes, for some covariates	Yes, ON the cohort entry date	Yes	No, not defined.	not defined	n/a	n/a	n/a	Provided a citation	7	6.203	Govt/Non-profit/Academic	Clinical specialty	2015	No
95	MarketScan	Comparative	yes	no	No	No	no	Yes	No, not defined.	No	no	Yes	n/a	n/a	No	Yes, on day X after cohort entry date	Yes	No, not defined.	n/a	n/a	n/a	n/a	Provided a citation	26	3.309	No funding mentioned	Clinical specialty	2016	No
96	MarketScan	Descriptive	yes	no	Yes	Yes	yes	No	No, not defined.	Yes	no	No	n/a	No	Yes, for some covariates	No	n/a	The first cohort entry date for each patient was identified, then exclusion criteria applied. If criteria not met, potential cohort entry dates at a later time were not evaluated.	n/a	n/a	n/a	n/a	Provided a citation	6	2.713	Industry	Clinical specialty	2016	No
97	Medicare	Comparative	yes	no	No	Yes	no	Yes	Yes, first time entry criteria are met only.	No	no	Yes	Yes	n/a	No	Yes, ON the cohort entry date	Yes	The first cohort entry date for each patient was identified, then exclusion criteria applied. If criteria not met, potential cohort entry dates at a later time were not evaluated.	incident	No	Yes	Yes	Provided a citation	8	2.578	Govt/Non-profit/Academic	Clinical specialty	2017	No
98	MarketScan	Comparative	yes	no	No	Yes	no	Yes	Yes, first time entry criteria are met only.	Yes	no	No	No	n/a	Yes, for all covariates	No	Yes	The first cohort entry date for each patient was identified, then exclusion criteria applied. If criteria not met, potential cohort entry dates at a later time were not evaluated.	incident	No	Yes	Yes	No details provided	137	4.952	Industry	Clinical specialty	2016	No
99	MarketScan	Comparative	yes	no	Yes	Yes	no	Yes	Yes, first time entry criteria are met only.	Yes	no	Yes	Yes	n/a	Yes, for all covariates	Yes, on day X after cohort entry date	Yes	The first cohort entry date for each patient was identified, then exclusion criteria applied. If criteria not met, potential cohort entry dates at a later time were not evaluated.	incident	Yes	Yes	No	Provided a citation	9	2.713	Industry	Clinical specialty	2016	No
100	MarketScan	Descriptive	yes	no	No	No	no	Yes	Yes, first time entry criteria are met only.	Yes	no	Yes	n/a	Yes	Yes, for all covariates	Yes, on day X after cohort entry date	No	The first cohort entry date for each patient was identified, then exclusion criteria applied. If criteria not met, potential cohort entry dates at a later time were not evaluated.	n/a	n/a	n/a	n/a	n/a	31	4.982	Industry	Clinical specialty	2017	No
101	MarketScan	Comparative	yes	no	No	No	no	Yes	Yes, first time entry criteria are met only.	Yes	no	Yes	n/a	Yes	Yes, for some covariates	No	Yes	The first cohort entry date for each patient was identified, then exclusion criteria applied. If criteria not met, potential cohort entry dates at a later time were not evaluated.	n/a	n/a	n/a	n/a	n/a	8	2.776	Industry	General clinical	2016	No
102	MarketScan	Comparative	yes	no	No	Yes	no	Yes	Yes, first time entry criteria are met only.	Yes	no	Yes	Yes	n/a	Yes, for all covariates	Yes, on day X after cohort entry date	Yes	The first cohort entry date for each patient was identified, then exclusion criteria applied. If criteria not met, potential cohort entry dates at a later time were not evaluated.	incident	No	No	No	Provided a citation	4	2.757	Industry	General clinical	2015	No
103	Medicare	Comparative	yes	no	Yes	Yes	no	Yes	Yes, first time entry criteria are met only.	Yes	no	Yes	Yes	Yes	Yes, for all covariates	Yes, on day X after cohort entry date	Yes	The first cohort entry date for each patient was identified, then exclusion criteria applied. If criteria not met, potential cohort entry dates at a later time were not evaluated.	incident	No	No	Yes	Provided a citation	3	6.36	Govt/Non-profit/Academic	Clinical specialty	2018	Yes
104	Medicare	Comparative	yes	yes	No	Yes	no	Yes	Yes, first time entry criteria are met only.	Yes	no	Yes	Yes	Yes	Yes, for all covariates	Yes, on day X after cohort entry date	Yes	The first cohort entry date for each patient was identified, then exclusion criteria applied. If criteria not met, potential cohort entry dates at a later time were not evaluated.	incident	No	Yes	Yes	n/a	19	4.982	Govt/Non-profit/Academic	Clinical specialty	2016	No
105	MarketScan	Comparative	yes	no	No	No	no	Yes	Yes, first time entry criteria are met only.	Yes	no	No	n/a	n/a	No	Yes, on day X after cohort entry date	Yes	The first cohort entry date for each patient was identified, then exclusion criteria applied. If criteria not met, potential cohort entry dates at a later time were not evaluated.	incident	n/a	n/a	n/a	Provided a citation	3		Industry	Clinical specialty	2016	No
106	Optum	Comparative	yes	no	Yes	Yes	yes	Yes	No, not defined.	Yes	no	No	No	n/a	Yes, for all covariates	No	Yes	No, not defined.	incident	n/a	n/a	n/a	n/a	9	2.713	Industry	Clinical specialty	2017	No
107	MarketScan	Descriptive	yes	no	No	Yes	no	Yes	Yes, first time entry criteria are met only.	Yes	yes	Yes	n/a	n/a	Yes, for all covariates	No	Yes	The first cohort entry date for each patient was identified, then exclusion criteria applied. If criteria not met, potential cohort entry dates at a later time were not evaluated.	n/a	n/a	n/a	n/a	n/a	5	2.648	Govt/Non-profit/Academic	Clinical specialty	2017	No
108	MarketScan	Descriptive	yes	no	No	No	no	Yes	No, not defined.	Yes	no	Yes	n/a	n/a	Yes, for all covariates	Yes, on day X after cohort entry date	No	The first cohort entry date for each patient was identified, then exclusion criteria applied. If criteria not met, potential cohort entry dates at a later time were not evaluated.	n/a	n/a	n/a	n/a	Provided a citation	20	12.35	Industry	Clinical specialty	2016	No
109	Medicare	Comparative	yes	no	No	No	no	Yes	Yes, every time entry criteria are met.	Yes	no	No	Yes	Yes	Yes, for all covariates	Yes, ON the cohort entry date	Yes	All potential cohort entry dates were identified for each individual, then exclusion criteria applied. Every cohort entry date that met all inclusion/exclusion criteria was included (multiple entries allowed per individual).	incident	No	No	Yes	n/a	20	14.3	Industry	Clinical specialty	2016	No
110	Medicare	Comparative	yes	no	No	Yes	no	Yes	Yes, first time entry criteria are met only.	Yes	no	Yes	Yes	n/a	Yes, for all covariates	No	Yes	The first cohort entry date for each patient was identified, then exclusion criteria applied. If criteria not met, potential cohort entry dates at a later time were not evaluated.	incident	No	Yes	Yes	n/a	26	4.188	Industry	General clinical	2015	No
111	MarketScan	Comparative	yes	no	No	Yes	yes	Yes	No, not defined.	Yes	no	Yes	n/a	n/a	Yes, for some covariates	No	Yes	The first cohort entry date for each patient was identified, then exclusion criteria applied. If criteria not met, potential cohort entry dates at a later time were not evaluated.	incident	n/a	n/a	n/a	n/a	19	2.84	Industry	Clinical specialty	2016	No
112	MarketScan	Comparative	yes	no	No	No	no	Yes	Yes, first time entry criteria are met only.	Yes	no	No	n/a	n/a	Yes, for all covariates	Yes, ON the cohort entry date	Yes	All potential cohort entry dates were identified for each individual, then exclusion criteria applied. The first cohort entry date that met criteria was kept. (e.g. multiple "incident user"episodes)	prevalent	n/a	n/a	n/a	n/a	2	1.788	Govt/Non-profit/Academic	Clinical specialty	2016	No
113	MarketScan	Comparative	yes	no	No	No	no	Yes	No, not defined.	No	no	No	n/a	No	No	No	Yes	No, not defined.	not defined	n/a	n/a	n/a	n/a	19	3.154	Industry	Clinical specialty	2016	No
114	Medicare	Comparative	yes	no	No	No	no	Yes	Yes, first time entry criteria are met only.	Yes	no	Yes	Yes	No	Yes, for all covariates	Yes, on day X after cohort entry date	Yes	All potential cohort entry dates were identified for each individual, then exclusion criteria applied. The first cohort entry date that met criteria was kept. (e.g. multiple "incident user"episodes)	incident	No	Yes	Yes	Provided a citation	32	23.054	Govt/Non-profit/Academic	Clinical specialty	2014	No
115	MarketScan	Descriptive	yes	no	No	Yes	no	Yes	Yes, first time entry criteria are met only.	Yes	no	Yes	n/a	n/a	Yes, for all covariates	n/a	n/a	The first cohort entry date for each patient was identified, then exclusion criteria applied. If criteria not met, potential cohort entry dates at a later time were not evaluated.	n/a	n/a	n/a	n/a	n/a	2	2.078	Industry	General clinical	2017	No
116	Medicare	Comparative	yes	no	No	Yes	no	Yes	Yes, first time entry criteria are met only.	Yes	no	Yes	Yes	n/a	Yes, for all covariates	Yes, ON the cohort entry date	Yes	The first cohort entry date for each patient was identified, then exclusion criteria applied. If criteria not met, potential cohort entry dates at a later time were not evaluated.	incident	No	Yes	Yes	n/a	26	9.002	Govt/Non-profit/Academic	Clinical specialty	2016	No
117	Optum	Comparative	yes	no	No	Yes	no	Yes	Yes, first time entry criteria are met only.	Yes	no	Yes	Yes	Yes	Yes, for all covariates	Yes, on day X after cohort entry date	Yes	The first cohort entry date for each patient was identified, then exclusion criteria applied. If criteria not met, potential cohort entry dates at a later time were not evaluated.	incident	No	No	No	n/a	12	5.424	No funding mentioned	Clinical specialty	2013	No
118	MarketScan	Comparative	yes	no	No	Yes	no	Yes	Yes, first time entry criteria are met only.	Yes	no	No	No	n/a	Yes, for some covariates	Yes, on day X after cohort entry date	Yes	The first cohort entry date for each patient was identified, then exclusion criteria applied. If criteria not met, potential cohort entry dates at a later time were not evaluated.	incident	n/a	n/a	n/a	Provided a citation	21	10.383	Govt/Non-profit/Academic	Clinical specialty	2017	No
119	MarketScan	Descriptive	yes	no	No	Yes	no	Yes	No, not defined.	Yes	no	No	n/a	n/a	Yes, for some covariates	No	Yes	No, not defined.	n/a	n/a	n/a	n/a	Provided a citation	2	1.788	Govt/Non-profit/Academic	Clinical specialty	2016	No
120	MarketScan	Comparative	yes	no	No	Yes	no	Yes	Yes, first time entry criteria are met only.	Yes	yes	Yes	Yes	No	Yes, for all covariates	Yes, on day X after cohort entry date	Yes	The first cohort entry date for each patient was identified, then exclusion criteria applied. If criteria not met, potential cohort entry dates at a later time were not evaluated.	incident	No	Yes	Yes	n/a	13	3.024	Govt/Non-profit/Academic	Clinical specialty	2015	No
121	MarketScan	Descriptive	yes	no	No	Yes	no	Yes	Yes, first time entry criteria are met only.	Yes	no	Yes	n/a	n/a	Yes, for all covariates	Yes, on day X after cohort entry date	Yes	The first cohort entry date for each patient was identified, then exclusion criteria applied. If criteria not met, potential cohort entry dates at a later time were not evaluated.	n/a	n/a	n/a	n/a	n/a	66	1.247	Govt/Non-profit/Academic	Clinical specialty	2017	No
122	MarketScan	Comparative	yes	no	No	No	no	Yes	Yes, first time entry criteria are met only.	Yes	no	Yes	Yes	n/a	Yes, for all covariates	No	Yes	The first cohort entry date for each patient was identified, then exclusion criteria applied. If criteria not met, potential cohort entry dates at a later time were not evaluated.	incident	No	No	No	Provided a citation	2	2.078	Industry	Other	2017	No
123	MarketScan	Comparative	yes	no	No	No	no	Yes	No, not defined.	Yes	no	Yes	n/a	n/a	Yes, for all covariates	Yes, on day X after cohort entry date	Yes	The first cohort entry date for each patient was identified, then exclusion criteria applied. If criteria not met, potential cohort entry dates at a later time were not evaluated.	prevalent	n/a	n/a	n/a	Provided a citation	21	10.383	Govt/Non-profit/Academic	Clinical specialty	2017	No
124	Medicare	Comparative	yes	no	No	No	no	Yes	No, not defined.	Yes	no	Yes	Yes	n/a	Yes, for all covariates	Yes, on day X after cohort entry date	Yes	No, not defined.	incident	No	No	No	n/a	4	5.225	Govt/Non-profit/Academic	Clinical specialty	2017	No
125	MarketScan	Comparative	yes	no	Yes	No	no	No	Yes, first time entry criteria are met only.	Yes	no	Yes	n/a	n/a	Yes, for all covariates	Other	Yes	The first cohort entry date for each patient was identified, then exclusion criteria applied. If criteria not met, potential cohort entry dates at a later time were not evaluated.	other	n/a	n/a	n/a	n/a	2	3.151	Industry	Clinical specialty	2017	No
126	Medicare	Comparative	yes	no	No	Yes	no	No	Yes, first time entry criteria are met only.	No	no	Yes	No	No	Yes, for all covariates	No	Yes	The first cohort entry date for each patient was identified, then exclusion criteria applied. If criteria not met, potential cohort entry dates at a later time were not evaluated.	incident	No	No	Yes	Provided some/all details	53	18.88	Govt/Non-profit/Academic	Clinical specialty	2012	No
127	Optum	Comparative	yes	no	No	Yes	yes	Yes	Yes, first time entry criteria are met only.	Yes	yes	Yes	Yes	n/a	Yes, for all covariates	Yes, on day X after cohort entry date	Yes	The first cohort entry date for each patient was identified, then exclusion criteria applied. If criteria not met, potential cohort entry dates at a later time were not evaluated.	incident	No	No	Yes	Provided some/all details	34	4.952	Industry	Clinical specialty	2015	Yes
128	MarketScan	Descriptive	yes	no	No	No	no	Yes	Yes, every time entry criteria are met.	Yes	no	Yes	n/a	n/a	No	n/a	n/a	All potential cohort entry dates were identified for each individual, then exclusion criteria applied. Every cohort entry date that met all inclusion/exclusion criteria was included (multiple entries allowed per individual).	n/a	n/a	n/a	n/a	n/a	30	4.138	No funding mentioned	Other	2016	No
129	MarketScan	Comparative	yes	yes	No	Yes	no	Yes	Yes, first time entry criteria are met only.	No	no	Yes	Yes	Yes	Yes, for all covariates	Yes, on day X after cohort entry date	Yes	No, not defined.	incident	Yes	Yes	Yes	n/a	16	4.936	Govt/Non-profit/Academic	Clinical specialty	2016	No
130	Medicare	Comparative	yes	no	No	Yes	no	Yes	No, not defined.	Yes	no	Yes	Yes	n/a	Yes, for all covariates	Yes, ON the cohort entry date	Yes	No, not defined.	incident	No	No	Yes	Provided a citation	61	9.002	Govt/Non-profit/Academic	Clinical specialty	2015	No
131	Optum	Comparative	yes	no	No	Yes	yes	Yes	Yes, first time entry criteria are met only.	Yes	yes	Yes	Yes	n/a	Yes, for all covariates	Yes, on day X after cohort entry date	Yes	The first cohort entry date for each patient was identified, then exclusion criteria applied. If criteria not met, potential cohort entry dates at a later time were not evaluated.	incident	No	No	Yes	Provided some/all details	34	4.952	Industry	Clinical specialty	2015	Yes
132	MarketScan	Comparative	yes	no	No	Yes	no	Yes	Yes, first time entry criteria are met only.	Yes	no	Yes	Yes	n/a	Yes, for all covariates	Yes, on day X after cohort entry date	Yes	The first cohort entry date for each patient was identified, then exclusion criteria applied. If criteria not met, potential cohort entry dates at a later time were not evaluated.	incident	No	No	No	n/a	23	4.38	Govt/Non-profit/Academic	Clinical specialty	2015	No
133	CPRD	Comparative	no	no	No	Yes	yes	Yes	No, not defined.	Yes	no	No	Yes	Yes	Yes, for all covariates	No	Yes	No, not defined.	time-varying	No	No	No	n/a	9	4.982	Govt/Non-profit/Academic	Clinical specialty	2017	No
134	CPRD	Comparative	yes	no	No	No	yes	Yes	No, not defined.	Yes	no	Yes	n/a	Yes	Yes, for some covariates	No	Yes	No, not defined.	not defined	n/a	n/a	n/a	n/a	14	24.54	Govt/Non-profit/Academic	Clinical specialty	2014	No
135	CPRD	Comparative	no	no	No	Yes	yes	Yes	Yes, first time entry criteria are met only.	Yes	no	Yes	Yes	n/a	Yes, for all covariates	Yes, on day X after cohort entry date	Yes	The first cohort entry date for each patient was identified, then exclusion criteria applied. If criteria not met, potential cohort entry dates at a later time were not evaluated.	incident	No	No	No	Provided a citation	85	11.807	Industry	Clinical specialty	2017	No
136	CPRD	Comparative	yes	no	No	No	yes	Yes	No, not defined.	Yes	no	Yes	n/a	No	Yes, for all covariates	Yes, ON the cohort entry date	Yes	n/a	other	n/a	Yes	No	n/a	11	6.133	No funding mentioned	Clinical specialty	2017	No
137	CPRD	Comparative	yes	no	No	Yes	yes	Yes	No, not defined.	Yes	no	Yes	Yes	Yes	Yes, for all covariates	Yes, on day X after cohort entry date	Yes	The first cohort entry date for each patient was identified, then exclusion criteria applied. If criteria not met, potential cohort entry dates at a later time were not evaluated.	incident	No	No	No	Provided a citation	124	3.2	Govt/Non-profit/Academic	Epidemiology	2017	No
138	CPRD	Descriptive	yes	no	No	Yes	no	Yes	Yes, every time entry criteria are met.	Yes	no	Yes	n/a	n/a	No	Yes, ON the cohort entry date	No	All potential cohort entry dates were identified for each individual, then exclusion criteria applied. The first cohort entry date that met criteria was kept. (e.g. multiple "incident user"episodes)	n/a	n/a	n/a	n/a	n/a	41	27.604	Industry	General clinical	2014	No
139	CPRD	Descriptive	yes	no	No	No	no	Yes	Yes, first time entry criteria are met only.	Yes	no	Yes	n/a	n/a	Yes, for all covariates	Yes, ON the cohort entry date	Yes	n/a	n/a	n/a	n/a	n/a	n/a	28	2.87	Industry	Epidemiology	2012	No
140	CPRD	Descriptive	yes	no	No	No	no	Yes	No, not defined.	Yes	no	No	n/a	n/a	No	Yes, ON the cohort entry date	Yes	No, not defined.	n/a	n/a	n/a	n/a	n/a	10	2.776	Govt/Non-profit/Academic	General clinical	2017	No
141	CPRD	Descriptive	yes	no	No	No	yes	Yes	Yes, first time entry criteria are met only.	Yes	no	Yes	n/a	No	No	Yes, ON the cohort entry date	Yes	All potential cohort entry dates were identified for each individual, then exclusion criteria applied. The first cohort entry date that met criteria was kept. (e.g. multiple "incident user"episodes)	n/a	n/a	n/a	n/a	n/a	1	2.87	No funding mentioned	Epidemiology	2016	No
142	CPRD	Descriptive	yes	no	No	Yes	yes	Yes	Yes, first time entry criteria are met only.	Yes	no	Yes	n/a	n/a	Yes, for all covariates	Yes, on day X after cohort entry date	Yes	The first cohort entry date for each patient was identified, then exclusion criteria applied. If criteria not met, potential cohort entry dates at a later time were not evaluated.	n/a	n/a	n/a	n/a	Provided a citation	21	2.78	No funding mentioned	General clinical	2014	No
143	CPRD	Comparative	yes	no	Yes	Yes	no	Yes	No, not defined.	Yes	no	No	No	Yes	Yes, for all covariates	Other	Yes	The first cohort entry date for each patient was identified, then exclusion criteria applied. If criteria not met, potential cohort entry dates at a later time were not evaluated.	time-varying	No	Yes	Yes	n/a	14	3.867	No funding mentioned	Clinical specialty	2017	No
144	CPRD	Comparative	yes	no	Yes	Yes	no	Yes	Yes, every time entry criteria are met.	Yes	no	No	Yes	Yes	Yes, for all covariates	Yes, ON the cohort entry date	Yes	All potential cohort entry dates were identified for each individual, then exclusion criteria applied. Every cohort entry date that met all inclusion/exclusion criteria was included (multiple entries allowed per individual).	time-varying	No	Yes	No	No details provided	2	3.867	No funding mentioned	Clinical specialty	2017	No
145	CPRD	Comparative	yes	no	No	No	yes	Yes	No, not defined.	Yes	no	n/a	n/a	n/a	Yes, for some covariates	Yes, on day X after cohort entry date	Yes	n/a	time-varying	No	Yes	No	n/a	48	2.376	Govt/Non-profit/Academic	General clinical	2014	No
146	CPRD	Comparative	no	no	No	Yes	yes	Yes	No, not defined.	No	no	No	Yes	Yes	Yes, for all covariates	Yes, on day X after cohort entry date	Yes	The first cohort entry date for each patient was identified, then exclusion criteria applied. If criteria not met, potential cohort entry dates at a later time were not evaluated.	incident	n/a	n/a	n/a	n/a	3	6.13	Industry	Clinical specialty	2017	No
147	CPRD	Comparative	no	no	No	Yes	no	Yes	No, not defined.	Yes	no	No	Yes	Yes	Yes, for some covariates	Yes, on day X after cohort entry date	Yes	No, not defined.	incident	No	No	No	n/a	8	27.604	Govt/Non-profit/Academic	General clinical	2016	No
148	CPRD	Comparative	yes	no	No	Yes	yes	Yes	Yes, first time entry criteria are met only.	Yes	no	Yes	Yes	Yes	Yes, for all covariates	Yes, on day X after cohort entry date	Yes	No, not defined.	time-varying	No	No	No	Provided a citation	24	27.604	Govt/Non-profit/Academic	General clinical	2016	No
149	CPRD	Comparative	no	no	No	No	yes	Yes	Yes, every time entry criteria are met.	Yes	no	Yes	n/a	n/a	Yes, for some covariates	Yes, ON the cohort entry date	Yes	All potential cohort entry dates were identified for each individual, then exclusion criteria applied. Every cohort entry date that met all inclusion/exclusion criteria was included (multiple entries allowed per individual).	time-varying	No	Yes	n/a	n/a	13	2.776	Govt/Non-profit/Academic	General clinical	2011	No
150	CPRD	Comparative	yes	no	Yes	Yes	yes	Yes	Yes, first time entry criteria are met only.	Yes	no	Yes	Yes	No	Yes, for all covariates	Yes, ON the cohort entry date	Yes	The first cohort entry date for each patient was identified, then exclusion criteria applied. If criteria not met, potential cohort entry dates at a later time were not evaluated.	incident	n/a	n/a	Yes	n/a	7	5.113	Govt/Non-profit/Academic	Clinical specialty	2017	No
151	Medicare	Descriptive	yes	no	No	No	no	Yes	Yes, first time entry criteria are met only.	Yes	no	Yes	n/a	n/a	Yes, for all covariates	No	Yes	The first cohort entry date for each patient was identified, then exclusion criteria applied. If criteria not met, potential cohort entry dates at a later time were not evaluated.	n/a	n/a	n/a	n/a	Provided a citation	56	23.054	Govt/Non-profit/Academic	Clinical specialty	2012	No
152	Medicare	Descriptive	yes	no	No	Yes	no	Yes	No, not defined.	Yes	no	Yes	n/a	No	Yes, for all covariates	Yes, on day X after cohort entry date	Yes	The first cohort entry date for each patient was identified, then exclusion criteria applied. If criteria not met, potential cohort entry dates at a later time were not evaluated.	n/a	n/a	n/a	n/a	n/a	53	4.968	Govt/Non-profit/Academic	Clinical specialty	2013	No
153	Medicare	Comparative	yes	no	No	No	no	Yes	Yes, first time entry criteria are met only.	No	no	No	n/a	No	No	Yes, on day X after cohort entry date	No	No, not defined.	other	n/a	n/a	n/a	Provided a citation	7	47.66	Govt/Non-profit/Academic	General clinical	2012	No
154	Medicare	Descriptive	yes	no	No	No	no	Yes	No, not defined.	Yes	no	Yes	n/a	n/a	Yes, for some covariates	Yes, ON the cohort entry date	No	No, not defined.	n/a	n/a	n/a	n/a	n/a	19	23.56	Govt/Non-profit/Academic	General clinical	2017	No
155	Medicare	Descriptive	yes	no	No	No	no	No	No, not defined.	No	no	No	n/a	n/a	No	No	No	No, not defined.	n/a	n/a	n/a	n/a	Provided a citation	2	47.66	Govt/Non-profit/Academic	General clinical	2015	No
156	Medicare	Comparative	yes	no	No	No	no	Yes	Yes, first time entry criteria are met only.	Yes	no	Yes	Yes	Yes	Yes, for all covariates	Yes, ON the cohort entry date	Yes	The first cohort entry date for each patient was identified, then exclusion criteria applied. If criteria not met, potential cohort entry dates at a later time were not evaluated.	incident	n/a	n/a	n/a	n/a	26	2.776	Govt/Non-profit/Academic	General clinical	2016	No
157	Medicare	Comparative	yes	no	No	No	no	No	No, not defined.	Yes	no	No	No	No	No	No	Yes	No, not defined.	not defined	n/a	n/a	n/a	n/a	21	25.15	Govt/Non-profit/Academic	General clinical	2015	No
158	Medicare	Comparative	yes	no	No	Yes	no	Yes	Yes, every time entry criteria are met.	Yes	no	n/a	Yes	Yes	No	Yes, ON the cohort entry date	Yes	All potential cohort entry dates were identified for each individual, then exclusion criteria applied. Every cohort entry date that met all inclusion/exclusion criteria was included (multiple entries allowed per individual).	incident	No	Yes	Yes	No details provided	74	12.35	Govt/Non-profit/Academic	General clinical	2017	No
159	Medicare	Comparative	yes	yes	No	Yes	no	Yes	No, not defined.	No	no	Yes	Yes	n/a	Yes, for all covariates	Yes, ON the cohort entry date	Yes	The first cohort entry date for each patient was identified, then exclusion criteria applied. If criteria not met, potential cohort entry dates at a later time were not evaluated.	not defined	n/a	n/a	n/a	n/a	3	19.38	Govt/Non-profit/Academic	General clinical	2016	No
160	Medicare	Descriptive	yes	no	No	Yes	no	Yes	No, not defined.	No	no	Yes	n/a	n/a	Yes, for some covariates	Yes, on day X after cohort entry date	Yes	No, not defined.	n/a	n/a	n/a	n/a	Provided a citation	16	23.56	Govt/Non-profit/Academic	General clinical	2017	No
161	Medicare	Descriptive	yes	no	No	No	no	Yes	No, not defined.	No	no	Yes	n/a	n/a	Yes, for all covariates	No	No	No, not defined.	n/a	n/a	n/a	n/a	n/a	10	16.83	Industry	Clinical specialty	2016	No
162	Medicare	Comparative	yes	no	No	No	no	Yes	Yes, first time entry criteria are met only.	Yes	no	No	Yes	n/a	No	Yes, ON the cohort entry date	Yes	The first cohort entry date for each patient was identified, then exclusion criteria applied. If criteria not met, potential cohort entry dates at a later time were not evaluated.	incident	No	No	No	n/a	4	2.31	Govt/Non-profit/Academic	Epidemiology	2016	No
163	Medicare	Descriptive	yes	no	No	No	no	Yes	No, not defined.	No	no	n/a	n/a	n/a	No	Other	Yes	n/a	n/a	n/a	n/a	n/a	n/a	7	16.83	Govt/Non-profit/Academic	Clinical specialty	2015	No
164	Medicare	Descriptive	yes	no	No	No	no	Yes	Yes, first time entry criteria are met only.	No	no	Yes	n/a	n/a	Yes, for some covariates	n/a	n/a	The first cohort entry date for each patient was identified, then exclusion criteria applied. If criteria not met, potential cohort entry dates at a later time were not evaluated.	n/a	n/a	n/a	n/a	n/a	78	19.99	Govt/Non-profit/Academic	Clinical specialty	2016	No
165	Medicare	Comparative	yes	no	No	No	no	Yes	No, not defined.	Yes	no	No	No	No	Yes, for all covariates	Yes, ON the cohort entry date	No	No, not defined.	prevalent	n/a	n/a	n/a	n/a	42	79.26	Govt/Non-profit/Academic	General clinical	2015	No
166	Medicare	Comparative	yes	no	No	Yes	no	Yes	Yes, first time entry criteria are met only.	No	no	Yes	Yes	n/a	Yes, for all covariates	Yes, ON the cohort entry date	Yes	The first cohort entry date for each patient was identified, then exclusion criteria applied. If criteria not met, potential cohort entry dates at a later time were not evaluated.	incident	Yes	No	No	Provided a citation	14	5.04	Govt/Non-profit/Academic	Clinical specialty	2017	No
167	Medicare	Descriptive	yes	no	No	No	no	Yes	Yes, first time entry criteria are met only.	Yes	no	Yes	n/a	n/a	n/a	Yes, on day X after cohort entry date	Yes	The first cohort entry date for each patient was identified, then exclusion criteria applied. If criteria not met, potential cohort entry dates at a later time were not evaluated.	n/a	n/a	n/a	n/a	n/a	167	2.776	No funding mentioned	General clinical	2016	No
168	Medicare	Descriptive	yes	no	No	Yes	yes	Yes	Yes, first time entry criteria are met only.	No	no	No	n/a	n/a	No	n/a	n/a	The first cohort entry date for each patient was identified, then exclusion criteria applied. If criteria not met, potential cohort entry dates at a later time were not evaluated.	n/a	n/a	n/a	n/a	Provided a citation	41	8.5	Govt/Non-profit/Academic	Clinical specialty	2014	No
169	Medicare	Descriptive	yes	no	Yes	No	no	Yes	Yes, every time entry criteria are met.	Yes	no	Yes	n/a	n/a	Yes, for all covariates	n/a	n/a	All potential cohort entry dates were identified for each individual, then exclusion criteria applied. Every cohort entry date that met all inclusion/exclusion criteria was included (multiple entries allowed per individual).	n/a	n/a	n/a	n/a	Provided a citation	69	18.639	Industry	Clinical specialty	2015	No
170	Medicare	Comparative	yes	no	No	Yes	yes	Yes	Yes, every time entry criteria are met.	No	no	Yes	Yes	n/a	No	Yes, ON the cohort entry date	Yes	All potential cohort entry dates were identified for each individual, then exclusion criteria applied. Every cohort entry date that met all inclusion/exclusion criteria was included (multiple entries allowed per individual).	incident	n/a	n/a	n/a	Provided some/all details	5	47.66	Govt/Non-profit/Academic	General clinical	2015	No
171	Medicare	Comparative	yes	no	Yes	Yes	no	Yes	No, not defined.	Yes	no	Yes	No	Yes	No	Yes, on day X after cohort entry date	Yes	The first cohort entry date for each patient was identified, then exclusion criteria applied. If criteria not met, potential cohort entry dates at a later time were not evaluated.	prevalent	No	No	No	No details provided	12	8.11	Govt/Non-profit/Academic	Clinical specialty	2016	No
172	Medicare	Descriptive	yes	no	No	No	no	Yes	Yes, first time entry criteria are met only.	No	no	n/a	n/a	n/a	Yes, for all covariates	Yes, ON the cohort entry date	Yes	n/a	n/a	n/a	n/a	n/a	n/a	5	2.776	Industry	General clinical	2014	No
173	Medicare	Descriptive	yes	no	No	No	no	Yes	Yes, every time entry criteria are met.	No	no	No	n/a	n/a	Yes, for all covariates	Yes, ON the cohort entry date	No	All potential cohort entry dates were identified for each individual, then exclusion criteria applied. The first cohort entry date for each individual that met all inclusion/exclusion criteria was included.	n/a	n/a	n/a	n/a	n/a	7	5.04	Govt/Non-profit/Academic	Clinical specialty	2014	No
174	Medicare	Comparative	yes	no	No	Yes	no	Yes	Yes, first time entry criteria are met only.	Yes	no	Yes	Yes	Yes	Yes, for all covariates	Yes, on day X after cohort entry date	Yes	All potential cohort entry dates were identified for each individual, then exclusion criteria applied. The first cohort entry date for each individual that met all inclusion/exclusion criteria was included.	incident	No	Yes	Yes	n/a	4	4.99	Govt/Non-profit/Academic	Epidemiology	2017	No
175	Medicare	Descriptive	yes	no	No	No	no	Yes	No, not defined.	Yes	no	Yes	n/a	n/a	Yes, for all covariates	n/a	n/a	No, not defined.	n/a	n/a	n/a	n/a	n/a	5	79.26	Govt/Non-profit/Academic	General clinical	2015	No
176	Medicare	Comparative	yes	no	Yes	Yes	no	Yes	No, not defined.	Yes	no	Yes	No	No	Yes, for all covariates	Yes, ON the cohort entry date	Yes	No, not defined.	incident	n/a	n/a	n/a	n/a	18	2.776	Govt/Non-profit/Academic	General clinical	2017	No
177	Medicare	Comparative	yes	no	Yes	Yes	no	Yes	No, not defined.	Yes	no	Yes	Yes	No	Yes, for all covariates	Yes, on day X after cohort entry date	Yes	The first cohort entry date for each patient was identified, then exclusion criteria applied. If criteria not met, potential cohort entry dates at a later time were not evaluated.	incident	n/a	n/a	n/a	Provided a citation	26	16.83	Industry	Clinical specialty	2017	No
178	Medicare	Comparative	yes	no	No	No	no	Yes	No, not defined.	Yes	no	Yes	n/a	n/a	Yes, for all covariates	Yes, on day X after cohort entry date	Yes	No, not defined.	other	n/a	n/a	n/a	n/a	2	3.08	Govt/Non-profit/Academic	General clinical	2017	No
179	Medicare	Descriptive	yes	no	No	No	no	Yes	Yes, every time entry criteria are met.	Yes	no	Yes	n/a	n/a	Yes, for all covariates	n/a	n/a	All potential cohort entry dates were identified for each individual, then exclusion criteria applied. Every cohort entry date that met all inclusion/exclusion criteria was included (multiple entries allowed per individual).	n/a	n/a	n/a	n/a	n/a	29	79.26	Govt/Non-profit/Academic	General clinical	2016	No
180	Medicare	Descriptive	yes	no	No	No	no	No	No, not defined.	No	no	Yes	n/a	n/a	Yes, for all covariates	No	No	No, not defined.	n/a	n/a	n/a	n/a	Provided a citation	14	8.5	Govt/Non-profit/Academic	Clinical specialty	2017	No
181	Medicare	Descriptive	yes	no	No	Yes	no	Yes	Yes, every time entry criteria are met.	Yes	no	Yes	n/a	n/a	n/a	Other	Yes	All potential cohort entry dates were identified for each individual, then exclusion criteria applied. Every cohort entry date that met all inclusion/exclusion criteria was included (multiple entries allowed per individual).	n/a	n/a	n/a	n/a	n/a	19	23.56	Govt/Non-profit/Academic	General clinical	2015	No
182	Medicare	Descriptive	yes	no	No	Yes	no	Yes	No, not defined.	No	no	Yes	n/a	n/a	No	Yes, ON the cohort entry date	n/a	No, not defined.	n/a	n/a	n/a	n/a	n/a	1	5.68	Govt/Non-profit/Academic	Clinical specialty	2017	No
183	Medicare	Comparative	yes	no	No	Yes	no	Yes	Yes, every time entry criteria are met.	Yes	no	Yes	Yes	Yes	Yes, for all covariates	Yes, ON the cohort entry date	Yes	All potential cohort entry dates were identified for each individual, then exclusion criteria applied. Every cohort entry date that met all inclusion/exclusion criteria was included (multiple entries allowed per individual).	incident	No	Yes	Yes	Provided some/all details	74	12.35	Govt/Non-profit/Academic	General clinical	2017	No
184	Medicare	Descriptive	yes	no	No	Yes	no	Yes	Yes, every time entry criteria are met.	Yes	no	Yes	n/a	n/a	Yes, for all covariates	Yes, on day X after cohort entry date	Yes	All potential cohort entry dates were identified for each individual, then exclusion criteria applied. Every cohort entry date that met all inclusion/exclusion criteria was included (multiple entries allowed per individual).	n/a	n/a	n/a	n/a	Provided a citation	58	16.83	Industry	Clinical specialty	2015	No
185	Medicare	Descriptive	yes	no	No	No	no	Yes	Yes, every time entry criteria are met.	Yes	no	n/a	n/a	Yes	Yes, for all covariates	n/a	n/a	All potential cohort entry dates were identified for each individual, then exclusion criteria applied. Every cohort entry date that met all inclusion/exclusion criteria was included (multiple entries allowed per individual).	n/a	n/a	n/a	n/a	n/a	8	2.776	Govt/Non-profit/Academic	General clinical	2015	No
186	Medicare	Descriptive	yes	no	No	Yes	no	No	No, not defined.	Yes	no	Yes	n/a	Yes	Yes, for all covariates	No	No	No, not defined.	n/a	n/a	n/a	n/a	Provided a citation	1	2.41	Govt/Non-profit/Academic	General clinical	2015	No
187	Medicare	Descriptive	yes	no	No	No	no	Yes	Yes, first time entry criteria are met only.	Yes	no	n/a	n/a	Yes	Yes, for all covariates	n/a	n/a	n/a	n/a	n/a	n/a	n/a	Provided some/all details	42	2.776	Govt/Non-profit/Academic	General clinical	2016	No
188	Medicare	Comparative	yes	no	No	No	no	No	No, not defined.	Yes	no	Yes	No	Yes	No	No	No	All potential cohort entry dates were identified for each individual, then exclusion criteria applied. The first cohort entry date for each individual that met all inclusion/exclusion criteria was included.	not defined	No	No	No	No details provided	17	11.46	Govt/Non-profit/Academic	Clinical specialty	2017	No
189	Medicare	Comparative	yes	no	No	Yes	no	Yes	Yes, every time entry criteria are met.	Yes	no	Yes	Yes	Yes	Yes, for all covariates	Yes, ON the cohort entry date	Yes	All potential cohort entry dates were identified for each individual, then exclusion criteria applied. Every cohort entry date that met all inclusion/exclusion criteria was included (multiple entries allowed per individual).	incident	No	Yes	Yes	Provided a citation	74	12.35	Govt/Non-profit/Academic	General clinical	2017	No
190	Medicare	Comparative	yes	no	No	Yes	yes	Yes	No, not defined.	No	no	Yes	n/a	n/a	No	Yes, ON the cohort entry date	Yes	No, not defined.	incident	n/a	n/a	n/a	n/a	3	19.99	Govt/Non-profit/Academic	Clinical specialty	2015	No
191	Medicare	Descriptive	yes	no	No	No	no	No	Yes, every time entry criteria are met.	Yes	no	Yes	n/a	n/a	Yes, for all covariates	n/a	n/a	All potential cohort entry dates were identified for each individual, then exclusion criteria applied. Every cohort entry date that met all inclusion/exclusion criteria was included (multiple entries allowed per individual).	n/a	n/a	n/a	n/a	Provided a citation	9	2.776	Govt/Non-profit/Academic	General clinical	2015	No
192	Medicare	Descriptive	yes	no	No	No	no	No	Yes, first time entry criteria are met only.	No	no	Yes	n/a	n/a	Yes, for all covariates	Other	Yes	The first cohort entry date for each patient was identified, then exclusion criteria applied. If criteria not met, potential cohort entry dates at a later time were not evaluated.	n/a	n/a	n/a	n/a	n/a	4	2.776	Govt/Non-profit/Academic	General clinical	2014	No
193	Medicare	Comparative	yes	no	No	Yes	no	Yes	Yes, first time entry criteria are met only.	Yes	no	Yes	n/a	n/a	Yes, for all covariates	Yes, ON the cohort entry date	Yes	The first cohort entry date for each patient was identified, then exclusion criteria applied. If criteria not met, potential cohort entry dates at a later time were not evaluated.	not defined	n/a	n/a	n/a	n/a	6	8.5	No funding mentioned	Clinical specialty	2015	No
194	Medicare	Comparative	yes	no	No	Yes	no	Yes	Yes, first time entry criteria are met only.	Yes	no	Yes	n/a	n/a	Yes, for all covariates	Yes, ON the cohort entry date	Yes	The first cohort entry date for each patient was identified, then exclusion criteria applied. If criteria not met, potential cohort entry dates at a later time were not evaluated.	not defined	n/a	n/a	n/a	n/a	13	2.85	No funding mentioned	Clinical specialty	2015	No
195	Medicare	Comparative	yes	no	No	No	no	Yes	No, not defined.	Yes	no	Yes	n/a	n/a	Yes, for all covariates	Yes, on day X after cohort entry date	Yes	The first cohort entry date for each patient was identified, then exclusion criteria applied. If criteria not met, potential cohort entry dates at a later time were not evaluated.	not defined	No	No	No	Provided a citation	1	19.99	No funding mentioned	Clinical specialty	2014	No
196	Medicare	Comparative	yes	no	No	Yes	no	Yes	No, not defined.	Yes	no	Yes	No	n/a	Yes, for some covariates	Yes, ON the cohort entry date	Yes	No, not defined.	not defined	n/a	n/a	n/a	Provided some/all details	2	19.99	Govt/Non-profit/Academic	Clinical specialty	2014	No
197	Medicare	Descriptive	yes	no	No	No	yes	No	Yes, first time entry criteria are met only.	Yes	no	Yes	n/a	n/a	Yes, for all covariates	Yes, ON the cohort entry date	Yes	The first cohort entry date for each patient was identified, then exclusion criteria applied. If criteria not met, potential cohort entry dates at a later time were not evaluated.	n/a	n/a	n/a	n/a	Provided a citation	83	2.776	Govt/Non-profit/Academic	General clinical	2014	No
198	Medicare	Comparative	yes	no	No	Yes	no	Yes	Yes, first time entry criteria are met only.	No	no	No	n/a	n/a	No	Yes, on day X after cohort entry date	Yes	No, not defined.	prevalent	n/a	n/a	n/a	No details provided	10	8.5	Govt/Non-profit/Academic	Clinical specialty	2014	No
199	Medicare	Descriptive	yes	no	No	No	no	Yes	No, not defined.	Yes	no	Yes	n/a	No	Yes, for all covariates	Yes, on day X after cohort entry date	No	No, not defined.	n/a	n/a	n/a	n/a	Provided a citation	12	19.99	Govt/Non-profit/Academic	Clinical specialty	2014	No
200	Medicare	Descriptive	yes	no	No	No	no	Yes	Yes, first time entry criteria are met only.	Yes	no	Yes	n/a	n/a	Yes, for some covariates	n/a	n/a	No, not defined.	n/a	n/a	n/a	n/a	Provided a citation	11	53.25	No funding mentioned	General clinical	2011	No
201	Medicare	Comparative	yes	no	No	No	no	Yes	No, not defined.	Yes	no	Yes	Yes	Yes	Yes, for all covariates	Yes, ON the cohort entry date	No	No, not defined.	incident	No	No	No	n/a	7	2.31	Govt/Non-profit/Academic	Epidemiology	2014	No
202	Medicare	Descriptive	yes	no	No	Yes	no	Yes	Yes, first time entry criteria are met only.	Yes	no	Yes	n/a	Yes	No	No	Yes	The first cohort entry date for each patient was identified, then exclusion criteria applied. If criteria not met, potential cohort entry dates at a later time were not evaluated.	n/a	n/a	n/a	n/a	n/a	69	21.47	Industry	Clinical specialty	2014	No
203	Medicare	Descriptive	yes	no	No	No	no	No	Yes, every time entry criteria are met.	No	no	n/a	n/a	n/a	No	Other	Yes	n/a	n/a	n/a	n/a	n/a	Provided a citation	76	2.41	Govt/Non-profit/Academic	General clinical	2014	No
204	Medicare	Comparative	yes	no	No	Yes	no	Yes	No, not defined.	Yes	no	Yes	No	No	Yes, for some covariates	Yes, ON the cohort entry date	Yes	No, not defined.	incident	n/a	n/a	n/a	n/a	7	6.22	Govt/Non-profit/Academic	Clinical specialty	2014	No
205	Medicare	Descriptive	yes	no	No	No	no	Yes	No, not defined.	No	no	Yes	n/a	n/a	Yes, for all covariates	Other	Yes	The first cohort entry date for each patient was identified, then exclusion criteria applied. If criteria not met, potential cohort entry dates at a later time were not evaluated.	n/a	n/a	n/a	n/a	n/a	12	16.83	Govt/Non-profit/Academic	Clinical specialty	2014	No
206	Medicare	Comparative	yes	no	No	No	no	No	Yes, first time entry criteria are met only.	No	no	No	No	No	No	Yes, on day X after cohort entry date	Yes	The first cohort entry date for each patient was identified, then exclusion criteria applied. If criteria not met, potential cohort entry dates at a later time were not evaluated.	prevalent	No	No	No	Provided a citation	84	2.77	Govt/Non-profit/Academic	General clinical	2014	No
207	Medicare	Descriptive	yes	no	No	No	no	No	Yes, first time entry criteria are met only.	Yes	no	Yes	n/a	n/a	No	Yes, ON the cohort entry date	Yes	No, not defined.	n/a	n/a	n/a	n/a	n/a	29	23.56	Govt/Non-profit/Academic	General clinical	2014	No
208	Medicare	Descriptive	yes	no	No	Yes	yes	Yes	Yes, first time entry criteria are met only.	Yes	no	Yes	n/a	n/a	Yes, for all covariates	Yes, on day X after cohort entry date	No	No, not defined.	n/a	n/a	n/a	n/a	n/a	22	19.38	Govt/Non-profit/Academic	General clinical	2014	No
209	Medicare	Descriptive	yes	no	No	No	no	Yes	Yes, every time entry criteria are met.	No	no	Yes	n/a	No	Yes, for some covariates	Yes, ON the cohort entry date	No	All potential cohort entry dates were identified for each individual, then exclusion criteria applied. Every cohort entry date that met all inclusion/exclusion criteria was included (multiple entries allowed per individual).	n/a	n/a	n/a	n/a	n/a	13	19.99	Govt/Non-profit/Academic	Clinical specialty	2014	No
210	Medicare	Descriptive	yes	no	No	No	no	No	Yes, first time entry criteria are met only.	Yes	no	Yes	n/a	Yes	Yes, for all covariates	Yes, ON the cohort entry date	Yes	The first cohort entry date for each patient was identified, then exclusion criteria applied. If criteria not met, potential cohort entry dates at a later time were not evaluated.	n/a	n/a	n/a	n/a	n/a	22	5.04	Govt/Non-profit/Academic	Clinical specialty	2014	No
211	Medicare	Comparative	yes	no	No	No	no	No	No, not defined.	Yes	no	Yes	n/a	No	No	No	No	n/a	prevalent	No	No	No	n/a	7	6.5	Govt/Non-profit/Academic	Clinical specialty	2013	No
212	Medicare	Comparative	yes	no	No	No	no	Yes	Yes, first time entry criteria are met only.	Yes	no	No	Yes	No	Yes, for all covariates	Yes, ON the cohort entry date	Yes	No, not defined.	incident	No	No	No	n/a	33	2.31	Govt/Non-profit/Academic	Epidemiology	2014	No
213	Medicare	Descriptive	yes	no	No	Yes	no	Yes	Yes, every time entry criteria are met.	Yes	no	Yes	n/a	n/a	Yes, for some covariates	Yes, ON the cohort entry date	Yes	All potential cohort entry dates were identified for each individual, then exclusion criteria applied. Every cohort entry date that met all inclusion/exclusion criteria was included (multiple entries allowed per individual).	n/a	n/a	n/a	n/a	n/a	19	23.56	Govt/Non-profit/Academic	General clinical	2013	No
214	Medicare	Descriptive	yes	no	No	Yes	no	Yes	No, not defined.	Yes	yes	Yes	n/a	n/a	Yes, for all covariates	Yes, ON the cohort entry date	No	The first cohort entry date for each patient was identified, then exclusion criteria applied. If criteria not met, potential cohort entry dates at a later time were not evaluated.	n/a	n/a	n/a	n/a	n/a	3	19.38	Govt/Non-profit/Academic	General clinical	2013	No
215	Medicare	Descriptive	yes	no	No	No	no	Yes	No, not defined.	Yes	no	Yes	n/a	Yes	Yes, for some covariates	Yes, ON the cohort entry date	Yes	The first cohort entry date for each patient was identified, then exclusion criteria applied. If criteria not met, potential cohort entry dates at a later time were not evaluated.	n/a	n/a	n/a	n/a	n/a	20	47.66	Govt/Non-profit/Academic	General clinical	2012	No
216	Medicare	Comparative	yes	no	No	No	no	Yes	Yes, first time entry criteria are met only.	No	no	No	No	n/a	Yes, for some covariates	Yes, on day X after cohort entry date	No	No, not defined.	prevalent	n/a	n/a	n/a	Provided a citation	7	19.99	Govt/Non-profit/Academic	Clinical specialty	2013	No
217	Medicare	Comparative	yes	no	No	Yes	yes	No	Yes, first time entry criteria are met only.	Yes	no	No	n/a	n/a	Yes, for all covariates	Yes, on day X after cohort entry date	Yes	All potential cohort entry dates were identified for each individual, then exclusion criteria applied. The first cohort entry date for each individual that met all inclusion/exclusion criteria was included.	incident	n/a	n/a	n/a	Provided a citation	21	47.66	Govt/Non-profit/Academic	General clinical	2013	No
218	MarketScan	Comparative	yes	no	Yes	No	no	Yes	Yes, first time entry criteria are met only.	Yes	no	Yes	Yes	Yes	Yes, for all covariates	Yes, on day X after cohort entry date	Yes	The first cohort entry date for each patient was identified, then exclusion criteria applied. If criteria not met, potential cohort entry dates at a later time were not evaluated.	incident	n/a	n/a	n/a	n/a	12	2.31	Govt/Non-profit/Academic	Epidemiology	2013	No
219	Medicare	Descriptive	yes	no	No	Yes	yes	Yes	Yes, first time entry criteria are met only.	Yes	no	No	n/a	n/a	No	Yes, ON the cohort entry date	Yes	The first cohort entry date for each patient was identified, then exclusion criteria applied. If criteria not met, potential cohort entry dates at a later time were not evaluated.	n/a	n/a	n/a	n/a	n/a	30	47.66	Govt/Non-profit/Academic	General clinical	2013	No
220	Medicare	Descriptive	yes	no	No	No	no	No	No, not defined.	Yes	no	Yes	n/a	n/a	n/a	Yes, ON the cohort entry date	No	All potential cohort entry dates were identified for each individual, then exclusion criteria applied. The first cohort entry date for each individual that met all inclusion/exclusion criteria was included.	n/a	n/a	n/a	n/a	n/a	27	19.38	Govt/Non-profit/Academic	General clinical	2012	No
221	Medicare	Comparative	yes	no	No	Yes	yes	Yes	Yes, first time entry criteria are met only.	Yes	no	Yes	Yes	Yes	Yes, for all covariates	No	No	The first cohort entry date for each patient was identified, then exclusion criteria applied. If criteria not met, potential cohort entry dates at a later time were not evaluated.	incident	No	No	No	Provided a citation	28	2.31	Govt/Non-profit/Academic	Epidemiology	2013	No
222	Medicare	Comparative	yes	no	No	Yes	no	Yes	No, not defined.	Yes	no	Yes	Yes	No	Yes, for all covariates	Yes, ON the cohort entry date	Yes	The first cohort entry date for each patient was identified, then exclusion criteria applied. If criteria not met, potential cohort entry dates at a later time were not evaluated.	incident	n/a	n/a	n/a	n/a	13	18.88	Govt/Non-profit/Academic	Clinical specialty	2013	No
223	Medicare	Comparative	yes	no	No	Yes	no	Yes	Yes, first time entry criteria are met only.	Yes	no	Yes	No	n/a	Yes, for all covariates	Yes, ON the cohort entry date	Yes	The first cohort entry date for each patient was identified, then exclusion criteria applied. If criteria not met, potential cohort entry dates at a later time were not evaluated.	not defined	n/a	n/a	n/a	n/a	12	5.04	Govt/Non-profit/Academic	Clinical specialty	2013	No
224	Medicare	Descriptive	yes	no	No	Yes	no	No	Yes, first time entry criteria are met only.	Yes	no	Yes	n/a	Yes	No	Yes, ON the cohort entry date	Yes	No, not defined.	n/a	n/a	n/a	n/a	n/a	33	11.68	Govt/Non-profit/Academic	General clinical	2013	No
225	Medicare	Descriptive	yes	no	No	No	no	Yes	Yes, every time entry criteria are met.	Yes	no	Yes	n/a	n/a	Yes, for all covariates	n/a	n/a	The first cohort entry date for each patient was identified, then exclusion criteria applied. If criteria not met, potential cohort entry dates at a later time were not evaluated.	n/a	n/a	n/a	n/a	Provided a citation	21	19.99	Govt/Non-profit/Academic	Clinical specialty	2013	No
226	Medicare	Descriptive	yes	no	No	No	yes	No	Yes, first time entry criteria are met only.	Yes	no	Yes	n/a	No	No	n/a	n/a	The first cohort entry date for each patient was identified, then exclusion criteria applied. If criteria not met, potential cohort entry dates at a later time were not evaluated.	n/a	n/a	n/a	n/a	Provided a citation	19	2.31	Govt/Non-profit/Academic	Epidemiology	2013	No
227	Medicare	Descriptive	yes	no	No	No	no	Yes	Yes, first time entry criteria are met only.	Yes	no	Yes	n/a	n/a	Yes, for all covariates	Yes, ON the cohort entry date	n/a	n/a	n/a	n/a	n/a	n/a	n/a	78	47.66	Govt/Non-profit/Academic	General clinical	2013	No
228	Medicare	Descriptive	yes	no	No	No	no	Yes	Yes, every time entry criteria are met.	Yes	no	Yes	n/a	n/a	Yes, for all covariates	No	n/a	All potential cohort entry dates were identified for each individual, then exclusion criteria applied. Every cohort entry date that met all inclusion/exclusion criteria was included (multiple entries allowed per individual).	n/a	n/a	n/a	n/a	n/a	19	47.66	Govt/Non-profit/Academic	General clinical	2013	No
229	Medicare	Descriptive	yes	no	No	No	no	No	Yes, first time entry criteria are met only.	No	no	n/a	n/a	No	No	No	No	n/a	n/a	n/a	n/a	n/a	Provided a citation	22	16.83	Govt/Non-profit/Academic	Clinical specialty	2012	No
230	MarketScan	Descriptive	yes	no	No	Yes	no	Yes	Yes, first time entry criteria are met only.	Yes	no	Yes	n/a	Yes	Yes, for all covariates	No	Yes	The first cohort entry date for each patient was identified, then exclusion criteria applied. If criteria not met, potential cohort entry dates at a later time were not evaluated.	n/a	n/a	n/a	n/a	No details provided	2	3.19	Industry	General clinical	2016	No
231	MarketScan	Descriptive	yes	no	No	Yes	no	Yes	No, not defined.	Yes	no	No	n/a	n/a	Yes, for all covariates	n/a	n/a	The first cohort entry date for each patient was identified, then exclusion criteria applied. If criteria not met, potential cohort entry dates at a later time were not evaluated.	n/a	n/a	n/a	n/a	Provided some/all details	15	4.45	Govt/Non-profit/Academic	Clinical specialty	2016	No
232	MarketScan	Descriptive	yes	no	No	Yes	no	Yes	Yes, first time entry criteria are met only.	Yes	no	Yes	n/a	Yes	n/a	Other	No	n/a	n/a	n/a	n/a	n/a	n/a	42	2.31	No funding mentioned	Epidemiology	2016	No
233	MarketScan	Descriptive	yes	no	No	No	no	Yes	Yes, first time entry criteria are met only.	No	no	Yes	n/a	n/a	Yes, for some covariates	No	No	The first cohort entry date for each patient was identified, then exclusion criteria applied. If criteria not met, potential cohort entry dates at a later time were not evaluated.	n/a	n/a	n/a	n/a	No details provided	25	3.62	Govt/Non-profit/Academic	Clinical specialty	2016	No
234	MarketScan	Descriptive	no	no	No	No	no	Yes	Yes, first time entry criteria are met only.	Yes	no	Yes	n/a	Yes	No	Yes, on day X after cohort entry date	No	The first cohort entry date for each patient was identified, then exclusion criteria applied. If criteria not met, potential cohort entry dates at a later time were not evaluated.	n/a	n/a	n/a	n/a	Provided a citation	4	3.34	Industry	Clinical specialty	2016	No
235	MarketScan	Comparative	yes	no	No	Yes	no	Yes	Yes, first time entry criteria are met only.	Yes	no	Yes	No	n/a	No	No	Yes	The first cohort entry date for each patient was identified, then exclusion criteria applied. If criteria not met, potential cohort entry dates at a later time were not evaluated.	not defined	n/a	n/a	n/a	n/a	11	8.11	Govt/Non-profit/Academic	Clinical specialty	2014	No
236	MarketScan	Descriptive	yes	no	No	Yes	no	Yes	Yes, first time entry criteria are met only.	Yes	no	Yes	n/a	n/a	Yes, for all covariates	n/a	n/a	The first cohort entry date for each patient was identified, then exclusion criteria applied. If criteria not met, potential cohort entry dates at a later time were not evaluated.	n/a	n/a	n/a	n/a	Provided some/all details	9	3.17	Govt/Non-profit/Academic	Clinical specialty	2015	Yes
237	MarketScan	Descriptive	yes	no	No	No	no	Yes	Yes, first time entry criteria are met only.	Yes	no	Yes	n/a	n/a	Yes, for some covariates	Yes, ON the cohort entry date	Yes	The first cohort entry date for each patient was identified, then exclusion criteria applied. If criteria not met, potential cohort entry dates at a later time were not evaluated.	n/a	n/a	n/a	n/a	n/a	66	2.44	Govt/Non-profit/Academic	Clinical specialty	2016	No
238	Medicare	Comparative	yes	no	No	No	no	Yes	Yes, first time entry criteria are met only.	Yes	no	Yes	Yes	Yes	No	Yes, on day X after cohort entry date	Yes	The first cohort entry date for each patient was identified, then exclusion criteria applied. If criteria not met, potential cohort entry dates at a later time were not evaluated.	incident	n/a	n/a	n/a	n/a	8	2.31	Industry	Epidemiology	2011	No
239	Medicare	Comparative	yes	no	No	Yes	no	Yes	Yes, first time entry criteria are met only.	Yes	no	Yes	Yes	Yes	Yes, for some covariates	Yes, ON the cohort entry date	Yes	The first cohort entry date for each patient was identified, then exclusion criteria applied. If criteria not met, potential cohort entry dates at a later time were not evaluated.	incident	No	No	No	n/a	48	5.04	Govt/Non-profit/Academic	Clinical specialty	2012	No
240	Medicare	Descriptive	yes	no	No	No	no	Yes	Yes, every time entry criteria are met.	No	no	n/a	n/a	n/a	Yes, for all covariates	No	n/a	All potential cohort entry dates were identified for each individual, then exclusion criteria applied. Every cohort entry date that met all inclusion/exclusion criteria was included (multiple entries allowed per individual).	n/a	n/a	n/a	n/a	n/a	37	5.04	Govt/Non-profit/Academic	Clinical specialty	2012	No
241	MarketScan	Comparative	yes	no	No	No	no	Yes	Yes, first time entry criteria are met only.	Yes	no	Yes	n/a	n/a	Yes, for all covariates	Yes, ON the cohort entry date	No	The first cohort entry date for each patient was identified, then exclusion criteria applied. If criteria not met, potential cohort entry dates at a later time were not evaluated.	other	n/a	n/a	n/a	Provided a citation	37	47.66	Govt/Non-profit/Academic	General clinical	2012	No
242	Medicare	Comparative	yes	no	No	Yes	yes	Yes	Yes, first time entry criteria are met only.	Yes	no	Yes	n/a	n/a	Yes, for all covariates	Yes, ON the cohort entry date	No	All potential cohort entry dates were identified for each individual, then exclusion criteria applied. The first cohort entry date that met criteria was kept. (e.g. multiple "incident user"episodes)	prevalent	n/a	n/a	n/a	n/a	25	2.31	Govt/Non-profit/Academic	Epidemiology	2014	No
243	Medicare	Comparative	yes	no	No	No	no	Yes	Yes, first time entry criteria are met only.	Yes	no	Yes	No	Yes	Yes, for all covariates	Yes, ON the cohort entry date	Yes	The first cohort entry date for each patient was identified, then exclusion criteria applied. If criteria not met, potential cohort entry dates at a later time were not evaluated.	incident	n/a	n/a	n/a	n/a	24	18.88	Govt/Non-profit/Academic	Clinical specialty	2012	No
244	Medicare	Descriptive	yes	no	No	No	no	Yes	Yes, first time entry criteria are met only.	Yes	no	Yes	n/a	Yes	Yes, for all covariates	n/a	Yes	The first cohort entry date for each patient was identified, then exclusion criteria applied. If criteria not met, potential cohort entry dates at a later time were not evaluated.	n/a	n/a	n/a	n/a	n/a	7	5.04	Industry	Clinical specialty	2012	No
245	MarketScan	Comparative	yes	no	No	Yes	yes	Yes	Yes, first time entry criteria are met only.	Yes	no	Yes	Yes	n/a	Yes, for all covariates	Yes, on day X after cohort entry date	No	The first cohort entry date for each patient was identified, then exclusion criteria applied. If criteria not met, potential cohort entry dates at a later time were not evaluated.	incident	n/a	n/a	n/a	n/a	16	4.32	Govt/Non-profit/Academic	Epidemiology	2014	No
246	Optum	Comparative	yes	no	No	Yes	no	Yes	Yes, first time entry criteria are met only.	Yes	no	No	Yes	n/a	Yes, for all covariates	Yes, ON the cohort entry date	Yes	The first cohort entry date for each patient was identified, then exclusion criteria applied. If criteria not met, potential cohort entry dates at a later time were not evaluated.	time-varying	No	Yes	Yes	Provided a citation	44	6.82	Govt/Non-profit/Academic	Clinical specialty	2014	No
247	MarketScan	Descriptive	yes	no	No	No	no	Yes	No, not defined.	Yes	no	Yes	n/a	n/a	Yes, for all covariates	n/a	n/a	No, not defined.	n/a	n/a	n/a	n/a	Provided a citation	5	2.06	No funding mentioned	Clinical specialty	2016	No
248	Optum	Comparative	yes	no	No	Yes	no	Yes	Yes, first time entry criteria are met only.	Yes	no	Yes	Yes	n/a	Yes, for all covariates	Yes, ON the cohort entry date	Yes	The first cohort entry date for each patient was identified, then exclusion criteria applied. If criteria not met, potential cohort entry dates at a later time were not evaluated.	time-varying	No	No	Yes	Provided a citation	69	5.46	Govt/Non-profit/Academic	Clinical specialty	2016	No
249	MarketScan	Descriptive	yes	no	No	Yes	no	Yes	Yes, first time entry criteria are met only.	Yes	no	Yes	n/a	n/a	Yes, for all covariates	Yes, ON the cohort entry date	Yes	The first cohort entry date for each patient was identified, then exclusion criteria applied. If criteria not met, potential cohort entry dates at a later time were not evaluated.	n/a	n/a	n/a	n/a	n/a	18	16.83	Industry	Clinical specialty	2016	No
250	Optum	Descriptive	yes	no	No	No	no	Yes	Yes, first time entry criteria are met only.	Yes	no	Yes	n/a	n/a	Yes, for all covariates	Yes, on day X after cohort entry date	Yes	The first cohort entry date for each patient was identified, then exclusion criteria applied. If criteria not met, potential cohort entry dates at a later time were not evaluated.	n/a	n/a	n/a	n/a	n/a	3	4.45	Govt/Non-profit/Academic	Clinical specialty	2017	No

[truncated: 2 more sheets: Supplementary Table 2, Supplementary Table 3]
